# Supplementary material for: The effects of soil phosphorus content on plant microbiota are driven by the plant phosphate starvation response
Source: PLoS Biol. 2019 Nov 13;17(11):e3000534. doi: 10.1371/journal.pbio.3000534 (PMC6876890; doi:10.1371/journal.pbio.3000534)
Supplement: S1 Table — Pi, orthophosphate. (XLSX) [file pbio.3000534.s011.xlsx]

## Sheet: Table S1
S1 Table Shoot Pi concentration, weight and size.
Unique ID	Pot #	Plot #	Plants weighed	Genotype	Soil Pi	Shoot Pi (uM/mg)	Shoot Weight	Weight per plant	Shoot Circumference (cm)
Col-0_high_Plot15_3	41	Plot15	3	Col-0	high	0.0716377	0.5176	0.172533	5.49147e+06
Col-0_high_Plot18_3	42	Plot18	3	Col-0	high	0.0617506	0.6227	0.207567	3.1113e+06
Col-0_high_Plot3_3	37	Plot3	3	Col-0	high	0.0720288	0.3382	0.112733	3.01108e+06
Col-0_high_Plot6_2	38	Plot6	2	Col-0	high	0.034176	0.0589	0.02945	850527
Col-0_high_Plot9_3	39	Plot9	3	Col-0	high	0.0604103	0.3653	0.121767	3.95121e+06
Col-0_low_Plot1_2	1	Plot1	2	Col-0	low	0.0252827	0.2041	0.10205	2.96138e+06
Col-0_low_Plot10_3	4	Plot10	3	Col-0	low	0.0643394	0.2666	0.0888667	1.10384e+06
Col-0_low_Plot13_2	5	Plot13	2	Col-0	low	0.036069	0.2725	0.13625	5.6452e+06
Col-0_low_Plot4_3	2	Plot4	3	Col-0	low	0.0548437	0.4351	0.145033	2.88748e+06
Col-0_low+Pi_Plot1_3	55	Plot1	3	Col-0	low+Pi	0.059125	0.3066	0.1022	3.02145e+06
Col-0_low+Pi_Plot13_3	59	Plot13	3	Col-0	low+Pi	0.0537475	0.4347	0.1449	1.32377e+06
Col-0_low+Pi_Plot4_3	56	Plot4	3	Col-0	low+Pi	0.0636677	0.4628	0.154267	2.27751e+06
Col-0_low+Pi_Plot7_3	57	Plot7	3	Col-0	low+Pi	0.0721285	0.5658	0.1886	1.91891e+06
Col-0_medium_Plot11_3	22	Plot11	3	Col-0	medium	0.0700504	0.5338	0.177933	4.02195e+06
Col-0_medium_Plot14_3	23	Plot14	3	Col-0	medium	0.0570366	0.3516	0.1172	3.41697e+06
Col-0_medium_Plot2_3	19	Plot2	3	Col-0	medium	0.0470854	0.2384	0.0794667	1.15713e+06
Col-0_medium_Plot5_3	20	Plot5	3	Col-0	medium	0.0390654	0.1524	0.0508	2.03626e+06
Col-0_medium_Plot8_2	21	Plot8	2	Col-0	medium	0.0574689	0.4019	0.20095	5.0643e+06
phf1_high_Plot12_3	52	Plot12	3	phf1	high	0.0491213	0.1349	0.0449667	2.17575e+06
phf1_high_Plot15_3	53	Plot15	3	phf1	high	0.0529494	0.4034	0.134467	2.39363e+06
phf1_high_Plot18_3	54	Plot18	3	phf1	high	0.0546901	0.3607	0.120233	3.97834e+06
phf1_high_Plot9_3	51	Plot9	3	phf1	high	0.0638627	0.3319	0.110633	2.44056e+06
phf1_low_Plot1_3	13	Plot1	3	phf1	low	0.0246165	0.0965	0.0321667	1.17675e+06
phf1_low_Plot10_2	16	Plot10	2	phf1	low	0.0531917	0.2379	0.11895	5.38735e+06
phf1_low_Plot13_3	17	Plot13	3	phf1	low	0.0373734	0.3065	0.102167	1.41336e+06
phf1_low_Plot16_3	18	Plot16	3	phf1	low	0.0419296	0.3073	0.102433	2.30381e+06
phf1_low_Plot4_3	14	Plot4	3	phf1	low	0.0483218	0.27	0.09	3.66706e+06
phf1_low+Pi_Plot1_3	67	Plot1	3	phf1	low+Pi	0.0384898	0.2882	0.0960667	1.16142e+06
phf1_low+Pi_Plot10_3	70	Plot10	3	phf1	low+Pi	0.0624693	0.4361	0.145367	5.33359e+06
phf1_low+Pi_Plot13_3	71	Plot13	3	phf1	low+Pi	0.0450944	0.1122	0.0374	1.66889e+06
phf1_low+Pi_Plot16_3	72	Plot16	3	phf1	low+Pi	0.0653516	0.6282	0.2094	5.47721e+06
phf1_low+Pi_Plot4_3	68	Plot4	3	phf1	low+Pi	0.0496048	0.284	0.0946667	2.60947e+06
phf1_low+Pi_Plot7_3	69	Plot7	3	phf1	low+Pi	0.0446115	0.2901	0.0967	4.09747e+06
phf1_medium_Plot11_3	34	Plot11	3	phf1	medium	0.052809	0.3176	0.105867	2.50527e+06
phf1_medium_Plot17_3	36	Plot17	3	phf1	medium	0.0250844	0.423	0.141	3.02214e+06
phr1/phl1_high_Plot12_3	46	Plot12	3	phr1/phl1	high	0.00804547	0.0315	0.0105	301006
phr1/phl1_high_Plot12_3	46	Plot12	3	phr1/phl1	high	0.00804547	0.0315	0.0105	297832
phr1/phl1_high_Plot15_3	47	Plot15	3	phr1/phl1	high	0.0123584	0.0709	0.0236333	2.45535e+06
phr1/phl1_high_Plot18_2	48	Plot18	2	phr1/phl1	high	0.0283367	0.102	0.051	1.63111e+06
phr1/phl1_high_Plot3_3	43	Plot3	3	phr1/phl1	high	0.00656471	0.0104	0.00346667	268741
phr1/phl1_high_Plot6_2	44	Plot6	2	phr1/phl1	high	0.00562376	0.0086	0.0043	231600
phr1/phl1_low_Plot10_3	10	Plot10	3	phr1/phl1	low	0.0201896	0.0557	0.0185667	762018
phr1/phl1_low_Plot13_3	11	Plot13	3	phr1/phl1	low	0.00429111	0.0234	0.0078	357251
phr1/phl1_low_Plot16_3	12	Plot16	3	phr1/phl1	low	0.0140032	0.0849	0.0283	1.49835e+06
phr1/phl1_low_Plot7_3	9	Plot7	3	phr1/phl1	low	0.00161395	0.0094	0.00313333	234793
phr1/phl1_low+Pi_Plot10_2	64	Plot10	2	phr1/phl1	low+Pi	0.00391959	0.0183	0.00915	536244
phr1/phl1_low+Pi_Plot13_3	65	Plot13	3	phr1/phl1	low+Pi	0.00574264	0.0895	0.0298333	873424
phr1/phl1_low+Pi_Plot4_3	62	Plot4	3	phr1/phl1	low+Pi	0.000949223	0.0099	0.0033	65774.1
phr1/phl1_medium_Plot8_3	27	Plot8	3	phr1/phl1	medium	0.00848951	0.0235	0.00783333	166084
