# Supplementary material for: The effects of soil phosphorus content on plant microbiota are driven by the plant phosphate starvation response
Source: PLoS Biol. 2019 Nov 13;17(11):e3000534. doi: 10.1371/journal.pbio.3000534 (PMC6876890; doi:10.1371/journal.pbio.3000534)
Supplement: S2 Table — RNA-Seq, RNA sequencing. (XLSX) [file pbio.3000534.s012.xlsx]

## Sheet: Table S2
S2 Table Summary of RNA-Seq results presented in Figure 1.
Gene	p value from likelyhood ratio test	FDR adjusted q value	In pre-defined PSR regulon?
AT3G05690	1.76913e-05	0.00505611	Yes
AT3G04530	6.08665e-05	0.0125091	Yes
AT3G14940	6.46638e-05	0.0131418	Yes
AT5G47740	9.881e-05	0.0172525	Yes
AT5G10740	0.000155161	0.0248952	Yes
AT1G72520	0.000262966	0.0365742	Yes
AT1G05000	3.05579e-05	0.00755317	Yes
AT3G18080	0.00379443	0.19471	Yes
AT4G17030	0.0178263	0.498293	Yes
AT5G20150	0.0215302	0.540276	Yes
AT1G23140	0.0271773	0.598195	Yes
AT3G59140	0.0274292	0.598696	Yes
AT4G21470	0.0277155	0.602788	Yes
AT3G48850	0.0282436	0.607363	Yes
AT1G74210	0.0341324	0.674208	Yes
AT5G40690	0.0409636	0.724702	Yes
AT2G38940	0.0411005	0.724946	Yes
AT5G43370	0.0413854	0.728566	Yes
AT1G62710	0.0433299	0.744176	Yes
AT1G23120	0.0488725	0.791085	Yes
AT3G52190	0.0488557	0.791085	Yes
AT4G15740	0.0499148	0.799174	Yes
AT5G64000	0.0516087	0.812371	Yes
AT1G13750	0.0551877	0.833558	Yes
AT1G76430	0.0575473	0.850949	Yes
AT2G43535	0.0579929	0.85339	Yes
AT3G11670	0.060245	0.861738	Yes
AT5G24600	0.0623254	0.870224	Yes
AT4G01480	0.0708532	0.912016	Yes
AT3G05630	0.0715087	0.916584	Yes
AT3G61410	0.0737945	0.926408	Yes
AT1G22410	0.0811161	0.957374	Yes
AT1G76520	0.0807006	0.957374	Yes
AT5G01220	0.087666	0.991832	Yes
AT3G52820	0.0894573	0.998303	Yes
AT1G03250	0.975201	0.999996	Yes
AT1G08310	0.54894	0.999996	Yes
AT1G08650	0.937131	0.999996	Yes
AT1G13300	0.985398	0.999996	Yes
AT1G17745	0.136843	0.999996	Yes
AT1G17830	0.51527	0.999996	Yes
AT1G22170	0.901034	0.999996	Yes
AT1G22990	0.865952	0.999996	Yes
AT1G24575	0.745072	0.999996	Yes
AT1G27760	0.333437	0.999996	Yes
AT1G30500	0.571112	0.999996	Yes
AT1G31120	0.376976	0.999996	Yes
AT1G32900	0.696608	0.999996	Yes
AT1G35720	0.656919	0.999996	Yes
AT1G48370	0.651398	0.999996	Yes
AT1G50110	0.225788	0.999996	Yes
AT1G53310	0.234425	0.999996	Yes
AT1G56600	0.878892	0.999996	Yes
AT1G62540	0.166693	0.999996	Yes
AT1G64590	0.256541	0.999996	Yes
AT1G67600	0.30569	0.999996	Yes
AT1G67810	0.124404	0.999996	Yes
AT1G67920	0.920975	0.999996	Yes
AT1G68620	0.916397	0.999996	Yes
AT1G68670	0.807256	0.999996	Yes
AT1G68740	0.736901	0.999996	Yes
AT1G69930	0.146902	0.999996	Yes
AT1G70900	0.428575	0.999996	Yes
AT1G71130	0.803328	0.999996	Yes
AT1G72070	0.248592	0.999996	Yes
AT1G72890	0.383272	0.999996	Yes
AT1G73010	0.134411	0.999996	Yes
AT1G73220	0.142816	0.999996	Yes
AT1G76410	0.367969	0.999996	Yes
AT2G01880	0.885485	0.999996	Yes
AT2G02990	0.747508	0.999996	Yes
AT2G04040	0.529481	0.999996	Yes
AT2G04160	0.120616	0.999996	Yes
AT2G11810	0.225446	0.999996	Yes
AT2G16430	0.188876	0.999996	Yes
AT2G17280	0.150766	0.999996	Yes
AT2G18660	0.888812	0.999996	Yes
AT2G22080	0.911852	0.999996	Yes
AT2G26660	0.850478	0.999996	Yes
AT2G27190	0.499859	0.999996	Yes
AT2G28660	0.661257	0.999996	Yes
AT2G29460	0.201551	0.999996	Yes
AT2G29670	0.192603	0.999996	Yes
AT2G30540	0.110015	0.999996	Yes
AT2G30550	0.225082	0.999996	Yes
AT2G36970	0.478831	0.999996	Yes
AT2G37890	0.615303	0.999996	Yes
AT2G37980	0.141292	0.999996	Yes
AT2G38740	0.600193	0.999996	Yes
AT2G40750	0.972698	0.999996	Yes
AT2G41070	0.148661	0.999996	Yes
AT2G42690	0.801629	0.999996	Yes
AT2G44260	0.828448	0.999996	Yes
AT2G47130	0.18201	0.999996	Yes
AT3G02040	0.374332	0.999996	Yes
AT3G02870	0.889305	0.999996	Yes
AT3G02980	0.389438	0.999996	Yes
AT3G03310	0.81313	0.999996	Yes
AT3G03790	0.742456	0.999996	Yes
AT3G04350	0.600649	0.999996	Yes
AT3G07350	0.547709	0.999996	Yes
AT3G08720	0.15647	0.999996	Yes
AT3G10420	0.680247	0.999996	Yes
AT3G11230	0.396532	0.999996	Yes
AT3G12350	0.759562	0.999996	Yes
AT3G12500	0.238319	0.999996	Yes
AT3G13110	0.992142	0.999996	Yes
AT3G15990	0.312159	0.999996	Yes
AT3G17790	0.197531	0.999996	Yes
AT3G19970	0.277281	0.999996	Yes
AT3G20660	0.608042	0.999996	Yes
AT3G23870	0.489418	0.999996	Yes
AT3G25790	0.420708	0.999996	Yes
AT3G27190	0.270342	0.999996	Yes
AT3G43110	0.87317	0.999996	Yes
AT3G44510	0.199941	0.999996	Yes
AT3G47420	0.093378	0.999996	Yes
AT3G49350	0.870281	0.999996	Yes
AT3G50350	0.408474	0.999996	Yes
AT3G51860	0.48803	0.999996	Yes
AT3G53620	0.375645	0.999996	Yes
AT3G56040	0.674721	0.999996	Yes
AT4G00500	0.775735	0.999996	Yes
AT4G00550	0.705021	0.999996	Yes
AT4G03960	0.687274	0.999996	Yes
AT4G11600	0.734964	0.999996	Yes
AT4G17615	0.124625	0.999996	Yes
AT4G17790	0.768733	0.999996	Yes
AT4G18700	0.788917	0.999996	Yes
AT4G19810	0.428503	0.999996	Yes
AT4G23000	0.349911	0.999996	Yes
AT4G24890	0.371671	0.999996	Yes
AT4G25160	0.539214	0.999996	Yes
AT4G26620	0.673742	0.999996	Yes
AT4G28260	0.406002	0.999996	Yes
AT4G31240	0.373887	0.999996	Yes
AT4G33030	0.399227	0.999996	Yes
AT4G33770	0.941913	0.999996	Yes
AT4G34200	0.555021	0.999996	Yes
AT4G35750	0.529037	0.999996	Yes
AT4G38320	0.745066	0.999996	Yes
AT5G01820	0.336367	0.999996	Yes
AT5G02200	0.7316	0.999996	Yes
AT5G06300	0.819146	0.999996	Yes
AT5G08380	0.656414	0.999996	Yes
AT5G13820	0.823794	0.999996	Yes
AT5G19430	0.99725	0.999996	Yes
AT5G20400	0.34954	0.999996	Yes
AT5G20410	0.390299	0.999996	Yes
AT5G26340	0.961892	0.999996	Yes
AT5G36940	0.981597	0.999996	Yes
AT5G38710	0.36052	0.999996	Yes
AT5G39720	0.800622	0.999996	Yes
AT5G41080	0.31922	0.999996	Yes
AT5G43150	0.770153	0.999996	Yes
AT5G51050	0.416234	0.999996	Yes
AT5G53420	0.485833	0.999996	Yes
AT5G57610	0.819427	0.999996	Yes
AT5G61510	0.716208	0.999996	Yes
AT5G61550	0.357694	0.999996	Yes
AT5G63680	0.373471	0.999996	Yes
AT5G67080	0.101033	0.999996	Yes
AT1G02310	0.705035	NA	Yes
AT1G03020	0.960002	NA	Yes
AT1G17710	0.50485	NA	Yes
AT1G19200	0.968965	NA	Yes
AT1G22150	0.931933	NA	Yes
AT1G61800	0.999992	NA	Yes
AT2G03020	0.894644	NA	Yes
AT2G32830	0.43619	NA	Yes
AT2G34810	0.674506	NA	Yes
AT2G40710	0.962494	NA	Yes
AT2G45130	0.909325	NA	Yes
AT3G01830	0.795368	NA	Yes
AT3G21560	0.280533	NA	Yes
AT3G52720	0.953936	NA	Yes
AT4G13000	0.894011	NA	Yes
AT4G13700	0.93527	NA	Yes
AT4G36350	0.999345	NA	Yes
AT5G08030	1	NA	Yes
AT5G09470	0.99997	NA	Yes
AT5G09570	0.866517	NA	Yes
AT5G20790	0.566596	NA	Yes
AT5G42800	0.994954	NA	Yes
AT5G43360	0.686738	NA	Yes
AT5G63130	0.762768	NA	Yes
AT4G33720	2.6941e-15	1.64259e-11	No
AT4G37520	1.34423e-13	6.14683e-10	No
AT1G12010	1.07838e-12	3.94495e-09	No
AT3G44300	1.66426e-12	4.3487e-09	No
AT2G23150	6.32501e-12	1.44613e-08	No
AT3G04070	4.84239e-11	9.84135e-08	No
AT1G17170	1.6038e-10	2.93351e-07	No
AT4G01870	9.37954e-10	1.55965e-06	No
AT3G13100	2.82338e-09	4.30353e-06	No
AT3G16150	2.45555e-08	3.45497e-05	No
AT3G21720	3.44905e-08	4.20577e-05	No
AT1G23190	4.51874e-08	5.16577e-05	No
AT3G63380	6.82411e-08	7.34234e-05	No
AT5G24930	7.40929e-08	7.52908e-05	No
AT5G23010	1.25897e-07	0.000115139	No
AT2G27880	2.41265e-07	0.000210142	No
AT1G14870	5.4787e-07	0.000455504	No
AT5G41610	6.56694e-07	0.000522243	No
AT4G13180	1.15487e-06	0.000812454	No
AT2G04070	1.23724e-06	0.000838164	No
AT5G64810	1.4055e-06	0.00091814	No
AT1G71695	1.77515e-06	0.00108231	No
AT4G36880	1.7651e-06	0.00108231	No
AT3G14680	1.94935e-06	0.00111423	No
AT5G40010	2.09865e-06	0.00116322	No
AT1G08630	2.6494e-06	0.00136056	No
AT1G17180	2.67026e-06	0.00136056	No
AT1G62480	2.80302e-06	0.00136056	No
AT3G53150	2.8266e-06	0.00136056	No
AT5G38540	3.72937e-06	0.00174907	No
AT3G60160	3.94171e-06	0.00180245	No
AT3G25250	4.337e-06	0.00190707	No
AT1G19020	5.26249e-06	0.00214029	No
AT3G01420	5.26559e-06	0.00214029	No
AT1G69490	5.65902e-06	0.00224699	No
AT1G62380	6.63073e-06	0.00243937	No
AT4G21680	6.66821e-06	0.00243937	No
AT5G24280	1.00012e-05	0.00351791	No
AT2G43590	1.35532e-05	0.00459078	No
AT5G51440	1.4783e-05	0.00466201	No
AT1G15520	1.6281e-05	0.0050225	No
AT5G65140	1.64753e-05	0.0050225	No
AT2G34500	1.72201e-05	0.00505318	No
AT5G13210	1.68949e-05	0.00505318	No
AT1G61560	1.85525e-05	0.00522068	No
AT4G11290	1.89204e-05	0.00524352	No
AT3G53990	2.04961e-05	0.00559542	No
AT2G33750	2.42063e-05	0.0063251	No
AT3G12580	2.40936e-05	0.0063251	No
AT3G25730	2.41995e-05	0.0063251	No
AT3G22240	2.6361e-05	0.00679112	No
AT4G13310	3.10074e-05	0.00756209	No
AT3G26210	3.40426e-05	0.00808667	No
AT1G64950	3.68852e-05	0.00864958	No
AT1G74250	3.97436e-05	0.0092019	No
AT5G23810	4.75824e-05	0.0107448	No
AT5G43330	4.86687e-05	0.0108561	No
AT5G38200	5.55782e-05	0.0121021	No
AT5G43450	6.02456e-05	0.0125091	No
AT4G34870	7.43496e-05	0.0145482	No
AT3G28510	8.14193e-05	0.0155715	No
AT5G38550	8.17265e-05	0.0155715	No
AT1G19250	8.4339e-05	0.0158321	No
AT1G01480	9.6223e-05	0.0172525	No
AT1G01720	9.48846e-05	0.0172525	No
AT1G66200	9.54389e-05	0.0172525	No
AT5G06860	0.000100418	0.0173278	No
AT4G29690	0.000142606	0.0234991	No
AT1G18970	0.000149148	0.0242447	No
AT5G52640	0.000149782	0.0242447	No
AT5G51870	0.00015903	0.0250761	No
AT5G53120	0.000163103	0.0252823	No
AT1G52880	0.000172298	0.0264135	No
AT2G28570	0.000173288	0.0264135	No
AT5G06740	0.000180037	0.0269923	No
AT3G19710	0.000202173	0.0298222	No
AT2G26480	0.00020728	0.0303309	No
AT5G45380	0.000210268	0.0305239	No
AT2G04050	0.000212978	0.0305857	No
AT4G36870	0.000214038	0.0305857	No
AT1G31290	0.00026657	0.0365742	No
AT3G19450	0.000296261	0.0387065	No
AT3G08040	0.000314917	0.0408521	No
AT2G21900	0.000366204	0.0471706	No
AT5G62480	0.000383389	0.0490389	No
AT1G12110	0.000387953	0.0492781	No
AT4G12030	0.000419225	0.0528831	No
AT2G18193	0.000436446	0.0546783	No
AT4G28040	0.000463433	0.0568903	No
AT3G13610	0.000516567	0.0621614	No
AT4G12400	0.000523843	0.0626249	No
AT3G47780	0.000541087	0.0638517	No
AT5G14730	0.000554466	0.0641882	No
AT2G41380	0.000655531	0.07214	No
AT3G61400	0.000659162	0.07214	No
AT4G08780	0.0006721	0.0727419	No
AT5G17860	0.000733255	0.0775258	No
AT3G26570	0.000832986	0.0857799	No
AT5G47220	0.000834773	0.0857799	No
AT2G26560	0.000847659	0.0861363	No
AT5G08610	0.000845092	0.0861363	No
AT2G21640	0.000893826	0.0893387	No
AT2G31060	0.000919631	0.0913958	No
AT3G09940	0.00092471	0.0913958	No
AT5G58940	0.000934394	0.0913958	No
AT5G65380	0.000931763	0.0913958	No
AT5G47110	0.000951111	0.0925361	No
AT3G07720	0.000957565	0.092671	No
AT4G00755	0.000990353	0.0929805	No
AT1G63570	0.00102645	0.0946949	No
AT4G15330	0.00101668	0.0946949	No
AT5G25250	0.00102707	0.0946949	No
AT5G22790	0.00104638	0.0956968	No
AT3G47290	0.00107848	0.0981421	No
AT4G19760	0.00113052	0.099435	No
AT5G19890	0.0011337	0.099435	No
AT5G42980	0.00110803	0.099435	No
AT2G21650	4.11535e-21	7.52738e-17	No
AT1G07920	2.70331e-06	0.00136056	No
AT1G79700	4.78529e-06	0.00203553	No
AT4G36850	8.47281e-06	0.00303875	No
AT5G02160	1.74048e-05	0.00505318	No
AT3G15680	6.79506e-05	0.0136581	No
AT3G13175	0.00017916	0.0269923	No
AT4G22290	0.00026897	0.0365742	No
AT5G11590	0.00026793	0.0365742	No
AT3G27940	0.000442506	0.0550603	No
AT1G15030	0.000454181	0.0561313	No
AT1G31850	0.000584985	0.0672953	No
AT1G78830	0.000655283	0.07214	No
AT3G13750	0.000648063	0.07214	No
AT2G05350	0.000816324	0.0848374	No
AT1G68330	0.000980393	0.0929805	No
AT1G33470	0.00109389	0.0990511	No
AT2G43030	0.00114162	0.099435	No
AT5G62890	0.00111839	0.099435	No
AT5G35760	8.41632e-21	7.69715e-17	No
AT1G22710	1.07323e-07	0.000103318	No
AT1G22770	1.26049e-05	0.00435013	No
AT2G44840	5.52516e-05	0.0121021	No
AT1G29910	5.74796e-05	0.0122251	No
AT4G13300	9.90384e-05	0.0172525	No
AT4G37220	9.73653e-05	0.0172525	No
AT4G28610	0.000105896	0.0181023	No
AT1G68050	0.000134107	0.0222996	No
AT5G49360	0.000161632	0.0252684	No
AT4G35770	0.000197358	0.0293485	No
AT5G02020	0.000233919	0.0331675	No
AT3G23240	0.000546102	0.0640305	No
AT4G30110	0.000550666	0.0641543	No
AT5G57655	0.000658881	0.07214	No
AT2G41100	0.000715816	0.076122	No
AT4G38580	0.000712942	0.076122	No
AT3G43190	0.000778538	0.0813727	No
AT2G05070	0.000991263	0.0929805	No
AT3G46970	0.000987555	0.0929805	No
AT3G52360	0.00111232	0.099435	No
AT3G26460	2.67496e-08	3.49484e-05	No
AT5G39660	6.87645e-07	0.000524071	No
AT5G17230	5.92191e-05	0.0124503	No
AT2G16890	7.47654e-05	0.0145482	No
AT1G68880	8.85925e-05	0.0163681	No
AT1G01060	0.000128454	0.0215555	No
AT5G44780	0.000276499	0.0371871	No
AT1G64110	0.000503554	0.0614033	No
AT2G46830	0.000539069	0.0638517	No
AT2G40700	0.000637532	0.07214	No
AT2G20450	0.000883572	0.0887989	No
AT5G37260	0.000972051	0.0929805	No
AT1G06040	0.00103025	0.0946949	No
AT2G33770	1.51387e-12	4.3487e-09	No
AT5G25810	9.25698e-07	0.000677277	No
AT5G53370	1.85852e-06	0.00109659	No
AT3G18490	4.37905e-06	0.00190707	No
AT4G30460	5.89665e-06	0.00224699	No
AT5G10140	5.87807e-06	0.00224699	No
AT4G01985	1.39098e-05	0.00462588	No
AT1G78490	1.4493e-05	0.00465073	No
AT2G01420	1.43616e-05	0.00465073	No
AT1G78060	2.87166e-05	0.00729521	No
AT2G46710	2.98266e-05	0.0074734	No
AT1G48100	3.28123e-05	0.00789697	No
AT1G70830	4.6399e-05	0.0106086	No
AT4G10060	5.68883e-05	0.0122251	No
AT5G21105	7.24069e-05	0.0143956	No
AT2G36570	8.48256e-05	0.0158321	No
AT1G20990	0.00010955	0.0185536	No
AT5G28520	0.000158563	0.0250761	No
AT5G38980	0.000248971	0.0350302	No
AT2G23120	0.000269943	0.0365742	No
AT4G14760	0.000279747	0.0373493	No
AT3G25640	0.00028996	0.0384323	No
AT4G21760	0.000293315	0.0385974	No
AT4G27520	0.000512841	0.0621216	No
AT1G04660	0.000652905	0.07214	No
AT2G26690	0.000633193	0.07214	No
AT3G45780	0.000662595	0.07214	No
AT5G52310	0.000714678	0.076122	No
AT4G04220	0.000770078	0.0809511	No
AT4G37780	0.000861538	0.087063	No
AT2G28550	0.000983851	0.0929805	No
AT2G37900	0.00113541	0.099435	No
AT5G25980	0.00114054	0.099435	No
AT1G05680	0.00119959	0.101199	No
AT1G17960	0.00120655	0.101199	No
AT1G51830	0.00119632	0.101199	No
AT1G52120	0.00119254	0.101199	No
AT2G19110	0.00117602	0.101199	No
AT3G45960	0.00119245	0.101199	No
AT3G59350	0.0011867	0.101199	No
AT3G60245	0.00120339	0.101199	No
AT4G27190	0.00121167	0.101199	No
AT3G58990	0.00122368	0.101737	No
AT1G15260	0.00129227	0.106954	No
AT2G01760	0.00132808	0.109423	No
AT2G35470	0.00137086	0.111939	No
AT3G22370	0.00136659	0.111939	No
AT3G24503	0.00137938	0.112134	No
AT3G48740	0.00138907	0.112422	No
AT1G21250	0.00147661	0.115422	No
AT1G30370	0.00146863	0.115422	No
AT1G31580	0.00144923	0.115422	No
AT4G23700	0.00147143	0.115422	No
AT4G30670	0.00147489	0.115422	No
AT5G13100	0.00147396	0.115422	No
AT5G16570	0.00144043	0.115422	No
AT5G45070	0.001436	0.115422	No
AT1G04240	0.00153207	0.118241	No
AT3G22910	0.00153085	0.118241	No
AT3G25780	0.00152298	0.118241	No
AT4G17490	0.0015662	0.120367	No
AT2G39310	0.00160005	0.122353	No
AT3G62730	0.00160541	0.122353	No
AT1G68470	0.0016741	0.126533	No
AT5G43580	0.00166801	0.126533	No
AT1G62770	0.00171139	0.128371	No
AT5G60030	0.00171245	0.128371	No
AT5G22890	0.0017213	0.128508	No
AT4G15550	0.00173304	0.128858	No
AT5G37600	0.00177059	0.131117	No
AT1G05370	0.0017887	0.131924	No
AT5G61010	0.00183106	0.134506	No
AT3G51840	0.00184055	0.134662	No
AT1G59590	0.00188669	0.137119	No
AT2G36080	0.00189662	0.137119	No
AT3G59060	0.00189501	0.137119	No
AT3G24080	0.00193395	0.138179	No
AT4G01540	0.00192652	0.138179	No
AT5G63790	0.00192268	0.138179	No
AT3G11050	0.00194249	0.13825	No
AT1G18470	0.00195881	0.138443	No
AT1G29100	0.00196035	0.138443	No
AT1G02340	0.00199174	0.140119	No
AT5G62390	0.00200009	0.140167	No
AT2G23610	0.0020318	0.141846	No
AT2G29125	0.00207714	0.14283	No
AT2G29510	0.00207197	0.14283	No
AT3G22550	0.0020708	0.14283	No
AT5G22850	0.00207217	0.14283	No
AT1G08910	0.00211939	0.143577	No
AT1G59990	0.00211496	0.143577	No
AT2G42540	0.00209963	0.143577	No
AT4G24040	0.00211458	0.143577	No
AT3G63280	0.00215109	0.145186	No
AT2G07680	0.00219004	0.146153	No
AT2G47360	0.00219196	0.146153	No
AT4G31650	0.00219737	0.146153	No
AT5G17300	0.00217701	0.146153	No
AT4G18390	0.00221941	0.147084	No
AT1G27730	0.00227304	0.148565	No
AT2G02100	0.00226955	0.148565	No
AT4G25100	0.00227424	0.148565	No
AT5G62350	0.00226014	0.148565	No
AT1G16400	0.00229471	0.149368	No
AT1G22160	0.00231772	0.150332	No
AT3G52400	0.00233995	0.151237	No
AT1G67650	0.00236554	0.151287	No
AT3G09440	0.00236374	0.151287	No
AT5G44480	0.00235568	0.151287	No
AT5G62710	0.0023783	0.151573	No
AT5G06330	0.00238992	0.151785	No
AT5G22300	0.0023992	0.151847	No
AT1G13640	0.00248395	0.155064	No
AT2G22500	0.00247896	0.155064	No
AT4G38960	0.00247758	0.155064	No
AT5G07440	0.00248313	0.155064	No
AT1G26240	0.00249559	0.155261	No
AT4G25390	0.00251466	0.155917	No
AT4G36260	0.00253501	0.156648	No
AT5G59820	0.00262819	0.16186	No
AT1G21310	0.00264745	0.162498	No
AT3G50480	0.00268737	0.164397	No
AT1G73805	0.00270344	0.164526	No
AT2G32400	0.00270747	0.164526	No
AT2G36870	0.00274386	0.165678	No
AT3G52220	0.00274455	0.165678	No
AT1G12750	0.00278088	0.167319	No
AT1G13480	0.00280729	0.167996	No
AT4G15393	0.0028105	0.167996	No
AT1G49570	0.00282925	0.168218	No
AT5G18340	0.00283261	0.168218	No
AT3G05840	0.00287479	0.168786	No
AT4G32950	0.00287908	0.168786	No
AT5G23660	0.00286317	0.168786	No
AT5G54980	0.00286994	0.168786	No
AT1G19350	0.00289153	0.168974	No
AT5G14570	0.00292249	0.17024	No
AT1G80760	0.00300913	0.17473	No
AT1G50590	0.00306875	0.174841	No
AT3G03920	0.00306497	0.174841	No
AT3G15670	0.00302634	0.174841	No
AT3G66652	0.00307133	0.174841	No
AT4G22710	0.00308036	0.174841	No
AT4G25760	0.00307424	0.174841	No
AT5G16480	0.00305471	0.174841	No
AT5G65650	0.00308751	0.174841	No
AT4G34900	0.00317367	0.179165	No
AT3G51480	0.00320218	0.180219	No
AT1G69230	0.0032434	0.181422	No
AT5G62530	0.00323723	0.181422	No
AT5G40390	0.0032543	0.181477	No
AT2G01910	0.00328285	0.182512	No
AT5G03610	0.00330832	0.183371	No
AT1G28390	0.00333596	0.184082	No
AT3G07750	0.00334733	0.184082	No
AT4G04340	0.00335614	0.184082	No
AT4G10550	0.00336141	0.184082	No
AT2G18690	0.00342109	0.186792	No
AT4G20110	0.0034506	0.187842	No
AT4G37550	0.00346246	0.187928	No
AT4G26060	0.00347622	0.188117	No
AT1G57990	0.00350628	0.188868	No
AT4G14060	0.00351074	0.188868	No
AT3G28180	0.00355323	0.190036	No
AT5G28510	0.00354449	0.190036	No
AT1G51890	0.00357671	0.190734	No
AT2G39010	0.0036005	0.191444	No
AT2G24762	0.00363459	0.19214	No
AT2G28250	0.00362899	0.19214	No
AT2G13810	0.00368541	0.193088	No
AT2G39850	0.00368768	0.193088	No
AT3G45140	0.00369476	0.193088	No
AT4G19750	0.00368362	0.193088	No
AT1G78120	0.00371697	0.193193	No
AT3G60380	0.00372844	0.193193	No
AT4G25340	0.00371824	0.193193	No
AT3G57380	0.00375095	0.193264	No
AT3G57870	0.00374182	0.193264	No
AT1G77120	0.00380031	0.19471	No
AT1G23440	0.00390512	0.198965	No
AT5G13290	0.00389806	0.198965	No
AT4G33980	0.00392189	0.199265	No
AT2G31110	0.00395614	0.200448	No
AT2G37460	0.00404379	0.204323	No
AT2G45730	0.00408579	0.205876	No
AT1G12420	0.00411773	0.206916	No
AT5G08180	0.00413451	0.20719	No
AT5G64220	0.00415225	0.20751	No
AT4G19530	0.00420107	0.209378	No
AT3G51895	0.00424553	0.211019	No
AT1G24530	0.00434336	0.215018	No
AT2G23700	0.0043495	0.215018	No
AT1G65690	0.00441291	0.21698	No
AT5G65970	0.00441184	0.21698	No
AT4G08380	0.00448214	0.219793	No
AT3G06035	0.00452852	0.221474	No
AT3G09922	0.00461861	0.225277	No
AT5G52390	0.00465877	0.226632	No
AT1G67710	0.0047017	0.226764	No
AT2G22900	0.00471108	0.226764	No
AT2G35730	0.00469947	0.226764	No
AT4G28530	0.00469518	0.226764	No
AT1G19715	0.0047434	0.227125	No
AT3G23410	0.00474223	0.227125	No
AT1G69830	0.00476291	0.227463	No
AT3G25230	0.00478398	0.227875	No
AT2G44830	0.0048472	0.229762	No
AT3G09220	0.00484874	0.229762	No
AT3G16720	0.00498641	0.235676	No
AT1G41880	0.00509507	0.239156	No
AT3G13080	0.00509928	0.239156	No
AT5G51550	0.00507853	0.239156	No
AT1G30360	0.00518774	0.242269	No
AT4G02450	0.00519215	0.242269	No
AT2G04795	0.00523243	0.243528	No
AT1G13520	0.0052637	0.244361	No
AT2G24850	0.00534249	0.247391	No
AT2G41370	0.00535962	0.247558	No
AT4G04745	0.00538962	0.248316	No
AT3G04420	0.00542839	0.249474	No
AT2G39380	0.00550236	0.25224	No
AT1G72920	0.00556376	0.254417	No
AT3G16800	0.00560141	0.2555	No
AT3G11690	0.00568571	0.2587	No
AT1G01070	0.00571191	0.259247	No
AT3G10870	0.0057943	0.261088	No
AT3G12860	0.00576979	0.261088	No
AT5G19110	0.00579529	0.261088	No
AT3G60330	0.00581649	0.261399	No
AT1G78370	0.00587258	0.262136	No
AT5G51350	0.00587589	0.262136	No
AT5G56530	0.00585354	0.262136	No
AT3G45300	0.00596473	0.264881	No
AT5G26690	0.00596639	0.264881	No
AT1G09390	0.00612556	0.265667	No
AT1G11840	0.00608684	0.265667	No
AT1G52560	0.00606896	0.265667	No
AT1G78580	0.00612932	0.265667	No
AT2G15042	0.00602846	0.265667	No
AT3G11930	0.00604422	0.265667	No
AT3G27690	0.00612915	0.265667	No
AT3G57450	0.00599904	0.265667	No
AT4G13510	0.00609661	0.265667	No
AT5G47560	0.006049	0.265667	No
AT1G03090	0.00618103	0.266017	No
AT1G32350	0.0061542	0.266017	No
AT5G11570	0.00616832	0.266017	No
AT4G34220	0.0062054	0.266439	No
AT2G28200	0.0062464	0.267571	No
AT5G23020	0.006271	0.267997	No
AT3G61310	0.00640375	0.273033	No
AT5G49665	0.00645142	0.274425	No
AT1G30490	0.00653524	0.277346	No
AT3G02750	0.00661751	0.277892	No
AT3G13450	0.00662017	0.277892	No
AT4G14580	0.00660112	0.277892	No
AT4G17520	0.00663927	0.277892	No
AT5G16930	0.00663839	0.277892	No
AT5G63530	0.00661044	0.277892	No
AT3G23560	0.00688479	0.287511	No
AT1G21100	0.00695591	0.288741	No
AT5G10625	0.00694559	0.288741	No
AT5G66650	0.00696162	0.288741	No
AT5G25770	0.00698587	0.289092	No
AT5G28540	0.00702653	0.290118	No
AT4G11655	0.00715899	0.294921	No
AT2G34930	0.00721373	0.295844	No
AT3G59480	0.00720752	0.295844	No
AT3G11900	0.00727766	0.29754	No
AT4G16130	0.00728762	0.29754	No
AT5G13440	0.0073445	0.299194	No
AT4G37970	0.0073893	0.30035	No
AT1G64170	0.00746848	0.302896	No
AT2G29440	0.00750052	0.303522	No
AT1G10960	0.00760303	0.305719	No
AT1G19530	0.00761896	0.305719	No
AT3G15340	0.00762166	0.305719	No
AT4G26670	0.00760959	0.305719	No
AT1G74590	0.00766289	0.3067	No
AT5G50760	0.00768457	0.306896	No
AT5G58590	0.0077311	0.308082	No
AT4G37010	0.00776598	0.308799	No
AT4G12880	0.00782271	0.31038	No
AT4G30190	0.007959	0.314423	No
AT5G14210	0.00795479	0.314423	No
AT5G59305	0.00801019	0.315764	No
AT2G32860	0.00808967	0.317528	No
AT5G12140	0.00808444	0.317528	No
AT5G24610	0.00814581	0.318365	No
AT5G38720	0.00813338	0.318365	No
AT1G20450	0.0081733	0.318759	No
AT1G12240	0.00820145	0.319176	No
AT5G21170	0.00836415	0.324817	No
AT3G43270	0.00840138	0.325571	No
AT1G73660	0.00850408	0.328161	No
AT5G55620	0.00850013	0.328161	No
AT1G11960	0.00856599	0.329127	No
AT1G67370	0.00858774	0.329127	No
AT4G16630	0.00860111	0.329127	No
AT5G53400	0.00858344	0.329127	No
AT5G62960	0.00864646	0.330172	No
AT5G15970	0.00871803	0.331966	No
AT5G18170	0.00872974	0.331966	No
AT4G31730	0.0087619	0.332498	No
AT1G44180	0.00879754	0.333159	No
AT3G55450	0.00887121	0.335255	No
AT2G25790	0.00892528	0.336603	No
AT2G01450	0.00897821	0.337902	No
AT3G22120	0.00900464	0.338201	No
AT1G06520	0.00902928	0.338431	No
AT5G08350	0.0090733	0.339386	No
AT5G17380	0.00911118	0.340107	No
AT1G17665	0.00915572	0.341074	No
AT5G14800	0.00923023	0.343151	No
AT5G07460	0.00926515	0.34375	No
AT2G46430	0.00936782	0.346155	No
AT4G13010	0.00936353	0.346155	No
AT3G15300	0.00944592	0.347637	No
AT3G56090	0.00943625	0.347637	No
AT1G70500	0.00947199	0.347896	No
AT1G42970	0.00956751	0.3507	No
AT4G33000	0.0095949	0.351	No
AT5G06530	0.00963323	0.3517	No
AT1G55920	0.00966603	0.352194	No
AT3G22200	0.00972548	0.353298	No
AT5G05790	0.00973496	0.353298	No
AT4G23680	0.00977464	0.354036	No
AT4G31620	0.00985914	0.35639	No
AT1G07135	0.00998919	0.360379	No
AT3G58790	0.0100275	0.361049	No
AT4G25090	0.0101927	0.366277	No
AT4G14930	0.0102241	0.366685	No
AT3G14280	0.0102961	0.367825	No
AT5G02050	0.0102823	0.367825	No
AT3G61190	0.0103411	0.36871	No
AT1G68830	0.0104229	0.369727	No
AT1G72930	0.010427	0.369727	No
AT5G05340	0.0104302	0.369727	No
AT5G14200	0.0104739	0.370557	No
AT1G43580	0.0105177	0.371387	No
AT5G17050	0.010613	0.374031	No
AT1G49210	0.0106848	0.375839	No
AT1G19570	0.0107205	0.375924	No
AT1G72830	0.0107284	0.375924	No
AT3G46700	0.0108566	0.379691	No
AT2G29630	0.0109474	0.380684	No
AT3G05950	0.0109307	0.380684	No
AT3G28580	0.010917	0.380684	No
AT1G60010	0.0109778	0.381014	No
AT3G07770	0.0111246	0.385378	No
AT5G48070	0.0111461	0.385394	No
AT5G61480	0.0112041	0.386669	No
AT5G04340	0.0112397	0.387167	No
AT1G21520	0.0112974	0.388421	No
AT1G06620	0.0115651	0.389347	No
AT1G17950	0.0113768	0.389347	No
AT1G29930	0.0116425	0.389347	No
AT2G01580	0.0116567	0.389347	No
AT2G19780	0.0116159	0.389347	No
AT2G45030	0.011455	0.389347	No
AT3G50930	0.0114464	0.389347	No
AT3G57780	0.0114194	0.389347	No
AT3G60080	0.0116268	0.389347	No
AT4G14790	0.0115741	0.389347	No
AT4G15380	0.0116016	0.389347	No
AT4G15640	0.0115804	0.389347	No
AT4G30020	0.0115339	0.389347	No
AT5G16600	0.0115045	0.389347	No
AT5G26860	0.0114631	0.389347	No
AT5G58580	0.0116649	0.389347	No
AT3G15460	0.0116867	0.389366	No
AT5G09590	0.0117564	0.390974	No
AT1G10370	0.0118538	0.393499	No
AT2G15880	0.0119411	0.394988	No
AT4G22960	0.0119419	0.394988	No
AT2G46930	0.0120145	0.396673	No
AT2G22795	0.0120371	0.396705	No
AT3G53940	0.0120623	0.39682	No
AT3G22310	0.0121516	0.398511	No
AT5G42010	0.0121573	0.398511	No
AT1G63090	0.0121925	0.398949	No
AT1G09090	0.0122148	0.398967	No
AT1G30960	0.0123433	0.402443	No
AT2G01520	0.0124924	0.406582	No
AT1G61820	0.0125221	0.406824	No
AT2G28510	0.0127042	0.411278	No
AT4G24050	0.0126853	0.411278	No
AT5G07150	0.0128295	0.414601	No
AT2G03450	0.0132096	0.425781	No
AT3G04510	0.013222	0.425781	No
AT2G15830	0.0132594	0.426234	No
AT4G27652	0.0133718	0.428796	No
AT5G03160	0.013386	0.428796	No
AT3G01310	0.0136171	0.434463	No
AT4G13750	0.0136576	0.434463	No
AT4G37470	0.0136816	0.434463	No
AT5G13330	0.0136653	0.434463	No
AT5G44610	0.0136186	0.434463	No
AT5G42150	0.0137789	0.436795	No
AT2G04030	0.0139406	0.438716	No
AT3G27850	0.0138864	0.438716	No
AT3G55470	0.013914	0.438716	No
AT4G35420	0.0139595	0.438716	No
AT5G10970	0.0139424	0.438716	No
AT1G26560	0.014009	0.439517	No
AT1G80270	0.0140954	0.441469	No
AT1G47670	0.0143965	0.449361	No
AT1G54950	0.0143779	0.449361	No
AT4G10270	0.0144543	0.449633	No
AT5G25490	0.0144489	0.449633	No
AT2G35350	0.0145029	0.450376	No
AT4G13770	0.0145747	0.451841	No
AT1G29920	0.0148996	0.458033	No
AT4G23050	0.0148924	0.458033	No
AT5G07030	0.0148155	0.458033	No
AT5G11650	0.0148897	0.458033	No
AT5G24810	0.0148808	0.458033	No
AT3G04920	0.0149756	0.458824	No
AT5G26300	0.0149651	0.458824	No
AT3G13640	0.0150535	0.460441	No
AT5G09420	0.0150898	0.46078	No
AT1G20370	0.015371	0.467094	No
AT2G06925	0.0153675	0.467094	No
AT2G29420	0.0153732	0.467094	No
AT3G54040	0.015462	0.469014	No
AT5G11790	0.0155074	0.469613	No
AT3G07540	0.0155941	0.47068	No
AT3G09790	0.0155767	0.47068	No
AT5G58660	0.0156573	0.471031	No
AT5G66690	0.0156502	0.471031	No
AT1G52410	0.0157294	0.472425	No
AT2G30590	0.0157698	0.472862	No
AT1G31070	0.0158335	0.473816	No
AT4G15530	0.0158534	0.473816	No
AT5G51190	0.0158983	0.474382	No
AT1G35240	0.0160086	0.475348	No
AT4G01600	0.0160027	0.475348	No
AT4G32980	0.0159703	0.475348	No
AT3G01900	0.0161103	0.47759	No
AT3G13740	0.0161425	0.477771	No
AT2G34660	0.0162424	0.479951	No
AT1G12080	0.0165645	0.480266	No
AT1G49200	0.0164159	0.480266	No
AT1G70850	0.0165317	0.480266	No
AT1G77380	0.0163902	0.480266	No
AT2G18700	0.0163869	0.480266	No
AT2G31750	0.0165869	0.480266	No
AT2G34430	0.0166469	0.480266	No
AT2G40340	0.0166148	0.480266	No
AT3G01160	0.0164534	0.480266	No
AT3G01290	0.0166227	0.480266	No
AT3G47570	0.016467	0.480266	No
AT4G35000	0.0165804	0.480266	No
AT5G03260	0.0165999	0.480266	No
AT5G11520	0.0164632	0.480266	No
AT5G48030	0.0166199	0.480266	No
AT2G20142	0.0167129	0.48141	No
AT2G43100	0.0167491	0.481695	No
AT5G12080	0.0168121	0.48199	No
AT5G52260	0.0167957	0.48199	No
AT3G44990	0.0168414	0.482076	No
AT2G34850	0.0169157	0.483444	No
AT4G27280	0.0169765	0.484425	No
AT1G07000	0.0170563	0.485941	No
AT1G20630	0.0170905	0.485941	No
AT2G22990	0.017189	0.485941	No
AT4G37250	0.0171378	0.485941	No
AT5G39000	0.0171738	0.485941	No
AT5G48657	0.0171234	0.485941	No
AT4G27460	0.0172251	0.48621	No
AT2G32580	0.017461	0.49211	No
AT3G62600	0.0174901	0.492172	No
AT4G12290	0.0175866	0.494128	No
AT4G35380	0.0176151	0.49417	No
AT5G01170	0.0178439	0.498293	No
AT5G37020	0.0178422	0.498293	No
AT3G15530	0.0178776	0.498475	No
AT1G48120	0.0181018	0.502753	No
AT2G35150	0.018082	0.502753	No
AT2G45550	0.0181685	0.502753	No
AT5G43500	0.0181183	0.502753	No
AT5G59890	0.0181592	0.502753	No
AT4G00080	0.0182028	0.502941	No
AT1G08090	0.0183925	0.503935	No
AT3G19390	0.0183383	0.503935	No
AT3G20380	0.0183749	0.503935	No
AT3G56980	0.0183175	0.503935	No
AT4G34160	0.0183085	0.503935	No
AT5G56150	0.0184041	0.503935	No
AT1G29940	0.0185281	0.506572	No
AT1G61890	0.0185976	0.507714	No
AT1G62262	0.0187539	0.508876	No
AT2G12462	0.0187055	0.508876	No
AT3G14260	0.0187792	0.508876	No
AT5G22570	0.0187109	0.508876	No
AT5G56670	0.0187436	0.508876	No
AT2G40540	0.0188096	0.508945	No
AT1G28370	0.0189098	0.510087	No
AT2G42320	0.0189355	0.510087	No
AT3G47500	0.0189199	0.510087	No
AT1G01630	0.0191159	0.51158	No
AT1G56300	0.0192323	0.51158	No
AT1G60590	0.0192774	0.51158	No
AT2G41250	0.0191812	0.51158	No
AT3G07970	0.0192423	0.51158	No
AT3G17040	0.0190384	0.51158	No
AT4G18430	0.0192143	0.51158	No
AT4G26970	0.0191091	0.51158	No
AT5G10650	0.0192986	0.51158	No
AT5G27610	0.0192498	0.51158	No
AT5G41460	0.0191188	0.51158	No
AT5G16030	0.01934	0.511935	No
AT3G23290	0.0194351	0.512968	No
AT4G04790	0.0194108	0.512968	No
AT1G04970	0.0196344	0.516825	No
AT1G62660	0.0196646	0.516825	No
AT2G35960	0.019666	0.516825	No
AT5G23830	0.0198199	0.520123	No
AT1G15310	0.0198524	0.520229	No
AT1G34780	0.0199596	0.520229	No
AT1G44100	0.0199661	0.520229	No
AT3G12320	0.0198917	0.520229	No
AT5G46270	0.0199366	0.520229	No
AT1G72210	0.0200566	0.521201	No
AT2G45850	0.020174	0.521201	No
AT4G13850	0.0202029	0.521201	No
AT4G15770	0.0201553	0.521201	No
AT5G35732	0.0200933	0.521201	No
AT5G43630	0.0201876	0.521201	No
AT5G65640	0.020148	0.521201	No
AT1G18140	0.020326	0.523077	No
AT1G77450	0.0203328	0.523077	No
AT5G67470	0.0203992	0.524048	No
AT2G21730	0.0204501	0.524619	No
AT1G78940	0.0205615	0.526737	No
AT3G18773	0.020624	0.527094	No
AT4G04180	0.0206331	0.527094	No
AT5G41410	0.0207112	0.528352	No
AT1G09940	0.0207702	0.52891	No
AT1G70600	0.0208198	0.52891	No
AT3G22070	0.0208183	0.52891	No
AT1G02520	0.0209218	0.530763	No
AT5G53700	0.0209789	0.531474	No
AT5G64660	0.0210262	0.531937	No
AT1G10640	0.0210565	0.531967	No
AT1G30760	0.0211864	0.534512	No
AT2G01180	0.0215331	0.540276	No
AT5G60020	0.0215124	0.540276	No
AT5G63710	0.0215175	0.540276	No
AT4G36780	0.0215661	0.540364	No
AT2G31890	0.0216145	0.540836	No
AT5G19875	0.0216812	0.541763	No
AT1G67360	0.0217475	0.54268	No
AT1G45332	0.0217884	0.542959	No
AT2G39650	0.0219499	0.544019	No
AT4G23490	0.021897	0.544019	No
AT4G23500	0.0219426	0.544019	No
AT5G56710	0.0218628	0.544019	No
AT1G28380	0.0221028	0.546179	No
AT2G19710	0.0222162	0.546179	No
AT2G32140	0.022199	0.546179	No
AT2G33360	0.0221517	0.546179	No
AT2G34260	0.0222109	0.546179	No
AT3G06390	0.0221776	0.546179	No
AT1G08430	0.0223404	0.547397	No
AT2G46530	0.0224002	0.547397	No
AT4G13860	0.0223787	0.547397	No
AT5G27030	0.0224154	0.547397	No
AT5G49980	0.0223112	0.547397	No
AT3G46480	0.0226644	0.552739	No
AT1G13380	0.0227806	0.553462	No
AT2G15080	0.0228059	0.553462	No
AT4G12735	0.0227614	0.553462	No
AT5G66070	0.022815	0.553462	No
AT1G05570	0.0232249	0.554268	No
AT1G20160	0.0233046	0.554268	No
AT1G26790	0.0232472	0.554268	No
AT1G47603	0.0229704	0.554268	No
AT1G55510	0.0232726	0.554268	No
AT1G61340	0.0231988	0.554268	No
AT1G76130	0.0230377	0.554268	No
AT1G80830	0.022989	0.554268	No
AT2G02230	0.0232308	0.554268	No
AT2G22930	0.0230505	0.554268	No
AT2G27370	0.023293	0.554268	No
AT2G33810	0.0228788	0.554268	No
AT4G15560	0.0230175	0.554268	No
AT5G13140	0.0233332	0.554268	No
AT5G48120	0.0233237	0.554268	No
AT5G66420	0.0232225	0.554268	No
AT2G42350	0.0236689	0.560788	No
AT3G23810	0.0236675	0.560788	No
AT3G28340	0.0237032	0.560875	No
AT1G76500	0.0237621	0.561541	No
AT3G46130	0.0238723	0.561967	No
AT5G05600	0.0238602	0.561967	No
AT5G42500	0.0238507	0.561967	No
AT1G51840	0.0239414	0.562869	No
AT3G53230	0.0240125	0.563817	No
AT1G71690	0.0240701	0.564443	No
AT1G26250	0.0243617	0.568466	No
AT3G48610	0.0243659	0.568466	No
AT4G21940	0.0243284	0.568466	No
AT5G52700	0.0242816	0.568466	No
AT1G15460	0.0247254	0.576118	No
AT5G35180	0.0247793	0.576639	No
AT1G02110	0.0249051	0.577893	No
AT1G23020	0.0249881	0.577893	No
AT2G39240	0.0249191	0.577893	No
AT2G47750	0.0250227	0.577893	No
AT3G07030	0.0250173	0.577893	No
AT5G57630	0.024974	0.577893	No
AT4G27610	0.0250685	0.578219	No
AT1G11125	0.0251935	0.580031	No
AT1G32920	0.0252307	0.580031	No
AT1G62320	0.0253008	0.580031	No
AT2G46110	0.0252516	0.580031	No
AT5G23100	0.0253056	0.580031	No
AT4G02850	0.0254019	0.580782	No
AT5G13190	0.0253891	0.580782	No
AT1G14980	0.0257258	0.584534	No
AT1G49720	0.0257172	0.584534	No
AT3G14810	0.0256876	0.584534	No
AT3G60030	0.0256745	0.584534	No
AT4G20260	0.0257156	0.584534	No
AT5G02450	0.0258003	0.5855	No
AT1G53680	0.0260388	0.587802	No
AT1G65610	0.0260011	0.587802	No
AT3G14720	0.0259989	0.587802	No
AT3G62270	0.025934	0.587802	No
AT5G65230	0.0260624	0.587802	No
AT1G13600	0.0262613	0.588659	No
AT1G15100	0.0261779	0.588659	No
AT1G24625	0.0262096	0.588659	No
AT1G61360	0.0261707	0.588659	No
AT4G17670	0.0262432	0.588659	No
AT4G39730	0.0262997	0.588798	No
AT1G27440	0.0264233	0.590841	No
AT5G65630	0.0264858	0.591517	No
AT5G18380	0.0265265	0.591703	No
AT5G41750	0.026602	0.592663	No
AT3G26500	0.0267595	0.595448	No
AT1G32450	0.0270236	0.596247	No
AT2G22890	0.0269114	0.596247	No
AT2G37190	0.0269682	0.596247	No
AT3G16390	0.0268981	0.596247	No
AT5G38910	0.0269379	0.596247	No
AT5G38930	0.0269962	0.596247	No
AT5G59150	0.0269315	0.596247	No
AT1G52140	0.0270697	0.596545	No
AT2G19310	0.0274039	0.598696	No
AT3G03770	0.0272793	0.598696	No
AT3G55090	0.0274005	0.598696	No
AT4G13420	0.0273826	0.598696	No
AT5G13980	0.0272923	0.598696	No
AT5G42020	0.0273796	0.598696	No
AT3G29000	0.0275122	0.599792	No
AT1G79550	0.0276672	0.602454	No
AT4G11230	0.0278437	0.60414	No
AT4G13320	0.0278377	0.60414	No
AT1G31800	0.0279464	0.605648	No
AT1G02460	0.0284252	0.607363	No
AT1G20510	0.0283231	0.607363	No
AT2G22240	0.028457	0.607363	No
AT2G30660	0.0283049	0.607363	No
AT2G41730	0.0280938	0.607363	No
AT3G05760	0.0281198	0.607363	No
AT3G08590	0.0282335	0.607363	No
AT3G24300	0.0284572	0.607363	No
AT4G28480	0.0281918	0.607363	No
AT4G37910	0.0284289	0.607363	No
AT5G49680	0.028207	0.607363	No
AT5G60670	0.0284547	0.607363	No
AT1G54100	0.0285156	0.6079	No
AT1G09420	0.0288015	0.613281	No
AT1G56580	0.0288391	0.613367	No
AT5G13320	0.0289376	0.614748	No
AT1G62422	0.0290226	0.61525	No
AT5G66860	0.0290285	0.61525	No
AT2G16365	0.0291174	0.616419	No
AT4G25070	0.0292344	0.61818	No
AT5G12220	0.0292777	0.618381	No
AT5G18290	0.0293994	0.620237	No
AT2G34420	0.029538	0.621725	No
AT5G66880	0.0295278	0.621725	No
AT1G71530	0.0296134	0.622597	No
AT2G23810	0.0296909	0.623111	No
AT5G65980	0.029706	0.623111	No
AT1G32950	0.0298749	0.625936	No
AT5G05060	0.0299278	0.626327	No
AT5G47980	0.0300344	0.62784	No
AT5G56350	0.0300745	0.627959	No
AT1G48580	0.0301166	0.628096	No
AT5G09760	0.0301497	0.628096	No
AT4G27180	0.0303088	0.630691	No
AT1G70260	0.0304115	0.631255	No
AT2G34770	0.0303995	0.631255	No
AT4G15390	0.0304394	0.631255	No
AT4G27480	0.0304767	0.631313	No
AT2G32990	0.0305918	0.632266	No
AT5G26000	0.0305656	0.632266	No
AT1G78476	0.0306571	0.632899	No
AT4G19050	0.0308388	0.635933	No
AT5G27730	0.0310663	0.639902	No
AT5G25280	0.0311604	0.641119	No
AT3G54050	0.0312555	0.642353	No
AT1G04950	0.0314328	0.645166	No
AT3G19080	0.0314982	0.645166	No
AT4G15730	0.0314891	0.645166	No
AT3G02910	0.0316649	0.647856	No
AT1G26410	0.0319069	0.650624	No
AT3G02510	0.0318422	0.650624	No
AT3G20100	0.0318718	0.650624	No
AT1G03360	0.0319978	0.651026	No
AT5G01660	0.0319827	0.651026	No
AT5G54910	0.0320507	0.651378	No
AT3G23920	0.0321041	0.651738	No
AT1G63860	0.0321617	0.652184	No
AT3G50910	0.0322942	0.654146	No
AT5G11110	0.0323467	0.654483	No
AT5G21160	0.0324353	0.655551	No
AT1G08050	0.0325613	0.657372	No
AT3G10320	0.0326737	0.658913	No
AT3G10740	0.0328575	0.661829	No
AT4G19820	0.0329204	0.661829	No
AT4G38780	0.0329268	0.661829	No
AT1G19660	0.0331615	0.665084	No
AT5G64940	0.0331578	0.665084	No
AT3G56480	0.0332175	0.665477	No
AT1G62920	0.0334034	0.667174	No
AT1G76010	0.0335229	0.667174	No
AT2G41770	0.0335084	0.667174	No
AT3G02480	0.0334441	0.667174	No
AT3G45290	0.0333413	0.667174	No
AT3G54390	0.0335575	0.667174	No
AT3G57260	0.0335313	0.667174	No
AT2G28950	0.0336568	0.668421	No
AT2G37400	0.0337126	0.668804	No
AT3G27470	0.0337792	0.669399	No
AT1G60650	0.0339548	0.67215	No
AT4G19970	0.0340713	0.673728	No
AT3G26690	0.034175	0.67432	No
AT2G34060	0.0342349	0.674774	No
AT2G36220	0.0343609	0.67653	No
AT1G05560	0.0347259	0.678518	No
AT1G52380	0.0347554	0.678518	No
AT3G04060	0.0347587	0.678518	No
AT3G16780	0.0346607	0.678518	No
AT3G19370	0.034511	0.678518	No
AT3G23080	0.0346327	0.678518	No
AT3G50970	0.0345899	0.678518	No
AT5G03310	0.0346427	0.678518	No
AT3G12145	0.0348734	0.678584	No
AT5G38100	0.0348371	0.678584	No
AT5G39570	0.0348131	0.678584	No
AT5G62680	0.0349532	0.679414	No
AT2G23600	0.035117	0.681874	No
AT4G01680	0.0352395	0.682305	No
AT4G12720	0.0352616	0.682305	No
AT4G35600	0.0353549	0.682305	No
AT5G15180	0.0352363	0.682305	No
AT5G45350	0.0353104	0.682305	No
AT5G62440	0.035363	0.682305	No
AT1G07090	0.035647	0.685613	No
AT2G34840	0.0356143	0.685613	No
AT5G67130	0.0356469	0.685613	No
AT1G14360	0.0357415	0.686194	No
AT1G18740	0.0357984	0.686194	No
AT2G28070	0.0358272	0.686194	No
AT5G53110	0.0358155	0.686194	No
AT2G31380	0.0358791	0.68647	No
AT2G37590	0.0359167	0.686471	No
AT1G14700	0.036007	0.68648	No
AT1G69780	0.0361705	0.68648	No
AT3G06130	0.0361799	0.68648	No
AT4G02390	0.0360632	0.68648	No
AT4G36610	0.0360602	0.68648	No
AT5G06230	0.0361516	0.68648	No
AT5G48560	0.0361525	0.68648	No
AT2G28400	0.0362346	0.686806	No
AT1G08920	0.0363512	0.686881	No
AT4G20300	0.0362921	0.686881	No
AT5G43880	0.0363169	0.686881	No
AT5G55200	0.0364024	0.687138	No
AT3G01560	0.036471	0.687723	No
AT5G50260	0.0365513	0.688528	No
AT2G37600	0.0366914	0.690455	No
AT5G02030	0.0368279	0.692312	No
AT1G61667	0.0370055	0.694937	No
AT2G37740	0.0370846	0.694995	No
AT3G54260	0.0370654	0.694995	No
AT5G28490	0.0371665	0.695817	No
AT1G25370	0.037273	0.696936	No
AT1G75540	0.0373025	0.696936	No
AT5G24470	0.0373447	0.697013	No
AT1G71810	0.0377903	0.6975	No
AT3G21710	0.0376303	0.6975	No
AT3G24170	0.0377857	0.6975	No
AT3G26550	0.0374483	0.6975	No
AT3G57980	0.0377482	0.6975	No
AT4G21903	0.0374655	0.6975	No
AT4G23630	0.037702	0.6975	No
AT5G42200	0.0377006	0.6975	No
AT5G48400	0.0377033	0.6975	No
AT5G56010	0.037775	0.6975	No
AT5G65310	0.0375405	0.6975	No
AT1G63410	0.0378417	0.697744	No
AT1G70580	0.0379507	0.69905	No
AT1G75820	0.0380713	0.700566	No
AT1G07750	0.0384806	0.700933	No
AT1G23800	0.0383336	0.700933	No
AT3G03780	0.038298	0.700933	No
AT3G07650	0.0381527	0.700933	No
AT3G44700	0.0383557	0.700933	No
AT3G49530	0.0384113	0.700933	No
AT4G00380	0.0384128	0.700933	No
AT4G38160	0.0385073	0.700933	No
AT5G04130	0.0385128	0.700933	No
AT5G47890	0.0384733	0.700933	No
AT5G60710	0.0382751	0.700933	No
AT2G38430	0.0385852	0.701553	No
AT2G42290	0.0388995	0.705865	No
AT5G58670	0.0388741	0.705865	No
AT1G76690	0.0389988	0.706264	No
AT2G32660	0.0389647	0.706264	No
AT1G66280	0.0391097	0.707571	No
AT3G50440	0.0393623	0.711438	No
AT1G26380	0.0394798	0.712858	No
AT1G65840	0.0399086	0.718226	No
AT2G15390	0.0400248	0.718226	No
AT2G46620	0.0400098	0.718226	No
AT2G47840	0.0400293	0.718226	No
AT3G03190	0.0400912	0.718226	No
AT3G08940	0.040012	0.718226	No
AT5G16050	0.0400847	0.718226	No
AT5G61030	0.0399378	0.718226	No
AT1G15890	0.0401811	0.718477	No
AT1G67330	0.0402081	0.718477	No
AT2G30210	0.0402231	0.718477	No
AT1G19140	0.0403409	0.718681	No
AT2G45760	0.0403524	0.718681	No
AT4G16500	0.0403491	0.718681	No
AT2G44790	0.0404628	0.719247	No
AT4G25170	0.0404545	0.719247	No
AT1G61870	0.040579	0.719913	No
AT1G80260	0.0405408	0.719913	No
AT3G12955	0.0408246	0.723568	No
AT1G53400	0.0410074	0.724702	No
AT4G24230	0.0409743	0.724702	No
AT5G15260	0.0410749	0.724946	No
AT5G55920	0.041297	0.727711	No
AT1G30040	0.0415294	0.728764	No
AT2G36120	0.0415369	0.728764	No
AT4G02890	0.0415154	0.728764	No
AT5G13220	0.041556	0.728764	No
AT1G36370	0.0418171	0.731072	No
AT4G33150	0.0417288	0.731072	No
AT4G36740	0.0418475	0.731072	No
AT5G64890	0.0418093	0.731072	No
AT1G76180	0.0419044	0.731368	No
AT4G35360	0.0420317	0.732891	No
AT5G23300	0.0421664	0.734538	No
AT4G20020	0.0423049	0.736251	No
AT2G39390	0.0427499	0.740163	No
AT3G46790	0.0426171	0.740163	No
AT4G09020	0.042813	0.740163	No
AT4G15760	0.0427918	0.740163	No
AT4G28750	0.0426322	0.740163	No
AT4G35110	0.0427088	0.740163	No
AT5G44670	0.0427369	0.740163	No
AT1G33040	0.0428875	0.740558	No
AT4G02010	0.0429168	0.740558	No
AT1G55460	0.0432778	0.744176	No
AT4G22570	0.0431741	0.744176	No
AT5G27120	0.0433082	0.744176	No
AT5G44390	0.0432673	0.744176	No
AT1G06840	0.0437842	0.74636	No
AT1G53625	0.043724	0.74636	No
AT1G80620	0.0438243	0.74636	No
AT3G26470	0.0435986	0.74636	No
AT3G54890	0.0435296	0.74636	No
AT4G05390	0.0437294	0.74636	No
AT4G25250	0.0438159	0.74636	No
AT5G07580	0.0437317	0.74636	No
AT5G18140	0.043615	0.74636	No
AT2G22670	0.0439901	0.746699	No
AT2G28150	0.0439755	0.746699	No
AT3G06550	0.0440075	0.746699	No
AT5G20070	0.0439762	0.746699	No
AT5G17700	0.0440832	0.74729	No
AT1G21230	0.0442464	0.749362	No
AT1G22490	0.0442921	0.749443	No
AT3G62810	0.0443584	0.749659	No
AT4G34710	0.0444279	0.749659	No
AT5G24530	0.0444011	0.749659	No
AT5G25110	0.0445557	0.751123	No
AT5G06720	0.0446924	0.752041	No
AT5G64750	0.0446639	0.752041	No
AT1G37130	0.0447815	0.752847	No
AT2G33850	0.0451272	0.757963	No
AT3G56070	0.0452839	0.759897	No
AT3G15357	0.0453913	0.761001	No
AT2G36890	0.0455435	0.762156	No
AT5G06839	0.0455169	0.762156	No
AT3G48520	0.0457735	0.765305	No
AT2G01970	0.0458196	0.765376	No
AT4G29720	0.0459101	0.766187	No
AT1G63750	0.0463341	0.76997	No
AT1G69870	0.0462773	0.76997	No
AT1G71740	0.0464225	0.76997	No
AT2G25964	0.0464628	0.76997	No
AT2G30250	0.0464735	0.76997	No
AT3G06145	0.0463631	0.76997	No
AT4G10040	0.0462673	0.76997	No
AT5G01090	0.0463341	0.76997	No
AT3G13790	0.0465828	0.771082	No
AT2G02820	0.0467685	0.772393	No
AT2G36910	0.0467483	0.772393	No
AT3G24500	0.0467887	0.772393	No
AT3G56170	0.0469551	0.773048	No
AT5G53486	0.0469345	0.773048	No
AT5G54920	0.0468826	0.773048	No
AT1G21150	0.0470712	0.774263	No
AT4G26700	0.0472243	0.77469	No
AT5G07940	0.0471811	0.77469	No
AT5G14000	0.0471923	0.77469	No
AT1G49320	0.047602	0.779309	No
AT2G47780	0.0476251	0.779309	No
AT4G28100	0.0476337	0.779309	No
AT2G41210	0.0478074	0.780974	No
AT3G20820	0.0478471	0.780974	No
AT3G21610	0.0479062	0.780974	No
AT4G31790	0.0478931	0.780974	No
AT2G29660	0.0479733	0.781371	No
AT5G24580	0.0481016	0.782763	No
AT1G03470	0.0482277	0.783422	No
AT4G30150	0.0481994	0.783422	No
AT3G11950	0.0483459	0.784645	No
AT1G60390	0.0487632	0.790716	No
AT4G17090	0.0489354	0.791404	No
AT1G33090	0.0490577	0.792681	No
AT1G03340	0.0491859	0.79335	No
AT2G34460	0.04916	0.79335	No
AT3G46080	0.0492883	0.794302	No
AT1G51420	0.0494251	0.795805	No
AT1G62350	0.0495805	0.797605	No
AT2G16530	0.0499823	0.799174	No
AT2G36270	0.049891	0.799174	No
AT3G26720	0.0498223	0.799174	No
AT4G33810	0.0498342	0.799174	No
AT4G34135	0.0498362	0.799174	No
AT5G08600	0.0499839	0.799174	No
AT1G02330	0.0501462	0.800371	No
AT4G22360	0.0501156	0.800371	No
AT1G31550	0.0502103	0.800695	No
AT3G13510	0.0502659	0.800883	No
AT5G07010	0.0503782	0.801974	No
AT3G18900	0.050461	0.802593	No
AT5G19900	0.0505112	0.802694	No
AT1G79150	0.0507234	0.80515	No
AT4G15400	0.0507538	0.80515	No
AT1G28600	0.0508725	0.806333	No
AT1G74910	0.0509491	0.806848	No
AT5G49660	0.0511175	0.808816	No
AT1G23390	0.0512125	0.808919	No
AT2G31160	0.0512001	0.808919	No
AT1G69280	0.0514359	0.811047	No
AT3G10500	0.0514301	0.811047	No
AT2G18730	0.0515403	0.811993	No
AT1G74030	0.0517258	0.812544	No
AT4G34930	0.0517296	0.812544	No
AT5G05530	0.051753	0.812544	No
AT1G19920	0.0521041	0.817092	No
AT5G06320	0.052132	0.817092	No
AT2G34570	0.0523168	0.818586	No
AT4G18810	0.0523159	0.818586	No
AT2G19490	0.0524926	0.818901	No
AT2G19900	0.0525318	0.818901	No
AT3G48250	0.0525009	0.818901	No
AT5G21150	0.0524638	0.818901	No
AT5G57710	0.0525608	0.818901	No
AT3G08970	0.0526522	0.819627	No
AT2G16780	0.0527879	0.820477	No
AT4G10510	0.0528065	0.820477	No
AT4G39560	0.0528414	0.820477	No
AT2G20960	0.053002	0.821656	No
AT4G22730	0.0530072	0.821656	No
AT1G33240	0.0534008	0.821858	No
AT3G03670	0.0533507	0.821858	No
AT3G05390	0.053232	0.821858	No
AT3G47040	0.0531824	0.821858	No
AT4G20830	0.0534695	0.821858	No
AT4G39720	0.0532251	0.821858	No
AT5G14450	0.0533577	0.821858	No
AT5G24880	0.0534262	0.821858	No
AT5G45660	0.0532629	0.821858	No
AT5G62790	0.0532907	0.821858	No
AT4G02630	0.0535355	0.822182	No
AT1G14920	0.0536491	0.823042	No
AT2G21660	0.0537326	0.823042	No
AT3G05490	0.0537799	0.823042	No
AT4G18050	0.0537623	0.823042	No
AT5G61380	0.0538165	0.823042	No
AT2G17500	0.0540376	0.825703	No
AT3G21190	0.0540808	0.825703	No
AT4G08685	0.0541408	0.825929	No
AT2G02010	0.0543501	0.828086	No
AT2G21450	0.0543727	0.828086	No
AT4G04990	0.0545053	0.829414	No
AT4G11170	0.0546894	0.831524	No
AT1G14060	0.0549056	0.832562	No
AT1G28330	0.0550466	0.832562	No
AT1G64900	0.0550763	0.832562	No
AT1G79320	0.054909	0.832562	No
AT3G03060	0.0548458	0.832562	No
AT4G21570	0.0550426	0.832562	No
AT5G06690	0.0549413	0.832562	No
AT5G65660	0.0553203	0.83487	No
AT3G44750	0.055367	0.834887	No
AT1G67090	0.0556223	0.835577	No
AT1G80840	0.0556921	0.835577	No
AT2G39980	0.0557601	0.835577	No
AT3G16860	0.0556672	0.835577	No
AT3G51980	0.0557782	0.835577	No
AT3G60960	0.0555788	0.835577	No
AT5G18930	0.055695	0.835577	No
AT5G49910	0.0557503	0.835577	No
AT4G29230	0.0558381	0.835789	No
AT1G33170	0.0559226	0.83637	No
AT4G39270	0.055979	0.83653	No
AT2G33070	0.0561846	0.838402	No
AT3G11340	0.056239	0.838402	No
AT3G49910	0.0562418	0.838402	No
AT1G20020	0.0563773	0.839054	No
AT3G21230	0.0563689	0.839054	No
AT5G23920	0.0564742	0.839813	No
AT1G78260	0.0569527	0.84624	No
AT1G19180	0.0570597	0.847142	No
AT2G14170	0.0571662	0.848034	No
AT5G18770	0.0573791	0.850503	No
AT1G10060	0.0574282	0.850542	No
AT5G60890	0.0575487	0.850949	No
AT1G43690	0.0576628	0.851259	No
AT1G70690	0.0576448	0.851259	No
AT3G02190	0.0577506	0.851868	No
AT4G02400	0.0578502	0.852649	No
AT3G21580	0.0579937	0.85339	No
AT1G27020	0.0583061	0.855858	No
AT1G72140	0.0583486	0.855858	No
AT2G35980	0.0583003	0.855858	No
AT3G17465	0.0582582	0.855858	No
AT2G47550	0.0585213	0.857017	No
AT3G21740	0.0585177	0.857017	No
AT1G23380	0.0586326	0.857959	No
AT1G14730	0.0590069	0.858262	No
AT1G55020	0.0592164	0.858262	No
AT2G05120	0.0590773	0.858262	No
AT2G15890	0.0591227	0.858262	No
AT2G19970	0.0589332	0.858262	No
AT2G28110	0.0591433	0.858262	No
AT3G07050	0.0591395	0.858262	No
AT4G22320	0.0588165	0.858262	No
AT4G35900	0.059047	0.858262	No
AT4G40070	0.0592145	0.858262	No
AT5G05990	0.0588899	0.858262	No
AT5G12880	0.0589976	0.858262	No
AT5G49650	0.0594817	0.861425	No
AT1G01340	0.0601464	0.861502	No
AT1G16370	0.060085	0.861502	No
AT1G52740	0.0597973	0.861502	No
AT1G56660	0.0598311	0.861502	No
AT1G65960	0.0599049	0.861502	No
AT2G17020	0.0597695	0.861502	No
AT2G27830	0.0595952	0.861502	No
AT2G28440	0.0601213	0.861502	No
AT2G38380	0.0599	0.861502	No
AT3G51730	0.0601454	0.861502	No
AT3G53020	0.0600832	0.861502	No
AT4G00880	0.060019	0.861502	No
AT4G08620	0.0600956	0.861502	No
AT5G49640	0.0601402	0.861502	No
AT5G62430	0.0602571	0.861738	No
AT1G53000	0.060591	0.861797	No
AT1G74940	0.0604206	0.861797	No
AT3G04730	0.0605828	0.861797	No
AT3G07090	0.0605865	0.861797	No
AT3G29320	0.0605443	0.861797	No
AT5G14920	0.0603732	0.861797	No
AT5G49630	0.0605104	0.861797	No
AT5G50840	0.0607393	0.863235	No
AT1G51440	0.0609595	0.864349	No
AT1G77885	0.0608655	0.864349	No
AT3G59680	0.060951	0.864349	No
AT1G09890	0.0611868	0.864425	No
AT1G67740	0.0611651	0.864425	No
AT2G36950	0.061042	0.864425	No
AT3G04940	0.0611952	0.864425	No
AT3G48350	0.0612012	0.864425	No
AT1G69890	0.0612972	0.865114	No
AT1G68010	0.0613454	0.865126	No
AT2G29150	0.0614839	0.866411	No
AT1G14530	0.061707	0.86755	No
AT3G09600	0.0617043	0.86755	No
AT5G61560	0.0617014	0.86755	No
AT1G72900	0.0619502	0.867742	No
AT2G36470	0.0617958	0.867742	No
AT3G18960	0.0619263	0.867742	No
AT4G16480	0.0619579	0.867742	No
AT4G21830	0.0619276	0.867742	No
AT3G02800	0.0620632	0.868552	No
AT4G30250	0.0622755	0.870224	No
AT5G12950	0.0622931	0.870224	No
AT1G75720	0.0624447	0.870561	No
AT3G25710	0.0624239	0.870561	No
AT5G51220	0.0624994	0.87066	No
AT1G12820	0.062664	0.871658	No
AT3G53480	0.0626663	0.871658	No
AT1G26390	0.0628953	0.874177	No
AT2G46535	0.0630146	0.875171	No
AT1G30680	0.0630861	0.875499	No
AT1G43620	0.0631625	0.875894	No
AT2G23170	0.0635411	0.879146	No
AT4G18205	0.0635077	0.879146	No
AT5G60720	0.0634893	0.879146	No
AT2G23770	0.0637225	0.880323	No
AT4G02090	0.0637043	0.880323	No
AT1G16210	0.0638978	0.881634	No
AT1G29950	0.0640045	0.881634	No
AT4G12240	0.0640344	0.881634	No
AT4G21810	0.0639411	0.881634	No
AT4G22610	0.0640612	0.881634	No
AT5G17460	0.0641065	0.881634	No
AT1G01190	0.0647299	0.881679	No
AT1G19610	0.0646076	0.881679	No
AT2G43650	0.0647325	0.881679	No
AT3G23820	0.0646098	0.881679	No
AT3G52340	0.0645009	0.881679	No
AT4G08940	0.0646618	0.881679	No
AT4G14200	0.0644026	0.881679	No
AT4G28703	0.0645663	0.881679	No
AT4G29240	0.0643478	0.881679	No
AT5G13490	0.0645384	0.881679	No
AT5G13710	0.0644853	0.881679	No
AT5G14580	0.0643072	0.881679	No
AT5G61330	0.0647365	0.881679	No
AT1G77400	0.064875	0.882386	No
AT2G23320	0.0649331	0.882386	No
AT3G56430	0.0648909	0.882386	No
AT4G33740	0.0650714	0.883609	No
AT2G22860	0.0653148	0.886255	No
AT5G44380	0.0654777	0.887808	No
AT2G38500	0.0655936	0.887936	No
AT3G08860	0.0657299	0.887936	No
AT3G13950	0.0657278	0.887936	No
AT3G20810	0.0655486	0.887936	No
AT4G08160	0.0657024	0.887936	No
AT1G33260	0.0659344	0.890041	No
AT1G54790	0.0661029	0.890378	No
AT3G11660	0.0661496	0.890378	No
AT4G08770	0.066154	0.890378	No
AT4G33730	0.066025	0.890378	No
AT3G23990	0.0662372	0.890841	No
AT1G09590	0.0662893	0.890888	No
AT2G28410	0.0664791	0.892783	No
AT4G23790	0.0665944	0.893672	No
AT5G44720	0.0666431	0.893672	No
AT4G31290	0.0667285	0.894162	No
AT1G18650	0.0668436	0.895041	No
AT1G57660	0.066892	0.895041	No
AT5G43400	0.067091	0.897048	No
AT2G02955	0.0673902	0.897901	No
AT2G21620	0.0673637	0.897901	No
AT3G54820	0.067204	0.897901	No
AT3G62290	0.0673899	0.897901	No
AT5G60470	0.0674002	0.897901	No
AT1G71210	0.0675858	0.898948	No
AT2G23300	0.0675294	0.898948	No
AT3G27220	0.0676268	0.898948	No
AT4G26410	0.0676754	0.898948	No
AT4G24190	0.067795	0.89923	No
AT5G60260	0.0677637	0.89923	No
AT2G26370	0.0679514	0.899348	No
AT3G08760	0.0679441	0.899348	No
AT5G59940	0.0678914	0.899348	No
AT4G04210	0.0681296	0.89979	No
AT5G50350	0.0681323	0.89979	No
AT5G65470	0.0681089	0.89979	No
AT1G12320	0.0682099	0.900164	No
AT1G12440	0.0685814	0.900321	No
AT1G63310	0.0683464	0.900321	No
AT2G19590	0.0684805	0.900321	No
AT3G08950	0.0683015	0.900321	No
AT3G16410	0.0685091	0.900321	No
AT3G23100	0.0685503	0.900321	No
AT3G45750	0.0686156	0.900321	No
AT4G01915	0.0683811	0.900321	No
AT1G04440	0.0689108	0.902254	No
AT1G09740	0.068872	0.902254	No
AT4G22340	0.0688528	0.902254	No
AT2G45290	0.0690633	0.903205	No
AT3G16870	0.0690823	0.903205	No
AT1G24130	0.0694255	0.903469	No
AT2G03890	0.0691984	0.903469	No
AT2G14720	0.0692365	0.903469	No
AT2G43400	0.0692708	0.903469	No
AT3G22930	0.0693446	0.903469	No
AT3G52610	0.0694482	0.903469	No
AT4G30140	0.0693683	0.903469	No
AT1G67800	0.069573	0.904449	No
AT1G68130	0.0697488	0.90609	No
AT2G03760	0.0699939	0.906816	No
AT4G12310	0.0699949	0.906816	No
AT4G35260	0.0699897	0.906816	No
AT5G03545	0.070003	0.906816	No
AT1G10155	0.0702038	0.907153	No
AT1G18773	0.0701285	0.907153	No
AT1G60800	0.0702274	0.907153	No
AT4G17800	0.0701736	0.907153	No
AT2G31730	0.0704	0.908741	No
AT3G18210	0.0705168	0.909607	No
AT1G09210	0.0705854	0.90985	No
AT1G77510	0.0707678	0.911559	No
AT1G56340	0.0709966	0.91322	No
AT2G02580	0.0711981	0.914525	No
AT2G35760	0.071152	0.914525	No
AT3G51350	0.0712676	0.914776	No
AT5G27920	0.0714324	0.916249	No
AT3G04120	0.0716433	0.917666	No
AT1G54890	0.071933	0.918441	No
AT2G37790	0.0720687	0.918441	No
AT2G38470	0.0718123	0.918441	No
AT3G42640	0.0720206	0.918441	No
AT3G44260	0.0721055	0.918441	No
AT3G51820	0.0718917	0.918441	No
AT4G28030	0.0720089	0.918441	No
AT5G62030	0.0718242	0.918441	No
AT3G01870	0.0721716	0.918643	No
AT1G18590	0.0722639	0.919179	No
AT2G25680	0.0723542	0.919687	No
AT1G75230	0.0725743	0.921845	No
AT3G09880	0.0726373	0.921909	No
AT3G24570	0.0727122	0.921909	No
AT3G25580	0.0727809	0.921909	No
AT3G25585	0.0727427	0.921909	No
AT4G38340	0.0729008	0.922788	No
AT2G30520	0.073003	0.922804	No
AT3G25500	0.072984	0.922804	No
AT2G06530	0.0733275	0.925627	No
AT4G11310	0.0732858	0.925627	No
AT1G77600	0.0734348	0.926018	No
AT3G20680	0.0734597	0.926018	No
AT5G10950	0.0735333	0.926306	No
AT1G71790	0.0737892	0.926408	No
AT4G34980	0.0736992	0.926408	No
AT5G20830	0.0736654	0.926408	No
AT5G57340	0.0737394	0.926408	No
AT5G54930	0.0738656	0.926663	No
AT1G51340	0.0740912	0.927528	No
AT2G31740	0.0740877	0.927528	No
AT2G36620	0.0741373	0.927528	No
AT4G25790	0.0740619	0.927528	No
AT1G58280	0.074215	0.927866	No
AT1G35910	0.0744964	0.930746	No
AT1G09350	0.0746845	0.93246	No
AT3G28455	0.0747965	0.933221	No
AT4G12000	0.0748818	0.933649	No
AT5G48485	0.0749351	0.933678	No
AT2G22300	0.0750232	0.934139	No
AT2G17710	0.0751093	0.934574	No
AT5G49830	0.0751623	0.934598	No
AT1G68340	0.0752183	0.934658	No
AT3G49240	0.075324	0.935337	No
AT1G29790	0.0755643	0.937685	No
AT1G01420	0.0756945	0.93866	No
AT3G05120	0.0757456	0.93866	No
AT1G65510	0.0759631	0.940719	No
AT4G37760	0.0761863	0.942844	No
AT3G49790	0.0762423	0.942899	No
AT1G01180	0.0766441	0.943544	No
AT1G08720	0.076833	0.943544	No
AT1G09070	0.0771305	0.943544	No
AT1G35460	0.0772744	0.943544	No
AT1G64600	0.0775724	0.943544	No
AT2G18710	0.0770348	0.943544	No
AT2G31570	0.076538	0.943544	No
AT2G43800	0.0773554	0.943544	No
AT2G45400	0.0776219	0.943544	No
AT2G47470	0.0764057	0.943544	No
AT3G03910	0.0765632	0.943544	No
AT3G24020	0.0773379	0.943544	No
AT3G26440	0.0771456	0.943544	No
AT3G49140	0.0775708	0.943544	No
AT3G55340	0.0775903	0.943544	No
AT3G59370	0.0769014	0.943544	No
AT3G60910	0.0774076	0.943544	No
AT4G00700	0.0774809	0.943544	No
AT4G05050	0.0772682	0.943544	No
AT4G22640	0.0771848	0.943544	No
AT4G24570	0.0775514	0.943544	No
AT4G27060	0.0773655	0.943544	No
AT4G34190	0.0772073	0.943544	No
AT4G35090	0.0770587	0.943544	No
AT4G39090	0.0776357	0.943544	No
AT5G62100	0.0772677	0.943544	No
AT1G26570	0.0776994	0.943692	No
AT2G39870	0.0778057	0.944143	No
AT3G18165	0.0778398	0.944143	No
AT4G23550	0.0779845	0.945271	No
AT4G39280	0.07813	0.946408	No
AT3G04910	0.0783255	0.947971	No
AT3G12050	0.0783627	0.947971	No
AT1G72500	0.0784799	0.948761	No
AT4G18280	0.0787509	0.951409	No
AT3G26740	0.0789714	0.953443	No
AT1G04280	0.079169	0.954568	No
AT2G13360	0.0791398	0.954568	No
AT2G03260	0.0793369	0.95547	No
AT5G03430	0.0793482	0.95547	No
AT1G57860	0.0796094	0.955642	No
AT2G22800	0.0795619	0.955642	No
AT2G30670	0.0796742	0.955642	No
AT2G47000	0.0795005	0.955642	No
AT5G23820	0.0795809	0.955642	No
AT5G62360	0.079676	0.955642	No
AT1G73885	0.0798935	0.957092	No
AT3G50780	0.0799016	0.957092	No
AT1G11280	0.0806096	0.957374	No
AT1G24280	0.081012	0.957374	No
AT1G48350	0.0807899	0.957374	No
AT1G62570	0.0808291	0.957374	No
AT1G80750	0.0810162	0.957374	No
AT2G20080	0.0810267	0.957374	No
AT2G20670	0.0803478	0.957374	No
AT2G21350	0.0801628	0.957374	No
AT2G40480	0.0808158	0.957374	No
AT2G41480	0.081129	0.957374	No
AT2G41660	0.0811273	0.957374	No
AT3G25020	0.0809734	0.957374	No
AT3G54430	0.0806153	0.957374	No
AT3G54960	0.080055	0.957374	No
AT4G15540	0.080138	0.957374	No
AT4G15920	0.0805363	0.957374	No
AT4G25890	0.0810329	0.957374	No
AT5G10360	0.0808457	0.957374	No
AT5G22090	0.0801794	0.957374	No
AT5G22730	0.0809308	0.957374	No
AT5G45990	0.0803025	0.957374	No
AT2G39910	0.0812308	0.957957	No
AT1G07140	0.0813786	0.958103	No
AT1G22070	0.0814003	0.958103	No
AT4G10480	0.0813057	0.958103	No
AT3G16810	0.0815622	0.958775	No
AT5G58440	0.0815109	0.958775	No
AT1G60095	0.0816808	0.95924	No
AT3G15950	0.0817591	0.95924	No
AT3G57540	0.0817427	0.95924	No
AT5G49690	0.081958	0.960492	No
AT5G58000	0.0819708	0.960492	No
AT5G61660	0.0820265	0.960529	No
AT1G73090	0.082258	0.962009	No
AT3G03250	0.0822253	0.962009	No
AT4G25080	0.0825195	0.962712	No
AT4G35550	0.0824249	0.962712	No
AT5G11180	0.0825141	0.962712	No
AT5G65020	0.0825287	0.962712	No
AT5G52840	0.0826276	0.963251	No
AT3G06850	0.0828174	0.964769	No
AT5G12440	0.0828633	0.964769	No
AT1G15940	0.083397	0.968517	No
AT2G27660	0.0833852	0.968517	No
AT3G05165	0.0832714	0.968517	No
AT3G46620	0.083369	0.968517	No
AT3G14150	0.0836253	0.968708	No
AT4G21510	0.0835911	0.968708	No
AT5G19240	0.0835509	0.968708	No
AT5G59980	0.0835542	0.968708	No
AT3G56400	0.0837829	0.96992	No
AT1G69450	0.0838776	0.970402	No
AT2G30350	0.0841323	0.972733	No
AT3G45710	0.0843223	0.974314	No
AT1G11800	0.084429	0.974931	No
AT4G00360	0.0850884	0.981926	No
AT1G31650	0.0852237	0.982561	No
AT1G67830	0.0855007	0.982561	No
AT3G18530	0.0854015	0.982561	No
AT3G50650	0.0853857	0.982561	No
AT5G01330	0.0855198	0.982561	No
AT5G10860	0.0853012	0.982561	No
AT5G27350	0.0854529	0.982561	No
AT5G52670	0.0855733	0.982561	No
AT4G12080	0.0856893	0.983277	No
AT1G24265	0.0858172	0.98355	No
AT1G48030	0.0858207	0.98355	No
AT3G44730	0.085924	0.984118	No
AT1G63830	0.0860671	0.984944	No
AT5G05960	0.0861039	0.984944	No
AT1G52700	0.0862144	0.985592	No
AT1G31010	0.0863465	0.985756	No
AT1G56110	0.0863502	0.985756	No
AT4G33110	0.0863904	0.985756	No
AT2G18470	0.0864473	0.985791	No
AT4G17905	0.0867318	0.987803	No
AT5G44420	0.0866864	0.987803	No
AT1G30270	0.0868917	0.988519	No
AT4G10620	0.0869028	0.988519	No
AT4G39795	0.0869871	0.988863	No
AT2G02360	0.0871598	0.989876	No
AT2G40000	0.0874009	0.989876	No
AT3G06860	0.0872874	0.989876	No
AT3G18170	0.0873431	0.989876	No
AT3G45010	0.0873474	0.989876	No
AT5G07300	0.0873392	0.989876	No
AT5G51010	0.087682	0.991832	No
AT1G19170	0.0880907	0.99248	No
AT2G29650	0.08804	0.99248	No
AT2G31150	0.088035	0.99248	No
AT3G44540	0.0880303	0.99248	No
AT3G57030	0.0878223	0.99248	No
AT4G01430	0.0878927	0.99248	No
AT4G05400	0.0881191	0.99248	No
AT3G01480	0.0883617	0.993361	No
AT3G44890	0.0884689	0.993361	No
AT4G02940	0.0884656	0.993361	No
AT5G43350	0.0884233	0.993361	No
AT5G63450	0.0882698	0.993361	No
AT1G74710	0.0885955	0.994114	No
AT3G14200	0.0886447	0.994114	No
AT1G67070	0.0887147	0.99429	No
AT2G40080	0.089094	0.997929	No
AT1G04180	0.0895118	0.998303	No
AT1G10210	0.0895278	0.998303	No
AT2G37990	0.0893107	0.998303	No
AT3G03530	0.089472	0.998303	No
AT3G63180	0.0894933	0.998303	No
AT4G39210	0.089564	0.998303	No
AT5G57660	0.0892798	0.998303	No
AT3G61610	0.0896875	0.998463	No
AT5G12340	0.0896523	0.998463	No
AT1G47655	0.0898523	0.998474	No
AT1G70300	0.0897506	0.998474	No
AT2G33150	0.0898296	0.998474	No
AT3G13580	0.0899291	0.998721	No
AT1G01010	0.773986	0.999996	No
AT1G01020	0.709375	0.999996	No
AT1G01030	0.535072	0.999996	No
AT1G01040	0.429654	0.999996	No
AT1G01050	0.984228	0.999996	No
AT1G01080	0.81779	0.999996	No
AT1G01090	0.858223	0.999996	No
AT1G01100	0.547645	0.999996	No
AT1G01110	0.981866	0.999996	No
AT1G01120	0.800464	0.999996	No
AT1G01130	0.832149	0.999996	No
AT1G01160	0.914682	0.999996	No
AT1G01170	0.85861	0.999996	No
AT1G01200	0.769084	0.999996	No
AT1G01210	0.454165	0.999996	No
AT1G01220	0.846834	0.999996	No
AT1G01225	0.600572	0.999996	No
AT1G01230	0.97662	0.999996	No
AT1G01240	0.634022	0.999996	No
AT1G01260	0.88775	0.999996	No
AT1G01290	0.67832	0.999996	No
AT1G01300	0.707635	0.999996	No
AT1G01320	0.488397	0.999996	No
AT1G01350	0.813049	0.999996	No
AT1G01360	0.430306	0.999996	No
AT1G01370	0.677936	0.999996	No
AT1G01380	0.233856	0.999996	No
AT1G01430	0.568411	0.999996	No
AT1G01440	0.780549	0.999996	No
AT1G01450	0.700282	0.999996	No
AT1G01470	0.104249	0.999996	No
AT1G01490	0.148177	0.999996	No
AT1G01500	0.638364	0.999996	No
AT1G01510	0.0962283	0.999996	No
AT1G01540	0.954445	0.999996	No
AT1G01550	0.379785	0.999996	No
AT1G01560	0.940647	0.999996	No
AT1G01570	0.727779	0.999996	No
AT1G01600	0.0946292	0.999996	No
AT1G01610	0.732612	0.999996	No
AT1G01620	0.759917	0.999996	No
AT1G01640	0.860015	0.999996	No
AT1G01650	0.582288	0.999996	No
AT1G01660	0.812101	0.999996	No
AT1G01670	0.928511	0.999996	No
AT1G01680	0.262364	0.999996	No
AT1G01690	0.963869	0.999996	No
AT1G01695	0.221643	0.999996	No
AT1G01700	0.688648	0.999996	No
AT1G01710	0.899967	0.999996	No
AT1G01725	0.821622	0.999996	No
AT1G01730	0.757914	0.999996	No
AT1G01740	0.655698	0.999996	No
AT1G01750	0.24851	0.999996	No
AT1G01760	0.921756	0.999996	No
AT1G01770	0.304272	0.999996	No
AT1G01780	0.932196	0.999996	No
AT1G01790	0.573562	0.999996	No
AT1G01800	0.883937	0.999996	No
AT1G01820	0.635613	0.999996	No
AT1G01830	0.764891	0.999996	No
AT1G01840	0.767028	0.999996	No
AT1G01860	0.692918	0.999996	No
AT1G01880	0.641274	0.999996	No
AT1G01900	0.112891	0.999996	No
AT1G01910	0.967668	0.999996	No
AT1G01920	0.8926	0.999996	No
AT1G01930	0.944602	0.999996	No
AT1G01940	0.492278	0.999996	No
AT1G01950	0.984962	0.999996	No
AT1G01960	0.568414	0.999996	No
AT1G01970	0.653006	0.999996	No
AT1G01990	0.91463	0.999996	No
AT1G02000	0.755995	0.999996	No
AT1G02010	0.747823	0.999996	No
AT1G02020	0.994297	0.999996	No
AT1G02050	0.906071	0.999996	No
AT1G02060	0.871766	0.999996	No
AT1G02070	0.343029	0.999996	No
AT1G02080	0.728432	0.999996	No
AT1G02090	0.41571	0.999996	No
AT1G02100	0.552421	0.999996	No
AT1G02120	0.691893	0.999996	No
AT1G02130	0.952943	0.999996	No
AT1G02140	0.830336	0.999996	No
AT1G02145	0.720621	0.999996	No
AT1G02150	0.306183	0.999996	No
AT1G02160	0.958415	0.999996	No
AT1G02170	0.737538	0.999996	No
AT1G02180	0.652375	0.999996	No
AT1G02220	0.638596	0.999996	No
AT1G02230	0.435638	0.999996	No
AT1G02260	0.573007	0.999996	No
AT1G02270	0.377122	0.999996	No
AT1G02280	0.565438	0.999996	No
AT1G02290	0.905128	0.999996	No
AT1G02300	0.453736	0.999996	No
AT1G02305	0.942506	0.999996	No
AT1G02335	0.276196	0.999996	No
AT1G02350	0.788857	0.999996	No
AT1G02360	0.135801	0.999996	No
AT1G02370	0.935104	0.999996	No
AT1G02380	0.370385	0.999996	No
AT1G02390	0.887644	0.999996	No
AT1G02400	0.747852	0.999996	No
AT1G02410	0.99893	0.999996	No
AT1G02420	0.903564	0.999996	No
AT1G02430	0.47448	0.999996	No
AT1G02440	0.872473	0.999996	No
AT1G02450	0.94018	0.999996	No
AT1G02475	0.559843	0.999996	No
AT1G02500	0.154523	0.999996	No
AT1G02530	0.315712	0.999996	No
AT1G02560	0.805581	0.999996	No
AT1G02610	0.839512	0.999996	No
AT1G02620	0.705452	0.999996	No
AT1G02630	0.440685	0.999996	No
AT1G02640	0.104671	0.999996	No
AT1G02660	0.539321	0.999996	No
AT1G02680	0.817066	0.999996	No
AT1G02690	0.827887	0.999996	No
AT1G02720	0.936302	0.999996	No
AT1G02730	0.478306	0.999996	No
AT1G02740	0.511087	0.999996	No
AT1G02750	0.909137	0.999996	No
AT1G02780	0.15098	0.999996	No
AT1G02810	0.120241	0.999996	No
AT1G02816	0.361606	0.999996	No
AT1G02840	0.537962	0.999996	No
AT1G02850	0.635079	0.999996	No
AT1G02860	0.163038	0.999996	No
AT1G02870	0.3056	0.999996	No
AT1G02880	0.922921	0.999996	No
AT1G02890	0.846706	0.999996	No
AT1G02900	0.605684	0.999996	No
AT1G02910	0.856573	0.999996	No
AT1G02920	0.356474	0.999996	No
AT1G02930	0.166143	0.999996	No
AT1G02950	0.487388	0.999996	No
AT1G02960	0.607319	0.999996	No
AT1G02970	0.645806	0.999996	No
AT1G02990	0.930537	0.999996	No
AT1G03000	0.160086	0.999996	No
AT1G03010	0.711757	0.999996	No
AT1G03030	0.489212	0.999996	No
AT1G03040	0.964561	0.999996	No
AT1G03060	0.987956	0.999996	No
AT1G03070	0.4868	0.999996	No
AT1G03080	0.83916	0.999996	No
AT1G03100	0.414026	0.999996	No
AT1G03110	0.926587	0.999996	No
AT1G03130	0.732563	0.999996	No
AT1G03140	0.729469	0.999996	No
AT1G03150	0.928884	0.999996	No
AT1G03160	0.973453	0.999996	No
AT1G03180	0.999806	0.999996	No
AT1G03190	0.389649	0.999996	No
AT1G03200	0.172599	0.999996	No
AT1G03210	0.34301	0.999996	No
AT1G03220	0.443301	0.999996	No
AT1G03230	0.652032	0.999996	No
AT1G03260	0.852977	0.999996	No
AT1G03270	0.901876	0.999996	No
AT1G03280	0.948914	0.999996	No
AT1G03290	0.139681	0.999996	No
AT1G03300	0.72456	0.999996	No
AT1G03310	0.716154	0.999996	No
AT1G03330	0.997855	0.999996	No
AT1G03350	0.568663	0.999996	No
AT1G03365	0.658177	0.999996	No
AT1G03370	0.990472	0.999996	No
AT1G03380	0.207123	0.999996	No
AT1G03400	0.995842	0.999996	No
AT1G03410	0.975352	0.999996	No
AT1G03430	0.820565	0.999996	No
AT1G03440	0.996046	0.999996	No
AT1G03457	0.813569	0.999996	No
AT1G03475	0.916361	0.999996	No
AT1G03495	0.991978	0.999996	No
AT1G03510	0.856544	0.999996	No
AT1G03520	0.478978	0.999996	No
AT1G03530	0.384593	0.999996	No
AT1G03540	0.602535	0.999996	No
AT1G03550	0.190983	0.999996	No
AT1G03560	0.365908	0.999996	No
AT1G03590	0.610687	0.999996	No
AT1G03600	0.66547	0.999996	No
AT1G03610	0.475883	0.999996	No
AT1G03620	0.282808	0.999996	No
AT1G03630	0.659	0.999996	No
AT1G03650	0.970307	0.999996	No
AT1G03660	0.886027	0.999996	No
AT1G03680	0.885236	0.999996	No
AT1G03687	0.498757	0.999996	No
AT1G03700	0.916106	0.999996	No
AT1G03730	0.857751	0.999996	No
AT1G03740	0.266683	0.999996	No
AT1G03750	0.531274	0.999996	No
AT1G03760	0.705574	0.999996	No
AT1G03770	0.752781	0.999996	No
[truncated: 20,799 more rows]
