# Supplementary material for: The effects of soil phosphorus content on plant microbiota are driven by the plant phosphate starvation response
Source: PLoS Biol. 2019 Nov 13;17(11):e3000534. doi: 10.1371/journal.pbio.3000534 (PMC6876890; doi:10.1371/journal.pbio.3000534)
Supplement: S3 Table — (XLSX) [file pbio.3000534.s013.xlsx]

## Sheet: Table S3
S3 Table Alpha diversity data for the soil experiment.
Plate	Sample	Soil	Genotype	Plot	Fraction	Phosphate	Pot	Shannon diversity index Bacteria	Richness (number of ASVs in samples rarefied to 3000 reads) Bacteria	Shannon diversity index Fungi	Richness (number of ASVs in samples rarefied to 3000 reads) Fungi
Plate1	R16	low-4	phf1	Plot10	Root	low	Pot16	4.89783	393	1.28784	29
Plate1	R7	low-1	phr1/phl1	Plot1	Root	low	Pot7	5.53813	638	0.586664	17
Plate1	S66	low+Pi-6	phr1/phl1	Plot16	Soil	low+Pi	Pot66	6.32582	911	3.64241	140
Plate1	R22	medium-4	Col-0	Plot11	Root	medium	Pot22	5.82596	865	3.38176	70
Plate1	S59	low+Pi-5	Col-0	Plot13	Soil	low+Pi	Pot59	6.1372	770	3.64727	149
Plate1	L38	high-2	Col-0	Plot6	Shoot	high	Pot38	5.65113	780	2.34685	73
Plate1	R41	high-5	Col-0	Plot15	Root	high	Pot41	5.25178	562	1.27354	30
Plate1	R30	medium-6	phr1/phl1	Plot17	Root	medium	Pot30	6.52699	1120	2.84567	94
Plate1	R37	high-1	Col-0	Plot3	Root	high	Pot37	5.68667	680	1.67118	50
Plate1	R49	high-1	phf1	Plot3	Root	high	Pot49	5.16479	526	2.68135	79
Plate1	R4	low-4	Col-0	Plot10	Root	low	Pot4	5.06942	564	1.93332	52
Plate1	R53	high-5	phf1	Plot15	Root	high	Pot53	5.50024	585	2.35972	56
Plate1	R38	high-2	Col-0	Plot6	Root	high	Pot38	4.52651	357	2.97006	83
Plate1	L14	low-2	phf1	Plot4	Shoot	low	Pot14	5.14683	537	2.52909	57
Plate1	R24	medium-6	Col-0	Plot17	Root	medium	Pot24	5.90631	776	2.66092	73
Plate1	S62	low+Pi-2	phr1/phl1	Plot4	Soil	low+Pi	Pot62	4.33201	333	1.68003	24
Plate1	R11	low-5	phr1/phl1	Plot13	Root	low	Pot11	5.38591	506	3.17262	83
Plate1	R14	low-2	phf1	Plot4	Root	low	Pot14	4.48808	379	1.96836	43
Plate1	S62	low+Pi-2	phr1/phl1	Plot4	Soil	low+Pi	Pot62	6.39765	966	3.75189	182
Plate1	R42	high-6	Col-0	Plot18	Root	high	Pot42	5.52877	698	2.82667	80
Plate1	R44	high-2	phr1/phl1	Plot6	Root	high	Pot44	5.83371	822	2.85662	96
Plate1	R19	medium-1	Col-0	Plot2	Root	medium	Pot19	4.7915	411	2.45384	47
Plate1	R29	medium-5	phr1/phl1	Plot14	Root	medium	Pot29	6.28	976	3.21142	91
Plate1	R1	low-1	Col-0	Plot1	Root	low	Pot1	4.87504	462	2.20458	60
Plate1	R36	medium-6	phf1	Plot17	Root	medium	Pot36	5.59792	604	2.74435	72
Plate1	S89	high-5	No_Plant	Plot15	BulkSoil	high	Pot89	6.5587	1105	3.10868	174
Plate1	R2	low-2	Col-0	Plot4	Root	low	Pot2	5.21272	619	2.59354	81
Plate1	S19	medium-1	Col-0	Plot2	Soil	medium	Pot19	6.42331	958	3.60109	158
Plate1	R26	medium-2	phr1/phl1	Plot5	Root	medium	Pot26	4.72721	713	1.73357	52
Plate1	L53	high-5	phf1	Plot15	Shoot	high	Pot53	4.28532	463	1.38187	43
Plate1	R6	low-6	Col-0	Plot16	Root	low	Pot6	5.09853	637	2.44282	80
Plate1	R54	high-6	phf1	Plot18	Root	high	Pot54	4.83272	447	1.42254	32
Plate1	S88	high-4	No_Plant	Plot12	BulkSoil	high	Pot88	6.25954	820	3.91552	194
Plate1	R47	high-5	phr1/phl1	Plot15	Root	high	Pot47	5.41661	660	3.41314	99
Plate1	R33	medium-3	phf1	Plot8	Root	medium	Pot33	5.37852	556	2.1897	47
Plate1	L32	medium-2	phf1	Plot5	Shoot	medium	Pot32	5.53091	724	2.74414	92
Plate1	S48	high-6	phr1/phl1	Plot18	Soil	high	Pot48	6.33597	946	3.54512	153
Plate1	R25	medium-1	phr1/phl1	Plot2	Root	medium	Pot25	6.19527	868	3.7674	150
Plate1	L50	high-2	phf1	Plot6	Shoot	high	Pot50	5.38721	669	2.59861	80
Plate1	L39	high-3	Col-0	Plot9	Shoot	high	Pot39	5.33462	648	2.64989	65
Plate1	R28	medium-4	phr1/phl1	Plot11	Root	medium	Pot28	5.21936	547	3.35467	75
Plate1	R26	medium-2	phr1/phl1	Plot5	Root	medium	Pot26	5.40422	711	1.39023	64
Plate1	L51	high-3	phf1	Plot9	Shoot	high	Pot51	3.93528	329	2.65786	64
Plate1	R62	low+Pi-2	phr1/phl1	Plot4	Root	low+Pi	Pot62	4.644	412	1.48054	40
Plate1	L44	high-2	phr1/phl1	Plot6	Shoot	high	Pot44	5.765	548	1.3008	27
Plate1	L49	high-1	phf1	Plot3	Shoot	high	Pot49	4.8706	507	2.43767	81
Plate1	L12	low-6	phr1/phl1	Plot16	Shoot	low	Pot12	4.99705	477	1.99436	32
Plate1	R56	low+Pi-2	Col-0	Plot4	Root	low+Pi	Pot56	5.35732	616	2.35912	69
Plate1	L54	high-6	phf1	Plot18	Shoot	high	Pot54	5.89205	762	1.87702	47
Plate1	L30	medium-6	phr1/phl1	Plot17	Shoot	medium	Pot30	4.51344	437	3.24703	92
Plate1	R18	low-6	phf1	Plot16	Root	low	Pot18	5.32481	520	2.49821	65
Plate1	L66	low+Pi-6	phr1/phl1	Plot16	Shoot	low+Pi	Pot66	4.89319	613	1.05224	39
Plate1	R34	medium-4	phf1	Plot11	Root	medium	Pot34	4.95785	502	2.91829	71
Plate1	R17	low-5	phf1	Plot13	Root	low	Pot17	5.42092	682	2.614	93
Plate1	L5	low-5	Col-0	Plot13	Shoot	low	Pot5	4.43394	399	3.24792	116
Plate1	R9	low-3	phr1/phl1	Plot7	Root	low	Pot9	4.76219	385	1.55788	65
Plate1	L40	high-4	Col-0	Plot12	Shoot	high	Pot40	4.10727	357	2.80905	51
Plate1	R10	low-4	phr1/phl1	Plot10	Root	low	Pot10	4.93001	510	2.10675	74
Plate1	S27	medium-3	phr1/phl1	Plot8	Soil	medium	Pot27	6.26723	894	3.97854	197
Plate1	R8	low-2	phr1/phl1	Plot4	Root	low	Pot8	5.20218	503	1.51897	73
Plate1	L21	medium-3	Col-0	Plot8	Shoot	medium	Pot21	5.28199	599	2.42128	84
Plate1	R71	low+Pi-5	phf1	Plot13	Root	low+Pi	Pot71	5.05483	511	2.84681	84
Plate1	L46	high-4	phr1/phl1	Plot12	Shoot	high	Pot46	4.68047	403	2.1367	36
Plate1	S41	high-5	Col-0	Plot15	Soil	high	Pot41	6.51307	1050	3.75639	173
Plate1	R20	medium-2	Col-0	Plot5	Root	medium	Pot20	4.74434	549	2.85718	97
Plate1	L37	high-1	Col-0	Plot3	Shoot	high	Pot37	5.22432	577	2.82136	105
Plate1	L65	low+Pi-5	phr1/phl1	Plot13	Shoot	low+Pi	Pot65	4.12184	306	1.96859	35
Plate2	R31	medium-1	phf1	Plot2	Root	medium	Pot31	5.45883	579	2.23749	62
Plate2	R69	low+Pi-3	phf1	Plot7	Root	low+Pi	Pot69	4.88697	396	2.31059	72
Plate2	L45	high-3	phr1/phl1	Plot9	Shoot	high	Pot45	4.77537	396	2.29669	45
Plate2	L36	medium-6	phf1	Plot17	Shoot	medium	Pot36	4.69881	459	2.61699	77
Plate2	R13	low-1	phf1	Plot1	Root	low	Pot13	4.49889	329	2.98667	106
Plate2	L64	low+Pi-4	phr1/phl1	Plot10	Shoot	low+Pi	Pot64	3.90973	220	2.03822	33
Plate2	L58	low+Pi-4	Col-0	Plot10	Shoot	low+Pi	Pot58	3.79842	353	3.20821	110
Plate2	S77	low-5	No_Plant	Plot13	BulkSoil	low	Pot77	5.29518	348	3.80478	226
Plate2	L27	medium-3	phr1/phl1	Plot8	Shoot	medium	Pot27	4.32247	332	1.98679	33
Plate2	R23	medium-5	Col-0	Plot14	Root	medium	Pot23	5.03369	505	2.58083	73
Plate2	L71	low+Pi-5	phf1	Plot13	Shoot	low+Pi	Pot71	5.22301	469	3.62934	154
Plate2	L20	medium-2	Col-0	Plot5	Shoot	medium	Pot20	4.81477	541	2.81186	154
Plate2	L35	medium-5	phf1	Plot14	Shoot	medium	Pot35	4.69755	357	2.72005	67
Plate2	R69	low+Pi-3	phf1	Plot7	Root	low+Pi	Pot69	4.47282	360	2.24359	111
Plate2	S24	medium-6	Col-0	Plot17	Soil	medium	Pot24	5.87509	613	3.77368	263
Plate2	R39	high-3	Col-0	Plot9	Root	high	Pot39	4.79364	377	2.34567	67
Plate2	S35	medium-5	phf1	Plot14	Soil	medium	Pot35	6.20584	807	NA	NA
Plate2	R40	high-4	Col-0	Plot12	Root	high	Pot40	4.48787	330	2.35437	89
Plate2	R35	medium-5	phf1	Plot14	Root	medium	Pot35	5.19124	512	2.5656	64
Plate2	L34	medium-4	phf1	Plot11	Shoot	medium	Pot34	4.8117	368	2.38932	83
Plate2	R51	high-3	phf1	Plot9	Root	high	Pot51	4.55459	347	2.37394	94
Plate2	S28	medium-4	phr1/phl1	Plot11	Soil	medium	Pot28	6.1859	830	4.03266	241
Plate2	R50	high-2	phf1	Plot6	Root	high	Pot50	4.75069	417	2.83451	83
Plate2	L10	low-4	phr1/phl1	Plot10	Shoot	low	Pot10	4.58852	350	1.79688	31
Plate2	L69	low+Pi-3	phf1	Plot7	Shoot	low+Pi	Pot69	4.55204	395	1.20789	71
Plate2	L60	low+Pi-6	Col-0	Plot16	Shoot	low+Pi	Pot60	3.7378	357	3.40011	157
Plate2	L52	high-4	phf1	Plot12	Shoot	high	Pot52	4.82224	446	2.89216	68
Plate2	L7	low-1	phr1/phl1	Plot1	Shoot	low	Pot7	3.8329	318	2.6894	118
Plate2	R45	high-3	phr1/phl1	Plot9	Root	high	Pot45	4.69602	429	3.56495	170
Plate2	R27	medium-3	phr1/phl1	Plot8	Root	medium	Pot27	4.95276	416	2.1785	47
Plate2	S52	high-4	phf1	Plot12	Soil	high	Pot52	6.48905	1071	3.76537	224
Plate2	L3	low-3	Col-0	Plot7	Shoot	low	Pot3	5.08578	488	2.57419	131
Plate2	L4	low-4	Col-0	Plot10	Shoot	low	Pot4	5.028	409	2.47803	50
Plate2	L31	medium-1	phf1	Plot2	Shoot	medium	Pot31	4.59472	437	3.39637	128
Plate2	R46	high-4	phr1/phl1	Plot12	Root	high	Pot46	5.1462	477	0.789383	37
Plate2	L16	low-4	phf1	Plot10	Shoot	low	Pot16	5.38962	562	3.38939	162
Plate2	S48	high-6	phr1/phl1	Plot18	Soil	high	Pot48	6.19614	826	3.8608	215
Plate2	L11	low-5	phr1/phl1	Plot13	Shoot	low	Pot11	5.04738	400	2.00155	37
Plate2	L48	high-6	phr1/phl1	Plot18	Shoot	high	Pot48	4.62178	386	2.2464	41
Plate2	R55	low+Pi-1	Col-0	Plot1	Root	low+Pi	Pot55	4.96231	421	3.44507	168
Plate2	S76	low-4	No_Plant	Plot10	BulkSoil	low	Pot76	6.29634	866	3.62462	196
Plate2	S68	low+Pi-2	phf1	Plot4	Soil	low+Pi	Pot68	6.02107	699	3.86723	210
Plate2	S69	low+Pi-3	phf1	Plot7	Soil	low+Pi	Pot69	6.18586	855	3.64352	201
Plate2	S25	medium-1	phr1/phl1	Plot2	Soil	medium	Pot25	6.39299	939	3.91015	229
Plate2	R57	low+Pi-3	Col-0	Plot7	Root	low+Pi	Pot57	4.54179	358	2.5987	71
Plate2	L9	low-3	phr1/phl1	Plot7	Shoot	low	Pot9	4.23922	266	2.04844	31
Plate2	L57	low+Pi-3	Col-0	Plot7	Shoot	low+Pi	Pot57	5.41171	582	3.34805	170
Plate2	R64	low+Pi-4	phr1/phl1	Plot10	Root	low+Pi	Pot64	4.79293	433	3.46485	134
Plate2	R7	low-1	phr1/phl1	Plot1	Root	low	Pot7	5.16028	445	2.48196	82
Plate2	S36	medium-6	phf1	Plot17	Soil	medium	Pot36	6.26711	851	3.69788	211
Plate2	L6	low-6	Col-0	Plot16	Shoot	low	Pot6	4.36083	502	2.99729	146
Plate2	L43	high-1	phr1/phl1	Plot3	Shoot	high	Pot43	4.69666	344	1.94527	31
Plate2	R58	low+Pi-4	Col-0	Plot10	Root	low+Pi	Pot58	4.55839	368	3.64378	176
Plate2	L33	medium-3	phf1	Plot8	Shoot	medium	Pot33	5.19659	517	2.44972	94
Plate2	L25	medium-1	phr1/phl1	Plot2	Shoot	medium	Pot25	4.82876	425	1.89089	34
Plate2	S95	low+Pi-5	No_Plant	Plot13	BulkSoil	low+Pi	Pot95	5.83364	590	3.61307	197
Plate2	R66	low+Pi-6	phr1/phl1	Plot16	Root	low+Pi	Pot66	5.60169	660	3.53405	128
Plate2	L8	low-2	phr1/phl1	Plot4	Shoot	low	Pot8	4.42765	253	1.58916	28
Plate2	R5	low-5	Col-0	Plot13	Root	low	Pot5	4.8109	510	3.36766	135
Plate2	S72	low+Pi-6	phf1	Plot16	Soil	low+Pi	Pot72	6.34516	922	3.62528	199
Plate2	S83	medium-5	No_Plant	Plot14	BulkSoil	medium	Pot83	5.79013	537	3.42419	188
Plate2	S65	low+Pi-5	phr1/phl1	Plot13	Soil	low+Pi	Pot65	5.90936	654	3.82722	186
Plate2	L30	medium-6	phr1/phl1	Plot17	Shoot	medium	Pot30	4.3917	313	3.8352	187
Plate2	L41	high-5	Col-0	Plot15	Shoot	high	Pot41	4.31908	365	3.36969	145
Plate2	R32	medium-2	phf1	Plot5	Root	medium	Pot32	5.69981	651	2.02818	34
Plate2	L13	low-1	phf1	Plot1	Shoot	low	Pot13	4.64913	450	2.87499	90
Plate2	L23	medium-5	Col-0	Plot14	Shoot	medium	Pot23	4.56655	462	1.68716	123
Plate2	R72	low+Pi-6	phf1	Plot16	Root	low+Pi	Pot72	5.3157	505	2.18618	73
Plate2	R65	low+Pi-5	phr1/phl1	Plot13	Root	low+Pi	Pot65	5.09001	481	4.09431	245
Plate3	R15	low-3	phf1	Plot7	Root	low	Pot15	4.60396	416	2.12974	79
Plate3	R21	medium-3	Col-0	Plot8	Root	medium	Pot21	4.29364	315	2.58924	80
Plate3	L59	low+Pi-5	Col-0	Plot13	Shoot	low+Pi	Pot59	5.34877	533	2.87744	106
Plate3	L18	low-6	phf1	Plot16	Shoot	low	Pot18	4.20953	474	1.72789	113
Plate3	L24	medium-6	Col-0	Plot17	Shoot	medium	Pot24	5.48009	755	3.8969	217
Plate3	S86	high-2	No_Plant	Plot6	BulkSoil	high	Pot86	3.62843	121	NA	NA
Plate3	S3	low-3	Col-0	Plot7	Soil	low	Pot3	3.05494	41	1.79199	66
Plate3	R67	low+Pi-1	phf1	Plot1	Root	low+Pi	Pot67	4.61927	402	3.88881	226
Plate3	L2	low-2	Col-0	Plot4	Shoot	low	Pot2	4.82316	492	3.6735	205
Plate3	L29	medium-5	phr1/phl1	Plot14	Shoot	medium	Pot29	4.16451	342	2.94082	180
Plate3	L1	low-1	Col-0	Plot1	Shoot	low	Pot1	5.0739	539	2.55268	72
Plate3	L17	low-5	phf1	Plot13	Shoot	low	Pot17	5.31855	607	3.74512	205
Plate3	S54	high-6	phf1	Plot18	Soil	high	Pot54	6.22781	910	2.05938	72
Plate3	L72	low+Pi-6	phf1	Plot16	Shoot	low+Pi	Pot72	4.10905	409	3.54595	171
Plate3	R43	high-1	phr1/phl1	Plot3	Root	high	Pot43	4.5164	226	3.73342	172
Plate3	R3	low-3	Col-0	Plot7	Root	low	Pot3	4.6274	337	2.36566	98
Plate3	L56	low+Pi-2	Col-0	Plot4	Shoot	low+Pi	Pot56	4.86152	527	2.74273	105
Plate3	R60	low+Pi-6	Col-0	Plot16	Root	low+Pi	Pot60	5.17154	479	NA	NA
Plate3	L67	low+Pi-1	phf1	Plot1	Shoot	low+Pi	Pot67	4.58779	453	NA	NA
Plate3	L68	low+Pi-2	phf1	Plot4	Shoot	low+Pi	Pot68	4.0891	358	NA	NA
Plate3	L47	high-5	phr1/phl1	Plot15	Shoot	high	Pot47	4.62137	335	NA	NA
Plate3	L15	low-3	phf1	Plot7	Shoot	low	Pot15	5.71225	590	NA	NA
Plate3	R52	high-4	phf1	Plot12	Root	high	Pot52	4.51548	351	NA	NA
Plate3	L28	medium-4	phr1/phl1	Plot11	Shoot	medium	Pot28	3.85501	355	NA	NA
Plate3	R48	high-6	phr1/phl1	Plot18	Root	high	Pot48	4.9843	430	NA	NA
Plate3	L42	high-6	Col-0	Plot18	Shoot	high	Pot42	5.77575	694	NA	NA
Plate3	R12	low-6	phr1/phl1	Plot16	Root	low	Pot12	5.10947	448	NA	NA
Plate3	L22	medium-4	Col-0	Plot11	Shoot	medium	Pot22	4.06731	394	NA	NA
Plate3	L55	low+Pi-1	Col-0	Plot1	Shoot	low+Pi	Pot55	4.53602	331	NA	NA
Plate3	L19	medium-1	Col-0	Plot2	Shoot	medium	Pot19	4.56311	404	NA	NA
Plate3	L1	low-1	Col-0	Plot1	Shoot	low	Pot1	NA	NA	NA	NA
Plate3	L2	low-2	Col-0	Plot4	Shoot	low	Pot2	NA	NA	NA	NA
Plate2	L3	low-3	Col-0	Plot7	Shoot	low	Pot3	NA	NA	NA	NA
Plate2	L4	low-4	Col-0	Plot10	Shoot	low	Pot4	NA	NA	NA	NA
Plate1	L5	low-5	Col-0	Plot13	Shoot	low	Pot5	NA	NA	NA	NA
Plate2	L6	low-6	Col-0	Plot16	Shoot	low	Pot6	NA	NA	NA	NA
Plate2	L7	low-1	phr1/phl1	Plot1	Shoot	low	Pot7	NA	NA	NA	NA
Plate2	L8	low-2	phr1/phl1	Plot4	Shoot	low	Pot8	NA	NA	NA	NA
Plate2	L9	low-3	phr1/phl1	Plot7	Shoot	low	Pot9	NA	NA	NA	NA
Plate2	L10	low-4	phr1/phl1	Plot10	Shoot	low	Pot10	NA	NA	NA	NA
Plate2	L11	low-5	phr1/phl1	Plot13	Shoot	low	Pot11	NA	NA	NA	NA
Plate1	L12	low-6	phr1/phl1	Plot16	Shoot	low	Pot12	NA	NA	NA	NA
Plate2	L13	low-1	phf1	Plot1	Shoot	low	Pot13	NA	NA	NA	NA
Plate1	L14	low-2	phf1	Plot4	Shoot	low	Pot14	NA	NA	NA	NA
Plate2	L16	low-4	phf1	Plot10	Shoot	low	Pot16	NA	NA	NA	NA
Plate3	L17	low-5	phf1	Plot13	Shoot	low	Pot17	NA	NA	NA	NA
Plate3	L18	low-6	phf1	Plot16	Shoot	low	Pot18	NA	NA	NA	NA
Plate2	L20	medium-2	Col-0	Plot5	Shoot	medium	Pot20	NA	NA	NA	NA
Plate1	L21	medium-3	Col-0	Plot8	Shoot	medium	Pot21	NA	NA	NA	NA
Plate2	L23	medium-5	Col-0	Plot14	Shoot	medium	Pot23	NA	NA	NA	NA
Plate3	L24	medium-6	Col-0	Plot17	Shoot	medium	Pot24	NA	NA	NA	NA
Plate2	L25	medium-1	phr1/phl1	Plot2	Shoot	medium	Pot25	NA	NA	NA	NA
Plate2	L27	medium-3	phr1/phl1	Plot8	Shoot	medium	Pot27	NA	NA	NA	NA
Plate3	L29	medium-5	phr1/phl1	Plot14	Shoot	medium	Pot29	NA	NA	NA	NA
Plate1	L30	medium-6	phr1/phl1	Plot17	Shoot	medium	Pot30	NA	NA	NA	NA
Plate2	L30	medium-6	phr1/phl1	Plot17	Shoot	medium	Pot30	NA	NA	NA	NA
Plate2	L31	medium-1	phf1	Plot2	Shoot	medium	Pot31	NA	NA	NA	NA
Plate1	L32	medium-2	phf1	Plot5	Shoot	medium	Pot32	NA	NA	NA	NA
Plate2	L33	medium-3	phf1	Plot8	Shoot	medium	Pot33	NA	NA	NA	NA
Plate2	L34	medium-4	phf1	Plot11	Shoot	medium	Pot34	NA	NA	NA	NA
Plate2	L35	medium-5	phf1	Plot14	Shoot	medium	Pot35	NA	NA	NA	NA
Plate2	L36	medium-6	phf1	Plot17	Shoot	medium	Pot36	NA	NA	NA	NA
Plate1	L37	high-1	Col-0	Plot3	Shoot	high	Pot37	NA	NA	NA	NA
Plate1	L38	high-2	Col-0	Plot6	Shoot	high	Pot38	NA	NA	NA	NA
Plate1	L39	high-3	Col-0	Plot9	Shoot	high	Pot39	NA	NA	NA	NA
Plate1	L40	high-4	Col-0	Plot12	Shoot	high	Pot40	NA	NA	NA	NA
Plate2	L41	high-5	Col-0	Plot15	Shoot	high	Pot41	NA	NA	NA	NA
Plate2	L43	high-1	phr1/phl1	Plot3	Shoot	high	Pot43	NA	NA	NA	NA
Plate1	L44	high-2	phr1/phl1	Plot6	Shoot	high	Pot44	NA	NA	NA	NA
Plate2	L45	high-3	phr1/phl1	Plot9	Shoot	high	Pot45	NA	NA	NA	NA
Plate1	L46	high-4	phr1/phl1	Plot12	Shoot	high	Pot46	NA	NA	NA	NA
Plate2	L48	high-6	phr1/phl1	Plot18	Shoot	high	Pot48	NA	NA	NA	NA
Plate1	L49	high-1	phf1	Plot3	Shoot	high	Pot49	NA	NA	NA	NA
Plate1	L50	high-2	phf1	Plot6	Shoot	high	Pot50	NA	NA	NA	NA
Plate1	L51	high-3	phf1	Plot9	Shoot	high	Pot51	NA	NA	NA	NA
Plate2	L52	high-4	phf1	Plot12	Shoot	high	Pot52	NA	NA	NA	NA
Plate1	L53	high-5	phf1	Plot15	Shoot	high	Pot53	NA	NA	NA	NA
Plate1	L54	high-6	phf1	Plot18	Shoot	high	Pot54	NA	NA	NA	NA
Plate3	L56	low+Pi-2	Col-0	Plot4	Shoot	low+Pi	Pot56	NA	NA	NA	NA
Plate2	L57	low+Pi-3	Col-0	Plot7	Shoot	low+Pi	Pot57	NA	NA	NA	NA
Plate2	L58	low+Pi-4	Col-0	Plot10	Shoot	low+Pi	Pot58	NA	NA	NA	NA
Plate3	L59	low+Pi-5	Col-0	Plot13	Shoot	low+Pi	Pot59	NA	NA	NA	NA
Plate2	L60	low+Pi-6	Col-0	Plot16	Shoot	low+Pi	Pot60	NA	NA	NA	NA
Plate2	L64	low+Pi-4	phr1/phl1	Plot10	Shoot	low+Pi	Pot64	NA	NA	NA	NA
Plate1	L65	low+Pi-5	phr1/phl1	Plot13	Shoot	low+Pi	Pot65	NA	NA	NA	NA
Plate1	L66	low+Pi-6	phr1/phl1	Plot16	Shoot	low+Pi	Pot66	NA	NA	NA	NA
Plate2	L69	low+Pi-3	phf1	Plot7	Shoot	low+Pi	Pot69	NA	NA	NA	NA
Plate2	L71	low+Pi-5	phf1	Plot13	Shoot	low+Pi	Pot71	NA	NA	NA	NA
Plate3	L72	low+Pi-6	phf1	Plot16	Shoot	low+Pi	Pot72	NA	NA	NA	NA
Plate1	R1	low-1	Col-0	Plot1	Root	low	Pot1	NA	NA	NA	NA
Plate1	R2	low-2	Col-0	Plot4	Root	low	Pot2	NA	NA	NA	NA
Plate3	R3	low-3	Col-0	Plot7	Root	low	Pot3	NA	NA	NA	NA
Plate1	R4	low-4	Col-0	Plot10	Root	low	Pot4	NA	NA	NA	NA
Plate2	R5	low-5	Col-0	Plot13	Root	low	Pot5	NA	NA	NA	NA
Plate1	R6	low-6	Col-0	Plot16	Root	low	Pot6	NA	NA	NA	NA
Plate1	R7	low-1	phr1/phl1	Plot1	Root	low	Pot7	NA	NA	NA	NA
Plate2	R7	low-1	phr1/phl1	Plot1	Root	low	Pot7	NA	NA	NA	NA
Plate1	R8	low-2	phr1/phl1	Plot4	Root	low	Pot8	NA	NA	NA	NA
Plate1	R9	low-3	phr1/phl1	Plot7	Root	low	Pot9	NA	NA	NA	NA
Plate1	R10	low-4	phr1/phl1	Plot10	Root	low	Pot10	NA	NA	NA	NA
Plate1	R11	low-5	phr1/phl1	Plot13	Root	low	Pot11	NA	NA	NA	NA
Plate2	R13	low-1	phf1	Plot1	Root	low	Pot13	NA	NA	NA	NA
Plate1	R14	low-2	phf1	Plot4	Root	low	Pot14	NA	NA	NA	NA
Plate3	R15	low-3	phf1	Plot7	Root	low	Pot15	NA	NA	NA	NA
Plate1	R16	low-4	phf1	Plot10	Root	low	Pot16	NA	NA	NA	NA
Plate1	R17	low-5	phf1	Plot13	Root	low	Pot17	NA	NA	NA	NA
Plate1	R18	low-6	phf1	Plot16	Root	low	Pot18	NA	NA	NA	NA
Plate1	R19	medium-1	Col-0	Plot2	Root	medium	Pot19	NA	NA	NA	NA
Plate1	R20	medium-2	Col-0	Plot5	Root	medium	Pot20	NA	NA	NA	NA
Plate3	R21	medium-3	Col-0	Plot8	Root	medium	Pot21	NA	NA	NA	NA
Plate1	R22	medium-4	Col-0	Plot11	Root	medium	Pot22	NA	NA	NA	NA
Plate2	R23	medium-5	Col-0	Plot14	Root	medium	Pot23	NA	NA	NA	NA
Plate1	R24	medium-6	Col-0	Plot17	Root	medium	Pot24	NA	NA	NA	NA
Plate1	R25	medium-1	phr1/phl1	Plot2	Root	medium	Pot25	NA	NA	NA	NA
Plate1	R26	medium-2	phr1/phl1	Plot5	Root	medium	Pot26	NA	NA	NA	NA
Plate1	R26	medium-2	phr1/phl1	Plot5	Root	medium	Pot26	NA	NA	NA	NA
Plate2	R27	medium-3	phr1/phl1	Plot8	Root	medium	Pot27	NA	NA	NA	NA
Plate1	R28	medium-4	phr1/phl1	Plot11	Root	medium	Pot28	NA	NA	NA	NA
Plate1	R29	medium-5	phr1/phl1	Plot14	Root	medium	Pot29	NA	NA	NA	NA
Plate1	R30	medium-6	phr1/phl1	Plot17	Root	medium	Pot30	NA	NA	NA	NA
Plate2	R31	medium-1	phf1	Plot2	Root	medium	Pot31	NA	NA	NA	NA
Plate2	R32	medium-2	phf1	Plot5	Root	medium	Pot32	NA	NA	NA	NA
Plate1	R33	medium-3	phf1	Plot8	Root	medium	Pot33	NA	NA	NA	NA
Plate1	R34	medium-4	phf1	Plot11	Root	medium	Pot34	NA	NA	NA	NA
Plate2	R35	medium-5	phf1	Plot14	Root	medium	Pot35	NA	NA	NA	NA
Plate1	R36	medium-6	phf1	Plot17	Root	medium	Pot36	NA	NA	NA	NA
Plate1	R37	high-1	Col-0	Plot3	Root	high	Pot37	NA	NA	NA	NA
Plate1	R38	high-2	Col-0	Plot6	Root	high	Pot38	NA	NA	NA	NA
Plate2	R39	high-3	Col-0	Plot9	Root	high	Pot39	NA	NA	NA	NA
Plate2	R40	high-4	Col-0	Plot12	Root	high	Pot40	NA	NA	NA	NA
Plate1	R41	high-5	Col-0	Plot15	Root	high	Pot41	NA	NA	NA	NA
Plate1	R42	high-6	Col-0	Plot18	Root	high	Pot42	NA	NA	NA	NA
Plate3	R43	high-1	phr1/phl1	Plot3	Root	high	Pot43	NA	NA	NA	NA
Plate1	R44	high-2	phr1/phl1	Plot6	Root	high	Pot44	NA	NA	NA	NA
Plate2	R45	high-3	phr1/phl1	Plot9	Root	high	Pot45	NA	NA	NA	NA
Plate2	R46	high-4	phr1/phl1	Plot12	Root	high	Pot46	NA	NA	NA	NA
Plate1	R47	high-5	phr1/phl1	Plot15	Root	high	Pot47	NA	NA	NA	NA
Plate1	R49	high-1	phf1	Plot3	Root	high	Pot49	NA	NA	NA	NA
Plate2	R50	high-2	phf1	Plot6	Root	high	Pot50	NA	NA	NA	NA
Plate2	R51	high-3	phf1	Plot9	Root	high	Pot51	NA	NA	NA	NA
Plate1	R53	high-5	phf1	Plot15	Root	high	Pot53	NA	NA	NA	NA
Plate1	R54	high-6	phf1	Plot18	Root	high	Pot54	NA	NA	NA	NA
Plate2	R55	low+Pi-1	Col-0	Plot1	Root	low+Pi	Pot55	NA	NA	NA	NA
Plate1	R56	low+Pi-2	Col-0	Plot4	Root	low+Pi	Pot56	NA	NA	NA	NA
Plate2	R57	low+Pi-3	Col-0	Plot7	Root	low+Pi	Pot57	NA	NA	NA	NA
Plate2	R58	low+Pi-4	Col-0	Plot10	Root	low+Pi	Pot58	NA	NA	NA	NA
Plate1	R62	low+Pi-2	phr1/phl1	Plot4	Root	low+Pi	Pot62	NA	NA	NA	NA
Plate2	R64	low+Pi-4	phr1/phl1	Plot10	Root	low+Pi	Pot64	NA	NA	NA	NA
Plate2	R65	low+Pi-5	phr1/phl1	Plot13	Root	low+Pi	Pot65	NA	NA	NA	NA
Plate2	R66	low+Pi-6	phr1/phl1	Plot16	Root	low+Pi	Pot66	NA	NA	NA	NA
Plate3	R67	low+Pi-1	phf1	Plot1	Root	low+Pi	Pot67	NA	NA	NA	NA
Plate2	R69	low+Pi-3	phf1	Plot7	Root	low+Pi	Pot69	NA	NA	NA	NA
Plate2	R69	low+Pi-3	phf1	Plot7	Root	low+Pi	Pot69	NA	NA	NA	NA
Plate1	R71	low+Pi-5	phf1	Plot13	Root	low+Pi	Pot71	NA	NA	NA	NA
Plate2	R72	low+Pi-6	phf1	Plot16	Root	low+Pi	Pot72	NA	NA	NA	NA
Plate1	S2	low-2	Col-0	Plot4	Soil	low	Pot2	NA	NA	3.85791	190
Plate3	S3	low-3	Col-0	Plot7	Soil	low	Pot3	NA	NA	NA	NA
Plate1	S4	low-4	Col-0	Plot10	Soil	low	Pot4	NA	NA	3.79441	192
Plate1	S5	low-5	Col-0	Plot13	Soil	low	Pot5	NA	NA	3.47336	159
Plate2	S6	low-6	Col-0	Plot16	Soil	low	Pot6	NA	NA	3.90148	232
Plate2	S7	low-1	phr1/phl1	Plot1	Soil	low	Pot7	NA	NA	3.87338	248
Plate2	S8	low-2	phr1/phl1	Plot4	Soil	low	Pot8	NA	NA	3.74713	193
Plate3	S9	low-3	phr1/phl1	Plot7	Soil	low	Pot9	NA	NA	3.42665	160
Plate1	S10	low-4	phr1/phl1	Plot10	Soil	low	Pot10	NA	NA	3.41743	160
Plate2	S11	low-5	phr1/phl1	Plot13	Soil	low	Pot11	NA	NA	3.8989	225
Plate3	S12	low-6	phr1/phl1	Plot16	Soil	low	Pot12	NA	NA	2.32165	88
Plate2	S13	low-1	phf1	Plot1	Soil	low	Pot13	NA	NA	4.05303	273
Plate2	S14	low-2	phf1	Plot4	Soil	low	Pot14	NA	NA	3.87449	223
Plate3	S15	low-3	phf1	Plot7	Soil	low	Pot15	NA	NA	2.18001	42
Plate3	S16	low-4	phf1	Plot10	Soil	low	Pot16	NA	NA	2.24744	31
Plate2	S17	low-5	phf1	Plot13	Soil	low	Pot17	NA	NA	3.91411	261
Plate1	S18	low-6	phf1	Plot16	Soil	low	Pot18	NA	NA	3.63786	172
Plate1	S19	medium-1	Col-0	Plot2	Soil	medium	Pot19	NA	NA	NA	NA
Plate1	S20	medium-2	Col-0	Plot5	Soil	medium	Pot20	NA	NA	3.66189	169
Plate1	S21	medium-3	Col-0	Plot8	Soil	medium	Pot21	NA	NA	3.45617	190
Plate3	S22	medium-4	Col-0	Plot11	Soil	medium	Pot22	NA	NA	3.7857	207
Plate2	S23	medium-5	Col-0	Plot14	Soil	medium	Pot23	NA	NA	4.15133	246
Plate2	S24	medium-6	Col-0	Plot17	Soil	medium	Pot24	NA	NA	NA	NA
Plate2	S25	medium-1	phr1/phl1	Plot2	Soil	medium	Pot25	NA	NA	NA	NA
Plate3	S26	medium-2	phr1/phl1	Plot5	Soil	medium	Pot26	NA	NA	3.41867	185
Plate1	S27	medium-3	phr1/phl1	Plot8	Soil	medium	Pot27	NA	NA	NA	NA
Plate2	S28	medium-4	phr1/phl1	Plot11	Soil	medium	Pot28	NA	NA	NA	NA
Plate1	S29	medium-5	phr1/phl1	Plot14	Soil	medium	Pot29	NA	NA	3.71611	163
Plate1	S30	medium-6	phr1/phl1	Plot17	Soil	medium	Pot30	NA	NA	3.82076	193
Plate1	S31	medium-1	phf1	Plot2	Soil	medium	Pot31	NA	NA	3.58835	161
Plate2	S33	medium-3	phf1	Plot8	Soil	medium	Pot33	NA	NA	3.78845	236
Plate2	S36	medium-6	phf1	Plot17	Soil	medium	Pot36	NA	NA	NA	NA
Plate1	S37	high-1	Col-0	Plot3	Soil	high	Pot37	NA	NA	3.43155	169
Plate1	S39	high-3	Col-0	Plot9	Soil	high	Pot39	NA	NA	3.58236	182
Plate3	S40	high-4	Col-0	Plot12	Soil	high	Pot40	NA	NA	1.21354	33
Plate1	S41	high-5	Col-0	Plot15	Soil	high	Pot41	NA	NA	NA	NA
Plate2	S42	high-6	Col-0	Plot18	Soil	high	Pot42	NA	NA	3.66597	213
Plate1	S43	high-1	phr1/phl1	Plot3	Soil	high	Pot43	NA	NA	2.88332	109
Plate2	S44	high-2	phr1/phl1	Plot6	Soil	high	Pot44	NA	NA	3.73975	185
Plate1	S45	high-3	phr1/phl1	Plot9	Soil	high	Pot45	NA	NA	3.29404	183
Plate3	S46	high-4	phr1/phl1	Plot12	Soil	high	Pot46	NA	NA	3.77325	224
Plate1	S47	high-5	phr1/phl1	Plot15	Soil	high	Pot47	NA	NA	2.89759	136
Plate1	S48	high-6	phr1/phl1	Plot18	Soil	high	Pot48	NA	NA	NA	NA
Plate2	S48	high-6	phr1/phl1	Plot18	Soil	high	Pot48	NA	NA	NA	NA
Plate2	S49	high-1	phf1	Plot3	Soil	high	Pot49	NA	NA	3.16765	203
Plate2	S50	high-2	phf1	Plot6	Soil	high	Pot50	NA	NA	3.86827	228
Plate2	S51	high-3	phf1	Plot9	Soil	high	Pot51	NA	NA	3.44549	219
Plate2	S52	high-4	phf1	Plot12	Soil	high	Pot52	NA	NA	NA	NA
Plate2	S53	high-5	phf1	Plot15	Soil	high	Pot53	NA	NA	3.70274	236
Plate3	S54	high-6	phf1	Plot18	Soil	high	Pot54	NA	NA	NA	NA
Plate1	S55	low+Pi-1	Col-0	Plot1	Soil	low+Pi	Pot55	NA	NA	3.64245	197
Plate1	S56	low+Pi-2	Col-0	Plot4	Soil	low+Pi	Pot56	NA	NA	3.70563	183
Plate1	S57	low+Pi-3	Col-0	Plot7	Soil	low+Pi	Pot57	NA	NA	3.77267	219
Plate2	S58	low+Pi-4	Col-0	Plot10	Soil	low+Pi	Pot58	NA	NA	4.00945	236
Plate1	S59	low+Pi-5	Col-0	Plot13	Soil	low+Pi	Pot59	NA	NA	NA	NA
Plate1	S62	low+Pi-2	phr1/phl1	Plot4	Soil	low+Pi	Pot62	NA	NA	NA	NA
Plate1	S62	low+Pi-2	phr1/phl1	Plot4	Soil	low+Pi	Pot62	NA	NA	NA	NA
Plate2	S64	low+Pi-4	phr1/phl1	Plot10	Soil	low+Pi	Pot64	NA	NA	3.90885	212
Plate2	S65	low+Pi-5	phr1/phl1	Plot13	Soil	low+Pi	Pot65	NA	NA	NA	NA
Plate1	S66	low+Pi-6	phr1/phl1	Plot16	Soil	low+Pi	Pot66	NA	NA	NA	NA
Plate1	S67	low+Pi-1	phf1	Plot1	Soil	low+Pi	Pot67	NA	NA	3.76532	170
Plate2	S68	low+Pi-2	phf1	Plot4	Soil	low+Pi	Pot68	NA	NA	NA	NA
Plate2	S69	low+Pi-3	phf1	Plot7	Soil	low+Pi	Pot69	NA	NA	NA	NA
Plate3	S70	low+Pi-4	phf1	Plot10	Soil	low+Pi	Pot70	NA	NA	3.18403	182
Plate2	S71	low+Pi-5	phf1	Plot13	Soil	low+Pi	Pot71	NA	NA	4.10596	251
Plate2	S72	low+Pi-6	phf1	Plot16	Soil	low+Pi	Pot72	NA	NA	NA	NA
Plate2	S73	low-1	No_Plant	Plot1	BulkSoil	low	Pot73	NA	NA	3.9558	251
Plate1	S74	low-2	No_Plant	Plot4	BulkSoil	low	Pot74	NA	NA	4.11792	185
Plate3	S75	low-3	No_Plant	Plot7	BulkSoil	low	Pot75	NA	NA	3.27193	166
Plate2	S76	low-4	No_Plant	Plot10	BulkSoil	low	Pot76	NA	NA	NA	NA
Plate2	S77	low-5	No_Plant	Plot13	BulkSoil	low	Pot77	NA	NA	NA	NA
Plate2	S78	low-6	No_Plant	Plot16	BulkSoil	low	Pot78	NA	NA	3.86101	217
Plate3	S79	medium-1	No_Plant	Plot2	BulkSoil	medium	Pot79	NA	NA	0.1183	13
Plate3	S80	medium-2	No_Plant	Plot5	BulkSoil	medium	Pot80	NA	NA	3.20887	190
Plate2	S82	medium-4	No_Plant	Plot11	BulkSoil	medium	Pot82	NA	NA	3.78773	225
Plate2	S83	medium-5	No_Plant	Plot14	BulkSoil	medium	Pot83	NA	NA	NA	NA
Plate1	S85	high-1	No_Plant	Plot3	BulkSoil	high	Pot85	NA	NA	3.31114	192
Plate2	S87	high-3	No_Plant	Plot9	BulkSoil	high	Pot87	NA	NA	3.47794	174
Plate1	S88	high-4	No_Plant	Plot12	BulkSoil	high	Pot88	NA	NA	NA	NA
Plate1	S89	high-5	No_Plant	Plot15	BulkSoil	high	Pot89	NA	NA	NA	NA
Plate1	S90	high-6	No_Plant	Plot18	BulkSoil	high	Pot90	NA	NA	3.8301	196
Plate1	S91	low+Pi-1	No_Plant	Plot1	BulkSoil	low+Pi	Pot91	NA	NA	3.85726	213
Plate1	S92	low+Pi-2	No_Plant	Plot4	BulkSoil	low+Pi	Pot92	NA	NA	3.6283	149
Plate1	S93	low+Pi-3	No_Plant	Plot7	BulkSoil	low+Pi	Pot93	NA	NA	4.05934	224
Plate1	S94	low+Pi-4	No_Plant	Plot10	BulkSoil	low+Pi	Pot94	NA	NA	3.5711	166
Plate2	S95	low+Pi-5	No_Plant	Plot13	BulkSoil	low+Pi	Pot95	NA	NA	NA	NA
Plate2	S96	low+Pi-6	No_Plant	Plot16	BulkSoil	low+Pi	Pot96	NA	NA	3.98249	264
