# Supplementary material for: The effects of soil phosphorus content on plant microbiota are driven by the plant phosphate starvation response
Source: PLoS Biol. 2019 Nov 13;17(11):e3000534. doi: 10.1371/journal.pbio.3000534 (PMC6876890; doi:10.1371/journal.pbio.3000534)
Supplement: S4 Table — ASV, amplicon sequence variant; GLM, generalized linear model. (XLSX) [file pbio.3000534.s014.xlsx]

## Sheet: Table S4
S4 Table Results of the negative binomial generalized linear model testing the fraction (root, shoot, soil) effect on the bacterial ASVs).
ASV Id	log2 (Fold Change)	p value	FDR adjusted q value	Contrast (which fractions are we comparing?)	Kingdom	Phylum	Class	Order	Family	Genus	Cumulative relative abuncance in soil	Cumulative relative abuncance in root	Cumulative relative abuncance in shoot
ASV1	3.22282	2.94574e-06	2.76797e-05	Root-Soil	Bacteria	Actinobacteria	Actinobacteria	Streptomycetales	Streptomycetaceae	Streptomyces	0.00669227	0.0555635	0.0116226
ASV1	0.907198	0.19012	0.36452	Shoot-Soil	Bacteria	Actinobacteria	Actinobacteria	Streptomycetales	Streptomycetaceae	Streptomyces	0.00669227	0.0555635	0.0116226
ASV1	2.31562	5.35874e-07	5.57395e-06	Root-Shoot	Bacteria	Actinobacteria	Actinobacteria	Streptomycetales	Streptomycetaceae	Streptomyces	0.00669227	0.0555635	0.0116226
ASV10	5.7334	3.50532e-10	5.51646e-09	Root-Soil	Bacteria	Actinobacteria	Actinobacteria	Streptomycetales	Streptomycetaceae	Streptomyces	0.00040822	0.0225065	0.0024449
ASV10	1.64809	0.0725948	0.184722	Shoot-Soil	Bacteria	Actinobacteria	Actinobacteria	Streptomycetales	Streptomycetaceae	Streptomyces	0.00040822	0.0225065	0.0024449
ASV10	4.08531	2.32294e-11	4.26826e-10	Root-Shoot	Bacteria	Actinobacteria	Actinobacteria	Streptomycetales	Streptomycetaceae	Streptomyces	0.00040822	0.0225065	0.0024449
ASV100	3.9852	2.373e-05	0.000188305	Root-Soil	Bacteria	Proteobacteria	Alphaproteobacteria	Rhizobiales	Rhizobiaceae	Neorhizobium	0.000233332	0.00228261	0.00130553
ASV100	3.2927	0.000507518	0.00295231	Shoot-Soil	Bacteria	Proteobacteria	Alphaproteobacteria	Rhizobiales	Rhizobiaceae	Neorhizobium	0.000233332	0.00228261	0.00130553
ASV100	0.6925	0.270619	0.462546	Root-Shoot	Bacteria	Proteobacteria	Alphaproteobacteria	Rhizobiales	Rhizobiaceae	Neorhizobium	0.000233332	0.00228261	0.00130553
ASV1000	-6.09051	0.0280755	0.0891818	Root-Soil	Bacteria	Actinobacteria	Actinobacteria	Micrococcales	Intrasporangiaceae	Terrabacter	0.000108546	3.42793e-06	0.000378552
ASV1000	4.61425	0.0963814	0.227397	Shoot-Soil	Bacteria	Actinobacteria	Actinobacteria	Micrococcales	Intrasporangiaceae	Terrabacter	0.000108546	3.42793e-06	0.000378552
ASV1000	-10.7048	8.73666e-09	1.15163e-07	Root-Shoot	Bacteria	Actinobacteria	Actinobacteria	Micrococcales	Intrasporangiaceae	Terrabacter	0.000108546	3.42793e-06	0.000378552
ASV1001	-2.40024	0.436673	0.623524	Root-Soil	Bacteria	Proteobacteria	Gammaproteobacteria	Xanthomonadales	Rhodanobacteraceae	Luteibacter	3.17832e-05	5.9214e-05	2.16404e-05
ASV1001	-1.22348	0.69294	0.823665	Shoot-Soil	Bacteria	Proteobacteria	Gammaproteobacteria	Xanthomonadales	Rhodanobacteraceae	Luteibacter	3.17832e-05	5.9214e-05	2.16404e-05
ASV1001	-1.17676	0.570567	0.7307	Root-Shoot	Bacteria	Proteobacteria	Gammaproteobacteria	Xanthomonadales	Rhodanobacteraceae	Luteibacter	3.17832e-05	5.9214e-05	2.16404e-05
ASV1002	-2.50456	0.215486	0.397641	Root-Soil	Bacteria	Gemmatimonadetes	Gemmatimonadetes	Gemmatimonadales	Gemmatimonadaceae	NA	0.000424628	5.32328e-05	0.000157162
ASV1002	-0.173372	0.93188	0.982894	Shoot-Soil	Bacteria	Gemmatimonadetes	Gemmatimonadetes	Gemmatimonadales	Gemmatimonadaceae	NA	0.000424628	5.32328e-05	0.000157162
ASV1002	-2.33118	0.0861489	0.20934	Root-Shoot	Bacteria	Gemmatimonadetes	Gemmatimonadetes	Gemmatimonadales	Gemmatimonadaceae	NA	0.000424628	5.32328e-05	0.000157162
ASV1003	4.12027	6.3425e-05	0.000461062	Root-Soil	Bacteria	Bacteroidetes	Bacteroidia	Chitinophagales	Chitinophagaceae	NA	1.97435e-05	0.000290523	5.43821e-05
ASV1003	1.81945	0.0801013	0.198593	Shoot-Soil	Bacteria	Bacteroidetes	Bacteroidia	Chitinophagales	Chitinophagaceae	NA	1.97435e-05	0.000290523	5.43821e-05
ASV1003	2.30083	0.00062706	0.00355932	Root-Shoot	Bacteria	Bacteroidetes	Bacteroidia	Chitinophagales	Chitinophagaceae	NA	1.97435e-05	0.000290523	5.43821e-05
ASV1004	25.8123	2.48426e-30	2.37109e-28	Root-Soil	Bacteria	Proteobacteria	Deltaproteobacteria	Myxococcales	BIrii41	NA	0	0.000289984	4.36758e-05
ASV1004	18.8082	1.36564e-16	4.30489e-15	Shoot-Soil	Bacteria	Proteobacteria	Deltaproteobacteria	Myxococcales	BIrii41	NA	0	0.000289984	4.36758e-05
ASV1004	7.00412	2.97125e-06	2.78686e-05	Root-Shoot	Bacteria	Proteobacteria	Deltaproteobacteria	Myxococcales	BIrii41	NA	0	0.000289984	4.36758e-05
ASV1005	22.5894	4.19708e-16	1.27621e-14	Root-Soil	Bacteria	Bacteroidetes	Bacteroidia	Chitinophagales	Chitinophagaceae	Niastella	0	0.000279434	0
ASV1005	0	1	1	Shoot-Soil	Bacteria	Bacteroidetes	Bacteroidia	Chitinophagales	Chitinophagaceae	Niastella	0	0.000279434	0
ASV1005	32.8472	2.69694e-70	2.52728e-67	Root-Shoot	Bacteria	Bacteroidetes	Bacteroidia	Chitinophagales	Chitinophagaceae	Niastella	0	0.000279434	0
ASV1007	0.61734	0.631251	0.780022	Root-Soil	Bacteria	Proteobacteria	Gammaproteobacteria	Xanthomonadales	Rhodanobacteraceae	NA	0.000173086	0.000141577	0.000184839
ASV1007	0.570654	0.658778	0.799751	Shoot-Soil	Bacteria	Proteobacteria	Gammaproteobacteria	Xanthomonadales	Rhodanobacteraceae	NA	0.000173086	0.000141577	0.000184839
ASV1007	0.0466856	0.956825	0.996862	Root-Shoot	Bacteria	Proteobacteria	Gammaproteobacteria	Xanthomonadales	Rhodanobacteraceae	NA	0.000173086	0.000141577	0.000184839
ASV1008	-2.71472	0.170083	0.338851	Root-Soil	Bacteria	Acidobacteria	Subgroup_6	NA	NA	NA	0.000410132	0.00011347	0.000124935
ASV1008	-1.63506	0.41041	0.600157	Shoot-Soil	Bacteria	Acidobacteria	Subgroup_6	NA	NA	NA	0.000410132	0.00011347	0.000124935
ASV1008	-1.07966	0.416846	0.605873	Root-Shoot	Bacteria	Acidobacteria	Subgroup_6	NA	NA	NA	0.000410132	0.00011347	0.000124935
ASV1009	-2.62264	0.308592	0.502364	Root-Soil	Bacteria	Proteobacteria	Deltaproteobacteria	Myxococcales	Myxococcaceae	Corallococcus	0.00016445	6.16474e-05	0.000286089
ASV1009	1.35584	0.599524	0.753299	Shoot-Soil	Bacteria	Proteobacteria	Deltaproteobacteria	Myxococcales	Myxococcaceae	Corallococcus	0.00016445	6.16474e-05	0.000286089
ASV1009	-3.97848	0.0215488	0.071769	Root-Shoot	Bacteria	Proteobacteria	Deltaproteobacteria	Myxococcales	Myxococcaceae	Corallococcus	0.00016445	6.16474e-05	0.000286089
ASV101	6.68473	6.48748e-13	1.42586e-11	Root-Soil	Bacteria	Proteobacteria	Alphaproteobacteria	Rhizobiales	Rhizobiaceae	NA	3.95479e-05	0.00217647	0.00148558
ASV101	6.34619	1.06857e-11	2.03225e-10	Shoot-Soil	Bacteria	Proteobacteria	Alphaproteobacteria	Rhizobiales	Rhizobiaceae	NA	3.95479e-05	0.00217647	0.00148558
ASV101	0.33854	0.571154	0.731089	Root-Shoot	Bacteria	Proteobacteria	Alphaproteobacteria	Rhizobiales	Rhizobiaceae	NA	3.95479e-05	0.00217647	0.00148558
ASV1010	-5.20399	0.00294152	0.0135605	Root-Soil	Bacteria	Rokubacteria	NC10	Rokubacteriales	NA	NA	0.000843312	5.42591e-05	2.26352e-05
ASV1010	-5.32877	0.00244797	0.0117257	Shoot-Soil	Bacteria	Rokubacteria	NC10	Rokubacteriales	NA	NA	0.000843312	5.42591e-05	2.26352e-05
ASV1010	0.12478	0.916747	0.97351	Root-Shoot	Bacteria	Rokubacteria	NC10	Rokubacteriales	NA	NA	0.000843312	5.42591e-05	2.26352e-05
ASV1011	3.9917	0.00014905	0.000992511	Root-Soil	Bacteria	Proteobacteria	Deltaproteobacteria	Myxococcales	Haliangiaceae	Haliangium	3.12007e-05	0.000310067	2.06002e-05
ASV1011	-0.404003	0.707735	0.834864	Shoot-Soil	Bacteria	Proteobacteria	Deltaproteobacteria	Myxococcales	Haliangiaceae	Haliangium	3.12007e-05	0.000310067	2.06002e-05
ASV1011	4.39571	5.90428e-10	9.11098e-09	Root-Shoot	Bacteria	Proteobacteria	Deltaproteobacteria	Myxococcales	Haliangiaceae	Haliangium	3.12007e-05	0.000310067	2.06002e-05
ASV1012	3.93132	0.0444679	0.127115	Root-Soil	Bacteria	Bacteroidetes	Bacteroidia	Cytophagales	Microscillaceae	NA	3.65888e-05	0.000283293	4.85748e-05
ASV1012	1.58162	0.422126	0.610619	Shoot-Soil	Bacteria	Bacteroidetes	Bacteroidia	Cytophagales	Microscillaceae	NA	3.65888e-05	0.000283293	4.85748e-05
ASV1012	2.3497	0.0709763	0.181589	Root-Shoot	Bacteria	Bacteroidetes	Bacteroidia	Cytophagales	Microscillaceae	NA	3.65888e-05	0.000283293	4.85748e-05
ASV1014	23.0251	8.27169e-19	3.12325e-17	Root-Soil	Bacteria	Chloroflexi	Chloroflexia	Chloroflexales	Herpetosiphonaceae	Herpetosiphon	0	0.00026734	7.45987e-05
ASV1014	19.6765	5.48553e-14	1.36582e-12	Shoot-Soil	Bacteria	Chloroflexi	Chloroflexia	Chloroflexales	Herpetosiphonaceae	Herpetosiphon	0	0.00026734	7.45987e-05
ASV1014	3.34862	0.0521566	0.143982	Root-Shoot	Bacteria	Chloroflexi	Chloroflexia	Chloroflexales	Herpetosiphonaceae	Herpetosiphon	0	0.00026734	7.45987e-05
ASV1015	21.9944	2.01394e-11	3.71372e-10	Root-Soil	Bacteria	Proteobacteria	Alphaproteobacteria	Rhizobiales	Rhizobiaceae	Allorhizobium-Neorhizobium-Pararhizobium-Rhizobium	0	0.000298487	3.83288e-05
ASV1015	19.5142	3.23048e-09	4.48181e-08	Shoot-Soil	Bacteria	Proteobacteria	Alphaproteobacteria	Rhizobiales	Rhizobiaceae	Allorhizobium-Neorhizobium-Pararhizobium-Rhizobium	0	0.000298487	3.83288e-05
ASV1015	2.48024	0.256849	0.446777	Root-Shoot	Bacteria	Proteobacteria	Alphaproteobacteria	Rhizobiales	Rhizobiaceae	Allorhizobium-Neorhizobium-Pararhizobium-Rhizobium	0	0.000298487	3.83288e-05
ASV1016	14.5234	NA	NA	Root-Soil	Bacteria	Patescibacteria	Saccharimonadia	Saccharimonadales	NA	NA	0	3.35093e-06	0.000315867
ASV1016	26.6444	NA	NA	Shoot-Soil	Bacteria	Patescibacteria	Saccharimonadia	Saccharimonadales	NA	NA	0	3.35093e-06	0.000315867
ASV1016	-12.1211	NA	NA	Root-Shoot	Bacteria	Patescibacteria	Saccharimonadia	Saccharimonadales	NA	NA	0	3.35093e-06	0.000315867
ASV1017	2.46909	0.166785	0.334218	Root-Soil	Bacteria	Actinobacteria	Actinobacteria	Micromonosporales	Micromonosporaceae	Actinoplanes	0.000249028	0.000174117	9.83894e-05
ASV1017	-1.13847	0.527332	0.697515	Shoot-Soil	Bacteria	Actinobacteria	Actinobacteria	Micromonosporales	Micromonosporaceae	Actinoplanes	0.000249028	0.000174117	9.83894e-05
ASV1017	3.60755	0.00281368	0.0131118	Root-Shoot	Bacteria	Actinobacteria	Actinobacteria	Micromonosporales	Micromonosporaceae	Actinoplanes	0.000249028	0.000174117	9.83894e-05
ASV1018	29.6238	1.84753e-10	2.99439e-09	Root-Soil	Bacteria	Proteobacteria	Alphaproteobacteria	Caulobacterales	Caulobacteraceae	Asticcacaulis	0	0.000262307	7.05233e-05
ASV1018	19.5973	2.72853e-05	0.000214046	Shoot-Soil	Bacteria	Proteobacteria	Alphaproteobacteria	Caulobacterales	Caulobacteraceae	Asticcacaulis	0	0.000262307	7.05233e-05
ASV1018	10.0265	0.00125042	0.00655276	Root-Shoot	Bacteria	Proteobacteria	Alphaproteobacteria	Caulobacterales	Caulobacteraceae	Asticcacaulis	0	0.000262307	7.05233e-05
ASV1019	-3.40642	0.0416156	0.120906	Root-Soil	Bacteria	Acidobacteria	Acidobacteriia	Solibacterales	Solibacteraceae_(Subgroup_3)	Bryobacter	0.000710569	4.65177e-05	6.38923e-05
ASV1019	-3.63416	0.0307397	0.0956141	Shoot-Soil	Bacteria	Acidobacteria	Acidobacteriia	Solibacterales	Solibacteraceae_(Subgroup_3)	Bryobacter	0.000710569	4.65177e-05	6.38923e-05
ASV1019	0.227739	0.841292	0.92354	Root-Shoot	Bacteria	Acidobacteria	Acidobacteriia	Solibacterales	Solibacteraceae_(Subgroup_3)	Bryobacter	0.000710569	4.65177e-05	6.38923e-05
ASV102	0.260953	0.761249	0.870868	Root-Soil	Bacteria	Actinobacteria	Thermoleophilia	Solirubrobacterales	Solirubrobacteraceae	Conexibacter	2.69262e-05	3.08594e-05	0.00447238
ASV102	8.85487	1.26712e-25	7.91605e-24	Shoot-Soil	Bacteria	Actinobacteria	Thermoleophilia	Solirubrobacterales	Solirubrobacteraceae	Conexibacter	2.69262e-05	3.08594e-05	0.00447238
ASV102	-8.59392	4.28759e-53	1.42569e-50	Root-Shoot	Bacteria	Actinobacteria	Thermoleophilia	Solirubrobacterales	Solirubrobacteraceae	Conexibacter	2.69262e-05	3.08594e-05	0.00447238
ASV1020	-1.82321	0.355517	0.552341	Root-Soil	Bacteria	Proteobacteria	Deltaproteobacteria	Myxococcales	Myxococcaceae	Corallococcus	0.000105895	1.64392e-05	0.000378239
ASV1020	2.62955	0.182777	0.355417	Shoot-Soil	Bacteria	Proteobacteria	Deltaproteobacteria	Myxococcales	Myxococcaceae	Corallococcus	0.000105895	1.64392e-05	0.000378239
ASV1020	-4.45276	0.000777728	0.00432067	Root-Shoot	Bacteria	Proteobacteria	Deltaproteobacteria	Myxococcales	Myxococcaceae	Corallococcus	0.000105895	1.64392e-05	0.000378239
ASV1021	22.7435	NA	NA	Root-Soil	Bacteria	Proteobacteria	Gammaproteobacteria	Xanthomonadales	Xanthomonadaceae	Arenimonas	0	0.000150079	0.000252499
ASV1021	23.4396	NA	NA	Shoot-Soil	Bacteria	Proteobacteria	Gammaproteobacteria	Xanthomonadales	Xanthomonadaceae	Arenimonas	0	0.000150079	0.000252499
ASV1021	-0.696155	NA	NA	Root-Shoot	Bacteria	Proteobacteria	Gammaproteobacteria	Xanthomonadales	Xanthomonadaceae	Arenimonas	0	0.000150079	0.000252499
ASV1022	-5.16408	5.17203e-05	0.000384379	Root-Soil	Bacteria	Actinobacteria	Actinobacteria	Frankiales	Nakamurellaceae	Nakamurella	0.000694464	4.2187e-05	0.000118684
ASV1022	-1.80834	0.154303	0.317983	Shoot-Soil	Bacteria	Actinobacteria	Actinobacteria	Frankiales	Nakamurellaceae	Nakamurella	0.000694464	4.2187e-05	0.000118684
ASV1022	-3.35574	0.000110872	0.000760895	Root-Shoot	Bacteria	Actinobacteria	Actinobacteria	Frankiales	Nakamurellaceae	Nakamurella	0.000694464	4.2187e-05	0.000118684
ASV1023	2.64601	0.151	0.313784	Root-Soil	Bacteria	Proteobacteria	Deltaproteobacteria	Myxococcales	BIrii41	NA	4.34068e-05	0.000313259	1.1721e-05
ASV1023	-1.82348	0.327971	0.523919	Shoot-Soil	Bacteria	Proteobacteria	Deltaproteobacteria	Myxococcales	BIrii41	NA	4.34068e-05	0.000313259	1.1721e-05
ASV1023	4.46949	0.000342099	0.00209653	Root-Shoot	Bacteria	Proteobacteria	Deltaproteobacteria	Myxococcales	BIrii41	NA	4.34068e-05	0.000313259	1.1721e-05
ASV1024	14.4353	9.24217e-06	7.99901e-05	Root-Soil	Bacteria	Bacteroidetes	Bacteroidia	Cytophagales	Spirosomaceae	Dyadobacter	0	2.42267e-05	0.000278812
ASV1024	18.9037	7.21303e-09	9.59379e-08	Shoot-Soil	Bacteria	Bacteroidetes	Bacteroidia	Cytophagales	Spirosomaceae	Dyadobacter	0	2.42267e-05	0.000278812
ASV1024	-4.46832	0.0396798	0.116298	Root-Shoot	Bacteria	Bacteroidetes	Bacteroidia	Cytophagales	Spirosomaceae	Dyadobacter	0	2.42267e-05	0.000278812
ASV1025	6.29197	0.000197978	0.0012831	Root-Soil	Bacteria	Proteobacteria	Alphaproteobacteria	Caulobacterales	Caulobacteraceae	Asticcacaulis	0	0.00022632	0.000121785
ASV1025	5.72854	0.000743789	0.00415286	Shoot-Soil	Bacteria	Proteobacteria	Alphaproteobacteria	Caulobacterales	Caulobacteraceae	Asticcacaulis	0	0.00022632	0.000121785
ASV1025	0.563431	0.607379	0.759352	Root-Shoot	Bacteria	Proteobacteria	Alphaproteobacteria	Caulobacterales	Caulobacteraceae	Asticcacaulis	0	0.00022632	0.000121785
ASV1026	-2.70967	0.0309721	0.0961916	Root-Soil	Bacteria	Proteobacteria	Gammaproteobacteria	Betaproteobacteriales	Nitrosomonadaceae	MND1	0.000697502	9.18692e-05	7.84007e-05
ASV1026	-1.75298	0.164247	0.331046	Shoot-Soil	Bacteria	Proteobacteria	Gammaproteobacteria	Betaproteobacteriales	Nitrosomonadaceae	MND1	0.000697502	9.18692e-05	7.84007e-05
ASV1026	-0.956688	0.260694	0.451181	Root-Shoot	Bacteria	Proteobacteria	Gammaproteobacteria	Betaproteobacteriales	Nitrosomonadaceae	MND1	0.000697502	9.18692e-05	7.84007e-05
ASV1027	1.77696	0.103903	0.240035	Root-Soil	Bacteria	Chloroflexi	Anaerolineae	SBR1031	A4b	NA	0.000104132	0.00025594	5.45427e-05
ASV1027	-0.446201	0.686083	0.81863	Shoot-Soil	Bacteria	Chloroflexi	Anaerolineae	SBR1031	A4b	NA	0.000104132	0.00025594	5.45427e-05
ASV1027	2.22316	0.00252634	0.0120395	Root-Shoot	Bacteria	Chloroflexi	Anaerolineae	SBR1031	A4b	NA	0.000104132	0.00025594	5.45427e-05
ASV1028	6.90509	NA	NA	Root-Soil	Bacteria	Chloroflexi	Chloroflexia	Chloroflexales	Herpetosiphonaceae	Herpetosiphon	4.88008e-06	0.000268428	0.000104221
ASV1028	8.03958	NA	NA	Shoot-Soil	Bacteria	Chloroflexi	Chloroflexia	Chloroflexales	Herpetosiphonaceae	Herpetosiphon	4.88008e-06	0.000268428	0.000104221
ASV1028	-1.13449	NA	NA	Root-Shoot	Bacteria	Chloroflexi	Chloroflexia	Chloroflexales	Herpetosiphonaceae	Herpetosiphon	4.88008e-06	0.000268428	0.000104221
ASV1029	-3.65937	0.0764007	0.191849	Root-Soil	Bacteria	Gemmatimonadetes	Gemmatimonadetes	Gemmatimonadales	Gemmatimonadaceae	NA	0.000745594	3.93453e-05	5.13091e-05
ASV1029	-4.57979	0.0275006	0.0876549	Shoot-Soil	Bacteria	Gemmatimonadetes	Gemmatimonadetes	Gemmatimonadales	Gemmatimonadaceae	NA	0.000745594	3.93453e-05	5.13091e-05
ASV1029	0.920426	0.510742	0.683165	Root-Shoot	Bacteria	Gemmatimonadetes	Gemmatimonadetes	Gemmatimonadales	Gemmatimonadaceae	NA	0.000745594	3.93453e-05	5.13091e-05
ASV103	5.58487	2.39089e-07	2.61627e-06	Root-Soil	Bacteria	Bacteroidetes	Bacteroidia	Chitinophagales	Chitinophagaceae	Niastella	9.35113e-05	0.00291047	0.000270202
ASV103	1.50373	0.166756	0.334218	Shoot-Soil	Bacteria	Bacteroidetes	Bacteroidia	Chitinophagales	Chitinophagaceae	Niastella	9.35113e-05	0.00291047	0.000270202
ASV103	4.08115	1.45707e-08	1.87509e-07	Root-Shoot	Bacteria	Bacteroidetes	Bacteroidia	Chitinophagales	Chitinophagaceae	Niastella	9.35113e-05	0.00291047	0.000270202
ASV1030	16.3349	1.24605e-11	2.34814e-10	Root-Soil	Bacteria	Actinobacteria	Actinobacteria	Pseudonocardiales	Pseudonocardiaceae	Pseudonocardia	0	9.54187e-06	0.000437295
ASV1030	25.4307	5.06959e-26	3.28662e-24	Shoot-Soil	Bacteria	Actinobacteria	Actinobacteria	Pseudonocardiales	Pseudonocardiaceae	Pseudonocardia	0	9.54187e-06	0.000437295
ASV1030	-9.09575	1.23734e-08	1.60434e-07	Root-Shoot	Bacteria	Actinobacteria	Actinobacteria	Pseudonocardiales	Pseudonocardiaceae	Pseudonocardia	0	9.54187e-06	0.000437295
ASV1032	-4.9928	0.00988672	0.0378294	Root-Soil	Bacteria	Gemmatimonadetes	Gemmatimonadetes	Gemmatimonadales	Gemmatimonadaceae	NA	0.00102582	5.3265e-05	7.35255e-05
ASV1032	-4.08625	0.035437	0.106653	Shoot-Soil	Bacteria	Gemmatimonadetes	Gemmatimonadetes	Gemmatimonadales	Gemmatimonadaceae	NA	0.00102582	5.3265e-05	7.35255e-05
ASV1032	-0.906545	0.489984	0.667159	Root-Shoot	Bacteria	Gemmatimonadetes	Gemmatimonadetes	Gemmatimonadales	Gemmatimonadaceae	NA	0.00102582	5.3265e-05	7.35255e-05
ASV1033	5.84131	0.00686673	0.028104	Root-Soil	Bacteria	Chloroflexi	Chloroflexia	Chloroflexales	Herpetosiphonaceae	Herpetosiphon	0	0.000238301	0.000119575
ASV1033	4.92686	0.0232489	0.0763214	Shoot-Soil	Bacteria	Chloroflexi	Chloroflexia	Chloroflexales	Herpetosiphonaceae	Herpetosiphon	0	0.000238301	0.000119575
ASV1033	0.914454	0.520023	0.690904	Root-Shoot	Bacteria	Chloroflexi	Chloroflexia	Chloroflexales	Herpetosiphonaceae	Herpetosiphon	0	0.000238301	0.000119575
ASV1034	5.03834	0.014698	0.052414	Root-Soil	Bacteria	Chloroflexi	Chloroflexia	Chloroflexales	Herpetosiphonaceae	Herpetosiphon	2.05075e-05	0.000290468	2.43746e-05
ASV1034	-1.03176	0.620849	0.770493	Shoot-Soil	Bacteria	Chloroflexi	Chloroflexia	Chloroflexales	Herpetosiphonaceae	Herpetosiphon	2.05075e-05	0.000290468	2.43746e-05
ASV1034	6.0701	1.20078e-05	0.00010129	Root-Shoot	Bacteria	Chloroflexi	Chloroflexia	Chloroflexales	Herpetosiphonaceae	Herpetosiphon	2.05075e-05	0.000290468	2.43746e-05
ASV1035	-5.36786	0.0351619	0.105979	Root-Soil	Bacteria	Proteobacteria	Alphaproteobacteria	Elsterales	NA	NA	0.000669938	7.35745e-05	5.46326e-05
ASV1035	-3.01553	0.238162	0.426285	Shoot-Soil	Bacteria	Proteobacteria	Alphaproteobacteria	Elsterales	NA	NA	0.000669938	7.35745e-05	5.46326e-05
ASV1035	-2.35233	0.171248	0.340539	Root-Shoot	Bacteria	Proteobacteria	Alphaproteobacteria	Elsterales	NA	NA	0.000669938	7.35745e-05	5.46326e-05
ASV1038	22.9991	5.03291e-18	1.80764e-16	Root-Soil	Bacteria	Proteobacteria	Gammaproteobacteria	Betaproteobacteriales	Burkholderiaceae	NA	0	0.000282007	4.2105e-05
ASV1038	19.2978	5.4739e-13	1.21084e-11	Shoot-Soil	Bacteria	Proteobacteria	Gammaproteobacteria	Betaproteobacteriales	Burkholderiaceae	NA	0	0.000282007	4.2105e-05
ASV1038	3.70136	0.0361223	0.108272	Root-Shoot	Bacteria	Proteobacteria	Gammaproteobacteria	Betaproteobacteriales	Burkholderiaceae	NA	0	0.000282007	4.2105e-05
ASV1039	6.82696	0.00109667	0.00582703	Root-Soil	Bacteria	Proteobacteria	Deltaproteobacteria	Myxococcales	Sandaracinaceae	Sandaracinus	0	0.000278177	2.14126e-05
ASV1039	2.39479	0.256593	0.446562	Shoot-Soil	Bacteria	Proteobacteria	Deltaproteobacteria	Myxococcales	Sandaracinaceae	Sandaracinus	0	0.000278177	2.14126e-05
ASV1039	4.43217	0.00140462	0.00726486	Root-Shoot	Bacteria	Proteobacteria	Deltaproteobacteria	Myxococcales	Sandaracinaceae	Sandaracinus	0	0.000278177	2.14126e-05
ASV104	4.24654	1.87608e-06	1.81074e-05	Root-Soil	Bacteria	Proteobacteria	Alphaproteobacteria	Sphingomonadales	Sphingomonadaceae	Sphingomonas	0.000178124	0.00229615	0.000968284
ASV104	2.91291	0.00113537	0.00600791	Shoot-Soil	Bacteria	Proteobacteria	Alphaproteobacteria	Sphingomonadales	Sphingomonadaceae	Sphingomonas	0.000178124	0.00229615	0.000968284
ASV104	1.33363	0.0245647	0.0800041	Root-Shoot	Bacteria	Proteobacteria	Alphaproteobacteria	Sphingomonadales	Sphingomonadaceae	Sphingomonas	0.000178124	0.00229615	0.000968284
ASV1040	22.2987	1.61665e-25	1.00388e-23	Root-Soil	Bacteria	Bacteroidetes	Bacteroidia	Chitinophagales	Chitinophagaceae	Pseudoflavitalea	0	0.0002903	2.32939e-05
ASV1040	18.1972	2.77569e-17	9.38094e-16	Shoot-Soil	Bacteria	Bacteroidetes	Bacteroidia	Chitinophagales	Chitinophagaceae	Pseudoflavitalea	0	0.0002903	2.32939e-05
ASV1040	4.10153	0.00372687	0.0166234	Root-Shoot	Bacteria	Bacteroidetes	Bacteroidia	Chitinophagales	Chitinophagaceae	Pseudoflavitalea	0	0.0002903	2.32939e-05
ASV1041	-2.23652	0.211974	0.393132	Root-Soil	Bacteria	Acidobacteria	Blastocatellia_(Subgroup_4)	Blastocatellales	Blastocatellaceae	NA	0.000441519	6.57576e-05	0.000168385
ASV1041	-0.779483	0.664678	0.80313	Shoot-Soil	Bacteria	Acidobacteria	Blastocatellia_(Subgroup_4)	Blastocatellales	Blastocatellaceae	NA	0.000441519	6.57576e-05	0.000168385
ASV1041	-1.45704	0.226185	0.410334	Root-Shoot	Bacteria	Acidobacteria	Blastocatellia_(Subgroup_4)	Blastocatellales	Blastocatellaceae	NA	0.000441519	6.57576e-05	0.000168385
ASV1042	6.90871	0.000617684	0.00350997	Root-Soil	Bacteria	Proteobacteria	Deltaproteobacteria	Myxococcales	BIrii41	NA	0	0.000310776	5.33842e-05
ASV1042	4.02672	0.0474488	0.133726	Shoot-Soil	Bacteria	Proteobacteria	Deltaproteobacteria	Myxococcales	BIrii41	NA	0	0.000310776	5.33842e-05
ASV1042	2.88199	0.0301269	0.094191	Root-Shoot	Bacteria	Proteobacteria	Deltaproteobacteria	Myxococcales	BIrii41	NA	0	0.000310776	5.33842e-05
ASV1043	-2.47952	0.123553	0.272891	Root-Soil	Bacteria	Acidobacteria	Subgroup_6	NA	NA	NA	0.000569928	8.3235e-05	0.000113535
ASV1043	-1.65018	0.307224	0.501052	Shoot-Soil	Bacteria	Acidobacteria	Subgroup_6	NA	NA	NA	0.000569928	8.3235e-05	0.000113535
ASV1043	-0.829335	0.444359	0.629777	Root-Shoot	Bacteria	Acidobacteria	Subgroup_6	NA	NA	NA	0.000569928	8.3235e-05	0.000113535
ASV1044	-1.38064	0.14396	0.304586	Root-Soil	Bacteria	Actinobacteria	Thermoleophilia	Gaiellales	NA	NA	0.000329718	9.94806e-05	0.000141175
ASV1044	-0.533941	0.57332	0.732813	Shoot-Soil	Bacteria	Actinobacteria	Thermoleophilia	Gaiellales	NA	NA	0.000329718	9.94806e-05	0.000141175
ASV1044	-0.8467	0.184037	0.356858	Root-Shoot	Bacteria	Actinobacteria	Thermoleophilia	Gaiellales	NA	NA	0.000329718	9.94806e-05	0.000141175
ASV1045	-4.19022	0.0430065	0.123968	Root-Soil	Bacteria	Actinobacteria	Actinobacteria	Frankiales	Geodermatophilaceae	Blastococcus	0.000356455	3.22994e-05	0.000184118
ASV1045	-0.220746	0.915138	0.972298	Shoot-Soil	Bacteria	Actinobacteria	Actinobacteria	Frankiales	Geodermatophilaceae	Blastococcus	0.000356455	3.22994e-05	0.000184118
ASV1045	-3.96948	0.00438576	0.0190672	Root-Shoot	Bacteria	Actinobacteria	Actinobacteria	Frankiales	Geodermatophilaceae	Blastococcus	0.000356455	3.22994e-05	0.000184118
ASV1046	-2.05479	0.233126	0.420043	Root-Soil	Bacteria	Proteobacteria	Gammaproteobacteria	Betaproteobacteriales	Nitrosomonadaceae	Ellin6067	0.000551372	6.47921e-05	9.15385e-05
ASV1046	-1.62686	0.347238	0.543311	Shoot-Soil	Bacteria	Proteobacteria	Gammaproteobacteria	Betaproteobacteriales	Nitrosomonadaceae	Ellin6067	0.000551372	6.47921e-05	9.15385e-05
ASV1046	-0.427922	0.712536	0.838068	Root-Shoot	Bacteria	Proteobacteria	Gammaproteobacteria	Betaproteobacteriales	Nitrosomonadaceae	Ellin6067	0.000551372	6.47921e-05	9.15385e-05
ASV1047	6.63185	0.00252567	0.0120395	Root-Soil	Bacteria	Proteobacteria	Gammaproteobacteria	Steroidobacterales	Steroidobacteraceae	Steroidobacter	0	0.000290545	1.11214e-06
ASV1047	1.05576	0.634088	0.782281	Shoot-Soil	Bacteria	Proteobacteria	Gammaproteobacteria	Steroidobacterales	Steroidobacteraceae	Steroidobacter	0	0.000290545	1.11214e-06
ASV1047	5.57609	0.000135719	0.000914374	Root-Shoot	Bacteria	Proteobacteria	Gammaproteobacteria	Steroidobacterales	Steroidobacteraceae	Steroidobacter	0	0.000290545	1.11214e-06
ASV1048	-1.66251	0.321339	0.517152	Root-Soil	Bacteria	Acidobacteria	Acidobacteriia	Subgroup_13	NA	NA	0.000490022	0.000100917	6.99476e-05
ASV1048	-2.76992	0.100624	0.234486	Shoot-Soil	Bacteria	Acidobacteria	Acidobacteriia	Subgroup_13	NA	NA	0.000490022	0.000100917	6.99476e-05
ASV1048	1.10742	0.32844	0.524243	Root-Shoot	Bacteria	Acidobacteria	Acidobacteriia	Subgroup_13	NA	NA	0.000490022	0.000100917	6.99476e-05
ASV1049	-8.6143	0.00174207	0.00878536	Root-Soil	Bacteria	Proteobacteria	Alphaproteobacteria	Rhizobiales	Xanthobacteraceae	NA	0.000389339	0.000100204	0.000117108
ASV1049	-2.43701	0.377124	0.571829	Shoot-Soil	Bacteria	Proteobacteria	Alphaproteobacteria	Rhizobiales	Xanthobacteraceae	NA	0.000389339	0.000100204	0.000117108
ASV1049	-6.17729	0.00085856	0.00470746	Root-Shoot	Bacteria	Proteobacteria	Alphaproteobacteria	Rhizobiales	Xanthobacteraceae	NA	0.000389339	0.000100204	0.000117108
ASV105	1.58515	0.333841	0.530481	Root-Soil	Bacteria	Proteobacteria	Alphaproteobacteria	Rhizobiales	Rhizobiaceae	Allorhizobium-Neorhizobium-Pararhizobium-Rhizobium	0.000554216	0.000559852	0.00117497
ASV105	3.15396	0.0554511	0.150577	Shoot-Soil	Bacteria	Proteobacteria	Alphaproteobacteria	Rhizobiales	Rhizobiaceae	Allorhizobium-Neorhizobium-Pararhizobium-Rhizobium	0.000554216	0.000559852	0.00117497
ASV105	-1.56881	0.152181	0.315017	Root-Shoot	Bacteria	Proteobacteria	Alphaproteobacteria	Rhizobiales	Rhizobiaceae	Allorhizobium-Neorhizobium-Pararhizobium-Rhizobium	0.000554216	0.000559852	0.00117497
ASV1050	5.41852	0.0141077	0.050693	Root-Soil	Bacteria	Proteobacteria	Gammaproteobacteria	Betaproteobacteriales	Burkholderiaceae	Variovorax	1.80003e-05	0.000147902	0.000196291
ASV1050	5.37448	0.015339	0.0543721	Shoot-Soil	Bacteria	Proteobacteria	Gammaproteobacteria	Betaproteobacteriales	Burkholderiaceae	Variovorax	1.80003e-05	0.000147902	0.000196291
ASV1050	0.0440384	0.975826	1	Root-Shoot	Bacteria	Proteobacteria	Gammaproteobacteria	Betaproteobacteriales	Burkholderiaceae	Variovorax	1.80003e-05	0.000147902	0.000196291
ASV1051	0.0565957	0.961212	0.999412	Root-Soil	Bacteria	Actinobacteria	Actinobacteria	Propionibacteriales	Nocardioidaceae	Nocardioides	0.000237135	0.000202449	0.000109334
ASV1051	-0.546565	0.640552	0.786313	Shoot-Soil	Bacteria	Actinobacteria	Actinobacteria	Propionibacteriales	Nocardioidaceae	Nocardioides	0.000237135	0.000202449	0.000109334
ASV1051	0.603161	0.440878	0.627116	Root-Shoot	Bacteria	Actinobacteria	Actinobacteria	Propionibacteriales	Nocardioidaceae	Nocardioides	0.000237135	0.000202449	0.000109334
ASV1052	-4.03033	0.0216973	0.072217	Root-Soil	Bacteria	Chloroflexi	Dehalococcoidia	S085	NA	NA	0.000688628	4.20795e-05	2.36266e-05
ASV1052	-4.6433	0.00861436	0.0338016	Shoot-Soil	Bacteria	Chloroflexi	Dehalococcoidia	S085	NA	NA	0.000688628	4.20795e-05	2.36266e-05
ASV1052	0.61297	0.608293	0.75989	Root-Shoot	Bacteria	Chloroflexi	Dehalococcoidia	S085	NA	NA	0.000688628	4.20795e-05	2.36266e-05
ASV1053	-0.731908	0.588436	0.745159	Root-Soil	Bacteria	Acidobacteria	Acidobacteriia	Acidobacteriales	Acidobacteriaceae_(Subgroup_1)	NA	0.000334224	0.000137193	9.46557e-05
ASV1053	-0.986334	0.468146	0.650874	Shoot-Soil	Bacteria	Acidobacteria	Acidobacteriia	Acidobacteriales	Acidobacteriaceae_(Subgroup_1)	NA	0.000334224	0.000137193	9.46557e-05
ASV1053	0.254425	0.779983	0.883101	Root-Shoot	Bacteria	Acidobacteria	Acidobacteriia	Acidobacteriales	Acidobacteriaceae_(Subgroup_1)	NA	0.000334224	0.000137193	9.46557e-05
ASV1054	-2.24239	0.269717	0.461374	Root-Soil	Bacteria	Acidobacteria	Subgroup_6	NA	NA	NA	0.000668602	5.88138e-05	3.07933e-05
ASV1054	-3.23002	0.114126	0.257028	Shoot-Soil	Bacteria	Acidobacteria	Subgroup_6	NA	NA	NA	0.000668602	5.88138e-05	3.07933e-05
ASV1054	0.987629	0.472854	0.654388	Root-Shoot	Bacteria	Acidobacteria	Subgroup_6	NA	NA	NA	0.000668602	5.88138e-05	3.07933e-05
ASV1055	2.88392	0.261164	0.451768	Root-Soil	Bacteria	Actinobacteria	Actinobacteria	Glycomycetales	Glycomycetaceae	Glycomyces	4.31867e-06	0.000244383	3.91496e-06
ASV1055	-5.92289	0.0218228	0.0725644	Shoot-Soil	Bacteria	Actinobacteria	Actinobacteria	Glycomycetales	Glycomycetaceae	Glycomyces	4.31867e-06	0.000244383	3.91496e-06
ASV1055	8.8068	3.06266e-07	3.28853e-06	Root-Shoot	Bacteria	Actinobacteria	Actinobacteria	Glycomycetales	Glycomycetaceae	Glycomyces	4.31867e-06	0.000244383	3.91496e-06
ASV1056	-3.12977	0.0316094	0.0977586	Root-Soil	Bacteria	Acidobacteria	Blastocatellia_(Subgroup_4)	Blastocatellales	Blastocatellaceae	NA	0.000528172	5.88921e-05	0.000181068
ASV1056	-0.380904	0.79382	0.892029	Shoot-Soil	Bacteria	Acidobacteria	Blastocatellia_(Subgroup_4)	Blastocatellales	Blastocatellaceae	NA	0.000528172	5.88921e-05	0.000181068
ASV1056	-2.74886	0.00514484	0.0218333	Root-Shoot	Bacteria	Acidobacteria	Blastocatellia_(Subgroup_4)	Blastocatellales	Blastocatellaceae	NA	0.000528172	5.88921e-05	0.000181068
ASV1057	14.9432	1.17089e-11	2.21867e-10	Root-Soil	Bacteria	Proteobacteria	Gammaproteobacteria	Salinisphaerales	Solimonadaceae	Panacagrimonas	0	2.35149e-06	0.000395062
ASV1057	23.2832	3.36248e-26	2.20767e-24	Shoot-Soil	Bacteria	Proteobacteria	Gammaproteobacteria	Salinisphaerales	Solimonadaceae	Panacagrimonas	0	2.35149e-06	0.000395062
ASV1057	-8.34006	1.0288e-08	1.34166e-07	Root-Shoot	Bacteria	Proteobacteria	Gammaproteobacteria	Salinisphaerales	Solimonadaceae	Panacagrimonas	0	2.35149e-06	0.000395062
ASV1058	6.23233	0.00250087	0.0119402	Root-Soil	Bacteria	Proteobacteria	Gammaproteobacteria	Steroidobacterales	Steroidobacteraceae	Steroidobacter	0	0.000258867	2.26549e-05
ASV1058	2.24994	0.279684	0.472311	Shoot-Soil	Bacteria	Proteobacteria	Gammaproteobacteria	Steroidobacterales	Steroidobacteraceae	Steroidobacter	0	0.000258867	2.26549e-05
ASV1058	3.98239	0.00354301	0.0159134	Root-Shoot	Bacteria	Proteobacteria	Gammaproteobacteria	Steroidobacterales	Steroidobacteraceae	Steroidobacter	0	0.000258867	2.26549e-05
ASV1059	4.11271	0.00194993	0.00967675	Root-Soil	Bacteria	Chloroflexi	Chloroflexia	Chloroflexales	Roseiflexaceae	NA	2.25516e-05	0.000275775	4.75903e-05
ASV1059	1.48182	0.269053	0.46064	Shoot-Soil	Bacteria	Chloroflexi	Chloroflexia	Chloroflexales	Roseiflexaceae	NA	2.25516e-05	0.000275775	4.75903e-05
ASV1059	2.63089	0.00255466	0.0121408	Root-Shoot	Bacteria	Chloroflexi	Chloroflexia	Chloroflexales	Roseiflexaceae	NA	2.25516e-05	0.000275775	4.75903e-05
ASV1060	0.652877	0.583998	0.740996	Root-Soil	Bacteria	Gemmatimonadetes	Gemmatimonadetes	Gemmatimonadales	Gemmatimonadaceae	Gemmatimonas	0.000187655	0.000215256	9.75657e-05
ASV1060	-0.0446116	0.970319	1	Shoot-Soil	Bacteria	Gemmatimonadetes	Gemmatimonadetes	Gemmatimonadales	Gemmatimonadaceae	Gemmatimonas	0.000187655	0.000215256	9.75657e-05
ASV1060	0.697489	0.383772	0.577211	Root-Shoot	Bacteria	Gemmatimonadetes	Gemmatimonadetes	Gemmatimonadales	Gemmatimonadaceae	Gemmatimonas	0.000187655	0.000215256	9.75657e-05
ASV1061	0.654949	0.800655	0.896302	Root-Soil	Bacteria	Cyanobacteria	Oxyphotobacteria	Leptolyngbyales	Leptolyngbyaceae	Leptolyngbya_Es-Yyy1000	0	2.39363e-06	0.000389358
ASV1061	6.78898	0.00886666	0.0345327	Shoot-Soil	Bacteria	Cyanobacteria	Oxyphotobacteria	Leptolyngbyales	Leptolyngbyaceae	Leptolyngbya_Es-Yyy1000	0	2.39363e-06	0.000389358
ASV1061	-6.13403	0.00036654	0.00222383	Root-Shoot	Bacteria	Cyanobacteria	Oxyphotobacteria	Leptolyngbyales	Leptolyngbyaceae	Leptolyngbya_Es-Yyy1000	0	2.39363e-06	0.000389358
ASV1062	4.95241	0.00284649	0.0132118	Root-Soil	Bacteria	Proteobacteria	Alphaproteobacteria	Rhizobiales	Devosiaceae	Devosia	2.18776e-05	0.000135487	0.000203808
ASV1062	3.82774	0.021794	0.072492	Shoot-Soil	Bacteria	Proteobacteria	Alphaproteobacteria	Rhizobiales	Devosiaceae	Devosia	2.18776e-05	0.000135487	0.000203808
ASV1062	1.12467	0.302486	0.496106	Root-Shoot	Bacteria	Proteobacteria	Alphaproteobacteria	Rhizobiales	Devosiaceae	Devosia	2.18776e-05	0.000135487	0.000203808
ASV1063	6.63471	1.78639e-07	1.98214e-06	Root-Soil	Bacteria	Proteobacteria	Deltaproteobacteria	Myxococcales	BIrii41	NA	1.68289e-06	0.000309546	3.51152e-06
ASV1063	1.06121	0.413888	0.60322	Shoot-Soil	Bacteria	Proteobacteria	Deltaproteobacteria	Myxococcales	BIrii41	NA	1.68289e-06	0.000309546	3.51152e-06
ASV1063	5.5735	2.37509e-11	4.3563e-10	Root-Shoot	Bacteria	Proteobacteria	Deltaproteobacteria	Myxococcales	BIrii41	NA	1.68289e-06	0.000309546	3.51152e-06
ASV1064	-2.41768	0.0148103	0.052752	Root-Soil	Bacteria	Actinobacteria	Actinobacteria	Propionibacteriales	Nocardioidaceae	Nocardioides	0.000436254	5.77292e-05	0.000170821
ASV1064	-0.409824	0.679602	0.813629	Shoot-Soil	Bacteria	Actinobacteria	Actinobacteria	Propionibacteriales	Nocardioidaceae	Nocardioides	0.000436254	5.77292e-05	0.000170821
ASV1064	-2.00785	0.00275377	0.0128909	Root-Shoot	Bacteria	Actinobacteria	Actinobacteria	Propionibacteriales	Nocardioidaceae	Nocardioides	0.000436254	5.77292e-05	0.000170821
ASV1065	18.1085	1.03019e-16	3.28769e-15	Root-Soil	Bacteria	Bacteroidetes	Bacteroidia	Chitinophagales	Chitinophagaceae	Lacibacter	0	1.02951e-05	0.000400975
ASV1065	22.5382	5.3694e-25	3.23671e-23	Shoot-Soil	Bacteria	Bacteroidetes	Bacteroidia	Chitinophagales	Chitinophagaceae	Lacibacter	0	1.02951e-05	0.000400975
ASV1065	-4.42963	0.00209223	0.01024	Root-Shoot	Bacteria	Bacteroidetes	Bacteroidia	Chitinophagales	Chitinophagaceae	Lacibacter	0	1.02951e-05	0.000400975
ASV1066	-4.49021	0.000678701	0.00382089	Root-Soil	Bacteria	Actinobacteria	Acidimicrobiia	IMCC26256	NA	NA	0.000562711	3.57322e-05	0.000132429
ASV1066	-1.9749	0.134362	0.289332	Shoot-Soil	Bacteria	Actinobacteria	Acidimicrobiia	IMCC26256	NA	NA	0.000562711	3.57322e-05	0.000132429
ASV1066	-2.51531	0.00492623	0.0210344	Root-Shoot	Bacteria	Actinobacteria	Acidimicrobiia	IMCC26256	NA	NA	0.000562711	3.57322e-05	0.000132429
ASV1067	20.0672	1.61426e-05	0.000132799	Root-Soil	Bacteria	Proteobacteria	Deltaproteobacteria	Myxococcales	BIrii41	NA	0	0.000211539	0
ASV1067	0	1	1	Shoot-Soil	Bacteria	Proteobacteria	Deltaproteobacteria	Myxococcales	BIrii41	NA	0	0.000211539	0
ASV1067	29.1754	7.66464e-21	3.40548e-19	Root-Shoot	Bacteria	Proteobacteria	Deltaproteobacteria	Myxococcales	BIrii41	NA	0	0.000211539	0
ASV1068	5.84706	0.0112754	0.0421704	Root-Soil	Bacteria	Proteobacteria	Gammaproteobacteria	Betaproteobacteriales	Burkholderiaceae	Pseudoduganella	0	0.000211166	0.000125082
ASV1068	5.26573	0.0230936	0.0759186	Shoot-Soil	Bacteria	Proteobacteria	Gammaproteobacteria	Betaproteobacteriales	Burkholderiaceae	Pseudoduganella	0	0.000211166	0.000125082
ASV1068	0.581333	0.702371	0.83036	Root-Shoot	Bacteria	Proteobacteria	Gammaproteobacteria	Betaproteobacteriales	Burkholderiaceae	Pseudoduganella	0	0.000211166	0.000125082
ASV1069	-2.27636	0.071198	0.182021	Root-Soil	Bacteria	Verrucomicrobia	Verrucomicrobiae	Chthoniobacterales	Chthoniobacteraceae	Candidatus_Udaeobacter	0.000502848	6.80622e-05	0.00014177
ASV1069	-0.98099	0.438188	0.624928	Shoot-Soil	Bacteria	Verrucomicrobia	Verrucomicrobiae	Chthoniobacterales	Chthoniobacteraceae	Candidatus_Udaeobacter	0.000502848	6.80622e-05	0.00014177
ASV1069	-1.29537	0.127481	0.278938	Root-Shoot	Bacteria	Verrucomicrobia	Verrucomicrobiae	Chthoniobacterales	Chthoniobacteraceae	Candidatus_Udaeobacter	0.000502848	6.80622e-05	0.00014177
ASV107	29.2085	NA	NA	Root-Soil	Bacteria	Cyanobacteria	Oxyphotobacteria	Nostocales	Coleofasciculaceae	Microcoleus_PCC-7113	0	0.00332837	0.000897845
ASV107	23.7333	NA	NA	Shoot-Soil	Bacteria	Cyanobacteria	Oxyphotobacteria	Nostocales	Coleofasciculaceae	Microcoleus_PCC-7113	0	0.00332837	0.000897845
ASV107	5.47516	NA	NA	Root-Shoot	Bacteria	Cyanobacteria	Oxyphotobacteria	Nostocales	Coleofasciculaceae	Microcoleus_PCC-7113	0	0.00332837	0.000897845
ASV1070	-1.26374	0.248449	0.438005	Root-Soil	Bacteria	Proteobacteria	Alphaproteobacteria	NA	NA	NA	0.000431775	0.000100503	6.72905e-05
ASV1070	-1.94154	0.0781541	0.195111	Shoot-Soil	Bacteria	Proteobacteria	Alphaproteobacteria	NA	NA	NA	0.000431775	0.000100503	6.72905e-05
ASV1070	0.677806	0.360854	0.557276	Root-Shoot	Bacteria	Proteobacteria	Alphaproteobacteria	NA	NA	NA	0.000431775	0.000100503	6.72905e-05
ASV1071	6.95396	9.44698e-12	1.81678e-10	Root-Soil	Bacteria	Proteobacteria	Deltaproteobacteria	Myxococcales	Sandaracinaceae	Sandaracinus	0	0.0002931	6.98012e-05
ASV1071	4.84261	2.49966e-06	2.38799e-05	Shoot-Soil	Bacteria	Proteobacteria	Deltaproteobacteria	Myxococcales	Sandaracinaceae	Sandaracinus	0	0.0002931	6.98012e-05
ASV1071	2.11136	0.000721214	0.00403598	Root-Shoot	Bacteria	Proteobacteria	Deltaproteobacteria	Myxococcales	Sandaracinaceae	Sandaracinus	0	0.0002931	6.98012e-05
ASV1072	3.06143	0.0210943	0.0706663	Root-Soil	Bacteria	Acidobacteria	Thermoanaerobaculia	Thermoanaerobaculales	Thermoanaerobaculaceae	Subgroup_10	4.77978e-05	0.000287458	2.47091e-05
ASV1072	-0.780043	0.56258	0.723694	Shoot-Soil	Bacteria	Acidobacteria	Thermoanaerobaculia	Thermoanaerobaculales	Thermoanaerobaculaceae	Subgroup_10	4.77978e-05	0.000287458	2.47091e-05
ASV1072	3.84147	2.05301e-05	0.000165331	Root-Shoot	Bacteria	Acidobacteria	Thermoanaerobaculia	Thermoanaerobaculales	Thermoanaerobaculaceae	Subgroup_10	4.77978e-05	0.000287458	2.47091e-05
ASV1073	-4.07579	0.00208879	0.0102353	Root-Soil	Bacteria	Gemmatimonadetes	Gemmatimonadetes	Gemmatimonadales	Gemmatimonadaceae	NA	0.000757472	6.81944e-05	6.89355e-05
ASV1073	-2.59258	0.0504991	0.140574	Shoot-Soil	Bacteria	Gemmatimonadetes	Gemmatimonadetes	Gemmatimonadales	Gemmatimonadaceae	NA	0.000757472	6.81944e-05	6.89355e-05
ASV1073	-1.48321	0.0994428	0.232597	Root-Shoot	Bacteria	Gemmatimonadetes	Gemmatimonadetes	Gemmatimonadales	Gemmatimonadaceae	NA	0.000757472	6.81944e-05	6.89355e-05
ASV1074	-2.59837	0.185802	0.359183	Root-Soil	Bacteria	Gemmatimonadetes	Gemmatimonadetes	Gemmatimonadales	Gemmatimonadaceae	NA	0.000394574	7.33497e-05	9.85264e-05
ASV1074	-0.926934	0.638036	0.78483	Shoot-Soil	Bacteria	Gemmatimonadetes	Gemmatimonadetes	Gemmatimonadales	Gemmatimonadaceae	NA	0.000394574	7.33497e-05	9.85264e-05
ASV1074	-1.67143	0.206271	0.385888	Root-Shoot	Bacteria	Gemmatimonadetes	Gemmatimonadetes	Gemmatimonadales	Gemmatimonadaceae	NA	0.000394574	7.33497e-05	9.85264e-05
ASV1075	3.88609	NA	NA	Root-Soil	Bacteria	Chloroflexi	Chloroflexia	Chloroflexales	Herpetosiphonaceae	Herpetosiphon	0	0.000129037	0.000194337
ASV1075	7.14973	NA	NA	Shoot-Soil	Bacteria	Chloroflexi	Chloroflexia	Chloroflexales	Herpetosiphonaceae	Herpetosiphon	0	0.000129037	0.000194337
ASV1075	-3.26364	NA	NA	Root-Shoot	Bacteria	Chloroflexi	Chloroflexia	Chloroflexales	Herpetosiphonaceae	Herpetosiphon	0	0.000129037	0.000194337
ASV1076	0.303476	0.76016	0.870637	Root-Soil	Bacteria	Proteobacteria	Alphaproteobacteria	Rhizobiales	Rhizobiales_Incertae_Sedis	Nordella	0.000230715	0.000170114	0.000102998
ASV1076	-0.277711	0.781214	0.883655	Shoot-Soil	Bacteria	Proteobacteria	Alphaproteobacteria	Rhizobiales	Rhizobiales_Incertae_Sedis	Nordella	0.000230715	0.000170114	0.000102998
ASV1076	0.581187	0.385146	0.578645	Root-Shoot	Bacteria	Proteobacteria	Alphaproteobacteria	Rhizobiales	Rhizobiales_Incertae_Sedis	Nordella	0.000230715	0.000170114	0.000102998
ASV1077	2.55925	0.172537	0.342218	Root-Soil	Bacteria	Bacteroidetes	Bacteroidia	Chitinophagales	Chitinophagaceae	Chitinophaga	0.000330443	0.000188088	8.23615e-06
ASV1077	-6.13049	0.00124968	0.00655276	Shoot-Soil	Bacteria	Bacteroidetes	Bacteroidia	Chitinophagales	Chitinophagaceae	Chitinophaga	0.000330443	0.000188088	8.23615e-06
ASV1077	8.68974	9.74385e-12	1.87038e-10	Root-Shoot	Bacteria	Bacteroidetes	Bacteroidia	Chitinophagales	Chitinophagaceae	Chitinophaga	0.000330443	0.000188088	8.23615e-06
ASV1078	29.8835	1.30617e-10	2.17511e-09	Root-Soil	Bacteria	Proteobacteria	Deltaproteobacteria	Myxococcales	Sandaracinaceae	NA	0	0.00028381	2.27508e-05
ASV1078	25.1697	7.15112e-08	8.30109e-07	Shoot-Soil	Bacteria	Proteobacteria	Deltaproteobacteria	Myxococcales	Sandaracinaceae	NA	0	0.00028381	2.27508e-05
ASV1078	4.71382	0.129584	0.282095	Root-Shoot	Bacteria	Proteobacteria	Deltaproteobacteria	Myxococcales	Sandaracinaceae	NA	0	0.00028381	2.27508e-05
ASV1079	-10.1459	1.47585e-08	1.89452e-07	Root-Soil	Bacteria	Proteobacteria	Gammaproteobacteria	Betaproteobacteriales	Nitrosomonadaceae	MND1	0.000954827	5.93321e-05	3.5389e-05
ASV1079	-10.6075	3.76235e-09	5.17788e-08	Shoot-Soil	Bacteria	Proteobacteria	Gammaproteobacteria	Betaproteobacteriales	Nitrosomonadaceae	MND1	0.000954827	5.93321e-05	3.5389e-05
ASV1079	0.461651	0.70606	0.833493	Root-Shoot	Bacteria	Proteobacteria	Gammaproteobacteria	Betaproteobacteriales	Nitrosomonadaceae	MND1	0.000954827	5.93321e-05	3.5389e-05
ASV108	-9.43061	2.57414e-07	2.80785e-06	Root-Soil	Bacteria	Actinobacteria	Actinobacteria	Streptomycetales	Streptomycetaceae	Streptomyces	0.000191236	2.10652e-05	0.00348748
ASV108	3.68202	0.0433446	0.124477	Shoot-Soil	Bacteria	Actinobacteria	Actinobacteria	Streptomycetales	Streptomycetaceae	Streptomyces	0.000191236	2.10652e-05	0.00348748
ASV108	-13.1126	2.33206e-26	1.57117e-24	Root-Shoot	Bacteria	Actinobacteria	Actinobacteria	Streptomycetales	Streptomycetaceae	Streptomyces	0.000191236	2.10652e-05	0.00348748
ASV1080	0.142739	NA	NA	Root-Soil	Bacteria	Proteobacteria	Deltaproteobacteria	Oligoflexales	Oligoflexaceae	NA	0	2.05473e-05	0.000392519
ASV1080	5.4591	NA	NA	Shoot-Soil	Bacteria	Proteobacteria	Deltaproteobacteria	Oligoflexales	Oligoflexaceae	NA	0	2.05473e-05	0.000392519
ASV1080	-5.31636	NA	NA	Root-Shoot	Bacteria	Proteobacteria	Deltaproteobacteria	Oligoflexales	Oligoflexaceae	NA	0	2.05473e-05	0.000392519
ASV1081	-3.94631	0.0023957	0.0115504	Root-Soil	Bacteria	Gemmatimonadetes	Gemmatimonadetes	Gemmatimonadales	Gemmatimonadaceae	NA	0.000714984	6.7738e-05	6.70786e-05
ASV1081	-2.7276	0.0362641	0.108508	Shoot-Soil	Bacteria	Gemmatimonadetes	Gemmatimonadetes	Gemmatimonadales	Gemmatimonadaceae	NA	0.000714984	6.7738e-05	6.70786e-05
ASV1081	-1.21871	0.167984	0.336163	Root-Shoot	Bacteria	Gemmatimonadetes	Gemmatimonadetes	Gemmatimonadales	Gemmatimonadaceae	NA	0.000714984	6.7738e-05	6.70786e-05
ASV1082	2.7953	0.379801	0.574253	Root-Soil	Bacteria	Proteobacteria	Gammaproteobacteria	Pseudomonadales	Moraxellaceae	Acinetobacter	0	4.40372e-05	1.64332e-05
ASV1082	2.89303	0.365472	0.560859	Shoot-Soil	Bacteria	Proteobacteria	Gammaproteobacteria	Pseudomonadales	Moraxellaceae	Acinetobacter	0	4.40372e-05	1.64332e-05
ASV1082	-0.0977322	0.963333	1	Root-Shoot	Bacteria	Proteobacteria	Gammaproteobacteria	Pseudomonadales	Moraxellaceae	Acinetobacter	0	4.40372e-05	1.64332e-05
ASV1083	0.35187	0.818569	0.907367	Root-Soil	Bacteria	Proteobacteria	Alphaproteobacteria	Rhizobiales	Hyphomicrobiaceae	Hyphomicrobium	0.000163196	0.000194819	0.00010262
ASV1083	-1.20678	0.434802	0.622387	Shoot-Soil	Bacteria	Proteobacteria	Alphaproteobacteria	Rhizobiales	Hyphomicrobiaceae	Hyphomicrobium	0.000163196	0.000194819	0.00010262
ASV1083	1.55865	0.13133	0.284283	Root-Shoot	Bacteria	Proteobacteria	Alphaproteobacteria	Rhizobiales	Hyphomicrobiaceae	Hyphomicrobium	0.000163196	0.000194819	0.00010262
ASV1084	24.1952	7.92665e-23	4.14761e-21	Root-Soil	Bacteria	Proteobacteria	Deltaproteobacteria	Myxococcales	mle1-27	NA	0	0.000313652	5.15835e-06
ASV1084	14.9721	1.60895e-09	2.31629e-08	Shoot-Soil	Bacteria	Proteobacteria	Deltaproteobacteria	Myxococcales	mle1-27	NA	0	0.000313652	5.15835e-06
ASV1084	9.22316	1.84981e-08	2.33612e-07	Root-Shoot	Bacteria	Proteobacteria	Deltaproteobacteria	Myxococcales	mle1-27	NA	0	0.000313652	5.15835e-06
ASV1085	14.8813	NA	NA	Root-Soil	Bacteria	Cyanobacteria	Oxyphotobacteria	Oxyphotobacteria_Incertae_Sedis	Unknown_Family	Leptolyngbya_EcFYyyy-00	0	4.66481e-06	0.000336484
ASV1085	27.5158	NA	NA	Shoot-Soil	Bacteria	Cyanobacteria	Oxyphotobacteria	Oxyphotobacteria_Incertae_Sedis	Unknown_Family	Leptolyngbya_EcFYyyy-00	0	4.66481e-06	0.000336484
ASV1085	-12.6346	NA	NA	Root-Shoot	Bacteria	Cyanobacteria	Oxyphotobacteria	Oxyphotobacteria_Incertae_Sedis	Unknown_Family	Leptolyngbya_EcFYyyy-00	0	4.66481e-06	0.000336484
ASV1086	6.45747	9.74979e-05	0.000679519	Root-Soil	Bacteria	Proteobacteria	Deltaproteobacteria	Myxococcales	BIrii41	NA	0	0.000353668	9.97561e-06
ASV1086	1.15736	0.490992	0.667873	Shoot-Soil	Bacteria	Proteobacteria	Deltaproteobacteria	Myxococcales	BIrii41	NA	0	0.000353668	9.97561e-06
ASV1086	5.30011	1.30523e-06	1.28504e-05	Root-Shoot	Bacteria	Proteobacteria	Deltaproteobacteria	Myxococcales	BIrii41	NA	0	0.000353668	9.97561e-06
ASV1087	-3.50266	0.0468687	0.13248	Root-Soil	Bacteria	Acidobacteria	Subgroup_6	NA	NA	NA	0.0004986	9.25748e-05	9.25418e-05
ASV1087	-2.61695	0.139061	0.296473	Shoot-Soil	Bacteria	Acidobacteria	Subgroup_6	NA	NA	NA	0.0004986	9.25748e-05	9.25418e-05
ASV1087	-0.885715	0.456172	0.63956	Root-Shoot	Bacteria	Acidobacteria	Subgroup_6	NA	NA	NA	0.0004986	9.25748e-05	9.25418e-05
ASV1088	-3.19237	0.00685871	0.0280888	Root-Soil	Bacteria	Actinobacteria	Acidimicrobiia	NA	NA	NA	0.000286972	3.13357e-05	0.000238198
ASV1088	-0.356581	0.76219	0.871324	Shoot-Soil	Bacteria	Actinobacteria	Acidimicrobiia	NA	NA	NA	0.000286972	3.13357e-05	0.000238198
ASV1088	-2.83578	0.000370737	0.00224533	Root-Shoot	Bacteria	Actinobacteria	Acidimicrobiia	NA	NA	NA	0.000286972	3.13357e-05	0.000238198
ASV109	4.18785	0.00186265	0.00930243	Root-Soil	Bacteria	Actinobacteria	Actinobacteria	Pseudonocardiales	Pseudonocardiaceae	Amycolatopsis	7.32665e-05	0.00292474	0.000213555
ASV109	0.0289923	0.982932	1	Shoot-Soil	Bacteria	Actinobacteria	Actinobacteria	Pseudonocardiales	Pseudonocardiaceae	Amycolatopsis	7.32665e-05	0.00292474	0.000213555
ASV109	4.15885	4.02405e-06	3.69367e-05	Root-Shoot	Bacteria	Actinobacteria	Actinobacteria	Pseudonocardiales	Pseudonocardiaceae	Amycolatopsis	7.32665e-05	0.00292474	0.000213555
ASV1090	-5.65046	0.034265	0.104036	Root-Soil	Bacteria	Proteobacteria	Alphaproteobacteria	Sphingomonadales	Sphingomonadaceae	Sphingomonas	0.000683842	9.80034e-05	1.58642e-05
ASV1090	-9.202	0.000610994	0.00347579	Shoot-Soil	Bacteria	Proteobacteria	Alphaproteobacteria	Sphingomonadales	Sphingomonadaceae	Sphingomonas	0.000683842	9.80034e-05	1.58642e-05
ASV1090	3.55154	0.0490905	0.137395	Root-Shoot	Bacteria	Proteobacteria	Alphaproteobacteria	Sphingomonadales	Sphingomonadaceae	Sphingomonas	0.000683842	9.80034e-05	1.58642e-05
ASV1091	6.38542	0.00379016	0.0168546	Root-Soil	Bacteria	Bacteroidetes	Bacteroidia	NA	NA	NA	3.25339e-06	8.4526e-05	0.00026843
ASV1091	9.28324	2.71951e-05	0.000213501	Shoot-Soil	Bacteria	Bacteroidetes	Bacteroidia	NA	NA	NA	3.25339e-06	8.4526e-05	0.00026843
ASV1091	-2.89782	0.0468717	0.13248	Root-Shoot	Bacteria	Bacteroidetes	Bacteroidia	NA	NA	NA	3.25339e-06	8.4526e-05	0.00026843
ASV1092	6.12645	0.0032357	0.0147127	Root-Soil	Bacteria	Bacteroidetes	Bacteroidia	Cytophagales	Microscillaceae	Ohtaekwangia	0	0.000228319	7.67716e-05
ASV1092	5.03599	0.0160123	0.0565012	Shoot-Soil	Bacteria	Bacteroidetes	Bacteroidia	Cytophagales	Microscillaceae	Ohtaekwangia	0	0.000228319	7.67716e-05
ASV1092	1.09046	0.424806	0.613292	Root-Shoot	Bacteria	Bacteroidetes	Bacteroidia	Cytophagales	Microscillaceae	Ohtaekwangia	0	0.000228319	7.67716e-05
ASV1093	-9.23877	NA	NA	Root-Soil	Bacteria	Proteobacteria	Alphaproteobacteria	Rhizobiales	Rhizobiaceae	Allorhizobium-Neorhizobium-Pararhizobium-Rhizobium	1.5146e-05	4.37605e-06	0.000256602
ASV1093	-0.430685	NA	NA	Shoot-Soil	Bacteria	Proteobacteria	Alphaproteobacteria	Rhizobiales	Rhizobiaceae	Allorhizobium-Neorhizobium-Pararhizobium-Rhizobium	1.5146e-05	4.37605e-06	0.000256602
ASV1093	-8.80809	NA	NA	Root-Shoot	Bacteria	Proteobacteria	Alphaproteobacteria	Rhizobiales	Rhizobiaceae	Allorhizobium-Neorhizobium-Pararhizobium-Rhizobium	1.5146e-05	4.37605e-06	0.000256602
ASV1094	-2.41995	0.257025	0.447008	Root-Soil	Bacteria	Chloroflexi	KD4-96	NA	NA	NA	0.000525472	8.51811e-05	4.52326e-05
ASV1094	-2.81538	0.189523	0.363993	Shoot-Soil	Bacteria	Chloroflexi	KD4-96	NA	NA	NA	0.000525472	8.51811e-05	4.52326e-05
ASV1094	0.395434	0.78315	0.884758	Root-Shoot	Bacteria	Chloroflexi	KD4-96	NA	NA	NA	0.000525472	8.51811e-05	4.52326e-05
ASV1095	0.677443	0.673756	0.808884	Root-Soil	Bacteria	Acidobacteria	Blastocatellia_(Subgroup_4)	Blastocatellales	Blastocatellaceae	JGI_0001001-H03	0.000154681	0.000237479	3.14143e-05
ASV1095	-2.47536	0.127809	0.279536	Shoot-Soil	Bacteria	Acidobacteria	Blastocatellia_(Subgroup_4)	Blastocatellales	Blastocatellaceae	JGI_0001001-H03	0.000154681	0.000237479	3.14143e-05
ASV1095	3.1528	0.00381486	0.0169352	Root-Shoot	Bacteria	Acidobacteria	Blastocatellia_(Subgroup_4)	Blastocatellales	Blastocatellaceae	JGI_0001001-H03	0.000154681	0.000237479	3.14143e-05
ASV1096	3.5308	0.234014	0.420392	Root-Soil	Bacteria	Bacteroidetes	Bacteroidia	Flavobacteriales	Crocinitomicaceae	Fluviicola	0	6.07894e-05	0.000305643
ASV1096	6.0586	0.0418029	0.121245	Shoot-Soil	Bacteria	Bacteroidetes	Bacteroidia	Flavobacteriales	Crocinitomicaceae	Fluviicola	0	6.07894e-05	0.000305643
ASV1096	-2.5278	0.200266	0.377877	Root-Shoot	Bacteria	Bacteroidetes	Bacteroidia	Flavobacteriales	Crocinitomicaceae	Fluviicola	0	6.07894e-05	0.000305643
ASV1097	6.63835	4.98097e-05	0.00037341	Root-Soil	Bacteria	Proteobacteria	Deltaproteobacteria	Myxococcales	Sandaracinaceae	NA	0	0.000245027	5.97561e-05
ASV1097	4.90842	0.00286349	0.013272	Shoot-Soil	Bacteria	Proteobacteria	Deltaproteobacteria	Myxococcales	Sandaracinaceae	NA	0	0.000245027	5.97561e-05
ASV1097	1.72993	0.103289	0.239045	Root-Shoot	Bacteria	Proteobacteria	Deltaproteobacteria	Myxococcales	Sandaracinaceae	NA	0	0.000245027	5.97561e-05
ASV1098	0.453109	0.860076	0.935233	Root-Soil	Bacteria	Proteobacteria	Gammaproteobacteria	Salinisphaerales	Solimonadaceae	Alkanibacter	1.34515e-06	1.10437e-05	0.000342739
ASV1098	10.0492	9.32567e-05	0.000653939	Shoot-Soil	Bacteria	Proteobacteria	Gammaproteobacteria	Salinisphaerales	Solimonadaceae	Alkanibacter	1.34515e-06	1.10437e-05	0.000342739
ASV1098	-9.59607	2.01458e-08	2.52632e-07	Root-Shoot	Bacteria	Proteobacteria	Gammaproteobacteria	Salinisphaerales	Solimonadaceae	Alkanibacter	1.34515e-06	1.10437e-05	0.000342739
ASV1099	12.7265	4.35978e-07	4.59046e-06	Root-Soil	Bacteria	Proteobacteria	Gammaproteobacteria	Salinisphaerales	Solimonadaceae	Panacagrimonas	0	2.15059e-06	0.00042324
ASV1099	23.667	5.5154e-21	2.47186e-19	Shoot-Soil	Bacteria	Proteobacteria	Gammaproteobacteria	Salinisphaerales	Solimonadaceae	Panacagrimonas	0	2.15059e-06	0.00042324
ASV1099	-10.9404	5.86041e-11	1.03263e-09	Root-Shoot	Bacteria	Proteobacteria	Gammaproteobacteria	Salinisphaerales	Solimonadaceae	Panacagrimonas	0	2.15059e-06	0.00042324
ASV1100	1.84393	0.404507	0.594561	Root-Soil	Bacteria	Proteobacteria	Gammaproteobacteria	Betaproteobacteriales	Methylophilaceae	Methylotenera	0.000130459	0.000143669	0.000160632
ASV1100	2.69012	0.225833	0.409912	Shoot-Soil	Bacteria	Proteobacteria	Gammaproteobacteria	Betaproteobacteriales	Methylophilaceae	Methylotenera	0.000130459	0.000143669	0.000160632
ASV1100	-0.846193	0.567262	0.727733	Root-Shoot	Bacteria	Proteobacteria	Gammaproteobacteria	Betaproteobacteriales	Methylophilaceae	Methylotenera	0.000130459	0.000143669	0.000160632
ASV1101	6.43532	0.0103812	0.0392985	Root-Soil	Bacteria	Proteobacteria	Gammaproteobacteria	Xanthomonadales	Rhodanobacteraceae	NA	1.93055e-06	0.000237677	7.80556e-05
ASV1101	4.3699	0.0834131	0.204476	Shoot-Soil	Bacteria	Proteobacteria	Gammaproteobacteria	Xanthomonadales	Rhodanobacteraceae	NA	1.93055e-06	0.000237677	7.80556e-05
ASV1101	2.06543	0.214224	0.39588	Root-Shoot	Bacteria	Proteobacteria	Gammaproteobacteria	Xanthomonadales	Rhodanobacteraceae	NA	1.93055e-06	0.000237677	7.80556e-05
ASV1102	6.8047	0.000921769	0.00500347	Root-Soil	Bacteria	Bacteroidetes	Bacteroidia	Cytophagales	Microscillaceae	NA	0	0.000293379	1.44883e-05
ASV1102	1.89137	0.361988	0.557919	Shoot-Soil	Bacteria	Bacteroidetes	Bacteroidia	Cytophagales	Microscillaceae	NA	0	0.000293379	1.44883e-05
ASV1102	4.91333	0.000313565	0.00194245	Root-Shoot	Bacteria	Bacteroidetes	Bacteroidia	Cytophagales	Microscillaceae	NA	0	0.000293379	1.44883e-05
ASV1103	20.9717	NA	NA	Root-Soil	Bacteria	Proteobacteria	Alphaproteobacteria	Sphingomonadales	Sphingomonadaceae	Novosphingobium	0	7.71341e-06	0.000257558
ASV1103	24.7532	NA	NA	Shoot-Soil	Bacteria	Proteobacteria	Alphaproteobacteria	Sphingomonadales	Sphingomonadaceae	Novosphingobium	0	7.71341e-06	0.000257558
ASV1103	-3.7815	NA	NA	Root-Shoot	Bacteria	Proteobacteria	Alphaproteobacteria	Sphingomonadales	Sphingomonadaceae	Novosphingobium	0	7.71341e-06	0.000257558
ASV1106	5.79529	0.000226622	0.00144021	Root-Soil	Bacteria	Actinobacteria	Actinobacteria	Propionibacteriales	Nocardioidaceae	Kribbella	0	0.000234408	5.61246e-05
ASV1106	2.87886	0.0698065	0.179085	Shoot-Soil	Bacteria	Actinobacteria	Actinobacteria	Propionibacteriales	Nocardioidaceae	Kribbella	0	0.000234408	5.61246e-05
ASV1106	2.91643	0.00466923	0.0201214	Root-Shoot	Bacteria	Actinobacteria	Actinobacteria	Propionibacteriales	Nocardioidaceae	Kribbella	0	0.000234408	5.61246e-05
ASV1108	6.05015	0.00163221	0.0082893	Root-Soil	Bacteria	Proteobacteria	Gammaproteobacteria	Gammaproteobacteria_Incertae_Sedis	Unknown_Family	Candidatus_Ovatusbacter	0	0.000295841	0
ASV1108	0	1	1	Shoot-Soil	Bacteria	Proteobacteria	Gammaproteobacteria	Gammaproteobacteria_Incertae_Sedis	Unknown_Family	Candidatus_Ovatusbacter	0	0.000295841	0
ASV1108	5.49222	1.70177e-05	0.000139331	Root-Shoot	Bacteria	Proteobacteria	Gammaproteobacteria	Gammaproteobacteria_Incertae_Sedis	Unknown_Family	Candidatus_Ovatusbacter	0	0.000295841	0
ASV1109	-3.22886	0.00034594	0.00211503	Root-Soil	Bacteria	Chloroflexi	Chloroflexia	Thermomicrobiales	JG30-KF-CM45	NA	0.000600125	4.31563e-05	7.28929e-05
ASV1109	-2.09171	0.0205555	0.0692891	Shoot-Soil	Bacteria	Chloroflexi	Chloroflexia	Thermomicrobiales	JG30-KF-CM45	NA	0.000600125	4.31563e-05	7.28929e-05
ASV1109	-1.13716	0.0654126	0.170702	Root-Shoot	Bacteria	Chloroflexi	Chloroflexia	Thermomicrobiales	JG30-KF-CM45	NA	0.000600125	4.31563e-05	7.28929e-05
ASV111	-0.97677	0.374535	0.569342	Root-Soil	Bacteria	Actinobacteria	Actinobacteria	Pseudonocardiales	Pseudonocardiaceae	Pseudonocardia	0.00019774	0.000126728	0.00365305
ASV111	5.27466	1.5887e-06	1.54786e-05	Shoot-Soil	Bacteria	Actinobacteria	Actinobacteria	Pseudonocardiales	Pseudonocardiaceae	Pseudonocardia	0.00019774	0.000126728	0.00365305
ASV111	-6.25143	2.06304e-17	7.01843e-16	Root-Shoot	Bacteria	Actinobacteria	Actinobacteria	Pseudonocardiales	Pseudonocardiaceae	Pseudonocardia	0.00019774	0.000126728	0.00365305
ASV1110	6.44446	0.000331578	0.00204054	Root-Soil	Bacteria	Proteobacteria	Gammaproteobacteria	Betaproteobacteriales	Burkholderiaceae	NA	0	0.000237688	5.7652e-05
ASV1110	3.79777	0.0357114	0.107228	Shoot-Soil	Bacteria	Proteobacteria	Gammaproteobacteria	Betaproteobacteriales	Burkholderiaceae	NA	0	0.000237688	5.7652e-05
ASV1110	2.64669	0.0243338	0.0793274	Root-Shoot	Bacteria	Proteobacteria	Gammaproteobacteria	Betaproteobacteriales	Burkholderiaceae	NA	0	0.000237688	5.7652e-05
ASV1111	0.43568	0.819461	0.907641	Root-Soil	Bacteria	Proteobacteria	Alphaproteobacteria	Sphingomonadales	Sphingomonadaceae	Ellin6055	3.87065e-05	7.40339e-05	0.000267525
ASV1111	3.35763	0.0794842	0.197618	Shoot-Soil	Bacteria	Proteobacteria	Alphaproteobacteria	Sphingomonadales	Sphingomonadaceae	Ellin6055	3.87065e-05	7.40339e-05	0.000267525
ASV1111	-2.92195	0.0220346	0.07308	Root-Shoot	Bacteria	Proteobacteria	Alphaproteobacteria	Sphingomonadales	Sphingomonadaceae	Ellin6055	3.87065e-05	7.40339e-05	0.000267525
ASV1112	-4.63949	0.00446151	0.0193558	Root-Soil	Bacteria	Proteobacteria	Alphaproteobacteria	Rhizobiales	Xanthobacteraceae	NA	0.000638192	2.85404e-05	0.000139088
ASV1112	-1.75321	0.282058	0.474377	Shoot-Soil	Bacteria	Proteobacteria	Alphaproteobacteria	Rhizobiales	Xanthobacteraceae	NA	0.000638192	2.85404e-05	0.000139088
ASV1112	-2.88628	0.00880518	0.0343595	Root-Shoot	Bacteria	Proteobacteria	Alphaproteobacteria	Rhizobiales	Xanthobacteraceae	NA	0.000638192	2.85404e-05	0.000139088
ASV1113	-4.30499	0.00948236	0.0365126	Root-Soil	Bacteria	Chloroflexi	JG30-KF-CM66	NA	NA	NA	0.000871948	4.1407e-05	4.72362e-05
ASV1113	-3.6988	0.026409	0.0849637	Shoot-Soil	Bacteria	Chloroflexi	JG30-KF-CM66	NA	NA	NA	0.000871948	4.1407e-05	4.72362e-05
ASV1113	-0.60619	0.591274	0.746826	Root-Shoot	Bacteria	Chloroflexi	JG30-KF-CM66	NA	NA	NA	0.000871948	4.1407e-05	4.72362e-05
ASV1114	1.54269	0.306786	0.500688	Root-Soil	Bacteria	Proteobacteria	Alphaproteobacteria	Micropepsales	Micropepsaceae	NA	0.000108933	0.000211542	5.11375e-05
ASV1114	-0.368028	0.808626	0.901462	Shoot-Soil	Bacteria	Proteobacteria	Alphaproteobacteria	Micropepsales	Micropepsaceae	NA	0.000108933	0.000211542	5.11375e-05
ASV1114	1.91071	0.0596541	0.159202	Root-Shoot	Bacteria	Proteobacteria	Alphaproteobacteria	Micropepsales	Micropepsaceae	NA	0.000108933	0.000211542	5.11375e-05
ASV1115	26.3643	4.44666e-17	1.48337e-15	Root-Soil	Bacteria	Proteobacteria	Alphaproteobacteria	Rhizobiales	Rhizobiaceae	Allorhizobium-Neorhizobium-Pararhizobium-Rhizobium	0	0.000242846	2.43528e-05
ASV1115	18.2823	7.08691e-09	9.45043e-08	Shoot-Soil	Bacteria	Proteobacteria	Alphaproteobacteria	Rhizobiales	Rhizobiaceae	Allorhizobium-Neorhizobium-Pararhizobium-Rhizobium	0	0.000242846	2.43528e-05
ASV1115	8.08201	0.000112742	0.000771166	Root-Shoot	Bacteria	Proteobacteria	Alphaproteobacteria	Rhizobiales	Rhizobiaceae	Allorhizobium-Neorhizobium-Pararhizobium-Rhizobium	0	0.000242846	2.43528e-05
ASV1117	0.316843	0.84469	0.925817	Root-Soil	Bacteria	Proteobacteria	Gammaproteobacteria	Xanthomonadales	Xanthomonadaceae	Arenimonas	8.6834e-05	6.66741e-05	0.00027955
ASV1117	2.43988	0.132621	0.286534	Shoot-Soil	Bacteria	Proteobacteria	Gammaproteobacteria	Xanthomonadales	Xanthomonadaceae	Arenimonas	8.6834e-05	6.66741e-05	0.00027955
ASV1117	-2.12304	0.0496682	0.138635	Root-Shoot	Bacteria	Proteobacteria	Gammaproteobacteria	Xanthomonadales	Xanthomonadaceae	Arenimonas	8.6834e-05	6.66741e-05	0.00027955
ASV1118	-3.9472	0.000202717	0.00130682	Root-Soil	Bacteria	Chloroflexi	Chloroflexia	Thermomicrobiales	JG30-KF-CM45	NA	0.000624715	4.33742e-05	5.35141e-05
ASV1118	-2.89449	0.00649458	0.0268106	Shoot-Soil	Bacteria	Chloroflexi	Chloroflexia	Thermomicrobiales	JG30-KF-CM45	NA	0.000624715	4.33742e-05	5.35141e-05
ASV1118	-1.05271	0.147265	0.309292	Root-Shoot	Bacteria	Chloroflexi	Chloroflexia	Thermomicrobiales	JG30-KF-CM45	NA	0.000624715	4.33742e-05	5.35141e-05
ASV1121	3.55753	0.0925941	0.221093	Root-Soil	Bacteria	Chloroflexi	Chloroflexia	Chloroflexales	Roseiflexaceae	NA	4.79221e-05	0.000283612	5.69585e-06
ASV1121	-1.49142	0.485397	0.663239	Shoot-Soil	Bacteria	Chloroflexi	Chloroflexia	Chloroflexales	Roseiflexaceae	NA	4.79221e-05	0.000283612	5.69585e-06
ASV1121	5.04895	0.000401163	0.00240838	Root-Shoot	Bacteria	Chloroflexi	Chloroflexia	Chloroflexales	Roseiflexaceae	NA	4.79221e-05	0.000283612	5.69585e-06
ASV1122	6.58843	0.000111651	0.000765228	Root-Soil	Bacteria	Proteobacteria	Gammaproteobacteria	Betaproteobacteriales	Burkholderiaceae	NA	0	0.000200149	0.000143327
ASV1122	5.94198	0.000522372	0.00302677	Shoot-Soil	Bacteria	Proteobacteria	Gammaproteobacteria	Betaproteobacteriales	Burkholderiaceae	NA	0	0.000200149	0.000143327
ASV1122	0.64645	0.559086	0.721173	Root-Shoot	Bacteria	Proteobacteria	Gammaproteobacteria	Betaproteobacteriales	Burkholderiaceae	NA	0	0.000200149	0.000143327
ASV1123	-3.10616	0.215111	0.397164	Root-Soil	Bacteria	Acidobacteria	Subgroup_6	NA	NA	NA	0.000636375	6.82199e-05	5.86742e-05
ASV1123	-3.1615	0.209162	0.389511	Shoot-Soil	Bacteria	Acidobacteria	Subgroup_6	NA	NA	NA	0.000636375	6.82199e-05	5.86742e-05
ASV1123	0.0553474	0.973801	1	Root-Shoot	Bacteria	Acidobacteria	Subgroup_6	NA	NA	NA	0.000636375	6.82199e-05	5.86742e-05
ASV1124	-5.59434	0.000180365	0.0011827	Root-Soil	Bacteria	Proteobacteria	Gammaproteobacteria	Betaproteobacteriales	SC-I-84	NA	0.000915661	4.73137e-05	5.1627e-05
ASV1124	-4.90822	0.00106235	0.00566808	Shoot-Soil	Bacteria	Proteobacteria	Gammaproteobacteria	Betaproteobacteriales	SC-I-84	NA	0.000915661	4.73137e-05	5.1627e-05
ASV1124	-0.686119	0.50059	0.675404	Root-Shoot	Bacteria	Proteobacteria	Gammaproteobacteria	Betaproteobacteriales	SC-I-84	NA	0.000915661	4.73137e-05	5.1627e-05
ASV1125	-1.90355	0.10873	0.248072	Root-Soil	Bacteria	Cyanobacteria	Melainabacteria	Vampirovibrionales	NA	NA	3.36385e-05	4.82257e-06	0.000349016
ASV1125	4.45532	0.000136548	0.00091936	Shoot-Soil	Bacteria	Cyanobacteria	Melainabacteria	Vampirovibrionales	NA	NA	3.36385e-05	4.82257e-06	0.000349016
ASV1125	-6.35887	1.76342e-15	5.07748e-14	Root-Shoot	Bacteria	Cyanobacteria	Melainabacteria	Vampirovibrionales	NA	NA	3.36385e-05	4.82257e-06	0.000349016
ASV1128	0.0651674	0.945117	0.990852	Root-Soil	Bacteria	Planctomycetes	OM190	NA	NA	NA	0.000274341	0.000195233	5.76996e-05
ASV1128	-1.29774	0.17432	0.344035	Shoot-Soil	Bacteria	Planctomycetes	OM190	NA	NA	NA	0.000274341	0.000195233	5.76996e-05
ASV1128	1.36291	0.0337695	0.102623	Root-Shoot	Bacteria	Planctomycetes	OM190	NA	NA	NA	0.000274341	0.000195233	5.76996e-05
ASV1129	-4.1403	0.0769434	0.192731	Root-Soil	Bacteria	Gemmatimonadetes	Gemmatimonadetes	Gemmatimonadales	Gemmatimonadaceae	NA	0.000524344	5.16849e-05	8.69392e-06
ASV1129	-5.60251	0.0173737	0.0604413	Shoot-Soil	Bacteria	Gemmatimonadetes	Gemmatimonadetes	Gemmatimonadales	Gemmatimonadaceae	NA	0.000524344	5.16849e-05	8.69392e-06
ASV1129	1.46221	0.356897	0.553801	Root-Shoot	Bacteria	Gemmatimonadetes	Gemmatimonadetes	Gemmatimonadales	Gemmatimonadaceae	NA	0.000524344	5.16849e-05	8.69392e-06
ASV113	-2.59931	2.41101e-05	0.000191175	Root-Soil	Bacteria	Latescibacteria	NA	NA	NA	NA	0.00577819	0.000623982	0.000843359
ASV113	-1.98639	0.00130961	0.00682825	Shoot-Soil	Bacteria	Latescibacteria	NA	NA	NA	NA	0.00577819	0.000623982	0.000843359
ASV113	-0.612926	0.138686	0.295794	Root-Shoot	Bacteria	Latescibacteria	NA	NA	NA	NA	0.00577819	0.000623982	0.000843359
ASV1130	6.68482	0.00241759	0.0116144	Root-Soil	Bacteria	Bacteroidetes	Bacteroidia	Flavobacteriales	Crocinitomicaceae	Crocinitomix	0	0.000273758	7.5228e-06
ASV1130	2.0968	0.345831	0.541931	Shoot-Soil	Bacteria	Bacteroidetes	Bacteroidia	Flavobacteriales	Crocinitomicaceae	Crocinitomix	0	0.000273758	7.5228e-06
ASV1130	4.58803	0.00173497	0.00875381	Root-Shoot	Bacteria	Bacteroidetes	Bacteroidia	Flavobacteriales	Crocinitomicaceae	Crocinitomix	0	0.000273758	7.5228e-06
ASV1131	2.21365	0.467302	0.650411	Root-Soil	Bacteria	Proteobacteria	Gammaproteobacteria	Betaproteobacteriales	Burkholderiaceae	Collimonas	4.03502e-05	0.000243489	3.38547e-05
ASV1131	-8.08405	0.00840774	0.0331549	Shoot-Soil	Bacteria	Proteobacteria	Gammaproteobacteria	Betaproteobacteriales	Burkholderiaceae	Collimonas	4.03502e-05	0.000243489	3.38547e-05
ASV1131	10.2977	5.08033e-07	5.29955e-06	Root-Shoot	Bacteria	Proteobacteria	Gammaproteobacteria	Betaproteobacteriales	Burkholderiaceae	Collimonas	4.03502e-05	0.000243489	3.38547e-05
ASV1132	0	1	1	Root-Soil	Bacteria	Proteobacteria	NA	NA	NA	NA	0	0	0.000286141
ASV1132	30	1.35675e-10	2.24124e-09	Shoot-Soil	Bacteria	Proteobacteria	NA	NA	NA	NA	0	0	0.000286141
ASV1132	-38.384	7.10164e-35	9.03749e-33	Root-Shoot	Bacteria	Proteobacteria	NA	NA	NA	NA	0	0	0.000286141
ASV1133	-5.06446	0.0103573	0.0392225	Root-Soil	Bacteria	Chloroflexi	Chloroflexia	Chloroflexales	Roseiflexaceae	NA	0.000956452	3.11207e-05	5.80658e-05
ASV1133	-3.36785	0.0890852	0.214374	Shoot-Soil	Bacteria	Chloroflexi	Chloroflexia	Chloroflexales	Roseiflexaceae	NA	0.000956452	3.11207e-05	5.80658e-05
ASV1133	-1.69661	0.205268	0.384973	Root-Shoot	Bacteria	Chloroflexi	Chloroflexia	Chloroflexales	Roseiflexaceae	NA	0.000956452	3.11207e-05	5.80658e-05
ASV1134	3.98166	0.0102831	0.0390129	Root-Soil	Bacteria	Proteobacteria	Deltaproteobacteria	Bdellovibrionales	Bacteriovoracaceae	Peredibacter	0	4.62515e-05	0.000316717
ASV1134	7.68104	7.52447e-07	7.65668e-06	Shoot-Soil	Bacteria	Proteobacteria	Deltaproteobacteria	Bdellovibrionales	Bacteriovoracaceae	Peredibacter	0	4.62515e-05	0.000316717
ASV1134	-3.69938	0.000230005	0.00146081	Root-Shoot	Bacteria	Proteobacteria	Deltaproteobacteria	Bdellovibrionales	Bacteriovoracaceae	Peredibacter	0	4.62515e-05	0.000316717
ASV1135	-24.3625	NA	NA	Root-Soil	Bacteria	Actinobacteria	Actinobacteria	Kineosporiales	Kineosporiaceae	NA	2.54172e-05	0	0.000334478
ASV1135	6.53165	NA	NA	Shoot-Soil	Bacteria	Actinobacteria	Actinobacteria	Kineosporiales	Kineosporiaceae	NA	2.54172e-05	0	0.000334478
ASV1135	-30.8941	NA	NA	Root-Shoot	Bacteria	Actinobacteria	Actinobacteria	Kineosporiales	Kineosporiaceae	NA	2.54172e-05	0	0.000334478
ASV1137	-2.04533	0.23336	0.420189	Root-Soil	Bacteria	Actinobacteria	Thermoleophilia	Gaiellales	NA	NA	0.000243964	5.01948e-05	0.000188464
ASV1137	0.0533361	0.97527	1	Shoot-Soil	Bacteria	Actinobacteria	Thermoleophilia	Gaiellales	NA	NA	0.000243964	5.01948e-05	0.000188464
ASV1137	-2.09867	0.068696	0.177207	Root-Shoot	Bacteria	Actinobacteria	Thermoleophilia	Gaiellales	NA	NA	0.000243964	5.01948e-05	0.000188464
ASV1139	7.15526	4.23664e-05	0.000321823	Root-Soil	Bacteria	Verrucomicrobia	Verrucomicrobiae	Opitutales	Opitutaceae	Lacunisphaera	0	0.000268168	2.94471e-05
ASV1139	2.91329	0.0988878	0.231614	Shoot-Soil	Bacteria	Verrucomicrobia	Verrucomicrobiae	Opitutales	Opitutaceae	Lacunisphaera	0	0.000268168	2.94471e-05
ASV1139	4.24197	0.000225433	0.00143354	Root-Shoot	Bacteria	Verrucomicrobia	Verrucomicrobiae	Opitutales	Opitutaceae	Lacunisphaera	0	0.000268168	2.94471e-05
ASV114	3.08127	1.11066e-15	3.27106e-14	Root-Soil	Bacteria	Proteobacteria	Alphaproteobacteria	Caulobacterales	Caulobacteraceae	Phenylobacterium	0.000451761	0.00238467	0.000684371
ASV114	1.46068	0.000160781	0.00106239	Shoot-Soil	Bacteria	Proteobacteria	Alphaproteobacteria	Caulobacterales	Caulobacteraceae	Phenylobacterium	0.000451761	0.00238467	0.000684371
ASV114	1.62059	2.27948e-10	3.64859e-09	Root-Shoot	Bacteria	Proteobacteria	Alphaproteobacteria	Caulobacterales	Caulobacteraceae	Phenylobacterium	0.000451761	0.00238467	0.000684371
ASV1140	4.85016	0.0029627	0.0136398	Root-Soil	Bacteria	Proteobacteria	Alphaproteobacteria	Dongiales	Dongiaceae	Dongia	1.38269e-05	0.000222142	5.92386e-05
ASV1140	2.96369	0.0712158	0.182021	Shoot-Soil	Bacteria	Proteobacteria	Alphaproteobacteria	Dongiales	Dongiaceae	Dongia	1.38269e-05	0.000222142	5.92386e-05
ASV1140	1.88647	0.0775794	0.193958	Root-Shoot	Bacteria	Proteobacteria	Alphaproteobacteria	Dongiales	Dongiaceae	Dongia	1.38269e-05	0.000222142	5.92386e-05
ASV1141	2.45535	0.479201	0.659053	Root-Soil	Bacteria	Proteobacteria	Gammaproteobacteria	Betaproteobacteriales	Burkholderiaceae	Massilia	1.34631e-05	9.99545e-05	0.00023218
ASV1141	4.07467	0.242252	0.430705	Shoot-Soil	Bacteria	Proteobacteria	Gammaproteobacteria	Betaproteobacteriales	Burkholderiaceae	Massilia	1.34631e-05	9.99545e-05	0.00023218
ASV1141	-1.61932	0.485748	0.663455	Root-Shoot	Bacteria	Proteobacteria	Gammaproteobacteria	Betaproteobacteriales	Burkholderiaceae	Massilia	1.34631e-05	9.99545e-05	0.00023218
ASV1142	-3.81007	0.02767	0.0881405	Root-Soil	Bacteria	Chloroflexi	Dehalococcoidia	S085	NA	NA	0.000553419	5.68367e-05	6.0649e-05
ASV1142	-2.79339	0.107404	0.245863	Shoot-Soil	Bacteria	Chloroflexi	Dehalococcoidia	S085	NA	NA	0.000553419	5.68367e-05	6.0649e-05
ASV1142	-1.01668	0.384727	0.578438	Root-Shoot	Bacteria	Chloroflexi	Dehalococcoidia	S085	NA	NA	0.000553419	5.68367e-05	6.0649e-05
ASV1143	1.61158	0.356703	0.553582	Root-Soil	Bacteria	Actinobacteria	Actinobacteria	Propionibacteriales	Nocardioidaceae	Nocardioides	0	1.01271e-05	0.000352703
ASV1143	6.19341	0.000386004	0.00232686	Shoot-Soil	Bacteria	Actinobacteria	Actinobacteria	Propionibacteriales	Nocardioidaceae	Nocardioides	0	1.01271e-05	0.000352703
ASV1143	-4.58183	6.64134e-05	0.000480413	Root-Shoot	Bacteria	Actinobacteria	Actinobacteria	Propionibacteriales	Nocardioidaceae	Nocardioides	0	1.01271e-05	0.000352703
ASV1144	5.54731	0.0129607	0.0474598	Root-Soil	Bacteria	Actinobacteria	Actinobacteria	Micrococcales	Microbacteriaceae	Galbitalea	2.77278e-05	0.000262867	1.60615e-05
ASV1144	1.08835	0.628846	0.777889	Shoot-Soil	Bacteria	Actinobacteria	Actinobacteria	Micrococcales	Microbacteriaceae	Galbitalea	2.77278e-05	0.000262867	1.60615e-05
ASV1144	4.45897	0.00273612	0.0128258	Root-Shoot	Bacteria	Actinobacteria	Actinobacteria	Micrococcales	Microbacteriaceae	Galbitalea	2.77278e-05	0.000262867	1.60615e-05
ASV1145	-2.49641	0.230085	0.415944	Root-Soil	Bacteria	Gemmatimonadetes	Gemmatimonadetes	Gemmatimonadales	Gemmatimonadaceae	NA	0.000525338	4.39887e-05	9.38816e-05
ASV1145	-1.30598	0.531587	0.701254	Shoot-Soil	Bacteria	Gemmatimonadetes	Gemmatimonadetes	Gemmatimonadales	Gemmatimonadaceae	NA	0.000525338	4.39887e-05	9.38816e-05
ASV1145	-1.19044	0.396018	0.587444	Root-Shoot	Bacteria	Gemmatimonadetes	Gemmatimonadetes	Gemmatimonadales	Gemmatimonadaceae	NA	0.000525338	4.39887e-05	9.38816e-05
ASV1147	24.3519	8.56118e-23	4.457e-21	Root-Soil	Bacteria	Proteobacteria	Gammaproteobacteria	Betaproteobacteriales	Burkholderiaceae	Massilia	0	0.000273877	1.35468e-05
ASV1147	18.4235	1.55484e-13	3.67598e-12	Shoot-Soil	Bacteria	Proteobacteria	Gammaproteobacteria	Betaproteobacteriales	Burkholderiaceae	Massilia	0	0.000273877	1.35468e-05
ASV1147	5.92834	0.000320072	0.001978	Root-Shoot	Bacteria	Proteobacteria	Gammaproteobacteria	Betaproteobacteriales	Burkholderiaceae	Massilia	0	0.000273877	1.35468e-05
ASV1148	-3.72277	0.053223	0.146027	Root-Soil	Bacteria	Proteobacteria	Alphaproteobacteria	Sphingomonadales	Sphingomonadaceae	Sphingomonas	0.000437386	7.11435e-05	0.000129582
ASV1148	-1.90545	0.323749	0.519661	Shoot-Soil	Bacteria	Proteobacteria	Alphaproteobacteria	Sphingomonadales	Sphingomonadaceae	Sphingomonas	0.000437386	7.11435e-05	0.000129582
ASV1148	-1.81732	0.160799	0.326476	Root-Shoot	Bacteria	Proteobacteria	Alphaproteobacteria	Sphingomonadales	Sphingomonadaceae	Sphingomonas	0.000437386	7.11435e-05	0.000129582
ASV1149	21.1463	3.754e-16	1.15167e-14	Root-Soil	Bacteria	Chloroflexi	Chloroflexia	Chloroflexales	Herpetosiphonaceae	Herpetosiphon	0	0.000210799	8.46295e-05
ASV1149	20.0931	1.35181e-14	3.5638e-13	Shoot-Soil	Bacteria	Chloroflexi	Chloroflexia	Chloroflexales	Herpetosiphonaceae	Herpetosiphon	0	0.000210799	8.46295e-05
ASV1149	1.05312	0.541234	0.70854	Root-Shoot	Bacteria	Chloroflexi	Chloroflexia	Chloroflexales	Herpetosiphonaceae	Herpetosiphon	0	0.000210799	8.46295e-05
ASV115	6.82989	8.24936e-07	8.35308e-06	Root-Soil	Bacteria	Proteobacteria	Gammaproteobacteria	Betaproteobacteriales	Burkholderiaceae	Undibacterium	3.93512e-05	0.00150663	0.00126195
ASV115	6.26647	6.66218e-06	5.92526e-05	Shoot-Soil	Bacteria	Proteobacteria	Gammaproteobacteria	Betaproteobacteriales	Burkholderiaceae	Undibacterium	3.93512e-05	0.00150663	0.00126195
ASV115	0.563421	0.534189	0.703247	Root-Shoot	Bacteria	Proteobacteria	Gammaproteobacteria	Betaproteobacteriales	Burkholderiaceae	Undibacterium	3.93512e-05	0.00150663	0.00126195
ASV1150	-4.40722	0.0917426	0.219467	Root-Soil	Bacteria	Proteobacteria	Gammaproteobacteria	PLTA13	NA	NA	0.000643729	6.09862e-05	1.25661e-05
ASV1150	-5.54313	0.0349435	0.105537	Shoot-Soil	Bacteria	Proteobacteria	Gammaproteobacteria	PLTA13	NA	NA	0.000643729	6.09862e-05	1.25661e-05
ASV1150	1.13591	0.520116	0.690904	Root-Shoot	Bacteria	Proteobacteria	Gammaproteobacteria	PLTA13	NA	NA	0.000643729	6.09862e-05	1.25661e-05
ASV1151	19.1625	3.52152e-10	5.53351e-09	Root-Soil	Bacteria	Proteobacteria	Alphaproteobacteria	Rhodobacterales	Rhodobacteraceae	Rhodobacter	0	2.61518e-05	0.000307622
ASV1151	22.864	8.72537e-14	2.11129e-12	Shoot-Soil	Bacteria	Proteobacteria	Alphaproteobacteria	Rhodobacterales	Rhodobacteraceae	Rhodobacter	0	2.61518e-05	0.000307622
ASV1151	-3.70149	0.069191	0.178083	Root-Shoot	Bacteria	Proteobacteria	Alphaproteobacteria	Rhodobacterales	Rhodobacteraceae	Rhodobacter	0	2.61518e-05	0.000307622
ASV1152	-5.79933	0.00287518	0.0133202	Root-Soil	Bacteria	Proteobacteria	Deltaproteobacteria	Myxococcales	Archangiaceae	Archangium	0.000483164	2.03314e-05	0.000270899
ASV1152	-3.25776	0.094587	0.224396	Shoot-Soil	Bacteria	Proteobacteria	Deltaproteobacteria	Myxococcales	Archangiaceae	Archangium	0.000483164	2.03314e-05	0.000270899
ASV1152	-2.54157	0.0535634	0.146797	Root-Shoot	Bacteria	Proteobacteria	Deltaproteobacteria	Myxococcales	Archangiaceae	Archangium	0.000483164	2.03314e-05	0.000270899
ASV1153	19.6745	6.14137e-13	1.35268e-11	Root-Soil	Bacteria	Proteobacteria	Gammaproteobacteria	Betaproteobacteriales	Burkholderiaceae	Massilia	0	6.92866e-05	0.000263625
ASV1153	25.6545	7.41562e-21	3.3091e-19	Shoot-Soil	Bacteria	Proteobacteria	Gammaproteobacteria	Betaproteobacteriales	Burkholderiaceae	Massilia	0	6.92866e-05	0.000263625
ASV1153	-5.97999	0.000981706	0.00527603	Root-Shoot	Bacteria	Proteobacteria	Gammaproteobacteria	Betaproteobacteriales	Burkholderiaceae	Massilia	0	6.92866e-05	0.000263625
ASV1154	-4.10674	0.0514606	0.142634	Root-Soil	Bacteria	Acidobacteria	Subgroup_6	NA	NA	NA	0.000651538	4.94742e-05	2.31638e-05
ASV1154	-3.94969	0.0622745	0.164554	Shoot-Soil	Bacteria	Acidobacteria	Subgroup_6	NA	NA	NA	0.000651538	4.94742e-05	2.31638e-05
ASV1154	-0.157043	0.912385	0.970714	Root-Shoot	Bacteria	Acidobacteria	Subgroup_6	NA	NA	NA	0.000651538	4.94742e-05	2.31638e-05
ASV1155	-3.27846	1.90763e-05	0.000154105	Root-Soil	Bacteria	Actinobacteria	MB-A2-108	NA	NA	NA	0.000620141	4.3945e-05	8.82196e-05
ASV1155	-1.72467	0.0240751	0.0786831	Shoot-Soil	Bacteria	Actinobacteria	MB-A2-108	NA	NA	NA	0.000620141	4.3945e-05	8.82196e-05
ASV1155	-1.55379	0.00327696	0.0148609	Root-Shoot	Bacteria	Actinobacteria	MB-A2-108	NA	NA	NA	0.000620141	4.3945e-05	8.82196e-05
ASV1156	-5.13841	0.017539	0.0609343	Root-Soil	Bacteria	Acidobacteria	Subgroup_6	NA	NA	NA	0.000444286	4.94842e-05	0.000131754
ASV1156	-1.89226	0.382635	0.576217	Shoot-Soil	Bacteria	Acidobacteria	Subgroup_6	NA	NA	NA	0.000444286	4.94842e-05	0.000131754
ASV1156	-3.24615	0.0262385	0.0844944	Root-Shoot	Bacteria	Acidobacteria	Subgroup_6	NA	NA	NA	0.000444286	4.94842e-05	0.000131754
ASV1157	-1.25625	0.286365	0.478689	Root-Soil	Bacteria	Proteobacteria	Deltaproteobacteria	Myxococcales	Haliangiaceae	Haliangium	0.000360798	0.000105896	8.33239e-05
ASV1157	-1.49825	0.206068	0.385746	Shoot-Soil	Bacteria	Proteobacteria	Deltaproteobacteria	Myxococcales	Haliangiaceae	Haliangium	0.000360798	0.000105896	8.33239e-05
ASV1157	0.242005	0.760682	0.870838	Root-Shoot	Bacteria	Proteobacteria	Deltaproteobacteria	Myxococcales	Haliangiaceae	Haliangium	0.000360798	0.000105896	8.33239e-05
ASV1158	-6.14028	0.00261102	0.0123801	Root-Soil	Bacteria	Acidobacteria	Subgroup_6	NA	NA	NA	0.000858963	4.35174e-05	9.49824e-05
ASV1158	-3.58728	0.0791179	0.196945	Shoot-Soil	Bacteria	Acidobacteria	Subgroup_6	NA	NA	NA	0.000858963	4.35174e-05	9.49824e-05
ASV1158	-2.553	0.063845	0.167544	Root-Shoot	Bacteria	Acidobacteria	Subgroup_6	NA	NA	NA	0.000858963	4.35174e-05	9.49824e-05
ASV1159	0.65941	0.553548	0.716831	Root-Soil	Bacteria	Firmicutes	Bacilli	Bacillales	Paenibacillaceae	Paenibacillus	0.000178046	0.000197205	4.42505e-05
ASV1159	-2.02933	0.0722564	0.184088	Shoot-Soil	Bacteria	Firmicutes	Bacilli	Bacillales	Paenibacillaceae	Paenibacillus	0.000178046	0.000197205	4.42505e-05
ASV1159	2.68874	0.000390341	0.00234843	Root-Shoot	Bacteria	Firmicutes	Bacilli	Bacillales	Paenibacillaceae	Paenibacillus	0.000178046	0.000197205	4.42505e-05
ASV1160	6.15515	0.00045972	0.00270943	Root-Soil	Bacteria	FCPU426	NA	NA	NA	NA	0	0.000327341	3.30765e-05
ASV1160	2.54001	0.152439	0.31534	Shoot-Soil	Bacteria	FCPU426	NA	NA	NA	NA	0	0.000327341	3.30765e-05
ASV1160	3.61514	0.00179838	0.00904278	Root-Shoot	Bacteria	FCPU426	NA	NA	NA	NA	0	0.000327341	3.30765e-05
ASV1161	-0.317675	0.757158	0.868066	Root-Soil	Bacteria	Actinobacteria	Thermoleophilia	Solirubrobacterales	Solirubrobacteraceae	Conexibacter	0.000215127	0.000102569	0.000190553
ASV1161	0.996834	0.333382	0.529998	Shoot-Soil	Bacteria	Actinobacteria	Thermoleophilia	Solirubrobacterales	Solirubrobacteraceae	Conexibacter	0.000215127	0.000102569	0.000190553
ASV1161	-1.31451	0.0566772	0.15314	Root-Shoot	Bacteria	Actinobacteria	Thermoleophilia	Solirubrobacterales	Solirubrobacteraceae	Conexibacter	0.000215127	0.000102569	0.000190553
ASV1162	-4.48665	0.000377928	0.0022862	Root-Soil	Bacteria	Proteobacteria	Gammaproteobacteria	Betaproteobacteriales	SC-I-84	NA	0.000781703	5.88786e-05	6.80016e-05
ASV1162	-3.56165	0.00488341	0.0208703	Shoot-Soil	Bacteria	Proteobacteria	Gammaproteobacteria	Betaproteobacteriales	SC-I-84	NA	0.000781703	5.88786e-05	6.80016e-05
ASV1162	-0.924998	0.2822	0.474461	Root-Shoot	Bacteria	Proteobacteria	Gammaproteobacteria	Betaproteobacteriales	SC-I-84	NA	0.000781703	5.88786e-05	6.80016e-05
ASV1163	26.9011	1.35928e-44	3.18441e-42	Root-Soil	Bacteria	Proteobacteria	Deltaproteobacteria	Oligoflexales	Oligoflexaceae	Silvanigrella	0	0.00026465	1.27246e-05
ASV1163	17.4417	2.66393e-19	1.03622e-17	Shoot-Soil	Bacteria	Proteobacteria	Deltaproteobacteria	Oligoflexales	Oligoflexaceae	Silvanigrella	0	0.00026465	1.27246e-05
ASV1163	9.45939	1.15413e-13	2.76028e-12	Root-Shoot	Bacteria	Proteobacteria	Deltaproteobacteria	Oligoflexales	Oligoflexaceae	Silvanigrella	0	0.00026465	1.27246e-05
ASV1164	0.894731	0.750036	0.863744	Root-Soil	Bacteria	Proteobacteria	Gammaproteobacteria	Betaproteobacteriales	Burkholderiaceae	Caenimonas	6.72399e-05	6.73396e-05	0.000265841
ASV1164	3.05656	0.278098	0.47048	Shoot-Soil	Bacteria	Proteobacteria	Gammaproteobacteria	Betaproteobacteriales	Burkholderiaceae	Caenimonas	6.72399e-05	6.73396e-05	0.000265841
ASV1164	-2.16183	0.249584	0.438954	Root-Shoot	Bacteria	Proteobacteria	Gammaproteobacteria	Betaproteobacteriales	Burkholderiaceae	Caenimonas	6.72399e-05	6.73396e-05	0.000265841
ASV1166	-0.440794	0.902579	0.964224	Root-Soil	Bacteria	Proteobacteria	Gammaproteobacteria	Pseudomonadales	Pseudomonadaceae	Pseudomonas	7.44944e-05	0.000183265	9.47896e-05
ASV1166	1.63723	0.650618	0.793326	Shoot-Soil	Bacteria	Proteobacteria	Gammaproteobacteria	Pseudomonadales	Pseudomonadaceae	Pseudomonas	7.44944e-05	0.000183265	9.47896e-05
ASV1166	-2.07803	0.389294	0.582356	Root-Shoot	Bacteria	Proteobacteria	Gammaproteobacteria	Pseudomonadales	Pseudomonadaceae	Pseudomonas	7.44944e-05	0.000183265	9.47896e-05
ASV1167	3.94031	0.00409776	0.0179514	Root-Soil	Bacteria	Bacteroidetes	Bacteroidia	Cytophagales	Microscillaceae	Chryseolinea	3.1872e-05	0.000133463	0.000197562
ASV1167	4.26944	0.00195153	0.00967675	Shoot-Soil	Bacteria	Bacteroidetes	Bacteroidia	Cytophagales	Microscillaceae	Chryseolinea	3.1872e-05	0.000133463	0.000197562
ASV1167	-0.329124	0.710913	0.837209	Root-Shoot	Bacteria	Bacteroidetes	Bacteroidia	Cytophagales	Microscillaceae	Chryseolinea	3.1872e-05	0.000133463	0.000197562
ASV1168	1.50915	0.394578	0.586068	Root-Soil	Bacteria	Acidobacteria	Blastocatellia_(Subgroup_4)	Blastocatellales	Blastocatellaceae	JGI_0001001-H03	0.000127385	0.000167996	7.93095e-05
ASV1168	-0.048547	0.978276	1	Shoot-Soil	Bacteria	Acidobacteria	Blastocatellia_(Subgroup_4)	Blastocatellales	Blastocatellaceae	JGI_0001001-H03	0.000127385	0.000167996	7.93095e-05
ASV1168	1.5577	0.190625	0.3651	Root-Shoot	Bacteria	Acidobacteria	Blastocatellia_(Subgroup_4)	Blastocatellales	Blastocatellaceae	JGI_0001001-H03	0.000127385	0.000167996	7.93095e-05
ASV1170	5.65059	0.224049	0.407711	Root-Soil	Bacteria	Actinobacteria	Actinobacteria	Streptomycetales	Streptomycetaceae	Streptomyces	0	0.000253645	0
ASV1170	0	1	1	Shoot-Soil	Bacteria	Actinobacteria	Actinobacteria	Streptomycetales	Streptomycetaceae	Streptomyces	0	0.000253645	0
ASV1170	5.18014	0.0957973	0.226486	Root-Shoot	Bacteria	Actinobacteria	Actinobacteria	Streptomycetales	Streptomycetaceae	Streptomyces	0	0.000253645	0
ASV1171	15.8291	2.15834e-08	2.69675e-07	Root-Soil	Bacteria	Actinobacteria	Actinobacteria	Frankiales	NA	NA	0	1.74678e-05	0.000346565
ASV1171	27.0524	1.17903e-21	5.73274e-20	Shoot-Soil	Bacteria	Actinobacteria	Actinobacteria	Frankiales	NA	NA	0	1.74678e-05	0.000346565
ASV1171	-11.2233	2.29856e-09	3.25014e-08	Root-Shoot	Bacteria	Actinobacteria	Actinobacteria	Frankiales	NA	NA	0	1.74678e-05	0.000346565
ASV1172	-5.16259	0.00868583	0.0340173	Root-Soil	Bacteria	Acidobacteria	Acidobacteriia	Solibacterales	Solibacteraceae_(Subgroup_3)	Bryobacter	0.000667343	4.4545e-05	3.20873e-05
ASV1172	-5.63657	0.00437495	0.0190283	Shoot-Soil	Bacteria	Acidobacteria	Acidobacteriia	Solibacterales	Solibacteraceae_(Subgroup_3)	Bryobacter	0.000667343	4.4545e-05	3.20873e-05
ASV1172	0.473975	0.722236	0.845137	Root-Shoot	Bacteria	Acidobacteria	Acidobacteriia	Solibacterales	Solibacteraceae_(Subgroup_3)	Bryobacter	0.000667343	4.4545e-05	3.20873e-05
ASV1174	-0.220852	0.804263	0.898682	Root-Soil	Bacteria	Proteobacteria	Alphaproteobacteria	Caulobacterales	Caulobacteraceae	NA	1.23526e-05	2.08705e-05	0.000340724
ASV1174	5.28291	9.90153e-10	1.47493e-08	Shoot-Soil	Bacteria	Proteobacteria	Alphaproteobacteria	Caulobacterales	Caulobacteraceae	NA	1.23526e-05	2.08705e-05	0.000340724
ASV1174	-5.50376	2.75383e-22	1.3847e-20	Root-Shoot	Bacteria	Proteobacteria	Alphaproteobacteria	Caulobacterales	Caulobacteraceae	NA	1.23526e-05	2.08705e-05	0.000340724
ASV1175	6.37417	0.0140842	0.0506382	Root-Soil	Bacteria	Chloroflexi	Ktedonobacteria	Ktedonobacterales	Ktedonobacteraceae	NA	0	0.00027058	0
ASV1175	0	1	1	Shoot-Soil	Bacteria	Chloroflexi	Ktedonobacteria	Ktedonobacterales	Ktedonobacteraceae	NA	0	0.00027058	0
ASV1175	5.68477	0.00102765	0.00549717	Root-Shoot	Bacteria	Chloroflexi	Ktedonobacteria	Ktedonobacterales	Ktedonobacteraceae	NA	0	0.00027058	0
ASV1176	5.43886	0.0379231	0.112202	Root-Soil	Bacteria	Proteobacteria	Gammaproteobacteria	Betaproteobacteriales	Burkholderiaceae	Caenimonas	0	0.000135323	0.000160074
ASV1176	5.26618	0.0453906	0.12925	Shoot-Soil	Bacteria	Proteobacteria	Gammaproteobacteria	Betaproteobacteriales	Burkholderiaceae	Caenimonas	0	0.000135323	0.000160074
ASV1176	0.17268	0.920745	0.975929	Root-Shoot	Bacteria	Proteobacteria	Gammaproteobacteria	Betaproteobacteriales	Burkholderiaceae	Caenimonas	0	0.000135323	0.000160074
ASV1177	-2.96523	0.0297345	0.0933893	Root-Soil	Bacteria	Proteobacteria	Alphaproteobacteria	Rhizobiales	Rhizobiales_Incertae_Sedis	Nordella	0.000654207	8.11642e-05	9.64113e-05
ASV1177	-1.83037	0.180932	0.353012	Shoot-Soil	Bacteria	Proteobacteria	Alphaproteobacteria	Rhizobiales	Rhizobiales_Incertae_Sedis	Nordella	0.000654207	8.11642e-05	9.64113e-05
ASV1177	-1.13487	0.217846	0.400419	Root-Shoot	Bacteria	Proteobacteria	Alphaproteobacteria	Rhizobiales	Rhizobiales_Incertae_Sedis	Nordella	0.000654207	8.11642e-05	9.64113e-05
ASV1178	-0.853686	0.710133	0.836577	Root-Soil	Bacteria	Proteobacteria	Gammaproteobacteria	Betaproteobacteriales	Burkholderiaceae	Noviherbaspirillum	6.97681e-06	9.05676e-06	0.000350486
ASV1178	6.63251	0.00390239	0.0172319	Shoot-Soil	Bacteria	Proteobacteria	Gammaproteobacteria	Betaproteobacteriales	Burkholderiaceae	Noviherbaspirillum	6.97681e-06	9.05676e-06	0.000350486
ASV1178	-7.4862	9.61321e-07	9.63939e-06	Root-Shoot	Bacteria	Proteobacteria	Gammaproteobacteria	Betaproteobacteriales	Burkholderiaceae	Noviherbaspirillum	6.97681e-06	9.05676e-06	0.000350486
ASV1179	6.76565	0.00178396	0.00897901	Root-Soil	Bacteria	Chloroflexi	Chloroflexia	Chloroflexales	Roseiflexaceae	NA	0	0.000286637	5.08813e-06
ASV1179	1.47745	0.499448	0.674303	Shoot-Soil	Bacteria	Chloroflexi	Chloroflexia	Chloroflexales	Roseiflexaceae	NA	0	0.000286637	5.08813e-06
ASV1179	5.2882	0.000241329	0.00152615	Root-Shoot	Bacteria	Chloroflexi	Chloroflexia	Chloroflexales	Roseiflexaceae	NA	0	0.000286637	5.08813e-06
ASV118	-2.4353	0.00631426	0.0262007	Root-Soil	Bacteria	Actinobacteria	Actinobacteria	Frankiales	NA	NA	0.000234247	7.38036e-05	0.00351481
ASV118	3.64514	4.09541e-05	0.000312245	Shoot-Soil	Bacteria	Actinobacteria	Actinobacteria	Frankiales	NA	NA	0.000234247	7.38036e-05	0.00351481
ASV118	-6.08044	3.835e-24	2.14843e-22	Root-Shoot	Bacteria	Actinobacteria	Actinobacteria	Frankiales	NA	NA	0.000234247	7.38036e-05	0.00351481
ASV1180	6.5219	7.77931e-06	6.80722e-05	Root-Soil	Bacteria	Proteobacteria	Deltaproteobacteria	Myxococcales	Haliangiaceae	Haliangium	0	0.000245729	2.7906e-05
ASV1180	2.5943	0.0793406	0.197349	Shoot-Soil	Bacteria	Proteobacteria	Deltaproteobacteria	Myxococcales	Haliangiaceae	Haliangium	0	0.000245729	2.7906e-05
ASV1180	3.9276	3.87745e-05	0.000296724	Root-Shoot	Bacteria	Proteobacteria	Deltaproteobacteria	Myxococcales	Haliangiaceae	Haliangium	0	0.000245729	2.7906e-05
ASV1181	18.3067	3.70441e-23	1.98881e-21	Root-Soil	Bacteria	Proteobacteria	Alphaproteobacteria	Sphingomonadales	Sphingomonadaceae	Qipengyuania	0	3.64134e-05	0.000334502
ASV1181	24.4517	4.29545e-40	6.81192e-38	Shoot-Soil	Bacteria	Proteobacteria	Alphaproteobacteria	Sphingomonadales	Sphingomonadaceae	Qipengyuania	0	3.64134e-05	0.000334502
ASV1181	-6.14496	3.86837e-07	4.11084e-06	Root-Shoot	Bacteria	Proteobacteria	Alphaproteobacteria	Sphingomonadales	Sphingomonadaceae	Qipengyuania	0	3.64134e-05	0.000334502
ASV1182	16.4492	0.000116214	0.000792809	Root-Soil	Bacteria	Proteobacteria	Gammaproteobacteria	Salinisphaerales	Solimonadaceae	Nevskia	0	1.71792e-05	0.000267861
ASV1182	30	2.45519e-12	5.09218e-11	Shoot-Soil	Bacteria	Proteobacteria	Gammaproteobacteria	Salinisphaerales	Solimonadaceae	Nevskia	0	1.71792e-05	0.000267861
ASV1182	-13.5508	2.00997e-06	1.93453e-05	Root-Shoot	Bacteria	Proteobacteria	Gammaproteobacteria	Salinisphaerales	Solimonadaceae	Nevskia	0	1.71792e-05	0.000267861
ASV1183	-1.39888	0.417281	0.606078	Root-Soil	Bacteria	Proteobacteria	Gammaproteobacteria	Xanthomonadales	Xanthomonadaceae	Lysobacter	0.000331203	0.000113072	7.24057e-05
ASV1183	-2.17491	0.210082	0.390608	Shoot-Soil	Bacteria	Proteobacteria	Gammaproteobacteria	Xanthomonadales	Xanthomonadaceae	Lysobacter	0.000331203	0.000113072	7.24057e-05
ASV1183	0.776037	0.504301	0.677838	Root-Shoot	Bacteria	Proteobacteria	Gammaproteobacteria	Xanthomonadales	Xanthomonadaceae	Lysobacter	0.000331203	0.000113072	7.24057e-05
ASV1184	24.1339	1.6222e-21	7.67046e-20	Root-Soil	Bacteria	Proteobacteria	Gammaproteobacteria	Betaproteobacteriales	Burkholderiaceae	Piscinibacter	0	0.000248277	3.90158e-05
ASV1184	18.3219	7.06442e-13	1.54936e-11	Shoot-Soil	Bacteria	Proteobacteria	Gammaproteobacteria	Betaproteobacteriales	Burkholderiaceae	Piscinibacter	0	0.000248277	3.90158e-05
ASV1184	5.81192	0.000563052	0.00323519	Root-Shoot	Bacteria	Proteobacteria	Gammaproteobacteria	Betaproteobacteriales	Burkholderiaceae	Piscinibacter	0	0.000248277	3.90158e-05
ASV1185	5.59936	0.0164544	0.0577107	Root-Soil	Bacteria	Proteobacteria	Gammaproteobacteria	Gammaproteobacteria_Incertae_Sedis	Unknown_Family	Acidibacter	4.58782e-05	0.000221281	3.73227e-05
ASV1185	-0.645631	0.783876	0.884902	Shoot-Soil	Bacteria	Proteobacteria	Gammaproteobacteria	Gammaproteobacteria_Incertae_Sedis	Unknown_Family	Acidibacter	4.58782e-05	0.000221281	3.73227e-05
ASV1185	6.24499	6.18812e-05	0.000451431	Root-Shoot	Bacteria	Proteobacteria	Gammaproteobacteria	Gammaproteobacteria_Incertae_Sedis	Unknown_Family	Acidibacter	4.58782e-05	0.000221281	3.73227e-05
ASV1186	-2.10566	0.144627	0.305578	Root-Soil	Bacteria	Chloroflexi	Ktedonobacteria	Ktedonobacterales	JG30-KF-AS9	NA	0.000526181	5.89859e-05	7.10605e-05
ASV1186	-1.31245	0.364976	0.560181	Shoot-Soil	Bacteria	Chloroflexi	Ktedonobacteria	Ktedonobacterales	JG30-KF-AS9	NA	0.000526181	5.89859e-05	7.10605e-05
ASV1186	-0.79321	0.416046	0.605072	Root-Shoot	Bacteria	Chloroflexi	Ktedonobacteria	Ktedonobacterales	JG30-KF-AS9	NA	0.000526181	5.89859e-05	7.10605e-05
ASV1187	-4.08386	0.180378	0.352213	Root-Soil	Bacteria	Proteobacteria	Alphaproteobacteria	Elsterales	NA	NA	0.000475472	9.64285e-05	2.87744e-05
ASV1187	-3.00293	0.326609	0.522372	Shoot-Soil	Bacteria	Proteobacteria	Alphaproteobacteria	Elsterales	NA	NA	0.000475472	9.64285e-05	2.87744e-05
ASV1187	-1.08093	0.597574	0.751837	Root-Shoot	Bacteria	Proteobacteria	Alphaproteobacteria	Elsterales	NA	NA	0.000475472	9.64285e-05	2.87744e-05
ASV1188	-5.55651	0.0455132	0.129457	Root-Soil	Bacteria	Chloroflexi	KD4-96	NA	NA	NA	0.000544292	2.15043e-05	0.000118541
ASV1188	-0.998501	0.719914	0.843953	Shoot-Soil	Bacteria	Chloroflexi	KD4-96	NA	NA	NA	0.000544292	2.15043e-05	0.000118541
ASV1188	-4.55801	0.0146516	0.0523298	Root-Shoot	Bacteria	Chloroflexi	KD4-96	NA	NA	NA	0.000544292	2.15043e-05	0.000118541
ASV1189	26.5276	6.26751e-10	9.64262e-09	Root-Soil	Bacteria	Bacteroidetes	Bacteroidia	Chitinophagales	Chitinophagaceae	Niastella	0	0.00025305	0
ASV1189	0	1	1	Shoot-Soil	Bacteria	Bacteroidetes	Bacteroidia	Chitinophagales	Chitinophagaceae	Niastella	0	0.00025305	0
ASV1189	47.6722	7.4878e-62	3.35583e-59	Root-Shoot	Bacteria	Bacteroidetes	Bacteroidia	Chitinophagales	Chitinophagaceae	Niastella	0	0.00025305	0
ASV119	0.969576	0.323807	0.519661	Root-Soil	Bacteria	Proteobacteria	Alphaproteobacteria	Rhizobiales	Beijerinckiaceae	Methylobacterium	0.00202491	0.000384184	0.00140714
ASV119	3.65544	0.000207898	0.00133771	Shoot-Soil	Bacteria	Proteobacteria	Alphaproteobacteria	Rhizobiales	Beijerinckiaceae	Methylobacterium	0.00202491	0.000384184	0.00140714
ASV119	-2.68587	4.0927e-05	0.000312245	Root-Shoot	Bacteria	Proteobacteria	Alphaproteobacteria	Rhizobiales	Beijerinckiaceae	Methylobacterium	0.00202491	0.000384184	0.00140714
ASV1190	5.0175	0.0067097	0.0275114	Root-Soil	Bacteria	Proteobacteria	Alphaproteobacteria	Rhizobiales	Xanthobacteraceae	Pseudolabrys	9.25589e-06	0.000209888	7.65552e-05
ASV1190	3.22172	0.0835016	0.204579	Shoot-Soil	Bacteria	Proteobacteria	Alphaproteobacteria	Rhizobiales	Xanthobacteraceae	Pseudolabrys	9.25589e-06	0.000209888	7.65552e-05
ASV1190	1.79578	0.142234	0.301926	Root-Shoot	Bacteria	Proteobacteria	Alphaproteobacteria	Rhizobiales	Xanthobacteraceae	Pseudolabrys	9.25589e-06	0.000209888	7.65552e-05
ASV1191	-2.39911	0.0543085	0.148334	Root-Soil	Bacteria	Actinobacteria	Actinobacteria	Propionibacteriales	Nocardioidaceae	Nocardioides	0.000534305	6.97557e-05	9.0111e-05
ASV1191	-1.35834	0.277415	0.46949	Shoot-Soil	Bacteria	Actinobacteria	Actinobacteria	Propionibacteriales	Nocardioidaceae	Nocardioides	0.000534305	6.97557e-05	9.0111e-05
ASV1191	-1.04078	0.216277	0.398278	Root-Shoot	Bacteria	Actinobacteria	Actinobacteria	Propionibacteriales	Nocardioidaceae	Nocardioides	0.000534305	6.97557e-05	9.0111e-05
ASV1192	-4.38926	0.0139207	0.0501202	Root-Soil	Bacteria	Proteobacteria	Alphaproteobacteria	Azospirillales	Azospirillaceae	Skermanella	0.000684512	3.86274e-05	2.61088e-05
ASV1192	-4.56096	0.0110427	0.0414372	Shoot-Soil	Bacteria	Proteobacteria	Alphaproteobacteria	Azospirillales	Azospirillaceae	Skermanella	0.000684512	3.86274e-05	2.61088e-05
ASV1192	0.171693	0.887356	0.952997	Root-Shoot	Bacteria	Proteobacteria	Alphaproteobacteria	Azospirillales	Azospirillaceae	Skermanella	0.000684512	3.86274e-05	2.61088e-05
ASV1194	0	1	1	Root-Soil	Bacteria	Cyanobacteria	Oxyphotobacteria	Nostocales	Nostocaceae	Cylindrospermum_PCC-7417	0	0	0.000348264
ASV1194	29.9933	1.33528e-10	2.21309e-09	Shoot-Soil	Bacteria	Cyanobacteria	Oxyphotobacteria	Nostocales	Nostocaceae	Cylindrospermum_PCC-7417	0	0	0.000348264
ASV1194	-43.5135	2.12538e-44	4.76269e-42	Root-Shoot	Bacteria	Cyanobacteria	Oxyphotobacteria	Nostocales	Nostocaceae	Cylindrospermum_PCC-7417	0	0	0.000348264
ASV1196	-8.15761	4.26258e-06	3.89527e-05	Root-Soil	Bacteria	Proteobacteria	Alphaproteobacteria	Rhizobiales	Xanthobacteraceae	NA	0.000680241	5.82055e-05	7.2303e-05
ASV1196	-6.81601	0.000129406	0.000873553	Shoot-Soil	Bacteria	Proteobacteria	Alphaproteobacteria	Rhizobiales	Xanthobacteraceae	NA	0.000680241	5.82055e-05	7.2303e-05
ASV1196	-1.3416	0.26489	0.455853	Root-Shoot	Bacteria	Proteobacteria	Alphaproteobacteria	Rhizobiales	Xanthobacteraceae	NA	0.000680241	5.82055e-05	7.2303e-05
ASV1197	-6.2769	0.0481712	0.135299	Root-Soil	Bacteria	Proteobacteria	Gammaproteobacteria	Xanthomonadales	Rhodanobacteraceae	Rhodanobacter	0.000450534	0.000100963	1.94046e-05
ASV1197	-12.817	6.02381e-05	0.000440692	Shoot-Soil	Bacteria	Proteobacteria	Gammaproteobacteria	Xanthomonadales	Rhodanobacteraceae	Rhodanobacter	0.000450534	0.000100963	1.94046e-05
ASV1197	6.54007	0.00225823	0.0109543	Root-Shoot	Bacteria	Proteobacteria	Gammaproteobacteria	Xanthomonadales	Rhodanobacteraceae	Rhodanobacter	0.000450534	0.000100963	1.94046e-05
ASV1199	5.77689	0.000513992	0.00298324	Root-Soil	Bacteria	Verrucomicrobia	Verrucomicrobiae	Opitutales	Opitutaceae	Lacunisphaera	7.75201e-06	0.000243485	2.42148e-05
ASV1199	1.86232	0.267973	0.459459	Shoot-Soil	Bacteria	Verrucomicrobia	Verrucomicrobiae	Opitutales	Opitutaceae	Lacunisphaera	7.75201e-06	0.000243485	2.42148e-05
ASV1199	3.91457	0.0003661	0.00222248	Root-Shoot	Bacteria	Verrucomicrobia	Verrucomicrobiae	Opitutales	Opitutaceae	Lacunisphaera	7.75201e-06	0.000243485	2.42148e-05
ASV12	6.53668	6.55805e-06	5.84578e-05	Root-Soil	Bacteria	Cyanobacteria	Oxyphotobacteria	Nostocales	Nostocaceae	Cylindrospermum_PCC-7417	4.07547e-05	0.00244423	0.0217317
ASV12	10.2391	2.01266e-12	4.1997e-11	Shoot-Soil	Bacteria	Cyanobacteria	Oxyphotobacteria	Nostocales	Nostocaceae	Cylindrospermum_PCC-7417	4.07547e-05	0.00244423	0.0217317
ASV12	-3.70238	0.000100617	0.000697957	Root-Shoot	Bacteria	Cyanobacteria	Oxyphotobacteria	Nostocales	Nostocaceae	Cylindrospermum_PCC-7417	4.07547e-05	0.00244423	0.0217317
ASV120	4.40478	7.0101e-06	6.20258e-05	Root-Soil	Bacteria	Acidobacteria	Holophagae	Holophagales	Holophagaceae	Holophaga	0.000189468	0.00238169	0.000556344
ASV120	1.85332	0.0599276	0.159644	Shoot-Soil	Bacteria	Acidobacteria	Holophagae	Holophagales	Holophagaceae	Holophaga	0.000189468	0.00238169	0.000556344
ASV120	2.55146	9.74253e-05	0.000679472	Root-Shoot	Bacteria	Acidobacteria	Holophagae	Holophagales	Holophagaceae	Holophaga	0.000189468	0.00238169	0.000556344
ASV1200	24.048	1.53047e-29	1.36001e-27	Root-Soil	Bacteria	Proteobacteria	Gammaproteobacteria	Gammaproteobacteria_Incertae_Sedis	Unknown_Family	Acidibacter	0	0.000264409	8.2324e-06
ASV1200	16.1348	6.37522e-14	1.56095e-12	Shoot-Soil	Bacteria	Proteobacteria	Gammaproteobacteria	Gammaproteobacteria_Incertae_Sedis	Unknown_Family	Acidibacter	0	0.000264409	8.2324e-06
ASV1200	7.91326	2.27938e-08	2.8411e-07	Root-Shoot	Bacteria	Proteobacteria	Gammaproteobacteria	Gammaproteobacteria_Incertae_Sedis	Unknown_Family	Acidibacter	0	0.000264409	8.2324e-06
ASV1201	2.87351	0.536647	0.705491	Root-Soil	Bacteria	Bacteroidetes	Bacteroidia	Cytophagales	Microscillaceae	NA	0	0.000182817	8.82194e-07
ASV1201	0.846246	0.85629	0.932761	Shoot-Soil	Bacteria	Bacteroidetes	Bacteroidia	Cytophagales	Microscillaceae	NA	0	0.000182817	8.82194e-07
ASV1201	2.02726	0.515011	0.686651	Root-Shoot	Bacteria	Bacteroidetes	Bacteroidia	Cytophagales	Microscillaceae	NA	0	0.000182817	8.82194e-07
ASV1202	-3.98439	0.0761302	0.191309	Root-Soil	Bacteria	Actinobacteria	Actinobacteria	Frankiales	NA	NA	0.000183668	1.76662e-05	0.000240601
ASV1202	-0.288405	0.897939	0.960461	Shoot-Soil	Bacteria	Actinobacteria	Actinobacteria	Frankiales	NA	NA	0.000183668	1.76662e-05	0.000240601
ASV1202	-3.69598	0.0144787	0.0518037	Root-Shoot	Bacteria	Actinobacteria	Actinobacteria	Frankiales	NA	NA	0.000183668	1.76662e-05	0.000240601
ASV1203	5.78824	0.000867209	0.00474984	Root-Soil	Bacteria	Bacteroidetes	Bacteroidia	Sphingobacteriales	Sphingobacteriaceae	NA	0	0.000164154	0.000145325
ASV1203	4.75285	0.00652891	0.0268985	Shoot-Soil	Bacteria	Bacteroidetes	Bacteroidia	Sphingobacteriales	Sphingobacteriaceae	NA	0	0.000164154	0.000145325
ASV1203	1.03539	0.360467	0.557075	Root-Shoot	Bacteria	Bacteroidetes	Bacteroidia	Sphingobacteriales	Sphingobacteriaceae	NA	0	0.000164154	0.000145325
ASV1204	4.49029	0.205411	0.385083	Root-Soil	Bacteria	Actinobacteria	Actinobacteria	Streptomycetales	Streptomycetaceae	Streptomyces	0	0.000221847	1.58773e-05
ASV1204	0.635608	0.85856	0.934272	Shoot-Soil	Bacteria	Actinobacteria	Actinobacteria	Streptomycetales	Streptomycetaceae	Streptomyces	0	0.000221847	1.58773e-05
ASV1204	3.85468	0.104048	0.240207	Root-Shoot	Bacteria	Actinobacteria	Actinobacteria	Streptomycetales	Streptomycetaceae	Streptomyces	0	0.000221847	1.58773e-05
ASV1205	-7.6971	0.000349699	0.00213422	Root-Soil	Bacteria	Gemmatimonadetes	Gemmatimonadetes	Gemmatimonadales	Gemmatimonadaceae	Gemmatimonas	0.000459585	7.74349e-05	4.06506e-05
ASV1205	-7.28535	0.000752841	0.00419022	Shoot-Soil	Bacteria	Gemmatimonadetes	Gemmatimonadetes	Gemmatimonadales	Gemmatimonadaceae	Gemmatimonas	0.000459585	7.74349e-05	4.06506e-05
ASV1205	-0.411759	0.77733	0.881585	Root-Shoot	Bacteria	Gemmatimonadetes	Gemmatimonadetes	Gemmatimonadales	Gemmatimonadaceae	Gemmatimonas	0.000459585	7.74349e-05	4.06506e-05
ASV1206	6.82666	8.33031e-06	7.26142e-05	Root-Soil	Bacteria	Bacteroidetes	Bacteroidia	Chitinophagales	Chitinophagaceae	NA	0	0.000328796	3.38104e-06
ASV1206	1.35235	0.384875	0.578503	Shoot-Soil	Bacteria	Bacteroidetes	Bacteroidia	Chitinophagales	Chitinophagaceae	NA	0	0.000328796	3.38104e-06
ASV1206	5.47431	6.32052e-08	7.40363e-07	Root-Shoot	Bacteria	Bacteroidetes	Bacteroidia	Chitinophagales	Chitinophagaceae	NA	0	0.000328796	3.38104e-06
ASV1207	-2.82576	0.0149881	0.0533486	Root-Soil	Bacteria	Chloroflexi	Chloroflexia	Thermomicrobiales	JG30-KF-CM45	NA	0.00048456	4.93468e-05	8.85135e-05
ASV1207	-1.57427	0.176312	0.346485	Shoot-Soil	Bacteria	Chloroflexi	Chloroflexia	Thermomicrobiales	JG30-KF-CM45	NA	0.00048456	4.93468e-05	8.85135e-05
ASV1207	-1.2515	0.111758	0.253522	Root-Shoot	Bacteria	Chloroflexi	Chloroflexia	Thermomicrobiales	JG30-KF-CM45	NA	0.00048456	4.93468e-05	8.85135e-05
ASV1208	-5.18733	3.1546e-05	0.000245231	Root-Soil	Bacteria	Actinobacteria	NA	NA	NA	NA	0.000820648	3.14282e-05	4.25199e-05
ASV1208	-4.43228	0.000390495	0.00234843	Shoot-Soil	Bacteria	Actinobacteria	NA	NA	NA	NA	0.000820648	3.14282e-05	4.25199e-05
ASV1208	-0.755046	0.379829	0.574253	Root-Shoot	Bacteria	Actinobacteria	NA	NA	NA	NA	0.000820648	3.14282e-05	4.25199e-05
ASV1209	7.49886	0.000353123	0.00215257	Root-Soil	Bacteria	Bacteroidetes	Bacteroidia	Cytophagales	Microscillaceae	OLB12	5.46484e-06	0.000254953	1.09421e-05
ASV1209	0.817306	0.699925	0.828535	Shoot-Soil	Bacteria	Bacteroidetes	Bacteroidia	Cytophagales	Microscillaceae	OLB12	5.46484e-06	0.000254953	1.09421e-05
ASV1209	6.68155	1.72543e-06	1.66846e-05	Root-Shoot	Bacteria	Bacteroidetes	Bacteroidia	Cytophagales	Microscillaceae	OLB12	5.46484e-06	0.000254953	1.09421e-05
ASV121	2.06117	8.85204e-06	7.67917e-05	Root-Soil	Bacteria	Chloroflexi	Chloroflexia	Chloroflexales	Roseiflexaceae	NA	0.000781126	0.00198422	0.000974913
ASV121	1.20022	0.0100553	0.0383037	Shoot-Soil	Bacteria	Chloroflexi	Chloroflexia	Chloroflexales	Roseiflexaceae	NA	0.000781126	0.00198422	0.000974913
ASV121	0.860954	0.00545042	0.0230352	Root-Shoot	Bacteria	Chloroflexi	Chloroflexia	Chloroflexales	Roseiflexaceae	NA	0.000781126	0.00198422	0.000974913
ASV1210	25.3449	5.06133e-21	2.27826e-19	Root-Soil	Bacteria	Proteobacteria	Alphaproteobacteria	Rhizobiales	Rhizobiaceae	Allorhizobium-Neorhizobium-Pararhizobium-Rhizobium	0	0.000198669	9.60853e-05
ASV1210	22.1943	2.53235e-16	7.8625e-15	Shoot-Soil	Bacteria	Proteobacteria	Alphaproteobacteria	Rhizobiales	Rhizobiaceae	Allorhizobium-Neorhizobium-Pararhizobium-Rhizobium	0	0.000198669	9.60853e-05
ASV1210	3.15062	0.0785524	0.195915	Root-Shoot	Bacteria	Proteobacteria	Alphaproteobacteria	Rhizobiales	Rhizobiaceae	Allorhizobium-Neorhizobium-Pararhizobium-Rhizobium	0	0.000198669	9.60853e-05
ASV1211	1.29895	0.447689	0.632341	Root-Soil	Bacteria	Patescibacteria	Saccharimonadia	Saccharimonadales	NA	NA	2.31915e-05	1.84778e-05	0.000349298
ASV1211	6.29919	0.000223409	0.00142306	Shoot-Soil	Bacteria	Patescibacteria	Saccharimonadia	Saccharimonadales	NA	NA	2.31915e-05	1.84778e-05	0.000349298
ASV1211	-5.00024	8.75777e-06	7.61172e-05	Root-Shoot	Bacteria	Patescibacteria	Saccharimonadia	Saccharimonadales	NA	NA	2.31915e-05	1.84778e-05	0.000349298
ASV1212	14.6529	1.76555e-10	2.87508e-09	Root-Soil	Bacteria	Chloroflexi	Anaerolineae	SBR1031	A4b	NA	0	7.98332e-06	0.000304383
ASV1212	25.0932	7.60091e-28	5.80372e-26	Shoot-Soil	Bacteria	Chloroflexi	Anaerolineae	SBR1031	A4b	NA	0	7.98332e-06	0.000304383
ASV1212	-10.4403	6.57894e-12	1.29173e-10	Root-Shoot	Bacteria	Chloroflexi	Anaerolineae	SBR1031	A4b	NA	0	7.98332e-06	0.000304383
ASV1213	-1.88784	0.0803458	0.198944	Root-Soil	Bacteria	Actinobacteria	Acidimicrobiia	Microtrichales	Ilumatobacteraceae	Ilumatobacter	0.000420993	9.27466e-05	0.000127745
ASV1213	-1.50061	0.166332	0.333636	Shoot-Soil	Bacteria	Actinobacteria	Acidimicrobiia	Microtrichales	Ilumatobacteraceae	Ilumatobacter	0.000420993	9.27466e-05	0.000127745
ASV1213	-0.387234	0.5956	0.749811	Root-Shoot	Bacteria	Actinobacteria	Acidimicrobiia	Microtrichales	Ilumatobacteraceae	Ilumatobacter	0.000420993	9.27466e-05	0.000127745
ASV1214	-0.793241	0.670019	0.806841	Root-Soil	Bacteria	Actinobacteria	Thermoleophilia	Gaiellales	Gaiellaceae	Gaiella	0.000326156	0.00010588	0.000100361
ASV1214	-1.18744	0.525577	0.695896	Shoot-Soil	Bacteria	Actinobacteria	Thermoleophilia	Gaiellales	Gaiellaceae	Gaiella	0.000326156	0.00010588	0.000100361
ASV1214	0.394194	0.752651	0.865113	Root-Shoot	Bacteria	Actinobacteria	Thermoleophilia	Gaiellales	Gaiellaceae	Gaiella	0.000326156	0.00010588	0.000100361
ASV1216	6.75424	0.000201067	0.00129781	Root-Soil	Bacteria	Proteobacteria	Gammaproteobacteria	Gammaproteobacteria_Incertae_Sedis	Unknown_Family	Acidibacter	0	0.000214523	1.95773e-05
ASV1216	2.67202	0.145515	0.306743	Shoot-Soil	Bacteria	Proteobacteria	Gammaproteobacteria	Gammaproteobacteria_Incertae_Sedis	Unknown_Family	Acidibacter	0	0.000214523	1.95773e-05
ASV1216	4.08222	0.00066497	0.00375589	Root-Shoot	Bacteria	Proteobacteria	Gammaproteobacteria	Gammaproteobacteria_Incertae_Sedis	Unknown_Family	Acidibacter	0	0.000214523	1.95773e-05
ASV1217	-3.74241	0.115938	0.260471	Root-Soil	Bacteria	Bacteroidetes	Bacteroidia	Chitinophagales	Chitinophagaceae	Niastella	2.35605e-05	8.14178e-05	0.000224138
ASV1217	-2.59528	0.277467	0.46949	Shoot-Soil	Bacteria	Bacteroidetes	Bacteroidia	Chitinophagales	Chitinophagaceae	Niastella	2.35605e-05	8.14178e-05	0.000224138
ASV1217	-1.14713	0.473472	0.654843	Root-Shoot	Bacteria	Bacteroidetes	Bacteroidia	Chitinophagales	Chitinophagaceae	Niastella	2.35605e-05	8.14178e-05	0.000224138
ASV1218	-4.08643	0.0131887	0.0480407	Root-Soil	Bacteria	Proteobacteria	Alphaproteobacteria	Elsterales	NA	NA	0.000483399	6.27431e-05	2.51807e-05
ASV1218	-4.9789	0.00269471	0.0126811	Shoot-Soil	Bacteria	Proteobacteria	Alphaproteobacteria	Elsterales	NA	NA	0.000483399	6.27431e-05	2.51807e-05
ASV1218	0.892471	0.427521	0.615659	Root-Shoot	Bacteria	Proteobacteria	Alphaproteobacteria	Elsterales	NA	NA	0.000483399	6.27431e-05	2.51807e-05
ASV122	6.80335	2.61531e-09	3.67785e-08	Root-Soil	Bacteria	Bacteroidetes	Bacteroidia	Flavobacteriales	Crocinitomicaceae	Fluviicola	3.47225e-05	0.00228943	0.000750994
ASV122	5.41527	2.36893e-06	2.26521e-05	Shoot-Soil	Bacteria	Bacteroidetes	Bacteroidia	Flavobacteriales	Crocinitomicaceae	Fluviicola	3.47225e-05	0.00228943	0.000750994
ASV122	1.38809	0.0631716	0.166158	Root-Shoot	Bacteria	Bacteroidetes	Bacteroidia	Flavobacteriales	Crocinitomicaceae	Fluviicola	3.47225e-05	0.00228943	0.000750994
ASV1220	8.02763	NA	NA	Root-Soil	Bacteria	Cyanobacteria	Oxyphotobacteria	Oxyphotobacteria_Incertae_Sedis	Unknown_Family	Leptolyngbya_EcFYyyy-00	0	2.04018e-05	0.000264812
ASV1220	19.1061	NA	NA	Shoot-Soil	Bacteria	Cyanobacteria	Oxyphotobacteria	Oxyphotobacteria_Incertae_Sedis	Unknown_Family	Leptolyngbya_EcFYyyy-00	0	2.04018e-05	0.000264812
ASV1220	-11.0785	NA	NA	Root-Shoot	Bacteria	Cyanobacteria	Oxyphotobacteria	Oxyphotobacteria_Incertae_Sedis	Unknown_Family	Leptolyngbya_EcFYyyy-00	0	2.04018e-05	0.000264812
ASV1221	-4.03707	0.0414263	0.120424	Root-Soil	Bacteria	Proteobacteria	Deltaproteobacteria	Myxococcales	Haliangiaceae	Haliangium	0.000647922	5.21384e-05	6.09923e-05
ASV1221	-3.85082	0.0528505	0.145469	Shoot-Soil	Bacteria	Proteobacteria	Deltaproteobacteria	Myxococcales	Haliangiaceae	Haliangium	0.000647922	5.21384e-05	6.09923e-05
ASV1221	-0.186257	0.889291	0.95438	Root-Shoot	Bacteria	Proteobacteria	Deltaproteobacteria	Myxococcales	Haliangiaceae	Haliangium	0.000647922	5.21384e-05	6.09923e-05
ASV1222	-1.94702	0.408247	0.598249	Root-Soil	Bacteria	Proteobacteria	Deltaproteobacteria	Oligoflexales	Oligoflexaceae	Oligoflexus	6.40431e-05	2.5618e-05	0.000305317
ASV1222	2.72224	0.248222	0.437782	Shoot-Soil	Bacteria	Proteobacteria	Deltaproteobacteria	Oligoflexales	Oligoflexaceae	Oligoflexus	6.40431e-05	2.5618e-05	0.000305317
ASV1222	-4.66925	0.00311116	0.014228	Root-Shoot	Bacteria	Proteobacteria	Deltaproteobacteria	Oligoflexales	Oligoflexaceae	Oligoflexus	6.40431e-05	2.5618e-05	0.000305317
ASV1223	-5.14103	0.000131174	0.000884911	Root-Soil	Bacteria	Proteobacteria	Gammaproteobacteria	Steroidobacterales	Steroidobacteraceae	NA	0.000784957	6.59389e-05	5.87276e-05
ASV1223	-3.96171	0.00326224	0.0148072	Shoot-Soil	Bacteria	Proteobacteria	Gammaproteobacteria	Steroidobacterales	Steroidobacteraceae	NA	0.000784957	6.59389e-05	5.87276e-05
ASV1223	-1.17932	0.197608	0.374501	Root-Shoot	Bacteria	Proteobacteria	Gammaproteobacteria	Steroidobacterales	Steroidobacteraceae	NA	0.000784957	6.59389e-05	5.87276e-05
ASV1224	-0.686453	0.606847	0.759056	Root-Soil	Bacteria	Firmicutes	Bacilli	Bacillales	Paenibacillaceae	Paenibacillus	0.000241522	0.000115223	0.000100917
ASV1224	-1.03099	0.442085	0.627775	Shoot-Soil	Bacteria	Firmicutes	Bacilli	Bacillales	Paenibacillaceae	Paenibacillus	0.000241522	0.000115223	0.000100917
ASV1224	0.344538	0.701423	0.829349	Root-Shoot	Bacteria	Firmicutes	Bacilli	Bacillales	Paenibacillaceae	Paenibacillus	0.000241522	0.000115223	0.000100917
ASV1225	-6.07262	0.00177256	0.00893477	Root-Soil	Bacteria	Proteobacteria	Alphaproteobacteria	Rhizobiales	KF-JG30-B3	NA	0.000978723	3.61243e-05	2.76926e-05
ASV1225	-5.21509	0.00748278	0.030248	Shoot-Soil	Bacteria	Proteobacteria	Alphaproteobacteria	Rhizobiales	KF-JG30-B3	NA	0.000978723	3.61243e-05	2.76926e-05
ASV1225	-0.857528	0.516817	0.688085	Root-Shoot	Bacteria	Proteobacteria	Alphaproteobacteria	Rhizobiales	KF-JG30-B3	NA	0.000978723	3.61243e-05	2.76926e-05
ASV1226	-6.79126	0.000918755	0.00499501	Root-Soil	Bacteria	Proteobacteria	Gammaproteobacteria	Betaproteobacteriales	SC-I-84	NA	0.000753844	4.97075e-05	1.41715e-05
ASV1226	-11.2628	4.85782e-08	5.78226e-07	Shoot-Soil	Bacteria	Proteobacteria	Gammaproteobacteria	Betaproteobacteriales	SC-I-84	NA	0.000753844	4.97075e-05	1.41715e-05
ASV1226	4.47155	0.00135893	0.00704265	Root-Shoot	Bacteria	Proteobacteria	Gammaproteobacteria	Betaproteobacteriales	SC-I-84	NA	0.000753844	4.97075e-05	1.41715e-05
ASV1227	-4.09089	0.00242419	0.0116334	Root-Soil	Bacteria	Acidobacteria	Subgroup_6	NA	NA	NA	0.000736637	5.11863e-05	8.2425e-05
ASV1227	-2.23933	0.096906	0.228269	Shoot-Soil	Bacteria	Acidobacteria	Subgroup_6	NA	NA	NA	0.000736637	5.11863e-05	8.2425e-05
ASV1227	-1.85156	0.0432177	0.124303	Root-Shoot	Bacteria	Acidobacteria	Subgroup_6	NA	NA	NA	0.000736637	5.11863e-05	8.2425e-05
ASV1228	-3.1867	0.00972106	0.0372924	Root-Soil	Bacteria	Actinobacteria	MB-A2-108	NA	NA	NA	0.000552826	5.06288e-05	8.10981e-05
ASV1228	-1.92469	0.119	0.265778	Shoot-Soil	Bacteria	Actinobacteria	MB-A2-108	NA	NA	NA	0.000552826	5.06288e-05	8.10981e-05
ASV1228	-1.26201	0.13107	0.284116	Root-Shoot	Bacteria	Actinobacteria	MB-A2-108	NA	NA	NA	0.000552826	5.06288e-05	8.10981e-05
ASV1229	-3.42979	0.0682505	0.176544	Root-Soil	Bacteria	Acidobacteria	Subgroup_6	NA	NA	NA	0.000489948	9.84358e-05	3.96563e-05
ASV1229	-2.90185	0.124446	0.274335	Shoot-Soil	Bacteria	Acidobacteria	Subgroup_6	NA	NA	NA	0.000489948	9.84358e-05	3.96563e-05
ASV1229	-0.527942	0.678001	0.812276	Root-Shoot	Bacteria	Acidobacteria	Subgroup_6	NA	NA	NA	0.000489948	9.84358e-05	3.96563e-05
ASV123	2.72394	0.0301672	0.0942886	Root-Soil	Bacteria	Proteobacteria	Alphaproteobacteria	Rhizobiales	Rhizobiaceae	Allorhizobium-Neorhizobium-Pararhizobium-Rhizobium	0.00014659	0.00137761	0.00153083
ASV123	2.99048	0.0177904	0.0616001	Shoot-Soil	Bacteria	Proteobacteria	Alphaproteobacteria	Rhizobiales	Rhizobiaceae	Allorhizobium-Neorhizobium-Pararhizobium-Rhizobium	0.00014659	0.00137761	0.00153083
ASV123	-0.266541	0.751049	0.864334	Root-Shoot	Bacteria	Proteobacteria	Alphaproteobacteria	Rhizobiales	Rhizobiaceae	Allorhizobium-Neorhizobium-Pararhizobium-Rhizobium	0.00014659	0.00137761	0.00153083
ASV1230	-3.15387	0.0857817	0.208855	Root-Soil	Bacteria	Gemmatimonadetes	Gemmatimonadetes	Gemmatimonadales	Gemmatimonadaceae	NA	0.000548106	5.05734e-05	4.98886e-05
ASV1230	-3.11474	0.0914053	0.218711	Shoot-Soil	Bacteria	Gemmatimonadetes	Gemmatimonadetes	Gemmatimonadales	Gemmatimonadaceae	NA	0.000548106	5.05734e-05	4.98886e-05
ASV1230	-0.0391273	0.97483	1	Root-Shoot	Bacteria	Gemmatimonadetes	Gemmatimonadetes	Gemmatimonadales	Gemmatimonadaceae	NA	0.000548106	5.05734e-05	4.98886e-05
ASV1231	4.02239	NA	NA	Root-Soil	Bacteria	Proteobacteria	Gammaproteobacteria	Betaproteobacteriales	Burkholderiaceae	Massilia	2.91065e-05	8.28891e-05	0.00022868
ASV1231	9.65981	NA	NA	Shoot-Soil	Bacteria	Proteobacteria	Gammaproteobacteria	Betaproteobacteriales	Burkholderiaceae	Massilia	2.91065e-05	8.28891e-05	0.00022868
ASV1231	-5.63742	NA	NA	Root-Shoot	Bacteria	Proteobacteria	Gammaproteobacteria	Betaproteobacteriales	Burkholderiaceae	Massilia	2.91065e-05	8.28891e-05	0.00022868
ASV1232	2.41118	0.388315	0.581458	Root-Soil	Bacteria	Actinobacteria	Actinobacteria	Micromonosporales	Micromonosporaceae	Actinoplanes	7.75201e-06	0.000105321	0.000150495
ASV1232	5.9117	0.0350358	0.105726	Shoot-Soil	Bacteria	Actinobacteria	Actinobacteria	Micromonosporales	Micromonosporaceae	Actinoplanes	7.75201e-06	0.000105321	0.000150495
ASV1232	-3.50052	0.0600562	0.159873	Root-Shoot	Bacteria	Actinobacteria	Actinobacteria	Micromonosporales	Micromonosporaceae	Actinoplanes	7.75201e-06	0.000105321	0.000150495
ASV1233	2.33735	0.456254	0.63956	Root-Soil	Bacteria	Proteobacteria	Gammaproteobacteria	Betaproteobacteriales	Burkholderiaceae	Massilia	0	4.11884e-05	0.000259436
ASV1233	4.09846	0.193118	0.368096	Shoot-Soil	Bacteria	Proteobacteria	Gammaproteobacteria	Betaproteobacteriales	Burkholderiaceae	Massilia	0	4.11884e-05	0.000259436
ASV1233	-1.76111	0.399763	0.590782	Root-Shoot	Bacteria	Proteobacteria	Gammaproteobacteria	Betaproteobacteriales	Burkholderiaceae	Massilia	0	4.11884e-05	0.000259436
ASV1234	3.09772	0.0696264	0.178846	Root-Soil	Bacteria	Actinobacteria	Actinobacteria	Propionibacteriales	Nocardioidaceae	Marmoricola	2.03088e-05	0.000109198	0.000232718
ASV1234	4.71231	0.00592483	0.0248063	Shoot-Soil	Bacteria	Actinobacteria	Actinobacteria	Propionibacteriales	Nocardioidaceae	Marmoricola	2.03088e-05	0.000109198	0.000232718
ASV1234	-1.6146	0.147691	0.309871	Root-Shoot	Bacteria	Actinobacteria	Actinobacteria	Propionibacteriales	Nocardioidaceae	Marmoricola	2.03088e-05	0.000109198	0.000232718
ASV1236	23.4604	2.18796e-41	3.75892e-39	Root-Soil	Bacteria	Proteobacteria	NA	NA	NA	NA	0	0.000253676	3.70826e-05
ASV1236	18.6861	2.51098e-26	1.66988e-24	Shoot-Soil	Bacteria	Proteobacteria	NA	NA	NA	NA	0	0.000253676	3.70826e-05
ASV1236	4.7743	3.12246e-05	0.000242916	Root-Shoot	Bacteria	Proteobacteria	NA	NA	NA	NA	0	0.000253676	3.70826e-05
ASV1237	-1.47874	0.205297	0.384973	Root-Soil	Bacteria	Proteobacteria	Alphaproteobacteria	Reyranellales	Reyranellaceae	Reyranella	0.00040305	8.32515e-05	0.000101275
ASV1237	-1.32913	0.257191	0.447074	Shoot-Soil	Bacteria	Proteobacteria	Alphaproteobacteria	Reyranellales	Reyranellaceae	Reyranella	0.00040305	8.32515e-05	0.000101275
ASV1237	-0.149613	0.84939	0.928676	Root-Shoot	Bacteria	Proteobacteria	Alphaproteobacteria	Reyranellales	Reyranellaceae	Reyranella	0.00040305	8.32515e-05	0.000101275
ASV1238	-0.290327	0.829553	0.915066	Root-Soil	Bacteria	Proteobacteria	Gammaproteobacteria	Betaproteobacteriales	Methylophilaceae	NA	0.000290519	0.000172263	4.54212e-05
ASV1238	-2.94722	0.030883	0.0959729	Shoot-Soil	Bacteria	Proteobacteria	Gammaproteobacteria	Betaproteobacteriales	Methylophilaceae	NA	0.000290519	0.000172263	4.54212e-05
ASV1238	2.6569	0.0038117	0.0169285	Root-Shoot	Bacteria	Proteobacteria	Gammaproteobacteria	Betaproteobacteriales	Methylophilaceae	NA	0.000290519	0.000172263	4.54212e-05
ASV1239	4.60149	0.000219245	0.00140023	Root-Soil	Bacteria	Chloroflexi	Anaerolineae	SBR1031	A4b	NA	2.90835e-05	0.000237067	3.74215e-05
ASV1239	1.65392	0.189401	0.363973	Shoot-Soil	Bacteria	Chloroflexi	Anaerolineae	SBR1031	A4b	NA	2.90835e-05	0.000237067	3.74215e-05
ASV1239	2.94757	0.00030738	0.00191102	Root-Shoot	Bacteria	Chloroflexi	Anaerolineae	SBR1031	A4b	NA	2.90835e-05	0.000237067	3.74215e-05
ASV124	17.0939	8.05174e-07	8.16903e-06	Root-Soil	Bacteria	Bacteroidetes	Bacteroidia	Flavobacteriales	Flavobacteriaceae	Flavobacterium	0	0.000541744	0.0024603
ASV124	15.9253	4.71944e-06	4.28995e-05	Shoot-Soil	Bacteria	Bacteroidetes	Bacteroidia	Flavobacteriales	Flavobacteriaceae	Flavobacterium	0	0.000541744	0.0024603
ASV124	1.1686	0.613094	0.763442	Root-Shoot	Bacteria	Bacteroidetes	Bacteroidia	Flavobacteriales	Flavobacteriaceae	Flavobacterium	0	0.000541744	0.0024603
ASV1240	22.0602	NA	NA	Root-Soil	Bacteria	Proteobacteria	Gammaproteobacteria	Betaproteobacteriales	Burkholderiaceae	Pelomonas	0	0.000206903	6.94726e-05
ASV1240	21.4757	NA	NA	Shoot-Soil	Bacteria	Proteobacteria	Gammaproteobacteria	Betaproteobacteriales	Burkholderiaceae	Pelomonas	0	0.000206903	6.94726e-05
ASV1240	0.584495	NA	NA	Root-Shoot	Bacteria	Proteobacteria	Gammaproteobacteria	Betaproteobacteriales	Burkholderiaceae	Pelomonas	0	0.000206903	6.94726e-05
ASV1241	25.1095	1.81674e-18	6.71219e-17	Root-Soil	Bacteria	Proteobacteria	Gammaproteobacteria	Gammaproteobacteria_Incertae_Sedis	Unknown_Family	Acidibacter	0	0.000213337	9.18813e-06
ASV1241	16.2089	1.89884e-08	2.3899e-07	Shoot-Soil	Bacteria	Proteobacteria	Gammaproteobacteria	Gammaproteobacteria_Incertae_Sedis	Unknown_Family	Acidibacter	0	0.000213337	9.18813e-06
ASV1241	8.90056	3.14628e-06	2.93236e-05	Root-Shoot	Bacteria	Proteobacteria	Gammaproteobacteria	Gammaproteobacteria_Incertae_Sedis	Unknown_Family	Acidibacter	0	0.000213337	9.18813e-06
ASV1242	1.34834	0.567835	0.728378	Root-Soil	Bacteria	Bacteroidetes	Bacteroidia	Flavobacteriales	Flavobacteriaceae	Flavobacterium	4.39826e-05	3.50524e-05	0.000250634
ASV1242	3.90199	0.0992105	0.232212	Shoot-Soil	Bacteria	Bacteroidetes	Bacteroidia	Flavobacteriales	Flavobacteriaceae	Flavobacterium	4.39826e-05	3.50524e-05	0.000250634
ASV1242	-2.55365	0.104419	0.240849	Root-Shoot	Bacteria	Bacteroidetes	Bacteroidia	Flavobacteriales	Flavobacteriaceae	Flavobacterium	4.39826e-05	3.50524e-05	0.000250634
ASV1243	3.21365	0.235328	0.422347	Root-Soil	Bacteria	Proteobacteria	Deltaproteobacteria	Myxococcales	Haliangiaceae	Haliangium	2.11854e-05	0.000252645	4.93804e-06
ASV1243	-0.586226	0.829793	0.915187	Shoot-Soil	Bacteria	Proteobacteria	Deltaproteobacteria	Myxococcales	Haliangiaceae	Haliangium	2.11854e-05	0.000252645	4.93804e-06
ASV1243	3.79987	0.0362018	0.108416	Root-Shoot	Bacteria	Proteobacteria	Deltaproteobacteria	Myxococcales	Haliangiaceae	Haliangium	2.11854e-05	0.000252645	4.93804e-06
ASV1244	-2.96417	0.00417178	0.018237	Root-Soil	Bacteria	Actinobacteria	Actinobacteria	Kineosporiales	Kineosporiaceae	Angustibacter	7.26317e-05	1.14813e-05	0.000281209
ASV1244	2.73096	0.00724192	0.0294476	Shoot-Soil	Bacteria	Actinobacteria	Actinobacteria	Kineosporiales	Kineosporiaceae	Angustibacter	7.26317e-05	1.14813e-05	0.000281209
ASV1244	-5.69513	7.31607e-16	2.1796e-14	Root-Shoot	Bacteria	Actinobacteria	Actinobacteria	Kineosporiales	Kineosporiaceae	Angustibacter	7.26317e-05	1.14813e-05	0.000281209
ASV1245	22.6368	9.01669e-07	9.08544e-06	Root-Soil	Bacteria	Proteobacteria	Gammaproteobacteria	Gammaproteobacteria_Incertae_Sedis	Unknown_Family	Acidibacter	0	0.000150848	0
ASV1245	0	1	1	Shoot-Soil	Bacteria	Proteobacteria	Gammaproteobacteria	Gammaproteobacteria_Incertae_Sedis	Unknown_Family	Acidibacter	0	0.000150848	0
ASV1245	33.4209	2.39429e-27	1.73805e-25	Root-Shoot	Bacteria	Proteobacteria	Gammaproteobacteria	Gammaproteobacteria_Incertae_Sedis	Unknown_Family	Acidibacter	0	0.000150848	0
ASV1246	5.21021	0.000141528	0.000950406	Root-Soil	Bacteria	Actinobacteria	NA	NA	NA	NA	1.02822e-05	0.000252544	9.05403e-05
ASV1246	4.21661	0.00218051	0.0106172	Shoot-Soil	Bacteria	Actinobacteria	NA	NA	NA	NA	1.02822e-05	0.000252544	9.05403e-05
ASV1246	0.993597	0.259127	0.449298	Root-Shoot	Bacteria	Actinobacteria	NA	NA	NA	NA	1.02822e-05	0.000252544	9.05403e-05
ASV1247	28.3036	3.32904e-19	1.27568e-17	Root-Soil	Bacteria	Proteobacteria	Gammaproteobacteria	Gammaproteobacteria_Incertae_Sedis	Unknown_Family	Acidibacter	0	0.000218313	1.02963e-05
ASV1247	15.94	5.23199e-07	5.44761e-06	Shoot-Soil	Bacteria	Proteobacteria	Gammaproteobacteria	Gammaproteobacteria_Incertae_Sedis	Unknown_Family	Acidibacter	0	0.000218313	1.02963e-05
ASV1247	12.3636	4.7325e-09	6.42071e-08	Root-Shoot	Bacteria	Proteobacteria	Gammaproteobacteria	Gammaproteobacteria_Incertae_Sedis	Unknown_Family	Acidibacter	0	0.000218313	1.02963e-05
ASV1248	-0.970282	0.565554	0.726446	Root-Soil	Bacteria	Proteobacteria	Alphaproteobacteria	Sphingomonadales	Sphingomonadaceae	Sphingomonas	0.000110375	5.14702e-05	0.000234913
ASV1248	3.10001	0.0663979	0.172748	Shoot-Soil	Bacteria	Proteobacteria	Alphaproteobacteria	Sphingomonadales	Sphingomonadaceae	Sphingomonas	0.000110375	5.14702e-05	0.000234913
ASV1248	-4.07029	0.000329921	0.00203156	Root-Shoot	Bacteria	Proteobacteria	Alphaproteobacteria	Sphingomonadales	Sphingomonadaceae	Sphingomonas	0.000110375	5.14702e-05	0.000234913
ASV1249	-0.00404257	0.998888	1	Root-Soil	Bacteria	Actinobacteria	Actinobacteria	Propionibacteriales	Nocardioidaceae	Marmoricola	6.18144e-05	6.16436e-05	0.000271784
ASV1249	4.24832	0.143931	0.304586	Shoot-Soil	Bacteria	Actinobacteria	Actinobacteria	Propionibacteriales	Nocardioidaceae	Marmoricola	6.18144e-05	6.16436e-05	0.000271784
ASV1249	-4.25237	0.0282248	0.089548	Root-Shoot	Bacteria	Actinobacteria	Actinobacteria	Propionibacteriales	Nocardioidaceae	Marmoricola	6.18144e-05	6.16436e-05	0.000271784
ASV125	7.25118	1.1049e-05	9.41265e-05	Root-Soil	Bacteria	Bacteroidetes	Bacteroidia	Chitinophagales	Chitinophagaceae	Niastella	4.22941e-05	0.0024543	0.000393364
ASV125	2.9024	0.0801676	0.198694	Shoot-Soil	Bacteria	Bacteroidetes	Bacteroidia	Chitinophagales	Chitinophagaceae	Niastella	4.22941e-05	0.0024543	0.000393364
ASV125	4.34878	6.45127e-05	0.000467649	Root-Shoot	Bacteria	Bacteroidetes	Bacteroidia	Chitinophagales	Chitinophagaceae	Niastella	4.22941e-05	0.0024543	0.000393364
ASV1250	3.74614	0.137296	0.293803	Root-Soil	Bacteria	Actinobacteria	Actinobacteria	Micrococcales	Microbacteriaceae	Leifsonia	1.31784e-05	7.06129e-05	2.41258e-05
ASV1250	0.914021	0.718536	0.842912	Shoot-Soil	Bacteria	Actinobacteria	Actinobacteria	Micrococcales	Microbacteriaceae	Leifsonia	1.31784e-05	7.06129e-05	2.41258e-05
ASV1250	2.83212	0.0925368	0.221008	Root-Shoot	Bacteria	Actinobacteria	Actinobacteria	Micrococcales	Microbacteriaceae	Leifsonia	1.31784e-05	7.06129e-05	2.41258e-05
ASV1251	0.736439	0.783346	0.884758	Root-Soil	Bacteria	Bacteroidetes	Bacteroidia	Flavobacteriales	Flavobacteriaceae	Flavobacterium	2.07696e-05	3.82021e-05	0.000265608
ASV1251	3.65156	0.174094	0.343785	Shoot-Soil	Bacteria	Bacteroidetes	Bacteroidia	Flavobacteriales	Flavobacteriaceae	Flavobacterium	2.07696e-05	3.82021e-05	0.000265608
ASV1251	-2.91512	0.103515	0.239406	Root-Shoot	Bacteria	Bacteroidetes	Bacteroidia	Flavobacteriales	Flavobacteriaceae	Flavobacterium	2.07696e-05	3.82021e-05	0.000265608
ASV1253	-3.8529	0.0714859	0.182621	Root-Soil	Bacteria	Actinobacteria	Actinobacteria	Frankiales	Geodermatophilaceae	Blastococcus	0.00043695	7.87285e-05	8.3407e-05
ASV1253	-3.51526	0.101566	0.236224	Shoot-Soil	Bacteria	Actinobacteria	Actinobacteria	Frankiales	Geodermatophilaceae	Blastococcus	0.00043695	7.87285e-05	8.3407e-05
ASV1253	-0.337644	0.814663	0.905201	Root-Shoot	Bacteria	Actinobacteria	Actinobacteria	Frankiales	Geodermatophilaceae	Blastococcus	0.00043695	7.87285e-05	8.3407e-05
ASV1254	0	1	1	Root-Soil	Bacteria	Proteobacteria	Alphaproteobacteria	Rhizobiales	Rhizobiaceae	Allorhizobium-Neorhizobium-Pararhizobium-Rhizobium	0	0	0.000329925
ASV1254	21.0562	6.56147e-06	5.84578e-05	Shoot-Soil	Bacteria	Proteobacteria	Alphaproteobacteria	Rhizobiales	Rhizobiaceae	Allorhizobium-Neorhizobium-Pararhizobium-Rhizobium	0	0	0.000329925
ASV1254	-39.9077	1.41525e-37	2.14536e-35	Root-Shoot	Bacteria	Proteobacteria	Alphaproteobacteria	Rhizobiales	Rhizobiaceae	Allorhizobium-Neorhizobium-Pararhizobium-Rhizobium	0	0	0.000329925
ASV1255	-0.26814	0.801289	0.896622	Root-Soil	Bacteria	Chloroflexi	NA	NA	NA	NA	0.00026849	0.000125931	7.46137e-05
ASV1255	-1.13397	0.290466	0.482534	Shoot-Soil	Bacteria	Chloroflexi	NA	NA	NA	NA	0.00026849	0.000125931	7.46137e-05
ASV1255	0.86583	0.229337	0.415174	Root-Shoot	Bacteria	Chloroflexi	NA	NA	NA	NA	0.00026849	0.000125931	7.46137e-05
ASV1256	-1.97733	0.186962	0.360847	Root-Soil	Bacteria	Gemmatimonadetes	Gemmatimonadetes	Gemmatimonadales	Gemmatimonadaceae	Gemmatimonas	0.000424592	7.37707e-05	5.22849e-05
ASV1256	-2.45386	0.103633	0.239517	Shoot-Soil	Bacteria	Gemmatimonadetes	Gemmatimonadetes	Gemmatimonadales	Gemmatimonadaceae	Gemmatimonas	0.000424592	7.37707e-05	5.22849e-05
ASV1256	0.476532	0.638649	0.785052	Root-Shoot	Bacteria	Gemmatimonadetes	Gemmatimonadetes	Gemmatimonadales	Gemmatimonadaceae	Gemmatimonas	0.000424592	7.37707e-05	5.22849e-05
ASV1257	1.08804	0.445037	0.630143	Root-Soil	Bacteria	Actinobacteria	Thermoleophilia	Gaiellales	NA	NA	3.89165e-05	6.16315e-05	0.000255997
ASV1257	6.02438	2.25241e-05	0.000179996	Shoot-Soil	Bacteria	Actinobacteria	Thermoleophilia	Gaiellales	NA	NA	3.89165e-05	6.16315e-05	0.000255997
ASV1257	-4.93634	1.39708e-07	1.5709e-06	Root-Shoot	Bacteria	Actinobacteria	Thermoleophilia	Gaiellales	NA	NA	3.89165e-05	6.16315e-05	0.000255997
ASV1258	-6.2249	0.0331828	0.101228	Root-Soil	Bacteria	Actinobacteria	Actinobacteria	Propionibacteriales	Nocardioidaceae	Aeromicrobium	2.01947e-05	1.60912e-05	0.000295613
ASV1258	3.66521	0.210692	0.391356	Shoot-Soil	Bacteria	Actinobacteria	Actinobacteria	Propionibacteriales	Nocardioidaceae	Aeromicrobium	2.01947e-05	1.60912e-05	0.000295613
ASV1258	-9.89011	4.41955e-07	4.64864e-06	Root-Shoot	Bacteria	Actinobacteria	Actinobacteria	Propionibacteriales	Nocardioidaceae	Aeromicrobium	2.01947e-05	1.60912e-05	0.000295613
ASV1259	-0.447423	0.866197	0.939266	Root-Soil	Bacteria	Acidobacteria	Blastocatellia_(Subgroup_4)	Pyrinomonadales	Pyrinomonadaceae	RB41	0.000433024	7.64481e-05	5.79122e-05
ASV1259	-0.318894	0.904841	0.965339	Shoot-Soil	Bacteria	Acidobacteria	Blastocatellia_(Subgroup_4)	Pyrinomonadales	Pyrinomonadaceae	RB41	0.000433024	7.64481e-05	5.79122e-05
ASV1259	-0.128529	0.942642	0.989386	Root-Shoot	Bacteria	Acidobacteria	Blastocatellia_(Subgroup_4)	Pyrinomonadales	Pyrinomonadaceae	RB41	0.000433024	7.64481e-05	5.79122e-05
ASV126	3.48251	0.000179538	0.00117803	Root-Soil	Bacteria	Proteobacteria	Deltaproteobacteria	Myxococcales	Polyangiaceae	Pajaroellobacter	0.000200129	0.0025407	0.000493093
ASV126	0.984242	0.29231	0.484348	Shoot-Soil	Bacteria	Proteobacteria	Deltaproteobacteria	Myxococcales	Polyangiaceae	Pajaroellobacter	0.000200129	0.0025407	0.000493093
ASV126	2.49827	5.78078e-05	0.00042472	Root-Shoot	Bacteria	Proteobacteria	Deltaproteobacteria	Myxococcales	Polyangiaceae	Pajaroellobacter	0.000200129	0.0025407	0.000493093
ASV1260	-4.55542	0.00870859	0.0340339	Root-Soil	Bacteria	Gemmatimonadetes	Gemmatimonadetes	Gemmatimonadales	Gemmatimonadaceae	NA	0.000595852	4.7901e-05	3.57499e-05
ASV1260	-5.03869	0.00389994	0.0172313	Shoot-Soil	Bacteria	Gemmatimonadetes	Gemmatimonadetes	Gemmatimonadales	Gemmatimonadaceae	NA	0.000595852	4.7901e-05	3.57499e-05
ASV1260	0.483264	0.681916	0.815373	Root-Shoot	Bacteria	Gemmatimonadetes	Gemmatimonadetes	Gemmatimonadales	Gemmatimonadaceae	NA	0.000595852	4.7901e-05	3.57499e-05
ASV1261	1.1226	0.402754	0.593339	Root-Soil	Bacteria	Actinobacteria	Actinobacteria	Propionibacteriales	Nocardioidaceae	Nocardioides	5.8732e-05	6.37511e-05	0.00028937
ASV1261	4.02927	0.00270314	0.0127089	Shoot-Soil	Bacteria	Actinobacteria	Actinobacteria	Propionibacteriales	Nocardioidaceae	Nocardioides	5.8732e-05	6.37511e-05	0.00028937
ASV1261	-2.90667	0.00104072	0.0055613	Root-Shoot	Bacteria	Actinobacteria	Actinobacteria	Propionibacteriales	Nocardioidaceae	Nocardioides	5.8732e-05	6.37511e-05	0.00028937
ASV1262	-4.98283	0.0183658	0.0632736	Root-Soil	Bacteria	Acidobacteria	Subgroup_6	NA	NA	NA	0.000541246	5.03538e-05	3.71704e-05
ASV1262	-4.97038	0.0192214	0.0654988	Shoot-Soil	Bacteria	Acidobacteria	Subgroup_6	NA	NA	NA	0.000541246	5.03538e-05	3.71704e-05
ASV1262	-0.0124481	0.993057	1	Root-Shoot	Bacteria	Acidobacteria	Subgroup_6	NA	NA	NA	0.000541246	5.03538e-05	3.71704e-05
ASV1263	3.11016	0.0628281	0.165466	Root-Soil	Bacteria	Bacteroidetes	Bacteroidia	Cytophagales	Microscillaceae	NA	5.26441e-05	0.000164078	9.87961e-05
ASV1263	2.24699	0.181128	0.35315	Shoot-Soil	Bacteria	Bacteroidetes	Bacteroidia	Cytophagales	Microscillaceae	NA	5.26441e-05	0.000164078	9.87961e-05
ASV1263	0.863171	0.436784	0.623597	Root-Shoot	Bacteria	Bacteroidetes	Bacteroidia	Cytophagales	Microscillaceae	NA	5.26441e-05	0.000164078	9.87961e-05
ASV1264	19.0044	4.42523e-05	0.000334668	Root-Soil	Bacteria	Proteobacteria	Gammaproteobacteria	Betaproteobacteriales	Burkholderiaceae	Massilia	0	0.000265708	0.000102534
ASV1264	30	1.34865e-10	2.23144e-09	Shoot-Soil	Bacteria	Proteobacteria	Gammaproteobacteria	Betaproteobacteriales	Burkholderiaceae	Massilia	0	0.000265708	0.000102534
ASV1264	-10.9956	0.000412354	0.00246552	Root-Shoot	Bacteria	Proteobacteria	Gammaproteobacteria	Betaproteobacteriales	Burkholderiaceae	Massilia	0	0.000265708	0.000102534
ASV1265	-0.243874	0.908399	0.967747	Root-Soil	Bacteria	Actinobacteria	Thermoleophilia	Solirubrobacterales	Solirubrobacteraceae	Conexibacter	5.64645e-05	4.14765e-05	0.000252594
ASV1265	4.04888	0.0563942	0.152615	Shoot-Soil	Bacteria	Actinobacteria	Thermoleophilia	Solirubrobacterales	Solirubrobacteraceae	Conexibacter	5.64645e-05	4.14765e-05	0.000252594
ASV1265	-4.29275	0.00241532	0.0116144	Root-Shoot	Bacteria	Actinobacteria	Thermoleophilia	Solirubrobacterales	Solirubrobacteraceae	Conexibacter	5.64645e-05	4.14765e-05	0.000252594
ASV1267	-2.02951	0.452977	0.636923	Root-Soil	Bacteria	Chloroflexi	OLB14	NA	NA	NA	0.000558833	3.94889e-05	3.12677e-05
ASV1267	-4.30789	0.113214	0.255593	Shoot-Soil	Bacteria	Chloroflexi	OLB14	NA	NA	NA	0.000558833	3.94889e-05	3.12677e-05
ASV1267	2.27837	0.212055	0.393212	Root-Shoot	Bacteria	Chloroflexi	OLB14	NA	NA	NA	0.000558833	3.94889e-05	3.12677e-05
ASV1269	6.12478	0.00299328	0.0137621	Root-Soil	Bacteria	Proteobacteria	Deltaproteobacteria	Myxococcales	Haliangiaceae	Haliangium	0	0.000249996	1.25303e-05
ASV1269	1.56686	0.45235	0.636251	Shoot-Soil	Bacteria	Proteobacteria	Deltaproteobacteria	Myxococcales	Haliangiaceae	Haliangium	0	0.000249996	1.25303e-05
ASV1269	4.55792	0.000878955	0.00480396	Root-Shoot	Bacteria	Proteobacteria	Deltaproteobacteria	Myxococcales	Haliangiaceae	Haliangium	0	0.000249996	1.25303e-05
ASV127	7.27885	7.68845e-11	1.34326e-09	Root-Soil	Bacteria	Proteobacteria	Deltaproteobacteria	Myxococcales	Sandaracinaceae	NA	2.29423e-05	0.00263451	0.000184772
ASV127	3.11138	0.00570347	0.0239769	Shoot-Soil	Bacteria	Proteobacteria	Deltaproteobacteria	Myxococcales	Sandaracinaceae	NA	2.29423e-05	0.00263451	0.000184772
ASV127	4.16746	9.30356e-09	1.22167e-07	Root-Shoot	Bacteria	Proteobacteria	Deltaproteobacteria	Myxococcales	Sandaracinaceae	NA	2.29423e-05	0.00263451	0.000184772
ASV1270	-9.76631	4.25851e-06	3.89501e-05	Root-Soil	Bacteria	Actinobacteria	Actinobacteria	Micrococcales	Intrasporangiaceae	Terrabacter	0.000622795	3.39152e-05	5.22801e-05
ASV1270	-10.6892	5.50217e-07	5.6887e-06	Shoot-Soil	Bacteria	Actinobacteria	Actinobacteria	Micrococcales	Intrasporangiaceae	Terrabacter	0.000622795	3.39152e-05	5.22801e-05
ASV1270	0.922869	0.521987	0.692846	Root-Shoot	Bacteria	Actinobacteria	Actinobacteria	Micrococcales	Intrasporangiaceae	Terrabacter	0.000622795	3.39152e-05	5.22801e-05
ASV1271	4.01988	0.191862	0.366923	Root-Soil	Bacteria	Bacteroidetes	Bacteroidia	Flavobacteriales	Flavobacteriaceae	Flavobacterium	5.3145e-05	2.07965e-05	0.000264458
ASV1271	1.45727	0.63772	0.784628	Shoot-Soil	Bacteria	Bacteroidetes	Bacteroidia	Flavobacteriales	Flavobacteriaceae	Flavobacterium	5.3145e-05	2.07965e-05	0.000264458
ASV1271	2.56261	0.215033	0.397163	Root-Shoot	Bacteria	Bacteroidetes	Bacteroidia	Flavobacteriales	Flavobacteriaceae	Flavobacterium	5.3145e-05	2.07965e-05	0.000264458
ASV1272	3.04981	NA	NA	Root-Soil	Bacteria	Bacteroidetes	Bacteroidia	Sphingobacteriales	Sphingobacteriaceae	Mucilaginibacter	0	0.000139896	0.000135219
ASV1272	5.95533	NA	NA	Shoot-Soil	Bacteria	Bacteroidetes	Bacteroidia	Sphingobacteriales	Sphingobacteriaceae	Mucilaginibacter	0	0.000139896	0.000135219
ASV1272	-2.90553	NA	NA	Root-Shoot	Bacteria	Bacteroidetes	Bacteroidia	Sphingobacteriales	Sphingobacteriaceae	Mucilaginibacter	0	0.000139896	0.000135219
ASV1273	5.96511	0.199322	0.37644	Root-Soil	Bacteria	Actinobacteria	Actinobacteria	Pseudonocardiales	Pseudonocardiaceae	NA	0	0.000324759	0
ASV1273	0	1	1	Shoot-Soil	Bacteria	Actinobacteria	Actinobacteria	Pseudonocardiales	Pseudonocardiaceae	NA	0	0.000324759	0
ASV1273	5.34392	0.0857318	0.208819	Root-Shoot	Bacteria	Actinobacteria	Actinobacteria	Pseudonocardiales	Pseudonocardiaceae	NA	0	0.000324759	0
ASV1274	24.1438	6.22984e-17	2.04513e-15	Root-Soil	Bacteria	Actinobacteria	Actinobacteria	Micromonosporales	Micromonosporaceae	Actinoplanes	0	0.000208159	3.14781e-05
ASV1274	17.7987	9.30975e-10	1.3908e-08	Shoot-Soil	Bacteria	Actinobacteria	Actinobacteria	Micromonosporales	Micromonosporaceae	Actinoplanes	0	0.000208159	3.14781e-05
ASV1274	6.34515	0.000976669	0.00525444	Root-Shoot	Bacteria	Actinobacteria	Actinobacteria	Micromonosporales	Micromonosporaceae	Actinoplanes	0	0.000208159	3.14781e-05
ASV1275	-0.850152	0.630077	0.779039	Root-Soil	Bacteria	Acidobacteria	Subgroup_6	NA	NA	NA	0.00030391	0.00011627	6.4804e-05
ASV1275	-1.90454	0.283558	0.476278	Shoot-Soil	Bacteria	Acidobacteria	Subgroup_6	NA	NA	NA	0.00030391	0.00011627	6.4804e-05
ASV1275	1.05439	0.374854	0.569574	Root-Shoot	Bacteria	Acidobacteria	Subgroup_6	NA	NA	NA	0.00030391	0.00011627	6.4804e-05
ASV1276	-9.46644	0.0290931	0.0917099	Root-Soil	Bacteria	Actinobacteria	Actinobacteria	Micrococcales	Micrococcaceae	Pseudarthrobacter	0.000142204	9.17801e-06	0.000244587
ASV1276	1.57477	0.717557	0.842243	Shoot-Soil	Bacteria	Actinobacteria	Actinobacteria	Micrococcales	Micrococcaceae	Pseudarthrobacter	0.000142204	9.17801e-06	0.000244587
ASV1276	-11.0412	0.000147864	0.000985887	Root-Shoot	Bacteria	Actinobacteria	Actinobacteria	Micrococcales	Micrococcaceae	Pseudarthrobacter	0.000142204	9.17801e-06	0.000244587
ASV1277	-2.95275	0.0433579	0.124477	Root-Soil	Bacteria	Nitrospirae	Nitrospira	Nitrospirales	Nitrospiraceae	Nitrospira	0.000500313	5.78909e-05	6.18423e-05
ASV1277	-2.62009	0.074384	0.187791	Shoot-Soil	Bacteria	Nitrospirae	Nitrospira	Nitrospirales	Nitrospiraceae	Nitrospira	0.000500313	5.78909e-05	6.18423e-05
ASV1277	-0.332653	0.73663	0.855414	Root-Shoot	Bacteria	Nitrospirae	Nitrospira	Nitrospirales	Nitrospiraceae	Nitrospira	0.000500313	5.78909e-05	6.18423e-05
ASV1278	-0.156814	0.926464	0.979392	Root-Soil	Bacteria	Proteobacteria	Deltaproteobacteria	Myxococcales	Haliangiaceae	Haliangium	0.000309784	0.000112961	4.74223e-05
ASV1278	-2.24837	0.188885	0.363319	Shoot-Soil	Bacteria	Proteobacteria	Deltaproteobacteria	Myxococcales	Haliangiaceae	Haliangium	0.000309784	0.000112961	4.74223e-05
ASV1278	2.09156	0.0690061	0.177771	Root-Shoot	Bacteria	Proteobacteria	Deltaproteobacteria	Myxococcales	Haliangiaceae	Haliangium	0.000309784	0.000112961	4.74223e-05
ASV1279	4.85117	0.0185063	0.0636512	Root-Soil	Bacteria	Proteobacteria	Gammaproteobacteria	Xanthomonadales	Xanthomonadaceae	Lysobacter	2.00417e-05	0.000239781	7.08349e-06
ASV1279	-0.270541	0.896598	0.959472	Shoot-Soil	Bacteria	Proteobacteria	Gammaproteobacteria	Xanthomonadales	Xanthomonadaceae	Lysobacter	2.00417e-05	0.000239781	7.08349e-06
ASV1279	5.12171	0.000197641	0.00128293	Root-Shoot	Bacteria	Proteobacteria	Gammaproteobacteria	Xanthomonadales	Xanthomonadaceae	Lysobacter	2.00417e-05	0.000239781	7.08349e-06
ASV128	5.31689	0.000109688	0.000753276	Root-Soil	Bacteria	Actinobacteria	Actinobacteria	Pseudonocardiales	Pseudonocardiaceae	Lechevalieria	5.79136e-05	0.00273617	6.87031e-05
ASV128	-1.23984	0.372063	0.566687	Shoot-Soil	Bacteria	Actinobacteria	Actinobacteria	Pseudonocardiales	Pseudonocardiaceae	Lechevalieria	5.79136e-05	0.00273617	6.87031e-05
ASV128	6.55673	1.69859e-12	3.55875e-11	Root-Shoot	Bacteria	Actinobacteria	Actinobacteria	Pseudonocardiales	Pseudonocardiaceae	Lechevalieria	5.79136e-05	0.00273617	6.87031e-05
ASV1280	6.33122	4.87796e-05	0.000366487	Root-Soil	Bacteria	Proteobacteria	Alphaproteobacteria	Rhizobiales	Xanthobacteraceae	NA	0	0.000234983	2.60107e-05
ASV1280	2.24908	0.154257	0.317953	Shoot-Soil	Bacteria	Proteobacteria	Alphaproteobacteria	Rhizobiales	Xanthobacteraceae	NA	0	0.000234983	2.60107e-05
ASV1280	4.08214	6.87676e-05	0.000495012	Root-Shoot	Bacteria	Proteobacteria	Alphaproteobacteria	Rhizobiales	Xanthobacteraceae	NA	0	0.000234983	2.60107e-05
ASV1282	5.83618	0.000606386	0.00345148	Root-Soil	Bacteria	Proteobacteria	Deltaproteobacteria	Myxococcales	Polyangiaceae	NA	0	0.000202315	7.31378e-05
ASV1282	4.33183	0.0114602	0.0427859	Shoot-Soil	Bacteria	Proteobacteria	Deltaproteobacteria	Myxococcales	Polyangiaceae	NA	0	0.000202315	7.31378e-05
ASV1282	1.50435	0.176268	0.346485	Root-Shoot	Bacteria	Proteobacteria	Deltaproteobacteria	Myxococcales	Polyangiaceae	NA	0	0.000202315	7.31378e-05
ASV1283	6.10914	0.00984813	0.0377097	Root-Soil	Bacteria	Bacteroidetes	Bacteroidia	Chitinophagales	Chitinophagaceae	Niastella	0	0.000240058	0
ASV1283	0	1	1	Shoot-Soil	Bacteria	Bacteroidetes	Bacteroidia	Chitinophagales	Chitinophagaceae	Niastella	0	0.000240058	0
ASV1283	5.35821	0.000680288	0.00382773	Root-Shoot	Bacteria	Bacteroidetes	Bacteroidia	Chitinophagales	Chitinophagaceae	Niastella	0	0.000240058	0
ASV1284	-11.6554	3.55108e-06	3.28882e-05	Root-Soil	Bacteria	Proteobacteria	Gammaproteobacteria	Betaproteobacteriales	SC-I-84	NA	0.000862248	2.62355e-05	4.03506e-05
ASV1284	-8.3011	0.00099567	0.0053455	Shoot-Soil	Bacteria	Proteobacteria	Gammaproteobacteria	Betaproteobacteriales	SC-I-84	NA	0.000862248	2.62355e-05	4.03506e-05
ASV1284	-3.35432	0.0483238	0.13558	Root-Shoot	Bacteria	Proteobacteria	Gammaproteobacteria	Betaproteobacteriales	SC-I-84	NA	0.000862248	2.62355e-05	4.03506e-05
ASV1285	-2.8695	0.0164265	0.0576719	Root-Soil	Bacteria	Acidobacteria	Thermoanaerobaculia	Thermoanaerobaculales	Thermoanaerobaculaceae	Subgroup_10	0.000540558	5.20474e-05	9.27368e-05
ASV1285	-1.51653	0.205652	0.385149	Shoot-Soil	Bacteria	Acidobacteria	Thermoanaerobaculia	Thermoanaerobaculales	Thermoanaerobaculaceae	Subgroup_10	0.000540558	5.20474e-05	9.27368e-05
ASV1285	-1.35298	0.0946789	0.22446	Root-Shoot	Bacteria	Acidobacteria	Thermoanaerobaculia	Thermoanaerobaculales	Thermoanaerobaculaceae	Subgroup_10	0.000540558	5.20474e-05	9.27368e-05
ASV1286	6.0807	4.61996e-05	0.000348373	Root-Soil	Bacteria	Verrucomicrobia	Verrucomicrobiae	Chthoniobacterales	Chthoniobacteraceae	Chthoniobacter	2.01773e-06	0.000234368	4.72829e-06
ASV1286	0.995083	0.512013	0.684195	Shoot-Soil	Bacteria	Verrucomicrobia	Verrucomicrobiae	Chthoniobacterales	Chthoniobacteraceae	Chthoniobacter	2.01773e-06	0.000234368	4.72829e-06
ASV1286	5.08562	2.5525e-07	2.7872e-06	Root-Shoot	Bacteria	Verrucomicrobia	Verrucomicrobiae	Chthoniobacterales	Chthoniobacteraceae	Chthoniobacter	2.01773e-06	0.000234368	4.72829e-06
ASV1287	-2.0245	0.180972	0.353012	Root-Soil	Bacteria	Proteobacteria	Gammaproteobacteria	CCD24	NA	NA	0.000381743	0.00011713	5.66667e-05
ASV1287	-3.17481	0.0374467	0.11111	Shoot-Soil	Bacteria	Proteobacteria	Gammaproteobacteria	CCD24	NA	NA	0.000381743	0.00011713	5.66667e-05
ASV1287	1.15031	0.261284	0.451899	Root-Shoot	Bacteria	Proteobacteria	Gammaproteobacteria	CCD24	NA	NA	0.000381743	0.00011713	5.66667e-05
ASV1288	-2.14797	0.0277892	0.0884107	Root-Soil	Bacteria	Bacteroidetes	Bacteroidia	Chitinophagales	Chitinophagaceae	Flavisolibacter	0.000377781	5.6763e-05	0.000153817
ASV1288	-0.296015	0.761656	0.870995	Shoot-Soil	Bacteria	Bacteroidetes	Bacteroidia	Chitinophagales	Chitinophagaceae	Flavisolibacter	0.000377781	5.6763e-05	0.000153817
ASV1288	-1.85195	0.0050044	0.0213138	Root-Shoot	Bacteria	Bacteroidetes	Bacteroidia	Chitinophagales	Chitinophagaceae	Flavisolibacter	0.000377781	5.6763e-05	0.000153817
ASV1289	-1.32378	0.436616	0.623524	Root-Soil	Bacteria	Proteobacteria	Gammaproteobacteria	Xanthomonadales	Xanthomonadaceae	Arenimonas	0.000269714	6.63307e-05	0.000151518
ASV1289	-0.118962	0.944464	0.990592	Shoot-Soil	Bacteria	Proteobacteria	Gammaproteobacteria	Xanthomonadales	Xanthomonadaceae	Arenimonas	0.000269714	6.63307e-05	0.000151518
ASV1289	-1.20481	0.291762	0.48393	Root-Shoot	Bacteria	Proteobacteria	Gammaproteobacteria	Xanthomonadales	Xanthomonadaceae	Arenimonas	0.000269714	6.63307e-05	0.000151518
ASV129	6.04157	0.000905225	0.00492925	Root-Soil	Bacteria	Cyanobacteria	Oxyphotobacteria	Nostocales	NA	NA	1.14701e-05	0.000473476	0.00288505
ASV129	9.45755	2.21468e-07	2.43639e-06	Shoot-Soil	Bacteria	Cyanobacteria	Oxyphotobacteria	Nostocales	NA	NA	1.14701e-05	0.000473476	0.00288505
ASV129	-3.41598	0.00409406	0.0179505	Root-Shoot	Bacteria	Cyanobacteria	Oxyphotobacteria	Nostocales	NA	NA	1.14701e-05	0.000473476	0.00288505
ASV1290	-1.69409	0.267557	0.459051	Root-Soil	Bacteria	Gemmatimonadetes	Gemmatimonadetes	Gemmatimonadales	Gemmatimonadaceae	Gemmatimonas	0.000345042	7.67315e-05	4.63036e-05
ASV1290	-1.86572	0.224507	0.408055	Shoot-Soil	Bacteria	Gemmatimonadetes	Gemmatimonadetes	Gemmatimonadales	Gemmatimonadaceae	Gemmatimonas	0.000345042	7.67315e-05	4.63036e-05
ASV1290	0.171631	0.867884	0.940146	Root-Shoot	Bacteria	Gemmatimonadetes	Gemmatimonadetes	Gemmatimonadales	Gemmatimonadaceae	Gemmatimonas	0.000345042	7.67315e-05	4.63036e-05
ASV1291	-6.77874	0.000959416	0.00517783	Root-Soil	Bacteria	Proteobacteria	Alphaproteobacteria	Micropepsales	Micropepsaceae	NA	0.000457165	6.12142e-05	6.88199e-05
ASV1291	-7.53674	0.000258438	0.00162339	Shoot-Soil	Bacteria	Proteobacteria	Alphaproteobacteria	Micropepsales	Micropepsaceae	NA	0.000457165	6.12142e-05	6.88199e-05
ASV1291	0.757998	0.584989	0.741706	Root-Shoot	Bacteria	Proteobacteria	Alphaproteobacteria	Micropepsales	Micropepsaceae	NA	0.000457165	6.12142e-05	6.88199e-05
ASV1292	-3.21726	0.136911	0.293284	Root-Soil	Bacteria	Acidobacteria	Blastocatellia_(Subgroup_4)	Pyrinomonadales	Pyrinomonadaceae	RB41	0.000415159	6.50302e-05	7.21891e-05
ASV1292	-3.02775	0.163549	0.329875	Shoot-Soil	Bacteria	Acidobacteria	Blastocatellia_(Subgroup_4)	Pyrinomonadales	Pyrinomonadaceae	RB41	0.000415159	6.50302e-05	7.21891e-05
ASV1292	-0.189507	0.896603	0.959472	Root-Shoot	Bacteria	Acidobacteria	Blastocatellia_(Subgroup_4)	Pyrinomonadales	Pyrinomonadaceae	RB41	0.000415159	6.50302e-05	7.21891e-05
ASV1294	3.85405	0.034293	0.104088	Root-Soil	Bacteria	Proteobacteria	Deltaproteobacteria	Myxococcales	Haliangiaceae	Haliangium	3.99759e-05	0.0002311	3.9352e-06
ASV1294	-1.20948	0.511896	0.684195	Shoot-Soil	Bacteria	Proteobacteria	Deltaproteobacteria	Myxococcales	Haliangiaceae	Haliangium	3.99759e-05	0.0002311	3.9352e-06
ASV1294	5.06353	3.73127e-05	0.000286175	Root-Shoot	Bacteria	Proteobacteria	Deltaproteobacteria	Myxococcales	Haliangiaceae	Haliangium	3.99759e-05	0.0002311	3.9352e-06
ASV1295	2.23437	0.481759	0.661072	Root-Soil	Bacteria	Proteobacteria	Gammaproteobacteria	Betaproteobacteriales	Burkholderiaceae	Variovorax	1.8707e-05	2.91361e-05	0.000244461
ASV1295	6.77927	0.033297	0.101426	Shoot-Soil	Bacteria	Proteobacteria	Gammaproteobacteria	Betaproteobacteriales	Burkholderiaceae	Variovorax	1.8707e-05	2.91361e-05	0.000244461
ASV1295	-4.5449	0.0317981	0.0981627	Root-Shoot	Bacteria	Proteobacteria	Gammaproteobacteria	Betaproteobacteriales	Burkholderiaceae	Variovorax	1.8707e-05	2.91361e-05	0.000244461
ASV1296	-3.71285	0.0079077	0.0315341	Root-Soil	Bacteria	Actinobacteria	Thermoleophilia	Solirubrobacterales	67-14	NA	0.00036824	5.71478e-05	0.000110343
ASV1296	-1.36465	0.329554	0.525777	Shoot-Soil	Bacteria	Actinobacteria	Thermoleophilia	Solirubrobacterales	67-14	NA	0.00036824	5.71478e-05	0.000110343
ASV1296	-2.3482	0.0131358	0.0478796	Root-Shoot	Bacteria	Actinobacteria	Thermoleophilia	Solirubrobacterales	67-14	NA	0.00036824	5.71478e-05	0.000110343
ASV1297	16.1739	9.95585e-12	1.90058e-10	Root-Soil	Bacteria	Verrucomicrobia	Verrucomicrobiae	Verrucomicrobiales	Rubritaleaceae	Luteolibacter	0	9.4045e-06	0.000297602
ASV1297	25.5915	4.46848e-27	3.22106e-25	Shoot-Soil	Bacteria	Verrucomicrobia	Verrucomicrobiae	Verrucomicrobiales	Rubritaleaceae	Luteolibacter	0	9.4045e-06	0.000297602
ASV1297	-9.4176	2.1887e-09	3.11188e-08	Root-Shoot	Bacteria	Verrucomicrobia	Verrucomicrobiae	Verrucomicrobiales	Rubritaleaceae	Luteolibacter	0	9.4045e-06	0.000297602
ASV1299	6.01784	0.0160478	0.0565733	Root-Soil	Bacteria	Bacteroidetes	Bacteroidia	Chitinophagales	Chitinophagaceae	Niastella	0	0.000228308	0
ASV1299	0	1	1	Shoot-Soil	Bacteria	Bacteroidetes	Bacteroidia	Chitinophagales	Chitinophagaceae	Niastella	0	0.000228308	0
ASV1299	5.1703	0.00191529	0.00952839	Root-Shoot	Bacteria	Bacteroidetes	Bacteroidia	Chitinophagales	Chitinophagaceae	Niastella	0	0.000228308	0
ASV13	3.21176	8.68042e-05	0.000612023	Root-Soil	Bacteria	Chloroflexi	Ktedonobacteria	Ktedonobacterales	Ktedonobacteraceae	NA	0.00158244	0.0157158	0.000470401
ASV13	-1.60951	0.050495	0.140574	Shoot-Soil	Bacteria	Chloroflexi	Ktedonobacteria	Ktedonobacterales	Ktedonobacteraceae	NA	0.00158244	0.0157158	0.000470401
ASV13	4.82127	1.69062e-18	6.26866e-17	Root-Shoot	Bacteria	Chloroflexi	Ktedonobacteria	Ktedonobacterales	Ktedonobacteraceae	NA	0.00158244	0.0157158	0.000470401
ASV130	1.66305	0.278372	0.47079	Root-Soil	Bacteria	Proteobacteria	Alphaproteobacteria	Rhizobiales	Beijerinckiaceae	Methylobacterium	0.000506379	0.000619653	0.000240555
ASV130	1.79256	0.244735	0.433477	Shoot-Soil	Bacteria	Proteobacteria	Alphaproteobacteria	Rhizobiales	Beijerinckiaceae	Methylobacterium	0.000506379	0.000619653	0.000240555
ASV130	-0.129512	0.899449	0.961178	Root-Shoot	Bacteria	Proteobacteria	Alphaproteobacteria	Rhizobiales	Beijerinckiaceae	Methylobacterium	0.000506379	0.000619653	0.000240555
ASV1300	21.2456	NA	NA	Root-Soil	Bacteria	Proteobacteria	Alphaproteobacteria	Sphingomonadales	Sphingomonadaceae	Sphingopyxis	0	7.91891e-05	0.000182367
ASV1300	21.5157	NA	NA	Shoot-Soil	Bacteria	Proteobacteria	Alphaproteobacteria	Sphingomonadales	Sphingomonadaceae	Sphingopyxis	0	7.91891e-05	0.000182367
ASV1300	-0.270084	NA	NA	Root-Shoot	Bacteria	Proteobacteria	Alphaproteobacteria	Sphingomonadales	Sphingomonadaceae	Sphingopyxis	0	7.91891e-05	0.000182367
ASV1301	6.15998	0.0181872	0.0627842	Root-Soil	Bacteria	Proteobacteria	Deltaproteobacteria	Myxococcales	mle1-27	NA	0	0.000261913	0
ASV1301	0	1	1	Shoot-Soil	Bacteria	Proteobacteria	Deltaproteobacteria	Myxococcales	mle1-27	NA	0	0.000261913	0
ASV1301	5.18059	0.00289766	0.0133993	Root-Shoot	Bacteria	Proteobacteria	Deltaproteobacteria	Myxococcales	mle1-27	NA	0	0.000261913	0
ASV1302	1.22535	0.561202	0.722387	Root-Soil	Bacteria	Actinobacteria	Actinobacteria	Propionibacteriales	Nocardioidaceae	Aeromicrobium	4.3257e-05	9.1546e-05	0.000212215
ASV1302	2.98915	0.1579	0.322943	Shoot-Soil	Bacteria	Actinobacteria	Actinobacteria	Propionibacteriales	Nocardioidaceae	Aeromicrobium	4.3257e-05	9.1546e-05	0.000212215
ASV1302	-1.7638	0.210615	0.391356	Root-Shoot	Bacteria	Actinobacteria	Actinobacteria	Propionibacteriales	Nocardioidaceae	Aeromicrobium	4.3257e-05	9.1546e-05	0.000212215
ASV1303	3.80967	0.098841	0.23161	Root-Soil	Bacteria	Proteobacteria	Deltaproteobacteria	Myxococcales	Archangiaceae	NA	3.41097e-05	0.000222478	6.95968e-05
ASV1303	2.88586	0.213584	0.395265	Shoot-Soil	Bacteria	Proteobacteria	Deltaproteobacteria	Myxococcales	Archangiaceae	NA	3.41097e-05	0.000222478	6.95968e-05
ASV1303	0.923808	0.547652	0.713318	Root-Shoot	Bacteria	Proteobacteria	Deltaproteobacteria	Myxococcales	Archangiaceae	NA	3.41097e-05	0.000222478	6.95968e-05
ASV1304	0.990841	0.607035	0.759107	Root-Soil	Bacteria	Proteobacteria	Deltaproteobacteria	Myxococcales	Haliangiaceae	Haliangium	0.000223465	0.000137455	7.27143e-05
ASV1304	-0.737366	0.703524	0.831357	Shoot-Soil	Bacteria	Proteobacteria	Deltaproteobacteria	Myxococcales	Haliangiaceae	Haliangium	0.000223465	0.000137455	7.27143e-05
ASV1304	1.72821	0.183199	0.355949	Root-Shoot	Bacteria	Proteobacteria	Deltaproteobacteria	Myxococcales	Haliangiaceae	Haliangium	0.000223465	0.000137455	7.27143e-05
ASV1305	-3.94057	0.018606	0.0638663	Root-Soil	Bacteria	Acidobacteria	Subgroup_6	NA	NA	NA	0.000580528	5.3178e-05	4.65247e-05
ASV1305	-3.14134	0.0614911	0.162869	Shoot-Soil	Bacteria	Acidobacteria	Subgroup_6	NA	NA	NA	0.000580528	5.3178e-05	4.65247e-05
ASV1305	-0.799232	0.480693	0.659961	Root-Shoot	Bacteria	Acidobacteria	Subgroup_6	NA	NA	NA	0.000580528	5.3178e-05	4.65247e-05
ASV1306	-4.5177	0.00365491	0.0163519	Root-Soil	Bacteria	Actinobacteria	Acidimicrobiia	Microtrichales	Iamiaceae	Iamia	0.000304916	8.98243e-06	0.000216553
ASV1306	0.0220362	0.988629	1	Shoot-Soil	Bacteria	Actinobacteria	Acidimicrobiia	Microtrichales	Iamiaceae	Iamia	0.000304916	8.98243e-06	0.000216553
ASV1306	-4.53974	1.65132e-05	0.000135416	Root-Shoot	Bacteria	Actinobacteria	Acidimicrobiia	Microtrichales	Iamiaceae	Iamia	0.000304916	8.98243e-06	0.000216553
ASV1307	6.54569	6.67915e-05	0.00048281	Root-Soil	Bacteria	Armatimonadetes	Armatimonadia	Armatimonadales	NA	NA	0	0.000230483	3.20123e-05
ASV1307	2.969	0.0734743	0.186178	Shoot-Soil	Bacteria	Armatimonadetes	Armatimonadia	Armatimonadales	NA	NA	0	0.000230483	3.20123e-05
ASV1307	3.57669	0.000894692	0.00488221	Root-Shoot	Bacteria	Armatimonadetes	Armatimonadia	Armatimonadales	NA	NA	0	0.000230483	3.20123e-05
ASV1308	0.385141	0.867081	0.939642	Root-Soil	Bacteria	Actinobacteria	Actinobacteria	Streptomycetales	Streptomycetaceae	Streptomyces	0.000116389	7.028e-05	0.000132768
ASV1308	1.20419	0.602175	0.755321	Shoot-Soil	Bacteria	Actinobacteria	Actinobacteria	Streptomycetales	Streptomycetaceae	Streptomyces	0.000116389	7.028e-05	0.000132768
ASV1308	-0.819045	0.594813	0.748911	Root-Shoot	Bacteria	Actinobacteria	Actinobacteria	Streptomycetales	Streptomycetaceae	Streptomyces	0.000116389	7.028e-05	0.000132768
ASV1309	5.65793	1.63604e-05	0.000134377	Root-Soil	Bacteria	Proteobacteria	Alphaproteobacteria	Rhizobiales	Labraceae	Labrys	4.62134e-06	0.000239579	2.72214e-05
ASV1309	2.14913	0.106448	0.244325	Shoot-Soil	Bacteria	Proteobacteria	Alphaproteobacteria	Rhizobiales	Labraceae	Labrys	4.62134e-06	0.000239579	2.72214e-05
ASV1309	3.50879	3.74858e-05	0.000287076	Root-Shoot	Bacteria	Proteobacteria	Alphaproteobacteria	Rhizobiales	Labraceae	Labrys	4.62134e-06	0.000239579	2.72214e-05
ASV1310	0.365577	0.863217	0.937379	Root-Soil	Bacteria	Proteobacteria	Gammaproteobacteria	Xanthomonadales	Xanthomonadaceae	Lysobacter	0.000201905	0.000139722	9.7715e-05
ASV1310	-0.0313445	0.98827	1	Shoot-Soil	Bacteria	Proteobacteria	Gammaproteobacteria	Xanthomonadales	Xanthomonadaceae	Lysobacter	0.000201905	0.000139722	9.7715e-05
ASV1310	0.396922	0.780296	0.883101	Root-Shoot	Bacteria	Proteobacteria	Gammaproteobacteria	Xanthomonadales	Xanthomonadaceae	Lysobacter	0.000201905	0.000139722	9.7715e-05
ASV1312	-7.20324	0.000201419	0.00129927	Root-Soil	Bacteria	Acidobacteria	Subgroup_6	NA	NA	NA	0.000678562	5.42222e-05	5.88946e-05
ASV1312	-4.87888	0.0120382	0.0444289	Shoot-Soil	Bacteria	Acidobacteria	Subgroup_6	NA	NA	NA	0.000678562	5.42222e-05	5.88946e-05
ASV1312	-2.32436	0.0769765	0.192731	Root-Shoot	Bacteria	Acidobacteria	Subgroup_6	NA	NA	NA	0.000678562	5.42222e-05	5.88946e-05
ASV1313	4.41538	0.155166	0.319251	Root-Soil	Bacteria	Proteobacteria	Alphaproteobacteria	Caulobacterales	Caulobacteraceae	NA	1.08528e-05	0.000129277	9.65497e-05
ASV1313	6.01172	0.0538478	0.147376	Shoot-Soil	Bacteria	Proteobacteria	Alphaproteobacteria	Caulobacterales	Caulobacteraceae	NA	1.08528e-05	0.000129277	9.65497e-05
ASV1313	-1.59634	0.440667	0.627056	Root-Shoot	Bacteria	Proteobacteria	Alphaproteobacteria	Caulobacterales	Caulobacteraceae	NA	1.08528e-05	0.000129277	9.65497e-05
ASV1314	1.43548	0.404736	0.594814	Root-Soil	Bacteria	Proteobacteria	Gammaproteobacteria	Xanthomonadales	Xanthomonadaceae	Lysobacter	0.000120723	0.000195012	2.45949e-05
ASV1314	-2.3351	0.180091	0.351787	Shoot-Soil	Bacteria	Proteobacteria	Gammaproteobacteria	Xanthomonadales	Xanthomonadaceae	Lysobacter	0.000120723	0.000195012	2.45949e-05
ASV1314	3.77058	0.0012529	0.00656244	Root-Shoot	Bacteria	Proteobacteria	Gammaproteobacteria	Xanthomonadales	Xanthomonadaceae	Lysobacter	0.000120723	0.000195012	2.45949e-05
ASV1315	-3.97646	0.0332584	0.101368	Root-Soil	Bacteria	Proteobacteria	Alphaproteobacteria	Rhizobiales	Xanthobacteraceae	NA	0.000611249	3.76735e-05	5.87088e-05
ASV1315	-4.4227	0.0186059	0.0638663	Shoot-Soil	Bacteria	Proteobacteria	Alphaproteobacteria	Rhizobiales	Xanthobacteraceae	NA	0.000611249	3.76735e-05	5.87088e-05
ASV1315	0.446243	0.723791	0.846188	Root-Shoot	Bacteria	Proteobacteria	Alphaproteobacteria	Rhizobiales	Xanthobacteraceae	NA	0.000611249	3.76735e-05	5.87088e-05
ASV1316	6.35954	0.00025308	0.00159167	Root-Soil	Bacteria	Proteobacteria	Alphaproteobacteria	Rhizobiales	NA	NA	0	0.000214257	1.78869e-05
ASV1316	2.7803	0.113342	0.255708	Shoot-Soil	Bacteria	Proteobacteria	Alphaproteobacteria	Rhizobiales	NA	NA	0	0.000214257	1.78869e-05
ASV1316	3.57924	0.00177847	0.00895758	Root-Shoot	Bacteria	Proteobacteria	Alphaproteobacteria	Rhizobiales	NA	NA	0	0.000214257	1.78869e-05
ASV1317	15.9441	3.00543e-06	2.81125e-05	Root-Soil	Bacteria	Proteobacteria	Gammaproteobacteria	Betaproteobacteriales	Burkholderiaceae	Massilia	0	9.72936e-06	0.000329796
ASV1317	27.0327	2.74353e-15	7.83388e-14	Shoot-Soil	Bacteria	Proteobacteria	Gammaproteobacteria	Betaproteobacteriales	Burkholderiaceae	Massilia	0	9.72936e-06	0.000329796
ASV1317	-11.0886	1.09396e-06	1.09057e-05	Root-Shoot	Bacteria	Proteobacteria	Gammaproteobacteria	Betaproteobacteriales	Burkholderiaceae	Massilia	0	9.72936e-06	0.000329796
ASV1318	4.45901	0.00782506	0.0313246	Root-Soil	Bacteria	Bacteroidetes	Bacteroidia	Cytophagales	Microscillaceae	NA	5.39156e-06	0.000163581	0.000103806
ASV1318	3.60412	0.0325459	0.0998132	Shoot-Soil	Bacteria	Bacteroidetes	Bacteroidia	Cytophagales	Microscillaceae	NA	5.39156e-06	0.000163581	0.000103806
ASV1318	0.854893	0.435212	0.622732	Root-Shoot	Bacteria	Bacteroidetes	Bacteroidia	Cytophagales	Microscillaceae	NA	5.39156e-06	0.000163581	0.000103806
ASV1319	6.08134	0.00202543	0.00997046	Root-Soil	Bacteria	Chloroflexi	Chloroflexia	Chloroflexales	Roseiflexaceae	NA	0	0.000252844	1.32883e-05
ASV1319	1.69373	0.395177	0.586619	Shoot-Soil	Bacteria	Chloroflexi	Chloroflexia	Chloroflexales	Roseiflexaceae	NA	0	0.000252844	1.32883e-05
ASV1319	4.38761	0.000794479	0.00439822	Root-Shoot	Bacteria	Chloroflexi	Chloroflexia	Chloroflexales	Roseiflexaceae	NA	0	0.000252844	1.32883e-05
ASV132	6.65467	7.13143e-11	1.25231e-09	Root-Soil	Bacteria	Proteobacteria	Gammaproteobacteria	Betaproteobacteriales	Methylophilaceae	Methylotenera	0	0.000250983	0.00283244
ASV132	10.3732	3.86956e-24	2.15608e-22	Shoot-Soil	Bacteria	Proteobacteria	Gammaproteobacteria	Betaproteobacteriales	Methylophilaceae	Methylotenera	0	0.000250983	0.00283244
ASV132	-3.71855	1.62294e-09	2.32997e-08	Root-Shoot	Bacteria	Proteobacteria	Gammaproteobacteria	Betaproteobacteriales	Methylophilaceae	Methylotenera	0	0.000250983	0.00283244
ASV1320	-7.85842	0.00096585	0.00520983	Root-Soil	Bacteria	Chloroflexi	Chloroflexia	Thermomicrobiales	JG30-KF-CM45	NA	0.000473328	3.28814e-05	5.32733e-05
ASV1320	-5.57105	0.0196749	0.0668012	Shoot-Soil	Bacteria	Chloroflexi	Chloroflexia	Thermomicrobiales	JG30-KF-CM45	NA	0.000473328	3.28814e-05	5.32733e-05
ASV1320	-2.28737	0.155298	0.31933	Root-Shoot	Bacteria	Chloroflexi	Chloroflexia	Thermomicrobiales	JG30-KF-CM45	NA	0.000473328	3.28814e-05	5.32733e-05
ASV1321	25.7772	2.67743e-11	4.90212e-10	Root-Soil	Bacteria	Proteobacteria	Gammaproteobacteria	Betaproteobacteriales	Burkholderiaceae	Pelomonas	0	0.000255688	1.24302e-05
ASV1321	17.0539	1.16895e-05	9.90918e-05	Shoot-Soil	Bacteria	Proteobacteria	Gammaproteobacteria	Betaproteobacteriales	Burkholderiaceae	Pelomonas	0	0.000255688	1.24302e-05
ASV1321	8.72336	0.000744149	0.00415286	Root-Shoot	Bacteria	Proteobacteria	Gammaproteobacteria	Betaproteobacteriales	Burkholderiaceae	Pelomonas	0	0.000255688	1.24302e-05
ASV1322	-1.99493	0.19347	0.368493	Root-Soil	Bacteria	Acidobacteria	Blastocatellia_(Subgroup_4)	Pyrinomonadales	Pyrinomonadaceae	RB41	0.000397307	7.76783e-05	7.74382e-05
ASV1322	-1.21811	0.429015	0.616862	Shoot-Soil	Bacteria	Acidobacteria	Blastocatellia_(Subgroup_4)	Pyrinomonadales	Pyrinomonadaceae	RB41	0.000397307	7.76783e-05	7.74382e-05
ASV1322	-0.776827	0.453106	0.636998	Root-Shoot	Bacteria	Acidobacteria	Blastocatellia_(Subgroup_4)	Pyrinomonadales	Pyrinomonadaceae	RB41	0.000397307	7.76783e-05	7.74382e-05
ASV1323	-2.62189	0.107484	0.245974	Root-Soil	Bacteria	Proteobacteria	Alphaproteobacteria	Elsterales	NA	NA	0.000335475	5.76204e-05	6.76749e-05
ASV1323	-2.81936	0.0853017	0.207919	Shoot-Soil	Bacteria	Proteobacteria	Alphaproteobacteria	Elsterales	NA	NA	0.000335475	5.76204e-05	6.76749e-05
ASV1323	0.197471	0.857681	0.933676	Root-Shoot	Bacteria	Proteobacteria	Alphaproteobacteria	Elsterales	NA	NA	0.000335475	5.76204e-05	6.76749e-05
ASV1324	-4.19623	0.00195761	0.00970146	Root-Soil	Bacteria	Planctomycetes	OM190	NA	NA	NA	0.000747944	4.26208e-05	4.17167e-05
ASV1324	-3.41486	0.0119685	0.0442508	Shoot-Soil	Bacteria	Planctomycetes	OM190	NA	NA	NA	0.000747944	4.26208e-05	4.17167e-05
ASV1324	-0.781365	0.397781	0.588789	Root-Shoot	Bacteria	Planctomycetes	OM190	NA	NA	NA	0.000747944	4.26208e-05	4.17167e-05
ASV1325	3.71418	0.0381425	0.112636	Root-Soil	Bacteria	Bacteroidetes	Bacteroidia	Cytophagales	Microscillaceae	NA	8.08728e-06	6.03187e-05	0.000215458
ASV1325	5.36879	0.00280248	0.0130715	Shoot-Soil	Bacteria	Bacteroidetes	Bacteroidia	Cytophagales	Microscillaceae	NA	8.08728e-06	6.03187e-05	0.000215458
ASV1325	-1.65461	0.158091	0.323141	Root-Shoot	Bacteria	Bacteroidetes	Bacteroidia	Cytophagales	Microscillaceae	NA	8.08728e-06	6.03187e-05	0.000215458
ASV1326	-0.228406	0.835085	0.918585	Root-Soil	Bacteria	Acidobacteria	Blastocatellia_(Subgroup_4)	DS-100	NA	NA	0.00023361	0.000126222	8.1824e-05
ASV1326	-0.663577	0.547788	0.713368	Shoot-Soil	Bacteria	Acidobacteria	Blastocatellia_(Subgroup_4)	DS-100	NA	NA	0.00023361	0.000126222	8.1824e-05
ASV1326	0.435171	0.556585	0.719317	Root-Shoot	Bacteria	Acidobacteria	Blastocatellia_(Subgroup_4)	DS-100	NA	NA	0.00023361	0.000126222	8.1824e-05
ASV1327	-3.44163	0.141904	0.301348	Root-Soil	Bacteria	Acidobacteria	Acidobacteriia	Solibacterales	Solibacteraceae_(Subgroup_3)	Candidatus_Solibacter	0.000445706	4.83379e-05	4.86854e-05
ASV1327	-0.403314	0.863667	0.937518	Shoot-Soil	Bacteria	Acidobacteria	Acidobacteriia	Solibacterales	Solibacteraceae_(Subgroup_3)	Candidatus_Solibacter	0.000445706	4.83379e-05	4.86854e-05
ASV1327	-3.03832	0.0545716	0.148933	Root-Shoot	Bacteria	Acidobacteria	Acidobacteriia	Solibacterales	Solibacteraceae_(Subgroup_3)	Candidatus_Solibacter	0.000445706	4.83379e-05	4.86854e-05
ASV1328	6.46999	9.04186e-05	0.000636201	Root-Soil	Bacteria	Verrucomicrobia	Verrucomicrobiae	Opitutales	Opitutaceae	Opitutus	0	0.000230787	1.59168e-05
ASV1328	2.04813	0.221356	0.40442	Shoot-Soil	Bacteria	Verrucomicrobia	Verrucomicrobiae	Opitutales	Opitutaceae	Opitutus	0	0.000230787	1.59168e-05
ASV1328	4.42186	5.02902e-05	0.000376464	Root-Shoot	Bacteria	Verrucomicrobia	Verrucomicrobiae	Opitutales	Opitutaceae	Opitutus	0	0.000230787	1.59168e-05
ASV1329	6.80226	0.00501737	0.0213539	Root-Soil	Bacteria	Proteobacteria	Gammaproteobacteria	Gammaproteobacteria_Incertae_Sedis	Unknown_Family	Acidibacter	3.28194e-05	0.000234773	6.57371e-06
ASV1329	-2.08844	0.393259	0.58549	Shoot-Soil	Bacteria	Proteobacteria	Gammaproteobacteria	Gammaproteobacteria_Incertae_Sedis	Unknown_Family	Acidibacter	3.28194e-05	0.000234773	6.57371e-06
ASV1329	8.8907	4.27459e-08	5.11166e-07	Root-Shoot	Bacteria	Proteobacteria	Gammaproteobacteria	Gammaproteobacteria_Incertae_Sedis	Unknown_Family	Acidibacter	3.28194e-05	0.000234773	6.57371e-06
ASV133	6.72043	1.17833e-07	1.33622e-06	Root-Soil	Bacteria	Bacteroidetes	Bacteroidia	Chitinophagales	Chitinophagaceae	Niastella	4.71045e-05	0.00247306	3.13309e-05
ASV133	0.881836	0.492202	0.668461	Shoot-Soil	Bacteria	Bacteroidetes	Bacteroidia	Chitinophagales	Chitinophagaceae	Niastella	4.71045e-05	0.00247306	3.13309e-05
ASV133	5.83859	4.47999e-12	9.00189e-11	Root-Shoot	Bacteria	Bacteroidetes	Bacteroidia	Chitinophagales	Chitinophagaceae	Niastella	4.71045e-05	0.00247306	3.13309e-05
ASV1331	2.91444	0.282958	0.475501	Root-Soil	Bacteria	Verrucomicrobia	Verrucomicrobiae	Verrucomicrobiales	Rubritaleaceae	Luteolibacter	0	2.74109e-05	0.000259311
ASV1331	5.89182	0.0303844	0.0947949	Shoot-Soil	Bacteria	Verrucomicrobia	Verrucomicrobiae	Verrucomicrobiales	Rubritaleaceae	Luteolibacter	0	2.74109e-05	0.000259311
ASV1331	-2.97738	0.0986978	0.231433	Root-Shoot	Bacteria	Verrucomicrobia	Verrucomicrobiae	Verrucomicrobiales	Rubritaleaceae	Luteolibacter	0	2.74109e-05	0.000259311
ASV1332	5.37182	0.0285853	0.090441	Root-Soil	Bacteria	Proteobacteria	Gammaproteobacteria	Betaproteobacteriales	Burkholderiaceae	Rubrivivax	0	0.000113979	0.000123774
ASV1332	4.65932	0.0588349	0.157484	Shoot-Soil	Bacteria	Proteobacteria	Gammaproteobacteria	Betaproteobacteriales	Burkholderiaceae	Rubrivivax	0	0.000113979	0.000123774
ASV1332	0.712507	0.661377	0.801506	Root-Shoot	Bacteria	Proteobacteria	Gammaproteobacteria	Betaproteobacteriales	Burkholderiaceae	Rubrivivax	0	0.000113979	0.000123774
ASV1333	0.615609	0.756651	0.867967	Root-Soil	Bacteria	Proteobacteria	Alphaproteobacteria	Micropepsales	Micropepsaceae	NA	0.00018346	0.000146539	3.81094e-05
ASV1333	-2.24377	0.26226	0.452979	Shoot-Soil	Bacteria	Proteobacteria	Alphaproteobacteria	Micropepsales	Micropepsaceae	NA	0.00018346	0.000146539	3.81094e-05
ASV1333	2.85938	0.0332745	0.101387	Root-Shoot	Bacteria	Proteobacteria	Alphaproteobacteria	Micropepsales	Micropepsaceae	NA	0.00018346	0.000146539	3.81094e-05
ASV1334	-3.67321	0.00449193	0.0194631	Root-Soil	Bacteria	Bacteroidetes	Bacteroidia	Chitinophagales	Chitinophagaceae	Flavitalea	0.000480933	5.27214e-05	0.000105259
ASV1334	-2.15401	0.0959039	0.226634	Shoot-Soil	Bacteria	Bacteroidetes	Bacteroidia	Chitinophagales	Chitinophagaceae	Flavitalea	0.000480933	5.27214e-05	0.000105259
ASV1334	-1.51919	0.0823693	0.202834	Root-Shoot	Bacteria	Bacteroidetes	Bacteroidia	Chitinophagales	Chitinophagaceae	Flavitalea	0.000480933	5.27214e-05	0.000105259
ASV1336	3.71817	0.129233	0.281575	Root-Soil	Bacteria	Proteobacteria	Gammaproteobacteria	Xanthomonadales	Xanthomonadaceae	Arenimonas	4.32679e-05	0.000234085	0
ASV1336	-1.7189	0.487019	0.664605	Shoot-Soil	Bacteria	Proteobacteria	Gammaproteobacteria	Xanthomonadales	Xanthomonadaceae	Arenimonas	4.32679e-05	0.000234085	0
ASV1336	5.43707	0.000972233	0.00523878	Root-Shoot	Bacteria	Proteobacteria	Gammaproteobacteria	Xanthomonadales	Xanthomonadaceae	Arenimonas	4.32679e-05	0.000234085	0
ASV1337	5.91965	0.00395949	0.0174271	Root-Soil	Bacteria	Chloroflexi	Chloroflexia	Chloroflexales	Roseiflexaceae	NA	0	0.000266834	6.37259e-06
ASV1337	1.35256	0.514799	0.686648	Shoot-Soil	Bacteria	Chloroflexi	Chloroflexia	Chloroflexales	Roseiflexaceae	NA	0	0.000266834	6.37259e-06
ASV1337	4.56708	0.000828966	0.00456463	Root-Shoot	Bacteria	Chloroflexi	Chloroflexia	Chloroflexales	Roseiflexaceae	NA	0	0.000266834	6.37259e-06
ASV1338	6.49898	0.00285441	0.0132359	Root-Soil	Bacteria	Proteobacteria	Gammaproteobacteria	Betaproteobacteriales	Burkholderiaceae	Ideonella	0	0.000228899	5.43337e-06
ASV1338	1.59452	0.468717	0.651064	Shoot-Soil	Bacteria	Proteobacteria	Gammaproteobacteria	Betaproteobacteriales	Burkholderiaceae	Ideonella	0	0.000228899	5.43337e-06
ASV1338	4.90446	0.000715006	0.00400559	Root-Shoot	Bacteria	Proteobacteria	Gammaproteobacteria	Betaproteobacteriales	Burkholderiaceae	Ideonella	0	0.000228899	5.43337e-06
ASV1339	24.462	9.92398e-13	2.14458e-11	Root-Soil	Bacteria	Verrucomicrobia	Verrucomicrobiae	Opitutales	Opitutaceae	IMCC26134	0	0.000240588	1.49798e-05
ASV1339	17.6138	3.28408e-07	3.51895e-06	Shoot-Soil	Bacteria	Verrucomicrobia	Verrucomicrobiae	Opitutales	Opitutaceae	IMCC26134	0	0.000240588	1.49798e-05
ASV1339	6.8482	0.0028385	0.0131977	Root-Shoot	Bacteria	Verrucomicrobia	Verrucomicrobiae	Opitutales	Opitutaceae	IMCC26134	0	0.000240588	1.49798e-05
ASV134	0.185557	0.787191	0.887786	Root-Soil	Bacteria	Proteobacteria	Alphaproteobacteria	Sphingomonadales	Sphingomonadaceae	Sphingomonas	0.00178599	0.00133746	0.000985134
ASV134	-0.0392001	0.954726	0.99558	Shoot-Soil	Bacteria	Proteobacteria	Alphaproteobacteria	Sphingomonadales	Sphingomonadaceae	Sphingomonas	0.00178599	0.00133746	0.000985134
ASV134	0.224757	0.625826	0.775362	Root-Shoot	Bacteria	Proteobacteria	Alphaproteobacteria	Sphingomonadales	Sphingomonadaceae	Sphingomonas	0.00178599	0.00133746	0.000985134
ASV1341	-3.99414	0.0500948	0.139599	Root-Soil	Bacteria	Actinobacteria	Actinobacteria	Pseudonocardiales	Pseudonocardiaceae	Pseudonocardia	0.000663188	3.86188e-05	2.40178e-05
ASV1341	-4.20328	0.0403652	0.117837	Shoot-Soil	Bacteria	Actinobacteria	Actinobacteria	Pseudonocardiales	Pseudonocardiaceae	Pseudonocardia	0.000663188	3.86188e-05	2.40178e-05
ASV1341	0.209135	0.879466	0.947511	Root-Shoot	Bacteria	Actinobacteria	Actinobacteria	Pseudonocardiales	Pseudonocardiaceae	Pseudonocardia	0.000663188	3.86188e-05	2.40178e-05
ASV1342	-3.87224	0.00309353	0.0141788	Root-Soil	Bacteria	Gemmatimonadetes	Gemmatimonadetes	Gemmatimonadales	Gemmatimonadaceae	NA	0.000471077	3.21189e-05	3.81146e-05
ASV1342	-3.68067	0.00514422	0.0218333	Shoot-Soil	Bacteria	Gemmatimonadetes	Gemmatimonadetes	Gemmatimonadales	Gemmatimonadaceae	NA	0.000471077	3.21189e-05	3.81146e-05
ASV1342	-0.191575	0.831603	0.916613	Root-Shoot	Bacteria	Gemmatimonadetes	Gemmatimonadetes	Gemmatimonadales	Gemmatimonadaceae	NA	0.000471077	3.21189e-05	3.81146e-05
ASV1343	4.92818	0.00522923	0.0221549	Root-Soil	Bacteria	Proteobacteria	Deltaproteobacteria	Myxococcales	Polyangiaceae	NA	1.08528e-05	0.000265337	2.5813e-05
ASV1343	1.17708	0.509019	0.681513	Shoot-Soil	Bacteria	Proteobacteria	Deltaproteobacteria	Myxococcales	Polyangiaceae	NA	1.08528e-05	0.000265337	2.5813e-05
ASV1343	3.7511	0.0013691	0.00709182	Root-Shoot	Bacteria	Proteobacteria	Deltaproteobacteria	Myxococcales	Polyangiaceae	NA	1.08528e-05	0.000265337	2.5813e-05
ASV1344	2.59314	0.0753009	0.189502	Root-Soil	Bacteria	Proteobacteria	Alphaproteobacteria	Caulobacterales	Caulobacteraceae	Phenylobacterium	7.4481e-05	0.000196335	2.84076e-05
ASV1344	-1.22006	0.409367	0.599057	Shoot-Soil	Bacteria	Proteobacteria	Alphaproteobacteria	Caulobacterales	Caulobacteraceae	Phenylobacterium	7.4481e-05	0.000196335	2.84076e-05
ASV1344	3.8132	0.00010353	0.000714317	Root-Shoot	Bacteria	Proteobacteria	Alphaproteobacteria	Caulobacterales	Caulobacteraceae	Phenylobacterium	7.4481e-05	0.000196335	2.84076e-05
ASV1345	5.05242	0.0167842	0.0587076	Root-Soil	Bacteria	Proteobacteria	Gammaproteobacteria	Gammaproteobacteria_Incertae_Sedis	Unknown_Family	Candidatus_Ovatusbacter	1.22002e-05	0.000241468	0
ASV1345	-0.541	0.799956	0.895909	Shoot-Soil	Bacteria	Proteobacteria	Gammaproteobacteria	Gammaproteobacteria_Incertae_Sedis	Unknown_Family	Candidatus_Ovatusbacter	1.22002e-05	0.000241468	0
ASV1345	5.59342	7.22583e-05	0.000517968	Root-Shoot	Bacteria	Proteobacteria	Gammaproteobacteria	Gammaproteobacteria_Incertae_Sedis	Unknown_Family	Candidatus_Ovatusbacter	1.22002e-05	0.000241468	0
ASV1346	-1.85972	0.0455716	0.129551	Root-Soil	Bacteria	Chloroflexi	Chloroflexia	Thermomicrobiales	JG30-KF-CM45	NA	0.000386314	7.62693e-05	4.81003e-05
ASV1346	-2.21342	0.0182697	0.0629845	Shoot-Soil	Bacteria	Chloroflexi	Chloroflexia	Thermomicrobiales	JG30-KF-CM45	NA	0.000386314	7.62693e-05	4.81003e-05
ASV1346	0.353702	0.577948	0.735673	Root-Shoot	Bacteria	Chloroflexi	Chloroflexia	Thermomicrobiales	JG30-KF-CM45	NA	0.000386314	7.62693e-05	4.81003e-05
ASV1347	1.92021	0.478002	0.658406	Root-Soil	Bacteria	Proteobacteria	Gammaproteobacteria	Xanthomonadales	Xanthomonadaceae	Arenimonas	7.72026e-05	0.00011821	0.000134894
ASV1347	1.08494	0.689876	0.821164	Shoot-Soil	Bacteria	Proteobacteria	Gammaproteobacteria	Xanthomonadales	Xanthomonadaceae	Arenimonas	7.72026e-05	0.00011821	0.000134894
ASV1347	0.835276	0.64473	0.789283	Root-Shoot	Bacteria	Proteobacteria	Gammaproteobacteria	Xanthomonadales	Xanthomonadaceae	Arenimonas	7.72026e-05	0.00011821	0.000134894
ASV1348	-3.46243	0.118018	0.263998	Root-Soil	Bacteria	Gemmatimonadetes	Gemmatimonadetes	Gemmatimonadales	Gemmatimonadaceae	NA	0.000442051	5.79272e-05	4.21481e-05
ASV1348	-5.1961	0.0197643	0.0670608	Shoot-Soil	Bacteria	Gemmatimonadetes	Gemmatimonadetes	Gemmatimonadales	Gemmatimonadaceae	NA	0.000442051	5.79272e-05	4.21481e-05
ASV1348	1.73367	0.247954	0.437611	Root-Shoot	Bacteria	Gemmatimonadetes	Gemmatimonadetes	Gemmatimonadales	Gemmatimonadaceae	NA	0.000442051	5.79272e-05	4.21481e-05
ASV1349	0.747691	0.819315	0.907641	Root-Soil	Bacteria	Actinobacteria	Thermoleophilia	Solirubrobacterales	Solirubrobacteraceae	NA	0	4.95129e-06	0.000313221
ASV1349	6.41125	0.0505357	0.140638	Shoot-Soil	Bacteria	Actinobacteria	Thermoleophilia	Solirubrobacterales	Solirubrobacteraceae	NA	0	4.95129e-06	0.000313221
ASV1349	-5.66356	0.00940402	0.0362651	Root-Shoot	Bacteria	Actinobacteria	Thermoleophilia	Solirubrobacterales	Solirubrobacteraceae	NA	0	4.95129e-06	0.000313221
ASV135	-1.8504	0.1205	0.268106	Root-Soil	Bacteria	Proteobacteria	Deltaproteobacteria	Myxococcales	Polyangiaceae	NA	0.000995675	0.000172002	0.00248413
ASV135	3.94129	0.000958098	0.00517343	Shoot-Soil	Bacteria	Proteobacteria	Deltaproteobacteria	Myxococcales	Polyangiaceae	NA	0.000995675	0.000172002	0.00248413
ASV135	-5.79169	4.51951e-13	1.00838e-11	Root-Shoot	Bacteria	Proteobacteria	Deltaproteobacteria	Myxococcales	Polyangiaceae	NA	0.000995675	0.000172002	0.00248413
ASV1350	29.5576	1.00326e-16	3.21169e-15	Root-Soil	Bacteria	Proteobacteria	Alphaproteobacteria	Sphingomonadales	Sphingomonadaceae	Sphingomonas	0	0.00014429	0.000126266
ASV1350	19.632	4.10673e-08	4.93382e-07	Shoot-Soil	Bacteria	Proteobacteria	Alphaproteobacteria	Sphingomonadales	Sphingomonadaceae	Sphingomonas	0	0.00014429	0.000126266
ASV1350	9.92557	2.95422e-05	0.000230558	Root-Shoot	Bacteria	Proteobacteria	Alphaproteobacteria	Sphingomonadales	Sphingomonadaceae	Sphingomonas	0	0.00014429	0.000126266
ASV1351	29.1038	NA	NA	Root-Soil	Bacteria	Proteobacteria	Gammaproteobacteria	Pseudomonadales	Pseudomonadaceae	Pseudomonas	0	0.000160093	7.22934e-05
ASV1351	19.1085	NA	NA	Shoot-Soil	Bacteria	Proteobacteria	Gammaproteobacteria	Pseudomonadales	Pseudomonadaceae	Pseudomonas	0	0.000160093	7.22934e-05
ASV1351	9.99528	NA	NA	Root-Shoot	Bacteria	Proteobacteria	Gammaproteobacteria	Pseudomonadales	Pseudomonadaceae	Pseudomonas	0	0.000160093	7.22934e-05
ASV1352	23.4319	8.67512e-19	3.26362e-17	Root-Soil	Bacteria	Proteobacteria	Gammaproteobacteria	Betaproteobacteriales	Burkholderiaceae	Pseudoduganella	0	0.000222754	2.09665e-05
ASV1352	18.9774	1.02504e-12	2.21048e-11	Shoot-Soil	Bacteria	Proteobacteria	Gammaproteobacteria	Betaproteobacteriales	Burkholderiaceae	Pseudoduganella	0	0.000222754	2.09665e-05
ASV1352	4.4545	0.011469	0.0428033	Root-Shoot	Bacteria	Proteobacteria	Gammaproteobacteria	Betaproteobacteriales	Burkholderiaceae	Pseudoduganella	0	0.000222754	2.09665e-05
ASV1354	-2.52169	0.259974	0.450465	Root-Soil	Bacteria	Proteobacteria	Gammaproteobacteria	Betaproteobacteriales	Nitrosomonadaceae	Ellin6067	0.000669489	6.396e-05	2.88375e-05
ASV1354	-5.87042	0.00925303	0.0357765	Shoot-Soil	Bacteria	Proteobacteria	Gammaproteobacteria	Betaproteobacteriales	Nitrosomonadaceae	Ellin6067	0.000669489	6.396e-05	2.88375e-05
ASV1354	3.34873	0.0272692	0.087133	Root-Shoot	Bacteria	Proteobacteria	Gammaproteobacteria	Betaproteobacteriales	Nitrosomonadaceae	Ellin6067	0.000669489	6.396e-05	2.88375e-05
ASV1355	7.20606	0.000196067	0.00127351	Root-Soil	Bacteria	Proteobacteria	Deltaproteobacteria	Myxococcales	Polyangiaceae	Pajaroellobacter	0	0.000212022	4.31162e-05
ASV1355	3.52527	0.070695	0.18105	Shoot-Soil	Bacteria	Proteobacteria	Deltaproteobacteria	Myxococcales	Polyangiaceae	Pajaroellobacter	0	0.000212022	4.31162e-05
ASV1355	3.68078	0.00393015	0.017335	Root-Shoot	Bacteria	Proteobacteria	Deltaproteobacteria	Myxococcales	Polyangiaceae	Pajaroellobacter	0	0.000212022	4.31162e-05
ASV1356	17.7899	NA	NA	Root-Soil	Bacteria	Proteobacteria	Gammaproteobacteria	Betaproteobacteriales	Burkholderiaceae	Pseudoduganella	0	0.000255626	1.28259e-05
ASV1356	8.93736	NA	NA	Shoot-Soil	Bacteria	Proteobacteria	Gammaproteobacteria	Betaproteobacteriales	Burkholderiaceae	Pseudoduganella	0	0.000255626	1.28259e-05
ASV1356	8.85258	NA	NA	Root-Shoot	Bacteria	Proteobacteria	Gammaproteobacteria	Betaproteobacteriales	Burkholderiaceae	Pseudoduganella	0	0.000255626	1.28259e-05
ASV1357	11.8213	NA	NA	Root-Soil	Bacteria	Bacteroidetes	Bacteroidia	Flavobacteriales	Flavobacteriaceae	Flavobacterium	0	1.89258e-05	0.000242481
ASV1357	16.6842	NA	NA	Shoot-Soil	Bacteria	Bacteroidetes	Bacteroidia	Flavobacteriales	Flavobacteriaceae	Flavobacterium	0	1.89258e-05	0.000242481
ASV1357	-4.86293	NA	NA	Root-Shoot	Bacteria	Bacteroidetes	Bacteroidia	Flavobacteriales	Flavobacteriaceae	Flavobacterium	0	1.89258e-05	0.000242481
ASV1358	2.64777	0.300355	0.493239	Root-Soil	Bacteria	Proteobacteria	Gammaproteobacteria	Betaproteobacteriales	Burkholderiaceae	NA	0	3.47542e-05	0.000274132
ASV1358	5.79247	0.0237848	0.0778823	Shoot-Soil	Bacteria	Proteobacteria	Gammaproteobacteria	Betaproteobacteriales	Burkholderiaceae	NA	0	3.47542e-05	0.000274132
ASV1358	-3.1447	0.0639408	0.167753	Root-Shoot	Bacteria	Proteobacteria	Gammaproteobacteria	Betaproteobacteriales	Burkholderiaceae	NA	0	3.47542e-05	0.000274132
ASV1359	5.83005	0.013581	0.0490688	Root-Soil	Bacteria	Proteobacteria	Gammaproteobacteria	Xanthomonadales	Rhodanobacteraceae	Dokdonella	0	0.000275163	2.88243e-05
ASV1359	2.19424	0.356645	0.553576	Shoot-Soil	Bacteria	Proteobacteria	Gammaproteobacteria	Xanthomonadales	Rhodanobacteraceae	Dokdonella	0	0.000275163	2.88243e-05
ASV1359	3.63582	0.0206013	0.069398	Root-Shoot	Bacteria	Proteobacteria	Gammaproteobacteria	Xanthomonadales	Rhodanobacteraceae	Dokdonella	0	0.000275163	2.88243e-05
ASV136	-2.3267	2.17775e-06	2.0882e-05	Root-Soil	Bacteria	Proteobacteria	Gammaproteobacteria	Betaproteobacteriales	SC-I-84	NA	0.00477907	0.000639355	0.000845839
ASV136	-1.69908	0.000571677	0.00327927	Shoot-Soil	Bacteria	Proteobacteria	Gammaproteobacteria	Betaproteobacteriales	SC-I-84	NA	0.00477907	0.000639355	0.000845839
ASV136	-0.627614	0.0579658	0.155643	Root-Shoot	Bacteria	Proteobacteria	Gammaproteobacteria	Betaproteobacteriales	SC-I-84	NA	0.00477907	0.000639355	0.000845839
ASV1360	0	1	1	Root-Soil	Bacteria	Proteobacteria	Gammaproteobacteria	Betaproteobacteriales	Burkholderiaceae	NA	0	0	0.000331128
ASV1360	6.53813	0.0300263	0.0940204	Shoot-Soil	Bacteria	Proteobacteria	Gammaproteobacteria	Betaproteobacteriales	Burkholderiaceae	NA	0	0	0.000331128
ASV1360	-6.20118	0.00196174	0.00971726	Root-Shoot	Bacteria	Proteobacteria	Gammaproteobacteria	Betaproteobacteriales	Burkholderiaceae	NA	0	0	0.000331128
ASV1361	-1.82263	0.0775381	0.19392	Root-Soil	Bacteria	Patescibacteria	Saccharimonadia	Saccharimonadales	NA	NA	2.99553e-05	2.49329e-06	0.00028763
ASV1361	4.40308	1.27915e-05	0.000107548	Shoot-Soil	Bacteria	Patescibacteria	Saccharimonadia	Saccharimonadales	NA	NA	2.99553e-05	2.49329e-06	0.00028763
ASV1361	-6.22571	1.13593e-19	4.48628e-18	Root-Shoot	Bacteria	Patescibacteria	Saccharimonadia	Saccharimonadales	NA	NA	2.99553e-05	2.49329e-06	0.00028763
ASV1362	6.28317	0.00273469	0.0128249	Root-Soil	Bacteria	Proteobacteria	Alphaproteobacteria	Caulobacterales	Caulobacteraceae	Phenylobacterium	0	0.000222215	2.84235e-05
ASV1362	3.48574	0.098876	0.231614	Shoot-Soil	Bacteria	Proteobacteria	Alphaproteobacteria	Caulobacterales	Caulobacteraceae	Phenylobacterium	0	0.000222215	2.84235e-05
ASV1362	2.79743	0.0433688	0.124477	Root-Shoot	Bacteria	Proteobacteria	Alphaproteobacteria	Caulobacterales	Caulobacteraceae	Phenylobacterium	0	0.000222215	2.84235e-05
ASV1363	6.66685	0.00760615	0.0306386	Root-Soil	Bacteria	Proteobacteria	Deltaproteobacteria	Myxococcales	Haliangiaceae	Haliangium	0	0.000205545	3.07727e-05
ASV1363	3.36554	0.180696	0.352768	Shoot-Soil	Bacteria	Proteobacteria	Deltaproteobacteria	Myxococcales	Haliangiaceae	Haliangium	0	0.000205545	3.07727e-05
ASV1363	3.30131	0.0465428	0.131783	Root-Shoot	Bacteria	Proteobacteria	Deltaproteobacteria	Myxococcales	Haliangiaceae	Haliangium	0	0.000205545	3.07727e-05
ASV1364	-0.468563	0.756832	0.86799	Root-Soil	Bacteria	Actinobacteria	Actinobacteria	Frankiales	Frankiaceae	Jatrophihabitans	4.63539e-05	2.33973e-05	0.000251804
ASV1364	3.37721	0.0252485	0.0817171	Shoot-Soil	Bacteria	Actinobacteria	Actinobacteria	Frankiales	Frankiaceae	Jatrophihabitans	4.63539e-05	2.33973e-05	0.000251804
ASV1364	-3.84577	0.000132611	0.000894019	Root-Shoot	Bacteria	Actinobacteria	Actinobacteria	Frankiales	Frankiaceae	Jatrophihabitans	4.63539e-05	2.33973e-05	0.000251804
ASV1365	-0.0243592	0.988162	1	Root-Soil	Bacteria	Proteobacteria	Alphaproteobacteria	Micropepsales	Micropepsaceae	NA	0.00019827	0.000108625	0.000105318
ASV1365	0.467023	0.776974	0.881398	Shoot-Soil	Bacteria	Proteobacteria	Alphaproteobacteria	Micropepsales	Micropepsaceae	NA	0.00019827	0.000108625	0.000105318
ASV1365	-0.491382	0.655827	0.797703	Root-Shoot	Bacteria	Proteobacteria	Alphaproteobacteria	Micropepsales	Micropepsaceae	NA	0.00019827	0.000108625	0.000105318
ASV1366	-5.39134	0.000210377	0.00135029	Root-Soil	Bacteria	Actinobacteria	Acidimicrobiia	IMCC26256	NA	NA	0.000505745	2.36874e-05	5.95522e-05
ASV1366	-3.104	0.0326753	0.100083	Shoot-Soil	Bacteria	Actinobacteria	Acidimicrobiia	IMCC26256	NA	NA	0.000505745	2.36874e-05	5.95522e-05
ASV1366	-2.28733	0.0213568	0.0712678	Root-Shoot	Bacteria	Actinobacteria	Acidimicrobiia	IMCC26256	NA	NA	0.000505745	2.36874e-05	5.95522e-05
ASV1367	-4.21112	0.0018516	0.0092695	Root-Soil	Bacteria	Proteobacteria	Gammaproteobacteria	Betaproteobacteriales	TRA3-20	NA	0.000776811	3.76931e-05	3.41388e-05
ASV1367	-3.71401	0.0062647	0.0260179	Shoot-Soil	Bacteria	Proteobacteria	Gammaproteobacteria	Betaproteobacteriales	TRA3-20	NA	0.000776811	3.76931e-05	3.41388e-05
ASV1367	-0.497109	0.592777	0.747847	Root-Shoot	Bacteria	Proteobacteria	Gammaproteobacteria	Betaproteobacteriales	TRA3-20	NA	0.000776811	3.76931e-05	3.41388e-05
ASV1368	3.1776	0.0384842	0.113439	Root-Soil	Bacteria	Bacteroidetes	Bacteroidia	Sphingobacteriales	env.OPS_17	NA	2.64721e-05	0.000177019	7.49868e-05
ASV1368	1.99486	0.196557	0.373063	Shoot-Soil	Bacteria	Bacteroidetes	Bacteroidia	Sphingobacteriales	env.OPS_17	NA	2.64721e-05	0.000177019	7.49868e-05
ASV1368	1.18274	0.242768	0.431086	Root-Shoot	Bacteria	Bacteroidetes	Bacteroidia	Sphingobacteriales	env.OPS_17	NA	2.64721e-05	0.000177019	7.49868e-05
ASV1369	4.8672	0.0920738	0.220106	Root-Soil	Bacteria	Proteobacteria	Gammaproteobacteria	Betaproteobacteriales	Burkholderiaceae	Pelomonas	5.04867e-05	0.000194684	2.39043e-05
ASV1369	-0.719693	0.804541	0.898889	Shoot-Soil	Bacteria	Proteobacteria	Gammaproteobacteria	Betaproteobacteriales	Burkholderiaceae	Pelomonas	5.04867e-05	0.000194684	2.39043e-05
ASV1369	5.58689	0.00391164	0.0172608	Root-Shoot	Bacteria	Proteobacteria	Gammaproteobacteria	Betaproteobacteriales	Burkholderiaceae	Pelomonas	5.04867e-05	0.000194684	2.39043e-05
ASV137	4.31709	7.32836e-05	0.000524953	Root-Soil	Bacteria	Proteobacteria	Gammaproteobacteria	Xanthomonadales	Rhodanobacteraceae	NA	0.000124551	0.00183965	0.000866795
ASV137	3.20997	0.00333091	0.0150658	Shoot-Soil	Bacteria	Proteobacteria	Gammaproteobacteria	Xanthomonadales	Rhodanobacteraceae	NA	0.000124551	0.00183965	0.000866795
ASV137	1.10712	0.127082	0.2783	Root-Shoot	Bacteria	Proteobacteria	Gammaproteobacteria	Xanthomonadales	Rhodanobacteraceae	NA	0.000124551	0.00183965	0.000866795
ASV1370	-5.23953	0.00238436	0.0115032	Root-Soil	Bacteria	Acidobacteria	Subgroup_6	NA	NA	NA	0.000591232	4.58641e-05	5.01601e-05
ASV1370	-3.2838	0.0572987	0.154455	Shoot-Soil	Bacteria	Acidobacteria	Subgroup_6	NA	NA	NA	0.000591232	4.58641e-05	5.01601e-05
ASV1370	-1.95573	0.0946722	0.22446	Root-Shoot	Bacteria	Acidobacteria	Subgroup_6	NA	NA	NA	0.000591232	4.58641e-05	5.01601e-05
ASV1371	0.621161	0.770021	0.876671	Root-Soil	Bacteria	Proteobacteria	Gammaproteobacteria	Xanthomonadales	Rhodanobacteraceae	NA	2.73172e-05	7.94303e-05	0.000206462
ASV1371	1.83106	0.390558	0.583545	Shoot-Soil	Bacteria	Proteobacteria	Gammaproteobacteria	Xanthomonadales	Rhodanobacteraceae	NA	2.73172e-05	7.94303e-05	0.000206462
ASV1371	-1.2099	0.394281	0.585984	Root-Shoot	Bacteria	Proteobacteria	Gammaproteobacteria	Xanthomonadales	Rhodanobacteraceae	NA	2.73172e-05	7.94303e-05	0.000206462
ASV1372	5.12122	0.0188067	0.0643625	Root-Soil	Bacteria	Patescibacteria	Saccharimonadia	Saccharimonadales	NA	NA	0	0.000115558	0.000134958
ASV1372	5.38488	0.0138905	0.0500289	Shoot-Soil	Bacteria	Patescibacteria	Saccharimonadia	Saccharimonadales	NA	NA	0	0.000115558	0.000134958
ASV1372	-0.26366	0.854206	0.931565	Root-Shoot	Bacteria	Patescibacteria	Saccharimonadia	Saccharimonadales	NA	NA	0	0.000115558	0.000134958
ASV1373	0.339824	0.788264	0.888408	Root-Soil	Bacteria	Acidobacteria	Blastocatellia_(Subgroup_4)	DS-100	NA	NA	0.000133124	0.00014254	9.82489e-05
ASV1373	0.361164	0.776368	0.881032	Shoot-Soil	Bacteria	Acidobacteria	Blastocatellia_(Subgroup_4)	DS-100	NA	NA	0.000133124	0.00014254	9.82489e-05
ASV1373	-0.0213401	0.979942	1	Root-Shoot	Bacteria	Acidobacteria	Blastocatellia_(Subgroup_4)	DS-100	NA	NA	0.000133124	0.00014254	9.82489e-05
ASV1374	0	1	1	Root-Soil	Bacteria	Actinobacteria	Actinobacteria	Propionibacteriales	Nocardioidaceae	Aeromicrobium	0	0	0.000309167
ASV1374	6.75677	0.000102394	0.000707901	Shoot-Soil	Bacteria	Actinobacteria	Actinobacteria	Propionibacteriales	Nocardioidaceae	Aeromicrobium	0	0	0.000309167
ASV1374	-6.33419	3.39416e-08	4.09683e-07	Root-Shoot	Bacteria	Actinobacteria	Actinobacteria	Propionibacteriales	Nocardioidaceae	Aeromicrobium	0	0	0.000309167
ASV1375	1.39868	0.171513	0.340777	Root-Soil	Bacteria	Proteobacteria	Gammaproteobacteria	Diplorickettsiales	Diplorickettsiaceae	Aquicella	9.09923e-05	9.76257e-05	0.000142421
ASV1375	2.5147	0.0142465	0.0511224	Shoot-Soil	Bacteria	Proteobacteria	Gammaproteobacteria	Diplorickettsiales	Diplorickettsiaceae	Aquicella	9.09923e-05	9.76257e-05	0.000142421
ASV1375	-1.11602	0.10023	0.234015	Root-Shoot	Bacteria	Proteobacteria	Gammaproteobacteria	Diplorickettsiales	Diplorickettsiaceae	Aquicella	9.09923e-05	9.76257e-05	0.000142421
ASV1376	-0.593951	0.711902	0.837782	Root-Soil	Bacteria	Proteobacteria	Deltaproteobacteria	Myxococcales	Polyangiaceae	Pajaroellobacter	9.17919e-05	9.53973e-05	0.000135929
ASV1376	-0.791158	0.624588	0.7742	Shoot-Soil	Bacteria	Proteobacteria	Deltaproteobacteria	Myxococcales	Polyangiaceae	Pajaroellobacter	9.17919e-05	9.53973e-05	0.000135929
ASV1376	0.197206	0.855336	0.932586	Root-Shoot	Bacteria	Proteobacteria	Deltaproteobacteria	Myxococcales	Polyangiaceae	Pajaroellobacter	9.17919e-05	9.53973e-05	0.000135929
ASV1377	6.62098	0.0248911	0.0808117	Root-Soil	Bacteria	Proteobacteria	Gammaproteobacteria	Betaproteobacteriales	Burkholderiaceae	Rhizobacter	0	0.000209614	1.5189e-05
ASV1377	2.5422	0.392194	0.584721	Shoot-Soil	Bacteria	Proteobacteria	Gammaproteobacteria	Betaproteobacteriales	Burkholderiaceae	Rhizobacter	0	0.000209614	1.5189e-05
ASV1377	4.07879	0.0381465	0.112636	Root-Shoot	Bacteria	Proteobacteria	Gammaproteobacteria	Betaproteobacteriales	Burkholderiaceae	Rhizobacter	0	0.000209614	1.5189e-05
ASV1378	-6.2593	8.41192e-05	0.000595945	Root-Soil	Bacteria	Chloroflexi	Dehalococcoidia	S085	NA	NA	0.00082679	2.26636e-05	2.71473e-05
ASV1378	-4.10859	0.0099363	0.0379627	Shoot-Soil	Bacteria	Chloroflexi	Dehalococcoidia	S085	NA	NA	0.00082679	2.26636e-05	2.71473e-05
ASV1378	-2.15071	0.0485719	0.136128	Root-Shoot	Bacteria	Chloroflexi	Dehalococcoidia	S085	NA	NA	0.00082679	2.26636e-05	2.71473e-05
ASV1379	-4.55451	0.00105488	0.00563405	Root-Soil	Bacteria	Actinobacteria	Actinobacteria	Propionibacteriales	Nocardioidaceae	NA	0.000364409	3.02934e-05	0.000139564
ASV1379	-0.152261	0.91235	0.970714	Shoot-Soil	Bacteria	Actinobacteria	Actinobacteria	Propionibacteriales	Nocardioidaceae	NA	0.000364409	3.02934e-05	0.000139564
ASV1379	-4.40225	3.22679e-06	3.00468e-05	Root-Shoot	Bacteria	Actinobacteria	Actinobacteria	Propionibacteriales	Nocardioidaceae	NA	0.000364409	3.02934e-05	0.000139564
ASV138	-3.26461	2.66061e-06	2.53471e-05	Root-Soil	Bacteria	Rokubacteria	NC10	Rokubacteriales	NA	NA	0.00601497	0.000415345	0.000530646
ASV138	-2.64998	0.000147176	0.000981934	Shoot-Soil	Bacteria	Rokubacteria	NC10	Rokubacteriales	NA	NA	0.00601497	0.000415345	0.000530646
ASV138	-0.614632	0.189272	0.363792	Root-Shoot	Bacteria	Rokubacteria	NC10	Rokubacteriales	NA	NA	0.00601497	0.000415345	0.000530646
ASV1380	24.7573	2.65784e-16	8.22733e-15	Root-Soil	Bacteria	Proteobacteria	Gammaproteobacteria	Betaproteobacteriales	Burkholderiaceae	Polaromonas	0	0.000116605	9.44876e-05
ASV1380	22.4696	1.40276e-13	3.33172e-12	Shoot-Soil	Bacteria	Proteobacteria	Gammaproteobacteria	Betaproteobacteriales	Burkholderiaceae	Polaromonas	0	0.000116605	9.44876e-05
ASV1380	2.28769	0.256816	0.446777	Root-Shoot	Bacteria	Proteobacteria	Gammaproteobacteria	Betaproteobacteriales	Burkholderiaceae	Polaromonas	0	0.000116605	9.44876e-05
ASV1383	-4.81281	0.00743047	0.0300838	Root-Soil	Bacteria	Acidobacteria	Subgroup_6	NA	NA	NA	0.000599282	4.06626e-05	6.70881e-05
ASV1383	-2.81239	0.118614	0.265165	Shoot-Soil	Bacteria	Acidobacteria	Subgroup_6	NA	NA	NA	0.000599282	4.06626e-05	6.70881e-05
ASV1383	-2.00042	0.101331	0.235891	Root-Shoot	Bacteria	Acidobacteria	Subgroup_6	NA	NA	NA	0.000599282	4.06626e-05	6.70881e-05
ASV1385	-0.575105	0.630078	0.779039	Root-Soil	Bacteria	Actinobacteria	Acidimicrobiia	IMCC26256	NA	NA	0.000251964	0.000102028	7.12677e-05
ASV1385	-0.620266	0.605309	0.758236	Shoot-Soil	Bacteria	Actinobacteria	Acidimicrobiia	IMCC26256	NA	NA	0.000251964	0.000102028	7.12677e-05
ASV1385	0.0451609	0.95526	0.995836	Root-Shoot	Bacteria	Actinobacteria	Acidimicrobiia	IMCC26256	NA	NA	0.000251964	0.000102028	7.12677e-05
ASV1386	3.22302	0.242191	0.430705	Root-Soil	Bacteria	Proteobacteria	Gammaproteobacteria	Xanthomonadales	Xanthomonadaceae	Lysobacter	2.23365e-05	2.27036e-05	0.000232511
ASV1386	10.8048	9.14493e-05	0.000643014	Shoot-Soil	Bacteria	Proteobacteria	Gammaproteobacteria	Xanthomonadales	Xanthomonadaceae	Lysobacter	2.23365e-05	2.27036e-05	0.000232511
ASV1386	-7.58178	3.5085e-05	0.0002707	Root-Shoot	Bacteria	Proteobacteria	Gammaproteobacteria	Xanthomonadales	Xanthomonadaceae	Lysobacter	2.23365e-05	2.27036e-05	0.000232511
ASV1387	-2.5076	0.17385	0.343502	Root-Soil	Bacteria	Proteobacteria	Gammaproteobacteria	Xanthomonadales	Xanthomonadaceae	Arenimonas	0.000217217	6.71413e-05	0.000119998
ASV1387	-0.389875	0.832933	0.917033	Shoot-Soil	Bacteria	Proteobacteria	Gammaproteobacteria	Xanthomonadales	Xanthomonadaceae	Arenimonas	0.000217217	6.71413e-05	0.000119998
ASV1387	-2.11772	0.0878384	0.212268	Root-Shoot	Bacteria	Proteobacteria	Gammaproteobacteria	Xanthomonadales	Xanthomonadaceae	Arenimonas	0.000217217	6.71413e-05	0.000119998
ASV1388	3.97026	0.181614	0.353584	Root-Soil	Bacteria	Proteobacteria	Gammaproteobacteria	NA	NA	NA	4.15391e-06	0.000187504	6.47959e-05
ASV1388	3.25303	0.276033	0.46783	Shoot-Soil	Bacteria	Proteobacteria	Gammaproteobacteria	NA	NA	NA	4.15391e-06	0.000187504	6.47959e-05
ASV1388	0.717226	0.717978	0.84245	Root-Shoot	Bacteria	Proteobacteria	Gammaproteobacteria	NA	NA	NA	4.15391e-06	0.000187504	6.47959e-05
ASV1389	5.73434	0.0074796	0.030247	Root-Soil	Bacteria	Bacteroidetes	Bacteroidia	Chitinophagales	Chitinophagaceae	Ferruginibacter	5.04867e-06	0.000178819	5.8267e-05
ASV1389	4.6397	0.0312536	0.0968619	Shoot-Soil	Bacteria	Bacteroidetes	Bacteroidia	Chitinophagales	Chitinophagaceae	Ferruginibacter	5.04867e-06	0.000178819	5.8267e-05
ASV1389	1.09464	0.439128	0.625557	Root-Shoot	Bacteria	Bacteroidetes	Bacteroidia	Chitinophagales	Chitinophagaceae	Ferruginibacter	5.04867e-06	0.000178819	5.8267e-05
ASV139	25.612	5.90447e-41	9.80176e-39	Root-Soil	Bacteria	Bacteroidetes	Bacteroidia	Chitinophagales	Chitinophagaceae	Niastella	0	0.00187874	0.000485502
ASV139	21.0782	5.3512e-28	4.14738e-26	Shoot-Soil	Bacteria	Bacteroidetes	Bacteroidia	Chitinophagales	Chitinophagaceae	Niastella	0	0.00187874	0.000485502
ASV139	4.53378	0.000282675	0.00177132	Root-Shoot	Bacteria	Bacteroidetes	Bacteroidia	Chitinophagales	Chitinophagaceae	Niastella	0	0.00187874	0.000485502
ASV1390	14.4436	7.05081e-05	0.000506479	Root-Soil	Bacteria	Proteobacteria	Gammaproteobacteria	Salinisphaerales	Solimonadaceae	Nevskia	0	6.22007e-06	0.000306958
ASV1390	27.3829	5.55106e-14	1.37586e-12	Shoot-Soil	Bacteria	Proteobacteria	Gammaproteobacteria	Salinisphaerales	Solimonadaceae	Nevskia	0	6.22007e-06	0.000306958
ASV1390	-12.9394	9.49134e-08	1.08707e-06	Root-Shoot	Bacteria	Proteobacteria	Gammaproteobacteria	Salinisphaerales	Solimonadaceae	Nevskia	0	6.22007e-06	0.000306958
ASV1391	15.1783	NA	NA	Root-Soil	Bacteria	Proteobacteria	Gammaproteobacteria	Cellvibrionales	Cellvibrionaceae	Cellvibrio	0	9.71882e-05	0.000193406
ASV1391	17.7851	NA	NA	Shoot-Soil	Bacteria	Proteobacteria	Gammaproteobacteria	Cellvibrionales	Cellvibrionaceae	Cellvibrio	0	9.71882e-05	0.000193406
ASV1391	-2.60678	NA	NA	Root-Shoot	Bacteria	Proteobacteria	Gammaproteobacteria	Cellvibrionales	Cellvibrionaceae	Cellvibrio	0	9.71882e-05	0.000193406
ASV1392	19.3262	1.05705e-07	1.20399e-06	Root-Soil	Bacteria	Proteobacteria	Gammaproteobacteria	Betaproteobacteriales	Burkholderiaceae	Massilia	0	0.000116544	0.000171103
ASV1392	25.7799	1.5454e-12	3.25102e-11	Shoot-Soil	Bacteria	Proteobacteria	Gammaproteobacteria	Betaproteobacteriales	Burkholderiaceae	Massilia	0	0.000116544	0.000171103
ASV1392	-6.45368	0.00774017	0.0310692	Root-Shoot	Bacteria	Proteobacteria	Gammaproteobacteria	Betaproteobacteriales	Burkholderiaceae	Massilia	0	0.000116544	0.000171103
ASV1393	3.0326	0.212468	0.393694	Root-Soil	Bacteria	Proteobacteria	Gammaproteobacteria	Betaproteobacteriales	Burkholderiaceae	Massilia	0	8.54167e-05	0.000188109
ASV1393	3.76425	0.123226	0.272584	Shoot-Soil	Bacteria	Proteobacteria	Gammaproteobacteria	Betaproteobacteriales	Burkholderiaceae	Massilia	0	8.54167e-05	0.000188109
ASV1393	-0.73165	0.650638	0.793326	Root-Shoot	Bacteria	Proteobacteria	Gammaproteobacteria	Betaproteobacteriales	Burkholderiaceae	Massilia	0	8.54167e-05	0.000188109
ASV1394	-4.59897	0.114784	0.258226	Root-Soil	Bacteria	Actinobacteria	Actinobacteria	Micrococcales	Microbacteriaceae	Frigoribacterium	5.56933e-05	0.000140999	5.81498e-05
ASV1394	1.77127	0.544939	0.711616	Shoot-Soil	Bacteria	Actinobacteria	Actinobacteria	Micrococcales	Microbacteriaceae	Frigoribacterium	5.56933e-05	0.000140999	5.81498e-05
ASV1394	-6.37024	0.0011104	0.00589087	Root-Shoot	Bacteria	Actinobacteria	Actinobacteria	Micrococcales	Microbacteriaceae	Frigoribacterium	5.56933e-05	0.000140999	5.81498e-05
ASV1395	0.587312	0.66946	0.806545	Root-Soil	Bacteria	Actinobacteria	Actinobacteria	Propionibacteriales	Nocardioidaceae	Nocardioides	0.000111106	0.000100708	0.000130946
ASV1395	1.15414	0.403438	0.593922	Shoot-Soil	Bacteria	Actinobacteria	Actinobacteria	Propionibacteriales	Nocardioidaceae	Nocardioides	0.000111106	0.000100708	0.000130946
ASV1395	-0.56683	0.538603	0.706621	Root-Shoot	Bacteria	Actinobacteria	Actinobacteria	Propionibacteriales	Nocardioidaceae	Nocardioides	0.000111106	0.000100708	0.000130946
ASV1396	-2.13749	0.142982	0.302889	Root-Soil	Bacteria	Armatimonadetes	Chthonomonadetes	Chthonomonadales	NA	NA	0.000332838	6.49093e-05	7.56022e-05
ASV1396	-1.32317	0.366311	0.561477	Shoot-Soil	Bacteria	Armatimonadetes	Chthonomonadetes	Chthonomonadales	NA	NA	0.000332838	6.49093e-05	7.56022e-05
ASV1396	-0.814318	0.408288	0.598249	Root-Shoot	Bacteria	Armatimonadetes	Chthonomonadetes	Chthonomonadales	NA	NA	0.000332838	6.49093e-05	7.56022e-05
ASV1397	-3.20581	0.0460044	0.130565	Root-Soil	Bacteria	Acidobacteria	Subgroup_6	NA	NA	NA	0.000463266	9.37635e-05	6.22801e-05
ASV1397	-3.73788	0.0207722	0.0698368	Shoot-Soil	Bacteria	Acidobacteria	Subgroup_6	NA	NA	NA	0.000463266	9.37635e-05	6.22801e-05
ASV1397	0.532071	0.624541	0.7742	Root-Shoot	Bacteria	Acidobacteria	Subgroup_6	NA	NA	NA	0.000463266	9.37635e-05	6.22801e-05
ASV1398	-2.90622	0.114595	0.257915	Root-Soil	Bacteria	Actinobacteria	MB-A2-108	NA	NA	NA	0.000383731	4.78643e-05	7.87306e-05
ASV1398	-1.48322	0.421842	0.610466	Shoot-Soil	Bacteria	Actinobacteria	MB-A2-108	NA	NA	NA	0.000383731	4.78643e-05	7.87306e-05
ASV1398	-1.423	0.252069	0.442014	Root-Shoot	Bacteria	Actinobacteria	MB-A2-108	NA	NA	NA	0.000383731	4.78643e-05	7.87306e-05
ASV1399	-1.82904	0.156926	0.321455	Root-Soil	Bacteria	Chloroflexi	Ktedonobacteria	Ktedonobacterales	JG30-KF-AS9	NA	0.000342716	7.33657e-05	5.17913e-05
ASV1399	-2.01891	0.120351	0.267944	Shoot-Soil	Bacteria	Chloroflexi	Ktedonobacteria	Ktedonobacterales	JG30-KF-AS9	NA	0.000342716	7.33657e-05	5.17913e-05
ASV1399	0.189865	0.828011	0.914179	Root-Shoot	Bacteria	Chloroflexi	Ktedonobacteria	Ktedonobacterales	JG30-KF-AS9	NA	0.000342716	7.33657e-05	5.17913e-05
ASV14	7.04117	1.09583e-08	1.42444e-07	Root-Soil	Bacteria	Actinobacteria	Actinobacteria	Streptomycetales	Streptomycetaceae	Streptomyces	0.000238914	0.0160392	0.000464731
ASV14	0.836543	0.499708	0.674478	Shoot-Soil	Bacteria	Actinobacteria	Actinobacteria	Streptomycetales	Streptomycetaceae	Streptomyces	0.000238914	0.0160392	0.000464731
ASV14	6.20463	4.48847e-14	1.12027e-12	Root-Shoot	Bacteria	Actinobacteria	Actinobacteria	Streptomycetales	Streptomycetaceae	Streptomyces	0.000238914	0.0160392	0.000464731
ASV140	0.868356	0.21857	0.401135	Root-Soil	Bacteria	Actinobacteria	Actinobacteria	Propionibacteriales	Nocardioidaceae	Nocardioides	0.000971535	0.00128641	0.00127647
ASV140	1.02709	0.147347	0.309338	Shoot-Soil	Bacteria	Actinobacteria	Actinobacteria	Propionibacteriales	Nocardioidaceae	Nocardioides	0.000971535	0.00128641	0.00127647
ASV140	-0.158733	0.737063	0.855495	Root-Shoot	Bacteria	Actinobacteria	Actinobacteria	Propionibacteriales	Nocardioidaceae	Nocardioides	0.000971535	0.00128641	0.00127647
ASV1401	-3.63956	0.00287666	0.013321	Root-Soil	Bacteria	Gemmatimonadetes	Gemmatimonadetes	Gemmatimonadales	Gemmatimonadaceae	NA	0.000500918	4.4185e-05	7.14505e-05
ASV1401	-2.23013	0.0679264	0.175926	Shoot-Soil	Bacteria	Gemmatimonadetes	Gemmatimonadetes	Gemmatimonadales	Gemmatimonadaceae	NA	0.000500918	4.4185e-05	7.14505e-05
ASV1401	-1.40944	0.0893974	0.215004	Root-Shoot	Bacteria	Gemmatimonadetes	Gemmatimonadetes	Gemmatimonadales	Gemmatimonadaceae	NA	0.000500918	4.4185e-05	7.14505e-05
ASV1402	18.3692	3.43733e-07	3.67552e-06	Root-Soil	Bacteria	Proteobacteria	Gammaproteobacteria	Betaproteobacteriales	Burkholderiaceae	Aquabacterium	0	1.18033e-05	0.000262869
ASV1402	25.8532	8.57153e-13	1.86011e-11	Shoot-Soil	Bacteria	Proteobacteria	Gammaproteobacteria	Betaproteobacteriales	Burkholderiaceae	Aquabacterium	0	1.18033e-05	0.000262869
ASV1402	-7.48399	0.00185303	0.0092695	Root-Shoot	Bacteria	Proteobacteria	Gammaproteobacteria	Betaproteobacteriales	Burkholderiaceae	Aquabacterium	0	1.18033e-05	0.000262869
ASV1403	4.92497	0.0270861	0.086736	Root-Soil	Bacteria	Proteobacteria	Gammaproteobacteria	Betaproteobacteriales	Burkholderiaceae	NA	0	7.73529e-05	0.000191342
ASV1403	6.7956	0.0023741	0.0114624	Shoot-Soil	Bacteria	Proteobacteria	Gammaproteobacteria	Betaproteobacteriales	Burkholderiaceae	NA	0	7.73529e-05	0.000191342
ASV1403	-1.87062	0.201957	0.379955	Root-Shoot	Bacteria	Proteobacteria	Gammaproteobacteria	Betaproteobacteriales	Burkholderiaceae	NA	0	7.73529e-05	0.000191342
ASV1404	-5.76151	NA	NA	Root-Soil	Bacteria	Proteobacteria	Gammaproteobacteria	Steroidobacterales	Steroidobacteraceae	NA	0.000570504	2.86567e-05	9.96573e-06
ASV1404	-9.03719	NA	NA	Shoot-Soil	Bacteria	Proteobacteria	Gammaproteobacteria	Steroidobacterales	Steroidobacteraceae	NA	0.000570504	2.86567e-05	9.96573e-06
ASV1404	3.27567	NA	NA	Root-Shoot	Bacteria	Proteobacteria	Gammaproteobacteria	Steroidobacterales	Steroidobacteraceae	NA	0.000570504	2.86567e-05	9.96573e-06
ASV1405	-0.910941	0.605778	0.758547	Root-Soil	Bacteria	Proteobacteria	Alphaproteobacteria	Reyranellales	Reyranellaceae	Reyranella	0.00022818	0.000107921	5.44823e-05
ASV1405	-1.21339	0.494039	0.670073	Shoot-Soil	Bacteria	Proteobacteria	Alphaproteobacteria	Reyranellales	Reyranellaceae	Reyranella	0.00022818	0.000107921	5.44823e-05
ASV1405	0.302445	0.798944	0.895457	Root-Shoot	Bacteria	Proteobacteria	Alphaproteobacteria	Reyranellales	Reyranellaceae	Reyranella	0.00022818	0.000107921	5.44823e-05
ASV1406	0.868701	0.573497	0.732813	Root-Soil	Bacteria	Proteobacteria	Gammaproteobacteria	Betaproteobacteriales	Burkholderiaceae	NA	0.000123864	0.000182123	2.02917e-05
ASV1406	-3.19343	0.0412996	0.120157	Shoot-Soil	Bacteria	Proteobacteria	Gammaproteobacteria	Betaproteobacteriales	Burkholderiaceae	NA	0.000123864	0.000182123	2.02917e-05
ASV1406	4.06213	0.000115366	0.000787544	Root-Shoot	Bacteria	Proteobacteria	Gammaproteobacteria	Betaproteobacteriales	Burkholderiaceae	NA	0.000123864	0.000182123	2.02917e-05
ASV1408	-3.7322	0.000434952	0.00258713	Root-Soil	Bacteria	Gemmatimonadetes	Gemmatimonadetes	Gemmatimonadales	Gemmatimonadaceae	Gemmatimonas	0.000427762	2.68189e-05	0.00011408
ASV1408	-1.36308	0.196418	0.372938	Shoot-Soil	Bacteria	Gemmatimonadetes	Gemmatimonadetes	Gemmatimonadales	Gemmatimonadaceae	Gemmatimonas	0.000427762	2.68189e-05	0.00011408
ASV1408	-2.36912	0.00103361	0.00552617	Root-Shoot	Bacteria	Gemmatimonadetes	Gemmatimonadetes	Gemmatimonadales	Gemmatimonadaceae	Gemmatimonas	0.000427762	2.68189e-05	0.00011408
ASV1409	-5.19909	0.0536876	0.147067	Root-Soil	Bacteria	Proteobacteria	Gammaproteobacteria	Betaproteobacteriales	Burkholderiaceae	Polaromonas	3.40623e-05	4.74106e-06	0.000275819
ASV1409	4.28153	0.112301	0.254606	Shoot-Soil	Bacteria	Proteobacteria	Gammaproteobacteria	Betaproteobacteriales	Burkholderiaceae	Polaromonas	3.40623e-05	4.74106e-06	0.000275819
ASV1409	-9.48062	1.54464e-07	1.72879e-06	Root-Shoot	Bacteria	Proteobacteria	Gammaproteobacteria	Betaproteobacteriales	Burkholderiaceae	Polaromonas	3.40623e-05	4.74106e-06	0.000275819
ASV141	4.68659	0.000292484	0.00182502	Root-Soil	Bacteria	Proteobacteria	Alphaproteobacteria	Sphingomonadales	Sphingomonadaceae	Sphingomonas	7.64235e-05	0.00172945	0.000896554
ASV141	4.04473	0.00185336	0.0092695	Shoot-Soil	Bacteria	Proteobacteria	Alphaproteobacteria	Sphingomonadales	Sphingomonadaceae	Sphingomonas	7.64235e-05	0.00172945	0.000896554
ASV141	0.641863	0.454313	0.637823	Root-Shoot	Bacteria	Proteobacteria	Alphaproteobacteria	Sphingomonadales	Sphingomonadaceae	Sphingomonas	7.64235e-05	0.00172945	0.000896554
ASV1410	6.12613	NA	NA	Root-Soil	Bacteria	Chloroflexi	Ktedonobacteria	Ktedonobacterales	Ktedonobacteraceae	1959-1	0	0.000245025	5.74583e-06
ASV1410	1.98541	NA	NA	Shoot-Soil	Bacteria	Chloroflexi	Ktedonobacteria	Ktedonobacterales	Ktedonobacteraceae	1959-1	0	0.000245025	5.74583e-06
ASV1410	4.14071	NA	NA	Root-Shoot	Bacteria	Chloroflexi	Ktedonobacteria	Ktedonobacterales	Ktedonobacteraceae	1959-1	0	0.000245025	5.74583e-06
ASV1411	22.1695	1.78696e-62	9.20997e-60	Root-Soil	Bacteria	Bacteroidetes	Bacteroidia	Chitinophagales	Chitinophagaceae	Sediminibacterium	0	0.000216654	5.38114e-05
ASV1411	19.9394	3.55957e-50	1.04834e-47	Shoot-Soil	Bacteria	Bacteroidetes	Bacteroidia	Chitinophagales	Chitinophagaceae	Sediminibacterium	0	0.000216654	5.38114e-05
ASV1411	2.23011	0.00860761	0.0337891	Root-Shoot	Bacteria	Bacteroidetes	Bacteroidia	Chitinophagales	Chitinophagaceae	Sediminibacterium	0	0.000216654	5.38114e-05
ASV1412	-3.52945	0.0660409	0.171906	Root-Soil	Bacteria	Chloroflexi	TK10	NA	NA	NA	0.00043778	4.17698e-05	4.2161e-05
ASV1412	-2.31276	0.229873	0.415635	Shoot-Soil	Bacteria	Chloroflexi	TK10	NA	NA	NA	0.00043778	4.17698e-05	4.2161e-05
ASV1412	-1.21669	0.349682	0.546223	Root-Shoot	Bacteria	Chloroflexi	TK10	NA	NA	NA	0.00043778	4.17698e-05	4.2161e-05
ASV1413	6.68016	0.000903427	0.00492466	Root-Soil	Bacteria	FCPU426	NA	NA	NA	NA	0	0.000224133	6.86051e-06
ASV1413	1.66342	0.413749	0.60322	Shoot-Soil	Bacteria	FCPU426	NA	NA	NA	NA	0	0.000224133	6.86051e-06
ASV1413	5.01673	0.000176786	0.00116145	Root-Shoot	Bacteria	FCPU426	NA	NA	NA	NA	0	0.000224133	6.86051e-06
ASV1416	0	NA	NA	Root-Soil	Bacteria	Proteobacteria	Gammaproteobacteria	Betaproteobacteriales	Methylophilaceae	Methylotenera	0	0	0.000275835
ASV1416	6.89452	NA	NA	Shoot-Soil	Bacteria	Proteobacteria	Gammaproteobacteria	Betaproteobacteriales	Methylophilaceae	Methylotenera	0	0	0.000275835
ASV1416	-6.37903	NA	NA	Root-Shoot	Bacteria	Proteobacteria	Gammaproteobacteria	Betaproteobacteriales	Methylophilaceae	Methylotenera	0	0	0.000275835
ASV1417	-1.34996	0.486195	0.663801	Root-Soil	Bacteria	Proteobacteria	Gammaproteobacteria	Xanthomonadales	Xanthomonadaceae	Arenimonas	0.000319081	7.14996e-05	8.54381e-05
ASV1417	-1.05216	0.588919	0.745588	Shoot-Soil	Bacteria	Proteobacteria	Gammaproteobacteria	Xanthomonadales	Xanthomonadaceae	Arenimonas	0.000319081	7.14996e-05	8.54381e-05
ASV1417	-0.297798	0.819338	0.907641	Root-Shoot	Bacteria	Proteobacteria	Gammaproteobacteria	Xanthomonadales	Xanthomonadaceae	Arenimonas	0.000319081	7.14996e-05	8.54381e-05
ASV1418	-0.376268	0.799125	0.895563	Root-Soil	Bacteria	Proteobacteria	Deltaproteobacteria	Myxococcales	Haliangiaceae	Haliangium	0.000199674	0.000102109	7.36731e-05
ASV1418	-0.818198	0.581987	0.739355	Shoot-Soil	Bacteria	Proteobacteria	Deltaproteobacteria	Myxococcales	Haliangiaceae	Haliangium	0.000199674	0.000102109	7.36731e-05
ASV1418	0.44193	0.656814	0.798219	Root-Shoot	Bacteria	Proteobacteria	Deltaproteobacteria	Myxococcales	Haliangiaceae	Haliangium	0.000199674	0.000102109	7.36731e-05
ASV142	8.3126	1.18197e-08	1.53447e-07	Root-Soil	Bacteria	Proteobacteria	Deltaproteobacteria	Myxococcales	Sandaracinaceae	NA	1.31863e-05	0.00236524	0.000110874
ASV142	3.6446	0.0129336	0.0473942	Shoot-Soil	Bacteria	Proteobacteria	Deltaproteobacteria	Myxococcales	Sandaracinaceae	NA	1.31863e-05	0.00236524	0.000110874
ASV142	4.668	8.10046e-07	8.21038e-06	Root-Shoot	Bacteria	Proteobacteria	Deltaproteobacteria	Myxococcales	Sandaracinaceae	NA	1.31863e-05	0.00236524	0.000110874
ASV1420	4.95185	0.0242025	0.079024	Root-Soil	Bacteria	Chloroflexi	Anaerolineae	SBR1031	A4b	NA	5.04867e-06	0.000183233	5.06382e-05
ASV1420	3.70879	0.093035	0.221684	Shoot-Soil	Bacteria	Chloroflexi	Anaerolineae	SBR1031	A4b	NA	5.04867e-06	0.000183233	5.06382e-05
ASV1420	1.24306	0.390958	0.583889	Root-Shoot	Bacteria	Chloroflexi	Anaerolineae	SBR1031	A4b	NA	5.04867e-06	0.000183233	5.06382e-05
ASV1421	-3.11821	0.00938802	0.0362264	Root-Soil	Bacteria	Verrucomicrobia	Verrucomicrobiae	Chthoniobacterales	Chthoniobacteraceae	Candidatus_Udaeobacter	0.000456902	4.38292e-05	9.58853e-05
ASV1421	-1.44766	0.227875	0.412963	Shoot-Soil	Bacteria	Verrucomicrobia	Verrucomicrobiae	Chthoniobacterales	Chthoniobacteraceae	Candidatus_Udaeobacter	0.000456902	4.38292e-05	9.58853e-05
ASV1421	-1.67054	0.0400934	0.11721	Root-Shoot	Bacteria	Verrucomicrobia	Verrucomicrobiae	Chthoniobacterales	Chthoniobacteraceae	Candidatus_Udaeobacter	0.000456902	4.38292e-05	9.58853e-05
ASV1422	-2.59008	0.326821	0.522629	Root-Soil	Bacteria	Acidobacteria	Subgroup_6	NA	NA	NA	0.000419593	7.70144e-05	2.50572e-05
ASV1422	-4.29522	0.106213	0.243949	Shoot-Soil	Bacteria	Acidobacteria	Subgroup_6	NA	NA	NA	0.000419593	7.70144e-05	2.50572e-05
ASV1422	1.70514	0.33845	0.535083	Root-Shoot	Bacteria	Acidobacteria	Subgroup_6	NA	NA	NA	0.000419593	7.70144e-05	2.50572e-05
ASV1423	-4.04058	0.0827672	0.203376	Root-Soil	Bacteria	Acidobacteria	Subgroup_6	NA	NA	NA	0.000490896	4.04543e-05	3.86772e-05
ASV1423	-3.56499	0.127469	0.278938	Shoot-Soil	Bacteria	Acidobacteria	Subgroup_6	NA	NA	NA	0.000490896	4.04543e-05	3.86772e-05
ASV1423	-0.475585	0.762506	0.871538	Root-Shoot	Bacteria	Acidobacteria	Subgroup_6	NA	NA	NA	0.000490896	4.04543e-05	3.86772e-05
ASV1424	2.78665	0.224888	0.408555	Root-Soil	Bacteria	Proteobacteria	Alphaproteobacteria	Rhizobiales	Rhizobiaceae	Ensifer	0	2.73703e-05	0.000226116
ASV1424	6.66926	0.00372447	0.0166234	Shoot-Soil	Bacteria	Proteobacteria	Alphaproteobacteria	Rhizobiales	Rhizobiaceae	Ensifer	0	2.73703e-05	0.000226116
ASV1424	-3.88261	0.0106473	0.0401437	Root-Shoot	Bacteria	Proteobacteria	Alphaproteobacteria	Rhizobiales	Rhizobiaceae	Ensifer	0	2.73703e-05	0.000226116
ASV1425	17.9672	7.02889e-15	1.92779e-13	Root-Soil	Bacteria	Verrucomicrobia	Verrucomicrobiae	Verrucomicrobiales	Rubritaleaceae	Luteolibacter	0	1.81176e-05	0.00028142
ASV1425	22.275	5.19204e-22	2.58548e-20	Shoot-Soil	Bacteria	Verrucomicrobia	Verrucomicrobiae	Verrucomicrobiales	Rubritaleaceae	Luteolibacter	0	1.81176e-05	0.00028142
ASV1425	-4.3078	0.00475433	0.0204171	Root-Shoot	Bacteria	Verrucomicrobia	Verrucomicrobiae	Verrucomicrobiales	Rubritaleaceae	Luteolibacter	0	1.81176e-05	0.00028142
ASV1426	-5.80007	0.00298064	0.0137163	Root-Soil	Bacteria	Chloroflexi	TK10	NA	NA	NA	0.000698204	3.2686e-05	5.21024e-05
ASV1426	-4.81362	0.0140323	0.0504867	Shoot-Soil	Bacteria	Chloroflexi	TK10	NA	NA	NA	0.000698204	3.2686e-05	5.21024e-05
ASV1426	-0.986441	0.456011	0.639448	Root-Shoot	Bacteria	Chloroflexi	TK10	NA	NA	NA	0.000698204	3.2686e-05	5.21024e-05
ASV1428	-2.39886	0.149586	0.311947	Root-Soil	Bacteria	Proteobacteria	Gammaproteobacteria	Betaproteobacteriales	SC-I-84	NA	0.000488702	5.59857e-05	6.79618e-05
ASV1428	-2.14269	0.200114	0.37766	Shoot-Soil	Bacteria	Proteobacteria	Gammaproteobacteria	Betaproteobacteriales	SC-I-84	NA	0.000488702	5.59857e-05	6.79618e-05
ASV1428	-0.256168	0.819614	0.907668	Root-Shoot	Bacteria	Proteobacteria	Gammaproteobacteria	Betaproteobacteriales	SC-I-84	NA	0.000488702	5.59857e-05	6.79618e-05
ASV1429	3.23574	0.241707	0.43019	Root-Soil	Bacteria	Bacteroidetes	Bacteroidia	Sphingobacteriales	Sphingobacteriaceae	Mucilaginibacter	2.4275e-05	0.000154908	3.04534e-05
ASV1429	-4.5395	0.102973	0.238731	Shoot-Soil	Bacteria	Bacteroidetes	Bacteroidia	Sphingobacteriales	Sphingobacteriaceae	Mucilaginibacter	2.4275e-05	0.000154908	3.04534e-05
ASV1429	7.77524	2.83141e-05	0.00022178	Root-Shoot	Bacteria	Bacteroidetes	Bacteroidia	Sphingobacteriales	Sphingobacteriaceae	Mucilaginibacter	2.4275e-05	0.000154908	3.04534e-05
ASV143	1.20713	0.104379	0.240809	Root-Soil	Bacteria	Actinobacteria	Actinobacteria	Propionibacteriales	Nocardioidaceae	Nocardioides	0.000240423	0.000359122	0.00274363
ASV143	4.41334	3.17608e-09	4.42419e-08	Shoot-Soil	Bacteria	Actinobacteria	Actinobacteria	Propionibacteriales	Nocardioidaceae	Nocardioides	0.000240423	0.000359122	0.00274363
ASV143	-3.20622	8.5453e-11	1.48541e-09	Root-Shoot	Bacteria	Actinobacteria	Actinobacteria	Propionibacteriales	Nocardioidaceae	Nocardioides	0.000240423	0.000359122	0.00274363
ASV1430	-2.4039	0.0819495	0.202057	Root-Soil	Bacteria	Acidobacteria	Subgroup_6	NA	NA	NA	0.000472695	6.28991e-05	6.2004e-05
ASV1430	-2.24058	0.106638	0.244653	Shoot-Soil	Bacteria	Acidobacteria	Subgroup_6	NA	NA	NA	0.000472695	6.28991e-05	6.2004e-05
ASV1430	-0.163324	0.86144	0.936066	Root-Shoot	Bacteria	Acidobacteria	Subgroup_6	NA	NA	NA	0.000472695	6.28991e-05	6.2004e-05
ASV1431	-3.53889	0.128184	0.279999	Root-Soil	Bacteria	Gemmatimonadetes	Gemmatimonadetes	Gemmatimonadales	Gemmatimonadaceae	NA	0.000380989	4.47165e-05	2.54188e-05
ASV1431	-6.15618	0.00854733	0.0336282	Shoot-Soil	Bacteria	Gemmatimonadetes	Gemmatimonadetes	Gemmatimonadales	Gemmatimonadaceae	NA	0.000380989	4.47165e-05	2.54188e-05
ASV1431	2.61729	0.0960542	0.226833	Root-Shoot	Bacteria	Gemmatimonadetes	Gemmatimonadetes	Gemmatimonadales	Gemmatimonadaceae	NA	0.000380989	4.47165e-05	2.54188e-05
ASV1432	6.01235	0.00488349	0.0208703	Root-Soil	Bacteria	Bacteroidetes	Bacteroidia	Chitinophagales	Chitinophagaceae	Niastella	0	0.000197454	1.74528e-05
ASV1432	2.06538	0.337844	0.534473	Shoot-Soil	Bacteria	Bacteroidetes	Bacteroidia	Chitinophagales	Chitinophagaceae	Niastella	0	0.000197454	1.74528e-05
ASV1432	3.94697	0.00541008	0.0228835	Root-Shoot	Bacteria	Bacteroidetes	Bacteroidia	Chitinophagales	Chitinophagaceae	Niastella	0	0.000197454	1.74528e-05
ASV1433	2.53858	0.396899	0.588015	Root-Soil	Bacteria	Actinobacteria	Actinobacteria	Streptomycetales	Streptomycetaceae	Streptomyces	5.18431e-05	0.000149805	0.000104287
ASV1433	3.25085	0.279991	0.472389	Shoot-Soil	Bacteria	Actinobacteria	Actinobacteria	Streptomycetales	Streptomycetaceae	Streptomyces	5.18431e-05	0.000149805	0.000104287
ASV1433	-0.712272	0.722661	0.845442	Root-Shoot	Bacteria	Actinobacteria	Actinobacteria	Streptomycetales	Streptomycetaceae	Streptomyces	5.18431e-05	0.000149805	0.000104287
ASV1434	3.86771	0.0236758	0.0775501	Root-Soil	Bacteria	Proteobacteria	Alphaproteobacteria	Rhodobacterales	Rhodobacteraceae	Pseudorhodobacter	0	3.28004e-05	0.000221792
ASV1434	6.64115	0.000104644	0.000721522	Shoot-Soil	Bacteria	Proteobacteria	Alphaproteobacteria	Rhodobacterales	Rhodobacteraceae	Pseudorhodobacter	0	3.28004e-05	0.000221792
ASV1434	-2.77344	0.0130148	0.0475732	Root-Shoot	Bacteria	Proteobacteria	Alphaproteobacteria	Rhodobacterales	Rhodobacteraceae	Pseudorhodobacter	0	3.28004e-05	0.000221792
ASV1435	2.83797	0.214005	0.395557	Root-Soil	Bacteria	Proteobacteria	Gammaproteobacteria	Betaproteobacteriales	Burkholderiaceae	NA	0	5.39494e-05	0.000223177
ASV1435	5.37287	0.0189541	0.0647808	Shoot-Soil	Bacteria	Proteobacteria	Gammaproteobacteria	Betaproteobacteriales	Burkholderiaceae	NA	0	5.39494e-05	0.000223177
ASV1435	-2.5349	0.0948014	0.224647	Root-Shoot	Bacteria	Proteobacteria	Gammaproteobacteria	Betaproteobacteriales	Burkholderiaceae	NA	0	5.39494e-05	0.000223177
ASV1436	-3.19055	0.0224364	0.0741025	Root-Soil	Bacteria	Actinobacteria	Acidimicrobiia	IMCC26256	NA	NA	0.000536408	5.89389e-05	5.32586e-05
ASV1436	-3.0045	0.0324142	0.0995903	Shoot-Soil	Bacteria	Actinobacteria	Acidimicrobiia	IMCC26256	NA	NA	0.000536408	5.89389e-05	5.32586e-05
ASV1436	-0.186049	0.844407	0.925704	Root-Shoot	Bacteria	Actinobacteria	Acidimicrobiia	IMCC26256	NA	NA	0.000536408	5.89389e-05	5.32586e-05
ASV1437	-4.98693	NA	NA	Root-Soil	Bacteria	Actinobacteria	Actinobacteria	Streptomycetales	Streptomycetaceae	NA	0.000238764	9.83713e-05	1.8419e-05
ASV1437	-3.92126	NA	NA	Shoot-Soil	Bacteria	Actinobacteria	Actinobacteria	Streptomycetales	Streptomycetaceae	NA	0.000238764	9.83713e-05	1.8419e-05
ASV1437	-1.06567	NA	NA	Root-Shoot	Bacteria	Actinobacteria	Actinobacteria	Streptomycetales	Streptomycetaceae	NA	0.000238764	9.83713e-05	1.8419e-05
ASV1438	22.8027	4.35777e-20	1.77549e-18	Root-Soil	Bacteria	Bacteroidetes	Bacteroidia	Chitinophagales	Chitinophagaceae	Chitinophaga	0	0.000200404	1.29623e-05
ASV1438	18.7628	6.19891e-14	1.52139e-12	Shoot-Soil	Bacteria	Bacteroidetes	Bacteroidia	Chitinophagales	Chitinophagaceae	Chitinophaga	0	0.000200404	1.29623e-05
ASV1438	4.03994	0.0146199	0.0522363	Root-Shoot	Bacteria	Bacteroidetes	Bacteroidia	Chitinophagales	Chitinophagaceae	Chitinophaga	0	0.000200404	1.29623e-05
ASV1439	3.18626	0.170236	0.339024	Root-Soil	Bacteria	Proteobacteria	Alphaproteobacteria	Sphingomonadales	Sphingomonadaceae	Sphingomonas	7.84557e-05	0.00015738	7.14066e-05
ASV1439	0.550123	0.814125	0.904798	Shoot-Soil	Bacteria	Proteobacteria	Alphaproteobacteria	Sphingomonadales	Sphingomonadaceae	Sphingomonas	7.84557e-05	0.00015738	7.14066e-05
ASV1439	2.63614	0.0886926	0.213965	Root-Shoot	Bacteria	Proteobacteria	Alphaproteobacteria	Sphingomonadales	Sphingomonadaceae	Sphingomonas	7.84557e-05	0.00015738	7.14066e-05
ASV144	3.95808	7.02343e-09	9.37792e-08	Root-Soil	Bacteria	Chloroflexi	Chloroflexia	Chloroflexales	Roseiflexaceae	NA	0.000177744	0.00187805	0.000585615
ASV144	2.35358	0.000613616	0.00348878	Shoot-Soil	Bacteria	Chloroflexi	Chloroflexia	Chloroflexales	Roseiflexaceae	NA	0.000177744	0.00187805	0.000585615
ASV144	1.6045	0.000406515	0.00243484	Root-Shoot	Bacteria	Chloroflexi	Chloroflexia	Chloroflexales	Roseiflexaceae	NA	0.000177744	0.00187805	0.000585615
ASV1440	-10.7565	6.83583e-05	0.000492409	Root-Soil	Bacteria	Proteobacteria	Alphaproteobacteria	Sphingomonadales	Sphingomonadaceae	Ellin6055	0.00080462	2.79492e-05	1.74183e-05
ASV1440	-6.83484	0.0116983	0.0434074	Shoot-Soil	Bacteria	Proteobacteria	Alphaproteobacteria	Sphingomonadales	Sphingomonadaceae	Ellin6055	0.00080462	2.79492e-05	1.74183e-05
ASV1440	-3.92165	0.031737	0.0980651	Root-Shoot	Bacteria	Proteobacteria	Alphaproteobacteria	Sphingomonadales	Sphingomonadaceae	Ellin6055	0.00080462	2.79492e-05	1.74183e-05
ASV1441	-1.62649	0.255595	0.445423	Root-Soil	Bacteria	Proteobacteria	Deltaproteobacteria	Desulfarculales	Desulfarculaceae	NA	0.000310072	8.45937e-05	5.42479e-05
ASV1441	-1.42076	0.323013	0.519117	Shoot-Soil	Bacteria	Proteobacteria	Deltaproteobacteria	Desulfarculales	Desulfarculaceae	NA	0.000310072	8.45937e-05	5.42479e-05
ASV1441	-0.205726	0.831875	0.916701	Root-Shoot	Bacteria	Proteobacteria	Deltaproteobacteria	Desulfarculales	Desulfarculaceae	NA	0.000310072	8.45937e-05	5.42479e-05
ASV1442	-2.81001	0.070783	0.18123	Root-Soil	Bacteria	Chloroflexi	Chloroflexia	Thermomicrobiales	JG30-KF-CM45	NA	0.000509908	4.80864e-05	5.63111e-05
ASV1442	-2.60235	0.0958551	0.226571	Shoot-Soil	Bacteria	Chloroflexi	Chloroflexia	Thermomicrobiales	JG30-KF-CM45	NA	0.000509908	4.80864e-05	5.63111e-05
ASV1442	-0.207654	0.843507	0.925183	Root-Shoot	Bacteria	Chloroflexi	Chloroflexia	Thermomicrobiales	JG30-KF-CM45	NA	0.000509908	4.80864e-05	5.63111e-05
ASV1443	6.05875	0.00188192	0.00938954	Root-Soil	Bacteria	Proteobacteria	Gammaproteobacteria	Xanthomonadales	Xanthomonadaceae	Arenimonas	0	0.000190912	4.71091e-05
ASV1443	3.7271	0.0576359	0.155183	Shoot-Soil	Bacteria	Proteobacteria	Gammaproteobacteria	Xanthomonadales	Xanthomonadaceae	Arenimonas	0	0.000190912	4.71091e-05
ASV1443	2.33165	0.0696675	0.178863	Root-Shoot	Bacteria	Proteobacteria	Gammaproteobacteria	Xanthomonadales	Xanthomonadaceae	Arenimonas	0	0.000190912	4.71091e-05
ASV1444	-3.33414	0.0269276	0.0863627	Root-Soil	Bacteria	Acidobacteria	Subgroup_6	NA	NA	NA	0.000382896	4.53636e-05	9.52879e-05
ASV1444	-0.718167	0.633705	0.78221	Shoot-Soil	Bacteria	Acidobacteria	Subgroup_6	NA	NA	NA	0.000382896	4.53636e-05	9.52879e-05
ASV1444	-2.61598	0.0103521	0.0392172	Root-Shoot	Bacteria	Acidobacteria	Subgroup_6	NA	NA	NA	0.000382896	4.53636e-05	9.52879e-05
ASV1445	-4.71704	0.154565	0.318284	Root-Soil	Bacteria	Gemmatimonadetes	Gemmatimonadetes	Gemmatimonadales	Gemmatimonadaceae	NA	0.000517972	3.55761e-05	6.19466e-06
ASV1445	-5.75631	0.0838467	0.205344	Shoot-Soil	Bacteria	Gemmatimonadetes	Gemmatimonadetes	Gemmatimonadales	Gemmatimonadaceae	NA	0.000517972	3.55761e-05	6.19466e-06
ASV1445	1.03928	0.641886	0.787355	Root-Shoot	Bacteria	Gemmatimonadetes	Gemmatimonadetes	Gemmatimonadales	Gemmatimonadaceae	NA	0.000517972	3.55761e-05	6.19466e-06
ASV1446	-3.56523	0.0206761	0.0695364	Root-Soil	Bacteria	Proteobacteria	Alphaproteobacteria	Azospirillales	Azospirillaceae	Skermanella	0.00033849	3.85162e-05	0.00010907
ASV1446	-1.52487	0.322704	0.518783	Shoot-Soil	Bacteria	Proteobacteria	Alphaproteobacteria	Azospirillales	Azospirillaceae	Skermanella	0.00033849	3.85162e-05	0.00010907
ASV1446	-2.04036	0.0504088	0.140398	Root-Shoot	Bacteria	Proteobacteria	Alphaproteobacteria	Azospirillales	Azospirillaceae	Skermanella	0.00033849	3.85162e-05	0.00010907
ASV1447	-2.8979	0.0577718	0.155341	Root-Soil	Bacteria	Gemmatimonadetes	Gemmatimonadetes	Gemmatimonadales	Gemmatimonadaceae	Gemmatimonas	0.000435813	5.02782e-05	4.28274e-05
ASV1447	-3.24508	0.0348301	0.105256	Shoot-Soil	Bacteria	Gemmatimonadetes	Gemmatimonadetes	Gemmatimonadales	Gemmatimonadaceae	Gemmatimonas	0.000435813	5.02782e-05	4.28274e-05
ASV1447	0.347187	0.738124	0.856199	Root-Shoot	Bacteria	Gemmatimonadetes	Gemmatimonadetes	Gemmatimonadales	Gemmatimonadaceae	Gemmatimonas	0.000435813	5.02782e-05	4.28274e-05
ASV1448	22.3786	3.42235e-34	4.05489e-32	Root-Soil	Bacteria	Proteobacteria	Gammaproteobacteria	Gammaproteobacteria_Incertae_Sedis	Unknown_Family	Acidibacter	0	0.000221041	2.2306e-05
ASV1448	18.4572	2.40515e-23	1.29803e-21	Shoot-Soil	Bacteria	Proteobacteria	Gammaproteobacteria	Gammaproteobacteria_Incertae_Sedis	Unknown_Family	Acidibacter	0	0.000221041	2.2306e-05
ASV1448	3.92137	0.00121507	0.00639683	Root-Shoot	Bacteria	Proteobacteria	Gammaproteobacteria	Gammaproteobacteria_Incertae_Sedis	Unknown_Family	Acidibacter	0	0.000221041	2.2306e-05
ASV1449	-5.77114	0.00206477	0.0101351	Root-Soil	Bacteria	Bacteroidetes	Bacteroidia	Chitinophagales	Chitinophagaceae	Flavisolibacter	5.36261e-05	2.99908e-05	0.000218176
ASV1449	1.28055	0.493381	0.669533	Shoot-Soil	Bacteria	Bacteroidetes	Bacteroidia	Chitinophagales	Chitinophagaceae	Flavisolibacter	5.36261e-05	2.99908e-05	0.000218176
ASV1449	-7.05169	2.34026e-08	2.90994e-07	Root-Shoot	Bacteria	Bacteroidetes	Bacteroidia	Chitinophagales	Chitinophagaceae	Flavisolibacter	5.36261e-05	2.99908e-05	0.000218176
ASV145	-0.0261837	0.975618	1	Root-Soil	Bacteria	Actinobacteria	Actinobacteria	Micrococcales	Intrasporangiaceae	Terrabacter	0.000560516	0.000381859	0.00237461
ASV145	2.86976	0.000842986	0.0046344	Shoot-Soil	Bacteria	Actinobacteria	Actinobacteria	Micrococcales	Intrasporangiaceae	Terrabacter	0.000560516	0.000381859	0.00237461
ASV145	-2.89594	4.4677e-07	4.6945e-06	Root-Shoot	Bacteria	Actinobacteria	Actinobacteria	Micrococcales	Intrasporangiaceae	Terrabacter	0.000560516	0.000381859	0.00237461
ASV1450	-8.00862	0.000101437	0.000702223	Root-Soil	Bacteria	Proteobacteria	Alphaproteobacteria	Acetobacterales	Acetobacteraceae	Acidicaldus	0.000579722	2.61322e-05	3.29943e-05
ASV1450	-7.34425	0.000384132	0.00231693	Shoot-Soil	Bacteria	Proteobacteria	Alphaproteobacteria	Acetobacterales	Acetobacteraceae	Acidicaldus	0.000579722	2.61322e-05	3.29943e-05
ASV1450	-0.664374	0.6345	0.782441	Root-Shoot	Bacteria	Proteobacteria	Alphaproteobacteria	Acetobacterales	Acetobacteraceae	Acidicaldus	0.000579722	2.61322e-05	3.29943e-05
ASV1451	1.37817	0.526136	0.696465	Root-Soil	Bacteria	Proteobacteria	Deltaproteobacteria	Myxococcales	Haliangiaceae	Haliangium	0.000123178	0.000155314	1.14618e-05
ASV1451	-5.52215	0.0118937	0.044006	Shoot-Soil	Bacteria	Proteobacteria	Deltaproteobacteria	Myxococcales	Haliangiaceae	Haliangium	0.000123178	0.000155314	1.14618e-05
ASV1451	6.90032	2.70993e-06	2.57865e-05	Root-Shoot	Bacteria	Proteobacteria	Deltaproteobacteria	Myxococcales	Haliangiaceae	Haliangium	0.000123178	0.000155314	1.14618e-05
ASV1452	3.6947	NA	NA	Root-Soil	Bacteria	Proteobacteria	Gammaproteobacteria	Betaproteobacteriales	Burkholderiaceae	Massilia	0	8.78005e-05	0.000177843
ASV1452	4.17362	NA	NA	Shoot-Soil	Bacteria	Proteobacteria	Gammaproteobacteria	Betaproteobacteriales	Burkholderiaceae	Massilia	0	8.78005e-05	0.000177843
ASV1452	-0.478912	NA	NA	Root-Shoot	Bacteria	Proteobacteria	Gammaproteobacteria	Betaproteobacteriales	Burkholderiaceae	Massilia	0	8.78005e-05	0.000177843
ASV1453	5.06452	0.00382572	0.0169688	Root-Soil	Bacteria	Proteobacteria	Deltaproteobacteria	Myxococcales	Haliangiaceae	Haliangium	1.0149e-05	0.000208068	3.83785e-06
ASV1453	-0.329746	0.852611	0.930613	Shoot-Soil	Bacteria	Proteobacteria	Deltaproteobacteria	Myxococcales	Haliangiaceae	Haliangium	1.0149e-05	0.000208068	3.83785e-06
ASV1453	5.39427	3.76062e-06	3.46731e-05	Root-Shoot	Bacteria	Proteobacteria	Deltaproteobacteria	Myxococcales	Haliangiaceae	Haliangium	1.0149e-05	0.000208068	3.83785e-06
ASV1454	-3.95241	0.0098912	0.0378325	Root-Soil	Bacteria	Bacteroidetes	Bacteroidia	Chitinophagales	Saprospiraceae	NA	0.000481048	4.33384e-05	0.000114452
ASV1454	-1.21382	0.428119	0.61609	Shoot-Soil	Bacteria	Bacteroidetes	Bacteroidia	Chitinophagales	Saprospiraceae	NA	0.000481048	4.33384e-05	0.000114452
ASV1454	-2.7386	0.00830505	0.0328253	Root-Shoot	Bacteria	Bacteroidetes	Bacteroidia	Chitinophagales	Saprospiraceae	NA	0.000481048	4.33384e-05	0.000114452
ASV1455	6.2108	0.0220735	0.0731148	Root-Soil	Bacteria	Proteobacteria	Deltaproteobacteria	Myxococcales	Haliangiaceae	Haliangium	0	0.000218956	8.68945e-06
ASV1455	1.55403	0.569787	0.730274	Shoot-Soil	Bacteria	Proteobacteria	Deltaproteobacteria	Myxococcales	Haliangiaceae	Haliangium	0	0.000218956	8.68945e-06
ASV1455	4.65677	0.0100527	0.0383037	Root-Shoot	Bacteria	Proteobacteria	Deltaproteobacteria	Myxococcales	Haliangiaceae	Haliangium	0	0.000218956	8.68945e-06
ASV1456	6.43168	0.0261167	0.0841283	Root-Soil	Bacteria	Bacteroidetes	Bacteroidia	Cytophagales	Cytophagaceae	Cytophaga	0	0.000228529	0
ASV1456	0	1	1	Shoot-Soil	Bacteria	Bacteroidetes	Bacteroidia	Cytophagales	Cytophagaceae	Cytophaga	0	0.000228529	0
ASV1456	5.26294	0.00639254	0.0264317	Root-Shoot	Bacteria	Bacteroidetes	Bacteroidia	Cytophagales	Cytophagaceae	Cytophaga	0	0.000228529	0
ASV1457	-4.88625	0.0305727	0.0952384	Root-Soil	Bacteria	Gemmatimonadetes	Gemmatimonadetes	Gemmatimonadales	Gemmatimonadaceae	NA	0.000429482	3.64963e-05	3.04036e-05
ASV1457	-4.19041	0.0647405	0.169291	Shoot-Soil	Bacteria	Gemmatimonadetes	Gemmatimonadetes	Gemmatimonadales	Gemmatimonadaceae	NA	0.000429482	3.64963e-05	3.04036e-05
ASV1457	-0.695838	0.649273	0.792693	Root-Shoot	Bacteria	Gemmatimonadetes	Gemmatimonadetes	Gemmatimonadales	Gemmatimonadaceae	NA	0.000429482	3.64963e-05	3.04036e-05
ASV1458	-4.10197	0.0019141	0.00952706	Root-Soil	Bacteria	Chloroflexi	JG30-KF-CM66	NA	NA	NA	0.00045392	2.86022e-05	4.00918e-05
ASV1458	-3.23436	0.0146637	0.0523384	Shoot-Soil	Bacteria	Chloroflexi	JG30-KF-CM66	NA	NA	NA	0.00045392	2.86022e-05	4.00918e-05
ASV1458	-0.867604	0.338557	0.535089	Root-Shoot	Bacteria	Chloroflexi	JG30-KF-CM66	NA	NA	NA	0.00045392	2.86022e-05	4.00918e-05
ASV1459	2.21266	0.15772	0.322831	Root-Soil	Bacteria	Bacteroidetes	Bacteroidia	Sphingobacteriales	Sphingobacteriaceae	Mucilaginibacter	0.000111715	0.000150601	4.18712e-05
ASV1459	0.0252306	0.987237	1	Shoot-Soil	Bacteria	Bacteroidetes	Bacteroidia	Sphingobacteriales	Sphingobacteriaceae	Mucilaginibacter	0.000111715	0.000150601	4.18712e-05
ASV1459	2.18743	0.0380055	0.112413	Root-Shoot	Bacteria	Bacteroidetes	Bacteroidia	Sphingobacteriales	Sphingobacteriaceae	Mucilaginibacter	0.000111715	0.000150601	4.18712e-05
ASV146	-1.93005	8.25839e-05	0.000585874	Root-Soil	Bacteria	Acidobacteria	Acidobacteriia	Acidobacteriales	NA	NA	0.00385664	0.00067089	0.000641182
ASV146	-1.77637	0.000310626	0.00192655	Shoot-Soil	Bacteria	Acidobacteria	Acidobacteriia	Acidobacteriales	NA	NA	0.00385664	0.00067089	0.000641182
ASV146	-0.153679	0.641928	0.787355	Root-Shoot	Bacteria	Acidobacteria	Acidobacteriia	Acidobacteriales	NA	NA	0.00385664	0.00067089	0.000641182
ASV1460	1.0154	NA	NA	Root-Soil	Bacteria	Cyanobacteria	Oxyphotobacteria	Phormidesmiales	Nodosilineaceae	Nodosilinea_PCC-7104	0	6.11282e-06	0.000243191
ASV1460	4.5375	NA	NA	Shoot-Soil	Bacteria	Cyanobacteria	Oxyphotobacteria	Phormidesmiales	Nodosilineaceae	Nodosilinea_PCC-7104	0	6.11282e-06	0.000243191
ASV1460	-3.52211	NA	NA	Root-Shoot	Bacteria	Cyanobacteria	Oxyphotobacteria	Phormidesmiales	Nodosilineaceae	Nodosilinea_PCC-7104	0	6.11282e-06	0.000243191
ASV1461	-1.72194	0.151248	0.314012	Root-Soil	Bacteria	Acidobacteria	Subgroup_6	NA	NA	NA	0.000263416	6.20018e-05	9.6056e-05
ASV1461	-0.933748	0.438092	0.624928	Shoot-Soil	Bacteria	Acidobacteria	Subgroup_6	NA	NA	NA	0.000263416	6.20018e-05	9.6056e-05
ASV1461	-0.788195	0.330664	0.527068	Root-Shoot	Bacteria	Acidobacteria	Subgroup_6	NA	NA	NA	0.000263416	6.20018e-05	9.6056e-05
ASV1462	-2.38785	0.303746	0.497223	Root-Soil	Bacteria	Acidobacteria	Acidobacteriia	Acidobacteriales	NA	NA	0.000495417	4.77703e-05	1.50096e-05
ASV1462	-4.19446	0.0728718	0.185198	Shoot-Soil	Bacteria	Acidobacteria	Acidobacteriia	Acidobacteriales	NA	NA	0.000495417	4.77703e-05	1.50096e-05
ASV1462	1.80662	0.250783	0.440687	Root-Shoot	Bacteria	Acidobacteria	Acidobacteriia	Acidobacteriales	NA	NA	0.000495417	4.77703e-05	1.50096e-05
ASV1464	-5.02986	0.00053451	0.0030907	Root-Soil	Bacteria	Chloroflexi	Dehalococcoidia	S085	NA	NA	0.00054618	2.20116e-05	4.97183e-05
ASV1464	-3.32761	0.0222654	0.0736323	Shoot-Soil	Bacteria	Chloroflexi	Dehalococcoidia	S085	NA	NA	0.00054618	2.20116e-05	4.97183e-05
ASV1464	-1.70225	0.0867805	0.210429	Root-Shoot	Bacteria	Chloroflexi	Dehalococcoidia	S085	NA	NA	0.00054618	2.20116e-05	4.97183e-05
ASV1465	-1.41091	0.492756	0.668948	Root-Soil	Bacteria	Actinobacteria	Actinobacteria	Propionibacteriales	Nocardioidaceae	Aeromicrobium	2.97106e-05	2.43703e-05	0.000253189
ASV1465	2.8391	0.167082	0.334618	Shoot-Soil	Bacteria	Actinobacteria	Actinobacteria	Propionibacteriales	Nocardioidaceae	Aeromicrobium	2.97106e-05	2.43703e-05	0.000253189
ASV1465	-4.25001	0.00191077	0.00951507	Root-Shoot	Bacteria	Actinobacteria	Actinobacteria	Propionibacteriales	Nocardioidaceae	Aeromicrobium	2.97106e-05	2.43703e-05	0.000253189
ASV1466	2.25793	0.0686773	0.177207	Root-Soil	Bacteria	Chloroflexi	Anaerolineae	NA	NA	NA	5.69105e-05	0.000163128	2.34701e-05
ASV1466	-1.14807	0.362295	0.557977	Shoot-Soil	Bacteria	Chloroflexi	Anaerolineae	NA	NA	NA	5.69105e-05	0.000163128	2.34701e-05
ASV1466	3.406	5.642e-05	0.000415116	Root-Shoot	Bacteria	Chloroflexi	Anaerolineae	NA	NA	NA	5.69105e-05	0.000163128	2.34701e-05
ASV1467	-1.6142	0.193296	0.368298	Root-Soil	Bacteria	Acidobacteria	Blastocatellia_(Subgroup_4)	Blastocatellales	Blastocatellaceae	Stenotrophobacter	0.00032695	6.71687e-05	7.59838e-05
ASV1467	-1.52794	0.220518	0.403463	Shoot-Soil	Bacteria	Acidobacteria	Blastocatellia_(Subgroup_4)	Blastocatellales	Blastocatellaceae	Stenotrophobacter	0.00032695	6.71687e-05	7.59838e-05
ASV1467	-0.0862581	0.918219	0.974154	Root-Shoot	Bacteria	Acidobacteria	Blastocatellia_(Subgroup_4)	Blastocatellales	Blastocatellaceae	Stenotrophobacter	0.00032695	6.71687e-05	7.59838e-05
ASV1468	-7.58579	0.00129677	0.00677293	Root-Soil	Bacteria	Planctomycetes	Planctomycetacia	Isosphaerales	Isosphaeraceae	Singulisphaera	0.00044781	4.82815e-05	1.83475e-05
ASV1468	-9.26541	9.3637e-05	0.000655713	Shoot-Soil	Bacteria	Planctomycetes	Planctomycetacia	Isosphaerales	Isosphaeraceae	Singulisphaera	0.00044781	4.82815e-05	1.83475e-05
ASV1468	1.67962	0.292365	0.484362	Root-Shoot	Bacteria	Planctomycetes	Planctomycetacia	Isosphaerales	Isosphaeraceae	Singulisphaera	0.00044781	4.82815e-05	1.83475e-05
ASV1469	-2.62235	0.318546	0.513981	Root-Soil	Bacteria	Acidobacteria	Subgroup_6	NA	NA	NA	0.000363665	8.18158e-05	2.00649e-05
ASV1469	-3.67182	0.164709	0.331606	Shoot-Soil	Bacteria	Acidobacteria	Subgroup_6	NA	NA	NA	0.000363665	8.18158e-05	2.00649e-05
ASV1469	1.04946	0.553424	0.716813	Root-Shoot	Bacteria	Acidobacteria	Subgroup_6	NA	NA	NA	0.000363665	8.18158e-05	2.00649e-05
ASV147	1.33604	0.461931	0.644677	Root-Soil	Bacteria	Actinobacteria	Actinobacteria	Pseudonocardiales	Pseudonocardiaceae	Pseudonocardia	4.4467e-05	0.000278252	0.00292833
ASV147	7.53426	3.31983e-05	0.000257405	Shoot-Soil	Bacteria	Actinobacteria	Actinobacteria	Pseudonocardiales	Pseudonocardiaceae	Pseudonocardia	4.4467e-05	0.000278252	0.00292833
ASV147	-6.19822	2.27359e-07	2.49587e-06	Root-Shoot	Bacteria	Actinobacteria	Actinobacteria	Pseudonocardiales	Pseudonocardiaceae	Pseudonocardia	4.4467e-05	0.000278252	0.00292833
ASV1470	-3.06549	0.224107	0.407711	Root-Soil	Bacteria	Proteobacteria	Alphaproteobacteria	Elsterales	NA	NA	0.000443122	5.85065e-05	3.57296e-05
ASV1470	-6.45873	0.0109413	0.0411166	Shoot-Soil	Bacteria	Proteobacteria	Alphaproteobacteria	Elsterales	NA	NA	0.000443122	5.85065e-05	3.57296e-05
ASV1470	3.39324	0.0465942	0.131876	Root-Shoot	Bacteria	Proteobacteria	Alphaproteobacteria	Elsterales	NA	NA	0.000443122	5.85065e-05	3.57296e-05
ASV1471	2.98007	0.153642	0.317065	Root-Soil	Bacteria	Firmicutes	Bacilli	Bacillales	Paenibacillaceae	Paenibacillus	1.09388e-05	9.93587e-06	0.000279287
ASV1471	9.76195	3.00335e-06	2.81125e-05	Shoot-Soil	Bacteria	Firmicutes	Bacilli	Bacillales	Paenibacillaceae	Paenibacillus	1.09388e-05	9.93587e-06	0.000279287
ASV1471	-6.78187	1.04928e-06	1.04705e-05	Root-Shoot	Bacteria	Firmicutes	Bacilli	Bacillales	Paenibacillaceae	Paenibacillus	1.09388e-05	9.93587e-06	0.000279287
ASV1472	-16.4046	NA	NA	Root-Soil	Bacteria	Cyanobacteria	Melainabacteria	Vampirovibrionales	NA	NA	0	2.4828e-05	0.000224939
ASV1472	18.0677	NA	NA	Shoot-Soil	Bacteria	Cyanobacteria	Melainabacteria	Vampirovibrionales	NA	NA	0	2.4828e-05	0.000224939
ASV1472	-34.4723	NA	NA	Root-Shoot	Bacteria	Cyanobacteria	Melainabacteria	Vampirovibrionales	NA	NA	0	2.4828e-05	0.000224939
ASV1473	1.11583	0.501865	0.676477	Root-Soil	Bacteria	Proteobacteria	Alphaproteobacteria	Rhizobiales	Beijerinckiaceae	NA	0.000112486	0.000123953	8.32692e-05
ASV1473	0.541223	0.745836	0.861217	Shoot-Soil	Bacteria	Proteobacteria	Alphaproteobacteria	Rhizobiales	Beijerinckiaceae	NA	0.000112486	0.000123953	8.32692e-05
ASV1473	0.574609	0.606465	0.759038	Root-Shoot	Bacteria	Proteobacteria	Alphaproteobacteria	Rhizobiales	Beijerinckiaceae	NA	0.000112486	0.000123953	8.32692e-05
ASV1475	6.79108	0.00124912	0.00655276	Root-Soil	Bacteria	Bacteroidetes	Bacteroidia	Cytophagales	Microscillaceae	NA	1.95183e-05	0.000210925	1.40094e-05
ASV1475	-0.170147	0.936149	0.985279	Shoot-Soil	Bacteria	Bacteroidetes	Bacteroidia	Cytophagales	Microscillaceae	NA	1.95183e-05	0.000210925	1.40094e-05
ASV1475	6.96123	6.9712e-07	7.13596e-06	Root-Shoot	Bacteria	Bacteroidetes	Bacteroidia	Cytophagales	Microscillaceae	NA	1.95183e-05	0.000210925	1.40094e-05
ASV1476	-4.40693	0.0432845	0.124422	Root-Soil	Bacteria	Armatimonadetes	Chthonomonadetes	Chthonomonadales	Chthonomonadaceae	Chthonomonas	0.000357644	6.77104e-05	3.88637e-05
ASV1476	-5.75517	0.00866839	0.0339619	Shoot-Soil	Bacteria	Armatimonadetes	Chthonomonadetes	Chthonomonadales	Chthonomonadaceae	Chthonomonas	0.000357644	6.77104e-05	3.88637e-05
ASV1476	1.34824	0.360277	0.557022	Root-Shoot	Bacteria	Armatimonadetes	Chthonomonadetes	Chthonomonadales	Chthonomonadaceae	Chthonomonas	0.000357644	6.77104e-05	3.88637e-05
ASV1477	-4.97085	0.0204973	0.0691606	Root-Soil	Bacteria	Acidobacteria	Blastocatellia_(Subgroup_4)	Blastocatellales	Blastocatellaceae	NA	0.000443315	2.76859e-05	6.6575e-05
ASV1477	-2.62342	0.222235	0.405451	Shoot-Soil	Bacteria	Acidobacteria	Blastocatellia_(Subgroup_4)	Blastocatellales	Blastocatellaceae	NA	0.000443315	2.76859e-05	6.6575e-05
ASV1477	-2.34743	0.104966	0.241731	Root-Shoot	Bacteria	Acidobacteria	Blastocatellia_(Subgroup_4)	Blastocatellales	Blastocatellaceae	NA	0.000443315	2.76859e-05	6.6575e-05
ASV1478	-1.66213	0.567003	0.727582	Root-Soil	Bacteria	Actinobacteria	Actinobacteria	Streptomycetales	Streptomycetaceae	NA	0.000127709	0.000112352	7.48645e-05
ASV1478	-1.95836	0.502042	0.676477	Shoot-Soil	Bacteria	Actinobacteria	Actinobacteria	Streptomycetales	Streptomycetaceae	NA	0.000127709	0.000112352	7.48645e-05
ASV1478	0.296233	0.879252	0.947453	Root-Shoot	Bacteria	Actinobacteria	Actinobacteria	Streptomycetales	Streptomycetaceae	NA	0.000127709	0.000112352	7.48645e-05
ASV1479	-5.28228	0.0168169	0.0587822	Root-Soil	Bacteria	Chloroflexi	Chloroflexia	Thermomicrobiales	JG30-KF-CM45	NA	0.000721085	1.83982e-05	7.00183e-05
ASV1479	-2.5214	0.254304	0.444223	Shoot-Soil	Bacteria	Chloroflexi	Chloroflexia	Thermomicrobiales	JG30-KF-CM45	NA	0.000721085	1.83982e-05	7.00183e-05
ASV1479	-2.76087	0.0642924	0.168461	Root-Shoot	Bacteria	Chloroflexi	Chloroflexia	Thermomicrobiales	JG30-KF-CM45	NA	0.000721085	1.83982e-05	7.00183e-05
ASV148	5.9169	0.000200115	0.00129409	Root-Soil	Bacteria	Proteobacteria	Deltaproteobacteria	Myxococcales	Haliangiaceae	Haliangium	7.30462e-05	0.00211349	0.000124418
ASV148	1.36297	0.394473	0.586068	Shoot-Soil	Bacteria	Proteobacteria	Deltaproteobacteria	Myxococcales	Haliangiaceae	Haliangium	7.30462e-05	0.00211349	0.000124418
ASV148	4.55393	1.78863e-05	0.000145518	Root-Shoot	Bacteria	Proteobacteria	Deltaproteobacteria	Myxococcales	Haliangiaceae	Haliangium	7.30462e-05	0.00211349	0.000124418
ASV1480	23.836	NA	NA	Root-Soil	Bacteria	Proteobacteria	Gammaproteobacteria	Xanthomonadales	Xanthomonadaceae	Lysobacter	0	7.89142e-05	0.000154331
ASV1480	25.2678	NA	NA	Shoot-Soil	Bacteria	Proteobacteria	Gammaproteobacteria	Xanthomonadales	Xanthomonadaceae	Lysobacter	0	7.89142e-05	0.000154331
ASV1480	-1.43178	NA	NA	Root-Shoot	Bacteria	Proteobacteria	Gammaproteobacteria	Xanthomonadales	Xanthomonadaceae	Lysobacter	0	7.89142e-05	0.000154331
ASV1482	5.13109	0.00239947	0.0115632	Root-Soil	Bacteria	Proteobacteria	Alphaproteobacteria	Rhizobiales	Xanthobacteraceae	NA	8.13347e-06	0.000192031	7.35305e-06
ASV1482	0.537692	0.753475	0.86577	Shoot-Soil	Bacteria	Proteobacteria	Alphaproteobacteria	Rhizobiales	Xanthobacteraceae	NA	8.13347e-06	0.000192031	7.35305e-06
ASV1482	4.59339	4.31004e-05	0.000326676	Root-Shoot	Bacteria	Proteobacteria	Alphaproteobacteria	Rhizobiales	Xanthobacteraceae	NA	8.13347e-06	0.000192031	7.35305e-06
ASV1483	1.56191	0.290175	0.482284	Root-Soil	Bacteria	Proteobacteria	Alphaproteobacteria	Rhizobiales	Rhizobiaceae	Mesorhizobium	9.29844e-05	0.000163708	3.74554e-05
ASV1483	-1.31963	0.377266	0.571829	Shoot-Soil	Bacteria	Proteobacteria	Alphaproteobacteria	Rhizobiales	Rhizobiaceae	Mesorhizobium	9.29844e-05	0.000163708	3.74554e-05
ASV1483	2.88154	0.00393767	0.0173608	Root-Shoot	Bacteria	Proteobacteria	Alphaproteobacteria	Rhizobiales	Rhizobiaceae	Mesorhizobium	9.29844e-05	0.000163708	3.74554e-05
ASV1484	-1.41666	0.288047	0.480528	Root-Soil	Bacteria	Acidobacteria	Thermoanaerobaculia	Thermoanaerobaculales	Thermoanaerobaculaceae	Subgroup_10	0.000320529	0.000104668	6.76483e-05
ASV1484	-2.02622	0.131258	0.284246	Shoot-Soil	Bacteria	Acidobacteria	Thermoanaerobaculia	Thermoanaerobaculales	Thermoanaerobaculaceae	Subgroup_10	0.000320529	0.000104668	6.76483e-05
ASV1484	0.60956	0.499017	0.673987	Root-Shoot	Bacteria	Acidobacteria	Thermoanaerobaculia	Thermoanaerobaculales	Thermoanaerobaculaceae	Subgroup_10	0.000320529	0.000104668	6.76483e-05
ASV1485	-3.37009	0.151332	0.31406	Root-Soil	Bacteria	Acidobacteria	Acidobacteriia	Solibacterales	Solibacteraceae_(Subgroup_3)	Candidatus_Solibacter	0.000419473	4.87768e-05	2.27141e-05
ASV1485	-3.26187	0.166898	0.334315	Shoot-Soil	Bacteria	Acidobacteria	Acidobacteriia	Solibacterales	Solibacteraceae_(Subgroup_3)	Candidatus_Solibacter	0.000419473	4.87768e-05	2.27141e-05
ASV1485	-0.108219	0.945722	0.991114	Root-Shoot	Bacteria	Acidobacteria	Acidobacteriia	Solibacterales	Solibacteraceae_(Subgroup_3)	Candidatus_Solibacter	0.000419473	4.87768e-05	2.27141e-05
ASV1486	3.04324	0.00265254	0.0125532	Root-Soil	Bacteria	Acidobacteria	Holophagae	Holophagales	Holophagaceae	NA	3.05343e-05	0.000178845	4.13196e-05
ASV1486	0.882576	0.388846	0.582084	Shoot-Soil	Bacteria	Acidobacteria	Holophagae	Holophagales	Holophagaceae	NA	3.05343e-05	0.000178845	4.13196e-05
ASV1486	2.16066	0.00131493	0.00684294	Root-Shoot	Bacteria	Acidobacteria	Holophagae	Holophagales	Holophagaceae	NA	3.05343e-05	0.000178845	4.13196e-05
ASV1487	4.20744	0.0682982	0.176623	Root-Soil	Bacteria	Bacteroidetes	Bacteroidia	Cytophagales	Microscillaceae	Chryseolinea	7.32013e-06	0.000174699	3.00756e-05
ASV1487	1.68873	0.467599	0.650537	Shoot-Soil	Bacteria	Bacteroidetes	Bacteroidia	Cytophagales	Microscillaceae	Chryseolinea	7.32013e-06	0.000174699	3.00756e-05
ASV1487	2.51871	0.100566	0.234479	Root-Shoot	Bacteria	Bacteroidetes	Bacteroidia	Cytophagales	Microscillaceae	Chryseolinea	7.32013e-06	0.000174699	3.00756e-05
ASV1488	-4.25779	0.00199344	0.00983753	Root-Soil	Bacteria	Actinobacteria	Acidimicrobiia	Microtrichales	NA	NA	0.000631091	3.50695e-05	3.21704e-05
ASV1488	-3.79	0.00613735	0.0255715	Shoot-Soil	Bacteria	Actinobacteria	Acidimicrobiia	Microtrichales	NA	NA	0.000631091	3.50695e-05	3.21704e-05
ASV1488	-0.467794	0.619954	0.769567	Root-Shoot	Bacteria	Actinobacteria	Acidimicrobiia	Microtrichales	NA	NA	0.000631091	3.50695e-05	3.21704e-05
ASV1489	-2.3069	0.00199894	0.0098589	Root-Soil	Bacteria	Actinobacteria	Thermoleophilia	Gaiellales	NA	NA	0.000280147	4.2063e-05	0.000128725
ASV1489	-0.0384345	0.958659	0.997563	Shoot-Soil	Bacteria	Actinobacteria	Thermoleophilia	Gaiellales	NA	NA	0.000280147	4.2063e-05	0.000128725
ASV1489	-2.26847	8.88808e-06	7.69902e-05	Root-Shoot	Bacteria	Actinobacteria	Thermoleophilia	Gaiellales	NA	NA	0.000280147	4.2063e-05	0.000128725
ASV149	25.4579	1.29565e-34	1.62873e-32	Root-Soil	Bacteria	Proteobacteria	Deltaproteobacteria	Myxococcales	Sandaracinaceae	NA	0	0.00218081	9.89348e-05
ASV149	20.3061	2.17553e-22	1.11017e-20	Shoot-Soil	Bacteria	Proteobacteria	Deltaproteobacteria	Myxococcales	Sandaracinaceae	NA	0	0.00218081	9.89348e-05
ASV149	5.15182	0.000157297	0.00104338	Root-Shoot	Bacteria	Proteobacteria	Deltaproteobacteria	Myxococcales	Sandaracinaceae	NA	0	0.00218081	9.89348e-05
ASV1491	-4.56961	0.0100491	0.0383037	Root-Soil	Bacteria	Chloroflexi	P2-11E	NA	NA	NA	0.000545835	3.74124e-05	2.71801e-05
ASV1491	-4.20042	0.0184798	0.0635814	Shoot-Soil	Bacteria	Chloroflexi	P2-11E	NA	NA	NA	0.000545835	3.74124e-05	2.71801e-05
ASV1491	-0.369181	0.760134	0.870637	Root-Shoot	Bacteria	Chloroflexi	P2-11E	NA	NA	NA	0.000545835	3.74124e-05	2.71801e-05
ASV1492	-4.56132	0.0304123	0.0948534	Root-Soil	Bacteria	Acidobacteria	Holophagae	Subgroup_7	NA	NA	0.000562214	4.52675e-05	2.0922e-05
ASV1492	-4.59403	0.0300358	0.0940204	Shoot-Soil	Bacteria	Acidobacteria	Holophagae	Subgroup_7	NA	NA	0.000562214	4.52675e-05	2.0922e-05
ASV1492	0.0327086	0.981711	1	Root-Shoot	Bacteria	Acidobacteria	Holophagae	Subgroup_7	NA	NA	0.000562214	4.52675e-05	2.0922e-05
ASV1493	6.25373	2.69111e-05	0.000211557	Root-Soil	Bacteria	Chlamydiae	Chlamydiae	Chlamydiales	Parachlamydiaceae	Candidatus_Protochlamydia	0	0.00022114	0
ASV1493	0	1	1	Shoot-Soil	Bacteria	Chlamydiae	Chlamydiae	Chlamydiales	Parachlamydiaceae	Candidatus_Protochlamydia	0	0.00022114	0
ASV1493	5.43581	3.30341e-08	4.00606e-07	Root-Shoot	Bacteria	Chlamydiae	Chlamydiae	Chlamydiales	Parachlamydiaceae	Candidatus_Protochlamydia	0	0.00022114	0
ASV1494	9.30579	0.0455553	0.12954	Root-Soil	Bacteria	Actinobacteria	Actinobacteria	Pseudonocardiales	Pseudonocardiaceae	Pseudonocardia	0	2.54066e-05	0.000278632
ASV1494	17.1707	0.00023781	0.00150569	Shoot-Soil	Bacteria	Actinobacteria	Actinobacteria	Pseudonocardiales	Pseudonocardiaceae	Pseudonocardia	0	2.54066e-05	0.000278632
ASV1494	-7.8649	0.0115523	0.0430206	Root-Shoot	Bacteria	Actinobacteria	Actinobacteria	Pseudonocardiales	Pseudonocardiaceae	Pseudonocardia	0	2.54066e-05	0.000278632
ASV1495	-1.18145	0.649603	0.792811	Root-Soil	Bacteria	Proteobacteria	Gammaproteobacteria	Betaproteobacteriales	Burkholderiaceae	NA	1.54045e-05	0	0.000275838
ASV1495	4.8753	0.0608571	0.161513	Shoot-Soil	Bacteria	Proteobacteria	Gammaproteobacteria	Betaproteobacteriales	Burkholderiaceae	NA	1.54045e-05	0	0.000275838
ASV1495	-6.05675	0.00047224	0.00277617	Root-Shoot	Bacteria	Proteobacteria	Gammaproteobacteria	Betaproteobacteriales	Burkholderiaceae	NA	1.54045e-05	0	0.000275838
ASV1496	4.07503	0.171326	0.340604	Root-Soil	Bacteria	Proteobacteria	Alphaproteobacteria	Rhizobiales	Devosiaceae	Devosia	0	0.000171262	5.26255e-05
ASV1496	3.01548	0.313639	0.508562	Shoot-Soil	Bacteria	Proteobacteria	Alphaproteobacteria	Rhizobiales	Devosiaceae	Devosia	0	0.000171262	5.26255e-05
ASV1496	1.05955	0.593343	0.748129	Root-Shoot	Bacteria	Proteobacteria	Alphaproteobacteria	Rhizobiales	Devosiaceae	Devosia	0	0.000171262	5.26255e-05
ASV1498	0.774073	0.671399	0.807321	Root-Soil	Bacteria	Actinobacteria	Actinobacteria	Micrococcales	Cellulomonadaceae	Cellulomonas	0.000136305	7.81255e-05	0.000121513
ASV1498	0.936085	0.6096	0.76093	Shoot-Soil	Bacteria	Actinobacteria	Actinobacteria	Micrococcales	Cellulomonadaceae	Cellulomonas	0.000136305	7.81255e-05	0.000121513
ASV1498	-0.162012	0.894744	0.958236	Root-Shoot	Bacteria	Actinobacteria	Actinobacteria	Micrococcales	Cellulomonadaceae	Cellulomonas	0.000136305	7.81255e-05	0.000121513
ASV1499	5.91422	0.0146786	0.0523737	Root-Soil	Bacteria	Proteobacteria	Alphaproteobacteria	Rhizobiales	Rhizobiaceae	NA	0	0.00015435	0.00012362
ASV1499	5.03592	0.0386438	0.113844	Shoot-Soil	Bacteria	Proteobacteria	Alphaproteobacteria	Rhizobiales	Rhizobiaceae	NA	0	0.00015435	0.00012362
ASV1499	0.878301	0.583416	0.74044	Root-Shoot	Bacteria	Proteobacteria	Alphaproteobacteria	Rhizobiales	Rhizobiaceae	NA	0	0.00015435	0.00012362
ASV15	2.96825	0.00283005	0.0131703	Root-Soil	Bacteria	Cyanobacteria	Oxyphotobacteria	Oxyphotobacteria_Incertae_Sedis	Unknown_Family	Leptolyngbya_EcFYyyy-00	0.000219055	0.000764697	0.0165232
ASV15	7.73984	8.68176e-15	2.34886e-13	Shoot-Soil	Bacteria	Cyanobacteria	Oxyphotobacteria	Oxyphotobacteria_Incertae_Sedis	Unknown_Family	Leptolyngbya_EcFYyyy-00	0.000219055	0.000764697	0.0165232
ASV15	-4.77159	4.75664e-13	1.05671e-11	Root-Shoot	Bacteria	Cyanobacteria	Oxyphotobacteria	Oxyphotobacteria_Incertae_Sedis	Unknown_Family	Leptolyngbya_EcFYyyy-00	0.000219055	0.000764697	0.0165232
ASV150	6.30247	3.6024e-06	3.33336e-05	Root-Soil	Bacteria	Proteobacteria	Gammaproteobacteria	Betaproteobacteriales	Burkholderiaceae	Massilia	3.53407e-05	0.00122273	0.00135873
ASV150	6.27024	4.44066e-06	4.05441e-05	Shoot-Soil	Bacteria	Proteobacteria	Gammaproteobacteria	Betaproteobacteriales	Burkholderiaceae	Massilia	3.53407e-05	0.00122273	0.00135873
ASV150	0.0322364	0.971098	1	Root-Shoot	Bacteria	Proteobacteria	Gammaproteobacteria	Betaproteobacteriales	Burkholderiaceae	Massilia	3.53407e-05	0.00122273	0.00135873
ASV1500	0.335778	NA	NA	Root-Soil	Bacteria	Proteobacteria	Deltaproteobacteria	Myxococcales	BIrii41	NA	1.00973e-05	0.000206783	5.31853e-06
ASV1500	-3.38903	NA	NA	Shoot-Soil	Bacteria	Proteobacteria	Deltaproteobacteria	Myxococcales	BIrii41	NA	1.00973e-05	0.000206783	5.31853e-06
ASV1500	3.7248	NA	NA	Root-Shoot	Bacteria	Proteobacteria	Deltaproteobacteria	Myxococcales	BIrii41	NA	1.00973e-05	0.000206783	5.31853e-06
ASV1501	18.7808	NA	NA	Root-Soil	Bacteria	Proteobacteria	Alphaproteobacteria	Rhodobacterales	Rhodobacteraceae	Tabrizicola	0	0.000129114	0.000110702
ASV1501	25.465	NA	NA	Shoot-Soil	Bacteria	Proteobacteria	Alphaproteobacteria	Rhodobacterales	Rhodobacteraceae	Tabrizicola	0	0.000129114	0.000110702
ASV1501	-6.68415	NA	NA	Root-Shoot	Bacteria	Proteobacteria	Alphaproteobacteria	Rhodobacterales	Rhodobacteraceae	Tabrizicola	0	0.000129114	0.000110702
ASV1502	5.04027	0.249537	0.438954	Root-Soil	Bacteria	Bacteroidetes	Bacteroidia	Chitinophagales	Chitinophagaceae	Chitinophaga	8.45359e-06	0.00025884	1.37528e-06
ASV1502	0.56187	0.898429	0.960686	Shoot-Soil	Bacteria	Bacteroidetes	Bacteroidia	Chitinophagales	Chitinophagaceae	Chitinophaga	8.45359e-06	0.00025884	1.37528e-06
ASV1502	4.4784	0.126235	0.276975	Root-Shoot	Bacteria	Bacteroidetes	Bacteroidia	Chitinophagales	Chitinophagaceae	Chitinophaga	8.45359e-06	0.00025884	1.37528e-06
ASV1503	5.41894	0.00277609	0.012966	Root-Soil	Bacteria	Proteobacteria	Gammaproteobacteria	Betaproteobacteriales	Burkholderiaceae	Rhizobacter	1.58351e-05	0.0002038	1.92301e-05
ASV1503	-0.200167	0.913008	0.971137	Shoot-Soil	Bacteria	Proteobacteria	Gammaproteobacteria	Betaproteobacteriales	Burkholderiaceae	Rhizobacter	1.58351e-05	0.0002038	1.92301e-05
ASV1503	5.6191	3.31249e-06	3.07337e-05	Root-Shoot	Bacteria	Proteobacteria	Gammaproteobacteria	Betaproteobacteriales	Burkholderiaceae	Rhizobacter	1.58351e-05	0.0002038	1.92301e-05
ASV1504	0.898768	0.448104	0.632681	Root-Soil	Bacteria	Bacteroidetes	Bacteroidia	Chitinophagales	Chitinophagaceae	Flavisolibacter	0.000157956	0.000153069	7.23746e-05
ASV1504	-0.446278	0.708502	0.835419	Shoot-Soil	Bacteria	Bacteroidetes	Bacteroidia	Chitinophagales	Chitinophagaceae	Flavisolibacter	0.000157956	0.000153069	7.23746e-05
ASV1504	1.34505	0.0928594	0.221368	Root-Shoot	Bacteria	Bacteroidetes	Bacteroidia	Chitinophagales	Chitinophagaceae	Flavisolibacter	0.000157956	0.000153069	7.23746e-05
ASV1506	-2.21473	0.0720376	0.183666	Root-Soil	Bacteria	Chloroflexi	Chloroflexia	Thermomicrobiales	JG30-KF-CM45	NA	0.000337368	5.6189e-05	7.77732e-05
ASV1506	-1.56673	0.204836	0.384358	Shoot-Soil	Bacteria	Chloroflexi	Chloroflexia	Thermomicrobiales	JG30-KF-CM45	NA	0.000337368	5.6189e-05	7.77732e-05
ASV1506	-0.648002	0.436612	0.623524	Root-Shoot	Bacteria	Chloroflexi	Chloroflexia	Thermomicrobiales	JG30-KF-CM45	NA	0.000337368	5.6189e-05	7.77732e-05
ASV1507	-4.26092	0.00726082	0.0295128	Root-Soil	Bacteria	Acidobacteria	Subgroup_6	NA	NA	NA	0.00059655	3.50847e-05	5.54276e-05
ASV1507	-4.22454	0.00813165	0.032301	Shoot-Soil	Bacteria	Acidobacteria	Subgroup_6	NA	NA	NA	0.00059655	3.50847e-05	5.54276e-05
ASV1507	-0.0363758	0.973202	1	Root-Shoot	Bacteria	Acidobacteria	Subgroup_6	NA	NA	NA	0.00059655	3.50847e-05	5.54276e-05
ASV1508	0.430081	0.75219	0.864811	Root-Soil	Bacteria	Actinobacteria	Acidimicrobiia	Microtrichales	Ilumatobacteraceae	CL500-29_marine_group	5.38525e-05	3.18063e-05	0.000212809
ASV1508	4.66303	0.000603993	0.00344166	Shoot-Soil	Bacteria	Actinobacteria	Acidimicrobiia	Microtrichales	Ilumatobacteraceae	CL500-29_marine_group	5.38525e-05	3.18063e-05	0.000212809
ASV1508	-4.23295	2.79074e-06	2.64159e-05	Root-Shoot	Bacteria	Actinobacteria	Acidimicrobiia	Microtrichales	Ilumatobacteraceae	CL500-29_marine_group	5.38525e-05	3.18063e-05	0.000212809
ASV1509	6.23967	8.37418e-05	0.00059368	Root-Soil	Bacteria	Proteobacteria	Deltaproteobacteria	Oligoflexales	0319-6G20	NA	0	0.000209549	4.51612e-06
ASV1509	1.25623	0.435314	0.622791	Shoot-Soil	Bacteria	Proteobacteria	Deltaproteobacteria	Oligoflexales	0319-6G20	NA	0	0.000209549	4.51612e-06
ASV1509	4.98344	2.03913e-06	1.96077e-05	Root-Shoot	Bacteria	Proteobacteria	Deltaproteobacteria	Oligoflexales	0319-6G20	NA	0	0.000209549	4.51612e-06
ASV151	-3.89326	0.000209239	0.00134382	Root-Soil	Bacteria	Acidobacteria	Blastocatellia_(Subgroup_4)	Pyrinomonadales	Pyrinomonadaceae	RB41	0.00589807	0.000427656	0.000482002
ASV151	-3.06238	0.00367424	0.0164242	Shoot-Soil	Bacteria	Acidobacteria	Blastocatellia_(Subgroup_4)	Pyrinomonadales	Pyrinomonadaceae	RB41	0.00589807	0.000427656	0.000482002
ASV151	-0.83088	0.238977	0.427003	Root-Shoot	Bacteria	Acidobacteria	Blastocatellia_(Subgroup_4)	Pyrinomonadales	Pyrinomonadaceae	RB41	0.00589807	0.000427656	0.000482002
ASV1510	4.58216	0.00664466	0.027299	Root-Soil	Bacteria	Bacteroidetes	Bacteroidia	Chitinophagales	Chitinophagaceae	Lacibacter	0	6.45245e-05	0.000174516
ASV1510	6.44833	0.000139821	0.000939553	Shoot-Soil	Bacteria	Bacteroidetes	Bacteroidia	Chitinophagales	Chitinophagaceae	Lacibacter	0	6.45245e-05	0.000174516
ASV1510	-1.86617	0.0888348	0.214092	Root-Shoot	Bacteria	Bacteroidetes	Bacteroidia	Chitinophagales	Chitinophagaceae	Lacibacter	0	6.45245e-05	0.000174516
ASV1511	-2.68181	0.206162	0.385812	Root-Soil	Bacteria	Acidobacteria	Acidobacteriia	Solibacterales	Solibacteraceae_(Subgroup_3)	Candidatus_Solibacter	0.000405204	4.61131e-05	4.97192e-05
ASV1511	-1.83409	0.38913	0.582339	Shoot-Soil	Bacteria	Acidobacteria	Acidobacteriia	Solibacterales	Solibacteraceae_(Subgroup_3)	Candidatus_Solibacter	0.000405204	4.61131e-05	4.97192e-05
ASV1511	-0.847718	0.554469	0.717392	Root-Shoot	Bacteria	Acidobacteria	Acidobacteriia	Solibacterales	Solibacteraceae_(Subgroup_3)	Candidatus_Solibacter	0.000405204	4.61131e-05	4.97192e-05
ASV1512	5.57033	0.0602193	0.160191	Root-Soil	Bacteria	Chloroflexi	Chloroflexia	Chloroflexales	Roseiflexaceae	NA	0	0.000187817	1.42413e-05
ASV1512	1.44714	0.627822	0.776995	Shoot-Soil	Bacteria	Chloroflexi	Chloroflexia	Chloroflexales	Roseiflexaceae	NA	0	0.000187817	1.42413e-05
ASV1512	4.12319	0.0371832	0.11065	Root-Shoot	Bacteria	Chloroflexi	Chloroflexia	Chloroflexales	Roseiflexaceae	NA	0	0.000187817	1.42413e-05
ASV1513	0	1	1	Root-Soil	Bacteria	Actinobacteria	Thermoleophilia	Solirubrobacterales	Solirubrobacteraceae	Conexibacter	0	0	0.000313889
ASV1513	6.37164	0.114837	0.258289	Shoot-Soil	Bacteria	Actinobacteria	Thermoleophilia	Solirubrobacterales	Solirubrobacteraceae	Conexibacter	0	0	0.000313889
ASV1513	-6.03607	0.0248752	0.0807857	Root-Shoot	Bacteria	Actinobacteria	Thermoleophilia	Solirubrobacterales	Solirubrobacteraceae	Conexibacter	0	0	0.000313889
ASV1514	6.00223	0.0133518	0.0484445	Root-Soil	Bacteria	Proteobacteria	Deltaproteobacteria	Myxococcales	BIrii41	NA	0	0.000226137	1.49294e-05
ASV1514	2.40811	0.324542	0.520396	Shoot-Soil	Bacteria	Proteobacteria	Deltaproteobacteria	Myxococcales	BIrii41	NA	0	0.000226137	1.49294e-05
ASV1514	3.59413	0.0260717	0.0840097	Root-Shoot	Bacteria	Proteobacteria	Deltaproteobacteria	Myxococcales	BIrii41	NA	0	0.000226137	1.49294e-05
ASV1515	4.78358	0.0551097	0.149887	Root-Soil	Bacteria	Proteobacteria	Alphaproteobacteria	Caulobacterales	Caulobacteraceae	Asticcacaulis	0	0.000123668	5.42684e-05
ASV1515	4.14302	0.0983423	0.230756	Shoot-Soil	Bacteria	Proteobacteria	Alphaproteobacteria	Caulobacterales	Caulobacteraceae	Asticcacaulis	0	0.000123668	5.42684e-05
ASV1515	0.640554	0.698836	0.827975	Root-Shoot	Bacteria	Proteobacteria	Alphaproteobacteria	Caulobacterales	Caulobacteraceae	Asticcacaulis	0	0.000123668	5.42684e-05
ASV1516	27.0822	1.85493e-11	3.43896e-10	Root-Soil	Bacteria	Bacteroidetes	Bacteroidia	Flavobacteriales	Crocinitomicaceae	Fluviicola	0	0.000136878	8.62469e-05
ASV1516	16.4228	5.04671e-05	0.000377173	Shoot-Soil	Bacteria	Bacteroidetes	Bacteroidia	Flavobacteriales	Crocinitomicaceae	Fluviicola	0	0.000136878	8.62469e-05
ASV1516	10.6595	7.72206e-05	0.000550858	Root-Shoot	Bacteria	Bacteroidetes	Bacteroidia	Flavobacteriales	Crocinitomicaceae	Fluviicola	0	0.000136878	8.62469e-05
ASV1517	19.3661	7.74828e-06	6.78584e-05	Root-Soil	Bacteria	Proteobacteria	Gammaproteobacteria	Betaproteobacteriales	Methylophilaceae	Methylotenera	0	0.000164007	4.8508e-05
ASV1517	19.2153	9.94944e-06	8.53946e-05	Shoot-Soil	Bacteria	Proteobacteria	Gammaproteobacteria	Betaproteobacteriales	Methylophilaceae	Methylotenera	0	0.000164007	4.8508e-05
ASV1517	0.150815	0.958498	0.997563	Root-Shoot	Bacteria	Proteobacteria	Gammaproteobacteria	Betaproteobacteriales	Methylophilaceae	Methylotenera	0	0.000164007	4.8508e-05
ASV1518	-2.53734	0.263243	0.454387	Root-Soil	Bacteria	Acidobacteria	Subgroup_6	NA	NA	NA	0.000383807	5.51722e-05	4.02002e-05
ASV1518	-2.58173	0.257314	0.447208	Shoot-Soil	Bacteria	Acidobacteria	Subgroup_6	NA	NA	NA	0.000383807	5.51722e-05	4.02002e-05
ASV1518	0.0443863	0.976895	1	Root-Shoot	Bacteria	Acidobacteria	Subgroup_6	NA	NA	NA	0.000383807	5.51722e-05	4.02002e-05
ASV1519	-2.61582	0.0252628	0.0817314	Root-Soil	Bacteria	Actinobacteria	Thermoleophilia	Solirubrobacterales	NA	NA	7.33621e-05	5.90995e-06	0.000260342
ASV1519	2.60606	0.0234571	0.076907	Shoot-Soil	Bacteria	Actinobacteria	Thermoleophilia	Solirubrobacterales	NA	NA	7.33621e-05	5.90995e-06	0.000260342
ASV1519	-5.22189	4.81283e-11	8.59804e-10	Root-Shoot	Bacteria	Actinobacteria	Thermoleophilia	Solirubrobacterales	NA	NA	7.33621e-05	5.90995e-06	0.000260342
ASV152	-2.8784	0.00023533	0.00149279	Root-Soil	Bacteria	Chloroflexi	Anaerolineae	Anaerolineales	Anaerolineaceae	NA	0.00469569	0.000392863	0.000512811
ASV152	-2.27166	0.0038464	0.0170386	Shoot-Soil	Bacteria	Chloroflexi	Anaerolineae	Anaerolineales	Anaerolineaceae	NA	0.00469569	0.000392863	0.000512811
ASV152	-0.606736	0.249098	0.438398	Root-Shoot	Bacteria	Chloroflexi	Anaerolineae	Anaerolineales	Anaerolineaceae	NA	0.00469569	0.000392863	0.000512811
ASV1520	5.49228	0.000193101	0.00125741	Root-Soil	Bacteria	Verrucomicrobia	Verrucomicrobiae	Opitutales	Opitutaceae	Opitutus	1.1628e-05	0.000224139	7.80322e-06
ASV1520	0.391107	0.793935	0.892029	Shoot-Soil	Bacteria	Verrucomicrobia	Verrucomicrobiae	Opitutales	Opitutaceae	Opitutus	1.1628e-05	0.000224139	7.80322e-06
ASV1520	5.10117	1.77502e-07	1.97165e-06	Root-Shoot	Bacteria	Verrucomicrobia	Verrucomicrobiae	Opitutales	Opitutaceae	Opitutus	1.1628e-05	0.000224139	7.80322e-06
ASV1521	27.085	6.03581e-19	2.29584e-17	Root-Soil	Bacteria	Proteobacteria	Gammaproteobacteria	Betaproteobacteriales	Burkholderiaceae	Ideonella	0	0.000218742	1.7701e-05
ASV1521	21.8507	9.77234e-13	2.11625e-11	Shoot-Soil	Bacteria	Proteobacteria	Gammaproteobacteria	Betaproteobacteriales	Burkholderiaceae	Ideonella	0	0.000218742	1.7701e-05
ASV1521	5.23431	0.0100786	0.0383642	Root-Shoot	Bacteria	Proteobacteria	Gammaproteobacteria	Betaproteobacteriales	Burkholderiaceae	Ideonella	0	0.000218742	1.7701e-05
ASV1522	-5.34069	0.000861104	0.0047189	Root-Soil	Bacteria	Acidobacteria	Subgroup_6	NA	NA	NA	0.000618329	3.06408e-05	5.19747e-05
ASV1522	-4.15274	0.00978684	0.037489	Shoot-Soil	Bacteria	Acidobacteria	Subgroup_6	NA	NA	NA	0.000618329	3.06408e-05	5.19747e-05
ASV1522	-1.18795	0.275022	0.466501	Root-Shoot	Bacteria	Acidobacteria	Subgroup_6	NA	NA	NA	0.000618329	3.06408e-05	5.19747e-05
ASV1523	-4.00901	0.101114	0.235438	Root-Soil	Bacteria	Acidobacteria	Holophagae	Subgroup_7	NA	NA	0.000492444	3.2293e-05	1.70629e-05
ASV1523	-4.18829	0.0882588	0.213161	Shoot-Soil	Bacteria	Acidobacteria	Holophagae	Subgroup_7	NA	NA	0.000492444	3.2293e-05	1.70629e-05
ASV1523	0.179282	0.913733	0.971211	Root-Shoot	Bacteria	Acidobacteria	Holophagae	Subgroup_7	NA	NA	0.000492444	3.2293e-05	1.70629e-05
ASV1524	6.25353	0.00169629	0.00858389	Root-Soil	Bacteria	Proteobacteria	Deltaproteobacteria	Myxococcales	BIrii41	NA	0	0.000213214	0
ASV1524	0	1	1	Shoot-Soil	Bacteria	Proteobacteria	Deltaproteobacteria	Myxococcales	BIrii41	NA	0	0.000213214	0
ASV1524	5.21479	8.21256e-05	0.000583282	Root-Shoot	Bacteria	Proteobacteria	Deltaproteobacteria	Myxococcales	BIrii41	NA	0	0.000213214	0
ASV1525	6.01637	0.0299607	0.0939564	Root-Soil	Bacteria	Actinobacteria	Actinobacteria	Micromonosporales	Micromonosporaceae	Actinoplanes	0	0.000183403	0
ASV1525	0	1	1	Shoot-Soil	Bacteria	Actinobacteria	Actinobacteria	Micromonosporales	Micromonosporaceae	Actinoplanes	0	0.000183403	0
ASV1525	5.03844	0.00644578	0.0266412	Root-Shoot	Bacteria	Actinobacteria	Actinobacteria	Micromonosporales	Micromonosporaceae	Actinoplanes	0	0.000183403	0
ASV1526	-2.4863	0.29693	0.489179	Root-Soil	Bacteria	Proteobacteria	Alphaproteobacteria	Sphingomonadales	Sphingomonadaceae	Sphingomonas	0.000373084	5.38065e-05	5.35277e-05
ASV1526	-1.87554	0.433331	0.620999	Shoot-Soil	Bacteria	Proteobacteria	Alphaproteobacteria	Sphingomonadales	Sphingomonadaceae	Sphingomonas	0.000373084	5.38065e-05	5.35277e-05
ASV1526	-0.61076	0.703975	0.831795	Root-Shoot	Bacteria	Proteobacteria	Alphaproteobacteria	Sphingomonadales	Sphingomonadaceae	Sphingomonas	0.000373084	5.38065e-05	5.35277e-05
ASV1528	-2.74508	0.323064	0.519118	Root-Soil	Bacteria	Gemmatimonadetes	Gemmatimonadetes	Gemmatimonadales	Gemmatimonadaceae	NA	0.000408514	5.21139e-05	2.28596e-05
ASV1528	-2.49991	0.370269	0.564689	Shoot-Soil	Bacteria	Gemmatimonadetes	Gemmatimonadetes	Gemmatimonadales	Gemmatimonadaceae	NA	0.000408514	5.21139e-05	2.28596e-05
ASV1528	-0.245176	0.895928	0.959105	Root-Shoot	Bacteria	Gemmatimonadetes	Gemmatimonadetes	Gemmatimonadales	Gemmatimonadaceae	NA	0.000408514	5.21139e-05	2.28596e-05
ASV1529	-6.44122	0.0232197	0.0762501	Root-Soil	Bacteria	Chloroflexi	KD4-96	NA	NA	NA	0.000864774	1.58955e-05	2.09765e-05
ASV1529	-5.62648	0.048305	0.135564	Shoot-Soil	Bacteria	Chloroflexi	KD4-96	NA	NA	NA	0.000864774	1.58955e-05	2.09765e-05
ASV1529	-0.81474	0.671086	0.807321	Root-Shoot	Bacteria	Chloroflexi	KD4-96	NA	NA	NA	0.000864774	1.58955e-05	2.09765e-05
ASV153	4.45809	0.0187057	0.0641447	Root-Soil	Bacteria	Proteobacteria	Gammaproteobacteria	Pseudomonadales	Pseudomonadaceae	Pseudomonas	6.36933e-05	0.00036836	0.0022001
ASV153	7.35317	0.000111641	0.000765228	Shoot-Soil	Bacteria	Proteobacteria	Gammaproteobacteria	Pseudomonadales	Pseudomonadaceae	Pseudomonas	6.36933e-05	0.00036836	0.0022001
ASV153	-2.89508	0.0206755	0.0695364	Root-Shoot	Bacteria	Proteobacteria	Gammaproteobacteria	Pseudomonadales	Pseudomonadaceae	Pseudomonas	6.36933e-05	0.00036836	0.0022001
ASV1530	-3.43083	0.00791105	0.0315341	Root-Soil	Bacteria	Proteobacteria	Gammaproteobacteria	Betaproteobacteriales	Burkholderiaceae	NA	1.76703e-05	5.92387e-06	0.00024469
ASV1530	5.62301	1.06199e-05	9.05461e-05	Shoot-Soil	Bacteria	Proteobacteria	Gammaproteobacteria	Betaproteobacteriales	Burkholderiaceae	NA	1.76703e-05	5.92387e-06	0.00024469
ASV1530	-9.05384	4.55037e-26	2.96869e-24	Root-Shoot	Bacteria	Proteobacteria	Gammaproteobacteria	Betaproteobacteriales	Burkholderiaceae	NA	1.76703e-05	5.92387e-06	0.00024469
ASV1531	5.94914	0.0160163	0.0565012	Root-Soil	Bacteria	Bacteroidetes	Bacteroidia	Chitinophagales	Chitinophagaceae	Niastella	0	0.000196335	0
ASV1531	0	1	1	Shoot-Soil	Bacteria	Bacteroidetes	Bacteroidia	Chitinophagales	Chitinophagaceae	Niastella	0	0.000196335	0
ASV1531	5.04639	0.00217567	0.0106053	Root-Shoot	Bacteria	Bacteroidetes	Bacteroidia	Chitinophagales	Chitinophagaceae	Niastella	0	0.000196335	0
ASV1532	-3.85775	0.00473768	0.0203653	Root-Soil	Bacteria	Chloroflexi	Chloroflexia	Chloroflexales	Roseiflexaceae	NA	0.000434167	3.62418e-05	8.2454e-05
ASV1532	-2.1367	0.11778	0.2637	Shoot-Soil	Bacteria	Chloroflexi	Chloroflexia	Chloroflexales	Roseiflexaceae	NA	0.000434167	3.62418e-05	8.2454e-05
ASV1532	-1.72104	0.0631266	0.166124	Root-Shoot	Bacteria	Chloroflexi	Chloroflexia	Chloroflexales	Roseiflexaceae	NA	0.000434167	3.62418e-05	8.2454e-05
ASV1533	0.925978	0.692347	0.823245	Root-Soil	Bacteria	Proteobacteria	Gammaproteobacteria	Betaproteobacteriales	Burkholderiaceae	Leptothrix	0.000127134	0.000108058	7.22808e-05
ASV1533	0.62817	0.789352	0.889279	Shoot-Soil	Bacteria	Proteobacteria	Gammaproteobacteria	Betaproteobacteriales	Burkholderiaceae	Leptothrix	0.000127134	0.000108058	7.22808e-05
ASV1533	0.297808	0.849484	0.928676	Root-Shoot	Bacteria	Proteobacteria	Gammaproteobacteria	Betaproteobacteriales	Burkholderiaceae	Leptothrix	0.000127134	0.000108058	7.22808e-05
ASV1534	4.73592	0.00262364	0.0124285	Root-Soil	Bacteria	Actinobacteria	Actinobacteria	Propionibacteriales	Nocardioidaceae	Nocardioides	9.41606e-06	0.000142636	0.000113084
ASV1534	4.7377	0.00272554	0.0127936	Shoot-Soil	Bacteria	Actinobacteria	Actinobacteria	Propionibacteriales	Nocardioidaceae	Nocardioides	9.41606e-06	0.000142636	0.000113084
ASV1534	-0.0017874	0.9986	1	Root-Shoot	Bacteria	Actinobacteria	Actinobacteria	Propionibacteriales	Nocardioidaceae	Nocardioides	9.41606e-06	0.000142636	0.000113084
ASV1535	8.79632	0.00989816	0.037845	Root-Soil	Bacteria	Proteobacteria	Gammaproteobacteria	R7C24	NA	NA	1.38269e-05	0.000141423	1.64134e-05
ASV1535	3.35118	0.328136	0.523919	Shoot-Soil	Bacteria	Proteobacteria	Gammaproteobacteria	R7C24	NA	NA	1.38269e-05	0.000141423	1.64134e-05
ASV1535	5.44514	0.016928	0.0590903	Root-Shoot	Bacteria	Proteobacteria	Gammaproteobacteria	R7C24	NA	NA	1.38269e-05	0.000141423	1.64134e-05
ASV1536	0	1	1	Root-Soil	Bacteria	Proteobacteria	Alphaproteobacteria	Sphingomonadales	Sphingomonadaceae	Sphingopyxis	0	0	0.00019002
ASV1536	5.87641	0.20799	0.388328	Shoot-Soil	Bacteria	Proteobacteria	Alphaproteobacteria	Sphingomonadales	Sphingomonadaceae	Sphingopyxis	0	0	0.00019002
ASV1536	-5.33055	0.0865178	0.20994	Root-Shoot	Bacteria	Proteobacteria	Alphaproteobacteria	Sphingomonadales	Sphingomonadaceae	Sphingopyxis	0	0	0.00019002
ASV1537	5.33862	0.00547065	0.0231112	Root-Soil	Bacteria	Proteobacteria	Alphaproteobacteria	Rhizobiales	Rhizobiaceae	Mesorhizobium	9.69246e-06	0.000184575	2.51266e-05
ASV1537	2.38191	0.218959	0.401607	Shoot-Soil	Bacteria	Proteobacteria	Alphaproteobacteria	Rhizobiales	Rhizobiaceae	Mesorhizobium	9.69246e-06	0.000184575	2.51266e-05
ASV1537	2.95671	0.0197931	0.0671141	Root-Shoot	Bacteria	Proteobacteria	Alphaproteobacteria	Rhizobiales	Rhizobiaceae	Mesorhizobium	9.69246e-06	0.000184575	2.51266e-05
ASV1538	-4.50716	0.129575	0.282095	Root-Soil	Bacteria	Acidobacteria	Blastocatellia_(Subgroup_4)	Pyrinomonadales	Pyrinomonadaceae	RB41	0.00054869	5.39128e-05	5.16808e-06
ASV1538	-5.06364	0.0900618	0.216244	Shoot-Soil	Bacteria	Acidobacteria	Blastocatellia_(Subgroup_4)	Pyrinomonadales	Pyrinomonadaceae	RB41	0.00054869	5.39128e-05	5.16808e-06
ASV1538	0.556485	0.781808	0.884039	Root-Shoot	Bacteria	Acidobacteria	Blastocatellia_(Subgroup_4)	Pyrinomonadales	Pyrinomonadaceae	RB41	0.00054869	5.39128e-05	5.16808e-06
ASV1539	-9.92482	0.00747303	0.0302323	Root-Soil	Bacteria	Gemmatimonadetes	Gemmatimonadetes	Gemmatimonadales	Gemmatimonadaceae	NA	0.000335272	2.77108e-05	5.47989e-06
ASV1539	-15.0573	5.37019e-05	0.000397101	Shoot-Soil	Bacteria	Gemmatimonadetes	Gemmatimonadetes	Gemmatimonadales	Gemmatimonadaceae	NA	0.000335272	2.77108e-05	5.47989e-06
ASV1539	5.13252	0.0400583	0.117141	Root-Shoot	Bacteria	Gemmatimonadetes	Gemmatimonadetes	Gemmatimonadales	Gemmatimonadaceae	NA	0.000335272	2.77108e-05	5.47989e-06
ASV154	-1.46028	0.181636	0.353584	Root-Soil	Bacteria	Proteobacteria	Alphaproteobacteria	Rhizobiales	Xanthobacteraceae	NA	0.00337173	0.000675848	0.000691732
ASV154	-1.31836	0.229861	0.415635	Shoot-Soil	Bacteria	Proteobacteria	Alphaproteobacteria	Rhizobiales	Xanthobacteraceae	NA	0.00337173	0.000675848	0.000691732
ASV154	-0.141923	0.846554	0.92678	Root-Shoot	Bacteria	Proteobacteria	Alphaproteobacteria	Rhizobiales	Xanthobacteraceae	NA	0.00337173	0.000675848	0.000691732
ASV1540	-0.61231	0.649366	0.792712	Root-Soil	Bacteria	Gemmatimonadetes	Gemmatimonadetes	Gemmatimonadales	Gemmatimonadaceae	Gemmatimonas	0.000216353	0.000105526	6.27293e-05
ASV1540	-1.18739	0.38076	0.574989	Shoot-Soil	Bacteria	Gemmatimonadetes	Gemmatimonadetes	Gemmatimonadales	Gemmatimonadaceae	Gemmatimonas	0.000216353	0.000105526	6.27293e-05
ASV1540	0.575082	0.526477	0.696563	Root-Shoot	Bacteria	Gemmatimonadetes	Gemmatimonadetes	Gemmatimonadales	Gemmatimonadaceae	Gemmatimonas	0.000216353	0.000105526	6.27293e-05
ASV1541	4.76312	0.0441184	0.126185	Root-Soil	Bacteria	Proteobacteria	Alphaproteobacteria	Caulobacterales	Caulobacteraceae	Asticcacaulis	0	6.00808e-05	0.000186482
ASV1541	6.40546	0.00698737	0.0285251	Shoot-Soil	Bacteria	Proteobacteria	Alphaproteobacteria	Caulobacterales	Caulobacteraceae	Asticcacaulis	0	6.00808e-05	0.000186482
ASV1541	-1.64234	0.293319	0.485167	Root-Shoot	Bacteria	Proteobacteria	Alphaproteobacteria	Caulobacterales	Caulobacteraceae	Asticcacaulis	0	6.00808e-05	0.000186482
ASV1542	-0.0745065	0.974591	1	Root-Soil	Bacteria	Proteobacteria	Gammaproteobacteria	Gammaproteobacteria_Incertae_Sedis	Unknown_Family	Acidibacter	0.000214285	0.000146566	3.69637e-05
ASV1542	-2.33694	0.320954	0.516694	Shoot-Soil	Bacteria	Proteobacteria	Gammaproteobacteria	Gammaproteobacteria_Incertae_Sedis	Unknown_Family	Acidibacter	0.000214285	0.000146566	3.69637e-05
ASV1542	2.26244	0.151017	0.313784	Root-Shoot	Bacteria	Proteobacteria	Gammaproteobacteria	Gammaproteobacteria_Incertae_Sedis	Unknown_Family	Acidibacter	0.000214285	0.000146566	3.69637e-05
ASV1543	16.0537	0.000562179	0.00323198	Root-Soil	Bacteria	Actinobacteria	Actinobacteria	Micrococcales	Micrococcaceae	Pseudarthrobacter	0	1.80822e-05	0.000229594
ASV1543	28.2056	1.5361e-09	2.22701e-08	Shoot-Soil	Bacteria	Actinobacteria	Actinobacteria	Micrococcales	Micrococcaceae	Pseudarthrobacter	0	1.80822e-05	0.000229594
ASV1543	-12.1519	9.35037e-05	0.000655225	Root-Shoot	Bacteria	Actinobacteria	Actinobacteria	Micrococcales	Micrococcaceae	Pseudarthrobacter	0	1.80822e-05	0.000229594
ASV1544	3.83371	0.0335631	0.102086	Root-Soil	Bacteria	Proteobacteria	Gammaproteobacteria	Gammaproteobacteria_Incertae_Sedis	Unknown_Family	Acidibacter	3.49035e-05	0.000171936	4.20497e-05
ASV1544	1.7748	0.32827	0.524052	Shoot-Soil	Bacteria	Proteobacteria	Gammaproteobacteria	Gammaproteobacteria_Incertae_Sedis	Unknown_Family	Acidibacter	3.49035e-05	0.000171936	4.20497e-05
ASV1544	2.0589	0.0860217	0.209081	Root-Shoot	Bacteria	Proteobacteria	Gammaproteobacteria	Gammaproteobacteria_Incertae_Sedis	Unknown_Family	Acidibacter	3.49035e-05	0.000171936	4.20497e-05
ASV1545	5.58266	0.024696	0.0803301	Root-Soil	Bacteria	Acidobacteria	Thermoanaerobaculia	Thermoanaerobaculales	Thermoanaerobaculaceae	Subgroup_10	0	0.000213983	1.73911e-06
ASV1545	1.00217	0.689326	0.820789	Shoot-Soil	Bacteria	Acidobacteria	Thermoanaerobaculia	Thermoanaerobaculales	Thermoanaerobaculaceae	Subgroup_10	0	0.000213983	1.73911e-06
ASV1545	4.5805	0.00572982	0.0240583	Root-Shoot	Bacteria	Acidobacteria	Thermoanaerobaculia	Thermoanaerobaculales	Thermoanaerobaculaceae	Subgroup_10	0	0.000213983	1.73911e-06
ASV1546	-3.62835	0.0528666	0.145475	Root-Soil	Bacteria	Actinobacteria	Actinobacteria	Corynebacteriales	Mycobacteriaceae	Mycobacterium	0.00012747	1.833e-05	0.000176979
ASV1546	0.561326	0.764131	0.872954	Shoot-Soil	Bacteria	Actinobacteria	Actinobacteria	Corynebacteriales	Mycobacteriaceae	Mycobacterium	0.00012747	1.833e-05	0.000176979
ASV1546	-4.18967	0.000904779	0.00492925	Root-Shoot	Bacteria	Actinobacteria	Actinobacteria	Corynebacteriales	Mycobacteriaceae	Mycobacterium	0.00012747	1.833e-05	0.000176979
ASV1547	24.1727	NA	NA	Root-Soil	Bacteria	Proteobacteria	Gammaproteobacteria	Pseudomonadales	Pseudomonadaceae	Pseudomonas	0	7.2254e-05	6.11586e-05
ASV1547	16.1486	NA	NA	Shoot-Soil	Bacteria	Proteobacteria	Gammaproteobacteria	Pseudomonadales	Pseudomonadaceae	Pseudomonas	0	7.2254e-05	6.11586e-05
ASV1547	8.02415	NA	NA	Root-Shoot	Bacteria	Proteobacteria	Gammaproteobacteria	Pseudomonadales	Pseudomonadaceae	Pseudomonas	0	7.2254e-05	6.11586e-05
ASV1548	1.70151	0.524666	0.695417	Root-Soil	Bacteria	Proteobacteria	Alphaproteobacteria	Dongiales	Dongiaceae	Dongia	1.86542e-05	0.00016287	2.56108e-05
ASV1548	-0.903593	0.737226	0.855513	Shoot-Soil	Bacteria	Proteobacteria	Alphaproteobacteria	Dongiales	Dongiaceae	Dongia	1.86542e-05	0.00016287	2.56108e-05
ASV1548	2.6051	0.146912	0.308804	Root-Shoot	Bacteria	Proteobacteria	Alphaproteobacteria	Dongiales	Dongiaceae	Dongia	1.86542e-05	0.00016287	2.56108e-05
ASV1549	2.40805	0.270243	0.462121	Root-Soil	Bacteria	Proteobacteria	Gammaproteobacteria	Betaproteobacteriales	Methylophilaceae	Methylotenera	2.54172e-05	9.81535e-05	0.000141152
ASV1549	3.22245	0.141696	0.301126	Shoot-Soil	Bacteria	Proteobacteria	Gammaproteobacteria	Betaproteobacteriales	Methylophilaceae	Methylotenera	2.54172e-05	9.81535e-05	0.000141152
ASV1549	-0.814402	0.575144	0.734008	Root-Shoot	Bacteria	Proteobacteria	Gammaproteobacteria	Betaproteobacteriales	Methylophilaceae	Methylotenera	2.54172e-05	9.81535e-05	0.000141152
ASV155	-1.85661	0.0242539	0.0791168	Root-Soil	Bacteria	Acidobacteria	Acidobacteriia	Acidobacteriales	NA	NA	0.00345874	0.000645754	0.000595752
ASV155	-1.65362	0.0457248	0.129915	Shoot-Soil	Bacteria	Acidobacteria	Acidobacteriia	Acidobacteriales	NA	NA	0.00345874	0.000645754	0.000595752
ASV155	-0.202992	0.713849	0.839183	Root-Shoot	Bacteria	Acidobacteria	Acidobacteriia	Acidobacteriales	NA	NA	0.00345874	0.000645754	0.000595752
ASV1550	-2.66733	0.0913374	0.21865	Root-Soil	Bacteria	Proteobacteria	Gammaproteobacteria	Betaproteobacteriales	Nitrosomonadaceae	MND1	0.000484096	4.83101e-05	4.21524e-05
ASV1550	-2.45808	0.121558	0.269988	Shoot-Soil	Bacteria	Proteobacteria	Gammaproteobacteria	Betaproteobacteriales	Nitrosomonadaceae	MND1	0.000484096	4.83101e-05	4.21524e-05
ASV1550	-0.209249	0.844878	0.925898	Root-Shoot	Bacteria	Proteobacteria	Gammaproteobacteria	Betaproteobacteriales	Nitrosomonadaceae	MND1	0.000484096	4.83101e-05	4.21524e-05
ASV1551	2.99176	0.293167	0.485167	Root-Soil	Bacteria	Proteobacteria	Gammaproteobacteria	Enterobacteriales	Enterobacteriaceae	Escherichia/Shigella	0.000519425	7.23367e-05	1.38449e-05
ASV1551	-0.533266	0.852236	0.930613	Shoot-Soil	Bacteria	Proteobacteria	Gammaproteobacteria	Enterobacteriales	Enterobacteriaceae	Escherichia/Shigella	0.000519425	7.23367e-05	1.38449e-05
ASV1551	3.52503	0.0643284	0.168513	Root-Shoot	Bacteria	Proteobacteria	Gammaproteobacteria	Enterobacteriales	Enterobacteriaceae	Escherichia/Shigella	0.000519425	7.23367e-05	1.38449e-05
ASV1552	5.23198	0.0372252	0.110709	Root-Soil	Bacteria	Verrucomicrobia	Verrucomicrobiae	Verrucomicrobiales	Rubritaleaceae	Luteolibacter	0	0.000135382	0.000105484
ASV1552	5.17507	0.040193	0.117435	Shoot-Soil	Bacteria	Verrucomicrobia	Verrucomicrobiae	Verrucomicrobiales	Rubritaleaceae	Luteolibacter	0	0.000135382	0.000105484
ASV1552	0.0569027	0.97265	1	Root-Shoot	Bacteria	Verrucomicrobia	Verrucomicrobiae	Verrucomicrobiales	Rubritaleaceae	Luteolibacter	0	0.000135382	0.000105484
ASV1555	3.79162	0.0310573	0.0963983	Root-Soil	Bacteria	Proteobacteria	Gammaproteobacteria	Xanthomonadales	Xanthomonadaceae	Lysobacter	2.75344e-05	0.000150704	6.83192e-05
ASV1555	1.58311	0.371714	0.566473	Shoot-Soil	Bacteria	Proteobacteria	Gammaproteobacteria	Xanthomonadales	Xanthomonadaceae	Lysobacter	2.75344e-05	0.000150704	6.83192e-05
ASV1555	2.20851	0.0584718	0.156593	Root-Shoot	Bacteria	Proteobacteria	Gammaproteobacteria	Xanthomonadales	Xanthomonadaceae	Lysobacter	2.75344e-05	0.000150704	6.83192e-05
ASV1556	-4.5622	0.00400311	0.0175816	Root-Soil	Bacteria	Chloroflexi	JG30-KF-CM66	NA	NA	NA	0.0004987	2.36915e-05	7.66544e-06
ASV1556	-5.18931	0.00115187	0.00608525	Shoot-Soil	Bacteria	Chloroflexi	JG30-KF-CM66	NA	NA	NA	0.0004987	2.36915e-05	7.66544e-06
ASV1556	0.62711	0.565641	0.726467	Root-Shoot	Bacteria	Chloroflexi	JG30-KF-CM66	NA	NA	NA	0.0004987	2.36915e-05	7.66544e-06
ASV1557	-2.106	0.163392	0.329875	Root-Soil	Bacteria	Actinobacteria	Thermoleophilia	Gaiellales	NA	NA	0.000159615	4.09014e-05	0.00014814
ASV1557	0.826079	0.584439	0.741393	Shoot-Soil	Bacteria	Actinobacteria	Thermoleophilia	Gaiellales	NA	NA	0.000159615	4.09014e-05	0.00014814
ASV1557	-2.93207	0.00397578	0.0174765	Root-Shoot	Bacteria	Actinobacteria	Thermoleophilia	Gaiellales	NA	NA	0.000159615	4.09014e-05	0.00014814
ASV1558	-6.40615	0.00149063	0.00766354	Root-Soil	Bacteria	Chloroflexi	Anaerolineae	Anaerolineales	Anaerolineaceae	NA	0.000842756	8.95183e-06	1.86122e-05
ASV1558	-5.30998	0.00870281	0.0340321	Shoot-Soil	Bacteria	Chloroflexi	Anaerolineae	Anaerolineales	Anaerolineaceae	NA	0.000842756	8.95183e-06	1.86122e-05
ASV1558	-1.09616	0.425758	0.61399	Root-Shoot	Bacteria	Chloroflexi	Anaerolineae	Anaerolineales	Anaerolineaceae	NA	0.000842756	8.95183e-06	1.86122e-05
ASV1559	-5.14881	0.019776	0.0670784	Root-Soil	Bacteria	Actinobacteria	Actinobacteria	Propionibacteriales	Nocardioidaceae	Nocardioides	0.000126346	6.57554e-05	0.000140848
ASV1559	2.26536	0.305437	0.499112	Shoot-Soil	Bacteria	Actinobacteria	Actinobacteria	Propionibacteriales	Nocardioidaceae	Nocardioides	0.000126346	6.57554e-05	0.000140848
ASV1559	-7.41417	6.1049e-07	6.27411e-06	Root-Shoot	Bacteria	Actinobacteria	Actinobacteria	Propionibacteriales	Nocardioidaceae	Nocardioides	0.000126346	6.57554e-05	0.000140848
ASV156	-0.65932	0.529163	0.699142	Root-Soil	Bacteria	Actinobacteria	Actinobacteria	Micrococcales	Intrasporangiaceae	Phycicoccus	0.000452322	0.000344435	0.00215123
ASV156	2.50422	0.0172323	0.0599697	Shoot-Soil	Bacteria	Actinobacteria	Actinobacteria	Micrococcales	Intrasporangiaceae	Phycicoccus	0.000452322	0.000344435	0.00215123
ASV156	-3.16354	6.60252e-06	5.87727e-05	Root-Shoot	Bacteria	Actinobacteria	Actinobacteria	Micrococcales	Intrasporangiaceae	Phycicoccus	0.000452322	0.000344435	0.00215123
ASV1560	-4.15604	0.00923826	0.0357328	Root-Soil	Bacteria	Chloroflexi	NA	NA	NA	NA	0.000308109	2.0334e-05	6.00655e-05
ASV1560	-1.46409	0.358544	0.555269	Shoot-Soil	Bacteria	Chloroflexi	NA	NA	NA	NA	0.000308109	2.0334e-05	6.00655e-05
ASV1560	-2.69195	0.0130832	0.0477398	Root-Shoot	Bacteria	Chloroflexi	NA	NA	NA	NA	0.000308109	2.0334e-05	6.00655e-05
ASV1561	-3.83236	0.264317	0.455388	Root-Soil	Bacteria	Verrucomicrobia	Verrucomicrobiae	Chthoniobacterales	Chthoniobacteraceae	Candidatus_Udaeobacter	0.000432174	5.41924e-05	2.71359e-05
ASV1561	-1.56432	0.649911	0.792909	Shoot-Soil	Bacteria	Verrucomicrobia	Verrucomicrobiae	Chthoniobacterales	Chthoniobacteraceae	Candidatus_Udaeobacter	0.000432174	5.41924e-05	2.71359e-05
ASV1561	-2.26804	0.325977	0.521846	Root-Shoot	Bacteria	Verrucomicrobia	Verrucomicrobiae	Chthoniobacterales	Chthoniobacteraceae	Candidatus_Udaeobacter	0.000432174	5.41924e-05	2.71359e-05
ASV1562	-2.43353	0.159687	0.324794	Root-Soil	Bacteria	Acidobacteria	Subgroup_15	NA	NA	NA	0.000378364	4.87966e-05	4.30271e-05
ASV1562	-3.2059	0.0658591	0.171563	Shoot-Soil	Bacteria	Acidobacteria	Subgroup_15	NA	NA	NA	0.000378364	4.87966e-05	4.30271e-05
ASV1562	0.772379	0.511165	0.683587	Root-Shoot	Bacteria	Acidobacteria	Subgroup_15	NA	NA	NA	0.000378364	4.87966e-05	4.30271e-05
ASV1563	-1.76945	0.332419	0.528874	Root-Soil	Bacteria	Acidobacteria	Subgroup_6	NA	NA	NA	0.000310699	6.30799e-05	5.74321e-05
ASV1563	-1.64728	0.369218	0.563754	Shoot-Soil	Bacteria	Acidobacteria	Subgroup_6	NA	NA	NA	0.000310699	6.30799e-05	5.74321e-05
ASV1563	-0.122169	0.921143	0.975964	Root-Shoot	Bacteria	Acidobacteria	Subgroup_6	NA	NA	NA	0.000310699	6.30799e-05	5.74321e-05
ASV1564	3.95759	0.0329544	0.10071	Root-Soil	Bacteria	Proteobacteria	Deltaproteobacteria	Myxococcales	Haliangiaceae	Haliangium	1.73681e-05	0.000193223	9.33143e-06
ASV1564	-0.634085	0.735676	0.855253	Shoot-Soil	Bacteria	Proteobacteria	Deltaproteobacteria	Myxococcales	Haliangiaceae	Haliangium	1.73681e-05	0.000193223	9.33143e-06
ASV1564	4.59168	0.000222208	0.0014174	Root-Shoot	Bacteria	Proteobacteria	Deltaproteobacteria	Myxococcales	Haliangiaceae	Haliangium	1.73681e-05	0.000193223	9.33143e-06
ASV1565	-3.39393	0.25337	0.443193	Root-Soil	Bacteria	Proteobacteria	Gammaproteobacteria	Betaproteobacteriales	TRA3-20	NA	0.000412101	5.30891e-05	3.20609e-06
ASV1565	-5.49729	0.0658768	0.171566	Shoot-Soil	Bacteria	Proteobacteria	Gammaproteobacteria	Betaproteobacteriales	TRA3-20	NA	0.000412101	5.30891e-05	3.20609e-06
ASV1565	2.10336	0.294605	0.486509	Root-Shoot	Bacteria	Proteobacteria	Gammaproteobacteria	Betaproteobacteriales	TRA3-20	NA	0.000412101	5.30891e-05	3.20609e-06
ASV1566	3.09725	0.443643	0.62928	Root-Soil	Bacteria	Proteobacteria	Alphaproteobacteria	Micropepsales	Micropepsaceae	NA	9.24268e-06	0.000133864	3.30573e-06
ASV1566	0.519389	0.898297	0.960686	Shoot-Soil	Bacteria	Proteobacteria	Alphaproteobacteria	Micropepsales	Micropepsaceae	NA	9.24268e-06	0.000133864	3.30573e-06
ASV1566	2.57786	0.340957	0.537235	Root-Shoot	Bacteria	Proteobacteria	Alphaproteobacteria	Micropepsales	Micropepsaceae	NA	9.24268e-06	0.000133864	3.30573e-06
ASV1567	-3.49621	0.000481202	0.00281671	Root-Soil	Bacteria	Rokubacteria	NC10	Rokubacteriales	NA	NA	0.000542499	2.92707e-05	3.0703e-05
ASV1567	-3.76431	0.000197943	0.0012831	Shoot-Soil	Bacteria	Rokubacteria	NC10	Rokubacteriales	NA	NA	0.000542499	2.92707e-05	3.0703e-05
ASV1567	0.268096	0.703479	0.831357	Root-Shoot	Bacteria	Rokubacteria	NC10	Rokubacteriales	NA	NA	0.000542499	2.92707e-05	3.0703e-05
ASV1568	-0.272497	0.885036	0.951696	Root-Soil	Bacteria	Proteobacteria	Gammaproteobacteria	Xanthomonadales	Xanthomonadaceae	Arenimonas	2.18776e-05	2.40939e-05	0.000223659
ASV1568	4.09093	0.0299142	0.0938678	Shoot-Soil	Bacteria	Proteobacteria	Gammaproteobacteria	Xanthomonadales	Xanthomonadaceae	Arenimonas	2.18776e-05	2.40939e-05	0.000223659
ASV1568	-4.36342	0.000511226	0.00296885	Root-Shoot	Bacteria	Proteobacteria	Gammaproteobacteria	Xanthomonadales	Xanthomonadaceae	Arenimonas	2.18776e-05	2.40939e-05	0.000223659
ASV1569	-2.34683	0.106884	0.244944	Root-Soil	Bacteria	Patescibacteria	Saccharimonadia	Saccharimonadales	NA	NA	1.77283e-05	9.49238e-07	0.000237067
ASV1569	3.92182	0.0065283	0.0268985	Shoot-Soil	Bacteria	Patescibacteria	Saccharimonadia	Saccharimonadales	NA	NA	1.77283e-05	9.49238e-07	0.000237067
ASV1569	-6.26866	1.299e-10	2.16668e-09	Root-Shoot	Bacteria	Patescibacteria	Saccharimonadia	Saccharimonadales	NA	NA	1.77283e-05	9.49238e-07	0.000237067
ASV157	26.2367	1.22428e-43	2.52398e-41	Root-Soil	Bacteria	Proteobacteria	Gammaproteobacteria	Xanthomonadales	Rhodanobacteraceae	Tahibacter	0	0.00220544	2.7005e-05
ASV157	18.5957	2.44259e-22	1.2403e-20	Shoot-Soil	Bacteria	Proteobacteria	Gammaproteobacteria	Xanthomonadales	Rhodanobacteraceae	Tahibacter	0	0.00220544	2.7005e-05
ASV157	7.64101	1.03417e-09	1.53605e-08	Root-Shoot	Bacteria	Proteobacteria	Gammaproteobacteria	Xanthomonadales	Rhodanobacteraceae	Tahibacter	0	0.00220544	2.7005e-05
ASV1570	-4.20852	0.0725554	0.184667	Root-Soil	Bacteria	Acidobacteria	Acidobacteriia	Solibacterales	Solibacteraceae_(Subgroup_3)	Candidatus_Solibacter	0.000342001	5.34516e-05	2.68681e-05
ASV1570	-7.18306	0.00233626	0.0112903	Shoot-Soil	Bacteria	Acidobacteria	Acidobacteriia	Solibacterales	Solibacteraceae_(Subgroup_3)	Candidatus_Solibacter	0.000342001	5.34516e-05	2.68681e-05
ASV1570	2.97453	0.0611809	0.162247	Root-Shoot	Bacteria	Acidobacteria	Acidobacteriia	Solibacterales	Solibacteraceae_(Subgroup_3)	Candidatus_Solibacter	0.000342001	5.34516e-05	2.68681e-05
ASV1571	5.36117	8.02345e-06	7.00896e-05	Root-Soil	Bacteria	Bacteroidetes	Bacteroidia	Cytophagales	Microscillaceae	NA	0	0.000171332	4.35038e-05
ASV1571	3.4741	0.00419257	0.0183123	Shoot-Soil	Bacteria	Bacteroidetes	Bacteroidia	Cytophagales	Microscillaceae	NA	0	0.000171332	4.35038e-05
ASV1571	1.88707	0.0134365	0.0486832	Root-Shoot	Bacteria	Bacteroidetes	Bacteroidia	Cytophagales	Microscillaceae	NA	0	0.000171332	4.35038e-05
ASV1572	9.41919	NA	NA	Root-Soil	Bacteria	Proteobacteria	Alphaproteobacteria	Rhizobiales	Rhizobiales_Incertae_Sedis	Bauldia	1.1628e-05	0.000206299	2.64459e-06
ASV1572	0.130202	NA	NA	Shoot-Soil	Bacteria	Proteobacteria	Alphaproteobacteria	Rhizobiales	Rhizobiales_Incertae_Sedis	Bauldia	1.1628e-05	0.000206299	2.64459e-06
ASV1572	9.28899	NA	NA	Root-Shoot	Bacteria	Proteobacteria	Alphaproteobacteria	Rhizobiales	Rhizobiales_Incertae_Sedis	Bauldia	1.1628e-05	0.000206299	2.64459e-06
ASV1573	-5.02108	0.00169436	0.00858256	Root-Soil	Bacteria	Acidobacteria	Acidobacteriia	Solibacterales	Solibacteraceae_(Subgroup_3)	Bryobacter	0.000595312	3.07185e-05	2.96967e-05
ASV1573	-3.93558	0.0141093	0.050693	Shoot-Soil	Bacteria	Acidobacteria	Acidobacteriia	Solibacterales	Solibacteraceae_(Subgroup_3)	Bryobacter	0.000595312	3.07185e-05	2.96967e-05
ASV1573	-1.0855	0.319681	0.514967	Root-Shoot	Bacteria	Acidobacteria	Acidobacteriia	Solibacterales	Solibacteraceae_(Subgroup_3)	Bryobacter	0.000595312	3.07185e-05	2.96967e-05
ASV1574	3.57145	0.0220605	0.0731148	Root-Soil	Bacteria	Proteobacteria	Gammaproteobacteria	Betaproteobacteriales	Burkholderiaceae	NA	0	4.98221e-05	0.000184445
ASV1574	5.70978	0.000253817	0.00159533	Shoot-Soil	Bacteria	Proteobacteria	Gammaproteobacteria	Betaproteobacteriales	Burkholderiaceae	NA	0	4.98221e-05	0.000184445
ASV1574	-2.13833	0.0345668	0.104614	Root-Shoot	Bacteria	Proteobacteria	Gammaproteobacteria	Betaproteobacteriales	Burkholderiaceae	NA	0	4.98221e-05	0.000184445
ASV1577	-4.14228	0.14236	0.302069	Root-Soil	Bacteria	Proteobacteria	Gammaproteobacteria	Betaproteobacteriales	Nitrosomonadaceae	MND1	0.000467669	4.93954e-05	5.72994e-06
ASV1577	-5.74452	0.0430797	0.12411	Shoot-Soil	Bacteria	Proteobacteria	Gammaproteobacteria	Betaproteobacteriales	Nitrosomonadaceae	MND1	0.000467669	4.93954e-05	5.72994e-06
ASV1577	1.60225	0.401081	0.591634	Root-Shoot	Bacteria	Proteobacteria	Gammaproteobacteria	Betaproteobacteriales	Nitrosomonadaceae	MND1	0.000467669	4.93954e-05	5.72994e-06
ASV1578	-3.64152	0.000200911	0.00129761	Root-Soil	Bacteria	Actinobacteria	Thermoleophilia	Gaiellales	NA	NA	0.000405223	2.51616e-05	8.96906e-05
ASV1578	-1.2988	0.181596	0.353584	Shoot-Soil	Bacteria	Actinobacteria	Thermoleophilia	Gaiellales	NA	NA	0.000405223	2.51616e-05	8.96906e-05
ASV1578	-2.34272	0.00047872	0.00280537	Root-Shoot	Bacteria	Actinobacteria	Thermoleophilia	Gaiellales	NA	NA	0.000405223	2.51616e-05	8.96906e-05
ASV1579	4.57008	0.00371252	0.0165809	Root-Soil	Bacteria	Acidobacteria	Holophagae	Holophagales	Holophagaceae	Holophaga	2.24056e-05	0.000173155	4.43066e-05
ASV1579	1.84897	0.244458	0.433316	Shoot-Soil	Bacteria	Acidobacteria	Holophagae	Holophagales	Holophagaceae	Holophaga	2.24056e-05	0.000173155	4.43066e-05
ASV1579	2.72112	0.0089737	0.0348534	Root-Shoot	Bacteria	Acidobacteria	Holophagae	Holophagales	Holophagaceae	Holophaga	2.24056e-05	0.000173155	4.43066e-05
ASV158	26.0313	2.217e-18	8.10385e-17	Root-Soil	Bacteria	Actinobacteria	Actinobacteria	Streptomycetales	Streptomycetaceae	Streptomyces	0	0.00190336	0
ASV158	0	1	1	Shoot-Soil	Bacteria	Actinobacteria	Actinobacteria	Streptomycetales	Streptomycetaceae	Streptomyces	0	0.00190336	0
ASV158	44.5366	2.79859e-111	5.76958e-108	Root-Shoot	Bacteria	Actinobacteria	Actinobacteria	Streptomycetales	Streptomycetaceae	Streptomyces	0	0.00190336	0
ASV1580	15.3627	NA	NA	Root-Soil	Bacteria	Proteobacteria	Gammaproteobacteria	Betaproteobacteriales	Burkholderiaceae	NA	0	0.000120901	0.000104017
ASV1580	17.2663	NA	NA	Shoot-Soil	Bacteria	Proteobacteria	Gammaproteobacteria	Betaproteobacteriales	Burkholderiaceae	NA	0	0.000120901	0.000104017
ASV1580	-1.9036	NA	NA	Root-Shoot	Bacteria	Proteobacteria	Gammaproteobacteria	Betaproteobacteriales	Burkholderiaceae	NA	0	0.000120901	0.000104017
ASV1581	4.8297	0.0524896	0.14463	Root-Soil	Bacteria	Proteobacteria	Deltaproteobacteria	Myxococcales	Sandaracinaceae	NA	0	0.000188752	1.19e-05
ASV1581	1.85802	0.458601	0.641455	Shoot-Soil	Bacteria	Proteobacteria	Deltaproteobacteria	Myxococcales	Sandaracinaceae	NA	0	0.000188752	1.19e-05
ASV1581	2.97168	0.0735622	0.186329	Root-Shoot	Bacteria	Proteobacteria	Deltaproteobacteria	Myxococcales	Sandaracinaceae	NA	0	0.000188752	1.19e-05
ASV1582	-1.0014	0.618803	0.768693	Root-Soil	Bacteria	Actinobacteria	Actinobacteria	Propionibacteriales	Nocardioidaceae	Marmoricola	6.21186e-05	2.95982e-05	0.00020726
ASV1582	2.76684	0.169535	0.33802	Shoot-Soil	Bacteria	Actinobacteria	Actinobacteria	Propionibacteriales	Nocardioidaceae	Marmoricola	6.21186e-05	2.95982e-05	0.00020726
ASV1582	-3.76824	0.00512974	0.0217871	Root-Shoot	Bacteria	Actinobacteria	Actinobacteria	Propionibacteriales	Nocardioidaceae	Marmoricola	6.21186e-05	2.95982e-05	0.00020726
ASV1583	5.72724	0.0315438	0.0975901	Root-Soil	Bacteria	Proteobacteria	Deltaproteobacteria	Myxococcales	BIrii41	NA	0	0.00019766	6.51681e-06
ASV1583	1.55155	0.563283	0.724342	Shoot-Soil	Bacteria	Proteobacteria	Deltaproteobacteria	Myxococcales	BIrii41	NA	0	0.00019766	6.51681e-06
ASV1583	4.17569	0.0187372	0.064231	Root-Shoot	Bacteria	Proteobacteria	Deltaproteobacteria	Myxococcales	BIrii41	NA	0	0.00019766	6.51681e-06
ASV1584	27.1698	1.19589e-14	3.16084e-13	Root-Soil	Bacteria	Proteobacteria	Gammaproteobacteria	Betaproteobacteriales	Burkholderiaceae	Massilia	0	0.000110324	0.000112276
ASV1584	18.6547	1.37339e-07	1.5489e-06	Shoot-Soil	Bacteria	Proteobacteria	Gammaproteobacteria	Betaproteobacteriales	Burkholderiaceae	Massilia	0	0.000110324	0.000112276
ASV1584	8.51508	0.000291535	0.00182019	Root-Shoot	Bacteria	Proteobacteria	Gammaproteobacteria	Betaproteobacteriales	Burkholderiaceae	Massilia	0	0.000110324	0.000112276
ASV1585	4.67619	0.0328155	0.100374	Root-Soil	Bacteria	Proteobacteria	Deltaproteobacteria	Myxococcales	Polyangiaceae	Pajaroellobacter	1.5356e-05	0.000146397	6.22435e-05
ASV1585	2.70083	0.220519	0.403463	Shoot-Soil	Bacteria	Proteobacteria	Deltaproteobacteria	Myxococcales	Polyangiaceae	Pajaroellobacter	1.5356e-05	0.000146397	6.22435e-05
ASV1585	1.97536	0.173447	0.343179	Root-Shoot	Bacteria	Proteobacteria	Deltaproteobacteria	Myxococcales	Polyangiaceae	Pajaroellobacter	1.5356e-05	0.000146397	6.22435e-05
ASV1586	20.358	8.61037e-06	7.49625e-05	Root-Soil	Bacteria	Proteobacteria	Gammaproteobacteria	Betaproteobacteriales	Methylophilaceae	NA	0	6.43599e-05	0.000224364
ASV1586	21.1988	3.95208e-06	3.63733e-05	Shoot-Soil	Bacteria	Proteobacteria	Gammaproteobacteria	Betaproteobacteriales	Methylophilaceae	NA	0	6.43599e-05	0.000224364
ASV1586	-0.840827	0.783301	0.884758	Root-Shoot	Bacteria	Proteobacteria	Gammaproteobacteria	Betaproteobacteriales	Methylophilaceae	NA	0	6.43599e-05	0.000224364
ASV1587	-0.607147	0.659146	0.799821	Root-Soil	Bacteria	Proteobacteria	Deltaproteobacteria	Myxococcales	Haliangiaceae	Haliangium	0.000355993	0.000108371	8.51926e-06
ASV1587	-4.43993	0.00153077	0.00782308	Shoot-Soil	Bacteria	Proteobacteria	Deltaproteobacteria	Myxococcales	Haliangiaceae	Haliangium	0.000355993	0.000108371	8.51926e-06
ASV1587	3.83278	5.57651e-05	0.000411054	Root-Shoot	Bacteria	Proteobacteria	Deltaproteobacteria	Myxococcales	Haliangiaceae	Haliangium	0.000355993	0.000108371	8.51926e-06
ASV1588	27.0564	NA	NA	Root-Soil	Bacteria	Actinobacteria	Actinobacteria	Micrococcales	Promicromonosporaceae	Promicromonospora	0	0.000153773	4.73427e-05
ASV1588	17.2651	NA	NA	Shoot-Soil	Bacteria	Actinobacteria	Actinobacteria	Micrococcales	Promicromonosporaceae	Promicromonospora	0	0.000153773	4.73427e-05
ASV1588	9.79132	NA	NA	Root-Shoot	Bacteria	Actinobacteria	Actinobacteria	Micrococcales	Promicromonosporaceae	Promicromonospora	0	0.000153773	4.73427e-05
ASV1589	4.14532	0.0466895	0.132097	Root-Soil	Bacteria	Proteobacteria	Gammaproteobacteria	Xanthomonadales	Xanthomonadaceae	Lysobacter	1.02014e-05	0.000167235	2.0124e-05
ASV1589	0.129753	0.950797	0.993529	Shoot-Soil	Bacteria	Proteobacteria	Gammaproteobacteria	Xanthomonadales	Xanthomonadaceae	Lysobacter	1.02014e-05	0.000167235	2.0124e-05
ASV1589	4.01556	0.00396381	0.0174387	Root-Shoot	Bacteria	Proteobacteria	Gammaproteobacteria	Xanthomonadales	Xanthomonadaceae	Lysobacter	1.02014e-05	0.000167235	2.0124e-05
ASV159	-3.58001	1.10913e-05	9.43313e-05	Root-Soil	Bacteria	Acidobacteria	Blastocatellia_(Subgroup_4)	Pyrinomonadales	Pyrinomonadaceae	RB41	0.00553082	0.00038203	0.000586006
ASV159	-2.55165	0.00180314	0.00905789	Shoot-Soil	Bacteria	Acidobacteria	Blastocatellia_(Subgroup_4)	Pyrinomonadales	Pyrinomonadaceae	RB41	0.00553082	0.00038203	0.000586006
ASV159	-1.02836	0.0605833	0.160952	Root-Shoot	Bacteria	Acidobacteria	Blastocatellia_(Subgroup_4)	Pyrinomonadales	Pyrinomonadaceae	RB41	0.00553082	0.00038203	0.000586006
ASV1590	-5.35984	0.00760142	0.0306315	Root-Soil	Bacteria	Chloroflexi	TK10	NA	NA	NA	0.000570041	2.5967e-05	5.11233e-05
ASV1590	-3.76068	0.0616284	0.16309	Shoot-Soil	Bacteria	Chloroflexi	TK10	NA	NA	NA	0.000570041	2.5967e-05	5.11233e-05
ASV1590	-1.59916	0.238927	0.426987	Root-Shoot	Bacteria	Chloroflexi	TK10	NA	NA	NA	0.000570041	2.5967e-05	5.11233e-05
ASV1591	-5.21777	NA	NA	Root-Soil	Bacteria	Proteobacteria	Alphaproteobacteria	Elsterales	NA	NA	0.000645679	2.36766e-05	2.62597e-05
ASV1591	-4.34265	NA	NA	Shoot-Soil	Bacteria	Proteobacteria	Alphaproteobacteria	Elsterales	NA	NA	0.000645679	2.36766e-05	2.62597e-05
ASV1591	-0.875128	NA	NA	Root-Shoot	Bacteria	Proteobacteria	Alphaproteobacteria	Elsterales	NA	NA	0.000645679	2.36766e-05	2.62597e-05
ASV1592	29.1872	NA	NA	Root-Soil	Bacteria	Bacteroidetes	Bacteroidia	Chitinophagales	Chitinophagaceae	Niastella	0	0.000142705	1.31897e-05
ASV1592	19.5356	NA	NA	Shoot-Soil	Bacteria	Bacteroidetes	Bacteroidia	Chitinophagales	Chitinophagaceae	Niastella	0	0.000142705	1.31897e-05
ASV1592	9.65161	NA	NA	Root-Shoot	Bacteria	Bacteroidetes	Bacteroidia	Chitinophagales	Chitinophagaceae	Niastella	0	0.000142705	1.31897e-05
ASV1594	4.52635	0.0718873	0.183329	Root-Soil	Bacteria	Proteobacteria	Gammaproteobacteria	Xanthomonadales	Xanthomonadaceae	Arenimonas	7.39834e-06	0.000107735	0.000111747
ASV1594	4.84837	0.0548769	0.149451	Shoot-Soil	Bacteria	Proteobacteria	Gammaproteobacteria	Xanthomonadales	Xanthomonadaceae	Arenimonas	7.39834e-06	0.000107735	0.000111747
ASV1594	-0.322015	0.846535	0.92678	Root-Shoot	Bacteria	Proteobacteria	Gammaproteobacteria	Xanthomonadales	Xanthomonadaceae	Arenimonas	7.39834e-06	0.000107735	0.000111747
ASV1595	3.94898	0.099235	0.232217	Root-Soil	Bacteria	Proteobacteria	Gammaproteobacteria	Xanthomonadales	Rhodanobacteraceae	Dokdonella	2.25642e-05	0.000158026	2.41876e-05
ASV1595	0.392835	0.870675	0.941398	Shoot-Soil	Bacteria	Proteobacteria	Gammaproteobacteria	Xanthomonadales	Rhodanobacteraceae	Dokdonella	2.25642e-05	0.000158026	2.41876e-05
ASV1595	3.55615	0.0265428	0.0853675	Root-Shoot	Bacteria	Proteobacteria	Gammaproteobacteria	Xanthomonadales	Rhodanobacteraceae	Dokdonella	2.25642e-05	0.000158026	2.41876e-05
ASV1596	5.27953	0.126075	0.276743	Root-Soil	Bacteria	Proteobacteria	Gammaproteobacteria	Xanthomonadales	Rhodanobacteraceae	Dokdonella	0	0.000245229	0
ASV1596	0	1	1	Shoot-Soil	Bacteria	Proteobacteria	Gammaproteobacteria	Xanthomonadales	Rhodanobacteraceae	Dokdonella	0	0.000245229	0
ASV1596	4.59618	0.0463682	0.131453	Root-Shoot	Bacteria	Proteobacteria	Gammaproteobacteria	Xanthomonadales	Rhodanobacteraceae	Dokdonella	0	0.000245229	0
ASV1597	-2.60213	0.124618	0.274496	Root-Soil	Bacteria	Actinobacteria	Actinobacteria	Corynebacteriales	Mycobacteriaceae	Mycobacterium	0.000140484	1.11992e-05	0.000195215
ASV1597	1.88113	0.265566	0.456624	Shoot-Soil	Bacteria	Actinobacteria	Actinobacteria	Corynebacteriales	Mycobacteriaceae	Mycobacterium	0.000140484	1.11992e-05	0.000195215
ASV1597	-4.48325	8.65896e-05	0.000610928	Root-Shoot	Bacteria	Actinobacteria	Actinobacteria	Corynebacteriales	Mycobacteriaceae	Mycobacterium	0.000140484	1.11992e-05	0.000195215
ASV1598	-0.794958	0.663836	0.802356	Root-Soil	Bacteria	Acidobacteria	Blastocatellia_(Subgroup_4)	Blastocatellales	Blastocatellaceae	NA	0.000249201	7.04018e-05	9.27068e-05
ASV1598	-0.954686	0.603508	0.756716	Shoot-Soil	Bacteria	Acidobacteria	Blastocatellia_(Subgroup_4)	Blastocatellales	Blastocatellaceae	NA	0.000249201	7.04018e-05	9.27068e-05
ASV1598	0.159728	0.896828	0.959571	Root-Shoot	Bacteria	Acidobacteria	Blastocatellia_(Subgroup_4)	Blastocatellales	Blastocatellaceae	NA	0.000249201	7.04018e-05	9.27068e-05
ASV1599	2.34078	0.203074	0.381836	Root-Soil	Bacteria	Proteobacteria	Deltaproteobacteria	Myxococcales	Haliangiaceae	Haliangium	4.3046e-05	0.000158975	3.60547e-05
ASV1599	-0.0439495	0.981079	1	Shoot-Soil	Bacteria	Proteobacteria	Deltaproteobacteria	Myxococcales	Haliangiaceae	Haliangium	4.3046e-05	0.000158975	3.60547e-05
ASV1599	2.38473	0.0521929	0.144009	Root-Shoot	Bacteria	Proteobacteria	Deltaproteobacteria	Myxococcales	Haliangiaceae	Haliangium	4.3046e-05	0.000158975	3.60547e-05
ASV160	9.81533	1.22817e-10	2.06862e-09	Root-Soil	Bacteria	Proteobacteria	Gammaproteobacteria	Betaproteobacteriales	Burkholderiaceae	Ideonella	1.09388e-05	0.00226524	0.000334841
ASV160	4.15156	0.00695958	0.0284341	Shoot-Soil	Bacteria	Proteobacteria	Gammaproteobacteria	Betaproteobacteriales	Burkholderiaceae	Ideonella	1.09388e-05	0.00226524	0.000334841
ASV160	5.66377	1.48432e-08	1.90303e-07	Root-Shoot	Bacteria	Proteobacteria	Gammaproteobacteria	Betaproteobacteriales	Burkholderiaceae	Ideonella	1.09388e-05	0.00226524	0.000334841
ASV1600	-6.70298	0.000785985	0.00435588	Root-Soil	Bacteria	Latescibacteria	NA	NA	NA	NA	0.000533364	4.14951e-05	4.33058e-05
ASV1600	-5.33133	0.0077818	0.031212	Shoot-Soil	Bacteria	Latescibacteria	NA	NA	NA	NA	0.000533364	4.14951e-05	4.33058e-05
ASV1600	-1.37165	0.31065	0.504837	Root-Shoot	Bacteria	Latescibacteria	NA	NA	NA	NA	0.000533364	4.14951e-05	4.33058e-05
ASV1601	19.7288	2.24115e-05	0.000179361	Root-Soil	Bacteria	Proteobacteria	Gammaproteobacteria	Pseudomonadales	Pseudomonadaceae	Pseudomonas	0	1.09576e-05	0.000263051
ASV1601	27.8826	2.37772e-09	3.35747e-08	Shoot-Soil	Bacteria	Proteobacteria	Gammaproteobacteria	Pseudomonadales	Pseudomonadaceae	Pseudomonas	0	1.09576e-05	0.000263051
ASV1601	-8.15377	0.00876293	0.0342282	Root-Shoot	Bacteria	Proteobacteria	Gammaproteobacteria	Pseudomonadales	Pseudomonadaceae	Pseudomonas	0	1.09576e-05	0.000263051
ASV1602	-5.84486	0.0078024	0.0312703	Root-Soil	Bacteria	Acidobacteria	Subgroup_6	NA	NA	NA	0.000646708	3.08647e-05	5.69624e-05
ASV1602	-3.05338	0.16525	0.332305	Shoot-Soil	Bacteria	Acidobacteria	Subgroup_6	NA	NA	NA	0.000646708	3.08647e-05	5.69624e-05
ASV1602	-2.79148	0.0600687	0.159873	Root-Shoot	Bacteria	Acidobacteria	Subgroup_6	NA	NA	NA	0.000646708	3.08647e-05	5.69624e-05
ASV1603	4.32371	0.352326	0.549188	Root-Soil	Bacteria	Proteobacteria	Gammaproteobacteria	Gammaproteobacteria_Incertae_Sedis	Unknown_Family	Acidibacter	0	0.000147713	0
ASV1603	0	1	1	Shoot-Soil	Bacteria	Proteobacteria	Gammaproteobacteria	Gammaproteobacteria_Incertae_Sedis	Unknown_Family	Acidibacter	0	0.000147713	0
ASV1603	3.14415	0.312226	0.50714	Root-Shoot	Bacteria	Proteobacteria	Gammaproteobacteria	Gammaproteobacteria_Incertae_Sedis	Unknown_Family	Acidibacter	0	0.000147713	0
ASV1604	5.93812	0.0153504	0.0543752	Root-Soil	Bacteria	Chloroflexi	Chloroflexia	Chloroflexales	Herpetosiphonaceae	Herpetosiphon	0	0.000190956	5.87758e-06
ASV1604	1.7357	0.482442	0.661481	Shoot-Soil	Bacteria	Chloroflexi	Chloroflexia	Chloroflexales	Herpetosiphonaceae	Herpetosiphon	0	0.000190956	5.87758e-06
ASV1604	4.20242	0.0100408	0.0383037	Root-Shoot	Bacteria	Chloroflexi	Chloroflexia	Chloroflexales	Herpetosiphonaceae	Herpetosiphon	0	0.000190956	5.87758e-06
ASV1605	0	1	1	Root-Soil	Bacteria	Proteobacteria	Gammaproteobacteria	Salinisphaerales	Solimonadaceae	Nevskia	0	0	0.000191263
ASV1605	6.30054	0.177108	0.34774	Shoot-Soil	Bacteria	Proteobacteria	Gammaproteobacteria	Salinisphaerales	Solimonadaceae	Nevskia	0	0	0.000191263
ASV1605	-5.45063	0.0796851	0.197926	Root-Shoot	Bacteria	Proteobacteria	Gammaproteobacteria	Salinisphaerales	Solimonadaceae	Nevskia	0	0	0.000191263
ASV1607	-1.95386	0.146815	0.30875	Root-Soil	Bacteria	Bacteroidetes	Bacteroidia	Chitinophagales	Chitinophagaceae	Flavisolibacter	0.000358094	4.95585e-05	0.000106175
ASV1607	-0.297698	0.82541	0.912421	Shoot-Soil	Bacteria	Bacteroidetes	Bacteroidia	Chitinophagales	Chitinophagaceae	Flavisolibacter	0.000358094	4.95585e-05	0.000106175
ASV1607	-1.65616	0.068805	0.177355	Root-Shoot	Bacteria	Bacteroidetes	Bacteroidia	Chitinophagales	Chitinophagaceae	Flavisolibacter	0.000358094	4.95585e-05	0.000106175
ASV1608	-2.99821	0.216294	0.398278	Root-Soil	Bacteria	Proteobacteria	Gammaproteobacteria	Betaproteobacteriales	Burkholderiaceae	Caenimonas	4.88038e-05	1.99696e-05	0.00019741
ASV1608	3.66259	0.131116	0.284116	Shoot-Soil	Bacteria	Proteobacteria	Gammaproteobacteria	Betaproteobacteriales	Burkholderiaceae	Caenimonas	4.88038e-05	1.99696e-05	0.00019741
ASV1608	-6.6608	4.26864e-05	0.000323776	Root-Shoot	Bacteria	Proteobacteria	Gammaproteobacteria	Betaproteobacteriales	Burkholderiaceae	Caenimonas	4.88038e-05	1.99696e-05	0.00019741
ASV1609	-3.54858	1.3581e-05	0.000113538	Root-Soil	Bacteria	Chloroflexi	TK10	NA	NA	NA	0.000481773	2.9061e-05	4.42396e-05
ASV1609	-2.16029	0.00779816	0.0312654	Shoot-Soil	Bacteria	Chloroflexi	TK10	NA	NA	NA	0.000481773	2.9061e-05	4.42396e-05
ASV1609	-1.38829	0.0159226	0.0562282	Root-Shoot	Bacteria	Chloroflexi	TK10	NA	NA	NA	0.000481773	2.9061e-05	4.42396e-05
ASV161	3.52641	0.00361369	0.0162026	Root-Soil	Bacteria	Proteobacteria	Gammaproteobacteria	Betaproteobacteriales	Methylophilaceae	Methylotenera	3.53407e-05	0.000226808	0.00244477
ASV161	7.34937	1.50678e-09	2.19377e-08	Shoot-Soil	Bacteria	Proteobacteria	Gammaproteobacteria	Betaproteobacteriales	Methylophilaceae	Methylotenera	3.53407e-05	0.000226808	0.00244477
ASV161	-3.82295	1.55506e-06	1.52083e-05	Root-Shoot	Bacteria	Proteobacteria	Gammaproteobacteria	Betaproteobacteriales	Methylophilaceae	Methylotenera	3.53407e-05	0.000226808	0.00244477
ASV1610	-1.12413	0.444691	0.629826	Root-Soil	Bacteria	Chloroflexi	Chloroflexia	Chloroflexales	Roseiflexaceae	NA	0.000157992	6.65003e-05	0.000115274
ASV1610	0.226892	0.877724	0.946498	Shoot-Soil	Bacteria	Chloroflexi	Chloroflexia	Chloroflexales	Roseiflexaceae	NA	0.000157992	6.65003e-05	0.000115274
ASV1610	-1.35102	0.171079	0.340374	Root-Shoot	Bacteria	Chloroflexi	Chloroflexia	Chloroflexales	Roseiflexaceae	NA	0.000157992	6.65003e-05	0.000115274
ASV1612	-4.42957	0.0190261	0.0649621	Root-Soil	Bacteria	Acidobacteria	Subgroup_6	NA	NA	NA	0.000565413	3.34177e-05	5.67681e-05
ASV1612	-2.57931	0.173058	0.342659	Shoot-Soil	Bacteria	Acidobacteria	Subgroup_6	NA	NA	NA	0.000565413	3.34177e-05	5.67681e-05
ASV1612	-1.85026	0.147765	0.309936	Root-Shoot	Bacteria	Acidobacteria	Subgroup_6	NA	NA	NA	0.000565413	3.34177e-05	5.67681e-05
ASV1613	-3.4941	0.112403	0.254705	Root-Soil	Bacteria	Chloroflexi	TK10	NA	NA	NA	0.000335565	4.20625e-05	2.3996e-05
ASV1613	-4.07369	0.0656461	0.171181	Shoot-Soil	Bacteria	Chloroflexi	TK10	NA	NA	NA	0.000335565	4.20625e-05	2.3996e-05
ASV1613	0.579589	0.697337	0.8267	Root-Shoot	Bacteria	Chloroflexi	TK10	NA	NA	NA	0.000335565	4.20625e-05	2.3996e-05
ASV1614	3.28744	0.0513054	0.142319	Root-Soil	Bacteria	Chloroflexi	Chloroflexia	Chloroflexales	Roseiflexaceae	NA	3.35405e-05	0.000187302	1.62514e-05
ASV1614	0.207416	0.903122	0.964502	Shoot-Soil	Bacteria	Chloroflexi	Chloroflexia	Chloroflexales	Roseiflexaceae	NA	3.35405e-05	0.000187302	1.62514e-05
ASV1614	3.08003	0.00624296	0.0259381	Root-Shoot	Bacteria	Chloroflexi	Chloroflexia	Chloroflexales	Roseiflexaceae	NA	3.35405e-05	0.000187302	1.62514e-05
ASV1615	-5.70932	NA	NA	Root-Soil	Bacteria	Acidobacteria	Acidobacteriia	Solibacterales	Solibacteraceae_(Subgroup_3)	Candidatus_Solibacter	0.000593756	3.98549e-05	3.90904e-05
ASV1615	-4.65224	NA	NA	Shoot-Soil	Bacteria	Acidobacteria	Acidobacteriia	Solibacterales	Solibacteraceae_(Subgroup_3)	Candidatus_Solibacter	0.000593756	3.98549e-05	3.90904e-05
ASV1615	-1.05707	NA	NA	Root-Shoot	Bacteria	Acidobacteria	Acidobacteriia	Solibacterales	Solibacteraceae_(Subgroup_3)	Candidatus_Solibacter	0.000593756	3.98549e-05	3.90904e-05
ASV1616	-0.0327508	0.986868	1	Root-Soil	Bacteria	Proteobacteria	Alphaproteobacteria	Sphingomonadales	Sphingomonadaceae	Sphingomonas	0.000150342	9.89808e-05	6.11161e-05
ASV1616	-0.423985	0.832175	0.916701	Shoot-Soil	Bacteria	Proteobacteria	Alphaproteobacteria	Sphingomonadales	Sphingomonadaceae	Sphingomonas	0.000150342	9.89808e-05	6.11161e-05
ASV1616	0.391234	0.76974	0.876504	Root-Shoot	Bacteria	Proteobacteria	Alphaproteobacteria	Sphingomonadales	Sphingomonadaceae	Sphingomonas	0.000150342	9.89808e-05	6.11161e-05
ASV1617	3.34624	NA	NA	Root-Soil	Bacteria	Proteobacteria	Gammaproteobacteria	Betaproteobacteriales	Burkholderiaceae	Massilia	0	0.000124245	5.23835e-05
ASV1617	1.36073	NA	NA	Shoot-Soil	Bacteria	Proteobacteria	Gammaproteobacteria	Betaproteobacteriales	Burkholderiaceae	Massilia	0	0.000124245	5.23835e-05
ASV1617	1.98551	NA	NA	Root-Shoot	Bacteria	Proteobacteria	Gammaproteobacteria	Betaproteobacteriales	Burkholderiaceae	Massilia	0	0.000124245	5.23835e-05
ASV1618	5.7543	0.0374765	0.111136	Root-Soil	Bacteria	Bacteroidetes	Bacteroidia	Chitinophagales	Chitinophagaceae	Niastella	0	0.000183621	0
ASV1618	0	1	1	Shoot-Soil	Bacteria	Bacteroidetes	Bacteroidia	Chitinophagales	Chitinophagaceae	Niastella	0	0.000183621	0
ASV1618	4.84677	0.00863479	0.0338689	Root-Shoot	Bacteria	Bacteroidetes	Bacteroidia	Chitinophagales	Chitinophagaceae	Niastella	0	0.000183621	0
ASV162	5.87782	0.000149473	0.000994688	Root-Soil	Bacteria	Proteobacteria	Deltaproteobacteria	Myxococcales	Haliangiaceae	Haliangium	7.73063e-05	0.00203335	9.33165e-05
ASV162	1.10461	0.47917	0.659053	Shoot-Soil	Bacteria	Proteobacteria	Deltaproteobacteria	Myxococcales	Haliangiaceae	Haliangium	7.73063e-05	0.00203335	9.33165e-05
ASV162	4.77321	3.81062e-06	3.51026e-05	Root-Shoot	Bacteria	Proteobacteria	Deltaproteobacteria	Myxococcales	Haliangiaceae	Haliangium	7.73063e-05	0.00203335	9.33165e-05
ASV1620	2.91062	0.0693965	0.178522	Root-Soil	Bacteria	Actinobacteria	Actinobacteria	Frankiales	NA	NA	3.28685e-05	0.000176808	1.00126e-05
ASV1620	-1.7505	0.281624	0.474023	Shoot-Soil	Bacteria	Actinobacteria	Actinobacteria	Frankiales	NA	NA	3.28685e-05	0.000176808	1.00126e-05
ASV1620	4.66113	1.86315e-05	0.000151104	Root-Shoot	Bacteria	Actinobacteria	Actinobacteria	Frankiales	NA	NA	3.28685e-05	0.000176808	1.00126e-05
ASV1621	-2.27576	0.623725	0.773409	Root-Soil	Bacteria	Proteobacteria	Deltaproteobacteria	Myxococcales	Polyangiaceae	Aetherobacter	6.75852e-05	5.03139e-05	0.000162698
ASV1621	-9.62111	0.038984	0.114726	Shoot-Soil	Bacteria	Proteobacteria	Deltaproteobacteria	Myxococcales	Polyangiaceae	Aetherobacter	6.75852e-05	5.03139e-05	0.000162698
ASV1621	7.34535	0.0182275	0.0628812	Root-Shoot	Bacteria	Proteobacteria	Deltaproteobacteria	Myxococcales	Polyangiaceae	Aetherobacter	6.75852e-05	5.03139e-05	0.000162698
ASV1623	-3.48	0.0465483	0.131783	Root-Soil	Bacteria	Proteobacteria	Gammaproteobacteria	Betaproteobacteriales	Burkholderiaceae	NA	0.000351248	3.54422e-05	6.15867e-05
ASV1623	-1.80219	0.303696	0.497219	Shoot-Soil	Bacteria	Proteobacteria	Gammaproteobacteria	Betaproteobacteriales	Burkholderiaceae	NA	0.000351248	3.54422e-05	6.15867e-05
ASV1623	-1.67781	0.155555	0.319542	Root-Shoot	Bacteria	Proteobacteria	Gammaproteobacteria	Betaproteobacteriales	Burkholderiaceae	NA	0.000351248	3.54422e-05	6.15867e-05
ASV1624	-11.7597	0.000465128	0.00273817	Root-Soil	Bacteria	Proteobacteria	Alphaproteobacteria	Sphingomonadales	Sphingomonadaceae	Sphingomonas	0.000370676	4.91532e-05	5.46798e-05
ASV1624	-7.48767	0.0263883	0.0849236	Shoot-Soil	Bacteria	Proteobacteria	Alphaproteobacteria	Sphingomonadales	Sphingomonadaceae	Sphingomonas	0.000370676	4.91532e-05	5.46798e-05
ASV1624	-4.27204	0.059045	0.157964	Root-Shoot	Bacteria	Proteobacteria	Alphaproteobacteria	Sphingomonadales	Sphingomonadaceae	Sphingomonas	0.000370676	4.91532e-05	5.46798e-05
ASV1626	1.12339	NA	NA	Root-Soil	Bacteria	Proteobacteria	Alphaproteobacteria	Rhodobacterales	Rhodobacteraceae	Pseudorhodobacter	8.94682e-06	1.92139e-05	0.000240647
ASV1626	3.14458	NA	NA	Shoot-Soil	Bacteria	Proteobacteria	Alphaproteobacteria	Rhodobacterales	Rhodobacteraceae	Pseudorhodobacter	8.94682e-06	1.92139e-05	0.000240647
ASV1626	-2.02119	NA	NA	Root-Shoot	Bacteria	Proteobacteria	Alphaproteobacteria	Rhodobacterales	Rhodobacteraceae	Pseudorhodobacter	8.94682e-06	1.92139e-05	0.000240647
ASV1627	-0.968628	0.655853	0.797703	Root-Soil	Bacteria	Acidobacteria	Acidobacteriia	Acidobacteriales	NA	NA	0.000307968	5.54181e-05	4.42852e-05
ASV1627	-1.60908	0.461458	0.644367	Shoot-Soil	Bacteria	Acidobacteria	Acidobacteriia	Acidobacteriales	NA	NA	0.000307968	5.54181e-05	4.42852e-05
ASV1627	0.64045	0.662327	0.802114	Root-Shoot	Bacteria	Acidobacteria	Acidobacteriia	Acidobacteriales	NA	NA	0.000307968	5.54181e-05	4.42852e-05
ASV1628	0.889506	0.468899	0.65114	Root-Soil	Bacteria	Actinobacteria	Acidimicrobiia	IMCC26256	NA	NA	0.000115643	0.000118088	5.16459e-05
ASV1628	-0.0668047	0.956921	0.996862	Shoot-Soil	Bacteria	Actinobacteria	Acidimicrobiia	IMCC26256	NA	NA	0.000115643	0.000118088	5.16459e-05
ASV1628	0.956311	0.247539	0.437073	Root-Shoot	Bacteria	Actinobacteria	Acidimicrobiia	IMCC26256	NA	NA	0.000115643	0.000118088	5.16459e-05
ASV1629	-2.21587	0.0966306	0.227713	Root-Soil	Bacteria	Patescibacteria	Saccharimonadia	Saccharimonadales	NA	NA	2.03499e-05	0	0.00024262
ASV1629	3.88306	0.00321651	0.0146577	Shoot-Soil	Bacteria	Patescibacteria	Saccharimonadia	Saccharimonadales	NA	NA	2.03499e-05	0	0.00024262
ASV1629	-6.09893	6.16406e-12	1.2149e-10	Root-Shoot	Bacteria	Patescibacteria	Saccharimonadia	Saccharimonadales	NA	NA	2.03499e-05	0	0.00024262
ASV163	-1.57623	0.0526982	0.145166	Root-Soil	Bacteria	Proteobacteria	Gammaproteobacteria	Betaproteobacteriales	SC-I-84	NA	0.00268526	0.000676284	0.000866446
ASV163	-0.961659	0.239168	0.42727	Shoot-Soil	Bacteria	Proteobacteria	Gammaproteobacteria	Betaproteobacteriales	SC-I-84	NA	0.00268526	0.000676284	0.000866446
ASV163	-0.614573	0.260373	0.450777	Root-Shoot	Bacteria	Proteobacteria	Gammaproteobacteria	Betaproteobacteriales	SC-I-84	NA	0.00268526	0.000676284	0.000866446
ASV1630	-4.70282	0.119127	0.265964	Root-Soil	Bacteria	Actinobacteria	Actinobacteria	Micrococcales	Intrasporangiaceae	Phycicoccus	9.63972e-05	0	0.000195071
ASV1630	1.27486	0.673043	0.808337	Shoot-Soil	Bacteria	Actinobacteria	Actinobacteria	Micrococcales	Intrasporangiaceae	Phycicoccus	9.63972e-05	0	0.000195071
ASV1630	-5.97768	0.00321295	0.0146545	Root-Shoot	Bacteria	Actinobacteria	Actinobacteria	Micrococcales	Intrasporangiaceae	Phycicoccus	9.63972e-05	0	0.000195071
ASV1631	-3.76108	0.0508132	0.141181	Root-Soil	Bacteria	Gemmatimonadetes	AKAU4049	NA	NA	NA	0.000407515	4.68121e-05	2.22082e-05
ASV1631	-4.6989	0.0152986	0.0542662	Shoot-Soil	Bacteria	Gemmatimonadetes	AKAU4049	NA	NA	NA	0.000407515	4.68121e-05	2.22082e-05
ASV1631	0.937816	0.474439	0.655429	Root-Shoot	Bacteria	Gemmatimonadetes	AKAU4049	NA	NA	NA	0.000407515	4.68121e-05	2.22082e-05
ASV1632	5.99412	0.000378535	0.00228853	Root-Soil	Bacteria	Bacteroidetes	Bacteroidia	Cytophagales	Cytophagaceae	Sporocytophaga	0	0.000175823	1.30879e-05
ASV1632	2.30151	0.177618	0.348475	Shoot-Soil	Bacteria	Bacteroidetes	Bacteroidia	Cytophagales	Cytophagaceae	Sporocytophaga	0	0.000175823	1.30879e-05
ASV1632	3.69261	0.000895598	0.00488456	Root-Shoot	Bacteria	Bacteroidetes	Bacteroidia	Cytophagales	Cytophagaceae	Sporocytophaga	0	0.000175823	1.30879e-05
ASV1633	-4.03034	0.14158	0.300971	Root-Soil	Bacteria	Proteobacteria	Gammaproteobacteria	Betaproteobacteriales	Nitrosomonadaceae	Ellin6067	0.000411346	4.81087e-05	1.14621e-05
ASV1633	-4.4686	0.104838	0.241598	Shoot-Soil	Bacteria	Proteobacteria	Gammaproteobacteria	Betaproteobacteriales	Nitrosomonadaceae	Ellin6067	0.000411346	4.81087e-05	1.14621e-05
ASV1633	0.438253	0.813078	0.90445	Root-Shoot	Bacteria	Proteobacteria	Gammaproteobacteria	Betaproteobacteriales	Nitrosomonadaceae	Ellin6067	0.000411346	4.81087e-05	1.14621e-05
ASV1634	4.92103	0.0191189	0.0651927	Root-Soil	Bacteria	Bacteroidetes	Bacteroidia	Sphingobacteriales	env.OPS_17	NA	6.34019e-06	0.000193366	6.66453e-06
ASV1634	0.852873	0.687593	0.819389	Shoot-Soil	Bacteria	Bacteroidetes	Bacteroidia	Sphingobacteriales	env.OPS_17	NA	6.34019e-06	0.000193366	6.66453e-06
ASV1634	4.06815	0.00363323	0.0162761	Root-Shoot	Bacteria	Bacteroidetes	Bacteroidia	Sphingobacteriales	env.OPS_17	NA	6.34019e-06	0.000193366	6.66453e-06
ASV1635	4.84811	0.103438	0.239281	Root-Soil	Bacteria	Proteobacteria	Alphaproteobacteria	Rhizobiales	Xanthobacteraceae	Pseudolabrys	0	0.000154782	1.5321e-05
ASV1635	0.933672	0.755471	0.867	Shoot-Soil	Bacteria	Proteobacteria	Alphaproteobacteria	Rhizobiales	Xanthobacteraceae	Pseudolabrys	0	0.000154782	1.5321e-05
ASV1635	3.91444	0.04879	0.136665	Root-Shoot	Bacteria	Proteobacteria	Alphaproteobacteria	Rhizobiales	Xanthobacteraceae	Pseudolabrys	0	0.000154782	1.5321e-05
ASV1636	-0.920941	0.635107	0.783002	Root-Soil	Bacteria	Actinobacteria	Actinobacteria	Propionibacteriales	Nocardioidaceae	Nocardioides	1.87425e-05	1.62526e-05	0.000238303
ASV1636	6.10348	0.00163245	0.0082893	Shoot-Soil	Bacteria	Actinobacteria	Actinobacteria	Propionibacteriales	Nocardioidaceae	Nocardioides	1.87425e-05	1.62526e-05	0.000238303
ASV1636	-7.02442	5.82381e-08	6.86078e-07	Root-Shoot	Bacteria	Actinobacteria	Actinobacteria	Propionibacteriales	Nocardioidaceae	Nocardioides	1.87425e-05	1.62526e-05	0.000238303
ASV1637	5.10816	0.0107791	0.0405513	Root-Soil	Bacteria	Proteobacteria	Deltaproteobacteria	Myxococcales	Polyangiaceae	Pajaroellobacter	4.28036e-06	0.000202784	4.61258e-06
ASV1637	0.607975	0.763928	0.872915	Shoot-Soil	Bacteria	Proteobacteria	Deltaproteobacteria	Myxococcales	Polyangiaceae	Pajaroellobacter	4.28036e-06	0.000202784	4.61258e-06
ASV1637	4.50019	0.000748986	0.00417101	Root-Shoot	Bacteria	Proteobacteria	Deltaproteobacteria	Myxococcales	Polyangiaceae	Pajaroellobacter	4.28036e-06	0.000202784	4.61258e-06
ASV1638	2.62362	0.224454	0.408055	Root-Soil	Bacteria	Proteobacteria	Gammaproteobacteria	Betaproteobacteriales	Burkholderiaceae	NA	6.66254e-05	0.000165467	0
ASV1638	-2.09545	0.336616	0.533328	Shoot-Soil	Bacteria	Proteobacteria	Gammaproteobacteria	Betaproteobacteriales	Burkholderiaceae	NA	6.66254e-05	0.000165467	0
ASV1638	4.71907	0.00117238	0.0061847	Root-Shoot	Bacteria	Proteobacteria	Gammaproteobacteria	Betaproteobacteriales	Burkholderiaceae	NA	6.66254e-05	0.000165467	0
ASV1639	-12.9574	NA	NA	Root-Soil	Bacteria	Proteobacteria	Gammaproteobacteria	Betaproteobacteriales	Nitrosomonadaceae	MND1	0.000286668	7.24657e-05	1.72827e-05
ASV1639	-12.5144	NA	NA	Shoot-Soil	Bacteria	Proteobacteria	Gammaproteobacteria	Betaproteobacteriales	Nitrosomonadaceae	MND1	0.000286668	7.24657e-05	1.72827e-05
ASV1639	-0.44291	NA	NA	Root-Shoot	Bacteria	Proteobacteria	Gammaproteobacteria	Betaproteobacteriales	Nitrosomonadaceae	MND1	0.000286668	7.24657e-05	1.72827e-05
ASV1641	4.07684	0.0598155	0.159446	Root-Soil	Bacteria	Acidobacteria	Subgroup_6	NA	NA	NA	1.11764e-05	0.000152307	4.67946e-06
ASV1641	-0.03574	0.986965	1	Shoot-Soil	Bacteria	Acidobacteria	Subgroup_6	NA	NA	NA	1.11764e-05	0.000152307	4.67946e-06
ASV1641	4.11258	0.00446939	0.0193818	Root-Shoot	Bacteria	Acidobacteria	Subgroup_6	NA	NA	NA	1.11764e-05	0.000152307	4.67946e-06
ASV1645	-1.67863	0.370109	0.564528	Root-Soil	Bacteria	Actinobacteria	Thermoleophilia	Solirubrobacterales	Solirubrobacteraceae	Solirubrobacter	0.00016367	5.92844e-05	0.000107902
ASV1645	-0.380104	0.83965	0.922031	Shoot-Soil	Bacteria	Actinobacteria	Thermoleophilia	Solirubrobacterales	Solirubrobacteraceae	Solirubrobacter	0.00016367	5.92844e-05	0.000107902
ASV1645	-1.29853	0.301745	0.49511	Root-Shoot	Bacteria	Actinobacteria	Thermoleophilia	Solirubrobacterales	Solirubrobacteraceae	Solirubrobacter	0.00016367	5.92844e-05	0.000107902
ASV1646	19.1572	1.33347e-06	1.31159e-05	Root-Soil	Bacteria	Proteobacteria	Gammaproteobacteria	Xanthomonadales	Rhodanobacteraceae	Tahibacter	0	0.000215231	1.68345e-05
ASV1646	10.6464	0.00749334	0.0302666	Shoot-Soil	Bacteria	Proteobacteria	Gammaproteobacteria	Xanthomonadales	Rhodanobacteraceae	Tahibacter	0	0.000215231	1.68345e-05
ASV1646	8.51085	0.00132518	0.00688508	Root-Shoot	Bacteria	Proteobacteria	Gammaproteobacteria	Xanthomonadales	Rhodanobacteraceae	Tahibacter	0	0.000215231	1.68345e-05
ASV1647	6.28219	0.0059601	0.0249337	Root-Soil	Bacteria	Bacteroidetes	Bacteroidia	Sphingobacteriales	env.OPS_17	NA	0	0.00015013	6.13395e-05
ASV1647	5.26052	0.0219153	0.072825	Shoot-Soil	Bacteria	Bacteroidetes	Bacteroidia	Sphingobacteriales	env.OPS_17	NA	0	0.00015013	6.13395e-05
ASV1647	1.02167	0.498941	0.673973	Root-Shoot	Bacteria	Bacteroidetes	Bacteroidia	Sphingobacteriales	env.OPS_17	NA	0	0.00015013	6.13395e-05
ASV1648	-5.5441	0.017741	0.0614497	Root-Soil	Bacteria	Acidobacteria	Subgroup_6	NA	NA	NA	0.000514112	3.42561e-05	4.19874e-05
ASV1648	-4.40979	0.0602695	0.160283	Shoot-Soil	Bacteria	Acidobacteria	Subgroup_6	NA	NA	NA	0.000514112	3.42561e-05	4.19874e-05
ASV1648	-1.13431	0.472916	0.654388	Root-Shoot	Bacteria	Acidobacteria	Subgroup_6	NA	NA	NA	0.000514112	3.42561e-05	4.19874e-05
ASV1649	-0.641076	0.805999	0.899939	Root-Soil	Bacteria	Proteobacteria	Gammaproteobacteria	Betaproteobacteriales	Nitrosomonadaceae	MND1	0.000221683	8.15237e-05	1.77721e-05
ASV1649	-1.91214	0.466197	0.649137	Shoot-Soil	Bacteria	Proteobacteria	Gammaproteobacteria	Betaproteobacteriales	Nitrosomonadaceae	MND1	0.000221683	8.15237e-05	1.77721e-05
ASV1649	1.27107	0.470328	0.652421	Root-Shoot	Bacteria	Proteobacteria	Gammaproteobacteria	Betaproteobacteriales	Nitrosomonadaceae	MND1	0.000221683	8.15237e-05	1.77721e-05
ASV165	-0.969069	0.423036	0.611679	Root-Soil	Bacteria	Proteobacteria	Alphaproteobacteria	Sphingomonadales	Sphingomonadaceae	Sphingomonas	0.00245938	0.000814087	0.000811588
ASV165	-0.745209	0.539576	0.707486	Shoot-Soil	Bacteria	Proteobacteria	Alphaproteobacteria	Sphingomonadales	Sphingomonadaceae	Sphingomonas	0.00245938	0.000814087	0.000811588
ASV165	-0.22386	0.782535	0.884568	Root-Shoot	Bacteria	Proteobacteria	Alphaproteobacteria	Sphingomonadales	Sphingomonadaceae	Sphingomonas	0.00245938	0.000814087	0.000811588
ASV1650	4.57078	0.115959	0.260471	Root-Soil	Bacteria	Verrucomicrobia	Verrucomicrobiae	Verrucomicrobiales	Rubritaleaceae	Luteolibacter	1.70803e-05	0.000181136	6.2725e-06
ASV1650	-4.77639	0.102822	0.238552	Shoot-Soil	Bacteria	Verrucomicrobia	Verrucomicrobiae	Verrucomicrobiales	Rubritaleaceae	Luteolibacter	1.70803e-05	0.000181136	6.2725e-06
ASV1650	9.34716	1.60721e-06	1.56293e-05	Root-Shoot	Bacteria	Verrucomicrobia	Verrucomicrobiae	Verrucomicrobiales	Rubritaleaceae	Luteolibacter	1.70803e-05	0.000181136	6.2725e-06
ASV1651	17.353	NA	NA	Root-Soil	Bacteria	Proteobacteria	Gammaproteobacteria	Xanthomonadales	Rhodanobacteraceae	Tahibacter	0	0.0001459	4.41352e-05
ASV1651	13.4731	NA	NA	Shoot-Soil	Bacteria	Proteobacteria	Gammaproteobacteria	Xanthomonadales	Rhodanobacteraceae	Tahibacter	0	0.0001459	4.41352e-05
ASV1651	3.87991	NA	NA	Root-Shoot	Bacteria	Proteobacteria	Gammaproteobacteria	Xanthomonadales	Rhodanobacteraceae	Tahibacter	0	0.0001459	4.41352e-05
ASV1652	3.63979	NA	NA	Root-Soil	Bacteria	Proteobacteria	Deltaproteobacteria	Myxococcales	Sandaracinaceae	NA	2.34207e-06	0.000201055	8.56621e-06
ASV1652	0.546882	NA	NA	Shoot-Soil	Bacteria	Proteobacteria	Deltaproteobacteria	Myxococcales	Sandaracinaceae	NA	2.34207e-06	0.000201055	8.56621e-06
ASV1652	3.09291	NA	NA	Root-Shoot	Bacteria	Proteobacteria	Deltaproteobacteria	Myxococcales	Sandaracinaceae	NA	2.34207e-06	0.000201055	8.56621e-06
ASV1653	-4.14103	0.0241284	0.0788072	Root-Soil	Bacteria	Proteobacteria	Deltaproteobacteria	Myxococcales	Polyangiaceae	Pajaroellobacter	0.000534439	3.99663e-05	2.01229e-05
ASV1653	-4.20968	0.0225643	0.0744534	Shoot-Soil	Bacteria	Proteobacteria	Deltaproteobacteria	Myxococcales	Polyangiaceae	Pajaroellobacter	0.000534439	3.99663e-05	2.01229e-05
ASV1653	0.0686428	0.956222	0.996637	Root-Shoot	Bacteria	Proteobacteria	Deltaproteobacteria	Myxococcales	Polyangiaceae	Pajaroellobacter	0.000534439	3.99663e-05	2.01229e-05
ASV1654	-3.44185	0.0431752	0.124303	Root-Soil	Bacteria	Proteobacteria	Gammaproteobacteria	Betaproteobacteriales	Burkholderiaceae	NA	0.000539182	3.32551e-05	3.32864e-05
ASV1654	-3.34319	0.050736	0.141043	Shoot-Soil	Bacteria	Proteobacteria	Gammaproteobacteria	Betaproteobacteriales	Burkholderiaceae	NA	0.000539182	3.32551e-05	3.32864e-05
ASV1654	-0.0986533	0.93187	0.982894	Root-Shoot	Bacteria	Proteobacteria	Gammaproteobacteria	Betaproteobacteriales	Burkholderiaceae	NA	0.000539182	3.32551e-05	3.32864e-05
ASV1655	5.61717	0.0238432	0.0779935	Root-Soil	Bacteria	Proteobacteria	Alphaproteobacteria	Caulobacterales	Caulobacteraceae	Phenylobacterium	1.05735e-05	0.00011509	9.56704e-05
ASV1655	4.42304	0.0766627	0.192272	Shoot-Soil	Bacteria	Proteobacteria	Alphaproteobacteria	Caulobacterales	Caulobacteraceae	Phenylobacterium	1.05735e-05	0.00011509	9.56704e-05
ASV1655	1.19413	0.468679	0.651064	Root-Shoot	Bacteria	Proteobacteria	Alphaproteobacteria	Caulobacterales	Caulobacteraceae	Phenylobacterium	1.05735e-05	0.00011509	9.56704e-05
ASV1656	-0.025465	0.985041	1	Root-Soil	Bacteria	Proteobacteria	Deltaproteobacteria	Myxococcales	Polyangiaceae	Pajaroellobacter	6.94305e-05	3.99393e-05	0.000160988
ASV1656	2.31395	0.0889808	0.214252	Shoot-Soil	Bacteria	Proteobacteria	Deltaproteobacteria	Myxococcales	Polyangiaceae	Pajaroellobacter	6.94305e-05	3.99393e-05	0.000160988
ASV1656	-2.33941	0.0101244	0.038496	Root-Shoot	Bacteria	Proteobacteria	Deltaproteobacteria	Myxococcales	Polyangiaceae	Pajaroellobacter	6.94305e-05	3.99393e-05	0.000160988
ASV1657	0.437885	0.877013	0.945944	Root-Soil	Bacteria	Patescibacteria	Saccharimonadia	Saccharimonadales	NA	NA	4.88008e-06	2.39696e-05	0.000210133
ASV1657	5.36325	0.058285	0.156337	Shoot-Soil	Bacteria	Patescibacteria	Saccharimonadia	Saccharimonadales	NA	NA	4.88008e-06	2.39696e-05	0.000210133
ASV1657	-4.92537	0.00890239	0.0346286	Root-Shoot	Bacteria	Patescibacteria	Saccharimonadia	Saccharimonadales	NA	NA	4.88008e-06	2.39696e-05	0.000210133
ASV1658	-2.98965	0.0862788	0.209607	Root-Soil	Bacteria	Firmicutes	Bacilli	Bacillales	Bacillaceae	Bacillus	0.000393495	4.06291e-05	3.57481e-05
ASV1658	-2.27802	0.192884	0.367853	Shoot-Soil	Bacteria	Firmicutes	Bacilli	Bacillales	Bacillaceae	Bacillus	0.000393495	4.06291e-05	3.57481e-05
ASV1658	-0.711625	0.546094	0.712369	Root-Shoot	Bacteria	Firmicutes	Bacilli	Bacillales	Bacillaceae	Bacillus	0.000393495	4.06291e-05	3.57481e-05
ASV1659	3.6734	0.0766123	0.192193	Root-Soil	Bacteria	Proteobacteria	Deltaproteobacteria	Myxococcales	Haliangiaceae	Haliangium	1.0498e-05	0.000165246	1.30342e-05
ASV1659	-2.18615	0.296588	0.488922	Shoot-Soil	Bacteria	Proteobacteria	Deltaproteobacteria	Myxococcales	Haliangiaceae	Haliangium	1.0498e-05	0.000165246	1.30342e-05
ASV1659	5.85955	2.5887e-05	0.000204321	Root-Shoot	Bacteria	Proteobacteria	Deltaproteobacteria	Myxococcales	Haliangiaceae	Haliangium	1.0498e-05	0.000165246	1.30342e-05
ASV166	6.70235	3.85532e-09	5.29875e-08	Root-Soil	Bacteria	Bacteroidetes	Bacteroidia	Sphingobacteriales	env.OPS_17	NA	2.37761e-05	0.00159213	0.000636855
ASV166	5.8676	2.7994e-07	3.0343e-06	Shoot-Soil	Bacteria	Bacteroidetes	Bacteroidia	Sphingobacteriales	env.OPS_17	NA	2.37761e-05	0.00159213	0.000636855
ASV166	0.834755	0.251883	0.441932	Root-Shoot	Bacteria	Bacteroidetes	Bacteroidia	Sphingobacteriales	env.OPS_17	NA	2.37761e-05	0.00159213	0.000636855
ASV1660	-2.34654	0.188743	0.363181	Root-Soil	Bacteria	Actinobacteria	Thermoleophilia	Gaiellales	Gaiellaceae	Gaiella	0.00030202	8.23914e-05	6.42431e-05
ASV1660	-2.07403	0.247522	0.437073	Shoot-Soil	Bacteria	Actinobacteria	Thermoleophilia	Gaiellales	Gaiellaceae	Gaiella	0.00030202	8.23914e-05	6.42431e-05
ASV1660	-0.272507	0.820717	0.908208	Root-Shoot	Bacteria	Actinobacteria	Thermoleophilia	Gaiellales	Gaiellaceae	Gaiella	0.00030202	8.23914e-05	6.42431e-05
ASV1661	5.75735	0.0527527	0.145239	Root-Soil	Bacteria	Proteobacteria	Gammaproteobacteria	Gammaproteobacteria_Incertae_Sedis	Unknown_Family	Acidibacter	0	0.000164728	5.56751e-05
ASV1661	3.1118	0.297947	0.490377	Shoot-Soil	Bacteria	Proteobacteria	Gammaproteobacteria	Gammaproteobacteria_Incertae_Sedis	Unknown_Family	Acidibacter	0	0.000164728	5.56751e-05
ASV1661	2.64556	0.181365	0.353538	Root-Shoot	Bacteria	Proteobacteria	Gammaproteobacteria	Gammaproteobacteria_Incertae_Sedis	Unknown_Family	Acidibacter	0	0.000164728	5.56751e-05
ASV1662	-10.9064	5.53446e-06	4.97811e-05	Root-Soil	Bacteria	Chloroflexi	KD4-96	NA	NA	NA	0.000571576	1.87778e-05	9.42937e-06
ASV1662	-12.2375	3.91475e-07	4.15157e-06	Shoot-Soil	Bacteria	Chloroflexi	KD4-96	NA	NA	NA	0.000571576	1.87778e-05	9.42937e-06
ASV1662	1.33115	0.413909	0.60322	Root-Shoot	Bacteria	Chloroflexi	KD4-96	NA	NA	NA	0.000571576	1.87778e-05	9.42937e-06
ASV1663	5.32715	0.000478328	0.00280513	Root-Soil	Bacteria	Acidobacteria	Blastocatellia_(Subgroup_4)	Blastocatellales	Blastocatellaceae	Aridibacter	4.6213e-06	0.000143073	5.9813e-05
ASV1663	3.80365	0.013224	0.0481161	Shoot-Soil	Bacteria	Acidobacteria	Blastocatellia_(Subgroup_4)	Blastocatellales	Blastocatellaceae	Aridibacter	4.6213e-06	0.000143073	5.9813e-05
ASV1663	1.5235	0.123017	0.272384	Root-Shoot	Bacteria	Acidobacteria	Blastocatellia_(Subgroup_4)	Blastocatellales	Blastocatellaceae	Aridibacter	4.6213e-06	0.000143073	5.9813e-05
ASV1664	-1.83999	0.239669	0.427793	Root-Soil	Bacteria	Bacteroidetes	Bacteroidia	Cytophagales	Amoebophilaceae	Candidatus_Amoebophilus	1.94231e-05	1.35459e-06	0.000218446
ASV1664	4.08882	0.00848088	0.0334178	Shoot-Soil	Bacteria	Bacteroidetes	Bacteroidia	Cytophagales	Amoebophilaceae	Candidatus_Amoebophilus	1.94231e-05	1.35459e-06	0.000218446
ASV1664	-5.92882	1.52679e-08	1.95505e-07	Root-Shoot	Bacteria	Bacteroidetes	Bacteroidia	Cytophagales	Amoebophilaceae	Candidatus_Amoebophilus	1.94231e-05	1.35459e-06	0.000218446
ASV1665	5.04277	0.0808661	0.199944	Root-Soil	Bacteria	Proteobacteria	Alphaproteobacteria	Micropepsales	Micropepsaceae	NA	0	0.000161595	1.8543e-05
ASV1665	2.09204	0.471781	0.653821	Shoot-Soil	Bacteria	Proteobacteria	Alphaproteobacteria	Micropepsales	Micropepsaceae	NA	0	0.000161595	1.8543e-05
ASV1665	2.95074	0.125559	0.275962	Root-Shoot	Bacteria	Proteobacteria	Alphaproteobacteria	Micropepsales	Micropepsaceae	NA	0	0.000161595	1.8543e-05
ASV1666	-11.673	0.0040642	0.0178271	Root-Soil	Bacteria	Acidobacteria	Acidobacteriia	Solibacterales	Solibacteraceae_(Subgroup_3)	Candidatus_Solibacter	0.000354881	4.89183e-05	1.85869e-05
ASV1666	-15.192	0.000198041	0.0012831	Shoot-Soil	Bacteria	Acidobacteria	Acidobacteriia	Solibacterales	Solibacteraceae_(Subgroup_3)	Candidatus_Solibacter	0.000354881	4.89183e-05	1.85869e-05
ASV1666	3.51906	0.198098	0.375021	Root-Shoot	Bacteria	Acidobacteria	Acidobacteriia	Solibacterales	Solibacteraceae_(Subgroup_3)	Candidatus_Solibacter	0.000354881	4.89183e-05	1.85869e-05
[truncated: 9,624 more rows]
