# Supplementary material for: The effects of soil phosphorus content on plant microbiota are driven by the plant phosphate starvation response
Source: PLoS Biol. 2019 Nov 13;17(11):e3000534. doi: 10.1371/journal.pbio.3000534 (PMC6876890; doi:10.1371/journal.pbio.3000534)
Supplement: S5 Table — ASV, amplicon sequence variant; GLM, generalized linear model. (XLSX) [file pbio.3000534.s015.xlsx]

## Sheet: Table S5
S5 Table Results of the negative binomial generalized linear model testing the fraction (root, shoot, soil) effect on the fungal ASVs).
ASV Id	log2 (Fold Change)	p value	FDR adjusted q value	Contrast (which fractions are we comparing?)	Kingdom	Phylum	Class	Order	Family	Genus	Species	Cumulative relative abuncance in soil	Cumulative relative abuncance in root	Cumulative relative abuncance in shoot
ASV1	-0.955579	0.00381122	0.0142076	Root-Soil	Fungi	Mortierellomycota	Mortierellomycetes	Mortierellales	Mortierellaceae	Mortierella	Mortierella_minutissima	0.208921	0.0805832	0.0570079
ASV1	-0.925378	0.00645391	0.0220372	Shoot-Soil	Fungi	Mortierellomycota	Mortierellomycetes	Mortierellales	Mortierellaceae	Mortierella	Mortierella_minutissima	0.208921	0.0805832	0.0570079
ASV1	-0.0302008	0.929057	0.961969	Root-Shoot	Fungi	Mortierellomycota	Mortierellomycetes	Mortierellales	Mortierellaceae	Mortierella	Mortierella_minutissima	0.208921	0.0805832	0.0570079
ASV10	6.54081	8.53807e-32	2.18361e-29	Root-Soil	Fungi	Ascomycota	Dothideomycetes	Pleosporales	Pleosporales_unclassified	Pleosporales_unclassified	Pleosporales_unclassified	0.00110093	0.0782322	0.00624724
ASV10	2.56799	7.63269e-06	6.78978e-05	Shoot-Soil	Fungi	Ascomycota	Dothideomycetes	Pleosporales	Pleosporales_unclassified	Pleosporales_unclassified	Pleosporales_unclassified	0.00110093	0.0782322	0.00624724
ASV10	3.97282	3.85468e-12	1.27204e-10	Root-Shoot	Fungi	Ascomycota	Dothideomycetes	Pleosporales	Pleosporales_unclassified	Pleosporales_unclassified	Pleosporales_unclassified	0.00110093	0.0782322	0.00624724
ASV101	0.333179	0.628386	0.737957	Root-Soil	Fungi	Ascomycota	Sordariomycetes	Hypocreales	Clavicipitaceae	Metacordyceps	Metacordyceps_chlamydosporia	0.00147785	0.00223953	0.000661264
ASV101	-1.05798	0.135733	0.245761	Shoot-Soil	Fungi	Ascomycota	Sordariomycetes	Hypocreales	Clavicipitaceae	Metacordyceps	Metacordyceps_chlamydosporia	0.00147785	0.00223953	0.000661264
ASV101	1.39116	0.0495907	0.115561	Root-Shoot	Fungi	Ascomycota	Sordariomycetes	Hypocreales	Clavicipitaceae	Metacordyceps	Metacordyceps_chlamydosporia	0.00147785	0.00223953	0.000661264
ASV102	-9.27163	2.11704e-14	1.12606e-12	Root-Soil	Fungi	Mortierellomycota	Mortierellomycetes	Mortierellales	Mortierellaceae	Mortierella	Mortierella_gamsii	0.00211297	0.000121822	0.000310932
ASV102	-0.802449	0.513365	0.635033	Shoot-Soil	Fungi	Mortierellomycota	Mortierellomycetes	Mortierellales	Mortierellaceae	Mortierella	Mortierella_gamsii	0.00211297	0.000121822	0.000310932
ASV102	-8.46918	1.0769e-11	3.24021e-10	Root-Shoot	Fungi	Mortierellomycota	Mortierellomycetes	Mortierellales	Mortierellaceae	Mortierella	Mortierella_gamsii	0.00211297	0.000121822	0.000310932
ASV103	-2.73115	0.00646252	0.0220372	Root-Soil	Fungi	Mortierellomycota	Mortierellomycetes	Mortierellales	Mortierellaceae	Mortierella	Mortierella_gamsii	0.00175104	0.00059559	0.000682907
ASV103	-1.52042	0.139638	0.251054	Shoot-Soil	Fungi	Mortierellomycota	Mortierellomycetes	Mortierellales	Mortierellaceae	Mortierella	Mortierella_gamsii	0.00175104	0.00059559	0.000682907
ASV103	-1.21073	0.240283	0.372438	Root-Shoot	Fungi	Mortierellomycota	Mortierellomycetes	Mortierellales	Mortierellaceae	Mortierella	Mortierella_gamsii	0.00175104	0.00059559	0.000682907
ASV104	4.48154	4.36801e-07	5.13618e-06	Root-Soil	Fungi	Ascomycota	Leotiomycetes	Helotiales	Helotiales_fam_Incertae_sedis	Cadophora	Cadophora_orchidicola	0.000337173	0.00791463	4.94796e-05
ASV104	-2.59987	0.00521095	0.0185742	Shoot-Soil	Fungi	Ascomycota	Leotiomycetes	Helotiales	Helotiales_fam_Incertae_sedis	Cadophora	Cadophora_orchidicola	0.000337173	0.00791463	4.94796e-05
ASV104	7.08141	2.20148e-14	1.12606e-12	Root-Shoot	Fungi	Ascomycota	Leotiomycetes	Helotiales	Helotiales_fam_Incertae_sedis	Cadophora	Cadophora_orchidicola	0.000337173	0.00791463	4.94796e-05
ASV105	-1.8944	0.0255408	0.068578	Root-Soil	Fungi	Mortierellomycota	Mortierellomycetes	Mortierellales	Mortierellaceae	Mortierella	Mortierella_alpina	0.00163489	0.0012804	0.000461215
ASV105	-2.88791	0.000951848	0.00421533	Shoot-Soil	Fungi	Mortierellomycota	Mortierellomycetes	Mortierellales	Mortierellaceae	Mortierella	Mortierella_alpina	0.00163489	0.0012804	0.000461215
ASV105	0.993511	0.25573	0.389303	Root-Shoot	Fungi	Mortierellomycota	Mortierellomycetes	Mortierellales	Mortierellaceae	Mortierella	Mortierella_alpina	0.00163489	0.0012804	0.000461215
ASV106	-1.66234	0.00087858	0.00395941	Root-Soil	Fungi	Chytridiomycota	Spizellomycetes	Spizellomycetales	Powellomycetaceae	unidentified	Powellomycetaceae_sp	0.00223593	0.000734634	0.000472101
ASV106	-1.29211	0.011563	0.0352051	Shoot-Soil	Fungi	Chytridiomycota	Spizellomycetes	Spizellomycetales	Powellomycetaceae	unidentified	Powellomycetaceae_sp	0.00223593	0.000734634	0.000472101
ASV106	-0.370237	0.472676	0.600681	Root-Shoot	Fungi	Chytridiomycota	Spizellomycetes	Spizellomycetales	Powellomycetaceae	unidentified	Powellomycetaceae_sp	0.00223593	0.000734634	0.000472101
ASV108	-1.85262	0.000600984	0.00285957	Root-Soil	Fungi	Ascomycota	Saccharomycetes	Saccharomycetales	Saccharomycetales_fam_Incertae_sedis	Candida	Candida_sake	0.00197326	0.000580972	0.000725527
ASV108	-0.835505	0.130317	0.238696	Shoot-Soil	Fungi	Ascomycota	Saccharomycetes	Saccharomycetales	Saccharomycetales_fam_Incertae_sedis	Candida	Candida_sake	0.00197326	0.000580972	0.000725527
ASV108	-1.01711	0.0671614	0.144755	Root-Shoot	Fungi	Ascomycota	Saccharomycetes	Saccharomycetales	Saccharomycetales_fam_Incertae_sedis	Candida	Candida_sake	0.00197326	0.000580972	0.000725527
ASV109	9.68504	1.97151e-09	4.0337e-08	Root-Soil	Fungi	Ascomycota	Dothideomycetes	Pleosporales	Phaeosphaeriaceae	Setophoma	Setophoma_terrestris	6.76044e-05	0.00880953	0.00197434
ASV109	6.08188	0.000254422	0.00136986	Shoot-Soil	Fungi	Ascomycota	Dothideomycetes	Pleosporales	Phaeosphaeriaceae	Setophoma	Setophoma_terrestris	6.76044e-05	0.00880953	0.00197434
ASV109	3.60316	0.0290151	0.0765011	Root-Shoot	Fungi	Ascomycota	Dothideomycetes	Pleosporales	Phaeosphaeriaceae	Setophoma	Setophoma_terrestris	6.76044e-05	0.00880953	0.00197434
ASV11	-0.429495	0.402077	0.539089	Root-Soil	Fungi	Ascomycota	Sordariomycetes	Glomerellales	Glomerellaceae	Colletotrichum	Colletotrichum_coccodes	0.00528479	0.0130104	0.0238012
ASV11	3.33889	2.22079e-10	5.2834e-09	Shoot-Soil	Fungi	Ascomycota	Sordariomycetes	Glomerellales	Glomerellaceae	Colletotrichum	Colletotrichum_coccodes	0.00528479	0.0130104	0.0238012
ASV11	-3.76839	8.04698e-13	3.16618e-11	Root-Shoot	Fungi	Ascomycota	Sordariomycetes	Glomerellales	Glomerellaceae	Colletotrichum	Colletotrichum_coccodes	0.00528479	0.0130104	0.0238012
ASV111	-1.56993	0.011924	0.0359831	Root-Soil	Fungi	Chytridiomycota	Rhizophlyctidomycetes	Rhizophlyctidales	Rhizophlyctidaceae	Rhizophlyctis	Rhizophlyctis_rosea	0.00256927	0.000722043	0.000430854
ASV111	-1.68161	0.00875877	0.0280885	Shoot-Soil	Fungi	Chytridiomycota	Rhizophlyctidomycetes	Rhizophlyctidales	Rhizophlyctidaceae	Rhizophlyctis	Rhizophlyctis_rosea	0.00256927	0.000722043	0.000430854
ASV111	0.111677	0.862337	0.918606	Root-Shoot	Fungi	Chytridiomycota	Rhizophlyctidomycetes	Rhizophlyctidales	Rhizophlyctidaceae	Rhizophlyctis	Rhizophlyctis_rosea	0.00256927	0.000722043	0.000430854
ASV112	-1.0807	0.0361366	0.0917313	Root-Soil	Fungi	Fungi_unclassified	Fungi_unclassified	Fungi_unclassified	Fungi_unclassified	Fungi_unclassified	Fungi_unclassified	0.00252977	0.000727236	0.000516831
ASV112	-1.5591	0.00327512	0.012356	Shoot-Soil	Fungi	Fungi_unclassified	Fungi_unclassified	Fungi_unclassified	Fungi_unclassified	Fungi_unclassified	Fungi_unclassified	0.00252977	0.000727236	0.000516831
ASV112	0.478401	0.36878	0.505562	Root-Shoot	Fungi	Fungi_unclassified	Fungi_unclassified	Fungi_unclassified	Fungi_unclassified	Fungi_unclassified	Fungi_unclassified	0.00252977	0.000727236	0.000516831
ASV113	-2.19334	0.010564	0.0327485	Root-Soil	Fungi	Ascomycota	Leotiomycetes	Helotiales	Helotiaceae	Tetracladium	Tetracladium_marchalianum	0.00153913	0.000511491	0.000901837
ASV113	-0.00553103	0.994978	0.998884	Shoot-Soil	Fungi	Ascomycota	Leotiomycetes	Helotiales	Helotiaceae	Tetracladium	Tetracladium_marchalianum	0.00153913	0.000511491	0.000901837
ASV113	-2.18781	0.0130417	0.038897	Root-Shoot	Fungi	Ascomycota	Leotiomycetes	Helotiales	Helotiaceae	Tetracladium	Tetracladium_marchalianum	0.00153913	0.000511491	0.000901837
ASV114	8.53324	3.57023e-14	1.66016e-12	Root-Soil	Fungi	Ascomycota	Sordariomycetes	Branch06	unidentified	unidentified	Branch06_sp	8.00338e-05	0.0137688	2.96595e-05
ASV114	-1.14526	0.330491	0.464291	Shoot-Soil	Fungi	Ascomycota	Sordariomycetes	Branch06	unidentified	unidentified	Branch06_sp	8.00338e-05	0.0137688	2.96595e-05
ASV114	9.6785	1.17494e-16	7.5123e-15	Root-Shoot	Fungi	Ascomycota	Sordariomycetes	Branch06	unidentified	unidentified	Branch06_sp	8.00338e-05	0.0137688	2.96595e-05
ASV115	-2.90412	2.18218e-07	2.78993e-06	Root-Soil	Fungi	Basidiomycota	Tremellomycetes	Filobasidiales	Filobasidiaceae	Naganishia	Naganishia_unclassified	0.00261174	0.000282147	0.000187958
ASV115	-3.00235	1.80537e-07	2.39856e-06	Shoot-Soil	Fungi	Basidiomycota	Tremellomycetes	Filobasidiales	Filobasidiaceae	Naganishia	Naganishia_unclassified	0.00261174	0.000282147	0.000187958
ASV115	0.0982355	0.866423	0.920405	Root-Shoot	Fungi	Basidiomycota	Tremellomycetes	Filobasidiales	Filobasidiaceae	Naganishia	Naganishia_unclassified	0.00261174	0.000282147	0.000187958
ASV116	-1.98546	4.78815e-05	0.000325824	Root-Soil	Fungi	Ascomycota	Sordariomycetes	Hypocreales	Hypocreales_unclassified	Hypocreales_unclassified	Hypocreales_unclassified	0.00206129	0.000595769	0.000564896
ASV116	-0.826039	0.0969419	0.190869	Shoot-Soil	Fungi	Ascomycota	Sordariomycetes	Hypocreales	Hypocreales_unclassified	Hypocreales_unclassified	Hypocreales_unclassified	0.00206129	0.000595769	0.000564896
ASV116	-1.15942	0.0211695	0.0585308	Root-Shoot	Fungi	Ascomycota	Sordariomycetes	Hypocreales	Hypocreales_unclassified	Hypocreales_unclassified	Hypocreales_unclassified	0.00206129	0.000595769	0.000564896
ASV117	-2.62926	0.000140481	0.000798399	Root-Soil	Fungi	Ascomycota	Sordariomycetes	Hypocreales	Hypocreaceae	Trichoderma	Trichoderma_unclassified	0.00150959	0.000176234	0.000286746
ASV117	-3.92609	4.22979e-08	6.76106e-07	Shoot-Soil	Fungi	Ascomycota	Sordariomycetes	Hypocreales	Hypocreaceae	Trichoderma	Trichoderma_unclassified	0.00150959	0.000176234	0.000286746
ASV117	1.29683	0.0735676	0.154221	Root-Shoot	Fungi	Ascomycota	Sordariomycetes	Hypocreales	Hypocreaceae	Trichoderma	Trichoderma_unclassified	0.00150959	0.000176234	0.000286746
ASV118	3.59583	0.0789688	0.16391	Root-Soil	Fungi	Basidiomycota	Pucciniomycetes	Platygloeales	Eocronartiaceae	Eocronartium	Eocronartium_sp	1.27198e-05	0.000804828	0.00579718
ASV118	11.524	4.09782e-08	6.65407e-07	Shoot-Soil	Fungi	Basidiomycota	Pucciniomycetes	Platygloeales	Eocronartiaceae	Eocronartium	Eocronartium_sp	1.27198e-05	0.000804828	0.00579718
ASV118	-7.92814	0.000152194	0.000855463	Root-Shoot	Fungi	Basidiomycota	Pucciniomycetes	Platygloeales	Eocronartiaceae	Eocronartium	Eocronartium_sp	1.27198e-05	0.000804828	0.00579718
ASV119	-2.64171	0.000848732	0.0038589	Root-Soil	Fungi	Ascomycota	Ascomycota_unclassified	Ascomycota_unclassified	Ascomycota_unclassified	Ascomycota_unclassified	Ascomycota_unclassified	0.00170284	0.000452101	0.000772424
ASV119	-0.653115	0.420251	0.555889	Shoot-Soil	Fungi	Ascomycota	Ascomycota_unclassified	Ascomycota_unclassified	Ascomycota_unclassified	Ascomycota_unclassified	Ascomycota_unclassified	0.00170284	0.000452101	0.000772424
ASV119	-1.98859	0.0145887	0.0423985	Root-Shoot	Fungi	Ascomycota	Ascomycota_unclassified	Ascomycota_unclassified	Ascomycota_unclassified	Ascomycota_unclassified	Ascomycota_unclassified	0.00170284	0.000452101	0.000772424
ASV12	-1.34942	2.65479e-05	0.000204199	Root-Soil	Fungi	Mortierellomycota	Mortierellomycetes	Mortierellales	Mortierellaceae	Mortierella	Mortierella_hyalina	0.0255594	0.00618475	0.00453422
ASV12	-1.3028	7.9171e-05	0.00049995	Shoot-Soil	Fungi	Mortierellomycota	Mortierellomycetes	Mortierellales	Mortierellaceae	Mortierella	Mortierella_hyalina	0.0255594	0.00618475	0.00453422
ASV12	-0.0466282	0.887726	0.934305	Root-Shoot	Fungi	Mortierellomycota	Mortierellomycetes	Mortierellales	Mortierellaceae	Mortierella	Mortierella_hyalina	0.0255594	0.00618475	0.00453422
ASV120	-0.81088	0.193156	0.314647	Root-Soil	Fungi	Mortierellomycota	Mortierellomycetes	Mortierellales	Mortierellaceae	Mortierella	Mortierella_alpina	0.00175335	0.00125562	0.000731129
ASV120	-0.859679	0.179389	0.298398	Shoot-Soil	Fungi	Mortierellomycota	Mortierellomycetes	Mortierellales	Mortierellaceae	Mortierella	Mortierella_alpina	0.00175335	0.00125562	0.000731129
ASV120	0.0487982	0.939308	0.966713	Root-Shoot	Fungi	Mortierellomycota	Mortierellomycetes	Mortierellales	Mortierellaceae	Mortierella	Mortierella_alpina	0.00175335	0.00125562	0.000731129
ASV121	-4.06495	0.0523999	0.119922	Root-Soil	Fungi	Ascomycota	Sordariomycetes	Sordariales	Chaetomiaceae	Humicola	Humicola_nigrescens	0.000970698	0.000132209	0.000453662
ASV121	-0.98529	0.646939	0.752923	Shoot-Soil	Fungi	Ascomycota	Sordariomycetes	Sordariales	Chaetomiaceae	Humicola	Humicola_nigrescens	0.000970698	0.000132209	0.000453662
ASV121	-3.07966	0.152592	0.267458	Root-Shoot	Fungi	Ascomycota	Sordariomycetes	Sordariales	Chaetomiaceae	Humicola	Humicola_nigrescens	0.000970698	0.000132209	0.000453662
ASV122	-1.81388	0.020675	0.0574742	Root-Soil	Fungi	Basidiomycota	Pucciniomycetes	Platygloeales	Platygloeales_unclassified	Platygloeales_unclassified	Platygloeales_unclassified	0.00180315	0.00034315	0.000245161
ASV122	-1.94065	0.0159993	0.0461049	Shoot-Soil	Fungi	Basidiomycota	Pucciniomycetes	Platygloeales	Platygloeales_unclassified	Platygloeales_unclassified	Platygloeales_unclassified	0.00180315	0.00034315	0.000245161
ASV122	0.126767	0.875408	0.92483	Root-Shoot	Fungi	Basidiomycota	Pucciniomycetes	Platygloeales	Platygloeales_unclassified	Platygloeales_unclassified	Platygloeales_unclassified	0.00180315	0.00034315	0.000245161
ASV124	3.52586	1.29233e-12	4.72161e-11	Root-Soil	Fungi	Fungi_unclassified	Fungi_unclassified	Fungi_unclassified	Fungi_unclassified	Fungi_unclassified	Fungi_unclassified	0.000477241	0.00441482	0.00215746
ASV124	3.10734	1.20129e-09	2.56024e-08	Shoot-Soil	Fungi	Fungi_unclassified	Fungi_unclassified	Fungi_unclassified	Fungi_unclassified	Fungi_unclassified	Fungi_unclassified	0.000477241	0.00441482	0.00215746
ASV124	0.418519	0.411248	0.547795	Root-Shoot	Fungi	Fungi_unclassified	Fungi_unclassified	Fungi_unclassified	Fungi_unclassified	Fungi_unclassified	Fungi_unclassified	0.000477241	0.00441482	0.00215746
ASV125	-3.91744	6.16322e-12	1.9703e-10	Root-Soil	Fungi	Ascomycota	Sordariomycetes	Xylariales	Microdochiaceae	Microdochiaceae_unclassified	Microdochiaceae_unclassified	0.00129044	0.000101861	0.00196914
ASV125	2.63044	3.30105e-06	3.34354e-05	Shoot-Soil	Fungi	Ascomycota	Sordariomycetes	Xylariales	Microdochiaceae	Microdochiaceae_unclassified	Microdochiaceae_unclassified	0.00129044	0.000101861	0.00196914
ASV125	-6.54788	3.72873e-29	5.44928e-27	Root-Shoot	Fungi	Ascomycota	Sordariomycetes	Xylariales	Microdochiaceae	Microdochiaceae_unclassified	Microdochiaceae_unclassified	0.00129044	0.000101861	0.00196914
ASV126	-3.98646	4.80933e-05	0.000325824	Root-Soil	Fungi	Ascomycota	Dothideomycetes	Pleosporales	Didymellaceae	Didymella	Didymella_unclassified	0.000960502	0.000150106	0.00244885
ASV126	-0.038931	0.968848	0.983021	Shoot-Soil	Fungi	Ascomycota	Dothideomycetes	Pleosporales	Didymellaceae	Didymella	Didymella_unclassified	0.000960502	0.000150106	0.00244885
ASV126	-3.94753	8.96892e-05	0.000552723	Root-Shoot	Fungi	Ascomycota	Dothideomycetes	Pleosporales	Didymellaceae	Didymella	Didymella_unclassified	0.000960502	0.000150106	0.00244885
ASV127	-2.12465	0.448818	0.581764	Root-Soil	Fungi	Mortierellomycota	Mortierellomycetes	Mortierellales	Mortierellaceae	Mortierella	Mortierella_angusta	0.00149214	0.000437476	0.000853601
ASV127	11.0321	0.000127513	0.000736984	Shoot-Soil	Fungi	Mortierellomycota	Mortierellomycetes	Mortierellales	Mortierellaceae	Mortierella	Mortierella_angusta	0.00149214	0.000437476	0.000853601
ASV127	-13.1568	4.74958e-06	4.49891e-05	Root-Shoot	Fungi	Mortierellomycota	Mortierellomycetes	Mortierellales	Mortierellaceae	Mortierella	Mortierella_angusta	0.00149214	0.000437476	0.000853601
ASV128	-3.67427	0.0102492	0.032064	Root-Soil	Fungi	Ascomycota	Sordariomycetes	Hypocreales	Nectriaceae	Fusarium	Fusarium_culmorum	0.00124007	0.000369903	0.000830715
ASV128	0.103461	0.943732	0.968342	Shoot-Soil	Fungi	Ascomycota	Sordariomycetes	Hypocreales	Nectriaceae	Fusarium	Fusarium_culmorum	0.00124007	0.000369903	0.000830715
ASV128	-3.77773	0.0101679	0.0319071	Root-Shoot	Fungi	Ascomycota	Sordariomycetes	Hypocreales	Nectriaceae	Fusarium	Fusarium_culmorum	0.00124007	0.000369903	0.000830715
ASV129	-5.03382	3.72416e-05	0.000262746	Root-Soil	Fungi	Ascomycota	Sordariomycetes	Hypocreales	Nectriaceae	Gibberella	Gibberella_unclassified	0.00104906	0.000168864	0.000147584
ASV129	-1.84186	0.139233	0.250767	Shoot-Soil	Fungi	Ascomycota	Sordariomycetes	Hypocreales	Nectriaceae	Gibberella	Gibberella_unclassified	0.00104906	0.000168864	0.000147584
ASV129	-3.19197	0.0111905	0.0341726	Root-Shoot	Fungi	Ascomycota	Sordariomycetes	Hypocreales	Nectriaceae	Gibberella	Gibberella_unclassified	0.00104906	0.000168864	0.000147584
ASV13	-0.516575	0.369827	0.505562	Root-Soil	Fungi	Ascomycota	Sordariomycetes	Xylariales	Microdochiaceae	Microdochium	Microdochium_sp	0.00916108	0.00308231	0.034413
ASV13	3.38443	1.05905e-08	1.90071e-07	Shoot-Soil	Fungi	Ascomycota	Sordariomycetes	Xylariales	Microdochiaceae	Microdochium	Microdochium_sp	0.00916108	0.00308231	0.034413
ASV13	-3.90101	4.23644e-11	1.14049e-09	Root-Shoot	Fungi	Ascomycota	Sordariomycetes	Xylariales	Microdochiaceae	Microdochium	Microdochium_sp	0.00916108	0.00308231	0.034413
ASV131	0.280948	NA	NA	Root-Soil	Fungi	Ascomycota	Sordariomycetes	Hypocreales	Nectriaceae	Fusarium	Fusarium_venenatum	0.00025706	0.000215294	0.000387174
ASV131	1.22103	NA	NA	Shoot-Soil	Fungi	Ascomycota	Sordariomycetes	Hypocreales	Nectriaceae	Fusarium	Fusarium_venenatum	0.00025706	0.000215294	0.000387174
ASV131	-0.940082	NA	NA	Root-Shoot	Fungi	Ascomycota	Sordariomycetes	Hypocreales	Nectriaceae	Fusarium	Fusarium_venenatum	0.00025706	0.000215294	0.000387174
ASV133	1.98461	0.00448668	0.0164512	Root-Soil	Fungi	Ascomycota	Dothideomycetes	Pleosporales	Leptosphaeriaceae	Plenodomus	Plenodomus_biglobosus	0.00024916	0.00164773	0.000621026
ASV133	1.77207	0.013631	0.0404189	Shoot-Soil	Fungi	Ascomycota	Dothideomycetes	Pleosporales	Leptosphaeriaceae	Plenodomus	Plenodomus_biglobosus	0.00024916	0.00164773	0.000621026
ASV133	0.212536	0.767178	0.847541	Root-Shoot	Fungi	Ascomycota	Dothideomycetes	Pleosporales	Leptosphaeriaceae	Plenodomus	Plenodomus_biglobosus	0.00024916	0.00164773	0.000621026
ASV135	-2.77086	3.09275e-08	5.10304e-07	Root-Soil	Fungi	Ascomycota	Dothideomycetes	Capnodiales	Teratosphaeriaceae	Devriesia	Devriesia_sp	0.00160723	0.000327181	0.000546808
ASV135	-0.380617	0.451943	0.584251	Shoot-Soil	Fungi	Ascomycota	Dothideomycetes	Capnodiales	Teratosphaeriaceae	Devriesia	Devriesia_sp	0.00160723	0.000327181	0.000546808
ASV135	-2.39024	3.45153e-06	3.41774e-05	Root-Shoot	Fungi	Ascomycota	Dothideomycetes	Capnodiales	Teratosphaeriaceae	Devriesia	Devriesia_sp	0.00160723	0.000327181	0.000546808
ASV137	-4.56771	6.46373e-07	7.42966e-06	Root-Soil	Fungi	Basidiomycota	Agaricomycetes	Agaricales	Psathyrellaceae	Coprinellus	Coprinellus_verrucispermus	0.00193855	0.000331129	0.000316313
ASV137	-1.29379	0.166079	0.283638	Shoot-Soil	Fungi	Basidiomycota	Agaricomycetes	Agaricales	Psathyrellaceae	Coprinellus	Coprinellus_verrucispermus	0.00193855	0.000331129	0.000316313
ASV137	-3.27391	0.00051853	0.00255027	Root-Shoot	Fungi	Basidiomycota	Agaricomycetes	Agaricales	Psathyrellaceae	Coprinellus	Coprinellus_verrucispermus	0.00193855	0.000331129	0.000316313
ASV138	-4.11272	NA	NA	Root-Soil	Fungi	Basidiomycota	Pucciniomycetes	Platygloeales	Platygloeales_unclassified	Platygloeales_unclassified	Platygloeales_unclassified	0.000902836	7.88737e-05	0.00274588
ASV138	1.11537	NA	NA	Shoot-Soil	Fungi	Basidiomycota	Pucciniomycetes	Platygloeales	Platygloeales_unclassified	Platygloeales_unclassified	Platygloeales_unclassified	0.000902836	7.88737e-05	0.00274588
ASV138	-5.22808	NA	NA	Root-Shoot	Fungi	Basidiomycota	Pucciniomycetes	Platygloeales	Platygloeales_unclassified	Platygloeales_unclassified	Platygloeales_unclassified	0.000902836	7.88737e-05	0.00274588
ASV139	-8.36916	NA	NA	Root-Soil	Fungi	Ascomycota	Sordariomycetes	Glomerellales	Plectosphaerellaceae	Plectosphaerella	Plectosphaerella_unclassified	0.000252152	1.54469e-05	0.00334741
ASV139	1.75892	NA	NA	Shoot-Soil	Fungi	Ascomycota	Sordariomycetes	Glomerellales	Plectosphaerellaceae	Plectosphaerella	Plectosphaerella_unclassified	0.000252152	1.54469e-05	0.00334741
ASV139	-10.1281	NA	NA	Root-Shoot	Fungi	Ascomycota	Sordariomycetes	Glomerellales	Plectosphaerellaceae	Plectosphaerella	Plectosphaerella_unclassified	0.000252152	1.54469e-05	0.00334741
ASV14	12.94	1.02215e-12	3.8728e-11	Root-Soil	Fungi	Ascomycota	Sordariomycetes	Hypocreales	Nectriaceae	Fusarium	Fusarium_unclassified	0.00247312	0.0202338	0.0350929
ASV14	12.1751	7.01101e-11	1.83904e-09	Shoot-Soil	Fungi	Ascomycota	Sordariomycetes	Hypocreales	Nectriaceae	Fusarium	Fusarium_unclassified	0.00247312	0.0202338	0.0350929
ASV14	0.764896	0.680444	0.776672	Root-Shoot	Fungi	Ascomycota	Sordariomycetes	Hypocreales	Nectriaceae	Fusarium	Fusarium_unclassified	0.00247312	0.0202338	0.0350929
ASV140	0.472515	0.585693	0.701809	Root-Soil	Fungi	Olpidiomycota	Olpidiomycetes	Olpidiales	Olpidiaceae	Olpidium	Olpidium_brassicae	0.000291872	0.0022014	0.00247419
ASV140	-0.151216	0.865295	0.920163	Shoot-Soil	Fungi	Olpidiomycota	Olpidiomycetes	Olpidiales	Olpidiaceae	Olpidium	Olpidium_brassicae	0.000291872	0.0022014	0.00247419
ASV140	0.623731	0.485331	0.612955	Root-Shoot	Fungi	Olpidiomycota	Olpidiomycetes	Olpidiales	Olpidiaceae	Olpidium	Olpidium_brassicae	0.000291872	0.0022014	0.00247419
ASV141	-3.25265	5.78557e-06	5.33211e-05	Root-Soil	Fungi	Ascomycota	Sordariomycetes	Hypocreales	Nectriaceae	Fusarium	Fusarium_solani	0.00154236	0.000301548	0.000366018
ASV141	-2.10537	0.00411696	0.0152045	Shoot-Soil	Fungi	Ascomycota	Sordariomycetes	Hypocreales	Nectriaceae	Fusarium	Fusarium_solani	0.00154236	0.000301548	0.000366018
ASV141	-1.14728	0.121432	0.226687	Root-Shoot	Fungi	Ascomycota	Sordariomycetes	Hypocreales	Nectriaceae	Fusarium	Fusarium_solani	0.00154236	0.000301548	0.000366018
ASV143	-3.54723	2.15569e-07	2.78993e-06	Root-Soil	Fungi	Ascomycota	Laboulbeniomycetes	Pyxidiophorales	unidentified	unidentified	Pyxidiophorales_sp	0.00167001	0.000190837	0.000169467
ASV143	-1.9278	0.00557932	0.0196139	Shoot-Soil	Fungi	Ascomycota	Laboulbeniomycetes	Pyxidiophorales	unidentified	unidentified	Pyxidiophorales_sp	0.00167001	0.000190837	0.000169467
ASV143	-1.61943	0.0222124	0.0609202	Root-Shoot	Fungi	Ascomycota	Laboulbeniomycetes	Pyxidiophorales	unidentified	unidentified	Pyxidiophorales_sp	0.00167001	0.000190837	0.000169467
ASV144	-2.33739	0.000218648	0.00120256	Root-Soil	Fungi	Ascomycota	Dothideomycetes	Pleosporales	Thyridariaceae	Roussoella	Roussoella_sp	0.000831621	0.000277561	0.00101225
ASV144	0.459248	0.474765	0.601839	Shoot-Soil	Fungi	Ascomycota	Dothideomycetes	Pleosporales	Thyridariaceae	Roussoella	Roussoella_sp	0.000831621	0.000277561	0.00101225
ASV144	-2.79663	1.70842e-05	0.000143255	Root-Shoot	Fungi	Ascomycota	Dothideomycetes	Pleosporales	Thyridariaceae	Roussoella	Roussoella_sp	0.000831621	0.000277561	0.00101225
ASV145	-1.30357	0.154046	0.269383	Root-Soil	Fungi	Zoopagomycota	Zoopagomycetes	Zoopagales	Piptocephalidaceae	Syncephalis	Syncephalis_sp	0.00112574	0.000490699	0.000416304
ASV145	-1.17501	0.211077	0.337527	Shoot-Soil	Fungi	Zoopagomycota	Zoopagomycetes	Zoopagales	Piptocephalidaceae	Syncephalis	Syncephalis_sp	0.00112574	0.000490699	0.000416304
ASV145	-0.128555	0.891268	0.936106	Root-Shoot	Fungi	Zoopagomycota	Zoopagomycetes	Zoopagales	Piptocephalidaceae	Syncephalis	Syncephalis_sp	0.00112574	0.000490699	0.000416304
ASV146	-0.199537	0.846212	0.905518	Root-Soil	Fungi	Basidiomycota	Pucciniomycetes	Platygloeales	Platygloeales_unclassified	Platygloeales_unclassified	Platygloeales_unclassified	0.00140943	0.000388806	0.000551967
ASV146	-1.30949	0.216926	0.344589	Shoot-Soil	Fungi	Basidiomycota	Pucciniomycetes	Platygloeales	Platygloeales_unclassified	Platygloeales_unclassified	Platygloeales_unclassified	0.00140943	0.000388806	0.000551967
ASV146	1.10995	0.295445	0.430542	Root-Shoot	Fungi	Basidiomycota	Pucciniomycetes	Platygloeales	Platygloeales_unclassified	Platygloeales_unclassified	Platygloeales_unclassified	0.00140943	0.000388806	0.000551967
ASV147	-2.4973	0.000306146	0.00158978	Root-Soil	Fungi	Ascomycota	Leotiomycetes	Thelebolales	Pseudeurotiaceae	Pseudogymnoascus	Pseudogymnoascus_unclassified	0.00119101	0.000145401	0.000583291
ASV147	0.399763	0.568925	0.687955	Shoot-Soil	Fungi	Ascomycota	Leotiomycetes	Thelebolales	Pseudeurotiaceae	Pseudogymnoascus	Pseudogymnoascus_unclassified	0.00119101	0.000145401	0.000583291
ASV147	-2.89706	4.67474e-05	0.000320957	Root-Shoot	Fungi	Ascomycota	Leotiomycetes	Thelebolales	Pseudeurotiaceae	Pseudogymnoascus	Pseudogymnoascus_unclassified	0.00119101	0.000145401	0.000583291
ASV148	-1.10209	0.0888088	0.17814	Root-Soil	Fungi	Ascomycota	Sordariomycetes	Hypocreales	Nectriaceae	Fusarium	Fusarium_unclassified	0.00102886	0.000431357	0.000492281
ASV148	-0.23311	0.725513	0.81599	Shoot-Soil	Fungi	Ascomycota	Sordariomycetes	Hypocreales	Nectriaceae	Fusarium	Fusarium_unclassified	0.00102886	0.000431357	0.000492281
ASV148	-0.868979	0.191998	0.313259	Root-Shoot	Fungi	Ascomycota	Sordariomycetes	Hypocreales	Nectriaceae	Fusarium	Fusarium_unclassified	0.00102886	0.000431357	0.000492281
ASV149	-4.61782	4.66016e-05	0.000320957	Root-Soil	Fungi	Mortierellomycota	Mortierellomycetes	Mortierellales	Mortierellaceae	Mortierella	Mortierella_elongata	0.00096017	0.000255898	0.00110637
ASV149	-1.47748	0.202248	0.326855	Shoot-Soil	Fungi	Mortierellomycota	Mortierellomycetes	Mortierellales	Mortierellaceae	Mortierella	Mortierella_elongata	0.00096017	0.000255898	0.00110637
ASV149	-3.14034	0.00706446	0.0234293	Root-Shoot	Fungi	Mortierellomycota	Mortierellomycetes	Mortierellales	Mortierellaceae	Mortierella	Mortierella_elongata	0.00096017	0.000255898	0.00110637
ASV15	3.46508	9.38004e-11	2.34043e-09	Root-Soil	Fungi	Ascomycota	Dothideomycetes	Pleosporales	Phaeosphaeriaceae	Setophoma	Setophoma_terrestris	0.00545933	0.040465	0.0190121
ASV15	4.03284	2.3392e-13	9.97084e-12	Shoot-Soil	Fungi	Ascomycota	Dothideomycetes	Pleosporales	Phaeosphaeriaceae	Setophoma	Setophoma_terrestris	0.00545933	0.040465	0.0190121
ASV15	-0.567751	0.301274	0.436548	Root-Shoot	Fungi	Ascomycota	Dothideomycetes	Pleosporales	Phaeosphaeriaceae	Setophoma	Setophoma_terrestris	0.00545933	0.040465	0.0190121
ASV150	3.68996	0.0168164	0.0480536	Root-Soil	Fungi	Ascomycota	Leotiomycetes	Helotiales	Helotiales_fam_Incertae_sedis	Cadophora	Cadophora_orchidicola	0.000229249	0.00206339	0.00032765
ASV150	1.84054	0.246935	0.377601	Shoot-Soil	Fungi	Ascomycota	Leotiomycetes	Helotiales	Helotiales_fam_Incertae_sedis	Cadophora	Cadophora_orchidicola	0.000229249	0.00206339	0.00032765
ASV150	1.84942	0.243414	0.375584	Root-Shoot	Fungi	Ascomycota	Leotiomycetes	Helotiales	Helotiales_fam_Incertae_sedis	Cadophora	Cadophora_orchidicola	0.000229249	0.00206339	0.00032765
ASV151	-1.27948	0.0485254	0.114052	Root-Soil	Fungi	Ascomycota	Leotiomycetes	Thelebolales	Pseudeurotiaceae	Pseudeurotium	Pseudeurotium_ovale	0.00131077	0.000551451	0.000300482
ASV151	-1.23038	0.0646384	0.140096	Shoot-Soil	Fungi	Ascomycota	Leotiomycetes	Thelebolales	Pseudeurotiaceae	Pseudeurotium	Pseudeurotium_ovale	0.00131077	0.000551451	0.000300482
ASV151	-0.0491053	0.941421	0.966942	Root-Shoot	Fungi	Ascomycota	Leotiomycetes	Thelebolales	Pseudeurotiaceae	Pseudeurotium	Pseudeurotium_ovale	0.00131077	0.000551451	0.000300482
ASV152	-1.07068	0.210143	0.336954	Root-Soil	Fungi	Ascomycota	Sordariomycetes	Hypocreales	Bionectriaceae	Clonostachys	Clonostachys_rosea	0.000889569	0.000332882	0.00126194
ASV152	-0.606215	0.489244	0.615617	Shoot-Soil	Fungi	Ascomycota	Sordariomycetes	Hypocreales	Bionectriaceae	Clonostachys	Clonostachys_rosea	0.000889569	0.000332882	0.00126194
ASV152	-0.464461	0.597563	0.712479	Root-Shoot	Fungi	Ascomycota	Sordariomycetes	Hypocreales	Bionectriaceae	Clonostachys	Clonostachys_rosea	0.000889569	0.000332882	0.00126194
ASV153	-1.45102	0.0224051	0.0611212	Root-Soil	Fungi	Ascomycota	Sordariomycetes	Sordariomycetes_unclassified	Sordariomycetes_unclassified	Sordariomycetes_unclassified	Sordariomycetes_unclassified	0.00115018	0.000584858	0.000372774
ASV153	-1.26538	0.0521161	0.119922	Shoot-Soil	Fungi	Ascomycota	Sordariomycetes	Sordariomycetes_unclassified	Sordariomycetes_unclassified	Sordariomycetes_unclassified	Sordariomycetes_unclassified	0.00115018	0.000584858	0.000372774
ASV153	-0.185641	0.776855	0.853563	Root-Shoot	Fungi	Ascomycota	Sordariomycetes	Sordariomycetes_unclassified	Sordariomycetes_unclassified	Sordariomycetes_unclassified	Sordariomycetes_unclassified	0.00115018	0.000584858	0.000372774
ASV154	-0.963971	0.533294	0.653365	Root-Soil	Fungi	Chytridiomycota	Chytridiomycota_unclassified	Chytridiomycota_unclassified	Chytridiomycota_unclassified	Chytridiomycota_unclassified	Chytridiomycota_unclassified	0.00024996	0.000138098	6.60908e-05
ASV154	-2.22611	0.16274	0.279803	Shoot-Soil	Fungi	Chytridiomycota	Chytridiomycota_unclassified	Chytridiomycota_unclassified	Chytridiomycota_unclassified	Chytridiomycota_unclassified	Chytridiomycota_unclassified	0.00024996	0.000138098	6.60908e-05
ASV154	1.26214	0.428733	0.563021	Root-Shoot	Fungi	Chytridiomycota	Chytridiomycota_unclassified	Chytridiomycota_unclassified	Chytridiomycota_unclassified	Chytridiomycota_unclassified	Chytridiomycota_unclassified	0.00024996	0.000138098	6.60908e-05
ASV157	3.87507	0.0435285	0.105271	Root-Soil	Fungi	Ascomycota	Dothideomycetes	Pleosporales	Pleosporales_unclassified	Pleosporales_unclassified	Pleosporales_unclassified	1.96748e-05	0.00196896	0.000256903
ASV157	-2.77437	0.161781	0.279093	Shoot-Soil	Fungi	Ascomycota	Dothideomycetes	Pleosporales	Pleosporales_unclassified	Pleosporales_unclassified	Pleosporales_unclassified	1.96748e-05	0.00196896	0.000256903
ASV157	6.64944	0.000774127	0.00356726	Root-Shoot	Fungi	Ascomycota	Dothideomycetes	Pleosporales	Pleosporales_unclassified	Pleosporales_unclassified	Pleosporales_unclassified	1.96748e-05	0.00196896	0.000256903
ASV158	-2.63111	3.36079e-07	4.09296e-06	Root-Soil	Fungi	Ascomycota	Ascomycota_unclassified	Ascomycota_unclassified	Ascomycota_unclassified	Ascomycota_unclassified	Ascomycota_unclassified	0.0014111	0.000170345	0.000161412
ASV158	-2.26548	1.79207e-05	0.000147846	Shoot-Soil	Fungi	Ascomycota	Ascomycota_unclassified	Ascomycota_unclassified	Ascomycota_unclassified	Ascomycota_unclassified	Ascomycota_unclassified	0.0014111	0.000170345	0.000161412
ASV158	-0.365628	0.497467	0.6229	Root-Shoot	Fungi	Ascomycota	Ascomycota_unclassified	Ascomycota_unclassified	Ascomycota_unclassified	Ascomycota_unclassified	Ascomycota_unclassified	0.0014111	0.000170345	0.000161412
ASV159	-2.2392	0.00025162	0.00136194	Root-Soil	Fungi	Ascomycota	Ascomycota_unclassified	Ascomycota_unclassified	Ascomycota_unclassified	Ascomycota_unclassified	Ascomycota_unclassified	0.00121469	0.000214909	0.000316948
ASV159	-1.33688	0.0327394	0.0845768	Shoot-Soil	Fungi	Ascomycota	Ascomycota_unclassified	Ascomycota_unclassified	Ascomycota_unclassified	Ascomycota_unclassified	Ascomycota_unclassified	0.00121469	0.000214909	0.000316948
ASV159	-0.902318	0.152683	0.267458	Root-Shoot	Fungi	Ascomycota	Ascomycota_unclassified	Ascomycota_unclassified	Ascomycota_unclassified	Ascomycota_unclassified	Ascomycota_unclassified	0.00121469	0.000214909	0.000316948
ASV16	-0.940275	NA	NA	Root-Soil	Fungi	Fungi_unclassified	Fungi_unclassified	Fungi_unclassified	Fungi_unclassified	Fungi_unclassified	Fungi_unclassified	0.000149224	0.00548271	0.0214574
ASV16	4.81159	NA	NA	Shoot-Soil	Fungi	Fungi_unclassified	Fungi_unclassified	Fungi_unclassified	Fungi_unclassified	Fungi_unclassified	Fungi_unclassified	0.000149224	0.00548271	0.0214574
ASV16	-5.75187	NA	NA	Root-Shoot	Fungi	Fungi_unclassified	Fungi_unclassified	Fungi_unclassified	Fungi_unclassified	Fungi_unclassified	Fungi_unclassified	0.000149224	0.00548271	0.0214574
ASV160	-1.90284	0.170285	0.288121	Root-Soil	Fungi	Mortierellomycota	Mortierellomycetes	Mortierellales	Mortierellaceae	Mortierella	Mortierella_angusta	0.000386103	2.85746e-05	1.33762e-05
ASV160	-1.70278	0.233043	0.365058	Shoot-Soil	Fungi	Mortierellomycota	Mortierellomycetes	Mortierellales	Mortierellaceae	Mortierella	Mortierella_angusta	0.000386103	2.85746e-05	1.33762e-05
ASV160	-0.200059	0.889105	0.934794	Root-Shoot	Fungi	Mortierellomycota	Mortierellomycetes	Mortierellales	Mortierellaceae	Mortierella	Mortierella_angusta	0.000386103	2.85746e-05	1.33762e-05
ASV161	-1.92074	0.083532	0.171249	Root-Soil	Fungi	Mortierellomycota	Mortierellomycetes	Mortierellales	Mortierellaceae	Mortierella	Mortierella_elongata	0.000643883	0.000667324	0.000521401
ASV161	-1.40783	0.216563	0.344548	Shoot-Soil	Fungi	Mortierellomycota	Mortierellomycetes	Mortierellales	Mortierellaceae	Mortierella	Mortierella_elongata	0.000643883	0.000667324	0.000521401
ASV161	-0.512915	0.65405	0.75947	Root-Shoot	Fungi	Mortierellomycota	Mortierellomycetes	Mortierellales	Mortierellaceae	Mortierella	Mortierella_elongata	0.000643883	0.000667324	0.000521401
ASV162	0.15823	0.901955	0.943456	Root-Soil	Fungi	Fungi_unclassified	Fungi_unclassified	Fungi_unclassified	Fungi_unclassified	Fungi_unclassified	Fungi_unclassified	0.000410615	0.000228045	0.000626181
ASV162	1.64682	0.211792	0.337527	Shoot-Soil	Fungi	Fungi_unclassified	Fungi_unclassified	Fungi_unclassified	Fungi_unclassified	Fungi_unclassified	Fungi_unclassified	0.000410615	0.000228045	0.000626181
ASV162	-1.48859	0.259219	0.391124	Root-Shoot	Fungi	Fungi_unclassified	Fungi_unclassified	Fungi_unclassified	Fungi_unclassified	Fungi_unclassified	Fungi_unclassified	0.000410615	0.000228045	0.000626181
ASV163	-6.83222	3.19255e-05	0.000229998	Root-Soil	Fungi	Ascomycota	Pezizomycetes	Pezizales	Pezizaceae	unidentified	Pezizaceae_sp	0.000488055	0.000166532	0.000310884
ASV163	-2.41081	0.151943	0.267075	Shoot-Soil	Fungi	Ascomycota	Pezizomycetes	Pezizales	Pezizaceae	unidentified	Pezizaceae_sp	0.000488055	0.000166532	0.000310884
ASV163	-4.42141	0.00903523	0.0287051	Root-Shoot	Fungi	Ascomycota	Pezizomycetes	Pezizales	Pezizaceae	unidentified	Pezizaceae_sp	0.000488055	0.000166532	0.000310884
ASV164	-0.857317	NA	NA	Root-Soil	Fungi	Ascomycota	Dothideomycetes	Pleosporales	Didymellaceae	Didymella	Didymella_arachidicola	0.000391018	0.000763865	0.00013946
ASV164	-2.08367	NA	NA	Shoot-Soil	Fungi	Ascomycota	Dothideomycetes	Pleosporales	Didymellaceae	Didymella	Didymella_arachidicola	0.000391018	0.000763865	0.00013946
ASV164	1.22635	NA	NA	Root-Shoot	Fungi	Ascomycota	Dothideomycetes	Pleosporales	Didymellaceae	Didymella	Didymella_arachidicola	0.000391018	0.000763865	0.00013946
ASV165	-3.4884	0.00387538	0.0143642	Root-Soil	Fungi	Ascomycota	Leotiomycetes	Helotiales	Helotiaceae	Tetracladium	Tetracladium_marchalianum	0.000721562	0.000294775	0.000599621
ASV165	0.622769	0.613738	0.72716	Shoot-Soil	Fungi	Ascomycota	Leotiomycetes	Helotiales	Helotiaceae	Tetracladium	Tetracladium_marchalianum	0.000721562	0.000294775	0.000599621
ASV165	-4.11117	0.00091931	0.00410867	Root-Shoot	Fungi	Ascomycota	Leotiomycetes	Helotiales	Helotiaceae	Tetracladium	Tetracladium_marchalianum	0.000721562	0.000294775	0.000599621
ASV167	-2.19881	0.00167427	0.00699093	Root-Soil	Fungi	Ascomycota	Sordariomycetes	Glomerellales	Plectosphaerellaceae	Lectera	Lectera_unclassified	0.00100209	0.000455071	0.000406455
ASV167	-1.64797	0.0215874	0.0594526	Shoot-Soil	Fungi	Ascomycota	Sordariomycetes	Glomerellales	Plectosphaerellaceae	Lectera	Lectera_unclassified	0.00100209	0.000455071	0.000406455
ASV167	-0.550838	0.44431	0.578957	Root-Shoot	Fungi	Ascomycota	Sordariomycetes	Glomerellales	Plectosphaerellaceae	Lectera	Lectera_unclassified	0.00100209	0.000455071	0.000406455
ASV17	-1.27728	0.0012854	0.00552504	Root-Soil	Fungi	Basidiomycota	Tremellomycetes	Cystofilobasidiales	Mrakiaceae	Tausonia	Tausonia_pullulans	0.0184483	0.00675299	0.00580838
ASV17	-1.06364	0.00911824	0.0288791	Shoot-Soil	Fungi	Basidiomycota	Tremellomycetes	Cystofilobasidiales	Mrakiaceae	Tausonia	Tausonia_pullulans	0.0184483	0.00675299	0.00580838
ASV17	-0.213642	0.600276	0.71405	Root-Shoot	Fungi	Basidiomycota	Tremellomycetes	Cystofilobasidiales	Mrakiaceae	Tausonia	Tausonia_pullulans	0.0184483	0.00675299	0.00580838
ASV170	0.273307	0.69481	0.788016	Root-Soil	Fungi	Ascomycota	Sordariomycetes	Myrmecridiales	Myrmecridiaceae	Myrmecridium	Myrmecridium_schulzeri	0.000282398	8.30437e-05	0.000683206
ASV170	2.03471	0.00414652	0.0152586	Shoot-Soil	Fungi	Ascomycota	Sordariomycetes	Myrmecridiales	Myrmecridiaceae	Myrmecridium	Myrmecridium_schulzeri	0.000282398	8.30437e-05	0.000683206
ASV170	-1.7614	0.0136975	0.0404987	Root-Shoot	Fungi	Ascomycota	Sordariomycetes	Myrmecridiales	Myrmecridiaceae	Myrmecridium	Myrmecridium_schulzeri	0.000282398	8.30437e-05	0.000683206
ASV172	-1.35503	0.0498292	0.115762	Root-Soil	Fungi	Chytridiomycota	Chytridiomycota_unclassified	Chytridiomycota_unclassified	Chytridiomycota_unclassified	Chytridiomycota_unclassified	Chytridiomycota_unclassified	0.00120091	0.000360593	0.000234897
ASV172	-1.64838	0.0202988	0.0565821	Shoot-Soil	Fungi	Chytridiomycota	Chytridiomycota_unclassified	Chytridiomycota_unclassified	Chytridiomycota_unclassified	Chytridiomycota_unclassified	Chytridiomycota_unclassified	0.00120091	0.000360593	0.000234897
ASV172	0.293357	0.681012	0.776672	Root-Shoot	Fungi	Chytridiomycota	Chytridiomycota_unclassified	Chytridiomycota_unclassified	Chytridiomycota_unclassified	Chytridiomycota_unclassified	Chytridiomycota_unclassified	0.00120091	0.000360593	0.000234897
ASV173	-3.56657	0.000697004	0.00325587	Root-Soil	Fungi	Ascomycota	Dothideomycetes	Pleosporales	Cucurbitariaceae	Pyrenochaetopsis	Pyrenochaetopsis_unclassified	0.000349543	0.000121469	0.000644582
ASV173	-0.769653	0.473628	0.601144	Shoot-Soil	Fungi	Ascomycota	Dothideomycetes	Pleosporales	Cucurbitariaceae	Pyrenochaetopsis	Pyrenochaetopsis_unclassified	0.000349543	0.000121469	0.000644582
ASV173	-2.79692	0.00976995	0.0307528	Root-Shoot	Fungi	Ascomycota	Dothideomycetes	Pleosporales	Cucurbitariaceae	Pyrenochaetopsis	Pyrenochaetopsis_unclassified	0.000349543	0.000121469	0.000644582
ASV175	-3.67363	0.00055386	0.00267264	Root-Soil	Fungi	Mortierellomycota	Mortierellomycetes	Mortierellales	Mortierellaceae	Mortierella	Mortierella_gamsii	0.00144884	8.79331e-05	6.16215e-05
ASV175	-4.59664	2.81651e-05	0.00021186	Shoot-Soil	Fungi	Mortierellomycota	Mortierellomycetes	Mortierellales	Mortierellaceae	Mortierella	Mortierella_gamsii	0.00144884	8.79331e-05	6.16215e-05
ASV175	0.923004	0.404225	0.541259	Root-Shoot	Fungi	Mortierellomycota	Mortierellomycetes	Mortierellales	Mortierellaceae	Mortierella	Mortierella_gamsii	0.00144884	8.79331e-05	6.16215e-05
ASV176	-3.69909	1.50306e-06	1.65337e-05	Root-Soil	Fungi	Mortierellomycota	Mortierellomycetes	Mortierellales	Mortierellaceae	Mortierella	Mortierella_amoeboidea	0.00122929	9.72567e-05	0.000157273
ASV176	-3.10311	8.23007e-05	0.000516525	Shoot-Soil	Fungi	Mortierellomycota	Mortierellomycetes	Mortierellales	Mortierellaceae	Mortierella	Mortierella_amoeboidea	0.00122929	9.72567e-05	0.000157273
ASV176	-0.595986	0.457109	0.587465	Root-Shoot	Fungi	Mortierellomycota	Mortierellomycetes	Mortierellales	Mortierellaceae	Mortierella	Mortierella_amoeboidea	0.00122929	9.72567e-05	0.000157273
ASV177	-4.66203	NA	NA	Root-Soil	Fungi	Ascomycota	Sordariomycetes	Hypocreales	Bionectriaceae	Gliomastix	Gliomastix_tumulicola	0.00030719	9.95338e-05	0.00083169
ASV177	-0.409679	NA	NA	Shoot-Soil	Fungi	Ascomycota	Sordariomycetes	Hypocreales	Bionectriaceae	Gliomastix	Gliomastix_tumulicola	0.00030719	9.95338e-05	0.00083169
ASV177	-4.25235	NA	NA	Root-Shoot	Fungi	Ascomycota	Sordariomycetes	Hypocreales	Bionectriaceae	Gliomastix	Gliomastix_tumulicola	0.00030719	9.95338e-05	0.00083169
ASV18	0.164515	0.6457	0.752336	Root-Soil	Fungi	Ascomycota	Ascomycota_unclassified	Ascomycota_unclassified	Ascomycota_unclassified	Ascomycota_unclassified	Ascomycota_unclassified	0.0128178	0.0114531	0.0197184
ASV18	1.42744	0.000104831	0.000627145	Shoot-Soil	Fungi	Ascomycota	Ascomycota_unclassified	Ascomycota_unclassified	Ascomycota_unclassified	Ascomycota_unclassified	Ascomycota_unclassified	0.0128178	0.0114531	0.0197184
ASV18	-1.26292	0.000589226	0.00282995	Root-Shoot	Fungi	Ascomycota	Ascomycota_unclassified	Ascomycota_unclassified	Ascomycota_unclassified	Ascomycota_unclassified	Ascomycota_unclassified	0.0128178	0.0114531	0.0197184
ASV180	-0.650181	0.370646	0.505562	Root-Soil	Fungi	Ascomycota	Sordariomycetes	Sordariomycetes_unclassified	Sordariomycetes_unclassified	Sordariomycetes_unclassified	Sordariomycetes_unclassified	0.000812606	0.000419115	0.000242834
ASV180	-0.889655	0.23338	0.365058	Shoot-Soil	Fungi	Ascomycota	Sordariomycetes	Sordariomycetes_unclassified	Sordariomycetes_unclassified	Sordariomycetes_unclassified	Sordariomycetes_unclassified	0.000812606	0.000419115	0.000242834
ASV180	0.239474	0.74887	0.832392	Root-Shoot	Fungi	Ascomycota	Sordariomycetes	Sordariomycetes_unclassified	Sordariomycetes_unclassified	Sordariomycetes_unclassified	Sordariomycetes_unclassified	0.000812606	0.000419115	0.000242834
ASV181	-2.46808	5.9346e-06	5.42062e-05	Root-Soil	Fungi	Ascomycota	Lecanoromycetes	Lecanoromycetes_unclassified	Lecanoromycetes_unclassified	Lecanoromycetes_unclassified	Lecanoromycetes_unclassified	0.00103799	0.00012762	0.000148496
ASV181	-2.02134	0.000273343	0.00145641	Shoot-Soil	Fungi	Ascomycota	Lecanoromycetes	Lecanoromycetes_unclassified	Lecanoromycetes_unclassified	Lecanoromycetes_unclassified	Lecanoromycetes_unclassified	0.00103799	0.00012762	0.000148496
ASV181	-0.44674	0.432007	0.565868	Root-Shoot	Fungi	Ascomycota	Lecanoromycetes	Lecanoromycetes_unclassified	Lecanoromycetes_unclassified	Lecanoromycetes_unclassified	Lecanoromycetes_unclassified	0.00103799	0.00012762	0.000148496
ASV184	-0.57891	NA	NA	Root-Soil	Fungi	Ascomycota	Dothideomycetes	Pleosporales	Pleosporales_unclassified	Pleosporales_unclassified	Pleosporales_unclassified	0.000517018	0.000312331	0.000764588
ASV184	2.73986	NA	NA	Shoot-Soil	Fungi	Ascomycota	Dothideomycetes	Pleosporales	Pleosporales_unclassified	Pleosporales_unclassified	Pleosporales_unclassified	0.000517018	0.000312331	0.000764588
ASV184	-3.31877	NA	NA	Root-Shoot	Fungi	Ascomycota	Dothideomycetes	Pleosporales	Pleosporales_unclassified	Pleosporales_unclassified	Pleosporales_unclassified	0.000517018	0.000312331	0.000764588
ASV185	-2.62457	5.47566e-06	5.09236e-05	Root-Soil	Fungi	Ascomycota	Sordariomycetes	Chaetosphaeriales	Chaetosphaeriaceae	unidentified	Chaetosphaeriaceae_sp	0.00115232	0.000111257	6.21791e-05
ASV185	-3.23246	6.28285e-08	9.452e-07	Shoot-Soil	Fungi	Ascomycota	Sordariomycetes	Chaetosphaeriales	Chaetosphaeriaceae	unidentified	Chaetosphaeriaceae_sp	0.00115232	0.000111257	6.21791e-05
ASV185	0.607891	0.318265	0.452831	Root-Shoot	Fungi	Ascomycota	Sordariomycetes	Chaetosphaeriales	Chaetosphaeriaceae	unidentified	Chaetosphaeriaceae_sp	0.00115232	0.000111257	6.21791e-05
ASV188	-5.26405	9.84215e-07	1.10643e-05	Root-Soil	Fungi	Ascomycota	Leotiomycetes	Thelebolales	Pseudeurotiaceae	Pseudogymnoascus	Pseudogymnoascus_unclassified	0.00054298	0.000162032	0.000659023
ASV188	-1.62358	0.13828	0.24949	Shoot-Soil	Fungi	Ascomycota	Leotiomycetes	Thelebolales	Pseudeurotiaceae	Pseudogymnoascus	Pseudogymnoascus_unclassified	0.00054298	0.000162032	0.000659023
ASV188	-3.64047	0.00101202	0.00444334	Root-Shoot	Fungi	Ascomycota	Leotiomycetes	Thelebolales	Pseudeurotiaceae	Pseudogymnoascus	Pseudogymnoascus_unclassified	0.00054298	0.000162032	0.000659023
ASV189	-1.85206	NA	NA	Root-Soil	Fungi	Ascomycota	Sordariomycetes	Hypocreales	Hypocreales_fam_Incertae_sedis	Acremonium	Acremonium_persicinum	0.000820449	0.000129043	0.000326729
ASV189	0.466698	NA	NA	Shoot-Soil	Fungi	Ascomycota	Sordariomycetes	Hypocreales	Hypocreales_fam_Incertae_sedis	Acremonium	Acremonium_persicinum	0.000820449	0.000129043	0.000326729
ASV189	-2.31875	NA	NA	Root-Shoot	Fungi	Ascomycota	Sordariomycetes	Hypocreales	Hypocreales_fam_Incertae_sedis	Acremonium	Acremonium_persicinum	0.000820449	0.000129043	0.000326729
ASV19	-1.57269	NA	NA	Root-Soil	Fungi	Ascomycota	Sordariomycetes	Hypocreales	Nectriaceae	Fusarium	Fusarium_unclassified	0.0105993	0.00602125	0.0107125
ASV19	0.820638	NA	NA	Shoot-Soil	Fungi	Ascomycota	Sordariomycetes	Hypocreales	Nectriaceae	Fusarium	Fusarium_unclassified	0.0105993	0.00602125	0.0107125
ASV19	-2.39332	NA	NA	Root-Shoot	Fungi	Ascomycota	Sordariomycetes	Hypocreales	Nectriaceae	Fusarium	Fusarium_unclassified	0.0105993	0.00602125	0.0107125
ASV190	1.82324	NA	NA	Root-Soil	Fungi	Ascomycota	Dothideomycetes	Capnodiales	Cladosporiaceae	Cladosporium	Cladosporium_unclassified	0.00197179	0.000351991	0.000322462
ASV190	-0.462113	NA	NA	Shoot-Soil	Fungi	Ascomycota	Dothideomycetes	Capnodiales	Cladosporiaceae	Cladosporium	Cladosporium_unclassified	0.00197179	0.000351991	0.000322462
ASV190	2.28535	NA	NA	Root-Shoot	Fungi	Ascomycota	Dothideomycetes	Capnodiales	Cladosporiaceae	Cladosporium	Cladosporium_unclassified	0.00197179	0.000351991	0.000322462
ASV191	1.10492	0.0367735	0.0925441	Root-Soil	Fungi	Ascomycota	Leotiomycetes	Helotiales	Helotiales_unclassified	Helotiales_unclassified	Helotiales_unclassified	0.000549103	0.000756172	0.000287661
ASV191	-0.585061	0.287247	0.420392	Shoot-Soil	Fungi	Ascomycota	Leotiomycetes	Helotiales	Helotiales_unclassified	Helotiales_unclassified	Helotiales_unclassified	0.000549103	0.000756172	0.000287661
ASV191	1.68998	0.00216112	0.00860244	Root-Shoot	Fungi	Ascomycota	Leotiomycetes	Helotiales	Helotiales_unclassified	Helotiales_unclassified	Helotiales_unclassified	0.000549103	0.000756172	0.000287661
ASV192	8.94343	NA	NA	Root-Soil	Fungi	Ascomycota	Leotiomycetes	Helotiales	Helotiales_fam_Incertae_sedis	Helotiales_fam_Incertae_sedis_unclassified	Helotiales_fam_Incertae_sedis_unclassified	5.7563e-05	0.00307279	0.000119369
ASV192	-0.17526	NA	NA	Shoot-Soil	Fungi	Ascomycota	Leotiomycetes	Helotiales	Helotiales_fam_Incertae_sedis	Helotiales_fam_Incertae_sedis_unclassified	Helotiales_fam_Incertae_sedis_unclassified	5.7563e-05	0.00307279	0.000119369
ASV192	9.11869	NA	NA	Root-Shoot	Fungi	Ascomycota	Leotiomycetes	Helotiales	Helotiales_fam_Incertae_sedis	Helotiales_fam_Incertae_sedis_unclassified	Helotiales_fam_Incertae_sedis_unclassified	5.7563e-05	0.00307279	0.000119369
ASV194	-2.42024	0.00222352	0.00878247	Root-Soil	Fungi	Ascomycota	Leotiomycetes	Helotiales	Dermateaceae	Mollisia	Mollisia_sp	0.000621334	0.000138513	9.89196e-05
ASV194	-2.59125	0.00146755	0.00620371	Shoot-Soil	Fungi	Ascomycota	Leotiomycetes	Helotiales	Dermateaceae	Mollisia	Mollisia_sp	0.000621334	0.000138513	9.89196e-05
ASV194	0.171011	0.83563	0.897009	Root-Shoot	Fungi	Ascomycota	Leotiomycetes	Helotiales	Dermateaceae	Mollisia	Mollisia_sp	0.000621334	0.000138513	9.89196e-05
ASV195	-1.05415	0.230856	0.363259	Root-Soil	Fungi	Zoopagomycota	Zoopagomycetes	Zoopagales	Piptocephalidaceae	Syncephalis	Syncephalis_sp	0.000704292	0.00031538	0.000239366
ASV195	-1.5358	0.0897969	0.17977	Shoot-Soil	Fungi	Zoopagomycota	Zoopagomycetes	Zoopagales	Piptocephalidaceae	Syncephalis	Syncephalis_sp	0.000704292	0.00031538	0.000239366
ASV195	0.481655	0.59526	0.710562	Root-Shoot	Fungi	Zoopagomycota	Zoopagomycetes	Zoopagales	Piptocephalidaceae	Syncephalis	Syncephalis_sp	0.000704292	0.00031538	0.000239366
ASV197	1.29531	0.306472	0.441579	Root-Soil	Fungi	Ascomycota	Sordariomycetes	Glomerellales	Plectosphaerellaceae	Verticillium	Verticillium_unclassified	0.000138781	0.00214046	0.000467822
ASV197	-1.31335	0.315407	0.45254	Shoot-Soil	Fungi	Ascomycota	Sordariomycetes	Glomerellales	Plectosphaerellaceae	Verticillium	Verticillium_unclassified	0.000138781	0.00214046	0.000467822
ASV197	2.60865	0.0458846	0.109417	Root-Shoot	Fungi	Ascomycota	Sordariomycetes	Glomerellales	Plectosphaerellaceae	Verticillium	Verticillium_unclassified	0.000138781	0.00214046	0.000467822
ASV198	-2.62662	0.000250566	0.00136194	Root-Soil	Fungi	Ascomycota	Ascomycota_unclassified	Ascomycota_unclassified	Ascomycota_unclassified	Ascomycota_unclassified	Ascomycota_unclassified	0.000805179	0.000136255	0.000265854
ASV198	-1.43759	0.0499034	0.115762	Shoot-Soil	Fungi	Ascomycota	Ascomycota_unclassified	Ascomycota_unclassified	Ascomycota_unclassified	Ascomycota_unclassified	Ascomycota_unclassified	0.000805179	0.000136255	0.000265854
ASV198	-1.18902	0.108404	0.207672	Root-Shoot	Fungi	Ascomycota	Ascomycota_unclassified	Ascomycota_unclassified	Ascomycota_unclassified	Ascomycota_unclassified	Ascomycota_unclassified	0.000805179	0.000136255	0.000265854
ASV199	-6.4587	NA	NA	Root-Soil	Fungi	Fungi_unclassified	Fungi_unclassified	Fungi_unclassified	Fungi_unclassified	Fungi_unclassified	Fungi_unclassified	0.000544256	0.000184575	0.00032706
ASV199	0.437522	NA	NA	Shoot-Soil	Fungi	Fungi_unclassified	Fungi_unclassified	Fungi_unclassified	Fungi_unclassified	Fungi_unclassified	Fungi_unclassified	0.000544256	0.000184575	0.00032706
ASV199	-6.89623	NA	NA	Root-Shoot	Fungi	Fungi_unclassified	Fungi_unclassified	Fungi_unclassified	Fungi_unclassified	Fungi_unclassified	Fungi_unclassified	0.000544256	0.000184575	0.00032706
ASV2	1.36571	0.0523675	0.119922	Root-Soil	Fungi	Ascomycota	Sordariomycetes	Hypocreales	Nectriaceae	Fusarium	Fusarium_acutatum	0.0274897	0.0589421	0.0792061
ASV2	3.1265	1.57902e-05	0.000133499	Shoot-Soil	Fungi	Ascomycota	Sordariomycetes	Hypocreales	Nectriaceae	Fusarium	Fusarium_acutatum	0.0274897	0.0589421	0.0792061
ASV2	-1.76079	0.0148688	0.0429683	Root-Shoot	Fungi	Ascomycota	Sordariomycetes	Hypocreales	Nectriaceae	Fusarium	Fusarium_acutatum	0.0274897	0.0589421	0.0792061
ASV20	-1.8407	7.99196e-06	7.04808e-05	Root-Soil	Fungi	Basidiomycota	Tremellomycetes	Filobasidiales	Piskurozymaceae	Solicoccozyma	Solicoccozyma_terrea	0.0185457	0.00334202	0.00269587
ASV20	-1.63086	0.000117563	0.000691191	Shoot-Soil	Fungi	Basidiomycota	Tremellomycetes	Filobasidiales	Piskurozymaceae	Solicoccozyma	Solicoccozyma_terrea	0.0185457	0.00334202	0.00269587
ASV20	-0.209842	0.620548	0.730519	Root-Shoot	Fungi	Basidiomycota	Tremellomycetes	Filobasidiales	Piskurozymaceae	Solicoccozyma	Solicoccozyma_terrea	0.0185457	0.00334202	0.00269587
ASV201	-1.11704	0.234353	0.365873	Root-Soil	Fungi	Basidiomycota	Tremellomycetes	Cystofilobasidiales	Mrakiaceae	Itersonilia	Itersonilia_perplexans	0.000191949	0.000113488	0.00254223
ASV201	5.35404	1.8985e-08	3.18388e-07	Shoot-Soil	Fungi	Basidiomycota	Tremellomycetes	Cystofilobasidiales	Mrakiaceae	Itersonilia	Itersonilia_perplexans	0.000191949	0.000113488	0.00254223
ASV201	-6.47107	1.62695e-11	4.75534e-10	Root-Shoot	Fungi	Basidiomycota	Tremellomycetes	Cystofilobasidiales	Mrakiaceae	Itersonilia	Itersonilia_perplexans	0.000191949	0.000113488	0.00254223
ASV203	-2.28413	NA	NA	Root-Soil	Fungi	Ascomycota	Sordariomycetes	Hypocreales	Nectriaceae	Volutella	Volutella_sp	0.000324331	0.000134925	0.00149333
ASV203	4.06618	NA	NA	Shoot-Soil	Fungi	Ascomycota	Sordariomycetes	Hypocreales	Nectriaceae	Volutella	Volutella_sp	0.000324331	0.000134925	0.00149333
ASV203	-6.35032	NA	NA	Root-Shoot	Fungi	Ascomycota	Sordariomycetes	Hypocreales	Nectriaceae	Volutella	Volutella_sp	0.000324331	0.000134925	0.00149333
ASV204	-2.15276	0.0145689	0.0423985	Root-Soil	Fungi	Ascomycota	Sordariomycetes	Hypocreales	Hypocreales_fam_Incertae_sedis	Hypocreales_fam_Incertae_sedis_unclassified	Hypocreales_fam_Incertae_sedis_unclassified	0.000424839	0.000116266	0.000263572
ASV204	0.38925	0.665224	0.766355	Shoot-Soil	Fungi	Ascomycota	Sordariomycetes	Hypocreales	Hypocreales_fam_Incertae_sedis	Hypocreales_fam_Incertae_sedis_unclassified	Hypocreales_fam_Incertae_sedis_unclassified	0.000424839	0.000116266	0.000263572
ASV204	-2.54201	0.00499361	0.0179875	Root-Shoot	Fungi	Ascomycota	Sordariomycetes	Hypocreales	Hypocreales_fam_Incertae_sedis	Hypocreales_fam_Incertae_sedis_unclassified	Hypocreales_fam_Incertae_sedis_unclassified	0.000424839	0.000116266	0.000263572
ASV205	-1.67526	0.00485918	0.0175652	Root-Soil	Fungi	Ascomycota	Lecanoromycetes	Lecanoromycetes_unclassified	Lecanoromycetes_unclassified	Lecanoromycetes_unclassified	Lecanoromycetes_unclassified	0.000784537	0.000129435	0.00020553
ASV205	-1.03592	0.0881099	0.177207	Shoot-Soil	Fungi	Ascomycota	Lecanoromycetes	Lecanoromycetes_unclassified	Lecanoromycetes_unclassified	Lecanoromycetes_unclassified	Lecanoromycetes_unclassified	0.000784537	0.000129435	0.00020553
ASV205	-0.639346	0.300412	0.435917	Root-Shoot	Fungi	Ascomycota	Lecanoromycetes	Lecanoromycetes_unclassified	Lecanoromycetes_unclassified	Lecanoromycetes_unclassified	Lecanoromycetes_unclassified	0.000784537	0.000129435	0.00020553
ASV206	-0.663389	NA	NA	Root-Soil	Fungi	Ascomycota	Sordariomycetes	Hypocreales	Hypocreales_fam_Incertae_sedis	Acremonium	Acremonium_nepalense	6.08493e-05	0.000315514	0.000440535
ASV206	0.166765	NA	NA	Shoot-Soil	Fungi	Ascomycota	Sordariomycetes	Hypocreales	Hypocreales_fam_Incertae_sedis	Acremonium	Acremonium_nepalense	6.08493e-05	0.000315514	0.000440535
ASV206	-0.830153	NA	NA	Root-Shoot	Fungi	Ascomycota	Sordariomycetes	Hypocreales	Hypocreales_fam_Incertae_sedis	Acremonium	Acremonium_nepalense	6.08493e-05	0.000315514	0.000440535
ASV208	0.373949	NA	NA	Root-Soil	Fungi	Ascomycota	Leotiomycetes	Helotiales	unidentified	unidentified	Helotiales_sp	0.000348365	0.00141842	6.54801e-05
ASV208	-2.97205	NA	NA	Shoot-Soil	Fungi	Ascomycota	Leotiomycetes	Helotiales	unidentified	unidentified	Helotiales_sp	0.000348365	0.00141842	6.54801e-05
ASV208	3.346	NA	NA	Root-Shoot	Fungi	Ascomycota	Leotiomycetes	Helotiales	unidentified	unidentified	Helotiales_sp	0.000348365	0.00141842	6.54801e-05
ASV209	-5.00391	6.44023e-09	1.24309e-07	Root-Soil	Fungi	Ascomycota	Leotiomycetes	Thelebolales	Pseudeurotiaceae	Pseudogymnoascus	Pseudogymnoascus_roseus	0.000667473	3.89936e-05	0.000873644
ASV209	1.5655	0.0690126	0.14784	Shoot-Soil	Fungi	Ascomycota	Leotiomycetes	Thelebolales	Pseudeurotiaceae	Pseudogymnoascus	Pseudogymnoascus_roseus	0.000667473	3.89936e-05	0.000873644
ASV209	-6.56941	1.11716e-13	4.96893e-12	Root-Shoot	Fungi	Ascomycota	Leotiomycetes	Thelebolales	Pseudeurotiaceae	Pseudogymnoascus	Pseudogymnoascus_roseus	0.000667473	3.89936e-05	0.000873644
ASV21	-1.36365	0.000782918	0.00359159	Root-Soil	Fungi	Ascomycota	Sordariomycetes	Sordariales	Chaetomiaceae	Humicola	Humicola_nigrescens	0.0148602	0.00398907	0.00372996
ASV21	-1.18384	0.00454862	0.0166187	Shoot-Soil	Fungi	Ascomycota	Sordariomycetes	Sordariales	Chaetomiaceae	Humicola	Humicola_nigrescens	0.0148602	0.00398907	0.00372996
ASV21	-0.179813	0.666557	0.767028	Root-Shoot	Fungi	Ascomycota	Sordariomycetes	Sordariales	Chaetomiaceae	Humicola	Humicola_nigrescens	0.0148602	0.00398907	0.00372996
ASV215	-3.41256	3.5623e-09	7.11628e-08	Root-Soil	Fungi	Basidiomycota	Tremellomycetes	Trichosporonales	Trichosporonaceae	Apiotrichum	Apiotrichum_gracile	0.000842841	6.26855e-05	8.10895e-05
ASV215	-2.37831	5.19061e-05	0.00034258	Shoot-Soil	Fungi	Basidiomycota	Tremellomycetes	Trichosporonales	Trichosporonaceae	Apiotrichum	Apiotrichum_gracile	0.000842841	6.26855e-05	8.10895e-05
ASV215	-1.03425	0.0878911	0.177207	Root-Shoot	Fungi	Basidiomycota	Tremellomycetes	Trichosporonales	Trichosporonaceae	Apiotrichum	Apiotrichum_gracile	0.000842841	6.26855e-05	8.10895e-05
ASV219	3.80007	3.76909e-06	3.67217e-05	Root-Soil	Fungi	Ascomycota	Dothideomycetes	Pleosporales	Periconiaceae	Periconia	Periconia_prolifica	0.000122625	0.00280135	7.09215e-05
ASV219	-1.78172	0.0388081	0.0963881	Shoot-Soil	Fungi	Ascomycota	Dothideomycetes	Pleosporales	Periconiaceae	Periconia	Periconia_prolifica	0.000122625	0.00280135	7.09215e-05
ASV219	5.58179	7.48993e-11	1.91555e-09	Root-Shoot	Fungi	Ascomycota	Dothideomycetes	Pleosporales	Periconiaceae	Periconia	Periconia_prolifica	0.000122625	0.00280135	7.09215e-05
ASV22	-0.320099	0.421128	0.555889	Root-Soil	Fungi	Ascomycota	Sordariomycetes	Hypocreales	Nectriaceae	Fusicolla	Fusicolla_unclassified	0.0133249	0.00686435	0.00543509
ASV22	-0.685106	0.0941112	0.186943	Shoot-Soil	Fungi	Ascomycota	Sordariomycetes	Hypocreales	Nectriaceae	Fusicolla	Fusicolla_unclassified	0.0133249	0.00686435	0.00543509
ASV22	0.365007	0.372073	0.506831	Root-Shoot	Fungi	Ascomycota	Sordariomycetes	Hypocreales	Nectriaceae	Fusicolla	Fusicolla_unclassified	0.0133249	0.00686435	0.00543509
ASV222	-2.39753	0.0018227	0.00739928	Root-Soil	Fungi	Ascomycota	Eurotiomycetes	Eurotiales	Trichocomaceae	Talaromyces	Talaromyces_unclassified	0.00047653	9.09499e-05	0.000129112
ASV222	-1.67366	0.0334067	0.0860832	Shoot-Soil	Fungi	Ascomycota	Eurotiomycetes	Eurotiales	Trichocomaceae	Talaromyces	Talaromyces_unclassified	0.00047653	9.09499e-05	0.000129112
ASV222	-0.723866	0.363789	0.500883	Root-Shoot	Fungi	Ascomycota	Eurotiomycetes	Eurotiales	Trichocomaceae	Talaromyces	Talaromyces_unclassified	0.00047653	9.09499e-05	0.000129112
ASV223	-3.46957	1.69037e-07	2.27532e-06	Root-Soil	Fungi	Ascomycota	Eurotiomycetes	Chaetothyriales	Chaetothyriales_unclassified	Chaetothyriales_unclassified	Chaetothyriales_unclassified	0.00102492	9.05936e-05	9.17565e-05
ASV223	-3.26535	1.62066e-06	1.74186e-05	Shoot-Soil	Fungi	Ascomycota	Eurotiomycetes	Chaetothyriales	Chaetothyriales_unclassified	Chaetothyriales_unclassified	Chaetothyriales_unclassified	0.00102492	9.05936e-05	9.17565e-05
ASV223	-0.204225	0.769415	0.848181	Root-Shoot	Fungi	Ascomycota	Eurotiomycetes	Chaetothyriales	Chaetothyriales_unclassified	Chaetothyriales_unclassified	Chaetothyriales_unclassified	0.00102492	9.05936e-05	9.17565e-05
ASV224	-1.90588	0.184263	0.303545	Root-Soil	Fungi	Ascomycota	Sordariomycetes	Hypocreales	Hypocreales_unclassified	Hypocreales_unclassified	Hypocreales_unclassified	0.000567675	4.23211e-05	5.3637e-05
ASV224	-4.01595	0.00673123	0.0225034	Shoot-Soil	Fungi	Ascomycota	Sordariomycetes	Hypocreales	Hypocreales_unclassified	Hypocreales_unclassified	Hypocreales_unclassified	0.000567675	4.23211e-05	5.3637e-05
ASV224	2.11008	0.155648	0.271256	Root-Shoot	Fungi	Ascomycota	Sordariomycetes	Hypocreales	Hypocreales_unclassified	Hypocreales_unclassified	Hypocreales_unclassified	0.000567675	4.23211e-05	5.3637e-05
ASV225	-1.79625	0.0323301	0.0839435	Root-Soil	Fungi	Ascomycota	Sordariomycetes	Microascales	Microascaceae	Scedosporium	Scedosporium_dehoogii	0.000453137	0.000203521	0.000292952
ASV225	-0.403388	0.638183	0.746128	Shoot-Soil	Fungi	Ascomycota	Sordariomycetes	Microascales	Microascaceae	Scedosporium	Scedosporium_dehoogii	0.000453137	0.000203521	0.000292952
ASV225	-1.39286	0.106974	0.205318	Root-Shoot	Fungi	Ascomycota	Sordariomycetes	Microascales	Microascaceae	Scedosporium	Scedosporium_dehoogii	0.000453137	0.000203521	0.000292952
ASV226	-2.70974	0.0635254	0.137976	Root-Soil	Fungi	Basidiomycota	Agaricomycetes	Cantharellales	Cantharellales_fam_Incertae_sedis	Minimedusa	Minimedusa_polyspora	0.000420951	0.000134689	0.000164822
ASV226	-5.38581	0.000356532	0.00181396	Shoot-Soil	Fungi	Basidiomycota	Agaricomycetes	Cantharellales	Cantharellales_fam_Incertae_sedis	Minimedusa	Minimedusa_polyspora	0.000420951	0.000134689	0.000164822
ASV226	2.67607	0.0768713	0.160307	Root-Shoot	Fungi	Basidiomycota	Agaricomycetes	Cantharellales	Cantharellales_fam_Incertae_sedis	Minimedusa	Minimedusa_polyspora	0.000420951	0.000134689	0.000164822
ASV227	-0.556685	0.726605	0.81599	Root-Soil	Fungi	Ascomycota	Leotiomycetes	Helotiales	Dermateaceae	Mollisia	Mollisia_sp	0.000380419	0.000204625	8.24129e-05
ASV227	-2.28162	0.164575	0.282011	Shoot-Soil	Fungi	Ascomycota	Leotiomycetes	Helotiales	Dermateaceae	Mollisia	Mollisia_sp	0.000380419	0.000204625	8.24129e-05
ASV227	1.72493	0.294027	0.429086	Root-Shoot	Fungi	Ascomycota	Leotiomycetes	Helotiales	Dermateaceae	Mollisia	Mollisia_sp	0.000380419	0.000204625	8.24129e-05
ASV229	-2.692	0.0469402	0.111674	Root-Soil	Fungi	Ascomycota	Sordariomycetes	Hypocreales	Nectriaceae	Fusarium	Fusarium_unclassified	0.000348838	3.76253e-05	0.000450305
ASV229	-0.423686	0.760113	0.841553	Shoot-Soil	Fungi	Ascomycota	Sordariomycetes	Hypocreales	Nectriaceae	Fusarium	Fusarium_unclassified	0.000348838	3.76253e-05	0.000450305
ASV229	-2.26831	0.103718	0.199819	Root-Shoot	Fungi	Ascomycota	Sordariomycetes	Hypocreales	Nectriaceae	Fusarium	Fusarium_unclassified	0.000348838	3.76253e-05	0.000450305
ASV23	-3.17182	1.78433e-05	0.000147846	Root-Soil	Fungi	Ascomycota	Sordariomycetes	Sordariales	Chaetomiaceae	Humicola	Humicola_nigrescens	0.0184478	0.00155707	0.00138294
ASV23	-3.22084	2.26092e-05	0.000177917	Shoot-Soil	Fungi	Ascomycota	Sordariomycetes	Sordariales	Chaetomiaceae	Humicola	Humicola_nigrescens	0.0184478	0.00155707	0.00138294
ASV23	0.0490225	0.948582	0.972308	Root-Shoot	Fungi	Ascomycota	Sordariomycetes	Sordariales	Chaetomiaceae	Humicola	Humicola_nigrescens	0.0184478	0.00155707	0.00138294
ASV230	-2.43213	NA	NA	Root-Soil	Fungi	Ascomycota	Leotiomycetes	Helotiales	Helotiaceae	Tetracladium	Tetracladium_marchalianum	9.03187e-05	3.72567e-05	0.000875206
ASV230	6.76028	NA	NA	Shoot-Soil	Fungi	Ascomycota	Leotiomycetes	Helotiales	Helotiaceae	Tetracladium	Tetracladium_marchalianum	9.03187e-05	3.72567e-05	0.000875206
ASV230	-9.19241	NA	NA	Root-Shoot	Fungi	Ascomycota	Leotiomycetes	Helotiales	Helotiaceae	Tetracladium	Tetracladium_marchalianum	9.03187e-05	3.72567e-05	0.000875206
ASV233	-2.29466	0.00743584	0.0243031	Root-Soil	Fungi	Ascomycota	Sordariomycetes	Hypocreales	Hypocreaceae	Trichoderma	Trichoderma_unclassified	0.00053357	7.18939e-05	7.32168e-05
ASV233	-2.62088	0.00303208	0.011574	Shoot-Soil	Fungi	Ascomycota	Sordariomycetes	Hypocreales	Hypocreaceae	Trichoderma	Trichoderma_unclassified	0.00053357	7.18939e-05	7.32168e-05
ASV233	0.326225	0.71514	0.807492	Root-Shoot	Fungi	Ascomycota	Sordariomycetes	Hypocreales	Hypocreaceae	Trichoderma	Trichoderma_unclassified	0.00053357	7.18939e-05	7.32168e-05
ASV234	-12.8636	NA	NA	Root-Soil	Fungi	Basidiomycota	Pucciniomycetes	Platygloeales	Platygloeales_unclassified	Platygloeales_unclassified	Platygloeales_unclassified	0.000179876	1.51006e-05	0.000686634
ASV234	-3.81102	NA	NA	Shoot-Soil	Fungi	Basidiomycota	Pucciniomycetes	Platygloeales	Platygloeales_unclassified	Platygloeales_unclassified	Platygloeales_unclassified	0.000179876	1.51006e-05	0.000686634
ASV234	-9.05259	NA	NA	Root-Shoot	Fungi	Basidiomycota	Pucciniomycetes	Platygloeales	Platygloeales_unclassified	Platygloeales_unclassified	Platygloeales_unclassified	0.000179876	1.51006e-05	0.000686634
ASV235	3.6876	0.0124077	0.0371141	Root-Soil	Fungi	Ascomycota	Dothideomycetes	Pleosporales	Pleosporaceae	Drechslera	Drechslera_sp	3.27634e-05	0.00103351	5.9847e-07
ASV235	-6.44887	2.67521e-05	0.000204234	Shoot-Soil	Fungi	Ascomycota	Dothideomycetes	Pleosporales	Pleosporaceae	Drechslera	Drechslera_sp	3.27634e-05	0.00103351	5.9847e-07
ASV235	10.1365	3.36996e-11	9.31747e-10	Root-Shoot	Fungi	Ascomycota	Dothideomycetes	Pleosporales	Pleosporaceae	Drechslera	Drechslera_sp	3.27634e-05	0.00103351	5.9847e-07
ASV236	-0.616512	0.289871	0.423626	Root-Soil	Fungi	Ascomycota	Sordariomycetes	Hypocreales	Nectriaceae	Thelonectria	Thelonectria_rubrococca	0.000579456	0.000173945	0.000139721
ASV236	-1.29789	0.0308354	0.0808835	Shoot-Soil	Fungi	Ascomycota	Sordariomycetes	Hypocreales	Nectriaceae	Thelonectria	Thelonectria_rubrococca	0.000579456	0.000173945	0.000139721
ASV236	0.681378	0.260923	0.393114	Root-Shoot	Fungi	Ascomycota	Sordariomycetes	Hypocreales	Nectriaceae	Thelonectria	Thelonectria_rubrococca	0.000579456	0.000173945	0.000139721
ASV237	-3.682	7.34881e-06	6.59459e-05	Root-Soil	Fungi	Ascomycota	Sordariomycetes	Xylariales	Microdochiaceae	Idriella	Idriella_sp	0.000779386	3.29556e-05	2.23495e-05
ASV237	-4.2873	4.26842e-07	5.07743e-06	Shoot-Soil	Fungi	Ascomycota	Sordariomycetes	Xylariales	Microdochiaceae	Idriella	Idriella_sp	0.000779386	3.29556e-05	2.23495e-05
ASV237	0.6053	0.48415	0.61222	Root-Shoot	Fungi	Ascomycota	Sordariomycetes	Xylariales	Microdochiaceae	Idriella	Idriella_sp	0.000779386	3.29556e-05	2.23495e-05
ASV238	-0.656733	0.320321	0.453234	Root-Soil	Fungi	Basidiomycota	Microbotryomycetes	Leucosporidiales	Leucosporidiaceae	Leucosporidium	Leucosporidium_drummii	0.000597425	0.000243054	0.000219372
ASV238	-0.582668	0.389811	0.524251	Shoot-Soil	Fungi	Basidiomycota	Microbotryomycetes	Leucosporidiales	Leucosporidiaceae	Leucosporidium	Leucosporidium_drummii	0.000597425	0.000243054	0.000219372
ASV238	-0.074065	0.913451	0.950621	Root-Shoot	Fungi	Basidiomycota	Microbotryomycetes	Leucosporidiales	Leucosporidiaceae	Leucosporidium	Leucosporidium_drummii	0.000597425	0.000243054	0.000219372
ASV239	-1.0307	0.183064	0.303034	Root-Soil	Fungi	Mortierellomycota	Mortierellomycetes	Mortierellales	Mortierellaceae	Mortierella	Mortierella_alpina	0.000559554	0.000262877	0.000141469
ASV239	-1.11473	0.16155	0.279093	Shoot-Soil	Fungi	Mortierellomycota	Mortierellomycetes	Mortierellales	Mortierellaceae	Mortierella	Mortierella_alpina	0.000559554	0.000262877	0.000141469
ASV239	0.0840252	0.916279	0.952595	Root-Shoot	Fungi	Mortierellomycota	Mortierellomycetes	Mortierellales	Mortierellaceae	Mortierella	Mortierella_alpina	0.000559554	0.000262877	0.000141469
ASV24	7.96004	NA	NA	Root-Soil	Fungi	Ascomycota	Pezizomycetes	Pezizales	Pyronemataceae	Pyronemataceae_unclassified	Pyronemataceae_unclassified	0.0010608	0.0645399	0.00208931
ASV24	0.150102	NA	NA	Shoot-Soil	Fungi	Ascomycota	Pezizomycetes	Pezizales	Pyronemataceae	Pyronemataceae_unclassified	Pyronemataceae_unclassified	0.0010608	0.0645399	0.00208931
ASV24	7.80994	NA	NA	Root-Shoot	Fungi	Ascomycota	Pezizomycetes	Pezizales	Pyronemataceae	Pyronemataceae_unclassified	Pyronemataceae_unclassified	0.0010608	0.0645399	0.00208931
ASV240	-1.25105	0.151003	0.266339	Root-Soil	Fungi	Chytridiomycota	Chytridiomycota_unclassified	Chytridiomycota_unclassified	Chytridiomycota_unclassified	Chytridiomycota_unclassified	Chytridiomycota_unclassified	0.00057286	0.000186885	0.000213617
ASV240	-0.696597	0.435178	0.569293	Shoot-Soil	Fungi	Chytridiomycota	Chytridiomycota_unclassified	Chytridiomycota_unclassified	Chytridiomycota_unclassified	Chytridiomycota_unclassified	Chytridiomycota_unclassified	0.00057286	0.000186885	0.000213617
ASV240	-0.554456	0.536961	0.655502	Root-Shoot	Fungi	Chytridiomycota	Chytridiomycota_unclassified	Chytridiomycota_unclassified	Chytridiomycota_unclassified	Chytridiomycota_unclassified	Chytridiomycota_unclassified	0.00057286	0.000186885	0.000213617
ASV241	-2.06717	0.149992	0.265578	Root-Soil	Fungi	Fungi_unclassified	Fungi_unclassified	Fungi_unclassified	Fungi_unclassified	Fungi_unclassified	Fungi_unclassified	9.42238e-05	3.76545e-05	0.0011027
ASV241	2.77214	0.0589151	0.130455	Shoot-Soil	Fungi	Fungi_unclassified	Fungi_unclassified	Fungi_unclassified	Fungi_unclassified	Fungi_unclassified	Fungi_unclassified	9.42238e-05	3.76545e-05	0.0011027
ASV241	-4.83931	0.00102362	0.00447505	Root-Shoot	Fungi	Fungi_unclassified	Fungi_unclassified	Fungi_unclassified	Fungi_unclassified	Fungi_unclassified	Fungi_unclassified	9.42238e-05	3.76545e-05	0.0011027
ASV243	-3.31816	5.17774e-05	0.00034258	Root-Soil	Fungi	Ascomycota	Sordariomycetes	Sordariales	Lasiosphaeriaceae	Schizothecium	Schizothecium_unclassified	0.000484103	0.000106527	0.000352049
ASV243	-0.835178	0.316537	0.452804	Shoot-Soil	Fungi	Ascomycota	Sordariomycetes	Sordariales	Lasiosphaeriaceae	Schizothecium	Schizothecium_unclassified	0.000484103	0.000106527	0.000352049
ASV243	-2.48298	0.00328528	0.012356	Root-Shoot	Fungi	Ascomycota	Sordariomycetes	Sordariales	Lasiosphaeriaceae	Schizothecium	Schizothecium_unclassified	0.000484103	0.000106527	0.000352049
ASV245	-1.35393	0.245785	0.376968	Root-Soil	Fungi	Mortierellomycota	Mortierellomycetes	Mortierellales	Mortierellaceae	Mortierella	Mortierella_unclassified	0.000394686	0.000165632	0.000316113
ASV245	-0.249585	0.834783	0.897009	Shoot-Soil	Fungi	Mortierellomycota	Mortierellomycetes	Mortierellales	Mortierellaceae	Mortierella	Mortierella_unclassified	0.000394686	0.000165632	0.000316113
ASV245	-1.10434	0.357258	0.493218	Root-Shoot	Fungi	Mortierellomycota	Mortierellomycetes	Mortierellales	Mortierellaceae	Mortierella	Mortierella_unclassified	0.000394686	0.000165632	0.000316113
ASV247	-0.61247	0.462268	0.591865	Root-Soil	Fungi	Ascomycota	Leotiomycetes	Helotiales	unidentified	unidentified	Helotiales_sp	0.000494295	0.000225636	0.000166462
ASV247	-0.761455	0.375559	0.510222	Shoot-Soil	Fungi	Ascomycota	Leotiomycetes	Helotiales	unidentified	unidentified	Helotiales_sp	0.000494295	0.000225636	0.000166462
ASV247	0.148985	0.862933	0.918606	Root-Shoot	Fungi	Ascomycota	Leotiomycetes	Helotiales	unidentified	unidentified	Helotiales_sp	0.000494295	0.000225636	0.000166462
ASV248	-0.884551	0.6562	0.761022	Root-Soil	Fungi	Mortierellomycota	Mortierellomycetes	Mortierellales	Mortierellaceae	Mortierella	Mortierella_alpina	0.000290925	0.000222604	0.000201627
ASV248	-0.565968	0.781807	0.853563	Shoot-Soil	Fungi	Mortierellomycota	Mortierellomycetes	Mortierellales	Mortierellaceae	Mortierella	Mortierella_alpina	0.000290925	0.000222604	0.000201627
ASV248	-0.318583	0.876012	0.92483	Root-Shoot	Fungi	Mortierellomycota	Mortierellomycetes	Mortierellales	Mortierellaceae	Mortierella	Mortierella_alpina	0.000290925	0.000222604	0.000201627
ASV25	-1.88334	2.20904e-07	2.78993e-06	Root-Soil	Fungi	Ascomycota	Leotiomycetes	Helotiales	Helotiaceae	Tetracladium	Tetracladium_sp	0.0117622	0.0123411	0.00346175
ASV25	-0.564315	0.129901	0.23858	Shoot-Soil	Fungi	Ascomycota	Leotiomycetes	Helotiales	Helotiaceae	Tetracladium	Tetracladium_sp	0.0117622	0.0123411	0.00346175
ASV25	-1.31902	0.000415131	0.00208176	Root-Shoot	Fungi	Ascomycota	Leotiomycetes	Helotiales	Helotiaceae	Tetracladium	Tetracladium_sp	0.0117622	0.0123411	0.00346175
ASV251	-30	2.61688e-48	1.33854e-45	Root-Soil	Fungi	Ascomycota	Sordariomycetes	Glomerellales	Plectosphaerellaceae	Plectosphaerellaceae_unclassified	Plectosphaerellaceae_unclassified	9.27049e-05	0	0.000408739
ASV251	2.04569	0.330715	0.464291	Shoot-Soil	Fungi	Ascomycota	Sordariomycetes	Glomerellales	Plectosphaerellaceae	Plectosphaerellaceae_unclassified	Plectosphaerellaceae_unclassified	9.27049e-05	0	0.000408739
ASV251	-32.0457	3.99919e-52	4.09117e-49	Root-Shoot	Fungi	Ascomycota	Sordariomycetes	Glomerellales	Plectosphaerellaceae	Plectosphaerellaceae_unclassified	Plectosphaerellaceae_unclassified	9.27049e-05	0	0.000408739
ASV259	-3.85704	2.15699e-05	0.000171054	Root-Soil	Fungi	Ascomycota	Sordariomycetes	Sordariales	Chaetomiaceae	Humicola	Humicola_nigrescens	0.000498068	4.0251e-05	2.21162e-06
ASV259	-5.41867	9.12396e-09	1.72848e-07	Shoot-Soil	Fungi	Ascomycota	Sordariomycetes	Sordariales	Chaetomiaceae	Humicola	Humicola_nigrescens	0.000498068	4.0251e-05	2.21162e-06
ASV259	1.56163	0.103559	0.199819	Root-Shoot	Fungi	Ascomycota	Sordariomycetes	Sordariales	Chaetomiaceae	Humicola	Humicola_nigrescens	0.000498068	4.0251e-05	2.21162e-06
ASV26	3.01782	1.30455e-07	1.85354e-06	Root-Soil	Fungi	Ascomycota	Sordariomycetes	Hypocreales	Nectriaceae	Ilyonectria	Ilyonectria_macrodidyma	0.00317862	0.0325427	0.0041308
ASV26	0.686406	0.243305	0.375584	Shoot-Soil	Fungi	Ascomycota	Sordariomycetes	Hypocreales	Nectriaceae	Ilyonectria	Ilyonectria_macrodidyma	0.00317862	0.0325427	0.0041308
ASV26	2.33142	7.19385e-05	0.000461097	Root-Shoot	Fungi	Ascomycota	Sordariomycetes	Hypocreales	Nectriaceae	Ilyonectria	Ilyonectria_macrodidyma	0.00317862	0.0325427	0.0041308
ASV260	-1.39121	0.0259764	0.0693835	Root-Soil	Fungi	Chytridiomycota	Spizellomycetes	Spizellomycetales	Powellomycetaceae	unidentified	Powellomycetaceae_sp	0.000491137	0.000147222	5.99705e-05
ASV260	-2.78205	1.94968e-05	0.000158295	Shoot-Soil	Fungi	Chytridiomycota	Spizellomycetes	Spizellomycetales	Powellomycetaceae	unidentified	Powellomycetaceae_sp	0.000491137	0.000147222	5.99705e-05
ASV260	1.39084	0.0343423	0.0879956	Root-Shoot	Fungi	Chytridiomycota	Spizellomycetes	Spizellomycetales	Powellomycetaceae	unidentified	Powellomycetaceae_sp	0.000491137	0.000147222	5.99705e-05
ASV262	-2.13403	0.0026944	0.0104557	Root-Soil	Fungi	Ascomycota	Orbiliomycetes	Orbiliales	Orbiliaceae	Arthrobotrys	Arthrobotrys_oligospora	0.000384841	6.53024e-05	0.000116207
ASV262	-1.27927	0.078991	0.16391	Shoot-Soil	Fungi	Ascomycota	Orbiliomycetes	Orbiliales	Orbiliaceae	Arthrobotrys	Arthrobotrys_oligospora	0.000384841	6.53024e-05	0.000116207
ASV262	-0.854763	0.248183	0.378942	Root-Shoot	Fungi	Ascomycota	Orbiliomycetes	Orbiliales	Orbiliaceae	Arthrobotrys	Arthrobotrys_oligospora	0.000384841	6.53024e-05	0.000116207
ASV263	-7.41953	0.000876783	0.00395941	Root-Soil	Fungi	Ascomycota	Dothideomycetes	Pleosporales	Didymellaceae	Endophoma	Endophoma_elongata	4.50975e-05	6.73533e-06	0.000614166
ASV263	5.48842	0.0160965	0.0462549	Shoot-Soil	Fungi	Ascomycota	Dothideomycetes	Pleosporales	Didymellaceae	Endophoma	Endophoma_elongata	4.50975e-05	6.73533e-06	0.000614166
ASV263	-12.9079	1.68362e-08	2.87057e-07	Root-Shoot	Fungi	Ascomycota	Dothideomycetes	Pleosporales	Didymellaceae	Endophoma	Endophoma_elongata	4.50975e-05	6.73533e-06	0.000614166
ASV264	-3.33603	2.09964e-06	2.19177e-05	Root-Soil	Fungi	Ascomycota	Eurotiomycetes	Chaetothyriales	unidentified	unidentified	Chaetothyriales_sp	0.000535689	1.84105e-05	9.60058e-05
ASV264	-1.46873	0.0388191	0.0963881	Shoot-Soil	Fungi	Ascomycota	Eurotiomycetes	Chaetothyriales	unidentified	unidentified	Chaetothyriales_sp	0.000535689	1.84105e-05	9.60058e-05
ASV264	-1.8673	0.0106278	0.0328467	Root-Shoot	Fungi	Ascomycota	Eurotiomycetes	Chaetothyriales	unidentified	unidentified	Chaetothyriales_sp	0.000535689	1.84105e-05	9.60058e-05
ASV265	-2.18575	0.0922456	0.183952	Root-Soil	Fungi	Ascomycota	Sordariomycetes	Coniochaetales	unidentified	unidentified	Coniochaetales_sp	0.000146733	0.000125365	0.000362694
ASV265	2.18329	0.0995384	0.193958	Shoot-Soil	Fungi	Ascomycota	Sordariomycetes	Coniochaetales	unidentified	unidentified	Coniochaetales_sp	0.000146733	0.000125365	0.000362694
ASV265	-4.36905	0.00104359	0.00454296	Root-Shoot	Fungi	Ascomycota	Sordariomycetes	Coniochaetales	unidentified	unidentified	Coniochaetales_sp	0.000146733	0.000125365	0.000362694
ASV266	-2.00899	0.00653466	0.0221356	Root-Soil	Fungi	Ascomycota	Sordariomycetes	Hypocreales	Clavicipitaceae	Metarhizium	Metarhizium_marquandii	0.000370818	0.000115276	0.000108727
ASV266	-1.51567	0.0446436	0.106957	Shoot-Soil	Fungi	Ascomycota	Sordariomycetes	Hypocreales	Clavicipitaceae	Metarhizium	Metarhizium_marquandii	0.000370818	0.000115276	0.000108727
ASV266	-0.493328	0.519206	0.641483	Root-Shoot	Fungi	Ascomycota	Sordariomycetes	Hypocreales	Clavicipitaceae	Metarhizium	Metarhizium_marquandii	0.000370818	0.000115276	0.000108727
ASV27	28.126	1.88833e-28	2.41471e-26	Root-Soil	Fungi	Ascomycota	Sordariomycetes	Hypocreales	Nectriaceae	Fusarium	Fusarium_unclassified	0	0.00823625	0.0181905
ASV27	30	1.76527e-30	3.00979e-28	Shoot-Soil	Fungi	Ascomycota	Sordariomycetes	Hypocreales	Nectriaceae	Fusarium	Fusarium_unclassified	0	0.00823625	0.0181905
ASV27	-1.87395	0.470763	0.598993	Root-Shoot	Fungi	Ascomycota	Sordariomycetes	Hypocreales	Nectriaceae	Fusarium	Fusarium_unclassified	0	0.00823625	0.0181905
ASV270	-4.75466	1.11425e-05	9.65995e-05	Root-Soil	Fungi	Ascomycota	Sordariomycetes	Sordariales	Chaetomiaceae	Chaetomiaceae_unclassified	Chaetomiaceae_unclassified	0.000417832	2.439e-05	1.2935e-05
ASV270	-4.4596	6.04235e-05	0.000391223	Shoot-Soil	Fungi	Ascomycota	Sordariomycetes	Sordariales	Chaetomiaceae	Chaetomiaceae_unclassified	Chaetomiaceae_unclassified	0.000417832	2.439e-05	1.2935e-05
ASV270	-0.295061	0.793759	0.861414	Root-Shoot	Fungi	Ascomycota	Sordariomycetes	Sordariales	Chaetomiaceae	Chaetomiaceae_unclassified	Chaetomiaceae_unclassified	0.000417832	2.439e-05	1.2935e-05
ASV273	-3.64763	1.11986e-07	1.66031e-06	Root-Soil	Fungi	Rozellomycota	Rozellomycotina_cls_Incertae_sedis	GS07	unidentified	unidentified	GS07_sp	0.000556253	4.80511e-05	5.25461e-05
ASV273	-2.83796	5.18387e-05	0.00034258	Shoot-Soil	Fungi	Rozellomycota	Rozellomycotina_cls_Incertae_sedis	GS07	unidentified	unidentified	GS07_sp	0.000556253	4.80511e-05	5.25461e-05
ASV273	-0.809667	0.263598	0.395977	Root-Shoot	Fungi	Rozellomycota	Rozellomycotina_cls_Incertae_sedis	GS07	unidentified	unidentified	GS07_sp	0.000556253	4.80511e-05	5.25461e-05
ASV274	-3.23969	0.000133104	0.000760702	Root-Soil	Fungi	Ascomycota	Sordariomycetes	Hypocreales	Hypocreaceae	Trichoderma	Trichoderma_atroviride	0.000409342	1.97054e-05	5.11418e-05
ASV274	-3.22804	0.000215336	0.00119075	Shoot-Soil	Fungi	Ascomycota	Sordariomycetes	Hypocreales	Hypocreaceae	Trichoderma	Trichoderma_atroviride	0.000409342	1.97054e-05	5.11418e-05
ASV274	-0.0116518	0.989523	0.995361	Root-Shoot	Fungi	Ascomycota	Sordariomycetes	Hypocreales	Hypocreaceae	Trichoderma	Trichoderma_atroviride	0.000409342	1.97054e-05	5.11418e-05
ASV276	-0.73015	0.73677	0.824634	Root-Soil	Fungi	Basidiomycota	Pucciniomycetes	Platygloeales	Platygloeales_unclassified	Platygloeales_unclassified	Platygloeales_unclassified	0.000146739	0.00014439	0.000243693
ASV276	1.66519	0.45553	0.586173	Shoot-Soil	Fungi	Basidiomycota	Pucciniomycetes	Platygloeales	Platygloeales_unclassified	Platygloeales_unclassified	Platygloeales_unclassified	0.000146739	0.00014439	0.000243693
ASV276	-2.39534	0.283082	0.41668	Root-Shoot	Fungi	Basidiomycota	Pucciniomycetes	Platygloeales	Platygloeales_unclassified	Platygloeales_unclassified	Platygloeales_unclassified	0.000146739	0.00014439	0.000243693
ASV28	-0.625677	0.278253	0.411943	Root-Soil	Fungi	Ascomycota	Sordariomycetes	Hypocreales	Nectriaceae	Gibberella	Gibberella_unclassified	0.00437058	0.00211043	0.00909762
ASV28	3.49832	3.61727e-09	7.11628e-08	Shoot-Soil	Fungi	Ascomycota	Sordariomycetes	Hypocreales	Nectriaceae	Gibberella	Gibberella_unclassified	0.00437058	0.00211043	0.00909762
ASV28	-4.124	3.39615e-12	1.15809e-10	Root-Shoot	Fungi	Ascomycota	Sordariomycetes	Hypocreales	Nectriaceae	Gibberella	Gibberella_unclassified	0.00437058	0.00211043	0.00909762
ASV281	-3.07258	4.82831e-06	4.53152e-05	Root-Soil	Fungi	Ascomycota	Dothideomycetes	Pleosporales	Pleosporaceae	Setosphaeria	Setosphaeria_pedicellata	0.000362541	3.78285e-05	4.18452e-05
ASV281	-2.78655	5.29016e-05	0.000346912	Shoot-Soil	Fungi	Ascomycota	Dothideomycetes	Pleosporales	Pleosporaceae	Setosphaeria	Setosphaeria_pedicellata	0.000362541	3.78285e-05	4.18452e-05
ASV281	-0.286028	0.685559	0.779252	Root-Shoot	Fungi	Ascomycota	Dothideomycetes	Pleosporales	Pleosporaceae	Setosphaeria	Setosphaeria_pedicellata	0.000362541	3.78285e-05	4.18452e-05
ASV285	-2.20225	0.0611807	0.134016	Root-Soil	Fungi	Ascomycota	Sordariomycetes	Hypocreales	Hypocreaceae	Trichoderma	Trichoderma_unclassified	0.000313223	9.07199e-05	6.0992e-05
ASV285	-1.3055	0.279146	0.412669	Shoot-Soil	Fungi	Ascomycota	Sordariomycetes	Hypocreales	Hypocreaceae	Trichoderma	Trichoderma_unclassified	0.000313223	9.07199e-05	6.0992e-05
ASV285	-0.896746	0.459452	0.589736	Root-Shoot	Fungi	Ascomycota	Sordariomycetes	Hypocreales	Hypocreaceae	Trichoderma	Trichoderma_unclassified	0.000313223	9.07199e-05	6.0992e-05
ASV286	-1.17173	NA	NA	Root-Soil	Fungi	Ascomycota	Pezizomycetes	Pezizales	Pezizaceae	Peziza	Peziza_buxea	0.000340623	0.000174125	0.000103144
ASV286	-0.180353	NA	NA	Shoot-Soil	Fungi	Ascomycota	Pezizomycetes	Pezizales	Pezizaceae	Peziza	Peziza_buxea	0.000340623	0.000174125	0.000103144
ASV286	-0.991372	NA	NA	Root-Shoot	Fungi	Ascomycota	Pezizomycetes	Pezizales	Pezizaceae	Peziza	Peziza_buxea	0.000340623	0.000174125	0.000103144
ASV287	-3.18676	1.04441e-08	1.90071e-07	Root-Soil	Fungi	Chytridiomycota	Spizellomycetes	Spizellomycetales	Powellomycetaceae	Powellomycetaceae_unclassified	Powellomycetaceae_unclassified	0.000444281	4.10019e-05	6.5493e-05
ASV287	-1.94701	0.000547146	0.00266538	Shoot-Soil	Fungi	Chytridiomycota	Spizellomycetes	Spizellomycetales	Powellomycetaceae	Powellomycetaceae_unclassified	Powellomycetaceae_unclassified	0.000444281	4.10019e-05	6.5493e-05
ASV287	-1.23976	0.0344069	0.0879956	Root-Shoot	Fungi	Chytridiomycota	Spizellomycetes	Spizellomycetales	Powellomycetaceae	Powellomycetaceae_unclassified	Powellomycetaceae_unclassified	0.000444281	4.10019e-05	6.5493e-05
ASV29	-12.7088	NA	NA	Root-Soil	Fungi	Ascomycota	Sordariomycetes	Hypocreales	Nectriaceae	Fusarium	Fusarium_acutatum	0.0145208	0.00131569	0.0100689
ASV29	1.58128	NA	NA	Shoot-Soil	Fungi	Ascomycota	Sordariomycetes	Hypocreales	Nectriaceae	Fusarium	Fusarium_acutatum	0.0145208	0.00131569	0.0100689
ASV29	-14.2901	NA	NA	Root-Shoot	Fungi	Ascomycota	Sordariomycetes	Hypocreales	Nectriaceae	Fusarium	Fusarium_acutatum	0.0145208	0.00131569	0.0100689
ASV291	-0.608163	0.446164	0.579957	Root-Soil	Fungi	Ascomycota	Dothideomycetes	Pleosporales	Pleosporaceae	Alternaria	Alternaria_terricola	0.000368808	0.000172804	3.73066e-05
ASV291	-2.75086	0.000948373	0.00421533	Shoot-Soil	Fungi	Ascomycota	Dothideomycetes	Pleosporales	Pleosporaceae	Alternaria	Alternaria_terricola	0.000368808	0.000172804	3.73066e-05
ASV291	2.1427	0.010341	0.0322121	Root-Shoot	Fungi	Ascomycota	Dothideomycetes	Pleosporales	Pleosporaceae	Alternaria	Alternaria_terricola	0.000368808	0.000172804	3.73066e-05
ASV292	-1.38302	0.34167	0.474926	Root-Soil	Fungi	Basidiomycota	Agaricomycetes	Cantharellales	Cantharellales_fam_Incertae_sedis	Minimedusa	Minimedusa_polyspora	0.000626447	7.7793e-05	0.000304924
ASV292	1.62074	0.276538	0.411189	Shoot-Soil	Fungi	Basidiomycota	Agaricomycetes	Cantharellales	Cantharellales_fam_Incertae_sedis	Minimedusa	Minimedusa_polyspora	0.000626447	7.7793e-05	0.000304924
ASV292	-3.00376	0.0443569	0.106807	Root-Shoot	Fungi	Basidiomycota	Agaricomycetes	Cantharellales	Cantharellales_fam_Incertae_sedis	Minimedusa	Minimedusa_polyspora	0.000626447	7.7793e-05	0.000304924
ASV293	-3.01197	0.101635	0.197667	Root-Soil	Fungi	Chytridiomycota	Spizellomycetes	Spizellomycetales	Powellomycetaceae	unidentified	Powellomycetaceae_sp	0.000232346	9.2688e-05	0.000242172
ASV293	-1.80786	0.338907	0.47299	Shoot-Soil	Fungi	Chytridiomycota	Spizellomycetes	Spizellomycetales	Powellomycetaceae	unidentified	Powellomycetaceae_sp	0.000232346	9.2688e-05	0.000242172
ASV293	-1.20411	0.525155	0.645713	Root-Shoot	Fungi	Chytridiomycota	Spizellomycetes	Spizellomycetales	Powellomycetaceae	unidentified	Powellomycetaceae_sp	0.000232346	9.2688e-05	0.000242172
ASV3	4.04032e-11	1	1	Root-Soil	Fungi	Mortierellomycota	Mortierellomycetes	Mortierellales	Mortierellaceae	Mortierella	Mortierella_elongata	0.0658222	0.0800998	0.0498426
ASV3	5.93758e-11	1	1	Shoot-Soil	Fungi	Mortierellomycota	Mortierellomycetes	Mortierellales	Mortierellaceae	Mortierella	Mortierella_elongata	0.0658222	0.0800998	0.0498426
ASV3	-1.89726e-11	1	1	Root-Shoot	Fungi	Mortierellomycota	Mortierellomycetes	Mortierellales	Mortierellaceae	Mortierella	Mortierella_elongata	0.0658222	0.0800998	0.0498426
ASV30	-1.26656	0.0202952	0.0565821	Root-Soil	Fungi	Mortierellomycota	Mortierellomycetes	Mortierellales	Mortierellaceae	Mortierella	Mortierella_elongata	0.01007	0.00303879	0.00596915
ASV30	-0.66647	0.234616	0.365873	Shoot-Soil	Fungi	Mortierellomycota	Mortierellomycetes	Mortierellales	Mortierellaceae	Mortierella	Mortierella_elongata	0.01007	0.00303879	0.00596915
ASV30	-0.600094	0.284572	0.417672	Root-Shoot	Fungi	Mortierellomycota	Mortierellomycetes	Mortierellales	Mortierellaceae	Mortierella	Mortierella_elongata	0.01007	0.00303879	0.00596915
ASV300	1.07454	NA	NA	Root-Soil	Fungi	Basidiomycota	Exobasidiomycetes	Golubeviales	Golubeviaceae	Golubevia	Golubevia_pallescens	6.20344e-06	4.52331e-05	0.00123804
ASV300	16.7459	NA	NA	Shoot-Soil	Fungi	Basidiomycota	Exobasidiomycetes	Golubeviales	Golubeviaceae	Golubevia	Golubevia_pallescens	6.20344e-06	4.52331e-05	0.00123804
ASV300	-15.6714	NA	NA	Root-Shoot	Fungi	Basidiomycota	Exobasidiomycetes	Golubeviales	Golubeviaceae	Golubevia	Golubevia_pallescens	6.20344e-06	4.52331e-05	0.00123804
ASV301	-2.23544	0.0116291	0.0353014	Root-Soil	Fungi	Ascomycota	Sordariomycetes	Sordariales	Lasiosphaeriaceae	Schizothecium	Schizothecium_unclassified	0.000329165	6.85108e-05	9.67283e-05
ASV301	-1.23433	0.173514	0.291469	Shoot-Soil	Fungi	Ascomycota	Sordariomycetes	Sordariales	Lasiosphaeriaceae	Schizothecium	Schizothecium_unclassified	0.000329165	6.85108e-05	9.67283e-05
ASV301	-1.00111	0.275989	0.411015	Root-Shoot	Fungi	Ascomycota	Sordariomycetes	Sordariales	Lasiosphaeriaceae	Schizothecium	Schizothecium_unclassified	0.000329165	6.85108e-05	9.67283e-05
ASV304	-2.8525	2.63584e-05	0.000204199	Root-Soil	Fungi	Ascomycota	Leotiomycetes	Helotiales	Helotiaceae	Scytalidium	Scytalidium_lignicola	0.000356302	3.97573e-05	7.17755e-05
ASV304	-0.987377	0.149481	0.265485	Shoot-Soil	Fungi	Ascomycota	Leotiomycetes	Helotiales	Helotiaceae	Scytalidium	Scytalidium_lignicola	0.000356302	3.97573e-05	7.17755e-05
ASV304	-1.86512	0.00792376	0.0256519	Root-Shoot	Fungi	Ascomycota	Leotiomycetes	Helotiales	Helotiaceae	Scytalidium	Scytalidium_lignicola	0.000356302	3.97573e-05	7.17755e-05
ASV305	-1.61017	0.145333	0.259468	Root-Soil	Fungi	Chytridiomycota	Spizellomycetes	Spizellomycetales	Powellomycetaceae	unidentified	Powellomycetaceae_sp	0.000245565	0.000113519	9.91525e-05
ASV305	-1.4786	0.193784	0.315168	Shoot-Soil	Fungi	Chytridiomycota	Spizellomycetes	Spizellomycetales	Powellomycetaceae	unidentified	Powellomycetaceae_sp	0.000245565	0.000113519	9.91525e-05
ASV305	-0.131577	0.908226	0.949045	Root-Shoot	Fungi	Chytridiomycota	Spizellomycetes	Spizellomycetales	Powellomycetaceae	unidentified	Powellomycetaceae_sp	0.000245565	0.000113519	9.91525e-05
ASV307	-3.24699	3.93712e-05	0.000275868	Root-Soil	Fungi	Chytridiomycota	Spizellomycetes	Spizellomycetales	Powellomycetaceae	unidentified	Powellomycetaceae_sp	0.000405683	2.53458e-05	4.37772e-05
ASV307	-3.47812	1.94185e-05	0.000158295	Shoot-Soil	Fungi	Chytridiomycota	Spizellomycetes	Spizellomycetales	Powellomycetaceae	unidentified	Powellomycetaceae_sp	0.000405683	2.53458e-05	4.37772e-05
ASV307	0.231126	0.781069	0.853563	Root-Shoot	Fungi	Chytridiomycota	Spizellomycetes	Spizellomycetales	Powellomycetaceae	unidentified	Powellomycetaceae_sp	0.000405683	2.53458e-05	4.37772e-05
ASV308	-2.73319	NA	NA	Root-Soil	Fungi	Basidiomycota	Pucciniomycetes	Platygloeales	Platygloeales_unclassified	Platygloeales_unclassified	Platygloeales_unclassified	0.000308945	0.000127867	0.000863362
ASV308	-1.03218	NA	NA	Shoot-Soil	Fungi	Basidiomycota	Pucciniomycetes	Platygloeales	Platygloeales_unclassified	Platygloeales_unclassified	Platygloeales_unclassified	0.000308945	0.000127867	0.000863362
ASV308	-1.70101	NA	NA	Root-Shoot	Fungi	Basidiomycota	Pucciniomycetes	Platygloeales	Platygloeales_unclassified	Platygloeales_unclassified	Platygloeales_unclassified	0.000308945	0.000127867	0.000863362
ASV309	-5.09355	0.00141558	0.00600887	Root-Soil	Fungi	Basidiomycota	Agaricomycetes	Agaricales	Psathyrellaceae	Coprinellus	Coprinellus_verrucispermus	0.00041178	0	7.02424e-05
ASV309	-2.5961	0.11232	0.213179	Shoot-Soil	Fungi	Basidiomycota	Agaricomycetes	Agaricales	Psathyrellaceae	Coprinellus	Coprinellus_verrucispermus	0.00041178	0	7.02424e-05
ASV309	-2.49745	0.12912	0.237572	Root-Shoot	Fungi	Basidiomycota	Agaricomycetes	Agaricales	Psathyrellaceae	Coprinellus	Coprinellus_verrucispermus	0.00041178	0	7.02424e-05
ASV31	-3.10605	5.59606e-08	8.71964e-07	Root-Soil	Fungi	Mortierellomycota	Mortierellomycetes	Mortierellales	Mortierellaceae	Mortierella	Mortierella_angusta	0.0159474	0.00161299	0.000853499
ASV31	-3.08506	1.51062e-07	2.08833e-06	Shoot-Soil	Fungi	Mortierellomycota	Mortierellomycetes	Mortierellales	Mortierellaceae	Mortierella	Mortierella_angusta	0.0159474	0.00161299	0.000853499
ASV31	-0.020989	0.971588	0.983021	Root-Shoot	Fungi	Mortierellomycota	Mortierellomycetes	Mortierellales	Mortierellaceae	Mortierella	Mortierella_angusta	0.0159474	0.00161299	0.000853499
ASV311	-4.72518	0.00025865	0.00138533	Root-Soil	Fungi	Fungi_unclassified	Fungi_unclassified	Fungi_unclassified	Fungi_unclassified	Fungi_unclassified	Fungi_unclassified	0.00023247	2.91344e-05	8.48564e-05
ASV311	-4.16398	0.00172155	0.00710137	Shoot-Soil	Fungi	Fungi_unclassified	Fungi_unclassified	Fungi_unclassified	Fungi_unclassified	Fungi_unclassified	Fungi_unclassified	0.00023247	2.91344e-05	8.48564e-05
ASV311	-0.561199	0.675324	0.773636	Root-Shoot	Fungi	Fungi_unclassified	Fungi_unclassified	Fungi_unclassified	Fungi_unclassified	Fungi_unclassified	Fungi_unclassified	0.00023247	2.91344e-05	8.48564e-05
ASV313	-2.26656	NA	NA	Root-Soil	Fungi	Ascomycota	Sordariomycetes	Hypocreales	Nectriaceae	Cylindrocarpon	Cylindrocarpon_sp	0.000293865	8.77306e-05	0.000136746
ASV313	-2.3038	NA	NA	Shoot-Soil	Fungi	Ascomycota	Sordariomycetes	Hypocreales	Nectriaceae	Cylindrocarpon	Cylindrocarpon_sp	0.000293865	8.77306e-05	0.000136746
ASV313	0.0372463	NA	NA	Root-Shoot	Fungi	Ascomycota	Sordariomycetes	Hypocreales	Nectriaceae	Cylindrocarpon	Cylindrocarpon_sp	0.000293865	8.77306e-05	0.000136746
ASV316	-2.41443	0.00762839	0.0248086	Root-Soil	Fungi	Zoopagomycota	Zoopagomycetes	Zoopagales	Piptocephalidaceae	Syncephalis	Syncephalis_sp	0.000379393	6.0457e-05	4.68484e-05
ASV316	-2.20354	0.0177876	0.0502673	Shoot-Soil	Fungi	Zoopagomycota	Zoopagomycetes	Zoopagales	Piptocephalidaceae	Syncephalis	Syncephalis_sp	0.000379393	6.0457e-05	4.68484e-05
ASV316	-0.210889	0.822606	0.884886	Root-Shoot	Fungi	Zoopagomycota	Zoopagomycetes	Zoopagales	Piptocephalidaceae	Syncephalis	Syncephalis_sp	0.000379393	6.0457e-05	4.68484e-05
ASV317	-3.04639	0.00637824	0.0218958	Root-Soil	Fungi	Ascomycota	Sordariomycetes	Hypocreales	Nectriaceae	Volutella	Volutella_consors	0.000165878	3.80927e-05	0.000384327
ASV317	-1.22543	0.28274	0.41668	Shoot-Soil	Fungi	Ascomycota	Sordariomycetes	Hypocreales	Nectriaceae	Volutella	Volutella_consors	0.000165878	3.80927e-05	0.000384327
ASV317	-1.82096	0.113855	0.21551	Root-Shoot	Fungi	Ascomycota	Sordariomycetes	Hypocreales	Nectriaceae	Volutella	Volutella_consors	0.000165878	3.80927e-05	0.000384327
ASV318	1.06964	NA	NA	Root-Soil	Fungi	Ascomycota	Dothideomycetes	Pleosporales	Pleosporaceae	Alternaria	Alternaria_alternata	6.49332e-05	0.000516778	0.000228203
ASV318	1.33115	NA	NA	Shoot-Soil	Fungi	Ascomycota	Dothideomycetes	Pleosporales	Pleosporaceae	Alternaria	Alternaria_alternata	6.49332e-05	0.000516778	0.000228203
ASV318	-0.261509	NA	NA	Root-Shoot	Fungi	Ascomycota	Dothideomycetes	Pleosporales	Pleosporaceae	Alternaria	Alternaria_alternata	6.49332e-05	0.000516778	0.000228203
ASV32	-1.00201	0.0994887	0.193958	Root-Soil	Fungi	Mortierellomycota	Mortierellomycetes	Mortierellales	Mortierellaceae	Mortierella	Mortierella_gamsii	0.00770723	0.00548965	0.00750986
ASV32	0.164428	0.792629	0.861414	Shoot-Soil	Fungi	Mortierellomycota	Mortierellomycetes	Mortierellales	Mortierellaceae	Mortierella	Mortierella_gamsii	0.00770723	0.00548965	0.00750986
ASV32	-1.16643	0.0618925	0.134715	Root-Shoot	Fungi	Mortierellomycota	Mortierellomycetes	Mortierellales	Mortierellaceae	Mortierella	Mortierella_gamsii	0.00770723	0.00548965	0.00750986
ASV320	-2.97561	0.000550095	0.00266705	Root-Soil	Fungi	Fungi_unclassified	Fungi_unclassified	Fungi_unclassified	Fungi_unclassified	Fungi_unclassified	Fungi_unclassified	0.000243185	5.25388e-05	5.79261e-05
ASV320	-1.76949	0.0444637	0.106807	Shoot-Soil	Fungi	Fungi_unclassified	Fungi_unclassified	Fungi_unclassified	Fungi_unclassified	Fungi_unclassified	Fungi_unclassified	0.000243185	5.25388e-05	5.79261e-05
ASV320	-1.20612	0.176317	0.294245	Root-Shoot	Fungi	Fungi_unclassified	Fungi_unclassified	Fungi_unclassified	Fungi_unclassified	Fungi_unclassified	Fungi_unclassified	0.000243185	5.25388e-05	5.79261e-05
ASV321	-1.81548	0.127761	0.236595	Root-Soil	Fungi	Ascomycota	Leotiomycetes	Helotiales	Helotiales_unclassified	Helotiales_unclassified	Helotiales_unclassified	0.000206663	3.63071e-05	0.000109696
ASV321	-0.422808	0.729178	0.81703	Shoot-Soil	Fungi	Ascomycota	Leotiomycetes	Helotiales	Helotiales_unclassified	Helotiales_unclassified	Helotiales_unclassified	0.000206663	3.63071e-05	0.000109696
ASV321	-1.39268	0.257413	0.390124	Root-Shoot	Fungi	Ascomycota	Leotiomycetes	Helotiales	Helotiales_unclassified	Helotiales_unclassified	Helotiales_unclassified	0.000206663	3.63071e-05	0.000109696
ASV323	1.1476	NA	NA	Root-Soil	Fungi	Ascomycota	Sordariomycetes	Microascales	Ceratocystidaceae	Ceratocystis	Ceratocystis_sp	0.000173339	0.000518312	2.10458e-05
ASV323	-2.62714	NA	NA	Shoot-Soil	Fungi	Ascomycota	Sordariomycetes	Microascales	Ceratocystidaceae	Ceratocystis	Ceratocystis_sp	0.000173339	0.000518312	2.10458e-05
ASV323	3.77474	NA	NA	Root-Shoot	Fungi	Ascomycota	Sordariomycetes	Microascales	Ceratocystidaceae	Ceratocystis	Ceratocystis_sp	0.000173339	0.000518312	2.10458e-05
ASV328	-3.40527	8.96317e-06	7.83703e-05	Root-Soil	Fungi	Mortierellomycota	Mortierellomycetes	Mortierellales	Mortierellaceae	Mortierella	Mortierella_bisporalis	0.000444163	1.56013e-05	4.01825e-05
ASV328	-2.75807	0.000437729	0.00218437	Shoot-Soil	Fungi	Mortierellomycota	Mortierellomycetes	Mortierellales	Mortierellaceae	Mortierella	Mortierella_bisporalis	0.000444163	1.56013e-05	4.01825e-05
ASV328	-0.647205	0.419674	0.555889	Root-Shoot	Fungi	Mortierellomycota	Mortierellomycetes	Mortierellales	Mortierellaceae	Mortierella	Mortierella_bisporalis	0.000444163	1.56013e-05	4.01825e-05
ASV33	0.7991	0.245511	0.376968	Root-Soil	Fungi	Fungi_unclassified	Fungi_unclassified	Fungi_unclassified	Fungi_unclassified	Fungi_unclassified	Fungi_unclassified	0.000288978	0.000238814	0.0300009
ASV33	6.45231	3.09037e-20	2.43189e-18	Shoot-Soil	Fungi	Fungi_unclassified	Fungi_unclassified	Fungi_unclassified	Fungi_unclassified	Fungi_unclassified	Fungi_unclassified	0.000288978	0.000238814	0.0300009
ASV33	-5.65321	8.21901e-16	4.94591e-14	Root-Shoot	Fungi	Fungi_unclassified	Fungi_unclassified	Fungi_unclassified	Fungi_unclassified	Fungi_unclassified	Fungi_unclassified	0.000288978	0.000238814	0.0300009
ASV330	-1.73485	0.0573139	0.128093	Root-Soil	Fungi	Ascomycota	Sordariomycetes	Hypocreales	Nectriaceae	Nectriaceae_unclassified	Nectriaceae_unclassified	0.000257824	4.34492e-05	5.59782e-05
ASV330	-1.62701	0.0827752	0.17038	Shoot-Soil	Fungi	Ascomycota	Sordariomycetes	Hypocreales	Nectriaceae	Nectriaceae_unclassified	Nectriaceae_unclassified	0.000257824	4.34492e-05	5.59782e-05
ASV330	-0.107839	0.909295	0.949193	Root-Shoot	Fungi	Ascomycota	Sordariomycetes	Hypocreales	Nectriaceae	Nectriaceae_unclassified	Nectriaceae_unclassified	0.000257824	4.34492e-05	5.59782e-05
ASV334	-1.03786	0.467873	0.596801	Root-Soil	Fungi	Ascomycota	Sordariomycetes	Sordariales	Cephalothecaceae	Phialemonium	Phialemonium_inflatum	0.000158992	7.86575e-05	4.7977e-05
ASV334	-1.27542	0.386174	0.520496	Shoot-Soil	Fungi	Ascomycota	Sordariomycetes	Sordariales	Cephalothecaceae	Phialemonium	Phialemonium_inflatum	0.000158992	7.86575e-05	4.7977e-05
ASV334	0.237557	0.872053	0.922555	Root-Shoot	Fungi	Ascomycota	Sordariomycetes	Sordariales	Cephalothecaceae	Phialemonium	Phialemonium_inflatum	0.000158992	7.86575e-05	4.7977e-05
ASV335	-1.90151	0.00672019	0.0225034	Root-Soil	Fungi	Ascomycota	Laboulbeniomycetes	Pyxidiophorales	Pyxidiophorales_unclassified	Pyxidiophorales_unclassified	Pyxidiophorales_unclassified	0.00029866	6.39649e-05	7.65637e-05
ASV335	-1.02785	0.151324	0.266445	Shoot-Soil	Fungi	Ascomycota	Laboulbeniomycetes	Pyxidiophorales	Pyxidiophorales_unclassified	Pyxidiophorales_unclassified	Pyxidiophorales_unclassified	0.00029866	6.39649e-05	7.65637e-05
ASV335	-0.873656	0.231165	0.363259	Root-Shoot	Fungi	Ascomycota	Laboulbeniomycetes	Pyxidiophorales	Pyxidiophorales_unclassified	Pyxidiophorales_unclassified	Pyxidiophorales_unclassified	0.00029866	6.39649e-05	7.65637e-05
ASV337	-4.13193	0.0431508	0.104853	Root-Soil	Fungi	Basidiomycota	Agaricomycetes	Agaricales	Psathyrellaceae	Coprinellus	Coprinellus_verrucispermus	0.00023951	0	2.78887e-05
ASV337	-3.4851	0.0971539	0.190869	Shoot-Soil	Fungi	Basidiomycota	Agaricomycetes	Agaricales	Psathyrellaceae	Coprinellus	Coprinellus_verrucispermus	0.00023951	0	2.78887e-05
ASV337	-0.646829	0.758918	0.841141	Root-Shoot	Fungi	Basidiomycota	Agaricomycetes	Agaricales	Psathyrellaceae	Coprinellus	Coprinellus_verrucispermus	0.00023951	0	2.78887e-05
ASV339	-1.89195	0.0727019	0.153062	Root-Soil	Fungi	Chytridiomycota	Spizellomycetes	Spizellomycetales	unidentified	unidentified	Spizellomycetales_sp	0.000159562	2.77312e-05	5.70031e-05
ASV339	-1.6079	0.137878	0.249203	Shoot-Soil	Fungi	Chytridiomycota	Spizellomycetes	Spizellomycetales	unidentified	unidentified	Spizellomycetales_sp	0.000159562	2.77312e-05	5.70031e-05
ASV339	-0.284052	0.794892	0.861414	Root-Shoot	Fungi	Chytridiomycota	Spizellomycetes	Spizellomycetales	unidentified	unidentified	Spizellomycetales_sp	0.000159562	2.77312e-05	5.70031e-05
ASV34	-0.528859	NA	NA	Root-Soil	Fungi	Fungi_unclassified	Fungi_unclassified	Fungi_unclassified	Fungi_unclassified	Fungi_unclassified	Fungi_unclassified	0.00751578	0.000867002	0.00186442
ASV34	2.47818	NA	NA	Shoot-Soil	Fungi	Fungi_unclassified	Fungi_unclassified	Fungi_unclassified	Fungi_unclassified	Fungi_unclassified	Fungi_unclassified	0.00751578	0.000867002	0.00186442
ASV34	-3.00704	NA	NA	Root-Shoot	Fungi	Fungi_unclassified	Fungi_unclassified	Fungi_unclassified	Fungi_unclassified	Fungi_unclassified	Fungi_unclassified	0.00751578	0.000867002	0.00186442
ASV340	-1.64357	0.0284668	0.0752493	Root-Soil	Fungi	Chytridiomycota	Spizellomycetes	Spizellomycetales	Powellomycetaceae	Powellomyces	Powellomyces_sp	0.000243395	9.68775e-05	5.80105e-05
ASV340	-1.1215	0.144642	0.258686	Shoot-Soil	Fungi	Chytridiomycota	Spizellomycetes	Spizellomycetales	Powellomycetaceae	Powellomyces	Powellomyces_sp	0.000243395	9.68775e-05	5.80105e-05
ASV340	-0.522076	0.503735	0.627675	Root-Shoot	Fungi	Chytridiomycota	Spizellomycetes	Spizellomycetales	Powellomycetaceae	Powellomyces	Powellomyces_sp	0.000243395	9.68775e-05	5.80105e-05
ASV341	-3.42691	9.47119e-09	1.76164e-07	Root-Soil	Fungi	Ascomycota	Sordariomycetes	Hypocreales	Hypocreales_fam_Incertae_sedis	Acremonium	Acremonium_rutilum	0.000307476	1.31289e-05	4.93774e-05
ASV341	-2.01112	0.000848139	0.0038589	Shoot-Soil	Fungi	Ascomycota	Sordariomycetes	Hypocreales	Hypocreales_fam_Incertae_sedis	Acremonium	Acremonium_rutilum	0.000307476	1.31289e-05	4.93774e-05
ASV341	-1.41578	0.0244584	0.0660183	Root-Shoot	Fungi	Ascomycota	Sordariomycetes	Hypocreales	Hypocreales_fam_Incertae_sedis	Acremonium	Acremonium_rutilum	0.000307476	1.31289e-05	4.93774e-05
ASV342	-6.14984	1.42259e-07	1.99358e-06	Root-Soil	Fungi	Ascomycota	Leotiomycetes	Helotiales	Helotiaceae	Helotiaceae_unclassified	Helotiaceae_unclassified	0.000207562	5.66119e-05	0.000119344
ASV342	-2.72676	0.0222884	0.0609654	Shoot-Soil	Fungi	Ascomycota	Leotiomycetes	Helotiales	Helotiaceae	Helotiaceae_unclassified	Helotiaceae_unclassified	0.000207562	5.66119e-05	0.000119344
ASV342	-3.42308	0.00465739	0.0169556	Root-Shoot	Fungi	Ascomycota	Leotiomycetes	Helotiales	Helotiaceae	Helotiaceae_unclassified	Helotiaceae_unclassified	0.000207562	5.66119e-05	0.000119344
ASV344	-3.40877	0.001719	0.00710137	Root-Soil	Fungi	Fungi_unclassified	Fungi_unclassified	Fungi_unclassified	Fungi_unclassified	Fungi_unclassified	Fungi_unclassified	0.000341923	2.50784e-05	2.95269e-05
ASV344	-2.16921	0.0510623	0.117916	Shoot-Soil	Fungi	Fungi_unclassified	Fungi_unclassified	Fungi_unclassified	Fungi_unclassified	Fungi_unclassified	Fungi_unclassified	0.000341923	2.50784e-05	2.95269e-05
ASV344	-1.23956	0.271784	0.407078	Root-Shoot	Fungi	Fungi_unclassified	Fungi_unclassified	Fungi_unclassified	Fungi_unclassified	Fungi_unclassified	Fungi_unclassified	0.000341923	2.50784e-05	2.95269e-05
ASV345	5.87972	1.42646e-05	0.000121606	Root-Soil	Fungi	Fungi_unclassified	Fungi_unclassified	Fungi_unclassified	Fungi_unclassified	Fungi_unclassified	Fungi_unclassified	3.29141e-05	0.000496133	0.000399842
ASV345	6.60558	2.07844e-06	2.19177e-05	Shoot-Soil	Fungi	Fungi_unclassified	Fungi_unclassified	Fungi_unclassified	Fungi_unclassified	Fungi_unclassified	Fungi_unclassified	3.29141e-05	0.000496133	0.000399842
ASV345	-0.725867	0.59896	0.713313	Root-Shoot	Fungi	Fungi_unclassified	Fungi_unclassified	Fungi_unclassified	Fungi_unclassified	Fungi_unclassified	Fungi_unclassified	3.29141e-05	0.000496133	0.000399842
ASV346	-0.493237	0.610137	0.724096	Root-Soil	Fungi	Chytridiomycota	Rhizophydiomycetes	Rhizophydiales	Rhizophydiales_fam_Incertae_sedis	Operculomyces	Operculomyces_laminatus	0.00015088	0.00012218	0.000113259
ASV346	-0.602898	0.544748	0.663425	Shoot-Soil	Fungi	Chytridiomycota	Rhizophydiomycetes	Rhizophydiales	Rhizophydiales_fam_Incertae_sedis	Operculomyces	Operculomyces_laminatus	0.00015088	0.00012218	0.000113259
ASV346	0.109661	0.912703	0.950621	Root-Shoot	Fungi	Chytridiomycota	Rhizophydiomycetes	Rhizophydiales	Rhizophydiales_fam_Incertae_sedis	Operculomyces	Operculomyces_laminatus	0.00015088	0.00012218	0.000113259
ASV347	-2.86209	0.0256978	0.068819	Root-Soil	Fungi	Ascomycota	Sordariomycetes	Sordariales	Chaetomiaceae	Chaetomium	Chaetomium_angustispirale	0.000179628	9.78854e-06	0.000169487
ASV347	1.25	0.337977	0.472337	Shoot-Soil	Fungi	Ascomycota	Sordariomycetes	Sordariales	Chaetomiaceae	Chaetomium	Chaetomium_angustispirale	0.000179628	9.78854e-06	0.000169487
ASV347	-4.1121	0.0018037	0.00735132	Root-Shoot	Fungi	Ascomycota	Sordariomycetes	Sordariales	Chaetomiaceae	Chaetomium	Chaetomium_angustispirale	0.000179628	9.78854e-06	0.000169487
ASV349	-1.79476	0.0169165	0.0482051	Root-Soil	Fungi	Ascomycota	Sordariomycetes	Sordariomycetes_unclassified	Sordariomycetes_unclassified	Sordariomycetes_unclassified	Sordariomycetes_unclassified	0.000260805	0.000140714	9.60882e-05
ASV349	-0.744049	0.332503	0.465322	Shoot-Soil	Fungi	Ascomycota	Sordariomycetes	Sordariomycetes_unclassified	Sordariomycetes_unclassified	Sordariomycetes_unclassified	Sordariomycetes_unclassified	0.000260805	0.000140714	9.60882e-05
ASV349	-1.05071	0.17764	0.29597	Root-Shoot	Fungi	Ascomycota	Sordariomycetes	Sordariomycetes_unclassified	Sordariomycetes_unclassified	Sordariomycetes_unclassified	Sordariomycetes_unclassified	0.000260805	0.000140714	9.60882e-05
ASV35	-2.35252	7.41907e-05	0.00047141	Root-Soil	Fungi	Ascomycota	Sordariomycetes	Glomerellales	Plectosphaerellaceae	Verticillium	Verticillium_dahliae	0.00378864	0.000924747	0.00874368
ASV35	2.53444	2.98547e-05	0.000222127	Shoot-Soil	Fungi	Ascomycota	Sordariomycetes	Glomerellales	Plectosphaerellaceae	Verticillium	Verticillium_dahliae	0.00378864	0.000924747	0.00874368
ASV35	-4.88697	1.07749e-15	6.12374e-14	Root-Shoot	Fungi	Ascomycota	Sordariomycetes	Glomerellales	Plectosphaerellaceae	Verticillium	Verticillium_dahliae	0.00378864	0.000924747	0.00874368
ASV350	-3.19208	0.184207	0.303545	Root-Soil	Fungi	Ascomycota	Pezizomycetes	Pezizales	Pyronemataceae	Cheilymenia	Cheilymenia_stercorea	0.000174945	2.0579e-05	3.86012e-05
ASV350	-0.718004	0.771073	0.849094	Shoot-Soil	Fungi	Ascomycota	Pezizomycetes	Pezizales	Pyronemataceae	Cheilymenia	Cheilymenia_stercorea	0.000174945	2.0579e-05	3.86012e-05
ASV350	-2.47408	0.316918	0.452804	Root-Shoot	Fungi	Ascomycota	Pezizomycetes	Pezizales	Pyronemataceae	Cheilymenia	Cheilymenia_stercorea	0.000174945	2.0579e-05	3.86012e-05
ASV351	-1.57546	0.0583608	0.129789	Root-Soil	Fungi	Chytridiomycota	Chytridiomycota_unclassified	Chytridiomycota_unclassified	Chytridiomycota_unclassified	Chytridiomycota_unclassified	Chytridiomycota_unclassified	0.00030082	0.000116771	2.2662e-05
ASV351	-3.00188	0.000517375	0.00255027	Shoot-Soil	Fungi	Chytridiomycota	Chytridiomycota_unclassified	Chytridiomycota_unclassified	Chytridiomycota_unclassified	Chytridiomycota_unclassified	Chytridiomycota_unclassified	0.00030082	0.000116771	2.2662e-05
ASV351	1.42642	0.103528	0.199819	Root-Shoot	Fungi	Chytridiomycota	Chytridiomycota_unclassified	Chytridiomycota_unclassified	Chytridiomycota_unclassified	Chytridiomycota_unclassified	Chytridiomycota_unclassified	0.00030082	0.000116771	2.2662e-05
ASV352	-2.42545	0.000600411	0.00285957	Root-Soil	Fungi	Ascomycota	Eurotiomycetes	Chaetothyriales	Herpotrichiellaceae	Cladophialophora	Cladophialophora_sp	0.000288905	3.20881e-05	4.25797e-05
ASV352	-2.21844	0.00223565	0.00879643	Shoot-Soil	Fungi	Ascomycota	Eurotiomycetes	Chaetothyriales	Herpotrichiellaceae	Cladophialophora	Cladophialophora_sp	0.000288905	3.20881e-05	4.25797e-05
ASV352	-0.207011	0.780898	0.853563	Root-Shoot	Fungi	Ascomycota	Eurotiomycetes	Chaetothyriales	Herpotrichiellaceae	Cladophialophora	Cladophialophora_sp	0.000288905	3.20881e-05	4.25797e-05
ASV353	-1.2067	0.322033	0.455028	Root-Soil	Fungi	Ascomycota	Pezizomycetes	Pezizales	Pyronemataceae	Cheilymenia	Cheilymenia_stercorea	0.000310286	0.000125333	4.47779e-05
ASV353	-1.72806	0.168625	0.286453	Shoot-Soil	Fungi	Ascomycota	Pezizomycetes	Pezizales	Pyronemataceae	Cheilymenia	Cheilymenia_stercorea	0.000310286	0.000125333	4.47779e-05
ASV353	0.521357	0.678875	0.775966	Root-Shoot	Fungi	Ascomycota	Pezizomycetes	Pezizales	Pyronemataceae	Cheilymenia	Cheilymenia_stercorea	0.000310286	0.000125333	4.47779e-05
ASV354	-3.74641	2.58588e-06	2.67207e-05	Root-Soil	Fungi	Ascomycota	Sordariomycetes	Hypocreales	Bionectriaceae	Gliomastix	Gliomastix_tumulicola	0.000320399	2.40807e-05	6.27081e-05
ASV354	-0.805209	0.316321	0.452804	Shoot-Soil	Fungi	Ascomycota	Sordariomycetes	Hypocreales	Bionectriaceae	Gliomastix	Gliomastix_tumulicola	0.000320399	2.40807e-05	6.27081e-05
ASV354	-2.9412	0.000358183	0.00181396	Root-Shoot	Fungi	Ascomycota	Sordariomycetes	Hypocreales	Bionectriaceae	Gliomastix	Gliomastix_tumulicola	0.000320399	2.40807e-05	6.27081e-05
ASV355	-2.07102	0.189063	0.309954	Root-Soil	Fungi	Chytridiomycota	Chytridiomycetes	Chytridiales	Chytridiaceae	unidentified	Chytridiaceae_sp	0.00012822	4.51268e-05	1.33893e-06
ASV355	-2.76909	0.0881705	0.177207	Shoot-Soil	Fungi	Chytridiomycota	Chytridiomycetes	Chytridiales	Chytridiaceae	unidentified	Chytridiaceae_sp	0.00012822	4.51268e-05	1.33893e-06
ASV355	0.698077	0.668888	0.768845	Root-Shoot	Fungi	Chytridiomycota	Chytridiomycetes	Chytridiales	Chytridiaceae	unidentified	Chytridiaceae_sp	0.00012822	4.51268e-05	1.33893e-06
ASV357	-2.55563	0.00972778	0.0307146	Root-Soil	Fungi	Ascomycota	Eurotiomycetes	Onygenales	Onygenales_fam_Incertae_sedis	Chrysosporium	Chrysosporium_merdarium	0.000170944	3.4545e-05	3.60506e-05
ASV357	-1.51689	0.134234	0.2438	Shoot-Soil	Fungi	Ascomycota	Eurotiomycetes	Onygenales	Onygenales_fam_Incertae_sedis	Chrysosporium	Chrysosporium_merdarium	0.000170944	3.4545e-05	3.60506e-05
ASV357	-1.03874	0.310477	0.446093	Root-Shoot	Fungi	Ascomycota	Eurotiomycetes	Onygenales	Onygenales_fam_Incertae_sedis	Chrysosporium	Chrysosporium_merdarium	0.000170944	3.4545e-05	3.60506e-05
ASV358	1.04254	NA	NA	Root-Soil	Fungi	Ascomycota	Dothideomycetes	Pleosporales	Phaeosphaeriaceae	Ophiosphaerella	Ophiosphaerella_sp	0.000257123	0.000357596	7.56376e-05
ASV358	-1.43569	NA	NA	Shoot-Soil	Fungi	Ascomycota	Dothideomycetes	Pleosporales	Phaeosphaeriaceae	Ophiosphaerella	Ophiosphaerella_sp	0.000257123	0.000357596	7.56376e-05
ASV358	2.47823	NA	NA	Root-Shoot	Fungi	Ascomycota	Dothideomycetes	Pleosporales	Phaeosphaeriaceae	Ophiosphaerella	Ophiosphaerella_sp	0.000257123	0.000357596	7.56376e-05
ASV36	-1.33214	NA	NA	Root-Soil	Fungi	Ascomycota	Dothideomycetes	Pleosporales	Didymosphaeriaceae	Paraphaeosphaeria	Paraphaeosphaeria_sp	0.00818509	0.00210211	0.0151525
ASV36	2.42939	NA	NA	Shoot-Soil	Fungi	Ascomycota	Dothideomycetes	Pleosporales	Didymosphaeriaceae	Paraphaeosphaeria	Paraphaeosphaeria_sp	0.00818509	0.00210211	0.0151525
ASV36	-3.76153	NA	NA	Root-Shoot	Fungi	Ascomycota	Dothideomycetes	Pleosporales	Didymosphaeriaceae	Paraphaeosphaeria	Paraphaeosphaeria_sp	0.00818509	0.00210211	0.0151525
ASV360	-2.19897	0.21182	0.337527	Root-Soil	Fungi	Basidiomycota	Agaricomycetes	Agaricales	Psathyrellaceae	Coprinellus	Coprinellus_verrucispermus	0.000320492	8.96754e-05	6.1044e-06
ASV360	-3.44531	0.0576281	0.128439	Shoot-Soil	Fungi	Basidiomycota	Agaricomycetes	Agaricales	Psathyrellaceae	Coprinellus	Coprinellus_verrucispermus	0.000320492	8.96754e-05	6.1044e-06
ASV360	1.24634	0.493159	0.61978	Root-Shoot	Fungi	Basidiomycota	Agaricomycetes	Agaricales	Psathyrellaceae	Coprinellus	Coprinellus_verrucispermus	0.000320492	8.96754e-05	6.1044e-06
ASV364	-3.24467	0.00176617	0.00722716	Root-Soil	Fungi	Mortierellomycota	Mortierellomycetes	Mortierellales	Mortierellaceae	Mortierella	Mortierella_minutissima	0.000192407	8.5162e-06	0.000131057
ASV364	0.0502626	0.961912	0.978167	Shoot-Soil	Fungi	Mortierellomycota	Mortierellomycetes	Mortierellales	Mortierellaceae	Mortierella	Mortierella_minutissima	0.000192407	8.5162e-06	0.000131057
ASV364	-3.29493	0.00204964	0.00822404	Root-Shoot	Fungi	Mortierellomycota	Mortierellomycetes	Mortierellales	Mortierellaceae	Mortierella	Mortierella_minutissima	0.000192407	8.5162e-06	0.000131057
ASV366	-3.32759	0.144016	0.258018	Root-Soil	Fungi	Mortierellomycota	Mortierellomycetes	Mortierellales	Mortierellaceae	Mortierella	Mortierella_sarnyensis	0.000116218	0	7.38086e-05
ASV366	-1.5538	0.506505	0.629922	Shoot-Soil	Fungi	Mortierellomycota	Mortierellomycetes	Mortierellales	Mortierellaceae	Mortierella	Mortierella_sarnyensis	0.000116218	0	7.38086e-05
ASV366	-1.77379	0.44926	0.581764	Root-Shoot	Fungi	Mortierellomycota	Mortierellomycetes	Mortierellales	Mortierellaceae	Mortierella	Mortierella_sarnyensis	0.000116218	0	7.38086e-05
ASV368	26.1637	NA	NA	Root-Soil	Fungi	Ascomycota	Dothideomycetes	Pleosporales	Phaeosphaeriaceae	Setophoma	Setophoma_terrestris	0	0.000423288	0.000262945
ASV368	27.337	NA	NA	Shoot-Soil	Fungi	Ascomycota	Dothideomycetes	Pleosporales	Phaeosphaeriaceae	Setophoma	Setophoma_terrestris	0	0.000423288	0.000262945
ASV368	-1.17323	NA	NA	Root-Shoot	Fungi	Ascomycota	Dothideomycetes	Pleosporales	Phaeosphaeriaceae	Setophoma	Setophoma_terrestris	0	0.000423288	0.000262945
ASV370	-3.10125	7.21168e-05	0.000461097	Root-Soil	Fungi	Fungi_unclassified	Fungi_unclassified	Fungi_unclassified	Fungi_unclassified	Fungi_unclassified	Fungi_unclassified	0.000229972	3.35806e-05	3.44074e-05
ASV370	-2.14993	0.00707689	0.0234293	Shoot-Soil	Fungi	Fungi_unclassified	Fungi_unclassified	Fungi_unclassified	Fungi_unclassified	Fungi_unclassified	Fungi_unclassified	0.000229972	3.35806e-05	3.44074e-05
ASV370	-0.951313	0.243893	0.375757	Root-Shoot	Fungi	Fungi_unclassified	Fungi_unclassified	Fungi_unclassified	Fungi_unclassified	Fungi_unclassified	Fungi_unclassified	0.000229972	3.35806e-05	3.44074e-05
ASV371	-7.17863	3.12238e-05	0.000228157	Root-Soil	Fungi	Ascomycota	Dothideomycetes	Pleosporales	Thyridariaceae	Roussoella	Roussoella_unclassified	0.000179116	3.3582e-05	5.91368e-05
ASV371	-4.1942	0.0176803	0.0501024	Shoot-Soil	Fungi	Ascomycota	Dothideomycetes	Pleosporales	Thyridariaceae	Roussoella	Roussoella_unclassified	0.000179116	3.3582e-05	5.91368e-05
ASV371	-2.98443	0.0933111	0.185714	Root-Shoot	Fungi	Ascomycota	Dothideomycetes	Pleosporales	Thyridariaceae	Roussoella	Roussoella_unclassified	0.000179116	3.3582e-05	5.91368e-05
ASV372	-2.27014	0.0474756	0.112686	Root-Soil	Fungi	Ascomycota	Eurotiomycetes	Eurotiales	Trichocomaceae	Talaromyces	Talaromyces_ruber	6.82572e-05	2.21214e-06	4.50753e-06
ASV372	-1.99352	0.0904369	0.180697	Shoot-Soil	Fungi	Ascomycota	Eurotiomycetes	Eurotiales	Trichocomaceae	Talaromyces	Talaromyces_ruber	6.82572e-05	2.21214e-06	4.50753e-06
ASV372	-0.276622	0.816305	0.882749	Root-Shoot	Fungi	Ascomycota	Eurotiomycetes	Eurotiales	Trichocomaceae	Talaromyces	Talaromyces_ruber	6.82572e-05	2.21214e-06	4.50753e-06
ASV373	-2.57644	0.0567626	0.127903	Root-Soil	Fungi	Ascomycota	Sordariomycetes	Sordariales	Lasiosphaeriaceae	Schizothecium	Schizothecium_glutinans	0.000169686	8.70523e-06	0.000136918
ASV373	-0.614552	0.656874	0.761022	Shoot-Soil	Fungi	Ascomycota	Sordariomycetes	Sordariales	Lasiosphaeriaceae	Schizothecium	Schizothecium_glutinans	0.000169686	8.70523e-06	0.000136918
ASV373	-1.96189	0.159051	0.275311	Root-Shoot	Fungi	Ascomycota	Sordariomycetes	Sordariales	Lasiosphaeriaceae	Schizothecium	Schizothecium_glutinans	0.000169686	8.70523e-06	0.000136918
ASV374	-2.69179	0.000631349	0.00299014	Root-Soil	Fungi	Basidiomycota	Tremellomycetes	Tremellales	Trimorphomycetaceae	Saitozyma	Saitozyma_podzolica	0.000270272	2.42579e-05	8.13919e-06
ASV374	-3.76243	4.10003e-06	3.95692e-05	Shoot-Soil	Fungi	Basidiomycota	Tremellomycetes	Tremellales	Trimorphomycetaceae	Saitozyma	Saitozyma_podzolica	0.000270272	2.42579e-05	8.13919e-06
ASV374	1.07064	0.199935	0.324143	Root-Shoot	Fungi	Basidiomycota	Tremellomycetes	Tremellales	Trimorphomycetaceae	Saitozyma	Saitozyma_podzolica	0.000270272	2.42579e-05	8.13919e-06
ASV375	-0.163811	0.878755	0.92677	Root-Soil	Fungi	Fungi_unclassified	Fungi_unclassified	Fungi_unclassified	Fungi_unclassified	Fungi_unclassified	Fungi_unclassified	0.000188679	0.000211709	0.000162619
ASV375	-0.0403558	0.97084	0.983021	Shoot-Soil	Fungi	Fungi_unclassified	Fungi_unclassified	Fungi_unclassified	Fungi_unclassified	Fungi_unclassified	Fungi_unclassified	0.000188679	0.000211709	0.000162619
ASV375	-0.123455	0.911069	0.950076	Root-Shoot	Fungi	Fungi_unclassified	Fungi_unclassified	Fungi_unclassified	Fungi_unclassified	Fungi_unclassified	Fungi_unclassified	0.000188679	0.000211709	0.000162619
ASV377	-1.94888	0.0208306	0.0577499	Root-Soil	Fungi	Fungi_unclassified	Fungi_unclassified	Fungi_unclassified	Fungi_unclassified	Fungi_unclassified	Fungi_unclassified	0.000190183	1.69823e-05	0.000145488
ASV377	-1.01411	0.238425	0.370683	Shoot-Soil	Fungi	Fungi_unclassified	Fungi_unclassified	Fungi_unclassified	Fungi_unclassified	Fungi_unclassified	Fungi_unclassified	0.000190183	1.69823e-05	0.000145488
ASV377	-0.934774	0.285529	0.418475	Root-Shoot	Fungi	Fungi_unclassified	Fungi_unclassified	Fungi_unclassified	Fungi_unclassified	Fungi_unclassified	Fungi_unclassified	0.000190183	1.69823e-05	0.000145488
ASV38	1.69236	0.00037175	0.0018734	Root-Soil	Fungi	Ascomycota	Sordariomycetes	Glomerellales	Plectosphaerellaceae	Verticillium	Verticillium_dahliae	0.0034545	0.00854217	0.00750554
ASV38	3.02624	5.95226e-10	1.32373e-08	Shoot-Soil	Fungi	Ascomycota	Sordariomycetes	Glomerellales	Plectosphaerellaceae	Verticillium	Verticillium_dahliae	0.0034545	0.00854217	0.00750554
ASV38	-1.33388	0.00625843	0.0215568	Root-Shoot	Fungi	Ascomycota	Sordariomycetes	Glomerellales	Plectosphaerellaceae	Verticillium	Verticillium_dahliae	0.0034545	0.00854217	0.00750554
ASV384	-1.39427	0.0413109	0.100862	Root-Soil	Fungi	Basidiomycota	Tremellomycetes	Cystofilobasidiales	Cystofilobasidiaceae	Cystofilobasidium	Cystofilobasidium_macerans	0.000209162	0.00010098	8.15906e-05
ASV384	-0.333702	0.631543	0.73928	Shoot-Soil	Fungi	Basidiomycota	Tremellomycetes	Cystofilobasidiales	Cystofilobasidiaceae	Cystofilobasidium	Cystofilobasidium_macerans	0.000209162	0.00010098	8.15906e-05
ASV384	-1.06057	0.133789	0.243534	Root-Shoot	Fungi	Basidiomycota	Tremellomycetes	Cystofilobasidiales	Cystofilobasidiaceae	Cystofilobasidium	Cystofilobasidium_macerans	0.000209162	0.00010098	8.15906e-05
ASV386	0.214164	0.756647	0.839533	Root-Soil	Fungi	Ascomycota	Sordariomycetes	Hypocreales	Clavicipitaceae	Metarhizium	Metarhizium_marquandii	0.000206094	0.000134763	6.08536e-05
ASV386	0.45052	0.5248	0.645713	Shoot-Soil	Fungi	Ascomycota	Sordariomycetes	Hypocreales	Clavicipitaceae	Metarhizium	Metarhizium_marquandii	0.000206094	0.000134763	6.08536e-05
ASV386	-0.236356	0.740183	0.827549	Root-Shoot	Fungi	Ascomycota	Sordariomycetes	Hypocreales	Clavicipitaceae	Metarhizium	Metarhizium_marquandii	0.000206094	0.000134763	6.08536e-05
ASV387	-1.79943	0.0229381	0.0624088	Root-Soil	Fungi	Chytridiomycota	Spizellomycetes	Spizellomycetales	Spizellomycetaceae	Spizellomyces	Spizellomyces_pseudodichotomus	0.000195801	9.39982e-05	4.53776e-05
ASV387	-2.21584	0.00664354	0.0223564	Shoot-Soil	Fungi	Chytridiomycota	Spizellomycetes	Spizellomycetales	Spizellomycetaceae	Spizellomyces	Spizellomyces_pseudodichotomus	0.000195801	9.39982e-05	4.53776e-05
ASV387	0.416416	0.614254	0.72716	Root-Shoot	Fungi	Chytridiomycota	Spizellomycetes	Spizellomycetales	Spizellomycetaceae	Spizellomyces	Spizellomyces_pseudodichotomus	0.000195801	9.39982e-05	4.53776e-05
ASV388	-3.49763	0.104399	0.200752	Root-Soil	Fungi	Ascomycota	Sordariomycetes	Sordariales	Chaetomiaceae	Humicola	Humicola_nigrescens	0.000139586	1.30791e-05	0
ASV388	-4.76216	0.0318082	0.0827985	Shoot-Soil	Fungi	Ascomycota	Sordariomycetes	Sordariales	Chaetomiaceae	Humicola	Humicola_nigrescens	0.000139586	1.30791e-05	0
ASV388	1.26453	0.569616	0.687978	Root-Shoot	Fungi	Ascomycota	Sordariomycetes	Sordariales	Chaetomiaceae	Humicola	Humicola_nigrescens	0.000139586	1.30791e-05	0
ASV389	-1.98661	0.00700917	0.0233563	Root-Soil	Fungi	Basidiomycota	Atractiellomycetes	Atractiellales	Hoehnelomycetaceae	Atractiella	Atractiella_sp	0.000193466	4.32387e-05	3.98653e-05
ASV389	-1.92914	0.0109048	0.0335002	Shoot-Soil	Fungi	Basidiomycota	Atractiellomycetes	Atractiellales	Hoehnelomycetaceae	Atractiella	Atractiella_sp	0.000193466	4.32387e-05	3.98653e-05
ASV389	-0.0574743	0.940605	0.966942	Root-Shoot	Fungi	Basidiomycota	Atractiellomycetes	Atractiellales	Hoehnelomycetaceae	Atractiella	Atractiella_sp	0.000193466	4.32387e-05	3.98653e-05
ASV39	1.43543	0.000536913	0.00262805	Root-Soil	Fungi	Ascomycota	Eurotiomycetes	Chaetothyriales	Herpotrichiellaceae	Exophiala	Exophiala_equina	0.0103171	0.00838243	0.00230765
ASV39	-1.57526	0.000227916	0.00124684	Shoot-Soil	Fungi	Ascomycota	Eurotiomycetes	Chaetothyriales	Herpotrichiellaceae	Exophiala	Exophiala_equina	0.0103171	0.00838243	0.00230765
ASV39	3.01069	1.71007e-12	6.03243e-11	Root-Shoot	Fungi	Ascomycota	Eurotiomycetes	Chaetothyriales	Herpotrichiellaceae	Exophiala	Exophiala_equina	0.0103171	0.00838243	0.00230765
ASV390	-1.79863	0.354323	0.489828	Root-Soil	Fungi	Chytridiomycota	Rhizophlyctidomycetes	Rhizophlyctidales	Rhizophlyctidaceae	Rhizophlyctis	Rhizophlyctis_rosea	0.000114584	4.40005e-05	0.00010927
ASV390	1.63727	0.410607	0.547795	Shoot-Soil	Fungi	Chytridiomycota	Rhizophlyctidomycetes	Rhizophlyctidales	Rhizophlyctidaceae	Rhizophlyctis	Rhizophlyctis_rosea	0.000114584	4.40005e-05	0.00010927
ASV390	-3.4359	0.0847777	0.173109	Root-Shoot	Fungi	Chytridiomycota	Rhizophlyctidomycetes	Rhizophlyctidales	Rhizophlyctidaceae	Rhizophlyctis	Rhizophlyctis_rosea	0.000114584	4.40005e-05	0.00010927
ASV393	-2.21042	0.0372822	0.0934796	Root-Soil	Fungi	Ascomycota	Sordariomycetes	Sordariales	Lasiosphaeriaceae	Lasiosphaeriaceae_unclassified	Lasiosphaeriaceae_unclassified	0.000188649	3.48759e-05	2.756e-05
ASV393	-1.48425	0.172579	0.290492	Shoot-Soil	Fungi	Ascomycota	Sordariomycetes	Sordariales	Lasiosphaeriaceae	Lasiosphaeriaceae_unclassified	Lasiosphaeriaceae_unclassified	0.000188649	3.48759e-05	2.756e-05
ASV393	-0.726169	0.508907	0.631044	Root-Shoot	Fungi	Ascomycota	Sordariomycetes	Sordariales	Lasiosphaeriaceae	Lasiosphaeriaceae_unclassified	Lasiosphaeriaceae_unclassified	0.000188649	3.48759e-05	2.756e-05
ASV395	-3.09977	3.02529e-05	0.000222653	Root-Soil	Fungi	Kickxellomycota	Kickxellomycetes	Kickxellales	Kickxellaceae	Spiromyces	Spiromyces_aspiralis	0.000170852	2.12157e-05	8.55655e-05
ASV395	-0.944843	0.20858	0.3355	Shoot-Soil	Fungi	Kickxellomycota	Kickxellomycetes	Kickxellales	Kickxellaceae	Spiromyces	Spiromyces_aspiralis	0.000170852	2.12157e-05	8.55655e-05
ASV395	-2.15493	0.0053517	0.0190097	Root-Shoot	Fungi	Kickxellomycota	Kickxellomycetes	Kickxellales	Kickxellaceae	Spiromyces	Spiromyces_aspiralis	0.000170852	2.12157e-05	8.55655e-05
ASV397	-1.58592	0.345938	0.479532	Root-Soil	Fungi	Ascomycota	Sordariomycetes	Sordariales	Chaetomiaceae	Chaetomium	Chaetomium_nozdrenkoae	0.000101709	2.66097e-05	6.42676e-05
ASV397	-1.7246	0.319277	0.453234	Shoot-Soil	Fungi	Ascomycota	Sordariomycetes	Sordariales	Chaetomiaceae	Chaetomium	Chaetomium_nozdrenkoae	0.000101709	2.66097e-05	6.42676e-05
ASV397	0.138672	0.936285	0.965864	Root-Shoot	Fungi	Ascomycota	Sordariomycetes	Sordariales	Chaetomiaceae	Chaetomium	Chaetomium_nozdrenkoae	0.000101709	2.66097e-05	6.42676e-05
ASV399	-1.14301	0.352611	0.48812	Root-Soil	Fungi	Chytridiomycota	Spizellomycetes	Spizellomycetales	Spizellomycetaceae	Spizellomyces	Spizellomyces_dolichospermus	0.000168069	0.000130246	9.04889e-05
ASV399	-0.605566	0.631603	0.73928	Shoot-Soil	Fungi	Chytridiomycota	Spizellomycetes	Spizellomycetales	Spizellomycetaceae	Spizellomyces	Spizellomyces_dolichospermus	0.000168069	0.000130246	9.04889e-05
ASV399	-0.537446	0.671524	0.771009	Root-Shoot	Fungi	Chytridiomycota	Spizellomycetes	Spizellomycetales	Spizellomycetaceae	Spizellomyces	Spizellomyces_dolichospermus	0.000168069	0.000130246	9.04889e-05
ASV4	-2.13652	1.5626e-07	2.13138e-06	Root-Soil	Fungi	Ascomycota	Sordariomycetes	Glomerellales	Plectosphaerellaceae	Plectosphaerellaceae_unclassified	Plectosphaerellaceae_unclassified	0.0319193	0.00710179	0.03816
ASV4	1.96127	2.79783e-06	2.86218e-05	Shoot-Soil	Fungi	Ascomycota	Sordariomycetes	Glomerellales	Plectosphaerellaceae	Plectosphaerellaceae_unclassified	Plectosphaerellaceae_unclassified	0.0319193	0.00710179	0.03816
ASV4	-4.09779	1.17705e-22	1.09466e-20	Root-Shoot	Fungi	Ascomycota	Sordariomycetes	Glomerellales	Plectosphaerellaceae	Plectosphaerellaceae_unclassified	Plectosphaerellaceae_unclassified	0.0319193	0.00710179	0.03816
ASV400	2.59693	0.0553945	0.125096	Root-Soil	Fungi	Ascomycota	Eurotiomycetes	Eurotiales	Aspergillaceae	Penicillium	Penicillium_astrolabium	1.00085e-05	0.000207806	0.000211671
ASV400	5.01287	0.000304357	0.00158855	Shoot-Soil	Fungi	Ascomycota	Eurotiomycetes	Eurotiales	Aspergillaceae	Penicillium	Penicillium_astrolabium	1.00085e-05	0.000207806	0.000211671
ASV400	-2.41594	0.0810708	0.167208	Root-Shoot	Fungi	Ascomycota	Eurotiomycetes	Eurotiales	Aspergillaceae	Penicillium	Penicillium_astrolabium	1.00085e-05	0.000207806	0.000211671
ASV401	-2.5893	0.000289772	0.00152803	Root-Soil	Fungi	Ascomycota	Lecanoromycetes	Peltigerales	Pannariaceae	Pectenia	Pectenia_unclassified	0.000248511	2.18396e-05	2.31688e-05
ASV401	-3.09672	2.72965e-05	0.000206847	Shoot-Soil	Fungi	Ascomycota	Lecanoromycetes	Peltigerales	Pannariaceae	Pectenia	Pectenia_unclassified	0.000248511	2.18396e-05	2.31688e-05
ASV401	0.507429	0.503154	0.627675	Root-Shoot	Fungi	Ascomycota	Lecanoromycetes	Peltigerales	Pannariaceae	Pectenia	Pectenia_unclassified	0.000248511	2.18396e-05	2.31688e-05
ASV402	-2.29776	0.0163211	0.0467688	Root-Soil	Fungi	Ascomycota	Dothideomycetes	Venturiales	Sympoventuriaceae	Scolecobasidium	Scolecobasidium_constrictum	0.000185756	1.30544e-05	2.68091e-05
ASV402	-1.50681	0.12387	0.23043	Shoot-Soil	Fungi	Ascomycota	Dothideomycetes	Venturiales	Sympoventuriaceae	Scolecobasidium	Scolecobasidium_constrictum	0.000185756	1.30544e-05	2.68091e-05
ASV402	-0.790945	0.426659	0.562464	Root-Shoot	Fungi	Ascomycota	Dothideomycetes	Venturiales	Sympoventuriaceae	Scolecobasidium	Scolecobasidium_constrictum	0.000185756	1.30544e-05	2.68091e-05
ASV403	-2.32343	0.0139487	0.0411227	Root-Soil	Fungi	Chytridiomycota	Rhizophydiomycetes	Rhizophydiales	Rhizophydiales_fam_Incertae_sedis	Operculomyces	Operculomyces_laminatus	0.00020635	4.27267e-05	5.67092e-05
ASV403	-1.27107	0.188929	0.309954	Shoot-Soil	Fungi	Chytridiomycota	Rhizophydiomycetes	Rhizophydiales	Rhizophydiales_fam_Incertae_sedis	Operculomyces	Operculomyces_laminatus	0.00020635	4.27267e-05	5.67092e-05
ASV403	-1.05236	0.283512	0.416714	Root-Shoot	Fungi	Chytridiomycota	Rhizophydiomycetes	Rhizophydiales	Rhizophydiales_fam_Incertae_sedis	Operculomyces	Operculomyces_laminatus	0.00020635	4.27267e-05	5.67092e-05
ASV405	-1.83416	0.298213	0.433341	Root-Soil	Fungi	Ascomycota	Sordariomycetes	Myrmecridiales	unidentified	unidentified	Myrmecridiales_sp	6.24492e-05	5.54466e-05	0.00021008
ASV405	-1.72716	0.341016	0.474926	Shoot-Soil	Fungi	Ascomycota	Sordariomycetes	Myrmecridiales	unidentified	unidentified	Myrmecridiales_sp	6.24492e-05	5.54466e-05	0.00021008
ASV405	-0.107008	0.952991	0.972308	Root-Shoot	Fungi	Ascomycota	Sordariomycetes	Myrmecridiales	unidentified	unidentified	Myrmecridiales_sp	6.24492e-05	5.54466e-05	0.00021008
ASV408	1.59378	0.14086	0.252806	Root-Soil	Fungi	Ascomycota	Pezizomycotina_cls_Incertae_sedis	Pezizomycotina_ord_Incertae_sedis	Pezizomycotina_fam_Incertae_sedis	Hymenula	Hymenula_cerealis	0.000133155	0.000328834	1.68759e-06
ASV408	-3.07021	0.00660041	0.0222846	Shoot-Soil	Fungi	Ascomycota	Pezizomycotina_cls_Incertae_sedis	Pezizomycotina_ord_Incertae_sedis	Pezizomycotina_fam_Incertae_sedis	Hymenula	Hymenula_cerealis	0.000133155	0.000328834	1.68759e-06
ASV408	4.66399	3.66935e-05	0.000260677	Root-Shoot	Fungi	Ascomycota	Pezizomycotina_cls_Incertae_sedis	Pezizomycotina_ord_Incertae_sedis	Pezizomycotina_fam_Incertae_sedis	Hymenula	Hymenula_cerealis	0.000133155	0.000328834	1.68759e-06
ASV41	-0.81594	0.378325	0.511926	Root-Soil	Fungi	Mortierellomycota	Mortierellomycetes	Mortierellales	Mortierellaceae	Mortierella	Mortierella_elongata	0.0066672	0.00439906	0.0029918
ASV41	-2.63211	0.00586719	0.0204154	Shoot-Soil	Fungi	Mortierellomycota	Mortierellomycetes	Mortierellales	Mortierellaceae	Mortierella	Mortierella_elongata	0.0066672	0.00439906	0.0029918
ASV41	1.81617	0.0571026	0.128093	Root-Shoot	Fungi	Mortierellomycota	Mortierellomycetes	Mortierellales	Mortierellaceae	Mortierella	Mortierella_elongata	0.0066672	0.00439906	0.0029918
ASV411	-2.27769	0.019182	0.0537621	Root-Soil	Fungi	Ascomycota	Leotiomycetes	Helotiales	Leotiaceae	Neobulgaria	Neobulgaria_sp	0.000172405	2.47569e-05	1.34278e-05
ASV411	-2.69354	0.0071986	0.0236031	Shoot-Soil	Fungi	Ascomycota	Leotiomycetes	Helotiales	Leotiaceae	Neobulgaria	Neobulgaria_sp	0.000172405	2.47569e-05	1.34278e-05
ASV411	0.415846	0.682722	0.777756	Root-Shoot	Fungi	Ascomycota	Leotiomycetes	Helotiales	Leotiaceae	Neobulgaria	Neobulgaria_sp	0.000172405	2.47569e-05	1.34278e-05
ASV412	-2.15659	0.0403932	0.0991863	Root-Soil	Fungi	Ascomycota	Ascomycota_unclassified	Ascomycota_unclassified	Ascomycota_unclassified	Ascomycota_unclassified	Ascomycota_unclassified	0.000198599	2.43871e-05	1.04513e-05
ASV412	-2.33421	0.0311571	0.0815184	Shoot-Soil	Fungi	Ascomycota	Ascomycota_unclassified	Ascomycota_unclassified	Ascomycota_unclassified	Ascomycota_unclassified	Ascomycota_unclassified	0.000198599	2.43871e-05	1.04513e-05
ASV412	0.177617	0.871	0.922395	Root-Shoot	Fungi	Ascomycota	Ascomycota_unclassified	Ascomycota_unclassified	Ascomycota_unclassified	Ascomycota_unclassified	Ascomycota_unclassified	0.000198599	2.43871e-05	1.04513e-05
ASV414	-2.83706	0.000650514	0.00306671	Root-Soil	Fungi	Ascomycota	Saccharomycetes	Saccharomycetales	Phaffomycetaceae	Cyberlindnera	Cyberlindnera_misumaiensis	0.000158884	2.59825e-05	4.31975e-05
ASV414	-1.16754	0.167755	0.285546	Shoot-Soil	Fungi	Ascomycota	Saccharomycetes	Saccharomycetales	Phaffomycetaceae	Cyberlindnera	Cyberlindnera_misumaiensis	0.000158884	2.59825e-05	4.31975e-05
ASV414	-1.66952	0.0531266	0.121314	Root-Shoot	Fungi	Ascomycota	Saccharomycetes	Saccharomycetales	Phaffomycetaceae	Cyberlindnera	Cyberlindnera_misumaiensis	0.000158884	2.59825e-05	4.31975e-05
ASV419	-2.72765	9.21377e-05	0.000564412	Root-Soil	Fungi	Basidiomycota	Agaricomycetes	Polyporales	Ganodermataceae	Ganoderma	Ganoderma_unclassified	0.000176075	1.80653e-05	2.73592e-05
ASV419	-1.41981	0.0450153	0.107595	Shoot-Soil	Fungi	Basidiomycota	Agaricomycetes	Polyporales	Ganodermataceae	Ganoderma	Ganoderma_unclassified	0.000176075	1.80653e-05	2.73592e-05
ASV419	-1.30784	0.0731661	0.153694	Root-Shoot	Fungi	Basidiomycota	Agaricomycetes	Polyporales	Ganodermataceae	Ganoderma	Ganoderma_unclassified	0.000176075	1.80653e-05	2.73592e-05
ASV42	-2.10933	7.04808e-06	6.38069e-05	Root-Soil	Fungi	Ascomycota	Leotiomycetes	Helotiales	Helotiales_unclassified	Helotiales_unclassified	Helotiales_unclassified	0.007513	0.00144556	0.00175906
ASV42	-1.05631	0.0280857	0.0744343	Shoot-Soil	Fungi	Ascomycota	Leotiomycetes	Helotiales	Helotiales_unclassified	Helotiales_unclassified	Helotiales_unclassified	0.007513	0.00144556	0.00175906
ASV42	-1.05303	0.0292052	0.0768044	Root-Shoot	Fungi	Ascomycota	Leotiomycetes	Helotiales	Helotiales_unclassified	Helotiales_unclassified	Helotiales_unclassified	0.007513	0.00144556	0.00175906
ASV420	-3.18997	1.62655e-06	1.74186e-05	Root-Soil	Fungi	Mortierellomycota	Mortierellomycetes	Mortierellales	Mortierellaceae	Mortierella	Mortierella_hyalina	0.000196604	4.1435e-06	1.78154e-05
ASV420	-2.76339	4.94984e-05	0.000333137	Shoot-Soil	Fungi	Mortierellomycota	Mortierellomycetes	Mortierellales	Mortierellaceae	Mortierella	Mortierella_hyalina	0.000196604	4.1435e-06	1.78154e-05
ASV420	-0.426577	0.546692	0.664244	Root-Shoot	Fungi	Mortierellomycota	Mortierellomycetes	Mortierellales	Mortierellaceae	Mortierella	Mortierella_hyalina	0.000196604	4.1435e-06	1.78154e-05
ASV423	-5.56041	1.34837e-10	3.28426e-09	Root-Soil	Fungi	Fungi_unclassified	Fungi_unclassified	Fungi_unclassified	Fungi_unclassified	Fungi_unclassified	Fungi_unclassified	0.000141688	5.37503e-06	0.000162512
ASV423	-0.895168	0.302868	0.438238	Shoot-Soil	Fungi	Fungi_unclassified	Fungi_unclassified	Fungi_unclassified	Fungi_unclassified	Fungi_unclassified	Fungi_unclassified	0.000141688	5.37503e-06	0.000162512
ASV423	-4.66524	1.94692e-07	2.55345e-06	Root-Shoot	Fungi	Fungi_unclassified	Fungi_unclassified	Fungi_unclassified	Fungi_unclassified	Fungi_unclassified	Fungi_unclassified	0.000141688	5.37503e-06	0.000162512
ASV427	-8.23591	0.00305356	0.0116126	Root-Soil	Fungi	Glomeromycota	Paraglomeromycetes	Paraglomerales	Paraglomeraceae	Paraglomus	Paraglomus_laccatum	0.000119306	0.00044842	1.00194e-05
ASV427	-12.1201	2.28254e-05	0.000178247	Shoot-Soil	Fungi	Glomeromycota	Paraglomeromycetes	Paraglomerales	Paraglomeraceae	Paraglomus	Paraglomus_laccatum	0.000119306	0.00044842	1.00194e-05
ASV427	3.88415	0.174554	0.291778	Root-Shoot	Fungi	Glomeromycota	Paraglomeromycetes	Paraglomerales	Paraglomeraceae	Paraglomus	Paraglomus_laccatum	0.000119306	0.00044842	1.00194e-05
ASV43	-1.54307	0.000104403	0.000627145	Root-Soil	Fungi	Ascomycota	Sordariomycetes	Hypocreales	Clavicipitaceae	Metarhizium	Metarhizium_unclassified	0.0069637	0.00259339	0.00378189
ASV43	-0.305955	0.453214	0.584663	Shoot-Soil	Fungi	Ascomycota	Sordariomycetes	Hypocreales	Clavicipitaceae	Metarhizium	Metarhizium_unclassified	0.0069637	0.00259339	0.00378189
ASV43	-1.23712	0.00246735	0.00963395	Root-Shoot	Fungi	Ascomycota	Sordariomycetes	Hypocreales	Clavicipitaceae	Metarhizium	Metarhizium_unclassified	0.0069637	0.00259339	0.00378189
ASV431	-2.06155	0.111369	0.211767	Root-Soil	Fungi	Ascomycota	Sordariomycetes	Sordariales	Chaetomiaceae	Botryotrichum	Botryotrichum_atrogriseum	0.000112851	1.98464e-05	1.88792e-05
ASV431	-2.29395	0.0852284	0.173683	Shoot-Soil	Fungi	Ascomycota	Sordariomycetes	Sordariales	Chaetomiaceae	Botryotrichum	Botryotrichum_atrogriseum	0.000112851	1.98464e-05	1.88792e-05
ASV431	0.232402	0.862392	0.918606	Root-Shoot	Fungi	Ascomycota	Sordariomycetes	Sordariales	Chaetomiaceae	Botryotrichum	Botryotrichum_atrogriseum	0.000112851	1.98464e-05	1.88792e-05
ASV432	-2.75319	0.000127283	0.000736984	Root-Soil	Fungi	Basidiomycota	Tremellomycetes	Holtermanniales	Holtermanniales_fam_Incertae_sedis	Holtermanniella	Holtermanniella_wattica	0.000190836	1.34673e-05	9.54435e-06
ASV432	-3.08827	2.99643e-05	0.000222127	Shoot-Soil	Fungi	Basidiomycota	Tremellomycetes	Holtermanniales	Holtermanniales_fam_Incertae_sedis	Holtermanniella	Holtermanniella_wattica	0.000190836	1.34673e-05	9.54435e-06
ASV432	0.335084	0.660569	0.763573	Root-Shoot	Fungi	Basidiomycota	Tremellomycetes	Holtermanniales	Holtermanniales_fam_Incertae_sedis	Holtermanniella	Holtermanniella_wattica	0.000190836	1.34673e-05	9.54435e-06
ASV434	-3.51802	0.000102257	0.000618987	Root-Soil	Fungi	Basidiomycota	Microbotryomycetes	Leucosporidiales	unidentified	unidentified	Leucosporidiales_sp	0.000212891	1.10221e-06	8.49828e-06
ASV434	-3.38252	0.000279696	0.00148254	Shoot-Soil	Fungi	Basidiomycota	Microbotryomycetes	Leucosporidiales	unidentified	unidentified	Leucosporidiales_sp	0.000212891	1.10221e-06	8.49828e-06
ASV434	-0.135507	0.886857	0.934305	Root-Shoot	Fungi	Basidiomycota	Microbotryomycetes	Leucosporidiales	unidentified	unidentified	Leucosporidiales_sp	0.000212891	1.10221e-06	8.49828e-06
ASV435	-3.08977	0.00173679	0.00713549	Root-Soil	Fungi	Ascomycota	Leotiomycetes	Helotiales	Helotiales_unclassified	Helotiales_unclassified	Helotiales_unclassified	0.000203321	4.27106e-06	1.22088e-05
ASV435	-3.18649	0.00169865	0.00706389	Shoot-Soil	Fungi	Ascomycota	Leotiomycetes	Helotiales	Helotiales_unclassified	Helotiales_unclassified	Helotiales_unclassified	0.000203321	4.27106e-06	1.22088e-05
ASV435	0.0967207	0.925402	0.959156	Root-Shoot	Fungi	Ascomycota	Leotiomycetes	Helotiales	Helotiales_unclassified	Helotiales_unclassified	Helotiales_unclassified	0.000203321	4.27106e-06	1.22088e-05
ASV436	0.607201	NA	NA	Root-Soil	Fungi	Ascomycota	Sordariomycetes	Sordariales	Lasiosphaeriaceae	Apodus	Apodus_deciduus	8.30812e-05	0.000217654	5.04398e-06
ASV436	-5.48184	NA	NA	Shoot-Soil	Fungi	Ascomycota	Sordariomycetes	Sordariales	Lasiosphaeriaceae	Apodus	Apodus_deciduus	8.30812e-05	0.000217654	5.04398e-06
ASV436	6.08904	NA	NA	Root-Shoot	Fungi	Ascomycota	Sordariomycetes	Sordariales	Lasiosphaeriaceae	Apodus	Apodus_deciduus	8.30812e-05	0.000217654	5.04398e-06
ASV437	-2.21643	0.117259	0.220335	Root-Soil	Fungi	Ascomycota	Dothideomycetes	Venturiales	Sympoventuriaceae	Ochroconis	Ochroconis_tshawytschae	8.41445e-05	2.229e-05	1.15305e-05
ASV437	-2.93177	0.044477	0.106807	Shoot-Soil	Fungi	Ascomycota	Dothideomycetes	Venturiales	Sympoventuriaceae	Ochroconis	Ochroconis_tshawytschae	8.41445e-05	2.229e-05	1.15305e-05
ASV437	0.71534	0.625812	0.735869	Root-Shoot	Fungi	Ascomycota	Dothideomycetes	Venturiales	Sympoventuriaceae	Ochroconis	Ochroconis_tshawytschae	8.41445e-05	2.229e-05	1.15305e-05
ASV438	-1.69302	0.198894	0.322965	Root-Soil	Fungi	Chytridiomycota	unidentified	unidentified	unidentified	unidentified	Chytridiomycota_sp	0.000167824	5.12342e-05	4.81877e-05
ASV438	-1.77246	0.191209	0.312471	Shoot-Soil	Fungi	Chytridiomycota	unidentified	unidentified	unidentified	unidentified	Chytridiomycota_sp	0.000167824	5.12342e-05	4.81877e-05
ASV438	0.0794397	0.953507	0.972308	Root-Shoot	Fungi	Chytridiomycota	unidentified	unidentified	unidentified	unidentified	Chytridiomycota_sp	0.000167824	5.12342e-05	4.81877e-05
ASV439	-1.39666	0.170394	0.288121	Root-Soil	Fungi	Ascomycota	Sordariomycetes	Hypocreales	Nectriaceae	Nectriaceae_unclassified	Nectriaceae_unclassified	0.000110859	3.92938e-05	0.000103574
ASV439	-0.0592774	0.954639	0.972308	Shoot-Soil	Fungi	Ascomycota	Sordariomycetes	Hypocreales	Nectriaceae	Nectriaceae_unclassified	Nectriaceae_unclassified	0.000110859	3.92938e-05	0.000103574
ASV439	-1.33738	0.203243	0.327946	Root-Shoot	Fungi	Ascomycota	Sordariomycetes	Hypocreales	Nectriaceae	Nectriaceae_unclassified	Nectriaceae_unclassified	0.000110859	3.92938e-05	0.000103574
ASV44	0.153114	0.768812	0.848181	Root-Soil	Fungi	Ascomycota	Sordariomycetes	Hypocreales	Nectriaceae	Fusarium	Fusarium_solani	0.00442549	0.00338254	0.0058778
ASV44	2.14808	5.96465e-05	0.000388652	Shoot-Soil	Fungi	Ascomycota	Sordariomycetes	Hypocreales	Nectriaceae	Fusarium	Fusarium_solani	0.00442549	0.00338254	0.0058778
ASV44	-1.99496	0.000191761	0.00106615	Root-Shoot	Fungi	Ascomycota	Sordariomycetes	Hypocreales	Nectriaceae	Fusarium	Fusarium_solani	0.00442549	0.00338254	0.0058778
ASV442	-1.3435	0.608973	0.723554	Root-Soil	Fungi	Ascomycota	Eurotiomycetes	Chaetothyriales	Chaetothyriales_unclassified	Chaetothyriales_unclassified	Chaetothyriales_unclassified	6.75678e-05	1.43287e-05	3.07405e-05
ASV442	-1.17975	0.662332	0.763885	Shoot-Soil	Fungi	Ascomycota	Eurotiomycetes	Chaetothyriales	Chaetothyriales_unclassified	Chaetothyriales_unclassified	Chaetothyriales_unclassified	6.75678e-05	1.43287e-05	3.07405e-05
ASV442	-0.163748	0.951683	0.972308	Root-Shoot	Fungi	Ascomycota	Eurotiomycetes	Chaetothyriales	Chaetothyriales_unclassified	Chaetothyriales_unclassified	Chaetothyriales_unclassified	6.75678e-05	1.43287e-05	3.07405e-05
ASV444	-2.87347	0.0965671	0.190711	Root-Soil	Fungi	Zoopagomycota	Zoopagomycetes	Zoopagales	Piptocephalidaceae	Syncephalis	Syncephalis_sp	0.000109291	2.56483e-05	5.22406e-05
ASV444	-1.67516	0.345449	0.479504	Shoot-Soil	Fungi	Zoopagomycota	Zoopagomycetes	Zoopagales	Piptocephalidaceae	Syncephalis	Syncephalis_sp	0.000109291	2.56483e-05	5.22406e-05
ASV444	-1.19831	0.501301	0.626781	Root-Shoot	Fungi	Zoopagomycota	Zoopagomycetes	Zoopagales	Piptocephalidaceae	Syncephalis	Syncephalis_sp	0.000109291	2.56483e-05	5.22406e-05
ASV445	-2.77571	0.0399739	0.0987761	Root-Soil	Fungi	Mortierellomycota	Mortierellomycetes	Mortierellales	Mortierellaceae	Mortierellaceae_unclassified	Mortierellaceae_unclassified	0.00013613	2.38103e-05	4.37944e-05
ASV445	-1.50489	0.277489	0.411943	Shoot-Soil	Fungi	Mortierellomycota	Mortierellomycetes	Mortierellales	Mortierellaceae	Mortierellaceae_unclassified	Mortierellaceae_unclassified	0.00013613	2.38103e-05	4.37944e-05
ASV445	-1.27082	0.362289	0.499491	Root-Shoot	Fungi	Mortierellomycota	Mortierellomycetes	Mortierellales	Mortierellaceae	Mortierellaceae_unclassified	Mortierellaceae_unclassified	0.00013613	2.38103e-05	4.37944e-05
ASV449	-2.01116	0.043292	0.104947	Root-Soil	Fungi	Ascomycota	Sordariomycetes	Hypocreales	Nectriaceae	Cosmospora	Cosmospora_khandalensis	0.000172069	1.26098e-05	1.7474e-05
ASV449	-1.83955	0.0720622	0.152629	Shoot-Soil	Fungi	Ascomycota	Sordariomycetes	Hypocreales	Nectriaceae	Cosmospora	Cosmospora_khandalensis	0.000172069	1.26098e-05	1.7474e-05
ASV449	-0.171615	0.868215	0.921352	Root-Shoot	Fungi	Ascomycota	Sordariomycetes	Hypocreales	Nectriaceae	Cosmospora	Cosmospora_khandalensis	0.000172069	1.26098e-05	1.7474e-05
ASV45	-1.41623	0.0973329	0.190869	Root-Soil	Fungi	Ascomycota	Dothideomycetes	Pleosporales	Didymellaceae	Endophoma	Endophoma_elongata	0.00390007	0.000850358	0.00827881
ASV45	0.287074	0.743488	0.829431	Shoot-Soil	Fungi	Ascomycota	Dothideomycetes	Pleosporales	Didymellaceae	Endophoma	Endophoma_elongata	0.00390007	0.000850358	0.00827881
ASV45	-1.70331	0.0522394	0.119922	Root-Shoot	Fungi	Ascomycota	Dothideomycetes	Pleosporales	Didymellaceae	Endophoma	Endophoma_elongata	0.00390007	0.000850358	0.00827881
ASV451	-0.63796	0.780711	0.853563	Root-Soil	Fungi	Ascomycota	Dothideomycetes	Pleosporales	Thyridariaceae	Roussoella	Roussoella_sp	8.41023e-05	3.60512e-05	4.23277e-05
ASV451	-0.825452	0.726292	0.81599	Shoot-Soil	Fungi	Ascomycota	Dothideomycetes	Pleosporales	Thyridariaceae	Roussoella	Roussoella_sp	8.41023e-05	3.60512e-05	4.23277e-05
ASV451	0.187492	0.936616	0.965864	Root-Shoot	Fungi	Ascomycota	Dothideomycetes	Pleosporales	Thyridariaceae	Roussoella	Roussoella_sp	8.41023e-05	3.60512e-05	4.23277e-05
ASV452	1.0858	NA	NA	Root-Soil	Fungi	Ascomycota	Sordariomycetes	Sordariales	Sordariales_fam_Incertae_sedis	Conlarium	Conlarium_unclassified	0.000100972	0.000468944	2.8698e-05
ASV452	-2.11894	NA	NA	Shoot-Soil	Fungi	Ascomycota	Sordariomycetes	Sordariales	Sordariales_fam_Incertae_sedis	Conlarium	Conlarium_unclassified	0.000100972	0.000468944	2.8698e-05
ASV452	3.20475	NA	NA	Root-Shoot	Fungi	Ascomycota	Sordariomycetes	Sordariales	Sordariales_fam_Incertae_sedis	Conlarium	Conlarium_unclassified	0.000100972	0.000468944	2.8698e-05
ASV453	-4.05323	0.102848	0.199268	Root-Soil	Fungi	Ascomycota	Ascomycota_unclassified	Ascomycota_unclassified	Ascomycota_unclassified	Ascomycota_unclassified	Ascomycota_unclassified	2.0825e-05	1.76301e-05	0.000182501
ASV453	7.04394	0.00565586	0.0198149	Shoot-Soil	Fungi	Ascomycota	Ascomycota_unclassified	Ascomycota_unclassified	Ascomycota_unclassified	Ascomycota_unclassified	Ascomycota_unclassified	2.0825e-05	1.76301e-05	0.000182501
ASV453	-11.0972	1.31402e-05	0.000112962	Root-Shoot	Fungi	Ascomycota	Ascomycota_unclassified	Ascomycota_unclassified	Ascomycota_unclassified	Ascomycota_unclassified	Ascomycota_unclassified	2.0825e-05	1.76301e-05	0.000182501
ASV454	5.63504	2.15435e-05	0.000171054	Root-Soil	Fungi	Ascomycota	Leotiomycetes	Erysiphales	Erysiphaceae	Blumeria	Blumeria_graminis	0.000291365	0.00048296	0.00014991
ASV454	3.085	0.0242315	0.0655789	Shoot-Soil	Fungi	Ascomycota	Leotiomycetes	Erysiphales	Erysiphaceae	Blumeria	Blumeria_graminis	0.000291365	0.00048296	0.00014991
ASV454	2.55004	0.0607403	0.133629	Root-Shoot	Fungi	Ascomycota	Leotiomycetes	Erysiphales	Erysiphaceae	Blumeria	Blumeria_graminis	0.000291365	0.00048296	0.00014991
ASV455	-0.207207	0.923663	0.958324	Root-Soil	Fungi	Ascomycota	Leotiomycetes	Thelebolales	Pseudeurotiaceae	Pseudogymnoascus	Pseudogymnoascus_unclassified	8.19535e-05	3.11574e-05	9.50867e-05
ASV455	0.410461	0.853541	0.912405	Shoot-Soil	Fungi	Ascomycota	Leotiomycetes	Thelebolales	Pseudeurotiaceae	Pseudogymnoascus	Pseudogymnoascus_unclassified	8.19535e-05	3.11574e-05	9.50867e-05
ASV455	-0.617668	0.781122	0.853563	Root-Shoot	Fungi	Ascomycota	Leotiomycetes	Thelebolales	Pseudeurotiaceae	Pseudogymnoascus	Pseudogymnoascus_unclassified	8.19535e-05	3.11574e-05	9.50867e-05
ASV456	-1.66728	0.174229	0.291778	Root-Soil	Fungi	Basidiomycota	Tremellomycetes	Tremellales	Tremellaceae	Cryptococcus	Cryptococcus_sp	0.000114195	2.96929e-05	4.05577e-05
ASV456	-0.401835	0.749397	0.832392	Shoot-Soil	Fungi	Basidiomycota	Tremellomycetes	Tremellales	Tremellaceae	Cryptococcus	Cryptococcus_sp	0.000114195	2.96929e-05	4.05577e-05
ASV456	-1.26545	0.317446	0.452831	Root-Shoot	Fungi	Basidiomycota	Tremellomycetes	Tremellales	Tremellaceae	Cryptococcus	Cryptococcus_sp	0.000114195	2.96929e-05	4.05577e-05
ASV457	-4.13706	NA	NA	Root-Soil	Fungi	Ascomycota	Eurotiomycetes	Eurotiales	Aspergillaceae	Penicillium	Penicillium_jensenii	8.98873e-05	1.04817e-05	4.98276e-05
ASV457	-1.073	NA	NA	Shoot-Soil	Fungi	Ascomycota	Eurotiomycetes	Eurotiales	Aspergillaceae	Penicillium	Penicillium_jensenii	8.98873e-05	1.04817e-05	4.98276e-05
ASV457	-3.06406	NA	NA	Root-Shoot	Fungi	Ascomycota	Eurotiomycetes	Eurotiales	Aspergillaceae	Penicillium	Penicillium_jensenii	8.98873e-05	1.04817e-05	4.98276e-05
ASV46	-1.32057	NA	NA	Root-Soil	Fungi	Ascomycota	Dothideomycetes	Capnodiales	Cladosporiaceae	Cladosporium	Cladosporium_unclassified	0.00321394	0.00106883	0.00896712
ASV46	5.23792	NA	NA	Shoot-Soil	Fungi	Ascomycota	Dothideomycetes	Capnodiales	Cladosporiaceae	Cladosporium	Cladosporium_unclassified	0.00321394	0.00106883	0.00896712
ASV46	-6.55849	NA	NA	Root-Shoot	Fungi	Ascomycota	Dothideomycetes	Capnodiales	Cladosporiaceae	Cladosporium	Cladosporium_unclassified	0.00321394	0.00106883	0.00896712
ASV461	-3.33275	0.0548727	0.124192	Root-Soil	Fungi	Chytridiomycota	Chytridiomycota_unclassified	Chytridiomycota_unclassified	Chytridiomycota_unclassified	Chytridiomycota_unclassified	Chytridiomycota_unclassified	0.000161655	2.88712e-05	6.68605e-05
ASV461	-1.14347	0.520596	0.642424	Shoot-Soil	Fungi	Chytridiomycota	Chytridiomycota_unclassified	Chytridiomycota_unclassified	Chytridiomycota_unclassified	Chytridiomycota_unclassified	Chytridiomycota_unclassified	0.000161655	2.88712e-05	6.68605e-05
ASV461	-2.18928	0.220269	0.349356	Root-Shoot	Fungi	Chytridiomycota	Chytridiomycota_unclassified	Chytridiomycota_unclassified	Chytridiomycota_unclassified	Chytridiomycota_unclassified	Chytridiomycota_unclassified	0.000161655	2.88712e-05	6.68605e-05
ASV462	-11.2584	NA	NA	Root-Soil	Fungi	Ascomycota	Sordariomycetes	Glomerellales	Plectosphaerellaceae	Plectosphaerella	Plectosphaerella_unclassified	5.05015e-05	0.000222884	0.000198364
ASV462	-1.37819	NA	NA	Shoot-Soil	Fungi	Ascomycota	Sordariomycetes	Glomerellales	Plectosphaerellaceae	Plectosphaerella	Plectosphaerella_unclassified	5.05015e-05	0.000222884	0.000198364
ASV462	-9.88019	NA	NA	Root-Shoot	Fungi	Ascomycota	Sordariomycetes	Glomerellales	Plectosphaerellaceae	Plectosphaerella	Plectosphaerella_unclassified	5.05015e-05	0.000222884	0.000198364
ASV464	-2.0686	0.0857669	0.174433	Root-Soil	Fungi	Ascomycota	Sordariomycetes	Sordariales	Chaetomiaceae	Humicola	Humicola_olivacea	9.71848e-05	1.51595e-05	1.93565e-06
ASV464	-3.1195	0.011997	0.0360969	Shoot-Soil	Fungi	Ascomycota	Sordariomycetes	Sordariales	Chaetomiaceae	Humicola	Humicola_olivacea	9.71848e-05	1.51595e-05	1.93565e-06
ASV464	1.05091	0.402057	0.539089	Root-Shoot	Fungi	Ascomycota	Sordariomycetes	Sordariales	Chaetomiaceae	Humicola	Humicola_olivacea	9.71848e-05	1.51595e-05	1.93565e-06
ASV465	-1.85244	0.131448	0.240128	Root-Soil	Fungi	Chytridiomycota	Chytridiomycota_unclassified	Chytridiomycota_unclassified	Chytridiomycota_unclassified	Chytridiomycota_unclassified	Chytridiomycota_unclassified	0.000184043	5.33667e-05	8.25737e-05
ASV465	-0.4157	0.741388	0.827992	Shoot-Soil	Fungi	Chytridiomycota	Chytridiomycota_unclassified	Chytridiomycota_unclassified	Chytridiomycota_unclassified	Chytridiomycota_unclassified	Chytridiomycota_unclassified	0.000184043	5.33667e-05	8.25737e-05
ASV465	-1.43674	0.256335	0.389645	Root-Shoot	Fungi	Chytridiomycota	Chytridiomycota_unclassified	Chytridiomycota_unclassified	Chytridiomycota_unclassified	Chytridiomycota_unclassified	Chytridiomycota_unclassified	0.000184043	5.33667e-05	8.25737e-05
ASV466	-2.42256	0.0973936	0.190869	Root-Soil	Fungi	Chytridiomycota	Chytridiomycota_unclassified	Chytridiomycota_unclassified	Chytridiomycota_unclassified	Chytridiomycota_unclassified	Chytridiomycota_unclassified	0.00016795	4.06207e-05	1.7561e-05
ASV466	-2.17476	0.147929	0.263186	Shoot-Soil	Fungi	Chytridiomycota	Chytridiomycota_unclassified	Chytridiomycota_unclassified	Chytridiomycota_unclassified	Chytridiomycota_unclassified	Chytridiomycota_unclassified	0.00016795	4.06207e-05	1.7561e-05
ASV466	-0.247795	0.869925	0.92221	Root-Shoot	Fungi	Chytridiomycota	Chytridiomycota_unclassified	Chytridiomycota_unclassified	Chytridiomycota_unclassified	Chytridiomycota_unclassified	Chytridiomycota_unclassified	0.00016795	4.06207e-05	1.7561e-05
ASV47	-1.31675	0.0410884	0.100558	Root-Soil	Fungi	Ascomycota	Sordariomycetes	Hypocreales	Nectriaceae	Fusarium	Fusarium_culmorum	0.0039736	0.00114939	0.00520054
ASV47	3.07403	3.35333e-06	3.36319e-05	Shoot-Soil	Fungi	Ascomycota	Sordariomycetes	Hypocreales	Nectriaceae	Fusarium	Fusarium_culmorum	0.0039736	0.00114939	0.00520054
ASV47	-4.39078	3.25438e-11	9.24785e-10	Root-Shoot	Fungi	Ascomycota	Sordariomycetes	Hypocreales	Nectriaceae	Fusarium	Fusarium_culmorum	0.0039736	0.00114939	0.00520054
ASV472	0.303667	0.76457	0.845574	Root-Soil	Fungi	Ascomycota	Dothideomycetes	Pleosporales	Phaeosphaeriaceae	Ophiosphaerella	Ophiosphaerella_sp	5.80754e-05	0.000424955	3.29078e-05
ASV472	-0.630317	0.546719	0.664244	Shoot-Soil	Fungi	Ascomycota	Dothideomycetes	Pleosporales	Phaeosphaeriaceae	Ophiosphaerella	Ophiosphaerella_sp	5.80754e-05	0.000424955	3.29078e-05
ASV472	0.933983	0.374138	0.508967	Root-Shoot	Fungi	Ascomycota	Dothideomycetes	Pleosporales	Phaeosphaeriaceae	Ophiosphaerella	Ophiosphaerella_sp	5.80754e-05	0.000424955	3.29078e-05
ASV474	-1.81484	0.257974	0.390396	Root-Soil	Fungi	Chytridiomycota	Spizellomycetes	Spizellomycetales	Powellomycetaceae	Powellomyces	Powellomyces_sp	0.000142016	5.02432e-05	1.60265e-05
ASV474	-2.85891	0.0838566	0.171571	Shoot-Soil	Fungi	Chytridiomycota	Spizellomycetes	Spizellomycetales	Powellomycetaceae	Powellomyces	Powellomyces_sp	0.000142016	5.02432e-05	1.60265e-05
ASV474	1.04407	0.52864	0.649218	Root-Shoot	Fungi	Chytridiomycota	Spizellomycetes	Spizellomycetales	Powellomycetaceae	Powellomyces	Powellomyces_sp	0.000142016	5.02432e-05	1.60265e-05
ASV475	-2.58772	0.0173089	0.0491862	Root-Soil	Fungi	Mortierellomycota	Mortierellomycetes	Mortierellales	Mortierellaceae	Mortierella	Mortierella_unclassified	0.00013444	7.52133e-05	2.01857e-05
ASV475	-1.67305	0.13335	0.243168	Shoot-Soil	Fungi	Mortierellomycota	Mortierellomycetes	Mortierellales	Mortierellaceae	Mortierella	Mortierella_unclassified	0.00013444	7.52133e-05	2.01857e-05
ASV475	-0.914678	0.417601	0.554813	Root-Shoot	Fungi	Mortierellomycota	Mortierellomycetes	Mortierellales	Mortierellaceae	Mortierella	Mortierella_unclassified	0.00013444	7.52133e-05	2.01857e-05
ASV477	-0.890771	0.466103	0.596029	Root-Soil	Fungi	Ascomycota	Eurotiomycetes	Eurotiales	Trichocomaceae	Talaromyces	Talaromyces_unclassified	0.000119205	4.85965e-05	2.54978e-05
ASV477	-1.99374	0.113969	0.21551	Shoot-Soil	Fungi	Ascomycota	Eurotiomycetes	Eurotiales	Trichocomaceae	Talaromyces	Talaromyces_unclassified	0.000119205	4.85965e-05	2.54978e-05
ASV477	1.10297	0.38391	0.518127	Root-Shoot	Fungi	Ascomycota	Eurotiomycetes	Eurotiales	Trichocomaceae	Talaromyces	Talaromyces_unclassified	0.000119205	4.85965e-05	2.54978e-05
ASV479	-1.03482	0.272355	0.407338	Root-Soil	Fungi	Chytridiomycota	Rhizophydiomycetes	Rhizophydiales	Rhizophydiaceae	Rhizophydium	Rhizophydium_sp	0.000109485	4.36923e-05	1.66008e-05
ASV479	-1.3961	0.150594	0.266076	Shoot-Soil	Fungi	Chytridiomycota	Rhizophydiomycetes	Rhizophydiales	Rhizophydiaceae	Rhizophydium	Rhizophydium_sp	0.000109485	4.36923e-05	1.66008e-05
ASV479	0.361287	0.71285	0.805796	Root-Shoot	Fungi	Chytridiomycota	Rhizophydiomycetes	Rhizophydiales	Rhizophydiaceae	Rhizophydium	Rhizophydium_sp	0.000109485	4.36923e-05	1.66008e-05
ASV48	-1.65964	8.91253e-05	0.000552577	Root-Soil	Fungi	Basidiomycota	Tremellomycetes	Cystofilobasidiales	Mrakiaceae	Mrakia	Mrakia_frigida	0.00700682	0.00192516	0.00127998
ASV48	-1.56151	0.000329409	0.00170195	Shoot-Soil	Fungi	Basidiomycota	Tremellomycetes	Cystofilobasidiales	Mrakiaceae	Mrakia	Mrakia_frigida	0.00700682	0.00192516	0.00127998
ASV48	-0.0981334	0.82193	0.884886	Root-Shoot	Fungi	Basidiomycota	Tremellomycetes	Cystofilobasidiales	Mrakiaceae	Mrakia	Mrakia_frigida	0.00700682	0.00192516	0.00127998
ASV480	-1.51471	0.0696535	0.148759	Root-Soil	Fungi	Basidiomycota	Microbotryomycetes	Sporidiobolales	unidentified	unidentified	Sporidiobolales_sp	0.000120346	3.48801e-05	3.30003e-05
ASV480	-0.628522	0.461494	0.591615	Shoot-Soil	Fungi	Basidiomycota	Microbotryomycetes	Sporidiobolales	unidentified	unidentified	Sporidiobolales_sp	0.000120346	3.48801e-05	3.30003e-05
ASV480	-0.886192	0.307379	0.442263	Root-Shoot	Fungi	Basidiomycota	Microbotryomycetes	Sporidiobolales	unidentified	unidentified	Sporidiobolales_sp	0.000120346	3.48801e-05	3.30003e-05
ASV483	-2.22434	0.304749	0.439716	Root-Soil	Fungi	Ascomycota	Sordariomycetes	Sordariomycetes_unclassified	Sordariomycetes_unclassified	Sordariomycetes_unclassified	Sordariomycetes_unclassified	8.75357e-05	3.70594e-05	2.49564e-05
ASV483	-2.5043	0.261593	0.393543	Shoot-Soil	Fungi	Ascomycota	Sordariomycetes	Sordariomycetes_unclassified	Sordariomycetes_unclassified	Sordariomycetes_unclassified	Sordariomycetes_unclassified	8.75357e-05	3.70594e-05	2.49564e-05
ASV483	0.279958	0.90028	0.942668	Root-Shoot	Fungi	Ascomycota	Sordariomycetes	Sordariomycetes_unclassified	Sordariomycetes_unclassified	Sordariomycetes_unclassified	Sordariomycetes_unclassified	8.75357e-05	3.70594e-05	2.49564e-05
ASV487	-1.82699	0.0573134	0.128093	Root-Soil	Fungi	Chytridiomycota	Rhizophlyctidomycetes	Rhizophlyctidales	Sonoraphlyctidaceae	Sonoraphlyctis	Sonoraphlyctis_ranzonii	0.000168439	1.85948e-05	8.88394e-05
ASV487	-2.17825	0.0279629	0.0743015	Shoot-Soil	Fungi	Chytridiomycota	Rhizophlyctidomycetes	Rhizophlyctidales	Sonoraphlyctidaceae	Sonoraphlyctis	Sonoraphlyctis_ranzonii	0.000168439	1.85948e-05	8.88394e-05
ASV487	0.351258	0.726654	0.81599	Root-Shoot	Fungi	Chytridiomycota	Rhizophlyctidomycetes	Rhizophlyctidales	Sonoraphlyctidaceae	Sonoraphlyctis	Sonoraphlyctis_ranzonii	0.000168439	1.85948e-05	8.88394e-05
ASV489	-1.22943	0.276019	0.411015	Root-Soil	Fungi	Ascomycota	Eurotiomycetes	Eurotiales	Aspergillaceae	Penicillium	Penicillium_paneum	0.000104491	1.67431e-05	2.48455e-05
ASV489	-1.25969	0.277921	0.411943	Shoot-Soil	Fungi	Ascomycota	Eurotiomycetes	Eurotiales	Aspergillaceae	Penicillium	Penicillium_paneum	0.000104491	1.67431e-05	2.48455e-05
ASV489	0.0302592	0.979359	0.989026	Root-Shoot	Fungi	Ascomycota	Eurotiomycetes	Eurotiales	Aspergillaceae	Penicillium	Penicillium_paneum	0.000104491	1.67431e-05	2.48455e-05
ASV49	0.531304	NA	NA	Root-Soil	Fungi	Ascomycota	Sordariomycetes	Hypocreales	Hypocreales_fam_Incertae_sedis	Acremonium	Acremonium_unclassified	0.00243386	0.0136961	0.0114516
ASV49	4.73951	NA	NA	Shoot-Soil	Fungi	Ascomycota	Sordariomycetes	Hypocreales	Hypocreales_fam_Incertae_sedis	Acremonium	Acremonium_unclassified	0.00243386	0.0136961	0.0114516
ASV49	-4.2082	NA	NA	Root-Shoot	Fungi	Ascomycota	Sordariomycetes	Hypocreales	Hypocreales_fam_Incertae_sedis	Acremonium	Acremonium_unclassified	0.00243386	0.0136961	0.0114516
ASV490	28.3024	6.87648e-31	1.40693e-28	Root-Soil	Fungi	Ascomycota	Ascomycota_unclassified	Ascomycota_unclassified	Ascomycota_unclassified	Ascomycota_unclassified	Ascomycota_unclassified	0	0.000666595	3.78664e-05
ASV490	24.1537	1.03128e-21	8.79168e-20	Shoot-Soil	Fungi	Ascomycota	Ascomycota_unclassified	Ascomycota_unclassified	Ascomycota_unclassified	Ascomycota_unclassified	Ascomycota_unclassified	0	0.000666595	3.78664e-05
ASV490	4.14872	0.0982606	0.1922	Root-Shoot	Fungi	Ascomycota	Ascomycota_unclassified	Ascomycota_unclassified	Ascomycota_unclassified	Ascomycota_unclassified	Ascomycota_unclassified	0	0.000666595	3.78664e-05
ASV492	-1.71958	0.251088	0.382806	Root-Soil	Fungi	Glomeromycota	Paraglomeromycetes	Paraglomerales	Paraglomeraceae	Paraglomus	Paraglomus_laccatum	0.000128897	1.46446e-05	1.35043e-05
ASV492	-2.77298	0.0727158	0.153062	Shoot-Soil	Fungi	Glomeromycota	Paraglomeromycetes	Paraglomerales	Paraglomeraceae	Paraglomus	Paraglomus_laccatum	0.000128897	1.46446e-05	1.35043e-05
ASV492	1.0534	0.497417	0.6229	Root-Shoot	Fungi	Glomeromycota	Paraglomeromycetes	Paraglomerales	Paraglomeraceae	Paraglomus	Paraglomus_laccatum	0.000128897	1.46446e-05	1.35043e-05
ASV494	-2.98457	0.115326	0.217399	Root-Soil	Fungi	Ascomycota	Pezizomycetes	Pezizales	Pyronemataceae	Cheilymenia	Cheilymenia_stercorea	0.00020354	0	0
ASV494	-3.33404	0.087476	0.177204	Shoot-Soil	Fungi	Ascomycota	Pezizomycetes	Pezizales	Pyronemataceae	Cheilymenia	Cheilymenia_stercorea	0.00020354	0	0
ASV494	0	1	1	Root-Shoot	Fungi	Ascomycota	Pezizomycetes	Pezizales	Pyronemataceae	Cheilymenia	Cheilymenia_stercorea	0.00020354	0	0
ASV497	-0.997516	0.421103	0.555889	Root-Soil	Fungi	Olpidiomycota	Olpidiomycetes	Olpidiales	Olpidiaceae	Olpidium	Olpidium_brassicae	0.000141699	7.86256e-05	9.78772e-05
ASV497	-0.290476	0.819524	0.88436	Shoot-Soil	Fungi	Olpidiomycota	Olpidiomycetes	Olpidiales	Olpidiaceae	Olpidium	Olpidium_brassicae	0.000141699	7.86256e-05	9.78772e-05
ASV497	-0.70704	0.579913	0.699588	Root-Shoot	Fungi	Olpidiomycota	Olpidiomycetes	Olpidiales	Olpidiaceae	Olpidium	Olpidium_brassicae	0.000141699	7.86256e-05	9.78772e-05
ASV5	-1.28958	0.000184361	0.00103061	Root-Soil	Fungi	Basidiomycota	Tremellomycetes	Filobasidiales	Piskurozymaceae	Solicoccozyma	Solicoccozyma_aeria	0.0379118	0.0113376	0.00966175
ASV5	-0.645563	0.0686002	0.147433	Shoot-Soil	Fungi	Basidiomycota	Tremellomycetes	Filobasidiales	Piskurozymaceae	Solicoccozyma	Solicoccozyma_aeria	0.0379118	0.0113376	0.00966175
ASV5	-0.644016	0.0690789	0.14784	Root-Shoot	Fungi	Basidiomycota	Tremellomycetes	Filobasidiales	Piskurozymaceae	Solicoccozyma	Solicoccozyma_aeria	0.0379118	0.0113376	0.00966175
ASV50	1.21256	0.0023852	0.0093489	Root-Soil	Fungi	Ascomycota	Sordariomycetes	Xylariales	Xylariales_fam_Incertae_sedis	Fusidium	Fusidium_sp	0.00622656	0.00863875	0.00293939
ASV50	-1.12941	0.00608292	0.0210943	Shoot-Soil	Fungi	Ascomycota	Sordariomycetes	Xylariales	Xylariales_fam_Incertae_sedis	Fusidium	Fusidium_sp	0.00622656	0.00863875	0.00293939
ASV50	2.34196	1.22517e-08	2.16094e-07	Root-Shoot	Fungi	Ascomycota	Sordariomycetes	Xylariales	Xylariales_fam_Incertae_sedis	Fusidium	Fusidium_sp	0.00622656	0.00863875	0.00293939
ASV500	-3.08318	0.00520306	0.0185742	Root-Soil	Fungi	Ascomycota	Sordariomycetes	Hypocreales	Hypocreales_unclassified	Hypocreales_unclassified	Hypocreales_unclassified	0.000133156	0	1.31489e-05
ASV500	-2.32294	0.0401557	0.0989862	Shoot-Soil	Fungi	Ascomycota	Sordariomycetes	Hypocreales	Hypocreales_unclassified	Hypocreales_unclassified	Hypocreales_unclassified	0.000133156	0	1.31489e-05
ASV500	-0.760241	0.50825	0.630994	Root-Shoot	Fungi	Ascomycota	Sordariomycetes	Hypocreales	Hypocreales_unclassified	Hypocreales_unclassified	Hypocreales_unclassified	0.000133156	0	1.31489e-05
ASV502	-3.61828	0.00506139	0.0181677	Root-Soil	Fungi	Basidiomycota	Microbotryomycetes	Microbotryomycetes_unclassified	Microbotryomycetes_unclassified	Microbotryomycetes_unclassified	Microbotryomycetes_unclassified	0.000104914	4.51623e-06	1.24678e-05
ASV502	-2.61334	0.0482709	0.114044	Shoot-Soil	Fungi	Basidiomycota	Microbotryomycetes	Microbotryomycetes_unclassified	Microbotryomycetes_unclassified	Microbotryomycetes_unclassified	Microbotryomycetes_unclassified	0.000104914	4.51623e-06	1.24678e-05
ASV502	-1.00495	0.452323	0.584251	Root-Shoot	Fungi	Basidiomycota	Microbotryomycetes	Microbotryomycetes_unclassified	Microbotryomycetes_unclassified	Microbotryomycetes_unclassified	Microbotryomycetes_unclassified	0.000104914	4.51623e-06	1.24678e-05
ASV505	-2.23174	0.00301299	0.0115442	Root-Soil	Fungi	Basidiomycota	Microbotryomycetes	Microbotryomycetes_ord_Incertae_sedis	Chrysozymaceae	Udeniozyma	Udeniozyma_sp	0.000158022	2.46136e-05	1.188e-05
ASV505	-2.45213	0.00156194	0.00657557	Shoot-Soil	Fungi	Basidiomycota	Microbotryomycetes	Microbotryomycetes_ord_Incertae_sedis	Chrysozymaceae	Udeniozyma	Udeniozyma_sp	0.000158022	2.46136e-05	1.188e-05
ASV505	0.220381	0.781793	0.853563	Root-Shoot	Fungi	Basidiomycota	Microbotryomycetes	Microbotryomycetes_ord_Incertae_sedis	Chrysozymaceae	Udeniozyma	Udeniozyma_sp	0.000158022	2.46136e-05	1.188e-05
ASV508	0.867816	0.616073	0.727763	Root-Soil	Fungi	Ascomycota	Dothideomycetes	Pleosporales	Leptosphaeriaceae	Plenodomus	Plenodomus_biglobosus	3.61754e-05	5.75805e-05	0.000118649
ASV508	0.980084	0.581896	0.701023	Shoot-Soil	Fungi	Ascomycota	Dothideomycetes	Pleosporales	Leptosphaeriaceae	Plenodomus	Plenodomus_biglobosus	3.61754e-05	5.75805e-05	0.000118649
ASV508	-0.112268	0.949723	0.972308	Root-Shoot	Fungi	Ascomycota	Dothideomycetes	Pleosporales	Leptosphaeriaceae	Plenodomus	Plenodomus_biglobosus	3.61754e-05	5.75805e-05	0.000118649
ASV512	-2.31848	0.127017	0.235822	Root-Soil	Fungi	Chytridiomycota	Chytridiomycota_unclassified	Chytridiomycota_unclassified	Chytridiomycota_unclassified	Chytridiomycota_unclassified	Chytridiomycota_unclassified	3.57236e-05	7.62187e-06	0.000861696
ASV512	3.65832	0.0180335	0.0508217	Shoot-Soil	Fungi	Chytridiomycota	Chytridiomycota_unclassified	Chytridiomycota_unclassified	Chytridiomycota_unclassified	Chytridiomycota_unclassified	Chytridiomycota_unclassified	3.57236e-05	7.62187e-06	0.000861696
ASV512	-5.9768	0.000123112	0.000719677	Root-Shoot	Fungi	Chytridiomycota	Chytridiomycota_unclassified	Chytridiomycota_unclassified	Chytridiomycota_unclassified	Chytridiomycota_unclassified	Chytridiomycota_unclassified	3.57236e-05	7.62187e-06	0.000861696
ASV513	-2.44009	0.00269824	0.0104557	Root-Soil	Fungi	Ascomycota	Eurotiomycetes	Eurotiales	Aspergillaceae	Penicillium	Penicillium_decumbens	0.00014069	1.18003e-05	7.54559e-06
ASV513	-2.35672	0.00484044	0.0175595	Shoot-Soil	Fungi	Ascomycota	Eurotiomycetes	Eurotiales	Aspergillaceae	Penicillium	Penicillium_decumbens	0.00014069	1.18003e-05	7.54559e-06
ASV513	-0.0833675	0.922524	0.958114	Root-Shoot	Fungi	Ascomycota	Eurotiomycetes	Eurotiales	Aspergillaceae	Penicillium	Penicillium_decumbens	0.00014069	1.18003e-05	7.54559e-06
ASV516	-1.886	0.0326945	0.0845768	Root-Soil	Fungi	Ascomycota	Sordariomycetes	Hypocreales	Hypocreaceae	Trichoderma	Trichoderma_stellatum	0.000137305	1.78826e-05	5.64702e-06
ASV516	-2.71621	0.00291491	0.0112103	Shoot-Soil	Fungi	Ascomycota	Sordariomycetes	Hypocreales	Hypocreaceae	Trichoderma	Trichoderma_stellatum	0.000137305	1.78826e-05	5.64702e-06
ASV516	0.830209	0.370608	0.505562	Root-Shoot	Fungi	Ascomycota	Sordariomycetes	Hypocreales	Hypocreaceae	Trichoderma	Trichoderma_stellatum	0.000137305	1.78826e-05	5.64702e-06
ASV517	-3.31938	0.134411	0.2438	Root-Soil	Fungi	Ascomycota	Sordariomycetes	Sordariales	Chaetomiaceae	Chaetomiaceae_unclassified	Chaetomiaceae_unclassified	9.41191e-05	0	9.05015e-06
ASV517	-2.72386	0.232219	0.364356	Shoot-Soil	Fungi	Ascomycota	Sordariomycetes	Sordariales	Chaetomiaceae	Chaetomiaceae_unclassified	Chaetomiaceae_unclassified	9.41191e-05	0	9.05015e-06
ASV517	-0.595521	0.794464	0.861414	Root-Shoot	Fungi	Ascomycota	Sordariomycetes	Sordariales	Chaetomiaceae	Chaetomiaceae_unclassified	Chaetomiaceae_unclassified	9.41191e-05	0	9.05015e-06
ASV518	-0.682147	0.641431	0.749069	Root-Soil	Fungi	Mortierellomycota	Mortierellomycetes	Mortierellales	Mortierellaceae	Mortierella	Mortierella_gamsii	8.42059e-05	7.96561e-05	6.8263e-06
ASV518	-2.77072	0.0672127	0.144755	Shoot-Soil	Fungi	Mortierellomycota	Mortierellomycetes	Mortierellales	Mortierellaceae	Mortierella	Mortierella_gamsii	8.42059e-05	7.96561e-05	6.8263e-06
ASV518	2.08857	0.168848	0.286453	Root-Shoot	Fungi	Mortierellomycota	Mortierellomycetes	Mortierellales	Mortierellaceae	Mortierella	Mortierella_gamsii	8.42059e-05	7.96561e-05	6.8263e-06
ASV52	1.23739	0.0142291	0.0415897	Root-Soil	Fungi	Ascomycota	Leotiomycetes	Helotiales	Helotiaceae	Tetracladium	Tetracladium_marchalianum	0.00141636	0.00382981	0.00928578
ASV52	3.21796	5.47217e-10	1.24401e-08	Shoot-Soil	Fungi	Ascomycota	Leotiomycetes	Helotiales	Helotiaceae	Tetracladium	Tetracladium_marchalianum	0.00141636	0.00382981	0.00928578
ASV52	-1.98057	0.000132037	0.000758842	Root-Shoot	Fungi	Ascomycota	Leotiomycetes	Helotiales	Helotiaceae	Tetracladium	Tetracladium_marchalianum	0.00141636	0.00382981	0.00928578
ASV524	-3.75617	0.000337459	0.00173348	Root-Soil	Fungi	Basidiomycota	Tremellomycetes	Tremellales	Tremellaceae	Cryptococcus	Cryptococcus_sp	0.000181865	0	7.88012e-06
ASV524	-3.40353	0.00157249	0.00659286	Shoot-Soil	Fungi	Basidiomycota	Tremellomycetes	Tremellales	Tremellaceae	Cryptococcus	Cryptococcus_sp	0.000181865	0	7.88012e-06
ASV524	-0.352642	0.747638	0.832392	Root-Shoot	Fungi	Basidiomycota	Tremellomycetes	Tremellales	Tremellaceae	Cryptococcus	Cryptococcus_sp	0.000181865	0	7.88012e-06
ASV525	0.942598	0.297729	0.433253	Root-Soil	Fungi	Ascomycota	Ascomycota_unclassified	Ascomycota_unclassified	Ascomycota_unclassified	Ascomycota_unclassified	Ascomycota_unclassified	9.00443e-05	0.000147416	2.23958e-05
ASV525	-1.1479	0.222807	0.352835	Shoot-Soil	Fungi	Ascomycota	Ascomycota_unclassified	Ascomycota_unclassified	Ascomycota_unclassified	Ascomycota_unclassified	Ascomycota_unclassified	9.00443e-05	0.000147416	2.23958e-05
ASV525	2.0905	0.0266665	0.0710412	Root-Shoot	Fungi	Ascomycota	Ascomycota_unclassified	Ascomycota_unclassified	Ascomycota_unclassified	Ascomycota_unclassified	Ascomycota_unclassified	9.00443e-05	0.000147416	2.23958e-05
ASV529	-2.07186	0.00622947	0.0215295	Root-Soil	Fungi	Ascomycota	Sordariomycetes	Hypocreales	Hypocreales_unclassified	Hypocreales_unclassified	Hypocreales_unclassified	0.000103335	9.78768e-06	1.85018e-05
ASV529	-1.49578	0.0535666	0.122046	Shoot-Soil	Fungi	Ascomycota	Sordariomycetes	Hypocreales	Hypocreales_unclassified	Hypocreales_unclassified	Hypocreales_unclassified	0.000103335	9.78768e-06	1.85018e-05
ASV529	-0.576085	0.467831	0.596801	Root-Shoot	Fungi	Ascomycota	Sordariomycetes	Hypocreales	Hypocreales_unclassified	Hypocreales_unclassified	Hypocreales_unclassified	0.000103335	9.78768e-06	1.85018e-05
ASV53	2.66047	0.0250764	0.0675082	Root-Soil	Fungi	Ascomycota	Dothideomycetes	Capnodiales	Cladosporiaceae	Cladosporium	Cladosporium_sphaerospermum	0.000188124	0.000265687	0.013862
ASV53	9.23899	3.39839e-14	1.6555e-12	Shoot-Soil	Fungi	Ascomycota	Dothideomycetes	Capnodiales	Cladosporiaceae	Cladosporium	Cladosporium_sphaerospermum	0.000188124	0.000265687	0.013862
ASV53	-6.57852	6.11548e-08	9.33751e-07	Root-Shoot	Fungi	Ascomycota	Dothideomycetes	Capnodiales	Cladosporiaceae	Cladosporium	Cladosporium_sphaerospermum	0.000188124	0.000265687	0.013862
ASV530	-1.98623	0.157943	0.273858	Root-Soil	Fungi	Basidiomycota	Tremellomycetes	Filobasidiales	Piskurozymaceae	Solicoccozyma	Solicoccozyma_unclassified	9.0369e-05	3.52538e-05	3.78688e-05
ASV530	-0.844321	0.558596	0.677869	Shoot-Soil	Fungi	Basidiomycota	Tremellomycetes	Filobasidiales	Piskurozymaceae	Solicoccozyma	Solicoccozyma_unclassified	9.0369e-05	3.52538e-05	3.78688e-05
ASV530	-1.14191	0.431255	0.565607	Root-Shoot	Fungi	Basidiomycota	Tremellomycetes	Filobasidiales	Piskurozymaceae	Solicoccozyma	Solicoccozyma_unclassified	9.0369e-05	3.52538e-05	3.78688e-05
ASV532	-2.14823	0.000657454	0.00308521	Root-Soil	Fungi	Fungi_unclassified	Fungi_unclassified	Fungi_unclassified	Fungi_unclassified	Fungi_unclassified	Fungi_unclassified	0.000126117	1.528e-05	3.48293e-05
ASV532	-1.79173	0.00549813	0.0193951	Shoot-Soil	Fungi	Fungi_unclassified	Fungi_unclassified	Fungi_unclassified	Fungi_unclassified	Fungi_unclassified	Fungi_unclassified	0.000126117	1.528e-05	3.48293e-05
ASV532	-0.356506	0.593423	0.709196	Root-Shoot	Fungi	Fungi_unclassified	Fungi_unclassified	Fungi_unclassified	Fungi_unclassified	Fungi_unclassified	Fungi_unclassified	0.000126117	1.528e-05	3.48293e-05
ASV534	-2.21	0.00204998	0.00822404	Root-Soil	Fungi	Ascomycota	Leotiomycetes	Helotiales	Helotiales_fam_Incertae_sedis	Helotiales_fam_Incertae_sedis_unclassified	Helotiales_fam_Incertae_sedis_unclassified	0.000145786	2.50564e-05	1.10877e-06
ASV534	-3.72695	6.28147e-07	7.30221e-06	Shoot-Soil	Fungi	Ascomycota	Leotiomycetes	Helotiales	Helotiales_fam_Incertae_sedis	Helotiales_fam_Incertae_sedis_unclassified	Helotiales_fam_Incertae_sedis_unclassified	0.000145786	2.50564e-05	1.10877e-06
ASV534	1.51695	0.0484222	0.114052	Root-Shoot	Fungi	Ascomycota	Leotiomycetes	Helotiales	Helotiales_fam_Incertae_sedis	Helotiales_fam_Incertae_sedis_unclassified	Helotiales_fam_Incertae_sedis_unclassified	0.000145786	2.50564e-05	1.10877e-06
ASV538	-1.99127	0.0216191	0.0594526	Root-Soil	Fungi	Basidiomycota	Microbotryomycetes	Microbotryomycetes_unclassified	Microbotryomycetes_unclassified	Microbotryomycetes_unclassified	Microbotryomycetes_unclassified	0.000126076	1.63717e-05	1.23685e-05
ASV538	-2.36089	0.00824874	0.0266197	Shoot-Soil	Fungi	Basidiomycota	Microbotryomycetes	Microbotryomycetes_unclassified	Microbotryomycetes_unclassified	Microbotryomycetes_unclassified	Microbotryomycetes_unclassified	0.000126076	1.63717e-05	1.23685e-05
ASV538	0.369618	0.684846	0.779252	Root-Shoot	Fungi	Basidiomycota	Microbotryomycetes	Microbotryomycetes_unclassified	Microbotryomycetes_unclassified	Microbotryomycetes_unclassified	Microbotryomycetes_unclassified	0.000126076	1.63717e-05	1.23685e-05
ASV54	-3.96077	NA	NA	Root-Soil	Fungi	Ascomycota	Sordariomycetes	Hypocreales	Bionectriaceae	Clonostachys	Clonostachys_rosea	0.00229746	0.000225408	0.012188
ASV54	3.23187	NA	NA	Shoot-Soil	Fungi	Ascomycota	Sordariomycetes	Hypocreales	Bionectriaceae	Clonostachys	Clonostachys_rosea	0.00229746	0.000225408	0.012188
ASV54	-7.19264	NA	NA	Root-Shoot	Fungi	Ascomycota	Sordariomycetes	Hypocreales	Bionectriaceae	Clonostachys	Clonostachys_rosea	0.00229746	0.000225408	0.012188
ASV540	-1.9376	0.00715931	0.0235498	Root-Soil	Fungi	Ascomycota	Ascomycota_unclassified	Ascomycota_unclassified	Ascomycota_unclassified	Ascomycota_unclassified	Ascomycota_unclassified	0.000117262	1.52721e-05	5.02671e-06
ASV540	-2.46668	0.000919731	0.00410867	Shoot-Soil	Fungi	Ascomycota	Ascomycota_unclassified	Ascomycota_unclassified	Ascomycota_unclassified	Ascomycota_unclassified	Ascomycota_unclassified	0.000117262	1.52721e-05	5.02671e-06
ASV540	0.529084	0.488692	0.615617	Root-Shoot	Fungi	Ascomycota	Ascomycota_unclassified	Ascomycota_unclassified	Ascomycota_unclassified	Ascomycota_unclassified	Ascomycota_unclassified	0.000117262	1.52721e-05	5.02671e-06
ASV541	-1.18425	0.320161	0.453234	Root-Soil	Fungi	Ascomycota	Sordariomycetes	Sordariales	Sordariaceae	Sordaria	Sordaria_fimicola	7.88422e-05	2.14727e-05	1.21848e-05
ASV541	-1.85783	0.130431	0.238696	Shoot-Soil	Fungi	Ascomycota	Sordariomycetes	Sordariales	Sordariaceae	Sordaria	Sordaria_fimicola	7.88422e-05	2.14727e-05	1.21848e-05
ASV541	0.673583	0.58587	0.701809	Root-Shoot	Fungi	Ascomycota	Sordariomycetes	Sordariales	Sordariaceae	Sordaria	Sordaria_fimicola	7.88422e-05	2.14727e-05	1.21848e-05
ASV545	-1.38754	0.410823	0.547795	Root-Soil	Fungi	Mortierellomycota	Mortierellomycetes	Mortierellales	Mortierellaceae	Mortierella	Mortierella_tsukubaensis	9.1921e-05	1.55523e-05	1.28073e-05
ASV545	-2.01477	0.246214	0.377061	Shoot-Soil	Fungi	Mortierellomycota	Mortierellomycetes	Mortierellales	Mortierellaceae	Mortierella	Mortierella_tsukubaensis	9.1921e-05	1.55523e-05	1.28073e-05
ASV545	0.62723	0.718913	0.810858	Root-Shoot	Fungi	Mortierellomycota	Mortierellomycetes	Mortierellales	Mortierellaceae	Mortierella	Mortierella_tsukubaensis	9.1921e-05	1.55523e-05	1.28073e-05
ASV549	-2.21803	0.0617463	0.134683	Root-Soil	Fungi	Ascomycota	Sordariomycetes	Hypocreales	Niessliaceae	Eucasphaeria	Eucasphaeria_sp	7.22089e-05	1.28538e-05	5.23225e-05
ASV549	-1.43315	0.239663	0.372041	Shoot-Soil	Fungi	Ascomycota	Sordariomycetes	Hypocreales	Niessliaceae	Eucasphaeria	Eucasphaeria_sp	7.22089e-05	1.28538e-05	5.23225e-05
ASV549	-0.784875	0.523341	0.645033	Root-Shoot	Fungi	Ascomycota	Sordariomycetes	Hypocreales	Niessliaceae	Eucasphaeria	Eucasphaeria_sp	7.22089e-05	1.28538e-05	5.23225e-05
ASV55	-3.5809	1.16679e-06	1.29742e-05	Root-Soil	Fungi	Basidiomycota	Tremellomycetes	Cystofilobasidiales	Mrakiaceae	Tausonia	Tausonia_pullulans	0.00523584	0.000605533	0.00129066
ASV55	-1.02279	0.174313	0.291778	Shoot-Soil	Fungi	Basidiomycota	Tremellomycetes	Cystofilobasidiales	Mrakiaceae	Tausonia	Tausonia_pullulans	0.00523584	0.000605533	0.00129066
ASV55	-2.55811	0.000725662	0.00337433	Root-Shoot	Fungi	Basidiomycota	Tremellomycetes	Cystofilobasidiales	Mrakiaceae	Tausonia	Tausonia_pullulans	0.00523584	0.000605533	0.00129066
ASV551	-2.02288	0.0185982	0.0522691	Root-Soil	Fungi	Basidiomycota	Microbotryomycetes	Microbotryomycetes_ord_Incertae_sedis	Chrysozymaceae	unidentified	Chrysozymaceae_sp	0.000111618	3.51148e-05	6.79516e-05
ASV551	-0.0125435	0.98853	0.995341	Shoot-Soil	Fungi	Basidiomycota	Microbotryomycetes	Microbotryomycetes_ord_Incertae_sedis	Chrysozymaceae	unidentified	Chrysozymaceae_sp	0.000111618	3.51148e-05	6.79516e-05
ASV551	-2.01034	0.0237607	0.0644752	Root-Shoot	Fungi	Basidiomycota	Microbotryomycetes	Microbotryomycetes_ord_Incertae_sedis	Chrysozymaceae	unidentified	Chrysozymaceae_sp	0.000111618	3.51148e-05	6.79516e-05
ASV552	-0.794288	0.535471	0.654907	Root-Soil	Fungi	Chytridiomycota	Rhizophlyctidomycetes	Rhizophlyctidales	Rhizophlyctidaceae	Rhizophlyctis	Rhizophlyctis_rosea	7.76839e-05	5.27778e-05	5.16964e-05
ASV552	-0.900056	0.494546	0.620762	Shoot-Soil	Fungi	Chytridiomycota	Rhizophlyctidomycetes	Rhizophlyctidales	Rhizophlyctidaceae	Rhizophlyctis	Rhizophlyctis_rosea	7.76839e-05	5.27778e-05	5.16964e-05
ASV552	0.105767	0.936305	0.965864	Root-Shoot	Fungi	Chytridiomycota	Rhizophlyctidomycetes	Rhizophlyctidales	Rhizophlyctidaceae	Rhizophlyctis	Rhizophlyctis_rosea	7.76839e-05	5.27778e-05	5.16964e-05
ASV553	-1.82013	0.102101	0.198195	Root-Soil	Fungi	Ascomycota	Sordariomycetes	Hypocreales	Hypocreales_unclassified	Hypocreales_unclassified	Hypocreales_unclassified	8.01741e-05	1.3449e-05	1.83298e-05
ASV553	-1.61922	0.15686	0.272905	Shoot-Soil	Fungi	Ascomycota	Sordariomycetes	Hypocreales	Hypocreales_unclassified	Hypocreales_unclassified	Hypocreales_unclassified	8.01741e-05	1.3449e-05	1.83298e-05
ASV553	-0.20091	0.862009	0.918606	Root-Shoot	Fungi	Ascomycota	Sordariomycetes	Hypocreales	Hypocreales_unclassified	Hypocreales_unclassified	Hypocreales_unclassified	8.01741e-05	1.3449e-05	1.83298e-05
ASV554	-1.7257	0.115393	0.217399	Root-Soil	Fungi	Ascomycota	Pezizomycotina_cls_Incertae_sedis	Pezizomycotina_ord_Incertae_sedis	Pezizomycotina_fam_Incertae_sedis	Hymenula	Hymenula_cerealis	8.29745e-05	7.87194e-06	1.20229e-05
ASV554	-1.22733	0.274845	0.410462	Shoot-Soil	Fungi	Ascomycota	Pezizomycotina_cls_Incertae_sedis	Pezizomycotina_ord_Incertae_sedis	Pezizomycotina_fam_Incertae_sedis	Hymenula	Hymenula_cerealis	8.29745e-05	7.87194e-06	1.20229e-05
ASV554	-0.498373	0.661439	0.763716	Root-Shoot	Fungi	Ascomycota	Pezizomycotina_cls_Incertae_sedis	Pezizomycotina_ord_Incertae_sedis	Pezizomycotina_fam_Incertae_sedis	Hymenula	Hymenula_cerealis	8.29745e-05	7.87194e-06	1.20229e-05
ASV556	-1.74013	0.0118707	0.0359282	Root-Soil	Fungi	Ascomycota	Saccharomycetes	Saccharomycetales	Phaffomycetaceae	Cyberlindnera	Cyberlindnera_suaveolens	0.000107477	2.8453e-05	6.39332e-06
ASV556	-2.29924	0.00129744	0.00555347	Shoot-Soil	Fungi	Ascomycota	Saccharomycetes	Saccharomycetales	Phaffomycetaceae	Cyberlindnera	Cyberlindnera_suaveolens	0.000107477	2.8453e-05	6.39332e-06
ASV556	0.55911	0.444829	0.578957	Root-Shoot	Fungi	Ascomycota	Saccharomycetes	Saccharomycetales	Phaffomycetaceae	Cyberlindnera	Cyberlindnera_suaveolens	0.000107477	2.8453e-05	6.39332e-06
ASV557	-4.62712	2.06483e-05	0.000166325	Root-Soil	Fungi	Fungi_unclassified	Fungi_unclassified	Fungi_unclassified	Fungi_unclassified	Fungi_unclassified	Fungi_unclassified	0.000101919	9.7314e-06	0.000541432
ASV557	2.16286	0.0486086	0.114052	Shoot-Soil	Fungi	Fungi_unclassified	Fungi_unclassified	Fungi_unclassified	Fungi_unclassified	Fungi_unclassified	Fungi_unclassified	0.000101919	9.7314e-06	0.000541432
ASV557	-6.78999	1.11216e-09	2.42072e-08	Root-Shoot	Fungi	Fungi_unclassified	Fungi_unclassified	Fungi_unclassified	Fungi_unclassified	Fungi_unclassified	Fungi_unclassified	0.000101919	9.7314e-06	0.000541432
ASV56	-0.622707	0.228643	0.36049	Root-Soil	Fungi	Basidiomycota	Agaricomycetes	Cantharellales	Cantharellales_fam_Incertae_sedis	unidentified	Cantharellales_fam_Incertae_sedis_sp	0.00570066	0.00555084	0.000805038
ASV56	-1.35034	0.0111396	0.0341191	Shoot-Soil	Fungi	Basidiomycota	Agaricomycetes	Cantharellales	Cantharellales_fam_Incertae_sedis	unidentified	Cantharellales_fam_Incertae_sedis_sp	0.00570066	0.00555084	0.000805038
ASV56	0.727636	0.171675	0.289808	Root-Shoot	Fungi	Basidiomycota	Agaricomycetes	Cantharellales	Cantharellales_fam_Incertae_sedis	unidentified	Cantharellales_fam_Incertae_sedis_sp	0.00570066	0.00555084	0.000805038
ASV561	-1.70904	0.0961655	0.190285	Root-Soil	Fungi	Ascomycota	Sordariomycetes	Hypocreales	Clavicipitaceae	Metarhizium	Metarhizium_carneum	8.35832e-05	7.08906e-05	2.23409e-05
ASV561	-1.00167	0.341687	0.474926	Shoot-Soil	Fungi	Ascomycota	Sordariomycetes	Hypocreales	Clavicipitaceae	Metarhizium	Metarhizium_carneum	8.35832e-05	7.08906e-05	2.23409e-05
ASV561	-0.707376	0.50677	0.629922	Root-Shoot	Fungi	Ascomycota	Sordariomycetes	Hypocreales	Clavicipitaceae	Metarhizium	Metarhizium_carneum	8.35832e-05	7.08906e-05	2.23409e-05
ASV562	-1.46188	0.0877321	0.177207	Root-Soil	Fungi	Chytridiomycota	Rhizophydiomycetes	Rhizophydiales	Alphamycetaceae	Betamyces	Betamyces_americae-meridionalis	0.000111146	2.85615e-05	8.8676e-06
ASV562	-2.33474	0.00836471	0.0269091	Shoot-Soil	Fungi	Chytridiomycota	Rhizophydiomycetes	Rhizophydiales	Alphamycetaceae	Betamyces	Betamyces_americae-meridionalis	0.000111146	2.85615e-05	8.8676e-06
ASV562	0.872862	0.332371	0.465322	Root-Shoot	Fungi	Chytridiomycota	Rhizophydiomycetes	Rhizophydiales	Alphamycetaceae	Betamyces	Betamyces_americae-meridionalis	0.000111146	2.85615e-05	8.8676e-06
ASV564	-1.59199	0.0611424	0.134016	Root-Soil	Fungi	Basidiomycota	Tremellomycetes	Tremellales	Tremellales_unclassified	Tremellales_unclassified	Tremellales_unclassified	0.000113822	2.15651e-05	5.76475e-06
ASV564	-2.58609	0.00330676	0.0123913	Shoot-Soil	Fungi	Basidiomycota	Tremellomycetes	Tremellales	Tremellales_unclassified	Tremellales_unclassified	Tremellales_unclassified	0.000113822	2.15651e-05	5.76475e-06
ASV564	0.994102	0.266718	0.400077	Root-Shoot	Fungi	Basidiomycota	Tremellomycetes	Tremellales	Tremellales_unclassified	Tremellales_unclassified	Tremellales_unclassified	0.000113822	2.15651e-05	5.76475e-06
ASV565	-2.27123	0.0133904	0.0398208	Root-Soil	Fungi	Ascomycota	Ascomycota_unclassified	Ascomycota_unclassified	Ascomycota_unclassified	Ascomycota_unclassified	Ascomycota_unclassified	0.000122202	1.5101e-05	2.28145e-06
ASV565	-3.12201	0.00100006	0.00440975	Shoot-Soil	Fungi	Ascomycota	Ascomycota_unclassified	Ascomycota_unclassified	Ascomycota_unclassified	Ascomycota_unclassified	Ascomycota_unclassified	0.000122202	1.5101e-05	2.28145e-06
ASV565	0.850785	0.378816	0.511926	Root-Shoot	Fungi	Ascomycota	Ascomycota_unclassified	Ascomycota_unclassified	Ascomycota_unclassified	Ascomycota_unclassified	Ascomycota_unclassified	0.000122202	1.5101e-05	2.28145e-06
ASV57	-2.34799	NA	NA	Root-Soil	Fungi	Ascomycota	Dothideomycetes	Pleosporales	Cucurbitariaceae	Pyrenochaetopsis	Pyrenochaetopsis_leptospora	0.00362669	0.000748782	0.0038454
ASV57	1.0844	NA	NA	Shoot-Soil	Fungi	Ascomycota	Dothideomycetes	Pleosporales	Cucurbitariaceae	Pyrenochaetopsis	Pyrenochaetopsis_leptospora	0.00362669	0.000748782	0.0038454
ASV57	-3.43238	NA	NA	Root-Shoot	Fungi	Ascomycota	Dothideomycetes	Pleosporales	Cucurbitariaceae	Pyrenochaetopsis	Pyrenochaetopsis_leptospora	0.00362669	0.000748782	0.0038454
ASV570	5.4487	0.0375648	0.0939122	Root-Soil	Fungi	Ascomycota	Leotiomycetes	Helotiales	Helotiales_fam_Incertae_sedis	Cadophora	Cadophora_orchidicola	1.5082e-05	0.000351308	6.81441e-05
ASV570	1.68904	0.531735	0.652237	Shoot-Soil	Fungi	Ascomycota	Leotiomycetes	Helotiales	Helotiales_fam_Incertae_sedis	Cadophora	Cadophora_orchidicola	1.5082e-05	0.000351308	6.81441e-05
ASV570	3.75966	0.162339	0.279584	Root-Shoot	Fungi	Ascomycota	Leotiomycetes	Helotiales	Helotiales_fam_Incertae_sedis	Cadophora	Cadophora_orchidicola	1.5082e-05	0.000351308	6.81441e-05
ASV575	-2.93084	0.0573474	0.128093	Root-Soil	Fungi	Zoopagomycota	Zoopagomycetes	Zoopagales	Piptocephalidaceae	Syncephalis	Syncephalis_sp	0.000131744	0	9.42414e-06
ASV575	-2.30148	0.146341	0.260814	Shoot-Soil	Fungi	Zoopagomycota	Zoopagomycetes	Zoopagales	Piptocephalidaceae	Syncephalis	Syncephalis_sp	0.000131744	0	9.42414e-06
ASV575	-0.629361	0.693109	0.78696	Root-Shoot	Fungi	Zoopagomycota	Zoopagomycetes	Zoopagales	Piptocephalidaceae	Syncephalis	Syncephalis_sp	0.000131744	0	9.42414e-06
ASV58	0.237085	0.629031	0.737957	Root-Soil	Fungi	Ascomycota	Dothideomycetes	Pleosporales	Pleosporales_unclassified	Pleosporales_unclassified	Pleosporales_unclassified	0.00248002	0.00294771	0.00569126
ASV58	2.84359	1.66205e-08	2.87057e-07	Shoot-Soil	Fungi	Ascomycota	Dothideomycetes	Pleosporales	Pleosporales_unclassified	Pleosporales_unclassified	Pleosporales_unclassified	0.00248002	0.00294771	0.00569126
ASV58	-2.60651	2.28318e-07	2.84841e-06	Root-Shoot	Fungi	Ascomycota	Dothideomycetes	Pleosporales	Pleosporales_unclassified	Pleosporales_unclassified	Pleosporales_unclassified	0.00248002	0.00294771	0.00569126
ASV582	4.58062	0.0492287	0.114979	Root-Soil	Fungi	Ascomycota	Sordariomycetes	Xylariales	Microdochiaceae	Microdochium	Microdochium_sp	1.82698e-05	0.000130425	9.37078e-05
ASV582	4.71523	0.0489653	0.114626	Shoot-Soil	Fungi	Ascomycota	Sordariomycetes	Xylariales	Microdochiaceae	Microdochium	Microdochium_sp	1.82698e-05	0.000130425	9.37078e-05
ASV582	-0.13461	0.955018	0.972308	Root-Shoot	Fungi	Ascomycota	Sordariomycetes	Xylariales	Microdochiaceae	Microdochium	Microdochium_sp	1.82698e-05	0.000130425	9.37078e-05
ASV59	3.44766	NA	NA	Root-Soil	Fungi	Ascomycota	Sordariomycetes	Sordariales	Sordariales_unclassified	Sordariales_unclassified	Sordariales_unclassified	0.000114812	0.00520108	0.000205645
ASV59	2.13245	NA	NA	Shoot-Soil	Fungi	Ascomycota	Sordariomycetes	Sordariales	Sordariales_unclassified	Sordariales_unclassified	Sordariales_unclassified	0.000114812	0.00520108	0.000205645
ASV59	1.31521	NA	NA	Root-Shoot	Fungi	Ascomycota	Sordariomycetes	Sordariales	Sordariales_unclassified	Sordariales_unclassified	Sordariales_unclassified	0.000114812	0.00520108	0.000205645
ASV590	-2.0537	0.185203	0.304603	Root-Soil	Fungi	Chytridiomycota	Lobulomycetes	Lobulomycetales	unidentified	unidentified	Lobulomycetales_sp	0.000135223	0.000134187	2.85659e-05
ASV590	-1.85196	0.245699	0.376968	Shoot-Soil	Fungi	Chytridiomycota	Lobulomycetes	Lobulomycetales	unidentified	unidentified	Lobulomycetales_sp	0.000135223	0.000134187	2.85659e-05
ASV590	-0.201745	0.899553	0.942668	Root-Shoot	Fungi	Chytridiomycota	Lobulomycetes	Lobulomycetales	unidentified	unidentified	Lobulomycetales_sp	0.000135223	0.000134187	2.85659e-05
ASV591	-2.36898	0.127896	0.236595	Root-Soil	Fungi	Chytridiomycota	Chytridiomycetes	Chytridiales	unidentified	unidentified	Chytridiales_sp	7.14747e-05	8.3946e-06	3.01869e-05
ASV591	-1.07229	0.501792	0.626781	Shoot-Soil	Fungi	Chytridiomycota	Chytridiomycetes	Chytridiales	unidentified	unidentified	Chytridiales_sp	7.14747e-05	8.3946e-06	3.01869e-05
ASV591	-1.29669	0.419085	0.555889	Root-Shoot	Fungi	Chytridiomycota	Chytridiomycetes	Chytridiales	unidentified	unidentified	Chytridiales_sp	7.14747e-05	8.3946e-06	3.01869e-05
ASV596	-2.54837	0.0613094	0.134016	Root-Soil	Fungi	Fungi_unclassified	Fungi_unclassified	Fungi_unclassified	Fungi_unclassified	Fungi_unclassified	Fungi_unclassified	0.000133319	1.65331e-06	1.3364e-05
ASV596	-2.57487	0.0661987	0.143174	Shoot-Soil	Fungi	Fungi_unclassified	Fungi_unclassified	Fungi_unclassified	Fungi_unclassified	Fungi_unclassified	Fungi_unclassified	0.000133319	1.65331e-06	1.3364e-05
ASV596	0.0265007	0.985043	0.992807	Root-Shoot	Fungi	Fungi_unclassified	Fungi_unclassified	Fungi_unclassified	Fungi_unclassified	Fungi_unclassified	Fungi_unclassified	0.000133319	1.65331e-06	1.3364e-05
ASV597	-1.85741	0.0807959	0.166978	Root-Soil	Fungi	Fungi_unclassified	Fungi_unclassified	Fungi_unclassified	Fungi_unclassified	Fungi_unclassified	Fungi_unclassified	9.71828e-05	1.2875e-05	3.9499e-06
ASV597	-2.28753	0.0368186	0.0925441	Shoot-Soil	Fungi	Fungi_unclassified	Fungi_unclassified	Fungi_unclassified	Fungi_unclassified	Fungi_unclassified	Fungi_unclassified	9.71828e-05	1.2875e-05	3.9499e-06
ASV597	0.430125	0.69834	0.791143	Root-Shoot	Fungi	Fungi_unclassified	Fungi_unclassified	Fungi_unclassified	Fungi_unclassified	Fungi_unclassified	Fungi_unclassified	9.71828e-05	1.2875e-05	3.9499e-06
ASV6	-1.04466	0.00648544	0.0220419	Root-Soil	Fungi	Ascomycota	Dothideomycetes	Pleosporales	Didymellaceae	Endophoma	Endophoma_elongata	0.0144819	0.00799328	0.0503229
ASV6	4.22034	9.41357e-27	1.07001e-24	Shoot-Soil	Fungi	Ascomycota	Dothideomycetes	Pleosporales	Didymellaceae	Endophoma	Endophoma_elongata	0.0144819	0.00799328	0.0503229
ASV6	-5.265	1.00731e-40	3.43494e-38	Root-Shoot	Fungi	Ascomycota	Dothideomycetes	Pleosporales	Didymellaceae	Endophoma	Endophoma_elongata	0.0144819	0.00799328	0.0503229
ASV60	0.038346	0.9552	0.972308	Root-Soil	Fungi	Ascomycota	Sordariomycetes	Xylariales	Microdochiaceae	Microdochium	Microdochium_sp	0.000993519	0.00335258	0.00410355
ASV60	1.50513	0.0315904	0.0824412	Shoot-Soil	Fungi	Ascomycota	Sordariomycetes	Xylariales	Microdochiaceae	Microdochium	Microdochium_sp	0.000993519	0.00335258	0.00410355
ASV60	-1.46678	0.0363819	0.0918981	Root-Shoot	Fungi	Ascomycota	Sordariomycetes	Xylariales	Microdochiaceae	Microdochium	Microdochium_sp	0.000993519	0.00335258	0.00410355
ASV607	-2.79698	0.0539672	0.122573	Root-Soil	Fungi	Basidiomycota	Basidiomycota_unclassified	Basidiomycota_unclassified	Basidiomycota_unclassified	Basidiomycota_unclassified	Basidiomycota_unclassified	0.000109942	0	7.85289e-06
ASV607	-2.67906	0.0727032	0.153062	Shoot-Soil	Fungi	Basidiomycota	Basidiomycota_unclassified	Basidiomycota_unclassified	Basidiomycota_unclassified	Basidiomycota_unclassified	Basidiomycota_unclassified	0.000109942	0	7.85289e-06
ASV607	-0.117921	0.937539	0.965864	Root-Shoot	Fungi	Basidiomycota	Basidiomycota_unclassified	Basidiomycota_unclassified	Basidiomycota_unclassified	Basidiomycota_unclassified	Basidiomycota_unclassified	0.000109942	0	7.85289e-06
ASV61	-3.15425	NA	NA	Root-Soil	Fungi	Mortierellomycota	Mortierellomycetes	Mortierellales	Mortierellaceae	Mortierella	Mortierella_gamsii	0.00465566	0.0011602	0.00155693
ASV61	-0.65601	NA	NA	Shoot-Soil	Fungi	Mortierellomycota	Mortierellomycetes	Mortierellales	Mortierellaceae	Mortierella	Mortierella_gamsii	0.00465566	0.0011602	0.00155693
ASV61	-2.49824	NA	NA	Root-Shoot	Fungi	Mortierellomycota	Mortierellomycetes	Mortierellales	Mortierellaceae	Mortierella	Mortierella_gamsii	0.00465566	0.0011602	0.00155693
ASV613	-2.39678	0.0107652	0.033171	Root-Soil	Fungi	Kickxellomycota	Kickxellomycota_unclassified	Kickxellomycota_unclassified	Kickxellomycota_unclassified	Kickxellomycota_unclassified	Kickxellomycota_unclassified	9.54302e-05	9.05549e-06	6.15638e-06
ASV613	-2.3561	0.0146469	0.0424469	Shoot-Soil	Fungi	Kickxellomycota	Kickxellomycota_unclassified	Kickxellomycota_unclassified	Kickxellomycota_unclassified	Kickxellomycota_unclassified	Kickxellomycota_unclassified	9.54302e-05	9.05549e-06	6.15638e-06
ASV613	-0.0406796	0.967011	0.982376	Root-Shoot	Fungi	Kickxellomycota	Kickxellomycota_unclassified	Kickxellomycota_unclassified	Kickxellomycota_unclassified	Kickxellomycota_unclassified	Kickxellomycota_unclassified	9.54302e-05	9.05549e-06	6.15638e-06
ASV616	0.605627	0.565327	0.684413	Root-Soil	Fungi	Basidiomycota	Agaricomycetes	Agaricales	Entolomataceae	Clitopilus	Clitopilus_hobsonii	8.65077e-05	8.78802e-05	1.89562e-05
ASV616	-1.36527	0.211562	0.337527	Shoot-Soil	Fungi	Basidiomycota	Agaricomycetes	Agaricales	Entolomataceae	Clitopilus	Clitopilus_hobsonii	8.65077e-05	8.78802e-05	1.89562e-05
ASV616	1.9709	0.0719708	0.152629	Root-Shoot	Fungi	Basidiomycota	Agaricomycetes	Agaricales	Entolomataceae	Clitopilus	Clitopilus_hobsonii	8.65077e-05	8.78802e-05	1.89562e-05
ASV617	-2.30523	0.0585301	0.129883	Root-Soil	Fungi	Olpidiomycota	Olpidiomycetes	Olpidiales	Olpidiaceae	unidentified	Olpidiaceae_sp	0.000138103	3.49457e-06	1.18966e-05
ASV617	-1.34684	0.281412	0.415418	Shoot-Soil	Fungi	Olpidiomycota	Olpidiomycetes	Olpidiales	Olpidiaceae	unidentified	Olpidiaceae_sp	0.000138103	3.49457e-06	1.18966e-05
ASV617	-0.958385	0.447739	0.581265	Root-Shoot	Fungi	Olpidiomycota	Olpidiomycetes	Olpidiales	Olpidiaceae	unidentified	Olpidiaceae_sp	0.000138103	3.49457e-06	1.18966e-05
ASV62	-1.42377	0.0123867	0.0371141	Root-Soil	Fungi	Basidiomycota	Agaricomycetes	Agaricales	Psathyrellaceae	Coprinellus	Coprinellus_verrucispermus	0.00523657	0.00183687	0.00159203
ASV62	-1.10198	0.0595217	0.131513	Shoot-Soil	Fungi	Basidiomycota	Agaricomycetes	Agaricales	Psathyrellaceae	Coprinellus	Coprinellus_verrucispermus	0.00523657	0.00183687	0.00159203
ASV62	-0.321791	0.582472	0.701023	Root-Shoot	Fungi	Basidiomycota	Agaricomycetes	Agaricales	Psathyrellaceae	Coprinellus	Coprinellus_verrucispermus	0.00523657	0.00183687	0.00159203
ASV620	-2.38681	0.0600438	0.132381	Root-Soil	Fungi	Fungi_unclassified	Fungi_unclassified	Fungi_unclassified	Fungi_unclassified	Fungi_unclassified	Fungi_unclassified	0.000110983	1.92887e-06	1.20112e-05
ASV620	-1.73162	0.183857	0.303545	Shoot-Soil	Fungi	Fungi_unclassified	Fungi_unclassified	Fungi_unclassified	Fungi_unclassified	Fungi_unclassified	Fungi_unclassified	0.000110983	1.92887e-06	1.20112e-05
ASV620	-0.65519	0.618646	0.729119	Root-Shoot	Fungi	Fungi_unclassified	Fungi_unclassified	Fungi_unclassified	Fungi_unclassified	Fungi_unclassified	Fungi_unclassified	0.000110983	1.92887e-06	1.20112e-05
ASV622	-1.65195	0.128303	0.236921	Root-Soil	Fungi	Ascomycota	Dothideomycetes	Pleosporales	Dictyosporiaceae	Dictyosporium	Dictyosporium_elegans	8.26377e-05	1.21219e-05	3.00503e-05
ASV622	-0.99947	0.369839	0.505562	Shoot-Soil	Fungi	Ascomycota	Dothideomycetes	Pleosporales	Dictyosporiaceae	Dictyosporium	Dictyosporium_elegans	8.26377e-05	1.21219e-05	3.00503e-05
ASV622	-0.652478	0.562129	0.681348	Root-Shoot	Fungi	Ascomycota	Dothideomycetes	Pleosporales	Dictyosporiaceae	Dictyosporium	Dictyosporium_elegans	8.26377e-05	1.21219e-05	3.00503e-05
ASV624	-2.19726	0.0481652	0.114044	Root-Soil	Fungi	Ascomycota	Leotiomycetes	Helotiales	Helotiales_unclassified	Helotiales_unclassified	Helotiales_unclassified	7.96234e-05	4.02943e-06	6.6085e-06
ASV624	-2.2406	0.0500733	0.115894	Shoot-Soil	Fungi	Ascomycota	Leotiomycetes	Helotiales	Helotiales_unclassified	Helotiales_unclassified	Helotiales_unclassified	7.96234e-05	4.02943e-06	6.6085e-06
ASV624	0.0433409	0.970151	0.983021	Root-Shoot	Fungi	Ascomycota	Leotiomycetes	Helotiales	Helotiales_unclassified	Helotiales_unclassified	Helotiales_unclassified	7.96234e-05	4.02943e-06	6.6085e-06
ASV629	0.401896	NA	NA	Root-Soil	Fungi	Ascomycota	Sordariomycetes	Sordariales	Lasiosphaeriaceae	Lasiosphaeriaceae_unclassified	Lasiosphaeriaceae_unclassified	9.17067e-05	0.000112152	1.5531e-05
ASV629	-2.04382	NA	NA	Shoot-Soil	Fungi	Ascomycota	Sordariomycetes	Sordariales	Lasiosphaeriaceae	Lasiosphaeriaceae_unclassified	Lasiosphaeriaceae_unclassified	9.17067e-05	0.000112152	1.5531e-05
ASV629	2.44571	NA	NA	Root-Shoot	Fungi	Ascomycota	Sordariomycetes	Sordariales	Lasiosphaeriaceae	Lasiosphaeriaceae_unclassified	Lasiosphaeriaceae_unclassified	9.17067e-05	0.000112152	1.5531e-05
ASV63	-0.921134	0.209298	0.336125	Root-Soil	Fungi	Mortierellomycota	Mortierellomycetes	Mortierellales	Mortierellaceae	Mortierella	Mortierella_alpina	0.0038593	0.00243596	0.0025676
ASV63	-0.376265	0.617904	0.729084	Shoot-Soil	Fungi	Mortierellomycota	Mortierellomycetes	Mortierellales	Mortierellaceae	Mortierella	Mortierella_alpina	0.0038593	0.00243596	0.0025676
ASV63	-0.54487	0.469725	0.598417	Root-Shoot	Fungi	Mortierellomycota	Mortierellomycetes	Mortierellales	Mortierellaceae	Mortierella	Mortierella_alpina	0.0038593	0.00243596	0.0025676
ASV631	-1.42009	0.180075	0.299053	Root-Soil	Fungi	Basidiomycota	Microbotryomycetes	Microbotryomycetes_ord_Incertae_sedis	Chrysozymaceae	Udeniozyma	Udeniozyma_ferulica	7.53993e-05	2.27833e-05	8.64512e-06
ASV631	-1.45816	0.181003	0.300106	Shoot-Soil	Fungi	Basidiomycota	Microbotryomycetes	Microbotryomycetes_ord_Incertae_sedis	Chrysozymaceae	Udeniozyma	Udeniozyma_ferulica	7.53993e-05	2.27833e-05	8.64512e-06
ASV631	0.0380659	0.972451	0.983021	Root-Shoot	Fungi	Basidiomycota	Microbotryomycetes	Microbotryomycetes_ord_Incertae_sedis	Chrysozymaceae	Udeniozyma	Udeniozyma_ferulica	7.53993e-05	2.27833e-05	8.64512e-06
ASV635	-2.59883	0.00885682	0.0282259	Root-Soil	Fungi	Ascomycota	Lecanoromycetes	Peltigerales	Pannariaceae	Pectenia	Pectenia_sp	0.000102719	2.53367e-06	1.7817e-05
ASV635	-1.798	0.0769413	0.160307	Shoot-Soil	Fungi	Ascomycota	Lecanoromycetes	Peltigerales	Pannariaceae	Pectenia	Pectenia_sp	0.000102719	2.53367e-06	1.7817e-05
ASV635	-0.800835	0.439107	0.573699	Root-Shoot	Fungi	Ascomycota	Lecanoromycetes	Peltigerales	Pannariaceae	Pectenia	Pectenia_sp	0.000102719	2.53367e-06	1.7817e-05
ASV64	-1.6426	4.54634e-05	0.000316388	Root-Soil	Fungi	Ascomycota	Sordariomycetes	Sordariales	Chaetomiaceae	Trichocladium	Trichocladium_opacum	0.00454611	0.00102151	0.00109918
ASV64	-1.09938	0.00763902	0.0248086	Shoot-Soil	Fungi	Ascomycota	Sordariomycetes	Sordariales	Chaetomiaceae	Trichocladium	Trichocladium_opacum	0.00454611	0.00102151	0.00109918
ASV64	-0.543216	0.190587	0.311953	Root-Shoot	Fungi	Ascomycota	Sordariomycetes	Sordariales	Chaetomiaceae	Trichocladium	Trichocladium_opacum	0.00454611	0.00102151	0.00109918
ASV645	-1.64678	0.201218	0.325706	Root-Soil	Fungi	Ascomycota	Leotiomycetes	Thelebolales	Pseudeurotiaceae	Pseudogymnoascus	Pseudogymnoascus_unclassified	5.61085e-05	3.57304e-05	2.29533e-05
ASV645	-0.917244	0.487989	0.615552	Shoot-Soil	Fungi	Ascomycota	Leotiomycetes	Thelebolales	Pseudeurotiaceae	Pseudogymnoascus	Pseudogymnoascus_unclassified	5.61085e-05	3.57304e-05	2.29533e-05
ASV645	-0.729539	0.583791	0.701784	Root-Shoot	Fungi	Ascomycota	Leotiomycetes	Thelebolales	Pseudeurotiaceae	Pseudogymnoascus	Pseudogymnoascus_unclassified	5.61085e-05	3.57304e-05	2.29533e-05
ASV649	-2.08355	0.119776	0.224036	Root-Soil	Fungi	Chytridiomycota	unidentified	unidentified	unidentified	unidentified	Chytridiomycota_sp	9.22349e-05	7.40195e-06	0
ASV649	-2.92926	0.033757	0.0867672	Shoot-Soil	Fungi	Chytridiomycota	unidentified	unidentified	unidentified	unidentified	Chytridiomycota_sp	9.22349e-05	7.40195e-06	0
ASV649	0.845708	0.543189	0.662315	Root-Shoot	Fungi	Chytridiomycota	unidentified	unidentified	unidentified	unidentified	Chytridiomycota_sp	9.22349e-05	7.40195e-06	0
ASV65	-1.51328	0.0358625	0.0914896	Root-Soil	Fungi	Basidiomycota	Agaricomycetes	Agaricales	Psathyrellaceae	Coprinellus	Coprinellus_verrucispermus	0.00487618	0.00156574	0.00135561
ASV65	-1.02821	0.165142	0.282508	Shoot-Soil	Fungi	Basidiomycota	Agaricomycetes	Agaricales	Psathyrellaceae	Coprinellus	Coprinellus_verrucispermus	0.00487618	0.00156574	0.00135561
ASV65	-0.485068	0.512791	0.635033	Root-Shoot	Fungi	Basidiomycota	Agaricomycetes	Agaricales	Psathyrellaceae	Coprinellus	Coprinellus_verrucispermus	0.00487618	0.00156574	0.00135561
ASV650	-1.50351	0.208532	0.3355	Root-Soil	Fungi	Ascomycota	Sordariomycetes	Hypocreales	Clavicipitaceae	Metarhizium	Metarhizium_unclassified	5.34466e-05	3.16083e-05	1.73576e-05
ASV650	-1.10787	0.367166	0.504854	Shoot-Soil	Fungi	Ascomycota	Sordariomycetes	Hypocreales	Clavicipitaceae	Metarhizium	Metarhizium_unclassified	5.34466e-05	3.16083e-05	1.73576e-05
ASV650	-0.395635	0.749259	0.832392	Root-Shoot	Fungi	Ascomycota	Sordariomycetes	Hypocreales	Clavicipitaceae	Metarhizium	Metarhizium_unclassified	5.34466e-05	3.16083e-05	1.73576e-05
ASV657	3.03888	NA	NA	Root-Soil	Fungi	Ascomycota	Sordariomycetes	Xylariales	Xylariales_unclassified	Xylariales_unclassified	Xylariales_unclassified	3.95445e-05	0.000236667	9.03783e-06
ASV657	-2.05061	NA	NA	Shoot-Soil	Fungi	Ascomycota	Sordariomycetes	Xylariales	Xylariales_unclassified	Xylariales_unclassified	Xylariales_unclassified	3.95445e-05	0.000236667	9.03783e-06
ASV657	5.08949	NA	NA	Root-Shoot	Fungi	Ascomycota	Sordariomycetes	Xylariales	Xylariales_unclassified	Xylariales_unclassified	Xylariales_unclassified	3.95445e-05	0.000236667	9.03783e-06
ASV66	-2.67012	1.19164e-07	1.7415e-06	Root-Soil	Fungi	Ascomycota	Sordariomycetes	Hypocreales	Bionectriaceae	Clonostachys	Clonostachys_rosea	0.00582568	0.00141302	0.000928232
ASV66	-1.59814	0.00194926	0.00788178	Shoot-Soil	Fungi	Ascomycota	Sordariomycetes	Hypocreales	Bionectriaceae	Clonostachys	Clonostachys_rosea	0.00582568	0.00141302	0.000928232
ASV66	-1.07198	0.0389279	0.0964243	Root-Shoot	Fungi	Ascomycota	Sordariomycetes	Hypocreales	Bionectriaceae	Clonostachys	Clonostachys_rosea	0.00582568	0.00141302	0.000928232
ASV666	-0.77227	0.782706	0.853634	Root-Soil	Fungi	Ascomycota	Sordariomycetes	Hypocreales	Nectriaceae	Fusicolla	Fusicolla_aquaeductuum	5.17606e-05	2.44124e-05	8.59623e-06
ASV666	-4.15122	0.150053	0.265578	Shoot-Soil	Fungi	Ascomycota	Sordariomycetes	Hypocreales	Nectriaceae	Fusicolla	Fusicolla_aquaeductuum	5.17606e-05	2.44124e-05	8.59623e-06
ASV666	3.37895	0.240946	0.372902	Root-Shoot	Fungi	Ascomycota	Sordariomycetes	Hypocreales	Nectriaceae	Fusicolla	Fusicolla_aquaeductuum	5.17606e-05	2.44124e-05	8.59623e-06
ASV67	10.5716	5.62558e-08	8.71964e-07	Root-Soil	Fungi	Ascomycota	Pezizomycetes	Pezizales	Pyronemataceae	Pyronemataceae_unclassified	Pyronemataceae_unclassified	0.00015165	0.0241057	0.00160869
ASV67	4.16793	0.0376383	0.0939122	Shoot-Soil	Fungi	Ascomycota	Pezizomycetes	Pezizales	Pyronemataceae	Pyronemataceae_unclassified	Pyronemataceae_unclassified	0.00015165	0.0241057	0.00160869
ASV67	6.40366	0.00134004	0.00571191	Root-Shoot	Fungi	Ascomycota	Pezizomycetes	Pezizales	Pyronemataceae	Pyronemataceae_unclassified	Pyronemataceae_unclassified	0.00015165	0.0241057	0.00160869
ASV68	-1.62692	0.00585581	0.0204154	Root-Soil	Fungi	Ascomycota	Sordariomycetes	Xylariales	Bartaliniaceae	Truncatella	Truncatella_unclassified	0.00364767	0.000954044	0.0040532
ASV68	0.231458	0.701963	0.794367	Shoot-Soil	Fungi	Ascomycota	Sordariomycetes	Xylariales	Bartaliniaceae	Truncatella	Truncatella_unclassified	0.00364767	0.000954044	0.0040532
ASV68	-1.85838	0.00217822	0.0086369	Root-Shoot	Fungi	Ascomycota	Sordariomycetes	Xylariales	Bartaliniaceae	Truncatella	Truncatella_unclassified	0.00364767	0.000954044	0.0040532
ASV69	1.83551	0.000144347	0.00081584	Root-Soil	Fungi	Ascomycota	Leotiomycetes	Helotiales	Helotiaceae	Tetracladium	Tetracladium_marchalianum	0.00187331	0.00711377	0.00395126
ASV69	1.27361	0.0103595	0.0322121	Shoot-Soil	Fungi	Ascomycota	Leotiomycetes	Helotiales	Helotiaceae	Tetracladium	Tetracladium_marchalianum	0.00187331	0.00711377	0.00395126
ASV69	0.561896	0.257298	0.390124	Root-Shoot	Fungi	Ascomycota	Leotiomycetes	Helotiales	Helotiaceae	Tetracladium	Tetracladium_marchalianum	0.00187331	0.00711377	0.00395126
ASV692	-2.23069	0.0951545	0.188649	Root-Soil	Fungi	Basidiomycota	Tremellomycetes	Filobasidiales	Piskurozymaceae	Solicoccozyma	Solicoccozyma_aeria	5.2435e-05	0	2.39388e-06
ASV692	-2.19889	0.109624	0.209227	Shoot-Soil	Fungi	Basidiomycota	Tremellomycetes	Filobasidiales	Piskurozymaceae	Solicoccozyma	Solicoccozyma_aeria	5.2435e-05	0	2.39388e-06
ASV692	-0.0317981	0.981697	0.99041	Root-Shoot	Fungi	Basidiomycota	Tremellomycetes	Filobasidiales	Piskurozymaceae	Solicoccozyma	Solicoccozyma_aeria	5.2435e-05	0	2.39388e-06
ASV7	-0.886201	0.157768	0.273858	Root-Soil	Fungi	Ascomycota	Sordariomycetes	Glomerellales	Plectosphaerellaceae	Plectosphaerella	Plectosphaerella_oratosquillae	0.00694793	0.00686197	0.0665515
ASV7	5.64683	2.02688e-18	1.48107e-16	Shoot-Soil	Fungi	Ascomycota	Sordariomycetes	Glomerellales	Plectosphaerellaceae	Plectosphaerella	Plectosphaerella_oratosquillae	0.00694793	0.00686197	0.0665515
ASV7	-6.53303	3.63973e-24	3.72345e-22	Root-Shoot	Fungi	Ascomycota	Sordariomycetes	Glomerellales	Plectosphaerellaceae	Plectosphaerella	Plectosphaerella_oratosquillae	0.00694793	0.00686197	0.0665515
ASV70	2.27319	4.10165e-07	4.93646e-06	Root-Soil	Fungi	Ascomycota	Sordariomycetes	Hypocreales	Nectriaceae	Ilyonectria	Ilyonectria_unclassified	0.00166267	0.00493477	0.00199301
ASV70	1.81486	8.44415e-05	0.00052673	Shoot-Soil	Fungi	Ascomycota	Sordariomycetes	Hypocreales	Nectriaceae	Ilyonectria	Ilyonectria_unclassified	0.00166267	0.00493477	0.00199301
ASV70	0.458331	0.319689	0.453234	Root-Shoot	Fungi	Ascomycota	Sordariomycetes	Hypocreales	Nectriaceae	Ilyonectria	Ilyonectria_unclassified	0.00166267	0.00493477	0.00199301
ASV707	-1.82909	0.111096	0.211642	Root-Soil	Fungi	Basidiomycota	Tremellomycetes	Trichosporonales	Tetragoniomycetaceae	Tetragoniomyces	Tetragoniomyces_uliginosus	8.82947e-05	3.86546e-06	3.9499e-06
ASV707	-2.47768	0.0363244	0.0918981	Shoot-Soil	Fungi	Basidiomycota	Tremellomycetes	Trichosporonales	Tetragoniomycetaceae	Tetragoniomyces	Tetragoniomyces_uliginosus	8.82947e-05	3.86546e-06	3.9499e-06
ASV707	0.648592	0.587678	0.703152	Root-Shoot	Fungi	Basidiomycota	Tremellomycetes	Trichosporonales	Tetragoniomycetaceae	Tetragoniomyces	Tetragoniomyces_uliginosus	8.82947e-05	3.86546e-06	3.9499e-06
ASV71	-4.9046	0.000296613	0.00155608	Root-Soil	Fungi	Ascomycota	Leotiomycetes	Thelebolales	Pseudeurotiaceae	Pseudeurotium	Pseudeurotium_sp	0.00291158	0.000177785	0.000153427
ASV71	-3.74527	0.00714329	0.0235498	Shoot-Soil	Fungi	Ascomycota	Leotiomycetes	Thelebolales	Pseudeurotiaceae	Pseudeurotium	Pseudeurotium_sp	0.00291158	0.000177785	0.000153427
ASV71	-1.15934	0.405865	0.542745	Root-Shoot	Fungi	Ascomycota	Leotiomycetes	Thelebolales	Pseudeurotiaceae	Pseudeurotium	Pseudeurotium_sp	0.00291158	0.000177785	0.000153427
ASV712	-1.79906	0.117383	0.220335	Root-Soil	Fungi	Ascomycota	Eurotiomycetes	Chaetothyriales	Herpotrichiellaceae	Cladophialophora	Cladophialophora_sp	8.38013e-05	8.513e-06	4.44564e-06
ASV712	-2.13364	0.0712995	0.151957	Shoot-Soil	Fungi	Ascomycota	Eurotiomycetes	Chaetothyriales	Herpotrichiellaceae	Cladophialophora	Cladophialophora_sp	8.38013e-05	8.513e-06	4.44564e-06
ASV712	0.334586	0.77956	0.853563	Root-Shoot	Fungi	Ascomycota	Eurotiomycetes	Chaetothyriales	Herpotrichiellaceae	Cladophialophora	Cladophialophora_sp	8.38013e-05	8.513e-06	4.44564e-06
ASV72	-2.34262	0.000457918	0.00227403	Root-Soil	Fungi	Ascomycota	Leotiomycetes	Helotiales	Helotiaceae	Tetracladium	Tetracladium_unclassified	0.00327288	0.000808521	0.000914494
ASV72	-1.79663	0.00879551	0.0281181	Shoot-Soil	Fungi	Ascomycota	Leotiomycetes	Helotiales	Helotiaceae	Tetracladium	Tetracladium_unclassified	0.00327288	0.000808521	0.000914494
ASV72	-0.545989	0.427769	0.562478	Root-Shoot	Fungi	Ascomycota	Leotiomycetes	Helotiales	Helotiaceae	Tetracladium	Tetracladium_unclassified	0.00327288	0.000808521	0.000914494
ASV728	-2.09624	0.172648	0.290492	Root-Soil	Fungi	Ascomycota	Ascomycota_unclassified	Ascomycota_unclassified	Ascomycota_unclassified	Ascomycota_unclassified	Ascomycota_unclassified	8.0408e-05	9.35646e-06	2.80414e-06
ASV728	-2.81702	0.0751616	0.15724	Shoot-Soil	Fungi	Ascomycota	Ascomycota_unclassified	Ascomycota_unclassified	Ascomycota_unclassified	Ascomycota_unclassified	Ascomycota_unclassified	8.0408e-05	9.35646e-06	2.80414e-06
ASV728	0.720772	0.650669	0.756403	Root-Shoot	Fungi	Ascomycota	Ascomycota_unclassified	Ascomycota_unclassified	Ascomycota_unclassified	Ascomycota_unclassified	Ascomycota_unclassified	8.0408e-05	9.35646e-06	2.80414e-06
ASV73	-0.583693	0.228698	0.36049	Root-Soil	Fungi	Ascomycota	Sordariomycetes	Hypocreales	Nectriaceae	Fusarium	Fusarium_unclassified	0.0034478	0.00180693	0.00138269
ASV73	-0.447796	0.368708	0.505562	Shoot-Soil	Fungi	Ascomycota	Sordariomycetes	Hypocreales	Nectriaceae	Fusarium	Fusarium_unclassified	0.0034478	0.00180693	0.00138269
ASV73	-0.135897	0.785157	0.855395	Root-Shoot	Fungi	Ascomycota	Sordariomycetes	Hypocreales	Nectriaceae	Fusarium	Fusarium_unclassified	0.0034478	0.00180693	0.00138269
ASV739	-2.74001	0.0011839	0.00511023	Root-Soil	Fungi	Ascomycota	Laboulbeniomycetes	Pyxidiophorales	Pyxidiophoraceae	Pyxidiophora	Pyxidiophora_arvernensis	8.05708e-05	0	1.58595e-06
ASV739	-2.66432	0.00213333	0.00852499	Shoot-Soil	Fungi	Ascomycota	Laboulbeniomycetes	Pyxidiophorales	Pyxidiophoraceae	Pyxidiophora	Pyxidiophora_arvernensis	8.05708e-05	0	1.58595e-06
ASV739	-0.0756917	0.932204	0.964252	Root-Shoot	Fungi	Ascomycota	Laboulbeniomycetes	Pyxidiophorales	Pyxidiophoraceae	Pyxidiophora	Pyxidiophora_arvernensis	8.05708e-05	0	1.58595e-06
ASV74	-2.06728	3.15376e-05	0.000228816	Root-Soil	Fungi	Ascomycota	Leotiomycetes	Thelebolales	Pseudeurotiaceae	Pseudeurotium	Pseudeurotium_unclassified	0.0043906	0.000865896	0.000880356
ASV74	-1.24879	0.0140583	0.0413266	Shoot-Soil	Fungi	Ascomycota	Leotiomycetes	Thelebolales	Pseudeurotiaceae	Pseudeurotium	Pseudeurotium_unclassified	0.0043906	0.000865896	0.000880356
ASV74	-0.818487	0.1093	0.208998	Root-Shoot	Fungi	Ascomycota	Leotiomycetes	Thelebolales	Pseudeurotiaceae	Pseudeurotium	Pseudeurotium_unclassified	0.0043906	0.000865896	0.000880356
ASV747	-1.86587	0.0359965	0.0916029	Root-Soil	Fungi	Ascomycota	Eurotiomycetes	Onygenales	unidentified	unidentified	Onygenales_sp	6.06735e-05	1.92887e-06	3.51607e-06
ASV747	-1.87509	0.0404308	0.0991863	Shoot-Soil	Fungi	Ascomycota	Eurotiomycetes	Onygenales	unidentified	unidentified	Onygenales_sp	6.06735e-05	1.92887e-06	3.51607e-06
ASV747	0.00922304	0.992108	0.996981	Root-Shoot	Fungi	Ascomycota	Eurotiomycetes	Onygenales	unidentified	unidentified	Onygenales_sp	6.06735e-05	1.92887e-06	3.51607e-06
ASV748	-1.03216	0.427348	0.562478	Root-Soil	Fungi	Ascomycota	Sordariomycetes	Microascales	Microascaceae	Scedosporium	Scedosporium_dehoogii	7.28914e-05	2.67157e-05	5.2664e-06
ASV748	-2.3463	0.0805617	0.166831	Shoot-Soil	Fungi	Ascomycota	Sordariomycetes	Microascales	Microascaceae	Scedosporium	Scedosporium_dehoogii	7.28914e-05	2.67157e-05	5.2664e-06
ASV748	1.31414	0.330242	0.464291	Root-Shoot	Fungi	Ascomycota	Sordariomycetes	Microascales	Microascaceae	Scedosporium	Scedosporium_dehoogii	7.28914e-05	2.67157e-05	5.2664e-06
ASV75	-6.15927	NA	NA	Root-Soil	Fungi	Ascomycota	Sordariomycetes	Hypocreales	Bionectriaceae	Clonostachys	Clonostachys_miodochialis	0.00293118	7.43999e-05	6.95259e-05
ASV75	-5.13721	NA	NA	Shoot-Soil	Fungi	Ascomycota	Sordariomycetes	Hypocreales	Bionectriaceae	Clonostachys	Clonostachys_miodochialis	0.00293118	7.43999e-05	6.95259e-05
ASV75	-1.02206	NA	NA	Root-Shoot	Fungi	Ascomycota	Sordariomycetes	Hypocreales	Bionectriaceae	Clonostachys	Clonostachys_miodochialis	0.00293118	7.43999e-05	6.95259e-05
ASV77	-2.50696	NA	NA	Root-Soil	Fungi	Ascomycota	Dothideomycetes	Pleosporales	Leptosphaeriaceae	Leptosphaeria	Leptosphaeria_sp	0.000291551	3.5268e-05	0.00464482
ASV77	7.46715	NA	NA	Shoot-Soil	Fungi	Ascomycota	Dothideomycetes	Pleosporales	Leptosphaeriaceae	Leptosphaeria	Leptosphaeria_sp	0.000291551	3.5268e-05	0.00464482
ASV77	-9.97412	NA	NA	Root-Shoot	Fungi	Ascomycota	Dothideomycetes	Pleosporales	Leptosphaeriaceae	Leptosphaeria	Leptosphaeria_sp	0.000291551	3.5268e-05	0.00464482
ASV775	-2.48024	0.376597	0.510954	Root-Soil	Fungi	Glomeromycota	Paraglomeromycetes	Paraglomerales	Paraglomeraceae	Paraglomus	Paraglomus_unclassified	6.95181e-05	5.51104e-06	1.47791e-05
ASV775	-1.26633	0.660489	0.763573	Shoot-Soil	Fungi	Glomeromycota	Paraglomeromycetes	Paraglomerales	Paraglomeraceae	Paraglomus	Paraglomus_unclassified	6.95181e-05	5.51104e-06	1.47791e-05
ASV775	-1.21391	0.673919	0.772891	Root-Shoot	Fungi	Glomeromycota	Paraglomeromycetes	Paraglomerales	Paraglomeraceae	Paraglomus	Paraglomus_unclassified	6.95181e-05	5.51104e-06	1.47791e-05
ASV78	3.3606	0.000105816	0.000629357	Root-Soil	Fungi	Ascomycota	Sordariomycetes	Myrmecridiales	unidentified	unidentified	Myrmecridiales_sp	0.000446801	0.00514626	0.000303765
ASV78	-1.07094	0.235206	0.366235	Shoot-Soil	Fungi	Ascomycota	Sordariomycetes	Myrmecridiales	unidentified	unidentified	Myrmecridiales_sp	0.000446801	0.00514626	0.000303765
ASV78	4.43154	8.11424e-07	9.22319e-06	Root-Shoot	Fungi	Ascomycota	Sordariomycetes	Myrmecridiales	unidentified	unidentified	Myrmecridiales_sp	0.000446801	0.00514626	0.000303765
ASV781	-1.66555	0.304302	0.439691	Root-Soil	Fungi	Chytridiomycota	Lobulomycetes	Lobulomycetales	unidentified	unidentified	Lobulomycetales_sp	4.36415e-05	9.02679e-06	1.64643e-05
ASV781	-0.418368	0.801447	0.867598	Shoot-Soil	Fungi	Chytridiomycota	Lobulomycetes	Lobulomycetales	unidentified	unidentified	Lobulomycetales_sp	4.36415e-05	9.02679e-06	1.64643e-05
ASV781	-1.24719	0.455529	0.586173	Root-Shoot	Fungi	Chytridiomycota	Lobulomycetes	Lobulomycetales	unidentified	unidentified	Lobulomycetales_sp	4.36415e-05	9.02679e-06	1.64643e-05
ASV79	0.453865	0.786021	0.855425	Root-Soil	Fungi	Basidiomycota	Agaricomycetes	Agaricales	Marasmiaceae	Marasmius	Marasmius_curreyi	1.29833e-05	0.00681949	1.57306e-05
ASV79	5.56222	0.00118168	0.00511023	Shoot-Soil	Fungi	Basidiomycota	Agaricomycetes	Agaricales	Marasmiaceae	Marasmius	Marasmius_curreyi	1.29833e-05	0.00681949	1.57306e-05
ASV79	-5.10836	0.0028752	0.0110994	Root-Shoot	Fungi	Basidiomycota	Agaricomycetes	Agaricales	Marasmiaceae	Marasmius	Marasmius_curreyi	1.29833e-05	0.00681949	1.57306e-05
ASV791	-1.73479	0.317872	0.452831	Root-Soil	Fungi	Zoopagomycota	Zoopagomycetes	Zoopagales	Piptocephalidaceae	Syncephalis	Syncephalis_sp	6.33215e-05	2.24225e-05	0
ASV791	-2.71652	0.128939	0.237572	Shoot-Soil	Fungi	Zoopagomycota	Zoopagomycetes	Zoopagales	Piptocephalidaceae	Syncephalis	Syncephalis_sp	6.33215e-05	2.24225e-05	0
ASV791	0.981731	0.584686	0.701809	Root-Shoot	Fungi	Zoopagomycota	Zoopagomycetes	Zoopagales	Piptocephalidaceae	Syncephalis	Syncephalis_sp	6.33215e-05	2.24225e-05	0
ASV797	-1.82281	0.119792	0.224036	Root-Soil	Fungi	Ascomycota	Eurotiomycetes	Eurotiomycetes_unclassified	Eurotiomycetes_unclassified	Eurotiomycetes_unclassified	Eurotiomycetes_unclassified	6.30893e-05	2.89649e-06	3.11204e-06
ASV797	-2.06239	0.087215	0.177026	Shoot-Soil	Fungi	Ascomycota	Eurotiomycetes	Eurotiomycetes_unclassified	Eurotiomycetes_unclassified	Eurotiomycetes_unclassified	Eurotiomycetes_unclassified	6.30893e-05	2.89649e-06	3.11204e-06
ASV797	0.239582	0.84414	0.904817	Root-Shoot	Fungi	Ascomycota	Eurotiomycetes	Eurotiomycetes_unclassified	Eurotiomycetes_unclassified	Eurotiomycetes_unclassified	Eurotiomycetes_unclassified	6.30893e-05	2.89649e-06	3.11204e-06
ASV8	-1.57971	2.94832e-07	3.6339e-06	Root-Soil	Fungi	Basidiomycota	Tremellomycetes	Filobasidiales	Piskurozymaceae	Solicoccozyma	Solicoccozyma_terricola	0.0358143	0.00755733	0.00551043
ASV8	-1.4695	3.47453e-06	3.41774e-05	Shoot-Soil	Fungi	Basidiomycota	Tremellomycetes	Filobasidiales	Piskurozymaceae	Solicoccozyma	Solicoccozyma_terricola	0.0358143	0.00755733	0.00551043
ASV8	-0.110212	0.72791	0.816505	Root-Shoot	Fungi	Basidiomycota	Tremellomycetes	Filobasidiales	Piskurozymaceae	Solicoccozyma	Solicoccozyma_terricola	0.0358143	0.00755733	0.00551043
ASV807	-2.3254	0.163725	0.281024	Root-Soil	Fungi	Chytridiomycota	Chytridiomycota_unclassified	Chytridiomycota_unclassified	Chytridiomycota_unclassified	Chytridiomycota_unclassified	Chytridiomycota_unclassified	6.79788e-05	0	2.66314e-05
ASV807	-1.93687	0.25922	0.391124	Shoot-Soil	Fungi	Chytridiomycota	Chytridiomycota_unclassified	Chytridiomycota_unclassified	Chytridiomycota_unclassified	Chytridiomycota_unclassified	Chytridiomycota_unclassified	6.79788e-05	0	2.66314e-05
ASV807	-0.388523	0.821785	0.884886	Root-Shoot	Fungi	Chytridiomycota	Chytridiomycota_unclassified	Chytridiomycota_unclassified	Chytridiomycota_unclassified	Chytridiomycota_unclassified	Chytridiomycota_unclassified	6.79788e-05	0	2.66314e-05
ASV81	-10.7639	5.60634e-17	3.82352e-15	Root-Soil	Fungi	Ascomycota	Sordariomycetes	Glomerellales	Plectosphaerellaceae	Verticillium	Verticillium_dahliae	0.000844048	4.61661e-05	0.00433676
ASV81	-1.12187	0.389985	0.524251	Shoot-Soil	Fungi	Ascomycota	Sordariomycetes	Glomerellales	Plectosphaerellaceae	Verticillium	Verticillium_dahliae	0.000844048	4.61661e-05	0.00433676
ASV81	-9.64205	3.03621e-13	1.24242e-11	Root-Shoot	Fungi	Ascomycota	Sordariomycetes	Glomerellales	Plectosphaerellaceae	Verticillium	Verticillium_dahliae	0.000844048	4.61661e-05	0.00433676
ASV819	-1.46584	0.330859	0.464291	Root-Soil	Fungi	Ascomycota	Eurotiomycetes	Chaetothyriales	Herpotrichiellaceae	Cladophialophora	Cladophialophora_unclassified	4.81241e-05	4.90698e-06	6.20668e-06
ASV819	-1.27022	0.412643	0.548938	Shoot-Soil	Fungi	Ascomycota	Eurotiomycetes	Chaetothyriales	Herpotrichiellaceae	Cladophialophora	Cladophialophora_unclassified	4.81241e-05	4.90698e-06	6.20668e-06
ASV819	-0.195612	0.900109	0.942668	Root-Shoot	Fungi	Ascomycota	Eurotiomycetes	Chaetothyriales	Herpotrichiellaceae	Cladophialophora	Cladophialophora_unclassified	4.81241e-05	4.90698e-06	6.20668e-06
ASV82	-0.815448	0.167594	0.285546	Root-Soil	Fungi	Mortierellomycota	Mortierellomycetes	Mortierellales	Mortierellaceae	Mortierella	Mortierella_alpina	0.00304231	0.0019552	0.000974085
ASV82	-0.93454	0.123887	0.23043	Shoot-Soil	Fungi	Mortierellomycota	Mortierellomycetes	Mortierellales	Mortierellaceae	Mortierella	Mortierella_alpina	0.00304231	0.0019552	0.000974085
ASV82	0.119092	0.844673	0.904817	Root-Shoot	Fungi	Mortierellomycota	Mortierellomycetes	Mortierellales	Mortierellaceae	Mortierella	Mortierella_alpina	0.00304231	0.0019552	0.000974085
ASV83	6.05071	8.45199e-12	2.62012e-10	Root-Soil	Fungi	Ascomycota	Dothideomycetes	Pleosporales	Phaeosphaeriaceae	Setophoma	Setophoma_terrestris	0.000177897	0.00896261	0.00131591
ASV83	3.52914	0.000109044	0.000644806	Shoot-Soil	Fungi	Ascomycota	Dothideomycetes	Pleosporales	Phaeosphaeriaceae	Setophoma	Setophoma_terrestris	0.000177897	0.00896261	0.00131591
ASV83	2.52158	0.005462	0.0193344	Root-Shoot	Fungi	Ascomycota	Dothideomycetes	Pleosporales	Phaeosphaeriaceae	Setophoma	Setophoma_terrestris	0.000177897	0.00896261	0.00131591
ASV84	5.26661	NA	NA	Root-Soil	Fungi	Ascomycota	Sordariomycetes	Sordariales	Lasiosphaeriaceae	Podospora	Podospora_ellisiana	3.89056e-05	0.011096	3.27469e-05
ASV84	-1.8407	NA	NA	Shoot-Soil	Fungi	Ascomycota	Sordariomycetes	Sordariales	Lasiosphaeriaceae	Podospora	Podospora_ellisiana	3.89056e-05	0.011096	3.27469e-05
ASV84	7.10731	NA	NA	Root-Shoot	Fungi	Ascomycota	Sordariomycetes	Sordariales	Lasiosphaeriaceae	Podospora	Podospora_ellisiana	3.89056e-05	0.011096	3.27469e-05
ASV86	-2.16739	0.00317686	0.0120368	Root-Soil	Fungi	Chytridiomycota	Rhizophlyctidomycetes	Rhizophlyctidales	Rhizophlyctidaceae	Rhizophlyctis	Rhizophlyctis_rosea	0.00341757	0.000354318	0.000260468
ASV86	-2.70901	0.000338901	0.00173348	Shoot-Soil	Fungi	Chytridiomycota	Rhizophlyctidomycetes	Rhizophlyctidales	Rhizophlyctidaceae	Rhizophlyctis	Rhizophlyctis_rosea	0.00341757	0.000354318	0.000260468
ASV86	0.541623	0.475715	0.602298	Root-Shoot	Fungi	Chytridiomycota	Rhizophlyctidomycetes	Rhizophlyctidales	Rhizophlyctidaceae	Rhizophlyctis	Rhizophlyctis_rosea	0.00341757	0.000354318	0.000260468
ASV87	-2.42496	1.63459e-06	1.74186e-05	Root-Soil	Fungi	Ascomycota	Eurotiomycetes	Chaetothyriales	unidentified	unidentified	Chaetothyriales_sp	0.003862	0.000490048	0.000269658
ASV87	-2.75033	1.23493e-07	1.77934e-06	Shoot-Soil	Fungi	Ascomycota	Eurotiomycetes	Chaetothyriales	unidentified	unidentified	Chaetothyriales_sp	0.003862	0.000490048	0.000269658
ASV87	0.325374	0.535833	0.654907	Root-Shoot	Fungi	Ascomycota	Eurotiomycetes	Chaetothyriales	unidentified	unidentified	Chaetothyriales_sp	0.003862	0.000490048	0.000269658
ASV88	8.47104	NA	NA	Root-Soil	Fungi	Ascomycota	Leotiomycetes	Helotiales	Helotiaceae	Hymenoscyphus	Hymenoscyphus_menthae	0.000111972	0.0226991	0.00130954
ASV88	2.48839	NA	NA	Shoot-Soil	Fungi	Ascomycota	Leotiomycetes	Helotiales	Helotiaceae	Hymenoscyphus	Hymenoscyphus_menthae	0.000111972	0.0226991	0.00130954
ASV88	5.98264	NA	NA	Root-Shoot	Fungi	Ascomycota	Leotiomycetes	Helotiales	Helotiaceae	Hymenoscyphus	Hymenoscyphus_menthae	0.000111972	0.0226991	0.00130954
ASV89	-2.22822	9.89169e-05	0.000602333	Root-Soil	Fungi	Ascomycota	Sordariomycetes	Hypocreales	Stachybotryaceae	Stachybotrys	Stachybotrys_chartarum	0.00108889	0.000357749	0.000768532
ASV89	-0.242753	0.677533	0.775298	Shoot-Soil	Fungi	Ascomycota	Sordariomycetes	Hypocreales	Stachybotryaceae	Stachybotrys	Stachybotrys_chartarum	0.00108889	0.000357749	0.000768532
ASV89	-1.98547	0.000741451	0.00343215	Root-Shoot	Fungi	Ascomycota	Sordariomycetes	Hypocreales	Stachybotryaceae	Stachybotrys	Stachybotrys_chartarum	0.00108889	0.000357749	0.000768532
ASV9	-0.449064	0.154627	0.269938	Root-Soil	Fungi	Mortierellomycota	Mortierellomycetes	Mortierellales	Mortierellaceae	Mortierella	Mortierella_sarnyensis	0.0210078	0.0108914	0.0133689
ASV9	-0.285953	0.378005	0.511926	Shoot-Soil	Fungi	Mortierellomycota	Mortierellomycetes	Mortierellales	Mortierellaceae	Mortierella	Mortierella_sarnyensis	0.0210078	0.0108914	0.0133689
ASV9	-0.163111	0.614852	0.72716	Root-Shoot	Fungi	Mortierellomycota	Mortierellomycetes	Mortierellales	Mortierellaceae	Mortierella	Mortierella_sarnyensis	0.0210078	0.0108914	0.0133689
ASV91	0.706943	0.444202	0.578957	Root-Soil	Fungi	Ascomycota	Sordariomycetes	Hypocreales	Nectriaceae	Gibberella	Gibberella_intricans	0.000882554	0.00261673	0.00194712
ASV91	-0.218226	0.818478	0.884163	Shoot-Soil	Fungi	Ascomycota	Sordariomycetes	Hypocreales	Nectriaceae	Gibberella	Gibberella_intricans	0.000882554	0.00261673	0.00194712
ASV91	0.925169	0.329894	0.464291	Root-Shoot	Fungi	Ascomycota	Sordariomycetes	Hypocreales	Nectriaceae	Gibberella	Gibberella_intricans	0.000882554	0.00261673	0.00194712
ASV93	-1.08089	0.0716279	0.15234	Root-Soil	Fungi	Ascomycota	Dothideomycetes	Capnodiales	Mycosphaerellaceae	Mycosphaerella	Mycosphaerella_tassiana	0.000294222	0.000182227	0.00341367
ASV93	2.78019	4.37646e-06	4.18422e-05	Shoot-Soil	Fungi	Ascomycota	Dothideomycetes	Capnodiales	Mycosphaerellaceae	Mycosphaerella	Mycosphaerella_tassiana	0.000294222	0.000182227	0.00341367
ASV93	-3.86108	3.33832e-10	7.7616e-09	Root-Shoot	Fungi	Ascomycota	Dothideomycetes	Capnodiales	Mycosphaerellaceae	Mycosphaerella	Mycosphaerella_tassiana	0.000294222	0.000182227	0.00341367
ASV96	-1.32117	0.0141267	0.0414088	Root-Soil	Fungi	Ascomycota	Sordariomycetes	Hypocreales	Nectriaceae	Neonectria	Neonectria_candida	0.002205	0.000861898	0.000751721
ASV96	-1.064	0.0540376	0.122573	Shoot-Soil	Fungi	Ascomycota	Sordariomycetes	Hypocreales	Nectriaceae	Neonectria	Neonectria_candida	0.002205	0.000861898	0.000751721
ASV96	-0.25717	0.642754	0.749758	Root-Shoot	Fungi	Ascomycota	Sordariomycetes	Hypocreales	Nectriaceae	Neonectria	Neonectria_candida	0.002205	0.000861898	0.000751721
ASV97	-1.27043	0.0834512	0.171249	Root-Soil	Fungi	Ascomycota	Sordariomycetes	Hypocreales	Nectriaceae	Nectriaceae_unclassified	Nectriaceae_unclassified	0.00233762	0.00147587	0.00383884
ASV97	0.910056	0.227347	0.359468	Shoot-Soil	Fungi	Ascomycota	Sordariomycetes	Hypocreales	Nectriaceae	Nectriaceae_unclassified	Nectriaceae_unclassified	0.00233762	0.00147587	0.00383884
ASV97	-2.18048	0.00381924	0.0142076	Root-Shoot	Fungi	Ascomycota	Sordariomycetes	Hypocreales	Nectriaceae	Nectriaceae_unclassified	Nectriaceae_unclassified	0.00233762	0.00147587	0.00383884
ASV99	3.78394	3.25841e-05	0.000233102	Root-Soil	Fungi	Chytridiomycota	Chytridiomycetes	Chytridiales	Chytridiaceae	unidentified	Chytridiaceae_sp	0.000991089	0.00883914	0.000249593
ASV99	-1.92411	0.04235	0.103153	Shoot-Soil	Fungi	Chytridiomycota	Chytridiomycetes	Chytridiales	Chytridiaceae	unidentified	Chytridiaceae_sp	0.000991089	0.00883914	0.000249593
ASV99	5.70805	1.53952e-09	3.21413e-08	Root-Shoot	Fungi	Chytridiomycota	Chytridiomycetes	Chytridiales	Chytridiaceae	unidentified	Chytridiaceae_sp	0.000991089	0.00883914	0.000249593
