# Supplementary material for: The effects of soil phosphorus content on plant microbiota are driven by the plant phosphate starvation response
Source: PLoS Biol. 2019 Nov 13;17(11):e3000534. doi: 10.1371/journal.pbio.3000534 (PMC6876890; doi:10.1371/journal.pbio.3000534)
Supplement: S6 Table — ASV, amplicon sequence variant; GLM, generalized linear model; P, phosphorus; Pi, orthophosphate. (XLSX) [file pbio.3000534.s016.xlsx]

## Sheet: Table S6
S6 Table Results of the negative binomial generalized linear model testing the Pi effect (Low+p vs Low) and the Genotype effect within Low and Low+P on the bacterial ASVs).
ASV_Id	log2 (Fold Change)	p value	FDR adjusted q value	Contrast	Genotype	Higher in…	Kingdom	Phylum	Class	Order	Family	Genus
ASV1	-0.14162	0.861917	1	low_Pi_vs_low	Col-0	NotSignificant	Bacteria	Actinobacteria	Actinobacteria	Streptomycetales	Streptomycetaceae	Streptomyces
ASV1	0.255638	0.75877	1	low_Pi_vs_low	phf1	NotSignificant	Bacteria	Actinobacteria	Actinobacteria	Streptomycetales	Streptomycetaceae	Streptomyces
ASV1	-0.506713	0.558357	1	low_Pi_vs_low	phr1/phl1	NotSignificant	Bacteria	Actinobacteria	Actinobacteria	Streptomycetales	Streptomycetaceae	Streptomyces
ASV1	-1.19047	0.197356	0.625744	phr1_phl1_low+Pi_vs_Col_0_low+Pi	InterGenotype	NotSignificant	Bacteria	Actinobacteria	Actinobacteria	Streptomycetales	Streptomycetaceae	Streptomyces
ASV1	-0.825375	0.267852	0.755333	phr1_phl1_low_vs_Col_0_low	InterGenotype	NotSignificant	Bacteria	Actinobacteria	Actinobacteria	Streptomycetales	Streptomycetaceae	Streptomyces
ASV1	0.751121	0.392226	1	phf1_low+Pi_vs_Col_0_low+Pi	InterGenotype	NotSignificant	Bacteria	Actinobacteria	Actinobacteria	Streptomycetales	Streptomycetaceae	Streptomyces
ASV1	1.94159	0.0431246	0.201958	phf1_low+Pi_vs_phr1/phl1_low+Pi	InterGenotype	NotSignificant	Bacteria	Actinobacteria	Actinobacteria	Streptomycetales	Streptomycetaceae	Streptomyces
ASV1	1.17924	0.113368	0.400517	phf1_low_vs_phr1/phl1_low	InterGenotype	NotSignificant	Bacteria	Actinobacteria	Actinobacteria	Streptomycetales	Streptomycetaceae	Streptomyces
ASV1	0.353863	0.645447	1	phf1_low_vs_Col_0_low	InterGenotype	NotSignificant	Bacteria	Actinobacteria	Actinobacteria	Streptomycetales	Streptomycetaceae	Streptomyces
ASV2	-3.59463	0.141725	0.530973	low_Pi_vs_low	Col-0	NotSignificant	Bacteria	Cyanobacteria	Oxyphotobacteria	Nostocales	Phormidiaceae	Tychonema_CCAP_1459-11B
ASV2	1.36092	0.584624	1	low_Pi_vs_low	phf1	NotSignificant	Bacteria	Cyanobacteria	Oxyphotobacteria	Nostocales	Phormidiaceae	Tychonema_CCAP_1459-11B
ASV2	9.28557	0.000454119	0.00277116	low_Pi_vs_low	phr1/phl1	NotSignificant	Bacteria	Cyanobacteria	Oxyphotobacteria	Nostocales	Phormidiaceae	Tychonema_CCAP_1459-11B
ASV2	6.9611	0.00251253	0.0131418	phf1_low_vs_phr1/phl1_low	InterGenotype	phf1	Bacteria	Cyanobacteria	Oxyphotobacteria	Nostocales	Phormidiaceae	Tychonema_CCAP_1459-11B
ASV2	3.60696	0.171694	0.614664	phf1_low+Pi_vs_Col_0_low+Pi	InterGenotype	NotSignificant	Bacteria	Cyanobacteria	Oxyphotobacteria	Nostocales	Phormidiaceae	Tychonema_CCAP_1459-11B
ASV2	4.57051	0.0988746	0.353971	phr1_phl1_low+Pi_vs_Col_0_low+Pi	InterGenotype	NotSignificant	Bacteria	Cyanobacteria	Oxyphotobacteria	Nostocales	Phormidiaceae	Tychonema_CCAP_1459-11B
ASV2	-0.963549	0.737113	1	phf1_low+Pi_vs_phr1/phl1_low+Pi	InterGenotype	NotSignificant	Bacteria	Cyanobacteria	Oxyphotobacteria	Nostocales	Phormidiaceae	Tychonema_CCAP_1459-11B
ASV2	-1.34859	0.557207	1	phf1_low_vs_Col_0_low	InterGenotype	NotSignificant	Bacteria	Cyanobacteria	Oxyphotobacteria	Nostocales	Phormidiaceae	Tychonema_CCAP_1459-11B
ASV2	-8.30969	0.00030629	0.00225312	phr1_phl1_low_vs_Col_0_low	InterGenotype	Col-0	Bacteria	Cyanobacteria	Oxyphotobacteria	Nostocales	Phormidiaceae	Tychonema_CCAP_1459-11B
ASV5	0.217028	0.794736	1	low_Pi_vs_low	Col-0	NotSignificant	Bacteria	Actinobacteria	Actinobacteria	Streptosporangiales	Thermomonosporaceae	Actinocorallia
ASV5	-0.315529	0.711409	1	low_Pi_vs_low	phf1	NotSignificant	Bacteria	Actinobacteria	Actinobacteria	Streptosporangiales	Thermomonosporaceae	Actinocorallia
ASV5	-1.75364	0.0481081	0.187203	low_Pi_vs_low	phr1/phl1	NotSignificant	Bacteria	Actinobacteria	Actinobacteria	Streptosporangiales	Thermomonosporaceae	Actinocorallia
ASV5	0.157353	0.836624	1	phr1_phl1_low_vs_Col_0_low	InterGenotype	NotSignificant	Bacteria	Actinobacteria	Actinobacteria	Streptosporangiales	Thermomonosporaceae	Actinocorallia
ASV5	0.409567	0.60322	1	phf1_low_vs_Col_0_low	InterGenotype	NotSignificant	Bacteria	Actinobacteria	Actinobacteria	Streptosporangiales	Thermomonosporaceae	Actinocorallia
ASV5	-0.12299	0.891237	1	phf1_low+Pi_vs_Col_0_low+Pi	InterGenotype	NotSignificant	Bacteria	Actinobacteria	Actinobacteria	Streptosporangiales	Thermomonosporaceae	Actinocorallia
ASV5	1.69032	0.0857562	0.35884	phf1_low+Pi_vs_phr1/phl1_low+Pi	InterGenotype	NotSignificant	Bacteria	Actinobacteria	Actinobacteria	Streptosporangiales	Thermomonosporaceae	Actinocorallia
ASV5	0.252213	0.74098	1	phf1_low_vs_phr1/phl1_low	InterGenotype	NotSignificant	Bacteria	Actinobacteria	Actinobacteria	Streptosporangiales	Thermomonosporaceae	Actinocorallia
ASV5	-1.81331	0.0554023	0.214036	phr1_phl1_low+Pi_vs_Col_0_low+Pi	InterGenotype	NotSignificant	Bacteria	Actinobacteria	Actinobacteria	Streptosporangiales	Thermomonosporaceae	Actinocorallia
ASV6	-6.45147	0.0109225	0.0627101	low_Pi_vs_low	Col-0	low	Bacteria	Actinobacteria	Actinobacteria	Streptomycetales	Streptomycetaceae	Streptomyces
ASV6	1.03701	0.699013	1	low_Pi_vs_low	phf1	low+Pi	Bacteria	Actinobacteria	Actinobacteria	Streptomycetales	Streptomycetaceae	Streptomyces
ASV6	1.8074	0.512179	1	low_Pi_vs_low	phr1/phl1	low+Pi	Bacteria	Actinobacteria	Actinobacteria	Streptomycetales	Streptomycetaceae	Streptomyces
ASV6	-6.098	0.0364152	0.14703	phr1_phl1_low+Pi_vs_Col_0_low+Pi	InterGenotype	NotSignificant	Bacteria	Actinobacteria	Actinobacteria	Streptomycetales	Streptomycetaceae	Streptomyces
ASV6	-14.3569	8.6243e-10	4.63125e-08	phr1_phl1_low_vs_Col_0_low	InterGenotype	Col-0	Bacteria	Actinobacteria	Actinobacteria	Streptomycetales	Streptomycetaceae	Streptomyces
ASV6	-6.67361	0.0181981	0.0927759	phf1_low+Pi_vs_Col_0_low+Pi	InterGenotype	Col-0	Bacteria	Actinobacteria	Actinobacteria	Streptomycetales	Streptomycetaceae	Streptomyces
ASV6	-14.1621	4.4052e-09	2.62844e-07	phf1_low_vs_Col_0_low	InterGenotype	Col-0	Bacteria	Actinobacteria	Actinobacteria	Streptomycetales	Streptomycetaceae	Streptomyces
ASV6	-0.575613	0.849382	1	phf1_low+Pi_vs_phr1/phl1_low+Pi	InterGenotype	NotSignificant	Bacteria	Actinobacteria	Actinobacteria	Streptomycetales	Streptomycetaceae	Streptomyces
ASV6	0.194776	0.935969	1	phf1_low_vs_phr1/phl1_low	InterGenotype	NotSignificant	Bacteria	Actinobacteria	Actinobacteria	Streptomycetales	Streptomycetaceae	Streptomyces
ASV7	6.79024	0.0873452	0.370298	low_Pi_vs_low	Col-0	NotSignificant	Bacteria	Proteobacteria	Gammaproteobacteria	Betaproteobacteriales	Burkholderiaceae	Xylophilus
ASV7	7.91479	0.0491539	0.219354	low_Pi_vs_low	phf1	NotSignificant	Bacteria	Proteobacteria	Gammaproteobacteria	Betaproteobacteriales	Burkholderiaceae	Xylophilus
ASV7	-2.59595	0.53206	1	low_Pi_vs_low	phr1/phl1	NotSignificant	Bacteria	Proteobacteria	Gammaproteobacteria	Betaproteobacteriales	Burkholderiaceae	Xylophilus
ASV7	-4.74981	0.188638	0.572308	phf1_low_vs_phr1/phl1_low	InterGenotype	NotSignificant	Bacteria	Proteobacteria	Gammaproteobacteria	Betaproteobacteriales	Burkholderiaceae	Xylophilus
ASV7	7.71317	0.0331388	0.15297	phr1_phl1_low_vs_Col_0_low	InterGenotype	NotSignificant	Bacteria	Proteobacteria	Gammaproteobacteria	Betaproteobacteriales	Burkholderiaceae	Xylophilus
ASV7	5.76093	0.211612	0.720723	phf1_low+Pi_vs_phr1/phl1_low+Pi	InterGenotype	NotSignificant	Bacteria	Proteobacteria	Gammaproteobacteria	Betaproteobacteriales	Burkholderiaceae	Xylophilus
ASV7	-1.67302	0.706878	1	phr1_phl1_low+Pi_vs_Col_0_low+Pi	InterGenotype	NotSignificant	Bacteria	Proteobacteria	Gammaproteobacteria	Betaproteobacteriales	Burkholderiaceae	Xylophilus
ASV7	2.96337	0.430258	1	phf1_low_vs_Col_0_low	InterGenotype	NotSignificant	Bacteria	Proteobacteria	Gammaproteobacteria	Betaproteobacteriales	Burkholderiaceae	Xylophilus
ASV7	4.08792	0.335769	1	phf1_low+Pi_vs_Col_0_low+Pi	InterGenotype	NotSignificant	Bacteria	Proteobacteria	Gammaproteobacteria	Betaproteobacteriales	Burkholderiaceae	Xylophilus
ASV8	4.25472	0.286403	0.880524	low_Pi_vs_low	Col-0	NotSignificant	Bacteria	Proteobacteria	Gammaproteobacteria	Salinisphaerales	Solimonadaceae	Nevskia
ASV8	-1.57206	0.698628	1	low_Pi_vs_low	phf1	NotSignificant	Bacteria	Proteobacteria	Gammaproteobacteria	Salinisphaerales	Solimonadaceae	Nevskia
ASV8	-0.137548	0.973536	1	low_Pi_vs_low	phr1/phl1	NotSignificant	Bacteria	Proteobacteria	Gammaproteobacteria	Salinisphaerales	Solimonadaceae	Nevskia
ASV8	4.85027	0.197149	0.702671	phf1_low_vs_Col_0_low	InterGenotype	NotSignificant	Bacteria	Proteobacteria	Gammaproteobacteria	Salinisphaerales	Solimonadaceae	Nevskia
ASV8	-0.976509	0.820434	1	phf1_low+Pi_vs_Col_0_low+Pi	InterGenotype	NotSignificant	Bacteria	Proteobacteria	Gammaproteobacteria	Salinisphaerales	Solimonadaceae	Nevskia
ASV8	1.98368	0.655102	1	phr1_phl1_low+Pi_vs_Col_0_low+Pi	InterGenotype	NotSignificant	Bacteria	Proteobacteria	Gammaproteobacteria	Salinisphaerales	Solimonadaceae	Nevskia
ASV8	-1.52568	0.67022	1	phf1_low_vs_phr1/phl1_low	InterGenotype	NotSignificant	Bacteria	Proteobacteria	Gammaproteobacteria	Salinisphaerales	Solimonadaceae	Nevskia
ASV8	-2.96019	0.523694	1	phf1_low+Pi_vs_phr1/phl1_low+Pi	InterGenotype	NotSignificant	Bacteria	Proteobacteria	Gammaproteobacteria	Salinisphaerales	Solimonadaceae	Nevskia
ASV8	6.37595	0.0798889	0.311625	phr1_phl1_low_vs_Col_0_low	InterGenotype	NotSignificant	Bacteria	Proteobacteria	Gammaproteobacteria	Salinisphaerales	Solimonadaceae	Nevskia
ASV10	0.169508	0.827113	1	low_Pi_vs_low	Col-0	NotSignificant	Bacteria	Actinobacteria	Actinobacteria	Streptomycetales	Streptomycetaceae	Streptomyces
ASV10	0.171353	0.829046	1	low_Pi_vs_low	phf1	NotSignificant	Bacteria	Actinobacteria	Actinobacteria	Streptomycetales	Streptomycetaceae	Streptomyces
ASV10	-1.1592	0.160759	0.520046	low_Pi_vs_low	phr1/phl1	NotSignificant	Bacteria	Actinobacteria	Actinobacteria	Streptomycetales	Streptomycetaceae	Streptomyces
ASV10	0.0377514	0.958935	1	phf1_low_vs_Col_0_low	InterGenotype	NotSignificant	Bacteria	Actinobacteria	Actinobacteria	Streptomycetales	Streptomycetaceae	Streptomyces
ASV10	0.95194	0.180091	0.556865	phf1_low_vs_phr1/phl1_low	InterGenotype	NotSignificant	Bacteria	Actinobacteria	Actinobacteria	Streptomycetales	Streptomycetaceae	Streptomyces
ASV10	-2.2429	0.0109203	0.0480673	phr1_phl1_low+Pi_vs_Col_0_low+Pi	InterGenotype	Col-0	Bacteria	Actinobacteria	Actinobacteria	Streptomycetales	Streptomycetaceae	Streptomyces
ASV10	0.0395965	0.962263	1	phf1_low+Pi_vs_Col_0_low+Pi	InterGenotype	NotSignificant	Bacteria	Actinobacteria	Actinobacteria	Streptomycetales	Streptomycetaceae	Streptomyces
ASV10	-0.914189	0.198043	0.615921	phr1_phl1_low_vs_Col_0_low	InterGenotype	NotSignificant	Bacteria	Actinobacteria	Actinobacteria	Streptomycetales	Streptomycetaceae	Streptomyces
ASV10	2.2825	0.0127295	0.0655182	phf1_low+Pi_vs_phr1/phl1_low+Pi	InterGenotype	phf1	Bacteria	Actinobacteria	Actinobacteria	Streptomycetales	Streptomycetaceae	Streptomyces
ASV12	-8.66175	0.0319494	0.162368	low_Pi_vs_low	Col-0	NotSignificant	Bacteria	Cyanobacteria	Oxyphotobacteria	Nostocales	Nostocaceae	Cylindrospermum_PCC-7417
ASV12	0.690443	0.864355	1	low_Pi_vs_low	phf1	NotSignificant	Bacteria	Cyanobacteria	Oxyphotobacteria	Nostocales	Nostocaceae	Cylindrospermum_PCC-7417
ASV12	0.232607	0.95723	1	low_Pi_vs_low	phr1/phl1	NotSignificant	Bacteria	Cyanobacteria	Oxyphotobacteria	Nostocales	Nostocaceae	Cylindrospermum_PCC-7417
ASV12	4.75272	0.274611	0.879519	phf1_low+Pi_vs_Col_0_low+Pi	InterGenotype	NotSignificant	Bacteria	Cyanobacteria	Oxyphotobacteria	Nostocales	Nostocaceae	Cylindrospermum_PCC-7417
ASV12	4.49453	0.342503	1	phf1_low+Pi_vs_phr1/phl1_low+Pi	InterGenotype	NotSignificant	Bacteria	Cyanobacteria	Oxyphotobacteria	Nostocales	Nostocaceae	Cylindrospermum_PCC-7417
ASV12	0	1	1	phr1_phl1_low+Pi_vs_Col_0_low+Pi	InterGenotype	NotSignificant	Bacteria	Cyanobacteria	Oxyphotobacteria	Nostocales	Nostocaceae	Cylindrospermum_PCC-7417
ASV12	-8.63617	0.01861	0.0933978	phr1_phl1_low_vs_Col_0_low	InterGenotype	Col-0	Bacteria	Cyanobacteria	Oxyphotobacteria	Nostocales	Nostocaceae	Cylindrospermum_PCC-7417
ASV12	4.03669	0.272693	0.746299	phf1_low_vs_phr1/phl1_low	InterGenotype	NotSignificant	Bacteria	Cyanobacteria	Oxyphotobacteria	Nostocales	Nostocaceae	Cylindrospermum_PCC-7417
ASV12	-4.59948	0.217081	0.754549	phf1_low_vs_Col_0_low	InterGenotype	NotSignificant	Bacteria	Cyanobacteria	Oxyphotobacteria	Nostocales	Nostocaceae	Cylindrospermum_PCC-7417
ASV13	-2.0257	0.218831	0.729891	low_Pi_vs_low	Col-0	NotSignificant	Bacteria	Chloroflexi	Ktedonobacteria	Ktedonobacterales	Ktedonobacteraceae	NA
ASV13	-0.940837	0.577494	1	low_Pi_vs_low	phf1	NotSignificant	Bacteria	Chloroflexi	Ktedonobacteria	Ktedonobacterales	Ktedonobacteraceae	NA
ASV13	-4.56845	0.0157006	0.0689199	low_Pi_vs_low	phr1/phl1	NotSignificant	Bacteria	Chloroflexi	Ktedonobacteria	Ktedonobacterales	Ktedonobacteraceae	NA
ASV13	2.02297	0.180897	0.557369	phf1_low_vs_phr1/phl1_low	InterGenotype	NotSignificant	Bacteria	Chloroflexi	Ktedonobacteria	Ktedonobacterales	Ktedonobacteraceae	NA
ASV13	5.65058	0.00672338	0.0368414	phf1_low+Pi_vs_phr1/phl1_low+Pi	InterGenotype	phf1	Bacteria	Chloroflexi	Ktedonobacteria	Ktedonobacterales	Ktedonobacteraceae	NA
ASV13	-5.98316	0.00261014	0.0130184	phr1_phl1_low+Pi_vs_Col_0_low+Pi	InterGenotype	Col-0	Bacteria	Chloroflexi	Ktedonobacteria	Ktedonobacterales	Ktedonobacteraceae	NA
ASV13	-3.44041	0.0228483	0.112565	phr1_phl1_low_vs_Col_0_low	InterGenotype	NotSignificant	Bacteria	Chloroflexi	Ktedonobacteria	Ktedonobacterales	Ktedonobacteraceae	NA
ASV13	-1.41744	0.361479	1	phf1_low_vs_Col_0_low	InterGenotype	NotSignificant	Bacteria	Chloroflexi	Ktedonobacteria	Ktedonobacterales	Ktedonobacteraceae	NA
ASV13	-0.332577	0.852143	1	phf1_low+Pi_vs_Col_0_low+Pi	InterGenotype	NotSignificant	Bacteria	Chloroflexi	Ktedonobacteria	Ktedonobacterales	Ktedonobacteraceae	NA
ASV14	-0.394603	0.796926	1	low_Pi_vs_low	Col-0	NotSignificant	Bacteria	Actinobacteria	Actinobacteria	Streptomycetales	Streptomycetaceae	Streptomyces
ASV14	0.473116	0.763547	1	low_Pi_vs_low	phf1	NotSignificant	Bacteria	Actinobacteria	Actinobacteria	Streptomycetales	Streptomycetaceae	Streptomyces
ASV14	0.688185	0.67628	1	low_Pi_vs_low	phr1/phl1	NotSignificant	Bacteria	Actinobacteria	Actinobacteria	Streptomycetales	Streptomycetaceae	Streptomyces
ASV14	0.758538	0.648599	1	phf1_low+Pi_vs_Col_0_low+Pi	InterGenotype	NotSignificant	Bacteria	Actinobacteria	Actinobacteria	Streptomycetales	Streptomycetaceae	Streptomyces
ASV14	-1.10421	0.428826	0.998322	phr1_phl1_low_vs_Col_0_low	InterGenotype	NotSignificant	Bacteria	Actinobacteria	Actinobacteria	Streptomycetales	Streptomycetaceae	Streptomyces
ASV14	-0.0214267	0.990298	1	phr1_phl1_low+Pi_vs_Col_0_low+Pi	InterGenotype	NotSignificant	Bacteria	Actinobacteria	Actinobacteria	Streptomycetales	Streptomycetaceae	Streptomyces
ASV14	0.995034	0.475742	1	phf1_low_vs_phr1/phl1_low	InterGenotype	NotSignificant	Bacteria	Actinobacteria	Actinobacteria	Streptomycetales	Streptomycetaceae	Streptomyces
ASV14	0.779965	0.671746	1	phf1_low+Pi_vs_phr1/phl1_low+Pi	InterGenotype	NotSignificant	Bacteria	Actinobacteria	Actinobacteria	Streptomycetales	Streptomycetaceae	Streptomyces
ASV14	-0.10918	0.939678	1	phf1_low_vs_Col_0_low	InterGenotype	NotSignificant	Bacteria	Actinobacteria	Actinobacteria	Streptomycetales	Streptomycetaceae	Streptomyces
ASV15	1.89372	0.628841	1	low_Pi_vs_low	Col-0	NotSignificant	Bacteria	Cyanobacteria	Oxyphotobacteria	Oxyphotobacteria_Incertae_Sedis	Unknown_Family	Leptolyngbya_EcFYyyy-00
ASV15	-21.7894	1.02098e-07	1.74979e-06	low_Pi_vs_low	phf1	NotSignificant	Bacteria	Cyanobacteria	Oxyphotobacteria	Oxyphotobacteria_Incertae_Sedis	Unknown_Family	Leptolyngbya_EcFYyyy-00
ASV15	29.4168	1.82312e-12	1.27698e-10	low_Pi_vs_low	phr1/phl1	NotSignificant	Bacteria	Cyanobacteria	Oxyphotobacteria	Oxyphotobacteria_Incertae_Sedis	Unknown_Family	Leptolyngbya_EcFYyyy-00
ASV15	-5.18039	0.163275	0.616009	phf1_low_vs_Col_0_low	InterGenotype	NotSignificant	Bacteria	Cyanobacteria	Oxyphotobacteria	Oxyphotobacteria_Incertae_Sedis	Unknown_Family	Leptolyngbya_EcFYyyy-00
ASV15	-29.2482	8.70974e-16	2.33856e-13	phr1_phl1_low_vs_Col_0_low	InterGenotype	Col-0	Bacteria	Cyanobacteria	Oxyphotobacteria	Oxyphotobacteria_Incertae_Sedis	Unknown_Family	Leptolyngbya_EcFYyyy-00
ASV15	-27.1383	5.2623e-09	1.97153e-07	phf1_low+Pi_vs_phr1/phl1_low+Pi	InterGenotype	phr1/phl1	Bacteria	Cyanobacteria	Oxyphotobacteria	Oxyphotobacteria_Incertae_Sedis	Unknown_Family	Leptolyngbya_EcFYyyy-00
ASV15	24.0678	4.73794e-11	8.29655e-10	phf1_low_vs_phr1/phl1_low	InterGenotype	phf1	Bacteria	Cyanobacteria	Oxyphotobacteria	Oxyphotobacteria_Incertae_Sedis	Unknown_Family	Leptolyngbya_EcFYyyy-00
ASV15	-28.8635	1.94842e-11	1.56945e-09	phf1_low+Pi_vs_Col_0_low+Pi	InterGenotype	Col-0	Bacteria	Cyanobacteria	Oxyphotobacteria	Oxyphotobacteria_Incertae_Sedis	Unknown_Family	Leptolyngbya_EcFYyyy-00
ASV15	-1.72517	0.694951	1	phr1_phl1_low+Pi_vs_Col_0_low+Pi	InterGenotype	NotSignificant	Bacteria	Cyanobacteria	Oxyphotobacteria	Oxyphotobacteria_Incertae_Sedis	Unknown_Family	Leptolyngbya_EcFYyyy-00
ASV17	-2.5026	0.509452	1	low_Pi_vs_low	Col-0	NotSignificant	Bacteria	Proteobacteria	Gammaproteobacteria	Betaproteobacteriales	Methylophilaceae	Methylotenera
ASV17	3.389	0.380178	1	low_Pi_vs_low	phf1	NotSignificant	Bacteria	Proteobacteria	Gammaproteobacteria	Betaproteobacteriales	Methylophilaceae	Methylotenera
ASV17	0.0991752	0.980459	1	low_Pi_vs_low	phr1/phl1	NotSignificant	Bacteria	Proteobacteria	Gammaproteobacteria	Betaproteobacteriales	Methylophilaceae	Methylotenera
ASV17	-0.664325	0.878004	1	phr1_phl1_low+Pi_vs_Col_0_low+Pi	InterGenotype	NotSignificant	Bacteria	Proteobacteria	Gammaproteobacteria	Betaproteobacteriales	Methylophilaceae	Methylotenera
ASV17	0.772289	0.824456	1	phf1_low_vs_phr1/phl1_low	InterGenotype	NotSignificant	Bacteria	Proteobacteria	Gammaproteobacteria	Betaproteobacteriales	Methylophilaceae	Methylotenera
ASV17	-2.49381	0.485014	1	phf1_low_vs_Col_0_low	InterGenotype	NotSignificant	Bacteria	Proteobacteria	Gammaproteobacteria	Betaproteobacteriales	Methylophilaceae	Methylotenera
ASV17	3.39778	0.405617	1	phf1_low+Pi_vs_Col_0_low+Pi	InterGenotype	NotSignificant	Bacteria	Proteobacteria	Gammaproteobacteria	Betaproteobacteriales	Methylophilaceae	Methylotenera
ASV17	4.06211	0.362588	1	phf1_low+Pi_vs_phr1/phl1_low+Pi	InterGenotype	NotSignificant	Bacteria	Proteobacteria	Gammaproteobacteria	Betaproteobacteriales	Methylophilaceae	Methylotenera
ASV17	-3.2661	0.345046	0.879573	phr1_phl1_low_vs_Col_0_low	InterGenotype	NotSignificant	Bacteria	Proteobacteria	Gammaproteobacteria	Betaproteobacteriales	Methylophilaceae	Methylotenera
ASV19	0.591394	0.535432	1	low_Pi_vs_low	Col-0	NotSignificant	Bacteria	Proteobacteria	Gammaproteobacteria	Betaproteobacteriales	Burkholderiaceae	Polaromonas
ASV19	-1.5462	0.113142	0.42813	low_Pi_vs_low	phf1	NotSignificant	Bacteria	Proteobacteria	Gammaproteobacteria	Betaproteobacteriales	Burkholderiaceae	Polaromonas
ASV19	1.28713	0.204385	0.631025	low_Pi_vs_low	phr1/phl1	NotSignificant	Bacteria	Proteobacteria	Gammaproteobacteria	Betaproteobacteriales	Burkholderiaceae	Polaromonas
ASV19	1.04335	0.232055	0.668768	phf1_low_vs_phr1/phl1_low	InterGenotype	NotSignificant	Bacteria	Proteobacteria	Gammaproteobacteria	Betaproteobacteriales	Burkholderiaceae	Polaromonas
ASV19	-1.60852	0.118087	0.467415	phf1_low+Pi_vs_Col_0_low+Pi	InterGenotype	NotSignificant	Bacteria	Proteobacteria	Gammaproteobacteria	Betaproteobacteriales	Burkholderiaceae	Polaromonas
ASV19	-0.514275	0.555864	1	phr1_phl1_low_vs_Col_0_low	InterGenotype	NotSignificant	Bacteria	Proteobacteria	Gammaproteobacteria	Betaproteobacteriales	Burkholderiaceae	Polaromonas
ASV19	-1.78998	0.111543	0.439475	phf1_low+Pi_vs_phr1/phl1_low+Pi	InterGenotype	NotSignificant	Bacteria	Proteobacteria	Gammaproteobacteria	Betaproteobacteriales	Burkholderiaceae	Polaromonas
ASV19	0.529079	0.557264	1	phf1_low_vs_Col_0_low	InterGenotype	NotSignificant	Bacteria	Proteobacteria	Gammaproteobacteria	Betaproteobacteriales	Burkholderiaceae	Polaromonas
ASV19	0.181461	0.866784	1	phr1_phl1_low+Pi_vs_Col_0_low+Pi	InterGenotype	NotSignificant	Bacteria	Proteobacteria	Gammaproteobacteria	Betaproteobacteriales	Burkholderiaceae	Polaromonas
ASV20	-0.671709	0.738631	1	low_Pi_vs_low	Col-0	NotSignificant	Bacteria	Proteobacteria	Alphaproteobacteria	Sphingomonadales	Sphingomonadaceae	Sphingopyxis
ASV20	4.24603	0.037874	0.175331	low_Pi_vs_low	phf1	NotSignificant	Bacteria	Proteobacteria	Alphaproteobacteria	Sphingomonadales	Sphingomonadaceae	Sphingopyxis
ASV20	1.93465	0.357232	0.982084	low_Pi_vs_low	phr1/phl1	NotSignificant	Bacteria	Proteobacteria	Alphaproteobacteria	Sphingomonadales	Sphingomonadaceae	Sphingopyxis
ASV20	1.98118	0.391225	1	phf1_low+Pi_vs_phr1/phl1_low+Pi	InterGenotype	NotSignificant	Bacteria	Proteobacteria	Alphaproteobacteria	Sphingomonadales	Sphingomonadaceae	Sphingopyxis
ASV20	3.21124	0.137576	0.522872	phf1_low+Pi_vs_Col_0_low+Pi	InterGenotype	NotSignificant	Bacteria	Proteobacteria	Alphaproteobacteria	Sphingomonadales	Sphingomonadaceae	Sphingopyxis
ASV20	-1.7065	0.368193	1	phf1_low_vs_Col_0_low	InterGenotype	NotSignificant	Bacteria	Proteobacteria	Alphaproteobacteria	Sphingomonadales	Sphingomonadaceae	Sphingopyxis
ASV20	1.23005	0.583588	1	phr1_phl1_low+Pi_vs_Col_0_low+Pi	InterGenotype	NotSignificant	Bacteria	Proteobacteria	Alphaproteobacteria	Sphingomonadales	Sphingomonadaceae	Sphingopyxis
ASV20	-1.37631	0.45584	1	phr1_phl1_low_vs_Col_0_low	InterGenotype	NotSignificant	Bacteria	Proteobacteria	Alphaproteobacteria	Sphingomonadales	Sphingomonadaceae	Sphingopyxis
ASV20	-0.330198	0.859822	1	phf1_low_vs_phr1/phl1_low	InterGenotype	NotSignificant	Bacteria	Proteobacteria	Alphaproteobacteria	Sphingomonadales	Sphingomonadaceae	Sphingopyxis
ASV21	-0.0991052	0.943339	1	low_Pi_vs_low	Col-0	NotSignificant	Bacteria	Bacteroidetes	Bacteroidia	Chitinophagales	Chitinophagaceae	Niastella
ASV21	-0.239971	0.866806	1	low_Pi_vs_low	phf1	NotSignificant	Bacteria	Bacteroidetes	Bacteroidia	Chitinophagales	Chitinophagaceae	Niastella
ASV21	-1.92213	0.204613	0.631025	low_Pi_vs_low	phr1/phl1	NotSignificant	Bacteria	Bacteroidetes	Bacteroidia	Chitinophagales	Chitinophagaceae	Niastella
ASV21	-0.165717	0.896045	1	phr1_phl1_low_vs_Col_0_low	InterGenotype	NotSignificant	Bacteria	Bacteroidetes	Bacteroidia	Chitinophagales	Chitinophagaceae	Niastella
ASV21	-1.98875	0.218381	0.677864	phr1_phl1_low+Pi_vs_Col_0_low+Pi	InterGenotype	NotSignificant	Bacteria	Bacteroidetes	Bacteroidia	Chitinophagales	Chitinophagaceae	Niastella
ASV21	-0.0905668	0.944905	1	phf1_low_vs_Col_0_low	InterGenotype	NotSignificant	Bacteria	Bacteroidetes	Bacteroidia	Chitinophagales	Chitinophagaceae	Niastella
ASV21	1.75731	0.299929	0.942452	phf1_low+Pi_vs_phr1/phl1_low+Pi	InterGenotype	NotSignificant	Bacteria	Bacteroidetes	Bacteroidia	Chitinophagales	Chitinophagaceae	Niastella
ASV21	0.0751504	0.952661	1	phf1_low_vs_phr1/phl1_low	InterGenotype	NotSignificant	Bacteria	Bacteroidetes	Bacteroidia	Chitinophagales	Chitinophagaceae	Niastella
ASV21	-0.231433	0.878663	1	phf1_low+Pi_vs_Col_0_low+Pi	InterGenotype	NotSignificant	Bacteria	Bacteroidetes	Bacteroidia	Chitinophagales	Chitinophagaceae	Niastella
ASV23	2.55235	0.621463	1	low_Pi_vs_low	Col-0	NotSignificant	Bacteria	Actinobacteria	Actinobacteria	Pseudonocardiales	Pseudonocardiaceae	Pseudonocardia
ASV23	3.50701	0.505674	1	low_Pi_vs_low	phf1	NotSignificant	Bacteria	Actinobacteria	Actinobacteria	Pseudonocardiales	Pseudonocardiaceae	Pseudonocardia
ASV23	-1.38363	0.799823	1	low_Pi_vs_low	phr1/phl1	NotSignificant	Bacteria	Actinobacteria	Actinobacteria	Pseudonocardiales	Pseudonocardiaceae	Pseudonocardia
ASV23	0.78585	0.887435	1	phf1_low+Pi_vs_Col_0_low+Pi	InterGenotype	NotSignificant	Bacteria	Actinobacteria	Actinobacteria	Pseudonocardiales	Pseudonocardiaceae	Pseudonocardia
ASV23	0	1	1	phf1_low_vs_Col_0_low	InterGenotype	NotSignificant	Bacteria	Actinobacteria	Actinobacteria	Pseudonocardiales	Pseudonocardiaceae	Pseudonocardia
ASV23	1.23155	0.838936	1	phf1_low+Pi_vs_phr1/phl1_low+Pi	InterGenotype	NotSignificant	Bacteria	Actinobacteria	Actinobacteria	Pseudonocardiales	Pseudonocardiaceae	Pseudonocardia
ASV23	3.49027	0.459023	1	phr1_phl1_low_vs_Col_0_low	InterGenotype	NotSignificant	Bacteria	Actinobacteria	Actinobacteria	Pseudonocardiales	Pseudonocardiaceae	Pseudonocardia
ASV23	-0.445703	0.93919	1	phr1_phl1_low+Pi_vs_Col_0_low+Pi	InterGenotype	NotSignificant	Bacteria	Actinobacteria	Actinobacteria	Pseudonocardiales	Pseudonocardiaceae	Pseudonocardia
ASV23	-3.65909	0.437362	0.970511	phf1_low_vs_phr1/phl1_low	InterGenotype	NotSignificant	Bacteria	Actinobacteria	Actinobacteria	Pseudonocardiales	Pseudonocardiaceae	Pseudonocardia
ASV25	-19.8581	1.92718e-05	0.000355454	low_Pi_vs_low	Col-0	low	Bacteria	Cyanobacteria	Oxyphotobacteria	NA	NA	NA
ASV25	9.91133	0.0348532	0.16402	low_Pi_vs_low	phf1	low+Pi	Bacteria	Cyanobacteria	Oxyphotobacteria	NA	NA	NA
ASV25	10.194	0.0372439	0.149626	low_Pi_vs_low	phr1/phl1	low+Pi	Bacteria	Cyanobacteria	Oxyphotobacteria	NA	NA	NA
ASV25	27.4425	3.74781e-08	9.14807e-07	phf1_low+Pi_vs_Col_0_low+Pi	InterGenotype	phf1	Bacteria	Cyanobacteria	Oxyphotobacteria	NA	NA	NA
ASV25	-2.32697	0.592939	1	phf1_low_vs_Col_0_low	InterGenotype	NotSignificant	Bacteria	Cyanobacteria	Oxyphotobacteria	NA	NA	NA
ASV25	-5.13732	0.2252	0.670605	phr1_phl1_low_vs_Col_0_low	InterGenotype	NotSignificant	Bacteria	Cyanobacteria	Oxyphotobacteria	NA	NA	NA
ASV25	24.9148	1.97076e-06	2.49992e-05	phr1_phl1_low+Pi_vs_Col_0_low+Pi	InterGenotype	phr1/phl1	Bacteria	Cyanobacteria	Oxyphotobacteria	NA	NA	NA
ASV25	2.52773	0.639487	1	phf1_low+Pi_vs_phr1/phl1_low+Pi	InterGenotype	NotSignificant	Bacteria	Cyanobacteria	Oxyphotobacteria	NA	NA	NA
ASV25	2.81035	0.50846	1	phf1_low_vs_phr1/phl1_low	InterGenotype	NotSignificant	Bacteria	Cyanobacteria	Oxyphotobacteria	NA	NA	NA
ASV26	-3.77105	0.0604953	0.275085	low_Pi_vs_low	Col-0	NotSignificant	Bacteria	Proteobacteria	Gammaproteobacteria	Pseudomonadales	Pseudomonadaceae	Pseudomonas
ASV26	4.56223	0.0261246	0.126387	low_Pi_vs_low	phf1	NotSignificant	Bacteria	Proteobacteria	Gammaproteobacteria	Pseudomonadales	Pseudomonadaceae	Pseudomonas
ASV26	2.73317	0.215934	0.660094	low_Pi_vs_low	phr1/phl1	NotSignificant	Bacteria	Proteobacteria	Gammaproteobacteria	Pseudomonadales	Pseudomonadaceae	Pseudomonas
ASV26	1.27651	0.493311	1	phf1_low_vs_phr1/phl1_low	InterGenotype	NotSignificant	Bacteria	Proteobacteria	Gammaproteobacteria	Pseudomonadales	Pseudomonadaceae	Pseudomonas
ASV26	5.52498	0.0102152	0.0548557	phf1_low+Pi_vs_Col_0_low+Pi	InterGenotype	phf1	Bacteria	Proteobacteria	Gammaproteobacteria	Pseudomonadales	Pseudomonadaceae	Pseudomonas
ASV26	-4.08481	0.0275955	0.131918	phr1_phl1_low_vs_Col_0_low	InterGenotype	NotSignificant	Bacteria	Proteobacteria	Gammaproteobacteria	Pseudomonadales	Pseudomonadaceae	Pseudomonas
ASV26	-2.80831	0.143474	0.561012	phf1_low_vs_Col_0_low	InterGenotype	NotSignificant	Bacteria	Proteobacteria	Gammaproteobacteria	Pseudomonadales	Pseudomonadaceae	Pseudomonas
ASV26	2.41941	0.298858	0.86362	phr1_phl1_low+Pi_vs_Col_0_low+Pi	InterGenotype	NotSignificant	Bacteria	Proteobacteria	Gammaproteobacteria	Pseudomonadales	Pseudomonadaceae	Pseudomonas
ASV26	3.10557	0.198322	0.685615	phf1_low+Pi_vs_phr1/phl1_low+Pi	InterGenotype	NotSignificant	Bacteria	Proteobacteria	Gammaproteobacteria	Pseudomonadales	Pseudomonadaceae	Pseudomonas
ASV27	-1.50361	0.315293	0.918296	low_Pi_vs_low	Col-0	NotSignificant	Bacteria	Cyanobacteria	Melainabacteria	Vampirovibrionales	NA	NA
ASV27	-1.88828	0.217589	0.699321	low_Pi_vs_low	phf1	NotSignificant	Bacteria	Cyanobacteria	Melainabacteria	Vampirovibrionales	NA	NA
ASV27	1.19874	0.450648	1	low_Pi_vs_low	phr1/phl1	NotSignificant	Bacteria	Cyanobacteria	Melainabacteria	Vampirovibrionales	NA	NA
ASV27	0.362708	0.797448	1	phf1_low_vs_Col_0_low	InterGenotype	NotSignificant	Bacteria	Cyanobacteria	Melainabacteria	Vampirovibrionales	NA	NA
ASV27	-2.94931	0.0946145	0.386863	phf1_low+Pi_vs_phr1/phl1_low+Pi	InterGenotype	NotSignificant	Bacteria	Cyanobacteria	Melainabacteria	Vampirovibrionales	NA	NA
ASV27	0.225003	0.869424	1	phr1_phl1_low_vs_Col_0_low	InterGenotype	NotSignificant	Bacteria	Cyanobacteria	Melainabacteria	Vampirovibrionales	NA	NA
ASV27	0.137705	0.919837	1	phf1_low_vs_phr1/phl1_low	InterGenotype	NotSignificant	Bacteria	Cyanobacteria	Melainabacteria	Vampirovibrionales	NA	NA
ASV27	2.92735	0.084403	0.306937	phr1_phl1_low+Pi_vs_Col_0_low+Pi	InterGenotype	NotSignificant	Bacteria	Cyanobacteria	Melainabacteria	Vampirovibrionales	NA	NA
ASV27	-0.0219623	0.989159	1	phf1_low+Pi_vs_Col_0_low+Pi	InterGenotype	NotSignificant	Bacteria	Cyanobacteria	Melainabacteria	Vampirovibrionales	NA	NA
ASV28	-1.46386	0.4129	1	low_Pi_vs_low	Col-0	NotSignificant	Bacteria	Actinobacteria	Actinobacteria	Micrococcales	Micrococcaceae	Pseudarthrobacter
ASV28	-0.855534	0.643887	1	low_Pi_vs_low	phf1	NotSignificant	Bacteria	Actinobacteria	Actinobacteria	Micrococcales	Micrococcaceae	Pseudarthrobacter
ASV28	0.294066	0.876711	1	low_Pi_vs_low	phr1/phl1	NotSignificant	Bacteria	Actinobacteria	Actinobacteria	Micrococcales	Micrococcaceae	Pseudarthrobacter
ASV28	-2.84896	0.0814609	0.309513	phf1_low_vs_phr1/phl1_low	InterGenotype	NotSignificant	Bacteria	Actinobacteria	Actinobacteria	Micrococcales	Micrococcaceae	Pseudarthrobacter
ASV28	0.206043	0.899464	1	phr1_phl1_low_vs_Col_0_low	InterGenotype	NotSignificant	Bacteria	Actinobacteria	Actinobacteria	Micrococcales	Micrococcaceae	Pseudarthrobacter
ASV28	1.96397	0.332511	0.929991	phr1_phl1_low+Pi_vs_Col_0_low+Pi	InterGenotype	NotSignificant	Bacteria	Actinobacteria	Actinobacteria	Micrococcales	Micrococcaceae	Pseudarthrobacter
ASV28	-2.64291	0.117635	0.485924	phf1_low_vs_Col_0_low	InterGenotype	NotSignificant	Bacteria	Actinobacteria	Actinobacteria	Micrococcales	Micrococcaceae	Pseudarthrobacter
ASV28	-3.99856	0.06005	0.270225	phf1_low+Pi_vs_phr1/phl1_low+Pi	InterGenotype	NotSignificant	Bacteria	Actinobacteria	Actinobacteria	Micrococcales	Micrococcaceae	Pseudarthrobacter
ASV28	-2.03459	0.296909	0.934218	phf1_low+Pi_vs_Col_0_low+Pi	InterGenotype	NotSignificant	Bacteria	Actinobacteria	Actinobacteria	Micrococcales	Micrococcaceae	Pseudarthrobacter
ASV29	0.331585	0.588813	1	low_Pi_vs_low	Col-0	NotSignificant	Bacteria	Proteobacteria	Alphaproteobacteria	Rhizobiales	Xanthobacteraceae	Bradyrhizobium
ASV29	0.1521	0.808236	1	low_Pi_vs_low	phf1	NotSignificant	Bacteria	Proteobacteria	Alphaproteobacteria	Rhizobiales	Xanthobacteraceae	Bradyrhizobium
ASV29	0.460366	0.479322	1	low_Pi_vs_low	phr1/phl1	NotSignificant	Bacteria	Proteobacteria	Alphaproteobacteria	Rhizobiales	Xanthobacteraceae	Bradyrhizobium
ASV29	0.117644	0.858777	1	phf1_low+Pi_vs_Col_0_low+Pi	InterGenotype	NotSignificant	Bacteria	Proteobacteria	Alphaproteobacteria	Rhizobiales	Xanthobacteraceae	Bradyrhizobium
ASV29	-0.63717	0.255576	0.721073	phf1_low_vs_phr1/phl1_low	InterGenotype	NotSignificant	Bacteria	Proteobacteria	Alphaproteobacteria	Rhizobiales	Xanthobacteraceae	Bradyrhizobium
ASV29	0.934299	0.0957329	0.361184	phr1_phl1_low_vs_Col_0_low	InterGenotype	NotSignificant	Bacteria	Proteobacteria	Alphaproteobacteria	Rhizobiales	Xanthobacteraceae	Bradyrhizobium
ASV29	1.06308	0.12592	0.434384	phr1_phl1_low+Pi_vs_Col_0_low+Pi	InterGenotype	NotSignificant	Bacteria	Proteobacteria	Alphaproteobacteria	Rhizobiales	Xanthobacteraceae	Bradyrhizobium
ASV29	0.297129	0.608019	1	phf1_low_vs_Col_0_low	InterGenotype	NotSignificant	Bacteria	Proteobacteria	Alphaproteobacteria	Rhizobiales	Xanthobacteraceae	Bradyrhizobium
ASV29	-0.945436	0.190384	0.664914	phf1_low+Pi_vs_phr1/phl1_low+Pi	InterGenotype	NotSignificant	Bacteria	Proteobacteria	Alphaproteobacteria	Rhizobiales	Xanthobacteraceae	Bradyrhizobium
ASV30	0.631378	0.710682	1	low_Pi_vs_low	Col-0	NotSignificant	Bacteria	Bacteroidetes	Bacteroidia	Flavobacteriales	Flavobacteriaceae	Flavobacterium
ASV30	0.845065	0.627561	1	low_Pi_vs_low	phf1	NotSignificant	Bacteria	Bacteroidetes	Bacteroidia	Flavobacteriales	Flavobacteriaceae	Flavobacterium
ASV30	-1.07517	0.552696	1	low_Pi_vs_low	phr1/phl1	NotSignificant	Bacteria	Bacteroidetes	Bacteroidia	Flavobacteriales	Flavobacteriaceae	Flavobacterium
ASV30	-0.904428	0.561598	1	phf1_low_vs_phr1/phl1_low	InterGenotype	NotSignificant	Bacteria	Bacteroidetes	Bacteroidia	Flavobacteriales	Flavobacteriaceae	Flavobacterium
ASV30	-1.02385	0.577019	1	phf1_low+Pi_vs_Col_0_low+Pi	InterGenotype	NotSignificant	Bacteria	Bacteroidetes	Bacteroidia	Flavobacteriales	Flavobacteriaceae	Flavobacterium
ASV30	1.01581	0.612941	1	phf1_low+Pi_vs_phr1/phl1_low+Pi	InterGenotype	NotSignificant	Bacteria	Bacteroidetes	Bacteroidia	Flavobacteriales	Flavobacteriaceae	Flavobacterium
ASV30	-1.23754	0.441797	1	phf1_low_vs_Col_0_low	InterGenotype	NotSignificant	Bacteria	Bacteroidetes	Bacteroidia	Flavobacteriales	Flavobacteriaceae	Flavobacterium
ASV30	-2.03966	0.290881	0.847394	phr1_phl1_low+Pi_vs_Col_0_low+Pi	InterGenotype	NotSignificant	Bacteria	Bacteroidetes	Bacteroidia	Flavobacteriales	Flavobacteriaceae	Flavobacterium
ASV30	-0.333109	0.830644	1	phr1_phl1_low_vs_Col_0_low	InterGenotype	NotSignificant	Bacteria	Bacteroidetes	Bacteroidia	Flavobacteriales	Flavobacteriaceae	Flavobacterium
ASV31	6.25467	0.053156	0.250393	low_Pi_vs_low	Col-0	NotSignificant	Bacteria	Proteobacteria	Gammaproteobacteria	Betaproteobacteriales	Burkholderiaceae	Acidovorax
ASV31	6.06322	0.0660119	0.276941	low_Pi_vs_low	phf1	NotSignificant	Bacteria	Proteobacteria	Gammaproteobacteria	Betaproteobacteriales	Burkholderiaceae	Acidovorax
ASV31	4.96637	0.152143	0.497165	low_Pi_vs_low	phr1/phl1	NotSignificant	Bacteria	Proteobacteria	Gammaproteobacteria	Betaproteobacteriales	Burkholderiaceae	Acidovorax
ASV31	3.03507	0.314205	0.817655	phf1_low_vs_phr1/phl1_low	InterGenotype	NotSignificant	Bacteria	Proteobacteria	Gammaproteobacteria	Betaproteobacteriales	Burkholderiaceae	Acidovorax
ASV31	-2.25315	0.457223	1	phr1_phl1_low_vs_Col_0_low	InterGenotype	NotSignificant	Bacteria	Proteobacteria	Gammaproteobacteria	Betaproteobacteriales	Burkholderiaceae	Acidovorax
ASV31	4.13192	0.275969	0.882533	phf1_low+Pi_vs_phr1/phl1_low+Pi	InterGenotype	NotSignificant	Bacteria	Proteobacteria	Gammaproteobacteria	Betaproteobacteriales	Burkholderiaceae	Acidovorax
ASV31	0.590463	0.864618	1	phf1_low+Pi_vs_Col_0_low+Pi	InterGenotype	NotSignificant	Bacteria	Proteobacteria	Gammaproteobacteria	Betaproteobacteriales	Burkholderiaceae	Acidovorax
ASV31	0.781916	0.798933	1	phf1_low_vs_Col_0_low	InterGenotype	NotSignificant	Bacteria	Proteobacteria	Gammaproteobacteria	Betaproteobacteriales	Burkholderiaceae	Acidovorax
ASV31	-3.54145	0.330984	0.929991	phr1_phl1_low+Pi_vs_Col_0_low+Pi	InterGenotype	NotSignificant	Bacteria	Proteobacteria	Gammaproteobacteria	Betaproteobacteriales	Burkholderiaceae	Acidovorax
ASV32	0.336321	0.829486	1	low_Pi_vs_low	Col-0	NotSignificant	Bacteria	Bacteroidetes	Bacteroidia	Chitinophagales	Chitinophagaceae	Niastella
ASV32	-0.230906	0.88468	1	low_Pi_vs_low	phf1	NotSignificant	Bacteria	Bacteroidetes	Bacteroidia	Chitinophagales	Chitinophagaceae	Niastella
ASV32	-1.47724	0.387366	1	low_Pi_vs_low	phr1/phl1	NotSignificant	Bacteria	Bacteroidetes	Bacteroidia	Chitinophagales	Chitinophagaceae	Niastella
ASV32	-1.5621	0.272919	0.764648	phr1_phl1_low_vs_Col_0_low	InterGenotype	NotSignificant	Bacteria	Bacteroidetes	Bacteroidia	Chitinophagales	Chitinophagaceae	Niastella
ASV32	2.1128	0.135184	0.456335	phf1_low_vs_phr1/phl1_low	InterGenotype	NotSignificant	Bacteria	Bacteroidetes	Bacteroidia	Chitinophagales	Chitinophagaceae	Niastella
ASV32	3.35913	0.0776874	0.331975	phf1_low+Pi_vs_phr1/phl1_low+Pi	InterGenotype	NotSignificant	Bacteria	Bacteroidetes	Bacteroidia	Chitinophagales	Chitinophagaceae	Niastella
ASV32	0.550701	0.706021	1	phf1_low_vs_Col_0_low	InterGenotype	NotSignificant	Bacteria	Bacteroidetes	Bacteroidia	Chitinophagales	Chitinophagaceae	Niastella
ASV32	-0.016526	0.992224	1	phf1_low+Pi_vs_Col_0_low+Pi	InterGenotype	NotSignificant	Bacteria	Bacteroidetes	Bacteroidia	Chitinophagales	Chitinophagaceae	Niastella
ASV32	-3.37565	0.0628576	0.238267	phr1_phl1_low+Pi_vs_Col_0_low+Pi	InterGenotype	NotSignificant	Bacteria	Bacteroidetes	Bacteroidia	Chitinophagales	Chitinophagaceae	Niastella
ASV33	-2.90774	0.213752	0.717404	low_Pi_vs_low	Col-0	NotSignificant	Bacteria	Proteobacteria	Gammaproteobacteria	Betaproteobacteriales	Burkholderiaceae	NA
ASV33	1.02819	0.660189	1	low_Pi_vs_low	phf1	NotSignificant	Bacteria	Proteobacteria	Gammaproteobacteria	Betaproteobacteriales	Burkholderiaceae	NA
ASV33	-6.09924	0.0122141	0.054658	low_Pi_vs_low	phr1/phl1	NotSignificant	Bacteria	Proteobacteria	Gammaproteobacteria	Betaproteobacteriales	Burkholderiaceae	NA
ASV33	4.10799	0.128401	0.494867	phf1_low+Pi_vs_phr1/phl1_low+Pi	InterGenotype	NotSignificant	Bacteria	Proteobacteria	Gammaproteobacteria	Betaproteobacteriales	Burkholderiaceae	NA
ASV33	3.62124	0.0833505	0.322009	phr1_phl1_low_vs_Col_0_low	InterGenotype	NotSignificant	Bacteria	Proteobacteria	Gammaproteobacteria	Betaproteobacteriales	Burkholderiaceae	NA
ASV33	-3.01944	0.147863	0.481225	phf1_low_vs_phr1/phl1_low	InterGenotype	NotSignificant	Bacteria	Proteobacteria	Gammaproteobacteria	Betaproteobacteriales	Burkholderiaceae	NA
ASV33	0.601808	0.780802	1	phf1_low_vs_Col_0_low	InterGenotype	NotSignificant	Bacteria	Proteobacteria	Gammaproteobacteria	Betaproteobacteriales	Burkholderiaceae	NA
ASV33	0.429738	0.870306	1	phr1_phl1_low+Pi_vs_Col_0_low+Pi	InterGenotype	NotSignificant	Bacteria	Proteobacteria	Gammaproteobacteria	Betaproteobacteriales	Burkholderiaceae	NA
ASV33	4.53773	0.0722216	0.307234	phf1_low+Pi_vs_Col_0_low+Pi	InterGenotype	NotSignificant	Bacteria	Proteobacteria	Gammaproteobacteria	Betaproteobacteriales	Burkholderiaceae	NA
ASV34	-0.648788	0.547502	1	low_Pi_vs_low	Col-0	NotSignificant	Bacteria	Actinobacteria	Actinobacteria	Streptomycetales	Streptomycetaceae	Streptomyces
ASV34	-0.980476	0.374113	1	low_Pi_vs_low	phf1	NotSignificant	Bacteria	Actinobacteria	Actinobacteria	Streptomycetales	Streptomycetaceae	Streptomyces
ASV34	-3.81207	0.000926448	0.00523687	low_Pi_vs_low	phr1/phl1	NotSignificant	Bacteria	Actinobacteria	Actinobacteria	Streptomycetales	Streptomycetaceae	Streptomyces
ASV34	0.314272	0.757548	1	phf1_low_vs_Col_0_low	InterGenotype	NotSignificant	Bacteria	Actinobacteria	Actinobacteria	Streptomycetales	Streptomycetaceae	Streptomyces
ASV34	-0.0174158	0.988065	1	phf1_low+Pi_vs_Col_0_low+Pi	InterGenotype	NotSignificant	Bacteria	Actinobacteria	Actinobacteria	Streptomycetales	Streptomycetaceae	Streptomyces
ASV34	2.71814	0.0331171	0.158314	phf1_low+Pi_vs_phr1/phl1_low+Pi	InterGenotype	NotSignificant	Bacteria	Actinobacteria	Actinobacteria	Streptomycetales	Streptomycetaceae	Streptomyces
ASV34	0.427721	0.66446	1	phr1_phl1_low_vs_Col_0_low	InterGenotype	NotSignificant	Bacteria	Actinobacteria	Actinobacteria	Streptomycetales	Streptomycetaceae	Streptomyces
ASV34	-2.73556	0.0259065	0.107289	phr1_phl1_low+Pi_vs_Col_0_low+Pi	InterGenotype	NotSignificant	Bacteria	Actinobacteria	Actinobacteria	Streptomycetales	Streptomycetaceae	Streptomyces
ASV34	-0.113449	0.908392	1	phf1_low_vs_phr1/phl1_low	InterGenotype	NotSignificant	Bacteria	Actinobacteria	Actinobacteria	Streptomycetales	Streptomycetaceae	Streptomyces
ASV35	-4.59067	0.052436	0.248041	low_Pi_vs_low	Col-0	NotSignificant	Bacteria	Bacteroidetes	Bacteroidia	Chitinophagales	Chitinophagaceae	Niastella
ASV35	-2.44121	0.305977	0.897867	low_Pi_vs_low	phf1	NotSignificant	Bacteria	Bacteroidetes	Bacteroidia	Chitinophagales	Chitinophagaceae	Niastella
ASV35	1.65409	0.505803	1	low_Pi_vs_low	phr1/phl1	NotSignificant	Bacteria	Bacteroidetes	Bacteroidia	Chitinophagales	Chitinophagaceae	Niastella
ASV35	-0.751611	0.782851	1	phf1_low+Pi_vs_phr1/phl1_low+Pi	InterGenotype	NotSignificant	Bacteria	Bacteroidetes	Bacteroidia	Chitinophagales	Chitinophagaceae	Niastella
ASV35	-1.65985	0.443938	1	phf1_low_vs_Col_0_low	InterGenotype	NotSignificant	Bacteria	Bacteroidetes	Bacteroidia	Chitinophagales	Chitinophagaceae	Niastella
ASV35	-5.00353	0.0190274	0.0951962	phr1_phl1_low_vs_Col_0_low	InterGenotype	Col-0	Bacteria	Bacteroidetes	Bacteroidia	Chitinophagales	Chitinophagaceae	Niastella
ASV35	3.34368	0.119258	0.416263	phf1_low_vs_phr1/phl1_low	InterGenotype	NotSignificant	Bacteria	Bacteroidetes	Bacteroidia	Chitinophagales	Chitinophagaceae	Niastella
ASV35	1.24123	0.644086	1	phr1_phl1_low+Pi_vs_Col_0_low+Pi	InterGenotype	NotSignificant	Bacteria	Bacteroidetes	Bacteroidia	Chitinophagales	Chitinophagaceae	Niastella
ASV35	0.489621	0.849197	1	phf1_low+Pi_vs_Col_0_low+Pi	InterGenotype	NotSignificant	Bacteria	Bacteroidetes	Bacteroidia	Chitinophagales	Chitinophagaceae	Niastella
ASV37	0.439535	0.79136	1	low_Pi_vs_low	Col-0	NotSignificant	Bacteria	Proteobacteria	Alphaproteobacteria	Caulobacterales	Caulobacteraceae	Caulobacter
ASV37	-1.38117	0.416473	1	low_Pi_vs_low	phf1	NotSignificant	Bacteria	Proteobacteria	Alphaproteobacteria	Caulobacterales	Caulobacteraceae	Caulobacter
ASV37	0.519211	0.773021	1	low_Pi_vs_low	phr1/phl1	NotSignificant	Bacteria	Proteobacteria	Alphaproteobacteria	Caulobacterales	Caulobacteraceae	Caulobacter
ASV37	2.44224	0.217657	0.735104	phf1_low+Pi_vs_phr1/phl1_low+Pi	InterGenotype	NotSignificant	Bacteria	Proteobacteria	Alphaproteobacteria	Caulobacterales	Caulobacteraceae	Caulobacter
ASV37	-3.91657	0.0105693	0.0558266	phr1_phl1_low_vs_Col_0_low	InterGenotype	Col-0	Bacteria	Proteobacteria	Alphaproteobacteria	Caulobacterales	Caulobacteraceae	Caulobacter
ASV37	0.426054	0.786015	1	phf1_low_vs_Col_0_low	InterGenotype	NotSignificant	Bacteria	Proteobacteria	Alphaproteobacteria	Caulobacterales	Caulobacteraceae	Caulobacter
ASV37	4.34262	0.00457215	0.0233093	phf1_low_vs_phr1/phl1_low	InterGenotype	phf1	Bacteria	Proteobacteria	Alphaproteobacteria	Caulobacterales	Caulobacteraceae	Caulobacter
ASV37	-3.83689	0.0438097	0.173836	phr1_phl1_low+Pi_vs_Col_0_low+Pi	InterGenotype	NotSignificant	Bacteria	Proteobacteria	Alphaproteobacteria	Caulobacterales	Caulobacteraceae	Caulobacter
ASV37	-1.39465	0.436655	1	phf1_low+Pi_vs_Col_0_low+Pi	InterGenotype	NotSignificant	Bacteria	Proteobacteria	Alphaproteobacteria	Caulobacterales	Caulobacteraceae	Caulobacter
ASV38	3.56727	0.171825	0.609715	low_Pi_vs_low	Col-0	NotSignificant	Bacteria	Actinobacteria	Actinobacteria	Corynebacteriales	Nocardiaceae	Rhodococcus
ASV38	6.66729	0.0124845	0.0635455	low_Pi_vs_low	phf1	NotSignificant	Bacteria	Actinobacteria	Actinobacteria	Corynebacteriales	Nocardiaceae	Rhodococcus
ASV38	1.97008	0.468662	1	low_Pi_vs_low	phr1/phl1	NotSignificant	Bacteria	Actinobacteria	Actinobacteria	Corynebacteriales	Nocardiaceae	Rhodococcus
ASV38	-0.761487	0.760879	1	phf1_low_vs_Col_0_low	InterGenotype	NotSignificant	Bacteria	Actinobacteria	Actinobacteria	Corynebacteriales	Nocardiaceae	Rhodococcus
ASV38	2.33853	0.399279	1	phf1_low+Pi_vs_Col_0_low+Pi	InterGenotype	NotSignificant	Bacteria	Actinobacteria	Actinobacteria	Corynebacteriales	Nocardiaceae	Rhodococcus
ASV38	3.93729	0.175651	0.567081	phr1_phl1_low+Pi_vs_Col_0_low+Pi	InterGenotype	NotSignificant	Bacteria	Actinobacteria	Actinobacteria	Corynebacteriales	Nocardiaceae	Rhodococcus
ASV38	-1.59876	0.596996	1	phf1_low+Pi_vs_phr1/phl1_low+Pi	InterGenotype	NotSignificant	Bacteria	Actinobacteria	Actinobacteria	Corynebacteriales	Nocardiaceae	Rhodococcus
ASV38	-6.29597	0.00827696	0.0410282	phf1_low_vs_phr1/phl1_low	InterGenotype	phr1/phl1	Bacteria	Actinobacteria	Actinobacteria	Corynebacteriales	Nocardiaceae	Rhodococcus
ASV38	5.53448	0.020216	0.100209	phr1_phl1_low_vs_Col_0_low	InterGenotype	NotSignificant	Bacteria	Actinobacteria	Actinobacteria	Corynebacteriales	Nocardiaceae	Rhodococcus
ASV39	-0.0634232	0.923736	1	low_Pi_vs_low	Col-0	NotSignificant	Bacteria	Proteobacteria	Gammaproteobacteria	Xanthomonadales	Rhodanobacteraceae	Dokdonella
ASV39	0.0171129	0.979875	1	low_Pi_vs_low	phf1	NotSignificant	Bacteria	Proteobacteria	Gammaproteobacteria	Xanthomonadales	Rhodanobacteraceae	Dokdonella
ASV39	0.224551	0.750675	1	low_Pi_vs_low	phr1/phl1	NotSignificant	Bacteria	Proteobacteria	Gammaproteobacteria	Xanthomonadales	Rhodanobacteraceae	Dokdonella
ASV39	-0.338769	0.66644	1	phf1_low+Pi_vs_phr1/phl1_low+Pi	InterGenotype	NotSignificant	Bacteria	Proteobacteria	Gammaproteobacteria	Xanthomonadales	Rhodanobacteraceae	Dokdonella
ASV39	-0.50041	0.423304	1	phf1_low_vs_Col_0_low	InterGenotype	NotSignificant	Bacteria	Proteobacteria	Gammaproteobacteria	Xanthomonadales	Rhodanobacteraceae	Dokdonella
ASV39	-0.0811057	0.914336	1	phr1_phl1_low+Pi_vs_Col_0_low+Pi	InterGenotype	NotSignificant	Bacteria	Proteobacteria	Gammaproteobacteria	Xanthomonadales	Rhodanobacteraceae	Dokdonella
ASV39	-0.36908	0.542294	1	phr1_phl1_low_vs_Col_0_low	InterGenotype	NotSignificant	Bacteria	Proteobacteria	Gammaproteobacteria	Xanthomonadales	Rhodanobacteraceae	Dokdonella
ASV39	-0.419874	0.557788	1	phf1_low+Pi_vs_Col_0_low+Pi	InterGenotype	NotSignificant	Bacteria	Proteobacteria	Gammaproteobacteria	Xanthomonadales	Rhodanobacteraceae	Dokdonella
ASV39	-0.13133	0.828088	1	phf1_low_vs_phr1/phl1_low	InterGenotype	NotSignificant	Bacteria	Proteobacteria	Gammaproteobacteria	Xanthomonadales	Rhodanobacteraceae	Dokdonella
ASV41	0	1	1	low_Pi_vs_low	Col-0	NotSignificant	Bacteria	Proteobacteria	Gammaproteobacteria	Betaproteobacteriales	Burkholderiaceae	NA
ASV41	-0.808099	0.878856	1	low_Pi_vs_low	phf1	NotSignificant	Bacteria	Proteobacteria	Gammaproteobacteria	Betaproteobacteriales	Burkholderiaceae	NA
ASV41	-36.3326	4.40138e-11	1.91638e-09	low_Pi_vs_low	phr1/phl1	NotSignificant	Bacteria	Proteobacteria	Gammaproteobacteria	Betaproteobacteriales	Burkholderiaceae	NA
ASV41	21.8849	9.55508e-05	0.000785369	phf1_low+Pi_vs_Col_0_low+Pi	InterGenotype	phf1	Bacteria	Proteobacteria	Gammaproteobacteria	Betaproteobacteriales	Burkholderiaceae	NA
ASV41	-9.0892	0.0546849	0.22135	phf1_low_vs_phr1/phl1_low	InterGenotype	NotSignificant	Bacteria	Proteobacteria	Gammaproteobacteria	Betaproteobacteriales	Burkholderiaceae	NA
ASV41	0	1	1	phr1_phl1_low+Pi_vs_Col_0_low+Pi	InterGenotype	NotSignificant	Bacteria	Proteobacteria	Gammaproteobacteria	Betaproteobacteriales	Burkholderiaceae	NA
ASV41	26.4353	1.578e-05	0.000166154	phf1_low+Pi_vs_phr1/phl1_low+Pi	InterGenotype	phf1	Bacteria	Proteobacteria	Gammaproteobacteria	Betaproteobacteriales	Burkholderiaceae	NA
ASV41	11.5283	0.0190149	0.119194	phf1_low_vs_Col_0_low	InterGenotype	NotSignificant	Bacteria	Proteobacteria	Gammaproteobacteria	Betaproteobacteriales	Burkholderiaceae	NA
ASV41	20.6175	1.37574e-05	0.000148746	phr1_phl1_low_vs_Col_0_low	InterGenotype	phr1/phl1	Bacteria	Proteobacteria	Gammaproteobacteria	Betaproteobacteriales	Burkholderiaceae	NA
ASV42	-0.833962	0.518734	1	low_Pi_vs_low	Col-0	NotSignificant	Bacteria	Proteobacteria	Alphaproteobacteria	Sphingomonadales	Sphingomonadaceae	Sphingomonas
ASV42	-1.17186	0.375798	1	low_Pi_vs_low	phf1	NotSignificant	Bacteria	Proteobacteria	Alphaproteobacteria	Sphingomonadales	Sphingomonadaceae	Sphingomonas
ASV42	0.857604	0.532006	1	low_Pi_vs_low	phr1/phl1	NotSignificant	Bacteria	Proteobacteria	Alphaproteobacteria	Sphingomonadales	Sphingomonadaceae	Sphingomonas
ASV42	-2.08822	0.170895	0.622726	phf1_low+Pi_vs_phr1/phl1_low+Pi	InterGenotype	NotSignificant	Bacteria	Proteobacteria	Alphaproteobacteria	Sphingomonadales	Sphingomonadaceae	Sphingomonas
ASV42	-0.284136	0.809918	1	phr1_phl1_low_vs_Col_0_low	InterGenotype	NotSignificant	Bacteria	Proteobacteria	Alphaproteobacteria	Sphingomonadales	Sphingomonadaceae	Sphingomonas
ASV42	-0.342893	0.77859	1	phf1_low_vs_Col_0_low	InterGenotype	NotSignificant	Bacteria	Proteobacteria	Alphaproteobacteria	Sphingomonadales	Sphingomonadaceae	Sphingomonas
ASV42	1.40743	0.336687	0.938414	phr1_phl1_low+Pi_vs_Col_0_low+Pi	InterGenotype	NotSignificant	Bacteria	Proteobacteria	Alphaproteobacteria	Sphingomonadales	Sphingomonadaceae	Sphingomonas
ASV42	-0.0587563	0.96032	1	phf1_low_vs_phr1/phl1_low	InterGenotype	NotSignificant	Bacteria	Proteobacteria	Alphaproteobacteria	Sphingomonadales	Sphingomonadaceae	Sphingomonas
ASV42	-0.680791	0.625887	1	phf1_low+Pi_vs_Col_0_low+Pi	InterGenotype	NotSignificant	Bacteria	Proteobacteria	Alphaproteobacteria	Sphingomonadales	Sphingomonadaceae	Sphingomonas
ASV44	-0.906302	0.764384	1	low_Pi_vs_low	Col-0	NotSignificant	Bacteria	Proteobacteria	Gammaproteobacteria	Betaproteobacteriales	Burkholderiaceae	Rhizobacter
ASV44	-0.0976488	0.974758	1	low_Pi_vs_low	phf1	NotSignificant	Bacteria	Proteobacteria	Gammaproteobacteria	Betaproteobacteriales	Burkholderiaceae	Rhizobacter
ASV44	0.00376103	0.999058	1	low_Pi_vs_low	phr1/phl1	NotSignificant	Bacteria	Proteobacteria	Gammaproteobacteria	Betaproteobacteriales	Burkholderiaceae	Rhizobacter
ASV44	0.10358	0.976615	1	phf1_low+Pi_vs_phr1/phl1_low+Pi	InterGenotype	NotSignificant	Bacteria	Proteobacteria	Gammaproteobacteria	Betaproteobacteriales	Burkholderiaceae	Rhizobacter
ASV44	0.192202	0.953079	1	phf1_low+Pi_vs_Col_0_low+Pi	InterGenotype	NotSignificant	Bacteria	Proteobacteria	Gammaproteobacteria	Betaproteobacteriales	Burkholderiaceae	Rhizobacter
ASV44	0.20499	0.940631	1	phf1_low_vs_phr1/phl1_low	InterGenotype	NotSignificant	Bacteria	Proteobacteria	Gammaproteobacteria	Betaproteobacteriales	Burkholderiaceae	Rhizobacter
ASV44	0.088622	0.979277	1	phr1_phl1_low+Pi_vs_Col_0_low+Pi	InterGenotype	NotSignificant	Bacteria	Proteobacteria	Gammaproteobacteria	Betaproteobacteriales	Burkholderiaceae	Rhizobacter
ASV44	-0.821441	0.765325	1	phr1_phl1_low_vs_Col_0_low	InterGenotype	NotSignificant	Bacteria	Proteobacteria	Gammaproteobacteria	Betaproteobacteriales	Burkholderiaceae	Rhizobacter
ASV44	-0.61645	0.828473	1	phf1_low_vs_Col_0_low	InterGenotype	NotSignificant	Bacteria	Proteobacteria	Gammaproteobacteria	Betaproteobacteriales	Burkholderiaceae	Rhizobacter
ASV45	-0.192202	0.876096	1	low_Pi_vs_low	Col-0	NotSignificant	Bacteria	Bacteroidetes	Bacteroidia	Chitinophagales	Chitinophagaceae	Niastella
ASV45	-0.21263	0.866288	1	low_Pi_vs_low	phf1	NotSignificant	Bacteria	Bacteroidetes	Bacteroidia	Chitinophagales	Chitinophagaceae	Niastella
ASV45	-2.18174	0.122757	0.419875	low_Pi_vs_low	phr1/phl1	NotSignificant	Bacteria	Bacteroidetes	Bacteroidia	Chitinophagales	Chitinophagaceae	Niastella
ASV45	0.286498	0.831232	1	phf1_low+Pi_vs_Col_0_low+Pi	InterGenotype	NotSignificant	Bacteria	Bacteroidetes	Bacteroidia	Chitinophagales	Chitinophagaceae	Niastella
ASV45	-1.39439	0.219815	0.662683	phr1_phl1_low_vs_Col_0_low	InterGenotype	NotSignificant	Bacteria	Bacteroidetes	Bacteroidia	Chitinophagales	Chitinophagaceae	Niastella
ASV45	3.67042	0.0195663	0.0969888	phf1_low+Pi_vs_phr1/phl1_low+Pi	InterGenotype	phf1	Bacteria	Bacteroidetes	Bacteroidia	Chitinophagales	Chitinophagaceae	Niastella
ASV45	0.306926	0.790582	1	phf1_low_vs_Col_0_low	InterGenotype	NotSignificant	Bacteria	Bacteroidetes	Bacteroidia	Chitinophagales	Chitinophagaceae	Niastella
ASV45	1.70132	0.130352	0.445854	phf1_low_vs_phr1/phl1_low	InterGenotype	NotSignificant	Bacteria	Bacteroidetes	Bacteroidia	Chitinophagales	Chitinophagaceae	Niastella
ASV45	-3.38393	0.0218996	0.0921157	phr1_phl1_low+Pi_vs_Col_0_low+Pi	InterGenotype	Col-0	Bacteria	Bacteroidetes	Bacteroidia	Chitinophagales	Chitinophagaceae	Niastella
ASV46	0.238709	0.699738	1	low_Pi_vs_low	Col-0	NotSignificant	Bacteria	Proteobacteria	Alphaproteobacteria	Rhizobiales	Devosiaceae	Devosia
ASV46	0.718752	0.254313	0.784863	low_Pi_vs_low	phf1	NotSignificant	Bacteria	Proteobacteria	Alphaproteobacteria	Rhizobiales	Devosiaceae	Devosia
ASV46	0.370247	0.572398	1	low_Pi_vs_low	phr1/phl1	NotSignificant	Bacteria	Proteobacteria	Alphaproteobacteria	Rhizobiales	Devosiaceae	Devosia
ASV46	-0.532399	0.345072	0.868612	phf1_low_vs_phr1/phl1_low	InterGenotype	NotSignificant	Bacteria	Proteobacteria	Alphaproteobacteria	Rhizobiales	Devosiaceae	Devosia
ASV46	0.825032	0.215428	0.73685	phf1_low+Pi_vs_Col_0_low+Pi	InterGenotype	NotSignificant	Bacteria	Proteobacteria	Alphaproteobacteria	Rhizobiales	Devosiaceae	Devosia
ASV46	1.00893	0.149895	0.49869	phr1_phl1_low+Pi_vs_Col_0_low+Pi	InterGenotype	NotSignificant	Bacteria	Proteobacteria	Alphaproteobacteria	Rhizobiales	Devosiaceae	Devosia
ASV46	-0.183895	0.800466	1	phf1_low+Pi_vs_phr1/phl1_low+Pi	InterGenotype	NotSignificant	Bacteria	Proteobacteria	Alphaproteobacteria	Rhizobiales	Devosiaceae	Devosia
ASV46	0.34499	0.554736	1	phf1_low_vs_Col_0_low	InterGenotype	NotSignificant	Bacteria	Proteobacteria	Alphaproteobacteria	Rhizobiales	Devosiaceae	Devosia
ASV46	0.877389	0.120722	0.426499	phr1_phl1_low_vs_Col_0_low	InterGenotype	NotSignificant	Bacteria	Proteobacteria	Alphaproteobacteria	Rhizobiales	Devosiaceae	Devosia
ASV47	0.946216	0.697766	1	low_Pi_vs_low	Col-0	NotSignificant	Bacteria	Actinobacteria	Actinobacteria	Corynebacteriales	Nocardiaceae	Rhodococcus
ASV47	-1.23714	0.619119	1	low_Pi_vs_low	phf1	NotSignificant	Bacteria	Actinobacteria	Actinobacteria	Corynebacteriales	Nocardiaceae	Rhodococcus
ASV47	-0.596358	0.815059	1	low_Pi_vs_low	phr1/phl1	NotSignificant	Bacteria	Actinobacteria	Actinobacteria	Corynebacteriales	Nocardiaceae	Rhodococcus
ASV47	4.47956	0.0432968	0.190577	phr1_phl1_low_vs_Col_0_low	InterGenotype	NotSignificant	Bacteria	Actinobacteria	Actinobacteria	Corynebacteriales	Nocardiaceae	Rhodococcus
ASV47	-0.911006	0.729603	1	phf1_low+Pi_vs_Col_0_low+Pi	InterGenotype	NotSignificant	Bacteria	Actinobacteria	Actinobacteria	Corynebacteriales	Nocardiaceae	Rhodococcus
ASV47	1.27235	0.579118	1	phf1_low_vs_Col_0_low	InterGenotype	NotSignificant	Bacteria	Actinobacteria	Actinobacteria	Corynebacteriales	Nocardiaceae	Rhodococcus
ASV47	2.93699	0.282198	0.831116	phr1_phl1_low+Pi_vs_Col_0_low+Pi	InterGenotype	NotSignificant	Bacteria	Actinobacteria	Actinobacteria	Corynebacteriales	Nocardiaceae	Rhodococcus
ASV47	-3.20721	0.145054	0.475932	phf1_low_vs_phr1/phl1_low	InterGenotype	NotSignificant	Bacteria	Actinobacteria	Actinobacteria	Corynebacteriales	Nocardiaceae	Rhodococcus
ASV47	-3.84799	0.177067	0.636731	phf1_low+Pi_vs_phr1/phl1_low+Pi	InterGenotype	NotSignificant	Bacteria	Actinobacteria	Actinobacteria	Corynebacteriales	Nocardiaceae	Rhodococcus
ASV48	0.4901	0.838236	1	low_Pi_vs_low	Col-0	NotSignificant	Bacteria	Bacteroidetes	Bacteroidia	Chitinophagales	Chitinophagaceae	Niastella
ASV48	-0.0531151	0.982649	1	low_Pi_vs_low	phf1	NotSignificant	Bacteria	Bacteroidetes	Bacteroidia	Chitinophagales	Chitinophagaceae	Niastella
ASV48	-8.02386	0.00110336	0.0061083	low_Pi_vs_low	phr1/phl1	NotSignificant	Bacteria	Bacteroidetes	Bacteroidia	Chitinophagales	Chitinophagaceae	Niastella
ASV48	0.112396	0.966281	1	phr1_phl1_low+Pi_vs_Col_0_low+Pi	InterGenotype	NotSignificant	Bacteria	Bacteroidetes	Bacteroidia	Chitinophagales	Chitinophagaceae	Niastella
ASV48	0.512943	0.843825	1	phf1_low+Pi_vs_Col_0_low+Pi	InterGenotype	NotSignificant	Bacteria	Bacteroidetes	Bacteroidia	Chitinophagales	Chitinophagaceae	Niastella
ASV48	0.400546	0.884245	1	phf1_low+Pi_vs_phr1/phl1_low+Pi	InterGenotype	NotSignificant	Bacteria	Bacteroidetes	Bacteroidia	Chitinophagales	Chitinophagaceae	Niastella
ASV48	8.62635	6.47017e-05	0.000563429	phr1_phl1_low_vs_Col_0_low	InterGenotype	phr1/phl1	Bacteria	Bacteroidetes	Bacteroidia	Chitinophagales	Chitinophagaceae	Niastella
ASV48	-7.57019	0.000431542	0.00237274	phf1_low_vs_phr1/phl1_low	InterGenotype	phr1/phl1	Bacteria	Bacteroidetes	Bacteroidia	Chitinophagales	Chitinophagaceae	Niastella
ASV48	1.05616	0.637562	1	phf1_low_vs_Col_0_low	InterGenotype	NotSignificant	Bacteria	Bacteroidetes	Bacteroidia	Chitinophagales	Chitinophagaceae	Niastella
ASV49	-14.5125	0.00523185	0.0319262	low_Pi_vs_low	Col-0	low	Bacteria	Proteobacteria	Gammaproteobacteria	Betaproteobacteriales	Burkholderiaceae	Rhodoferax
ASV49	-5.18376	0.322534	0.929521	low_Pi_vs_low	phf1	low	Bacteria	Proteobacteria	Gammaproteobacteria	Betaproteobacteriales	Burkholderiaceae	Rhodoferax
ASV49	-21.3806	0.000104725	0.000791286	low_Pi_vs_low	phr1/phl1	low	Bacteria	Proteobacteria	Gammaproteobacteria	Betaproteobacteriales	Burkholderiaceae	Rhodoferax
ASV49	3.40084	0.471277	1	phr1_phl1_low_vs_Col_0_low	InterGenotype	NotSignificant	Bacteria	Proteobacteria	Gammaproteobacteria	Betaproteobacteriales	Burkholderiaceae	Rhodoferax
ASV49	20.9251	0.00060368	0.00463109	phf1_low+Pi_vs_phr1/phl1_low+Pi	InterGenotype	phf1	Bacteria	Proteobacteria	Gammaproteobacteria	Betaproteobacteriales	Burkholderiaceae	Rhodoferax
ASV49	4.72825	0.313579	0.817655	phf1_low_vs_phr1/phl1_low	InterGenotype	NotSignificant	Bacteria	Proteobacteria	Gammaproteobacteria	Betaproteobacteriales	Burkholderiaceae	Rhodoferax
ASV49	17.4579	0.00176091	0.0105458	phf1_low+Pi_vs_Col_0_low+Pi	InterGenotype	phf1	Bacteria	Proteobacteria	Gammaproteobacteria	Betaproteobacteriales	Burkholderiaceae	Rhodoferax
ASV49	0	1	1	phr1_phl1_low+Pi_vs_Col_0_low+Pi	InterGenotype	NotSignificant	Bacteria	Proteobacteria	Gammaproteobacteria	Betaproteobacteriales	Burkholderiaceae	Rhodoferax
ASV49	8.1291	0.0943199	0.4163	phf1_low_vs_Col_0_low	InterGenotype	NotSignificant	Bacteria	Proteobacteria	Gammaproteobacteria	Betaproteobacteriales	Burkholderiaceae	Rhodoferax
ASV50	-2.55631	0.062543	0.281444	low_Pi_vs_low	Col-0	NotSignificant	Bacteria	Proteobacteria	Alphaproteobacteria	Rhizobiales	Xanthobacteraceae	NA
ASV50	0.209211	0.88614	1	low_Pi_vs_low	phf1	NotSignificant	Bacteria	Proteobacteria	Alphaproteobacteria	Rhizobiales	Xanthobacteraceae	NA
ASV50	0.16058	0.916491	1	low_Pi_vs_low	phr1/phl1	NotSignificant	Bacteria	Proteobacteria	Alphaproteobacteria	Rhizobiales	Xanthobacteraceae	NA
ASV50	-2.06925	0.104076	0.38193	phr1_phl1_low_vs_Col_0_low	InterGenotype	NotSignificant	Bacteria	Proteobacteria	Alphaproteobacteria	Rhizobiales	Xanthobacteraceae	NA
ASV50	-0.506788	0.769946	1	phf1_low+Pi_vs_phr1/phl1_low+Pi	InterGenotype	NotSignificant	Bacteria	Proteobacteria	Alphaproteobacteria	Rhizobiales	Xanthobacteraceae	NA
ASV50	0.140859	0.925924	1	phf1_low+Pi_vs_Col_0_low+Pi	InterGenotype	NotSignificant	Bacteria	Proteobacteria	Alphaproteobacteria	Rhizobiales	Xanthobacteraceae	NA
ASV50	-2.62466	0.0464727	0.241508	phf1_low_vs_Col_0_low	InterGenotype	NotSignificant	Bacteria	Proteobacteria	Alphaproteobacteria	Rhizobiales	Xanthobacteraceae	NA
ASV50	-0.555418	0.663515	1	phf1_low_vs_phr1/phl1_low	InterGenotype	NotSignificant	Bacteria	Proteobacteria	Alphaproteobacteria	Rhizobiales	Xanthobacteraceae	NA
ASV50	0.647647	0.686917	1	phr1_phl1_low+Pi_vs_Col_0_low+Pi	InterGenotype	NotSignificant	Bacteria	Proteobacteria	Alphaproteobacteria	Rhizobiales	Xanthobacteraceae	NA
ASV52	-3.81747	0.128238	0.494238	low_Pi_vs_low	Col-0	NotSignificant	Bacteria	Acidobacteria	Holophagae	Subgroup_7	NA	NA
ASV52	1.90538	0.45736	1	low_Pi_vs_low	phf1	NotSignificant	Bacteria	Acidobacteria	Holophagae	Subgroup_7	NA	NA
ASV52	2.94811	0.252262	0.752159	low_Pi_vs_low	phr1/phl1	NotSignificant	Bacteria	Acidobacteria	Holophagae	Subgroup_7	NA	NA
ASV52	-1.0154	0.648197	1	phr1_phl1_low_vs_Col_0_low	InterGenotype	NotSignificant	Bacteria	Acidobacteria	Holophagae	Subgroup_7	NA	NA
ASV52	-3.82847	0.102729	0.443691	phf1_low_vs_Col_0_low	InterGenotype	NotSignificant	Bacteria	Acidobacteria	Holophagae	Subgroup_7	NA	NA
ASV52	-2.81307	0.217871	0.641664	phf1_low_vs_phr1/phl1_low	InterGenotype	NotSignificant	Bacteria	Acidobacteria	Holophagae	Subgroup_7	NA	NA
ASV52	1.89438	0.487492	1	phf1_low+Pi_vs_Col_0_low+Pi	InterGenotype	NotSignificant	Bacteria	Acidobacteria	Holophagae	Subgroup_7	NA	NA
ASV52	-3.8558	0.180642	0.6467	phf1_low+Pi_vs_phr1/phl1_low+Pi	InterGenotype	NotSignificant	Bacteria	Acidobacteria	Holophagae	Subgroup_7	NA	NA
ASV52	5.75018	0.0409212	0.163178	phr1_phl1_low+Pi_vs_Col_0_low+Pi	InterGenotype	NotSignificant	Bacteria	Acidobacteria	Holophagae	Subgroup_7	NA	NA
ASV54	-3.15529	0.132084	0.505433	low_Pi_vs_low	Col-0	NotSignificant	Bacteria	Chloroflexi	Ktedonobacteria	Ktedonobacterales	Ktedonobacteraceae	NA
ASV54	-0.544717	0.806115	1	low_Pi_vs_low	phf1	NotSignificant	Bacteria	Chloroflexi	Ktedonobacteria	Ktedonobacterales	Ktedonobacteraceae	NA
ASV54	4.93626	0.0279026	0.116756	low_Pi_vs_low	phr1/phl1	NotSignificant	Bacteria	Chloroflexi	Ktedonobacteria	Ktedonobacterales	Ktedonobacteraceae	NA
ASV54	3.99429	0.0930491	0.335352	phr1_phl1_low+Pi_vs_Col_0_low+Pi	InterGenotype	NotSignificant	Bacteria	Chloroflexi	Ktedonobacteria	Ktedonobacterales	Ktedonobacteraceae	NA
ASV54	-4.09726	0.0339741	0.155932	phr1_phl1_low_vs_Col_0_low	InterGenotype	NotSignificant	Bacteria	Chloroflexi	Ktedonobacteria	Ktedonobacterales	Ktedonobacteraceae	NA
ASV54	-3.45225	0.0826	0.374841	phf1_low_vs_Col_0_low	InterGenotype	NotSignificant	Bacteria	Chloroflexi	Ktedonobacteria	Ktedonobacterales	Ktedonobacteraceae	NA
ASV54	0.645009	0.741163	1	phf1_low_vs_phr1/phl1_low	InterGenotype	NotSignificant	Bacteria	Chloroflexi	Ktedonobacteria	Ktedonobacterales	Ktedonobacteraceae	NA
ASV54	-0.841684	0.716399	1	phf1_low+Pi_vs_Col_0_low+Pi	InterGenotype	NotSignificant	Bacteria	Chloroflexi	Ktedonobacteria	Ktedonobacterales	Ktedonobacteraceae	NA
ASV54	-4.83597	0.0560854	0.253802	phf1_low+Pi_vs_phr1/phl1_low+Pi	InterGenotype	NotSignificant	Bacteria	Chloroflexi	Ktedonobacteria	Ktedonobacterales	Ktedonobacteraceae	NA
ASV55	-8.36803	0.104234	0.418756	low_Pi_vs_low	Col-0	NotSignificant	Bacteria	Cyanobacteria	Oxyphotobacteria	Leptolyngbyales	Leptolyngbyaceae	Leptolyngbya_Es-Yyy1000
ASV55	0.506053	0.922987	1	low_Pi_vs_low	phf1	NotSignificant	Bacteria	Cyanobacteria	Oxyphotobacteria	Leptolyngbyales	Leptolyngbyaceae	Leptolyngbya_Es-Yyy1000
ASV55	8.21485	0.132341	0.443512	low_Pi_vs_low	phr1/phl1	NotSignificant	Bacteria	Cyanobacteria	Oxyphotobacteria	Leptolyngbyales	Leptolyngbyaceae	Leptolyngbya_Es-Yyy1000
ASV55	-8.59881	0.0680619	0.274119	phr1_phl1_low_vs_Col_0_low	InterGenotype	NotSignificant	Bacteria	Cyanobacteria	Oxyphotobacteria	Leptolyngbyales	Leptolyngbyaceae	Leptolyngbya_Es-Yyy1000
ASV55	7.98407	0.170402	0.553461	phr1_phl1_low+Pi_vs_Col_0_low+Pi	InterGenotype	NotSignificant	Bacteria	Cyanobacteria	Oxyphotobacteria	Leptolyngbyales	Leptolyngbyaceae	Leptolyngbya_Es-Yyy1000
ASV55	8.07077	0.146697	0.546684	phf1_low+Pi_vs_Col_0_low+Pi	InterGenotype	NotSignificant	Bacteria	Cyanobacteria	Oxyphotobacteria	Leptolyngbyales	Leptolyngbyaceae	Leptolyngbya_Es-Yyy1000
ASV55	7.79549	0.0980552	0.359834	phf1_low_vs_phr1/phl1_low	InterGenotype	NotSignificant	Bacteria	Cyanobacteria	Oxyphotobacteria	Leptolyngbyales	Leptolyngbyaceae	Leptolyngbya_Es-Yyy1000
ASV55	-0.803316	0.867843	1	phf1_low_vs_Col_0_low	InterGenotype	NotSignificant	Bacteria	Cyanobacteria	Oxyphotobacteria	Leptolyngbyales	Leptolyngbyaceae	Leptolyngbya_Es-Yyy1000
ASV55	0.086692	0.988534	1	phf1_low+Pi_vs_phr1/phl1_low+Pi	InterGenotype	NotSignificant	Bacteria	Cyanobacteria	Oxyphotobacteria	Leptolyngbyales	Leptolyngbyaceae	Leptolyngbya_Es-Yyy1000
ASV56	-21.5906	3.37485e-05	0.000543689	low_Pi_vs_low	Col-0	low	Bacteria	Proteobacteria	Gammaproteobacteria	Salinisphaerales	Solimonadaceae	Nevskia
ASV56	-4.55541	0.388328	1	low_Pi_vs_low	phf1	low	Bacteria	Proteobacteria	Gammaproteobacteria	Salinisphaerales	Solimonadaceae	Nevskia
ASV56	-3.44459	0.526902	1	low_Pi_vs_low	phr1/phl1	low	Bacteria	Proteobacteria	Gammaproteobacteria	Salinisphaerales	Solimonadaceae	Nevskia
ASV56	11.8518	0.0120357	0.0633644	phr1_phl1_low_vs_Col_0_low	InterGenotype	phr1/phl1	Bacteria	Proteobacteria	Gammaproteobacteria	Salinisphaerales	Solimonadaceae	Nevskia
ASV56	-6.30872	0.179664	0.556613	phf1_low_vs_phr1/phl1_low	InterGenotype	NotSignificant	Bacteria	Proteobacteria	Gammaproteobacteria	Salinisphaerales	Solimonadaceae	Nevskia
ASV56	22.5783	5.61276e-05	0.000488765	phf1_low+Pi_vs_Col_0_low+Pi	InterGenotype	phf1	Bacteria	Proteobacteria	Gammaproteobacteria	Salinisphaerales	Solimonadaceae	Nevskia
ASV56	-7.41954	0.221413	0.744668	phf1_low+Pi_vs_phr1/phl1_low+Pi	InterGenotype	NotSignificant	Bacteria	Proteobacteria	Gammaproteobacteria	Salinisphaerales	Solimonadaceae	Nevskia
ASV56	5.54311	0.25655	0.853929	phf1_low_vs_Col_0_low	InterGenotype	NotSignificant	Bacteria	Proteobacteria	Gammaproteobacteria	Salinisphaerales	Solimonadaceae	Nevskia
ASV56	29.9978	3.01737e-07	5.52384e-06	phr1_phl1_low+Pi_vs_Col_0_low+Pi	InterGenotype	phr1/phl1	Bacteria	Proteobacteria	Gammaproteobacteria	Salinisphaerales	Solimonadaceae	Nevskia
ASV57	1.25025	0.564875	1	low_Pi_vs_low	Col-0	NotSignificant	Bacteria	Proteobacteria	Gammaproteobacteria	Betaproteobacteriales	Burkholderiaceae	Ideonella
ASV57	-0.725704	0.747343	1	low_Pi_vs_low	phf1	NotSignificant	Bacteria	Proteobacteria	Gammaproteobacteria	Betaproteobacteriales	Burkholderiaceae	Ideonella
ASV57	3.87379	0.0863894	0.314161	low_Pi_vs_low	phr1/phl1	NotSignificant	Bacteria	Proteobacteria	Gammaproteobacteria	Betaproteobacteriales	Burkholderiaceae	Ideonella
ASV57	2.59986	0.188626	0.59757	phr1_phl1_low_vs_Col_0_low	InterGenotype	NotSignificant	Bacteria	Proteobacteria	Gammaproteobacteria	Betaproteobacteriales	Burkholderiaceae	Ideonella
ASV57	-6.82847	0.00724573	0.0395691	phf1_low+Pi_vs_phr1/phl1_low+Pi	InterGenotype	phr1/phl1	Bacteria	Proteobacteria	Gammaproteobacteria	Betaproteobacteriales	Burkholderiaceae	Ideonella
ASV57	-2.22897	0.259618	0.728649	phf1_low_vs_phr1/phl1_low	InterGenotype	NotSignificant	Bacteria	Proteobacteria	Gammaproteobacteria	Betaproteobacteriales	Burkholderiaceae	Ideonella
ASV57	5.2234	0.0310052	0.127098	phr1_phl1_low+Pi_vs_Col_0_low+Pi	InterGenotype	NotSignificant	Bacteria	Proteobacteria	Gammaproteobacteria	Betaproteobacteriales	Burkholderiaceae	Ideonella
ASV57	0.370884	0.856179	1	phf1_low_vs_Col_0_low	InterGenotype	NotSignificant	Bacteria	Proteobacteria	Gammaproteobacteria	Betaproteobacteriales	Burkholderiaceae	Ideonella
ASV57	-1.60507	0.500256	1	phf1_low+Pi_vs_Col_0_low+Pi	InterGenotype	NotSignificant	Bacteria	Proteobacteria	Gammaproteobacteria	Betaproteobacteriales	Burkholderiaceae	Ideonella
ASV58	0.506192	0.867075	1	low_Pi_vs_low	Col-0	NotSignificant	Bacteria	Actinobacteria	Actinobacteria	Pseudonocardiales	Pseudonocardiaceae	Lechevalieria
ASV58	-0.521246	0.86431	1	low_Pi_vs_low	phf1	NotSignificant	Bacteria	Actinobacteria	Actinobacteria	Pseudonocardiales	Pseudonocardiaceae	Lechevalieria
ASV58	-0.673493	0.830988	1	low_Pi_vs_low	phr1/phl1	NotSignificant	Bacteria	Actinobacteria	Actinobacteria	Pseudonocardiales	Pseudonocardiaceae	Lechevalieria
ASV58	0.438095	0.873411	1	phr1_phl1_low_vs_Col_0_low	InterGenotype	NotSignificant	Bacteria	Actinobacteria	Actinobacteria	Pseudonocardiales	Pseudonocardiaceae	Lechevalieria
ASV58	0.214723	0.937756	1	phf1_low_vs_phr1/phl1_low	InterGenotype	NotSignificant	Bacteria	Actinobacteria	Actinobacteria	Pseudonocardiales	Pseudonocardiaceae	Lechevalieria
ASV58	-0.37462	0.907997	1	phf1_low+Pi_vs_Col_0_low+Pi	InterGenotype	NotSignificant	Bacteria	Actinobacteria	Actinobacteria	Pseudonocardiales	Pseudonocardiaceae	Lechevalieria
ASV58	0.652817	0.817843	1	phf1_low_vs_Col_0_low	InterGenotype	NotSignificant	Bacteria	Actinobacteria	Actinobacteria	Pseudonocardiales	Pseudonocardiaceae	Lechevalieria
ASV58	-0.74159	0.826894	1	phr1_phl1_low+Pi_vs_Col_0_low+Pi	InterGenotype	NotSignificant	Bacteria	Actinobacteria	Actinobacteria	Pseudonocardiales	Pseudonocardiaceae	Lechevalieria
ASV58	0.36697	0.915936	1	phf1_low+Pi_vs_phr1/phl1_low+Pi	InterGenotype	NotSignificant	Bacteria	Actinobacteria	Actinobacteria	Pseudonocardiales	Pseudonocardiaceae	Lechevalieria
ASV59	1.10026	0.474232	1	low_Pi_vs_low	Col-0	NotSignificant	Bacteria	Bacteroidetes	Bacteroidia	Chitinophagales	Chitinophagaceae	Niastella
ASV59	0.895862	0.568714	1	low_Pi_vs_low	phf1	NotSignificant	Bacteria	Bacteroidetes	Bacteroidia	Chitinophagales	Chitinophagaceae	Niastella
ASV59	-0.954792	0.559523	1	low_Pi_vs_low	phr1/phl1	NotSignificant	Bacteria	Bacteroidetes	Bacteroidia	Chitinophagales	Chitinophagaceae	Niastella
ASV59	-0.133494	0.924394	1	phf1_low_vs_phr1/phl1_low	InterGenotype	NotSignificant	Bacteria	Bacteroidetes	Bacteroidia	Chitinophagales	Chitinophagaceae	Niastella
ASV59	0.00210457	0.998807	1	phr1_phl1_low_vs_Col_0_low	InterGenotype	NotSignificant	Bacteria	Bacteroidetes	Bacteroidia	Chitinophagales	Chitinophagaceae	Niastella
ASV59	1.71716	0.343513	1	phf1_low+Pi_vs_phr1/phl1_low+Pi	InterGenotype	NotSignificant	Bacteria	Bacteroidetes	Bacteroidia	Chitinophagales	Chitinophagaceae	Niastella
ASV59	-0.13139	0.927948	1	phf1_low_vs_Col_0_low	InterGenotype	NotSignificant	Bacteria	Bacteroidetes	Bacteroidia	Chitinophagales	Chitinophagaceae	Niastella
ASV59	-2.05295	0.239333	0.727483	phr1_phl1_low+Pi_vs_Col_0_low+Pi	InterGenotype	NotSignificant	Bacteria	Bacteroidetes	Bacteroidia	Chitinophagales	Chitinophagaceae	Niastella
ASV59	-0.335785	0.839412	1	phf1_low+Pi_vs_Col_0_low+Pi	InterGenotype	NotSignificant	Bacteria	Bacteroidetes	Bacteroidia	Chitinophagales	Chitinophagaceae	Niastella
ASV60	-23.8933	1.9119e-06	5.70383e-05	low_Pi_vs_low	Col-0	low	Bacteria	Actinobacteria	Actinobacteria	Micrococcales	Micrococcaceae	Pseudarthrobacter
ASV60	2.03147	0.691755	1	low_Pi_vs_low	phf1	low+Pi	Bacteria	Actinobacteria	Actinobacteria	Micrococcales	Micrococcaceae	Pseudarthrobacter
ASV60	-13.0205	0.0138254	0.0615269	low_Pi_vs_low	phr1/phl1	low	Bacteria	Actinobacteria	Actinobacteria	Micrococcales	Micrococcaceae	Pseudarthrobacter
ASV60	-0.975063	0.86853	1	phf1_low+Pi_vs_phr1/phl1_low+Pi	InterGenotype	NotSignificant	Bacteria	Actinobacteria	Actinobacteria	Micrococcales	Micrococcaceae	Pseudarthrobacter
ASV60	18.5624	0.000609424	0.00407379	phf1_low+Pi_vs_Col_0_low+Pi	InterGenotype	phf1	Bacteria	Actinobacteria	Actinobacteria	Micrococcales	Micrococcaceae	Pseudarthrobacter
ASV60	8.66468	0.056503	0.234001	phr1_phl1_low_vs_Col_0_low	InterGenotype	NotSignificant	Bacteria	Actinobacteria	Actinobacteria	Micrococcales	Micrococcaceae	Pseudarthrobacter
ASV60	19.5375	0.000592572	0.00358885	phr1_phl1_low+Pi_vs_Col_0_low+Pi	InterGenotype	phr1/phl1	Bacteria	Actinobacteria	Actinobacteria	Micrococcales	Micrococcaceae	Pseudarthrobacter
ASV60	-7.36239	0.119354	0.490508	phf1_low_vs_Col_0_low	InterGenotype	NotSignificant	Bacteria	Actinobacteria	Actinobacteria	Micrococcales	Micrococcaceae	Pseudarthrobacter
ASV60	-16.0271	0.000435132	0.00238435	phf1_low_vs_phr1/phl1_low	InterGenotype	phr1/phl1	Bacteria	Actinobacteria	Actinobacteria	Micrococcales	Micrococcaceae	Pseudarthrobacter
ASV62	1.11898	0.701982	1	low_Pi_vs_low	Col-0	NotSignificant	Bacteria	Bacteroidetes	Bacteroidia	Flavobacteriales	Crocinitomicaceae	Fluviicola
ASV62	10.7259	0.000270863	0.00192229	low_Pi_vs_low	phf1	NotSignificant	Bacteria	Bacteroidetes	Bacteroidia	Flavobacteriales	Crocinitomicaceae	Fluviicola
ASV62	6.79446	0.0258329	0.109231	low_Pi_vs_low	phr1/phl1	NotSignificant	Bacteria	Bacteroidetes	Bacteroidia	Flavobacteriales	Crocinitomicaceae	Fluviicola
ASV62	-1.87858	0.478789	1	phf1_low_vs_phr1/phl1_low	InterGenotype	NotSignificant	Bacteria	Bacteroidetes	Bacteroidia	Flavobacteriales	Crocinitomicaceae	Fluviicola
ASV62	9.16192	0.00335164	0.0192839	phf1_low+Pi_vs_Col_0_low+Pi	InterGenotype	phf1	Bacteria	Bacteroidetes	Bacteroidia	Flavobacteriales	Crocinitomicaceae	Fluviicola
ASV62	1.43361	0.588847	1	phr1_phl1_low_vs_Col_0_low	InterGenotype	NotSignificant	Bacteria	Bacteroidetes	Bacteroidia	Flavobacteriales	Crocinitomicaceae	Fluviicola
ASV62	2.05283	0.543501	1	phf1_low+Pi_vs_phr1/phl1_low+Pi	InterGenotype	NotSignificant	Bacteria	Bacteroidetes	Bacteroidia	Flavobacteriales	Crocinitomicaceae	Fluviicola
ASV62	7.10909	0.0299361	0.123343	phr1_phl1_low+Pi_vs_Col_0_low+Pi	InterGenotype	NotSignificant	Bacteria	Bacteroidetes	Bacteroidia	Flavobacteriales	Crocinitomicaceae	Fluviicola
ASV62	-0.444967	0.871304	1	phf1_low_vs_Col_0_low	InterGenotype	NotSignificant	Bacteria	Bacteroidetes	Bacteroidia	Flavobacteriales	Crocinitomicaceae	Fluviicola
ASV63	-0.056244	0.957382	1	low_Pi_vs_low	Col-0	NotSignificant	Bacteria	Proteobacteria	Alphaproteobacteria	Rhizobiales	Xanthobacteraceae	Bradyrhizobium
ASV63	-1.01846	0.343613	0.965627	low_Pi_vs_low	phf1	NotSignificant	Bacteria	Proteobacteria	Alphaproteobacteria	Rhizobiales	Xanthobacteraceae	Bradyrhizobium
ASV63	0.648405	0.563912	1	low_Pi_vs_low	phr1/phl1	NotSignificant	Bacteria	Proteobacteria	Alphaproteobacteria	Rhizobiales	Xanthobacteraceae	Bradyrhizobium
ASV63	1.58046	0.100587	0.366665	phf1_low_vs_phr1/phl1_low	InterGenotype	NotSignificant	Bacteria	Proteobacteria	Alphaproteobacteria	Rhizobiales	Xanthobacteraceae	Bradyrhizobium
ASV63	-0.0864069	0.944684	1	phf1_low+Pi_vs_phr1/phl1_low+Pi	InterGenotype	NotSignificant	Bacteria	Proteobacteria	Alphaproteobacteria	Rhizobiales	Xanthobacteraceae	Bradyrhizobium
ASV63	1.12469	0.257725	0.85431	phf1_low_vs_Col_0_low	InterGenotype	NotSignificant	Bacteria	Proteobacteria	Alphaproteobacteria	Rhizobiales	Xanthobacteraceae	Bradyrhizobium
ASV63	0.248879	0.835057	1	phr1_phl1_low+Pi_vs_Col_0_low+Pi	InterGenotype	NotSignificant	Bacteria	Proteobacteria	Alphaproteobacteria	Rhizobiales	Xanthobacteraceae	Bradyrhizobium
ASV63	0.162473	0.886203	1	phf1_low+Pi_vs_Col_0_low+Pi	InterGenotype	NotSignificant	Bacteria	Proteobacteria	Alphaproteobacteria	Rhizobiales	Xanthobacteraceae	Bradyrhizobium
ASV63	-0.455769	0.636993	1	phr1_phl1_low_vs_Col_0_low	InterGenotype	NotSignificant	Bacteria	Proteobacteria	Alphaproteobacteria	Rhizobiales	Xanthobacteraceae	Bradyrhizobium
ASV64	0.457835	0.853441	1	low_Pi_vs_low	Col-0	NotSignificant	Bacteria	Bacteroidetes	Bacteroidia	Chitinophagales	Chitinophagaceae	Niastella
ASV64	0.416172	0.866738	1	low_Pi_vs_low	phf1	NotSignificant	Bacteria	Bacteroidetes	Bacteroidia	Chitinophagales	Chitinophagaceae	Niastella
ASV64	-6.16483	0.0151549	0.0668891	low_Pi_vs_low	phr1/phl1	NotSignificant	Bacteria	Bacteroidetes	Bacteroidia	Chitinophagales	Chitinophagaceae	Niastella
ASV64	6.51619	0.00340901	0.0201909	phr1_phl1_low_vs_Col_0_low	InterGenotype	phr1/phl1	Bacteria	Bacteroidetes	Bacteroidia	Chitinophagales	Chitinophagaceae	Niastella
ASV64	-0.106474	0.969267	1	phr1_phl1_low+Pi_vs_Col_0_low+Pi	InterGenotype	NotSignificant	Bacteria	Bacteroidetes	Bacteroidia	Chitinophagales	Chitinophagaceae	Niastella
ASV64	0.594537	0.832424	1	phf1_low+Pi_vs_phr1/phl1_low+Pi	InterGenotype	NotSignificant	Bacteria	Bacteroidetes	Bacteroidia	Chitinophagales	Chitinophagaceae	Niastella
ASV64	0.529726	0.818835	1	phf1_low_vs_Col_0_low	InterGenotype	NotSignificant	Bacteria	Bacteroidetes	Bacteroidia	Chitinophagales	Chitinophagaceae	Niastella
ASV64	-5.98646	0.00713976	0.0356104	phf1_low_vs_phr1/phl1_low	InterGenotype	phr1/phl1	Bacteria	Bacteroidetes	Bacteroidia	Chitinophagales	Chitinophagaceae	Niastella
ASV64	0.488063	0.853702	1	phf1_low+Pi_vs_Col_0_low+Pi	InterGenotype	NotSignificant	Bacteria	Bacteroidetes	Bacteroidia	Chitinophagales	Chitinophagaceae	Niastella
ASV65	13.844	0.00105333	0.00749637	low_Pi_vs_low	Col-0	low+Pi	Bacteria	Proteobacteria	Gammaproteobacteria	Pseudomonadales	Pseudomonadaceae	Pseudomonas
ASV65	-0.436941	0.919461	1	low_Pi_vs_low	phf1	low	Bacteria	Proteobacteria	Gammaproteobacteria	Pseudomonadales	Pseudomonadaceae	Pseudomonas
ASV65	7.50218	0.0948617	0.338852	low_Pi_vs_low	phr1/phl1	low+Pi	Bacteria	Proteobacteria	Gammaproteobacteria	Pseudomonadales	Pseudomonadaceae	Pseudomonas
ASV65	-18.9594	2.95998e-05	0.000280502	phf1_low+Pi_vs_Col_0_low+Pi	InterGenotype	Col-0	Bacteria	Proteobacteria	Gammaproteobacteria	Pseudomonadales	Pseudomonadaceae	Pseudomonas
ASV65	-6.76392	0.082101	0.311211	phf1_low_vs_phr1/phl1_low	InterGenotype	NotSignificant	Bacteria	Proteobacteria	Gammaproteobacteria	Pseudomonadales	Pseudomonadaceae	Pseudomonas
ASV65	-4.25634	0.372634	1	phr1_phl1_low+Pi_vs_Col_0_low+Pi	InterGenotype	NotSignificant	Bacteria	Proteobacteria	Gammaproteobacteria	Pseudomonadales	Pseudomonadaceae	Pseudomonas
ASV65	2.08548	0.591884	1	phr1_phl1_low_vs_Col_0_low	InterGenotype	NotSignificant	Bacteria	Proteobacteria	Gammaproteobacteria	Pseudomonadales	Pseudomonadaceae	Pseudomonas
ASV65	-4.67844	0.244005	0.829307	phf1_low_vs_Col_0_low	InterGenotype	NotSignificant	Bacteria	Proteobacteria	Gammaproteobacteria	Pseudomonadales	Pseudomonadaceae	Pseudomonas
ASV65	-14.703	0.00307041	0.0181854	phf1_low+Pi_vs_phr1/phl1_low+Pi	InterGenotype	phr1/phl1	Bacteria	Proteobacteria	Gammaproteobacteria	Pseudomonadales	Pseudomonadaceae	Pseudomonas
ASV66	5.76478	0.0123788	0.0702194	low_Pi_vs_low	Col-0	low+Pi	Bacteria	Proteobacteria	Gammaproteobacteria	Betaproteobacteriales	Burkholderiaceae	Massilia
ASV66	4.74526	0.0483135	0.216203	low_Pi_vs_low	phf1	low+Pi	Bacteria	Proteobacteria	Gammaproteobacteria	Betaproteobacteriales	Burkholderiaceae	Massilia
ASV66	0.659502	0.791815	1	low_Pi_vs_low	phr1/phl1	low+Pi	Bacteria	Proteobacteria	Gammaproteobacteria	Betaproteobacteriales	Burkholderiaceae	Massilia
ASV66	4.468	0.101455	0.409633	phf1_low+Pi_vs_phr1/phl1_low+Pi	InterGenotype	NotSignificant	Bacteria	Proteobacteria	Gammaproteobacteria	Betaproteobacteriales	Burkholderiaceae	Massilia
ASV66	0.382246	0.862457	1	phf1_low_vs_phr1/phl1_low	InterGenotype	NotSignificant	Bacteria	Proteobacteria	Gammaproteobacteria	Betaproteobacteriales	Burkholderiaceae	Massilia
ASV66	-7.70013	0.00326289	0.0156911	phr1_phl1_low+Pi_vs_Col_0_low+Pi	InterGenotype	Col-0	Bacteria	Proteobacteria	Gammaproteobacteria	Betaproteobacteriales	Burkholderiaceae	Massilia
ASV66	-2.21261	0.32133	0.974883	phf1_low_vs_Col_0_low	InterGenotype	NotSignificant	Bacteria	Proteobacteria	Gammaproteobacteria	Betaproteobacteriales	Burkholderiaceae	Massilia
ASV66	-2.59486	0.233271	0.689918	phr1_phl1_low_vs_Col_0_low	InterGenotype	NotSignificant	Bacteria	Proteobacteria	Gammaproteobacteria	Betaproteobacteriales	Burkholderiaceae	Massilia
ASV66	-3.23213	0.190279	0.66639	phf1_low+Pi_vs_Col_0_low+Pi	InterGenotype	NotSignificant	Bacteria	Proteobacteria	Gammaproteobacteria	Betaproteobacteriales	Burkholderiaceae	Massilia
ASV67	10.4214	0.0020004	0.0131537	low_Pi_vs_low	Col-0	low+Pi	Bacteria	Bacteroidetes	Bacteroidia	Flavobacteriales	Flavobacteriaceae	Flavobacterium
ASV67	3.23788	0.348933	0.971481	low_Pi_vs_low	phf1	low+Pi	Bacteria	Bacteroidetes	Bacteroidia	Flavobacteriales	Flavobacteriaceae	Flavobacterium
ASV67	-5.10081	0.151715	0.496775	low_Pi_vs_low	phr1/phl1	low	Bacteria	Bacteroidetes	Bacteroidia	Flavobacteriales	Flavobacteriaceae	Flavobacterium
ASV67	8.31352	0.00708004	0.0387957	phr1_phl1_low_vs_Col_0_low	InterGenotype	phr1/phl1	Bacteria	Bacteroidetes	Bacteroidia	Flavobacteriales	Flavobacteriaceae	Flavobacterium
ASV67	-9.26516	0.00268867	0.0140176	phf1_low_vs_phr1/phl1_low	InterGenotype	phr1/phl1	Bacteria	Bacteroidetes	Bacteroidia	Flavobacteriales	Flavobacteriaceae	Flavobacterium
ASV67	-7.20865	0.0579486	0.223338	phr1_phl1_low+Pi_vs_Col_0_low+Pi	InterGenotype	NotSignificant	Bacteria	Bacteroidetes	Bacteroidia	Flavobacteriales	Flavobacteriaceae	Flavobacterium
ASV67	-0.951638	0.76702	1	phf1_low_vs_Col_0_low	InterGenotype	NotSignificant	Bacteria	Bacteroidetes	Bacteroidia	Flavobacteriales	Flavobacteriaceae	Flavobacterium
ASV67	-0.926465	0.814325	1	phf1_low+Pi_vs_phr1/phl1_low+Pi	InterGenotype	NotSignificant	Bacteria	Bacteroidetes	Bacteroidia	Flavobacteriales	Flavobacteriaceae	Flavobacterium
ASV67	-8.13511	0.0246267	0.11914	phf1_low+Pi_vs_Col_0_low+Pi	InterGenotype	NotSignificant	Bacteria	Bacteroidetes	Bacteroidia	Flavobacteriales	Flavobacteriaceae	Flavobacterium
ASV68	4.6752	0.18742	0.652123	low_Pi_vs_low	Col-0	NotSignificant	Bacteria	Proteobacteria	Gammaproteobacteria	Betaproteobacteriales	Burkholderiaceae	NA
ASV68	-3.2096	0.381146	1	low_Pi_vs_low	phf1	NotSignificant	Bacteria	Proteobacteria	Gammaproteobacteria	Betaproteobacteriales	Burkholderiaceae	NA
ASV68	2.03553	0.592376	1	low_Pi_vs_low	phr1/phl1	NotSignificant	Bacteria	Proteobacteria	Gammaproteobacteria	Betaproteobacteriales	Burkholderiaceae	NA
ASV68	-6.59051	0.0877537	0.368154	phf1_low+Pi_vs_Col_0_low+Pi	InterGenotype	NotSignificant	Bacteria	Proteobacteria	Gammaproteobacteria	Betaproteobacteriales	Burkholderiaceae	NA
ASV68	5.51838	0.092075	0.340213	phf1_low_vs_phr1/phl1_low	InterGenotype	NotSignificant	Bacteria	Proteobacteria	Gammaproteobacteria	Betaproteobacteriales	Burkholderiaceae	NA
ASV68	-6.86375	0.0878918	0.317475	phr1_phl1_low+Pi_vs_Col_0_low+Pi	InterGenotype	NotSignificant	Bacteria	Proteobacteria	Gammaproteobacteria	Betaproteobacteriales	Burkholderiaceae	NA
ASV68	-4.22408	0.198808	0.617109	phr1_phl1_low_vs_Col_0_low	InterGenotype	NotSignificant	Bacteria	Proteobacteria	Gammaproteobacteria	Betaproteobacteriales	Burkholderiaceae	NA
ASV68	0.273246	0.948179	1	phf1_low+Pi_vs_phr1/phl1_low+Pi	InterGenotype	NotSignificant	Bacteria	Proteobacteria	Gammaproteobacteria	Betaproteobacteriales	Burkholderiaceae	NA
ASV68	1.29429	0.699657	1	phf1_low_vs_Col_0_low	InterGenotype	NotSignificant	Bacteria	Proteobacteria	Gammaproteobacteria	Betaproteobacteriales	Burkholderiaceae	NA
ASV69	-0.658296	0.8566	1	low_Pi_vs_low	Col-0	NotSignificant	Bacteria	Proteobacteria	Gammaproteobacteria	Pseudomonadales	Pseudomonadaceae	Pseudomonas
ASV69	0.936828	0.801201	1	low_Pi_vs_low	phf1	NotSignificant	Bacteria	Proteobacteria	Gammaproteobacteria	Pseudomonadales	Pseudomonadaceae	Pseudomonas
ASV69	0.263974	0.9452	1	low_Pi_vs_low	phr1/phl1	NotSignificant	Bacteria	Proteobacteria	Gammaproteobacteria	Pseudomonadales	Pseudomonadaceae	Pseudomonas
ASV69	-1.18245	0.781464	1	phf1_low+Pi_vs_phr1/phl1_low+Pi	InterGenotype	NotSignificant	Bacteria	Proteobacteria	Gammaproteobacteria	Pseudomonadales	Pseudomonadaceae	Pseudomonas
ASV69	2.04958	0.618133	1	phr1_phl1_low+Pi_vs_Col_0_low+Pi	InterGenotype	NotSignificant	Bacteria	Proteobacteria	Gammaproteobacteria	Pseudomonadales	Pseudomonadaceae	Pseudomonas
ASV69	0.867126	0.825522	1	phf1_low+Pi_vs_Col_0_low+Pi	InterGenotype	NotSignificant	Bacteria	Proteobacteria	Gammaproteobacteria	Pseudomonadales	Pseudomonadaceae	Pseudomonas
ASV69	1.12731	0.734069	1	phr1_phl1_low_vs_Col_0_low	InterGenotype	NotSignificant	Bacteria	Proteobacteria	Gammaproteobacteria	Pseudomonadales	Pseudomonadaceae	Pseudomonas
ASV69	-0.727998	0.832031	1	phf1_low_vs_Col_0_low	InterGenotype	NotSignificant	Bacteria	Proteobacteria	Gammaproteobacteria	Pseudomonadales	Pseudomonadaceae	Pseudomonas
ASV69	-1.85531	0.576354	1	phf1_low_vs_phr1/phl1_low	InterGenotype	NotSignificant	Bacteria	Proteobacteria	Gammaproteobacteria	Pseudomonadales	Pseudomonadaceae	Pseudomonas
ASV70	-0.253659	0.896501	1	low_Pi_vs_low	Col-0	NotSignificant	Bacteria	Chloroflexi	Ktedonobacteria	Ktedonobacterales	Ktedonobacteraceae	NA
ASV70	-0.356082	0.861644	1	low_Pi_vs_low	phf1	NotSignificant	Bacteria	Chloroflexi	Ktedonobacteria	Ktedonobacterales	Ktedonobacteraceae	NA
ASV70	-1.74238	0.417379	1	low_Pi_vs_low	phr1/phl1	NotSignificant	Bacteria	Chloroflexi	Ktedonobacteria	Ktedonobacterales	Ktedonobacteraceae	NA
ASV70	0.47443	0.792211	1	phf1_low_vs_phr1/phl1_low	InterGenotype	NotSignificant	Bacteria	Chloroflexi	Ktedonobacteria	Ktedonobacterales	Ktedonobacteraceae	NA
ASV70	-0.487598	0.81875	1	phf1_low+Pi_vs_Col_0_low+Pi	InterGenotype	NotSignificant	Bacteria	Chloroflexi	Ktedonobacteria	Ktedonobacterales	Ktedonobacteraceae	NA
ASV70	-2.34833	0.299258	0.86362	phr1_phl1_low+Pi_vs_Col_0_low+Pi	InterGenotype	NotSignificant	Bacteria	Chloroflexi	Ktedonobacteria	Ktedonobacterales	Ktedonobacteraceae	NA
ASV70	1.86073	0.440453	1	phf1_low+Pi_vs_phr1/phl1_low+Pi	InterGenotype	NotSignificant	Bacteria	Chloroflexi	Ktedonobacteria	Ktedonobacterales	Ktedonobacteraceae	NA
ASV70	-0.859605	0.633618	1	phr1_phl1_low_vs_Col_0_low	InterGenotype	NotSignificant	Bacteria	Chloroflexi	Ktedonobacteria	Ktedonobacterales	Ktedonobacteraceae	NA
ASV70	-0.385175	0.836449	1	phf1_low_vs_Col_0_low	InterGenotype	NotSignificant	Bacteria	Chloroflexi	Ktedonobacteria	Ktedonobacterales	Ktedonobacteraceae	NA
ASV71	-0.162477	0.800963	1	low_Pi_vs_low	Col-0	NotSignificant	Bacteria	Proteobacteria	Alphaproteobacteria	Rhizobiales	Rhizobiaceae	Mesorhizobium
ASV71	-0.156481	0.81223	1	low_Pi_vs_low	phf1	NotSignificant	Bacteria	Proteobacteria	Alphaproteobacteria	Rhizobiales	Rhizobiaceae	Mesorhizobium
ASV71	1.05228	0.123317	0.420009	low_Pi_vs_low	phr1/phl1	NotSignificant	Bacteria	Proteobacteria	Alphaproteobacteria	Rhizobiales	Rhizobiaceae	Mesorhizobium
ASV71	-1.41869	0.0613265	0.273676	phf1_low+Pi_vs_phr1/phl1_low+Pi	InterGenotype	NotSignificant	Bacteria	Proteobacteria	Alphaproteobacteria	Rhizobiales	Rhizobiaceae	Mesorhizobium
ASV71	-0.0606989	0.930467	1	phf1_low+Pi_vs_Col_0_low+Pi	InterGenotype	NotSignificant	Bacteria	Proteobacteria	Alphaproteobacteria	Rhizobiales	Rhizobiaceae	Mesorhizobium
ASV71	0.143242	0.807854	1	phr1_phl1_low_vs_Col_0_low	InterGenotype	NotSignificant	Bacteria	Proteobacteria	Alphaproteobacteria	Rhizobiales	Rhizobiaceae	Mesorhizobium
ASV71	1.358	0.0625249	0.237565	phr1_phl1_low+Pi_vs_Col_0_low+Pi	InterGenotype	NotSignificant	Bacteria	Proteobacteria	Alphaproteobacteria	Rhizobiales	Rhizobiaceae	Mesorhizobium
ASV71	-0.209936	0.721313	1	phf1_low_vs_phr1/phl1_low	InterGenotype	NotSignificant	Bacteria	Proteobacteria	Alphaproteobacteria	Rhizobiales	Rhizobiaceae	Mesorhizobium
ASV71	-0.0666945	0.912667	1	phf1_low_vs_Col_0_low	InterGenotype	NotSignificant	Bacteria	Proteobacteria	Alphaproteobacteria	Rhizobiales	Rhizobiaceae	Mesorhizobium
ASV73	3.20347	0.174233	0.616899	low_Pi_vs_low	Col-0	NotSignificant	Bacteria	Proteobacteria	Gammaproteobacteria	Betaproteobacteriales	Burkholderiaceae	Pseudoduganella
ASV73	-0.814606	0.741387	1	low_Pi_vs_low	phf1	NotSignificant	Bacteria	Proteobacteria	Gammaproteobacteria	Betaproteobacteriales	Burkholderiaceae	Pseudoduganella
ASV73	0.87974	0.728293	1	low_Pi_vs_low	phr1/phl1	NotSignificant	Bacteria	Proteobacteria	Gammaproteobacteria	Betaproteobacteriales	Burkholderiaceae	Pseudoduganella
ASV73	-1.53906	0.493506	1	phf1_low_vs_Col_0_low	InterGenotype	NotSignificant	Bacteria	Proteobacteria	Gammaproteobacteria	Betaproteobacteriales	Burkholderiaceae	Pseudoduganella
ASV73	1.13047	0.605982	1	phf1_low_vs_phr1/phl1_low	InterGenotype	NotSignificant	Bacteria	Proteobacteria	Gammaproteobacteria	Betaproteobacteriales	Burkholderiaceae	Pseudoduganella
ASV73	-0.563875	0.841124	1	phf1_low+Pi_vs_phr1/phl1_low+Pi	InterGenotype	NotSignificant	Bacteria	Proteobacteria	Gammaproteobacteria	Betaproteobacteriales	Burkholderiaceae	Pseudoduganella
ASV73	-2.66953	0.222493	0.666238	phr1_phl1_low_vs_Col_0_low	InterGenotype	NotSignificant	Bacteria	Proteobacteria	Gammaproteobacteria	Betaproteobacteriales	Burkholderiaceae	Pseudoduganella
ASV73	-5.55713	0.0309154	0.149116	phf1_low+Pi_vs_Col_0_low+Pi	InterGenotype	NotSignificant	Bacteria	Proteobacteria	Gammaproteobacteria	Betaproteobacteriales	Burkholderiaceae	Pseudoduganella
ASV73	-4.99325	0.0618722	0.236199	phr1_phl1_low+Pi_vs_Col_0_low+Pi	InterGenotype	NotSignificant	Bacteria	Proteobacteria	Gammaproteobacteria	Betaproteobacteriales	Burkholderiaceae	Pseudoduganella
ASV74	2.75351	0.591058	1	low_Pi_vs_low	Col-0	NotSignificant	Bacteria	Proteobacteria	Gammaproteobacteria	Betaproteobacteriales	Methylophilaceae	Methylotenera
ASV74	-0.765903	0.883265	1	low_Pi_vs_low	phf1	NotSignificant	Bacteria	Proteobacteria	Gammaproteobacteria	Betaproteobacteriales	Methylophilaceae	Methylotenera
ASV74	0	1	1	low_Pi_vs_low	phr1/phl1	NotSignificant	Bacteria	Proteobacteria	Gammaproteobacteria	Betaproteobacteriales	Methylophilaceae	Methylotenera
ASV74	-3.39228	0.560949	1	phr1_phl1_low+Pi_vs_Col_0_low+Pi	InterGenotype	NotSignificant	Bacteria	Proteobacteria	Gammaproteobacteria	Betaproteobacteriales	Methylophilaceae	Methylotenera
ASV74	4.77046	0.309607	0.813666	phf1_low_vs_phr1/phl1_low	InterGenotype	NotSignificant	Bacteria	Proteobacteria	Gammaproteobacteria	Betaproteobacteriales	Methylophilaceae	Methylotenera
ASV74	-1.35121	0.775294	1	phr1_phl1_low_vs_Col_0_low	InterGenotype	NotSignificant	Bacteria	Proteobacteria	Gammaproteobacteria	Betaproteobacteriales	Methylophilaceae	Methylotenera
ASV74	3.29212	0.587986	1	phf1_low+Pi_vs_phr1/phl1_low+Pi	InterGenotype	NotSignificant	Bacteria	Proteobacteria	Gammaproteobacteria	Betaproteobacteriales	Methylophilaceae	Methylotenera
ASV74	3.41925	0.479537	1	phf1_low_vs_Col_0_low	InterGenotype	NotSignificant	Bacteria	Proteobacteria	Gammaproteobacteria	Betaproteobacteriales	Methylophilaceae	Methylotenera
ASV74	-0.100166	0.9855	1	phf1_low+Pi_vs_Col_0_low+Pi	InterGenotype	NotSignificant	Bacteria	Proteobacteria	Gammaproteobacteria	Betaproteobacteriales	Methylophilaceae	Methylotenera
ASV77	-6.35219	0.0572997	0.267565	low_Pi_vs_low	Col-0	NotSignificant	Bacteria	Proteobacteria	Gammaproteobacteria	Xanthomonadales	Rhodanobacteraceae	Tahibacter
ASV77	-0.0784476	0.981494	1	low_Pi_vs_low	phf1	NotSignificant	Bacteria	Proteobacteria	Gammaproteobacteria	Xanthomonadales	Rhodanobacteraceae	Tahibacter
ASV77	1.40328	0.696503	1	low_Pi_vs_low	phr1/phl1	NotSignificant	Bacteria	Proteobacteria	Gammaproteobacteria	Xanthomonadales	Rhodanobacteraceae	Tahibacter
ASV77	-1.22012	0.750022	1	phr1_phl1_low+Pi_vs_Col_0_low+Pi	InterGenotype	NotSignificant	Bacteria	Proteobacteria	Gammaproteobacteria	Xanthomonadales	Rhodanobacteraceae	Tahibacter
ASV77	5.14705	0.190165	0.664914	phf1_low+Pi_vs_phr1/phl1_low+Pi	InterGenotype	NotSignificant	Bacteria	Proteobacteria	Gammaproteobacteria	Xanthomonadales	Rhodanobacteraceae	Tahibacter
ASV77	6.62878	0.0317764	0.141024	phf1_low_vs_phr1/phl1_low	InterGenotype	NotSignificant	Bacteria	Proteobacteria	Gammaproteobacteria	Xanthomonadales	Rhodanobacteraceae	Tahibacter
ASV77	-8.97559	0.00326826	0.0195006	phr1_phl1_low_vs_Col_0_low	InterGenotype	Col-0	Bacteria	Proteobacteria	Gammaproteobacteria	Xanthomonadales	Rhodanobacteraceae	Tahibacter
ASV77	-2.34681	0.452469	1	phf1_low_vs_Col_0_low	InterGenotype	NotSignificant	Bacteria	Proteobacteria	Gammaproteobacteria	Xanthomonadales	Rhodanobacteraceae	Tahibacter
ASV77	3.92693	0.276336	0.879796	phf1_low+Pi_vs_Col_0_low+Pi	InterGenotype	NotSignificant	Bacteria	Proteobacteria	Gammaproteobacteria	Xanthomonadales	Rhodanobacteraceae	Tahibacter
ASV78	-1.35346	0.784999	1	low_Pi_vs_low	Col-0	NotSignificant	Bacteria	Proteobacteria	Gammaproteobacteria	Betaproteobacteriales	Burkholderiaceae	Massilia
ASV78	1.10471	0.828691	1	low_Pi_vs_low	phf1	NotSignificant	Bacteria	Proteobacteria	Gammaproteobacteria	Betaproteobacteriales	Burkholderiaceae	Massilia
ASV78	-21.5723	5.79274e-05	0.000471318	low_Pi_vs_low	phr1/phl1	NotSignificant	Bacteria	Proteobacteria	Gammaproteobacteria	Betaproteobacteriales	Burkholderiaceae	Massilia
ASV78	-4.24546	0.367358	1	phf1_low_vs_Col_0_low	InterGenotype	NotSignificant	Bacteria	Proteobacteria	Gammaproteobacteria	Betaproteobacteriales	Burkholderiaceae	Massilia
ASV78	23.6528	6.7194e-05	0.000636762	phf1_low+Pi_vs_phr1/phl1_low+Pi	InterGenotype	phf1	Bacteria	Proteobacteria	Gammaproteobacteria	Betaproteobacteriales	Burkholderiaceae	Massilia
ASV78	-5.22123	0.252155	0.729303	phr1_phl1_low_vs_Col_0_low	InterGenotype	NotSignificant	Bacteria	Proteobacteria	Gammaproteobacteria	Betaproteobacteriales	Burkholderiaceae	Massilia
ASV78	0.975772	0.83099	1	phf1_low_vs_phr1/phl1_low	InterGenotype	NotSignificant	Bacteria	Proteobacteria	Gammaproteobacteria	Betaproteobacteriales	Burkholderiaceae	Massilia
ASV78	-1.78729	0.738954	1	phf1_low+Pi_vs_Col_0_low+Pi	InterGenotype	NotSignificant	Bacteria	Proteobacteria	Gammaproteobacteria	Betaproteobacteriales	Burkholderiaceae	Massilia
ASV78	-25.4401	7.92279e-06	8.45273e-05	phr1_phl1_low+Pi_vs_Col_0_low+Pi	InterGenotype	Col-0	Bacteria	Proteobacteria	Gammaproteobacteria	Betaproteobacteriales	Burkholderiaceae	Massilia
ASV79	-1.1848	0.504721	1	low_Pi_vs_low	Col-0	NotSignificant	Bacteria	Proteobacteria	Gammaproteobacteria	Betaproteobacteriales	Burkholderiaceae	Variovorax
ASV79	1.14911	0.52792	1	low_Pi_vs_low	phf1	NotSignificant	Bacteria	Proteobacteria	Gammaproteobacteria	Betaproteobacteriales	Burkholderiaceae	Variovorax
ASV79	2.84679	0.135632	0.451452	low_Pi_vs_low	phr1/phl1	NotSignificant	Bacteria	Proteobacteria	Gammaproteobacteria	Betaproteobacteriales	Burkholderiaceae	Variovorax
ASV79	-1.1121	0.505942	1	phf1_low_vs_Col_0_low	InterGenotype	NotSignificant	Bacteria	Proteobacteria	Gammaproteobacteria	Betaproteobacteriales	Burkholderiaceae	Variovorax
ASV79	1.81389	0.263763	0.732626	phf1_low_vs_phr1/phl1_low	InterGenotype	NotSignificant	Bacteria	Proteobacteria	Gammaproteobacteria	Betaproteobacteriales	Burkholderiaceae	Variovorax
ASV79	0.116221	0.95633	1	phf1_low+Pi_vs_phr1/phl1_low+Pi	InterGenotype	NotSignificant	Bacteria	Proteobacteria	Gammaproteobacteria	Betaproteobacteriales	Burkholderiaceae	Variovorax
ASV79	1.10559	0.58693	1	phr1_phl1_low+Pi_vs_Col_0_low+Pi	InterGenotype	NotSignificant	Bacteria	Proteobacteria	Gammaproteobacteria	Betaproteobacteriales	Burkholderiaceae	Variovorax
ASV79	1.22181	0.525791	1	phf1_low+Pi_vs_Col_0_low+Pi	InterGenotype	NotSignificant	Bacteria	Proteobacteria	Gammaproteobacteria	Betaproteobacteriales	Burkholderiaceae	Variovorax
ASV79	-2.926	0.0713051	0.283636	phr1_phl1_low_vs_Col_0_low	InterGenotype	NotSignificant	Bacteria	Proteobacteria	Gammaproteobacteria	Betaproteobacteriales	Burkholderiaceae	Variovorax
ASV80	1.37312	0.375268	1	low_Pi_vs_low	Col-0	NotSignificant	Bacteria	Proteobacteria	Gammaproteobacteria	Cellvibrionales	Cellvibrionaceae	Cellvibrio
ASV80	0.430414	0.792061	1	low_Pi_vs_low	phf1	NotSignificant	Bacteria	Proteobacteria	Gammaproteobacteria	Cellvibrionales	Cellvibrionaceae	Cellvibrio
ASV80	-0.596358	0.726292	1	low_Pi_vs_low	phr1/phl1	NotSignificant	Bacteria	Proteobacteria	Gammaproteobacteria	Cellvibrionales	Cellvibrionaceae	Cellvibrio
ASV80	-0.471974	0.791145	1	phr1_phl1_low+Pi_vs_Col_0_low+Pi	InterGenotype	NotSignificant	Bacteria	Proteobacteria	Gammaproteobacteria	Cellvibrionales	Cellvibrionaceae	Cellvibrio
ASV80	-0.636161	0.670788	1	phf1_low_vs_Col_0_low	InterGenotype	NotSignificant	Bacteria	Proteobacteria	Gammaproteobacteria	Cellvibrionales	Cellvibrionaceae	Cellvibrio
ASV80	-2.13367	0.139521	0.464397	phf1_low_vs_phr1/phl1_low	InterGenotype	NotSignificant	Bacteria	Proteobacteria	Gammaproteobacteria	Cellvibrionales	Cellvibrionaceae	Cellvibrio
ASV80	-1.57887	0.348829	1	phf1_low+Pi_vs_Col_0_low+Pi	InterGenotype	NotSignificant	Bacteria	Proteobacteria	Gammaproteobacteria	Cellvibrionales	Cellvibrionaceae	Cellvibrio
ASV80	-1.10689	0.561948	1	phf1_low+Pi_vs_phr1/phl1_low+Pi	InterGenotype	NotSignificant	Bacteria	Proteobacteria	Gammaproteobacteria	Cellvibrionales	Cellvibrionaceae	Cellvibrio
ASV80	1.4975	0.299927	0.80263	phr1_phl1_low_vs_Col_0_low	InterGenotype	NotSignificant	Bacteria	Proteobacteria	Gammaproteobacteria	Cellvibrionales	Cellvibrionaceae	Cellvibrio
ASV81	0.284085	0.807027	1	low_Pi_vs_low	Col-0	NotSignificant	Bacteria	Bacteroidetes	Bacteroidia	Chitinophagales	Chitinophagaceae	NA
ASV81	-1.02673	0.398009	1	low_Pi_vs_low	phf1	NotSignificant	Bacteria	Bacteroidetes	Bacteroidia	Chitinophagales	Chitinophagaceae	NA
ASV81	0.591703	0.646917	1	low_Pi_vs_low	phr1/phl1	NotSignificant	Bacteria	Bacteroidetes	Bacteroidia	Chitinophagales	Chitinophagaceae	NA
ASV81	0.000247751	0.999855	1	phr1_phl1_low+Pi_vs_Col_0_low+Pi	InterGenotype	NotSignificant	Bacteria	Bacteroidetes	Bacteroidia	Chitinophagales	Chitinophagaceae	NA
ASV81	-0.886143	0.486724	1	phf1_low+Pi_vs_Col_0_low+Pi	InterGenotype	NotSignificant	Bacteria	Bacteroidetes	Bacteroidia	Chitinophagales	Chitinophagaceae	NA
ASV81	-0.88639	0.54181	1	phf1_low+Pi_vs_phr1/phl1_low+Pi	InterGenotype	NotSignificant	Bacteria	Bacteroidetes	Bacteroidia	Chitinophagales	Chitinophagaceae	NA
ASV81	0.732041	0.49302	1	phf1_low_vs_phr1/phl1_low	InterGenotype	NotSignificant	Bacteria	Bacteroidetes	Bacteroidia	Chitinophagales	Chitinophagaceae	NA
ASV81	0.42467	0.700844	1	phf1_low_vs_Col_0_low	InterGenotype	NotSignificant	Bacteria	Bacteroidetes	Bacteroidia	Chitinophagales	Chitinophagaceae	NA
ASV81	-0.307371	0.775302	1	phr1_phl1_low_vs_Col_0_low	InterGenotype	NotSignificant	Bacteria	Bacteroidetes	Bacteroidia	Chitinophagales	Chitinophagaceae	NA
ASV82	0.753545	0.558078	1	low_Pi_vs_low	Col-0	NotSignificant	Bacteria	Proteobacteria	Deltaproteobacteria	Myxococcales	Haliangiaceae	Haliangium
ASV82	-1.56641	0.249967	0.774417	low_Pi_vs_low	phf1	NotSignificant	Bacteria	Proteobacteria	Deltaproteobacteria	Myxococcales	Haliangiaceae	Haliangium
ASV82	0.45482	0.750954	1	low_Pi_vs_low	phr1/phl1	NotSignificant	Bacteria	Proteobacteria	Deltaproteobacteria	Myxococcales	Haliangiaceae	Haliangium
ASV82	-1.14544	0.418934	1	phf1_low+Pi_vs_Col_0_low+Pi	InterGenotype	NotSignificant	Bacteria	Proteobacteria	Deltaproteobacteria	Myxococcales	Haliangiaceae	Haliangium
ASV82	-1.60687	0.324372	1	phf1_low+Pi_vs_phr1/phl1_low+Pi	InterGenotype	NotSignificant	Bacteria	Proteobacteria	Deltaproteobacteria	Myxococcales	Haliangiaceae	Haliangium
ASV82	0.760161	0.525981	1	phr1_phl1_low_vs_Col_0_low	InterGenotype	NotSignificant	Bacteria	Proteobacteria	Deltaproteobacteria	Myxococcales	Haliangiaceae	Haliangium
ASV82	0.461436	0.758674	1	phr1_phl1_low+Pi_vs_Col_0_low+Pi	InterGenotype	NotSignificant	Bacteria	Proteobacteria	Deltaproteobacteria	Myxococcales	Haliangiaceae	Haliangium
ASV82	1.17452	0.339951	1	phf1_low_vs_Col_0_low	InterGenotype	NotSignificant	Bacteria	Proteobacteria	Deltaproteobacteria	Myxococcales	Haliangiaceae	Haliangium
ASV82	0.414355	0.725872	1	phf1_low_vs_phr1/phl1_low	InterGenotype	NotSignificant	Bacteria	Proteobacteria	Deltaproteobacteria	Myxococcales	Haliangiaceae	Haliangium
ASV83	0.69444	0.88659	1	low_Pi_vs_low	Col-0	NotSignificant	Bacteria	Cyanobacteria	Oxyphotobacteria	Oxyphotobacteria_Incertae_Sedis	Unknown_Family	Leptolyngbya_EcFYyyy-00
ASV83	1.4247	0.777607	1	low_Pi_vs_low	phf1	NotSignificant	Bacteria	Cyanobacteria	Oxyphotobacteria	Oxyphotobacteria_Incertae_Sedis	Unknown_Family	Leptolyngbya_EcFYyyy-00
ASV83	-13.1917	0.0112317	0.0506844	low_Pi_vs_low	phr1/phl1	NotSignificant	Bacteria	Cyanobacteria	Oxyphotobacteria	Oxyphotobacteria_Incertae_Sedis	Unknown_Family	Leptolyngbya_EcFYyyy-00
ASV83	2.60854	0.557497	1	phr1_phl1_low_vs_Col_0_low	InterGenotype	NotSignificant	Bacteria	Cyanobacteria	Oxyphotobacteria	Oxyphotobacteria_Incertae_Sedis	Unknown_Family	Leptolyngbya_EcFYyyy-00
ASV83	-11.2776	0.0421814	0.167788	phr1_phl1_low+Pi_vs_Col_0_low+Pi	InterGenotype	NotSignificant	Bacteria	Cyanobacteria	Oxyphotobacteria	Oxyphotobacteria_Incertae_Sedis	Unknown_Family	Leptolyngbya_EcFYyyy-00
ASV83	-8.47031	0.109157	0.44355	phf1_low+Pi_vs_Col_0_low+Pi	InterGenotype	NotSignificant	Bacteria	Cyanobacteria	Oxyphotobacteria	Oxyphotobacteria_Incertae_Sedis	Unknown_Family	Leptolyngbya_EcFYyyy-00
ASV83	2.80733	0.628386	1	phf1_low+Pi_vs_phr1/phl1_low+Pi	InterGenotype	NotSignificant	Bacteria	Cyanobacteria	Oxyphotobacteria	Oxyphotobacteria_Incertae_Sedis	Unknown_Family	Leptolyngbya_EcFYyyy-00
ASV83	-9.20058	0.0470705	0.243828	phf1_low_vs_Col_0_low	InterGenotype	NotSignificant	Bacteria	Cyanobacteria	Oxyphotobacteria	Oxyphotobacteria_Incertae_Sedis	Unknown_Family	Leptolyngbya_EcFYyyy-00
ASV83	-11.8091	0.0084265	0.041514	phf1_low_vs_phr1/phl1_low	InterGenotype	phr1/phl1	Bacteria	Cyanobacteria	Oxyphotobacteria	Oxyphotobacteria_Incertae_Sedis	Unknown_Family	Leptolyngbya_EcFYyyy-00
ASV84	4.47974	0.0560019	0.262265	low_Pi_vs_low	Col-0	NotSignificant	Bacteria	Proteobacteria	Alphaproteobacteria	Sphingomonadales	Sphingomonadaceae	Sphingomonas
ASV84	3.03775	0.201085	0.65843	low_Pi_vs_low	phf1	NotSignificant	Bacteria	Proteobacteria	Alphaproteobacteria	Sphingomonadales	Sphingomonadaceae	Sphingomonas
ASV84	-1.63484	0.510781	1	low_Pi_vs_low	phr1/phl1	NotSignificant	Bacteria	Proteobacteria	Alphaproteobacteria	Sphingomonadales	Sphingomonadaceae	Sphingomonas
ASV84	-0.18977	0.929121	1	phf1_low_vs_phr1/phl1_low	InterGenotype	NotSignificant	Bacteria	Proteobacteria	Alphaproteobacteria	Sphingomonadales	Sphingomonadaceae	Sphingomonas
ASV84	1.08428	0.66321	1	phf1_low+Pi_vs_Col_0_low+Pi	InterGenotype	NotSignificant	Bacteria	Proteobacteria	Alphaproteobacteria	Sphingomonadales	Sphingomonadaceae	Sphingomonas
ASV84	-3.39855	0.198629	0.627434	phr1_phl1_low+Pi_vs_Col_0_low+Pi	InterGenotype	NotSignificant	Bacteria	Proteobacteria	Alphaproteobacteria	Sphingomonadales	Sphingomonadaceae	Sphingomonas
ASV84	2.71604	0.207698	0.633714	phr1_phl1_low_vs_Col_0_low	InterGenotype	NotSignificant	Bacteria	Proteobacteria	Alphaproteobacteria	Sphingomonadales	Sphingomonadaceae	Sphingomonas
ASV84	2.52627	0.256503	0.853929	phf1_low_vs_Col_0_low	InterGenotype	NotSignificant	Bacteria	Proteobacteria	Alphaproteobacteria	Sphingomonadales	Sphingomonadaceae	Sphingomonas
ASV84	4.48283	0.101795	0.409977	phf1_low+Pi_vs_phr1/phl1_low+Pi	InterGenotype	NotSignificant	Bacteria	Proteobacteria	Alphaproteobacteria	Sphingomonadales	Sphingomonadaceae	Sphingomonas
ASV85	-7.21852	0.163402	0.591551	low_Pi_vs_low	Col-0	NotSignificant	Bacteria	Cyanobacteria	Oxyphotobacteria	Leptolyngbyales	Leptolyngbyaceae	Leptolyngbya_Es-Yyy1000
ASV85	32.9999	4.48866e-10	1.33478e-08	low_Pi_vs_low	phf1	NotSignificant	Bacteria	Cyanobacteria	Oxyphotobacteria	Leptolyngbyales	Leptolyngbyaceae	Leptolyngbya_Es-Yyy1000
ASV85	-21.5261	9.88244e-05	0.000750972	low_Pi_vs_low	phr1/phl1	NotSignificant	Bacteria	Cyanobacteria	Oxyphotobacteria	Leptolyngbyales	Leptolyngbyaceae	Leptolyngbya_Es-Yyy1000
ASV85	31.7058	2.08437e-07	4.30503e-06	phf1_low+Pi_vs_phr1/phl1_low+Pi	InterGenotype	phf1	Bacteria	Cyanobacteria	Oxyphotobacteria	Leptolyngbyales	Leptolyngbyaceae	Leptolyngbya_Es-Yyy1000
ASV85	-22.8202	1.64511e-06	1.47237e-05	phf1_low_vs_phr1/phl1_low	InterGenotype	phr1/phl1	Bacteria	Cyanobacteria	Oxyphotobacteria	Leptolyngbyales	Leptolyngbyaceae	Leptolyngbya_Es-Yyy1000
ASV85	-29.9648	9.90029e-10	9.3457e-08	phf1_low_vs_Col_0_low	InterGenotype	Col-0	Bacteria	Cyanobacteria	Oxyphotobacteria	Leptolyngbyales	Leptolyngbyaceae	Leptolyngbya_Es-Yyy1000
ASV85	-7.14457	0.131534	0.455444	phr1_phl1_low_vs_Col_0_low	InterGenotype	NotSignificant	Bacteria	Cyanobacteria	Oxyphotobacteria	Leptolyngbyales	Leptolyngbyaceae	Leptolyngbya_Es-Yyy1000
ASV85	-21.4522	0.000271506	0.00185337	phr1_phl1_low+Pi_vs_Col_0_low+Pi	InterGenotype	Col-0	Bacteria	Cyanobacteria	Oxyphotobacteria	Leptolyngbyales	Leptolyngbyaceae	Leptolyngbya_Es-Yyy1000
ASV85	10.2536	0.0659577	0.285639	phf1_low+Pi_vs_Col_0_low+Pi	InterGenotype	NotSignificant	Bacteria	Cyanobacteria	Oxyphotobacteria	Leptolyngbyales	Leptolyngbyaceae	Leptolyngbya_Es-Yyy1000
ASV86	-0.482756	0.885826	1	low_Pi_vs_low	Col-0	NotSignificant	Bacteria	Bacteroidetes	Bacteroidia	Sphingobacteriales	Sphingobacteriaceae	Pedobacter
ASV86	7.16889	0.0351175	0.16446	low_Pi_vs_low	phf1	NotSignificant	Bacteria	Bacteroidetes	Bacteroidia	Sphingobacteriales	Sphingobacteriaceae	Pedobacter
ASV86	0.398373	0.908819	1	low_Pi_vs_low	phr1/phl1	NotSignificant	Bacteria	Bacteroidetes	Bacteroidia	Sphingobacteriales	Sphingobacteriaceae	Pedobacter
ASV86	6.10178	0.0896027	0.373964	phf1_low+Pi_vs_Col_0_low+Pi	InterGenotype	NotSignificant	Bacteria	Bacteroidetes	Bacteroidia	Sphingobacteriales	Sphingobacteriaceae	Pedobacter
ASV86	-8.01426	0.00836954	0.0413599	phf1_low_vs_phr1/phl1_low	InterGenotype	phr1/phl1	Bacteria	Bacteroidetes	Bacteroidia	Sphingobacteriales	Sphingobacteriaceae	Pedobacter
ASV86	-1.54987	0.625305	1	phf1_low_vs_Col_0_low	InterGenotype	NotSignificant	Bacteria	Bacteroidetes	Bacteroidia	Sphingobacteriales	Sphingobacteriaceae	Pedobacter
ASV86	6.46439	0.0329318	0.152452	phr1_phl1_low_vs_Col_0_low	InterGenotype	NotSignificant	Bacteria	Bacteroidetes	Bacteroidia	Sphingobacteriales	Sphingobacteriaceae	Pedobacter
ASV86	7.34552	0.0505173	0.198013	phr1_phl1_low+Pi_vs_Col_0_low+Pi	InterGenotype	NotSignificant	Bacteria	Bacteroidetes	Bacteroidia	Sphingobacteriales	Sphingobacteriaceae	Pedobacter
ASV86	-1.24374	0.747748	1	phf1_low+Pi_vs_phr1/phl1_low+Pi	InterGenotype	NotSignificant	Bacteria	Bacteroidetes	Bacteroidia	Sphingobacteriales	Sphingobacteriaceae	Pedobacter
ASV87	-0.373213	0.88682	1	low_Pi_vs_low	Col-0	NotSignificant	Bacteria	Proteobacteria	Gammaproteobacteria	Betaproteobacteriales	Burkholderiaceae	Pseudoduganella
ASV87	2.52017	0.349757	0.971481	low_Pi_vs_low	phf1	NotSignificant	Bacteria	Proteobacteria	Gammaproteobacteria	Betaproteobacteriales	Burkholderiaceae	Pseudoduganella
ASV87	1.78497	0.52994	1	low_Pi_vs_low	phr1/phl1	NotSignificant	Bacteria	Proteobacteria	Gammaproteobacteria	Betaproteobacteriales	Burkholderiaceae	Pseudoduganella
ASV87	0.349952	0.907349	1	phr1_phl1_low+Pi_vs_Col_0_low+Pi	InterGenotype	NotSignificant	Bacteria	Proteobacteria	Gammaproteobacteria	Betaproteobacteriales	Burkholderiaceae	Pseudoduganella
ASV87	-1.80824	0.454151	1	phr1_phl1_low_vs_Col_0_low	InterGenotype	NotSignificant	Bacteria	Proteobacteria	Gammaproteobacteria	Betaproteobacteriales	Burkholderiaceae	Pseudoduganella
ASV87	1.39205	0.564434	1	phf1_low_vs_phr1/phl1_low	InterGenotype	NotSignificant	Bacteria	Proteobacteria	Gammaproteobacteria	Betaproteobacteriales	Burkholderiaceae	Pseudoduganella
ASV87	2.12725	0.498904	1	phf1_low+Pi_vs_phr1/phl1_low+Pi	InterGenotype	NotSignificant	Bacteria	Proteobacteria	Gammaproteobacteria	Betaproteobacteriales	Burkholderiaceae	Pseudoduganella
ASV87	-0.416189	0.867683	1	phf1_low_vs_Col_0_low	InterGenotype	NotSignificant	Bacteria	Proteobacteria	Gammaproteobacteria	Betaproteobacteriales	Burkholderiaceae	Pseudoduganella
ASV87	2.4772	0.380836	1	phf1_low+Pi_vs_Col_0_low+Pi	InterGenotype	NotSignificant	Bacteria	Proteobacteria	Gammaproteobacteria	Betaproteobacteriales	Burkholderiaceae	Pseudoduganella
ASV88	-3.76937	0.0444335	0.215609	low_Pi_vs_low	Col-0	NotSignificant	Bacteria	Chloroflexi	Gitt-GS-136	NA	NA	NA
ASV88	4.02067	0.0375032	0.174114	low_Pi_vs_low	phf1	NotSignificant	Bacteria	Chloroflexi	Gitt-GS-136	NA	NA	NA
ASV88	0.126563	0.947452	1	low_Pi_vs_low	phr1/phl1	NotSignificant	Bacteria	Chloroflexi	Gitt-GS-136	NA	NA	NA
ASV88	-0.753996	0.647486	1	phr1_phl1_low_vs_Col_0_low	InterGenotype	NotSignificant	Bacteria	Chloroflexi	Gitt-GS-136	NA	NA	NA
ASV88	3.14194	0.135565	0.460039	phr1_phl1_low+Pi_vs_Col_0_low+Pi	InterGenotype	NotSignificant	Bacteria	Chloroflexi	Gitt-GS-136	NA	NA	NA
ASV88	-4.69919	0.00842167	0.0605683	phf1_low_vs_Col_0_low	InterGenotype	Col-0	Bacteria	Chloroflexi	Gitt-GS-136	NA	NA	NA
ASV88	3.09085	0.128117	0.496146	phf1_low+Pi_vs_Col_0_low+Pi	InterGenotype	NotSignificant	Bacteria	Chloroflexi	Gitt-GS-136	NA	NA	NA
ASV88	-0.0510921	0.980939	1	phf1_low+Pi_vs_phr1/phl1_low+Pi	InterGenotype	NotSignificant	Bacteria	Chloroflexi	Gitt-GS-136	NA	NA	NA
ASV88	-3.9452	0.0230986	0.105344	phf1_low_vs_phr1/phl1_low	InterGenotype	NotSignificant	Bacteria	Chloroflexi	Gitt-GS-136	NA	NA	NA
ASV89	-4.06189	0.032489	0.164074	low_Pi_vs_low	Col-0	NotSignificant	Bacteria	Acidobacteria	Blastocatellia_(Subgroup_4)	Pyrinomonadales	Pyrinomonadaceae	RB41
ASV89	0.323691	0.863138	1	low_Pi_vs_low	phf1	NotSignificant	Bacteria	Acidobacteria	Blastocatellia_(Subgroup_4)	Pyrinomonadales	Pyrinomonadaceae	RB41
ASV89	1.44697	0.455181	1	low_Pi_vs_low	phr1/phl1	NotSignificant	Bacteria	Acidobacteria	Blastocatellia_(Subgroup_4)	Pyrinomonadales	Pyrinomonadaceae	RB41
ASV89	-1.4788	0.390582	1	phf1_low_vs_Col_0_low	InterGenotype	NotSignificant	Bacteria	Acidobacteria	Blastocatellia_(Subgroup_4)	Pyrinomonadales	Pyrinomonadaceae	RB41
ASV89	0.260939	0.876384	1	phf1_low_vs_phr1/phl1_low	InterGenotype	NotSignificant	Bacteria	Acidobacteria	Blastocatellia_(Subgroup_4)	Pyrinomonadales	Pyrinomonadaceae	RB41
ASV89	3.76913	0.0760584	0.280389	phr1_phl1_low+Pi_vs_Col_0_low+Pi	InterGenotype	NotSignificant	Bacteria	Acidobacteria	Blastocatellia_(Subgroup_4)	Pyrinomonadales	Pyrinomonadaceae	RB41
ASV89	2.90678	0.158587	0.576713	phf1_low+Pi_vs_Col_0_low+Pi	InterGenotype	NotSignificant	Bacteria	Acidobacteria	Blastocatellia_(Subgroup_4)	Pyrinomonadales	Pyrinomonadaceae	RB41
ASV89	-0.862345	0.689065	1	phf1_low+Pi_vs_phr1/phl1_low+Pi	InterGenotype	NotSignificant	Bacteria	Acidobacteria	Blastocatellia_(Subgroup_4)	Pyrinomonadales	Pyrinomonadaceae	RB41
ASV89	-1.73974	0.297994	0.80263	phr1_phl1_low_vs_Col_0_low	InterGenotype	NotSignificant	Bacteria	Acidobacteria	Blastocatellia_(Subgroup_4)	Pyrinomonadales	Pyrinomonadaceae	RB41
ASV90	0.890222	0.51809	1	low_Pi_vs_low	Col-0	NotSignificant	Bacteria	Bacteroidetes	Bacteroidia	Cytophagales	Microscillaceae	NA
ASV90	-0.0662314	0.964075	1	low_Pi_vs_low	phf1	NotSignificant	Bacteria	Bacteroidetes	Bacteroidia	Cytophagales	Microscillaceae	NA
ASV90	-1.69947	0.275822	0.806441	low_Pi_vs_low	phr1/phl1	NotSignificant	Bacteria	Bacteroidetes	Bacteroidia	Cytophagales	Microscillaceae	NA
ASV90	-0.386084	0.763472	1	phf1_low_vs_phr1/phl1_low	InterGenotype	NotSignificant	Bacteria	Bacteroidetes	Bacteroidia	Cytophagales	Microscillaceae	NA
ASV90	-1.94706	0.231833	0.711224	phr1_phl1_low+Pi_vs_Col_0_low+Pi	InterGenotype	NotSignificant	Bacteria	Bacteroidetes	Bacteroidia	Cytophagales	Microscillaceae	NA
ASV90	1.24715	0.47975	1	phf1_low+Pi_vs_phr1/phl1_low+Pi	InterGenotype	NotSignificant	Bacteria	Bacteroidetes	Bacteroidia	Cytophagales	Microscillaceae	NA
ASV90	0.256547	0.847331	1	phf1_low_vs_Col_0_low	InterGenotype	NotSignificant	Bacteria	Bacteroidetes	Bacteroidia	Cytophagales	Microscillaceae	NA
ASV90	0.642631	0.616376	1	phr1_phl1_low_vs_Col_0_low	InterGenotype	NotSignificant	Bacteria	Bacteroidetes	Bacteroidia	Cytophagales	Microscillaceae	NA
ASV90	-0.699906	0.644249	1	phf1_low+Pi_vs_Col_0_low+Pi	InterGenotype	NotSignificant	Bacteria	Bacteroidetes	Bacteroidia	Cytophagales	Microscillaceae	NA
ASV91	-6.18175	0.0775933	0.339681	low_Pi_vs_low	Col-0	NotSignificant	Bacteria	Bacteroidetes	Bacteroidia	Flavobacteriales	Flavobacteriaceae	Flavobacterium
ASV91	-2.46782	0.49968	1	low_Pi_vs_low	phf1	NotSignificant	Bacteria	Bacteroidetes	Bacteroidia	Flavobacteriales	Flavobacteriaceae	Flavobacterium
ASV91	0.0101593	0.99785	1	low_Pi_vs_low	phr1/phl1	NotSignificant	Bacteria	Bacteroidetes	Bacteroidia	Flavobacteriales	Flavobacteriaceae	Flavobacterium
ASV91	-2.25032	0.557971	1	phf1_low+Pi_vs_Col_0_low+Pi	InterGenotype	NotSignificant	Bacteria	Bacteroidetes	Bacteroidia	Flavobacteriales	Flavobacteriaceae	Flavobacterium
ASV91	2.05843	0.623207	1	phf1_low+Pi_vs_phr1/phl1_low+Pi	InterGenotype	NotSignificant	Bacteria	Bacteroidetes	Bacteroidia	Flavobacteriales	Flavobacteriaceae	Flavobacterium
ASV91	-10.5007	0.00117867	0.00768763	phr1_phl1_low_vs_Col_0_low	InterGenotype	Col-0	Bacteria	Bacteroidetes	Bacteroidia	Flavobacteriales	Flavobacteriaceae	Flavobacterium
ASV91	4.5364	0.163235	0.519707	phf1_low_vs_phr1/phl1_low	InterGenotype	NotSignificant	Bacteria	Bacteroidetes	Bacteroidia	Flavobacteriales	Flavobacteriaceae	Flavobacterium
ASV91	-5.96425	0.0725153	0.347685	phf1_low_vs_Col_0_low	InterGenotype	NotSignificant	Bacteria	Bacteroidetes	Bacteroidia	Flavobacteriales	Flavobacteriaceae	Flavobacterium
ASV91	-4.30875	0.279881	0.827318	phr1_phl1_low+Pi_vs_Col_0_low+Pi	InterGenotype	NotSignificant	Bacteria	Bacteroidetes	Bacteroidia	Flavobacteriales	Flavobacteriaceae	Flavobacterium
ASV92	-0.854938	0.537467	1	low_Pi_vs_low	Col-0	NotSignificant	Bacteria	Proteobacteria	Gammaproteobacteria	Betaproteobacteriales	Burkholderiaceae	NA
ASV92	-0.154249	0.915991	1	low_Pi_vs_low	phf1	NotSignificant	Bacteria	Proteobacteria	Gammaproteobacteria	Betaproteobacteriales	Burkholderiaceae	NA
ASV92	0.689518	0.646043	1	low_Pi_vs_low	phr1/phl1	NotSignificant	Bacteria	Proteobacteria	Gammaproteobacteria	Betaproteobacteriales	Burkholderiaceae	NA
ASV92	-2.49036	0.0579979	0.286609	phf1_low_vs_Col_0_low	InterGenotype	NotSignificant	Bacteria	Proteobacteria	Gammaproteobacteria	Betaproteobacteriales	Burkholderiaceae	NA
ASV92	-1.78967	0.243705	0.804526	phf1_low+Pi_vs_Col_0_low+Pi	InterGenotype	NotSignificant	Bacteria	Proteobacteria	Gammaproteobacteria	Betaproteobacteriales	Burkholderiaceae	NA
ASV92	-0.185334	0.907641	1	phr1_phl1_low+Pi_vs_Col_0_low+Pi	InterGenotype	NotSignificant	Bacteria	Proteobacteria	Gammaproteobacteria	Betaproteobacteriales	Burkholderiaceae	NA
ASV92	-1.60433	0.34529	1	phf1_low+Pi_vs_phr1/phl1_low+Pi	InterGenotype	NotSignificant	Bacteria	Proteobacteria	Gammaproteobacteria	Betaproteobacteriales	Burkholderiaceae	NA
ASV92	-0.760566	0.551938	1	phf1_low_vs_phr1/phl1_low	InterGenotype	NotSignificant	Bacteria	Proteobacteria	Gammaproteobacteria	Betaproteobacteriales	Burkholderiaceae	NA
ASV92	-1.72979	0.172801	0.560124	phr1_phl1_low_vs_Col_0_low	InterGenotype	NotSignificant	Bacteria	Proteobacteria	Gammaproteobacteria	Betaproteobacteriales	Burkholderiaceae	NA
ASV93	-0.33493	0.830399	1	low_Pi_vs_low	Col-0	NotSignificant	Bacteria	Proteobacteria	Alphaproteobacteria	Rhizobiales	Devosiaceae	Devosia
ASV93	-2.58659	0.105325	0.405931	low_Pi_vs_low	phf1	NotSignificant	Bacteria	Proteobacteria	Alphaproteobacteria	Rhizobiales	Devosiaceae	Devosia
ASV93	-1.52773	0.361461	0.986973	low_Pi_vs_low	phr1/phl1	NotSignificant	Bacteria	Proteobacteria	Alphaproteobacteria	Rhizobiales	Devosiaceae	Devosia
ASV93	-0.847523	0.63524	1	phr1_phl1_low+Pi_vs_Col_0_low+Pi	InterGenotype	NotSignificant	Bacteria	Proteobacteria	Alphaproteobacteria	Rhizobiales	Devosiaceae	Devosia
ASV93	0.616731	0.675753	1	phf1_low_vs_Col_0_low	InterGenotype	NotSignificant	Bacteria	Proteobacteria	Alphaproteobacteria	Rhizobiales	Devosiaceae	Devosia
ASV93	-1.63493	0.3323	1	phf1_low+Pi_vs_Col_0_low+Pi	InterGenotype	NotSignificant	Bacteria	Proteobacteria	Alphaproteobacteria	Rhizobiales	Devosiaceae	Devosia
ASV93	0.345279	0.809069	1	phr1_phl1_low_vs_Col_0_low	InterGenotype	NotSignificant	Bacteria	Proteobacteria	Alphaproteobacteria	Rhizobiales	Devosiaceae	Devosia
ASV93	0.271452	0.849284	1	phf1_low_vs_phr1/phl1_low	InterGenotype	NotSignificant	Bacteria	Proteobacteria	Alphaproteobacteria	Rhizobiales	Devosiaceae	Devosia
ASV93	-0.787403	0.670606	1	phf1_low+Pi_vs_phr1/phl1_low+Pi	InterGenotype	NotSignificant	Bacteria	Proteobacteria	Alphaproteobacteria	Rhizobiales	Devosiaceae	Devosia
ASV94	-27.3369	1.25826e-07	6.53892e-06	low_Pi_vs_low	Col-0	low	Bacteria	Actinobacteria	Actinobacteria	Pseudonocardiales	Pseudonocardiaceae	Pseudonocardia
ASV94	0	1	1	low_Pi_vs_low	phf1	NotSignificant	Bacteria	Actinobacteria	Actinobacteria	Pseudonocardiales	Pseudonocardiaceae	Pseudonocardia
ASV94	-2.42471	0.659259	1	low_Pi_vs_low	phr1/phl1	low	Bacteria	Actinobacteria	Actinobacteria	Pseudonocardiales	Pseudonocardiaceae	Pseudonocardia
ASV94	-27.7229	1.34628e-08	6.5723e-07	phf1_low_vs_Col_0_low	InterGenotype	Col-0	Bacteria	Actinobacteria	Actinobacteria	Pseudonocardiales	Pseudonocardiaceae	Pseudonocardia
ASV94	-20.2376	2.0564e-05	0.000145301	phf1_low_vs_phr1/phl1_low	InterGenotype	phr1/phl1	Bacteria	Actinobacteria	Actinobacteria	Pseudonocardiales	Pseudonocardiaceae	Pseudonocardia
ASV94	17.4269	0.00309383	0.0149226	phr1_phl1_low+Pi_vs_Col_0_low+Pi	InterGenotype	phr1/phl1	Bacteria	Actinobacteria	Actinobacteria	Pseudonocardiales	Pseudonocardiaceae	Pseudonocardia
ASV94	-12.8743	0.0356202	0.169776	phf1_low+Pi_vs_phr1/phl1_low+Pi	InterGenotype	NotSignificant	Bacteria	Actinobacteria	Actinobacteria	Pseudonocardiales	Pseudonocardiaceae	Pseudonocardia
ASV94	0	1	1	phf1_low+Pi_vs_Col_0_low+Pi	InterGenotype	NotSignificant	Bacteria	Actinobacteria	Actinobacteria	Pseudonocardiales	Pseudonocardiaceae	Pseudonocardia
ASV94	-7.48527	0.111691	0.402538	phr1_phl1_low_vs_Col_0_low	InterGenotype	NotSignificant	Bacteria	Actinobacteria	Actinobacteria	Pseudonocardiales	Pseudonocardiaceae	Pseudonocardia
ASV95	-2.28478	0.441511	1	low_Pi_vs_low	Col-0	NotSignificant	Bacteria	Proteobacteria	Gammaproteobacteria	Betaproteobacteriales	Burkholderiaceae	Pseudoduganella
ASV95	5.363	0.0730205	0.300092	low_Pi_vs_low	phf1	NotSignificant	Bacteria	Proteobacteria	Gammaproteobacteria	Betaproteobacteriales	Burkholderiaceae	Pseudoduganella
ASV95	-0.00253566	0.999347	1	low_Pi_vs_low	phr1/phl1	NotSignificant	Bacteria	Proteobacteria	Gammaproteobacteria	Betaproteobacteriales	Burkholderiaceae	Pseudoduganella
ASV95	-1.60975	0.5508	1	phr1_phl1_low_vs_Col_0_low	InterGenotype	NotSignificant	Bacteria	Proteobacteria	Gammaproteobacteria	Betaproteobacteriales	Burkholderiaceae	Pseudoduganella
ASV95	-0.843885	0.761542	1	phf1_low_vs_Col_0_low	InterGenotype	NotSignificant	Bacteria	Proteobacteria	Gammaproteobacteria	Betaproteobacteriales	Burkholderiaceae	Pseudoduganella
ASV95	0.672497	0.839876	1	phr1_phl1_low+Pi_vs_Col_0_low+Pi	InterGenotype	NotSignificant	Bacteria	Proteobacteria	Gammaproteobacteria	Betaproteobacteriales	Burkholderiaceae	Pseudoduganella
ASV95	6.8039	0.032439	0.155072	phf1_low+Pi_vs_Col_0_low+Pi	InterGenotype	NotSignificant	Bacteria	Proteobacteria	Gammaproteobacteria	Betaproteobacteriales	Burkholderiaceae	Pseudoduganella
ASV95	6.1314	0.0721406	0.311578	phf1_low+Pi_vs_phr1/phl1_low+Pi	InterGenotype	NotSignificant	Bacteria	Proteobacteria	Gammaproteobacteria	Betaproteobacteriales	Burkholderiaceae	Pseudoduganella
ASV95	0.765862	0.776546	1	phf1_low_vs_phr1/phl1_low	InterGenotype	NotSignificant	Bacteria	Proteobacteria	Gammaproteobacteria	Betaproteobacteriales	Burkholderiaceae	Pseudoduganella
ASV98	-1.34475	0.487598	1	low_Pi_vs_low	Col-0	NotSignificant	Bacteria	Chloroflexi	Ktedonobacteria	Ktedonobacterales	Ktedonobacteraceae	NA
ASV98	0.666992	0.737223	1	low_Pi_vs_low	phf1	NotSignificant	Bacteria	Chloroflexi	Ktedonobacteria	Ktedonobacterales	Ktedonobacteraceae	NA
ASV98	-4.46552	0.042835	0.169969	low_Pi_vs_low	phr1/phl1	NotSignificant	Bacteria	Chloroflexi	Ktedonobacteria	Ktedonobacterales	Ktedonobacteraceae	NA
ASV98	0.821368	0.645406	1	phf1_low_vs_phr1/phl1_low	InterGenotype	NotSignificant	Bacteria	Chloroflexi	Ktedonobacteria	Ktedonobacterales	Ktedonobacteraceae	NA
ASV98	5.95388	0.0139729	0.0714615	phf1_low+Pi_vs_phr1/phl1_low+Pi	InterGenotype	phf1	Bacteria	Chloroflexi	Ktedonobacteria	Ktedonobacterales	Ktedonobacteraceae	NA
ASV98	0.239694	0.90902	1	phf1_low+Pi_vs_Col_0_low+Pi	InterGenotype	NotSignificant	Bacteria	Chloroflexi	Ktedonobacteria	Ktedonobacterales	Ktedonobacteraceae	NA
ASV98	-5.71418	0.0137388	0.0594977	phr1_phl1_low+Pi_vs_Col_0_low+Pi	InterGenotype	Col-0	Bacteria	Chloroflexi	Ktedonobacteria	Ktedonobacterales	Ktedonobacteraceae	NA
ASV98	-1.77205	0.33273	0.994354	phf1_low_vs_Col_0_low	InterGenotype	NotSignificant	Bacteria	Chloroflexi	Ktedonobacteria	Ktedonobacterales	Ktedonobacteraceae	NA
ASV98	-2.59342	0.145624	0.483263	phr1_phl1_low_vs_Col_0_low	InterGenotype	NotSignificant	Bacteria	Chloroflexi	Ktedonobacteria	Ktedonobacterales	Ktedonobacteraceae	NA
ASV99	-2.01281	0.3238	0.931503	low_Pi_vs_low	Col-0	NotSignificant	Bacteria	Proteobacteria	Gammaproteobacteria	Xanthomonadales	Xanthomonadaceae	Lysobacter
ASV99	3.53276	0.0916158	0.360863	low_Pi_vs_low	phf1	NotSignificant	Bacteria	Proteobacteria	Gammaproteobacteria	Xanthomonadales	Xanthomonadaceae	Lysobacter
ASV99	0.47802	0.822381	1	low_Pi_vs_low	phr1/phl1	NotSignificant	Bacteria	Proteobacteria	Gammaproteobacteria	Xanthomonadales	Xanthomonadaceae	Lysobacter
ASV99	-2.43981	0.190803	0.600359	phr1_phl1_low_vs_Col_0_low	InterGenotype	NotSignificant	Bacteria	Proteobacteria	Gammaproteobacteria	Xanthomonadales	Xanthomonadaceae	Lysobacter
ASV99	0.0510212	0.98214	1	phr1_phl1_low+Pi_vs_Col_0_low+Pi	InterGenotype	NotSignificant	Bacteria	Proteobacteria	Gammaproteobacteria	Xanthomonadales	Xanthomonadaceae	Lysobacter
ASV99	-2.85727	0.136762	0.538105	phf1_low_vs_Col_0_low	InterGenotype	NotSignificant	Bacteria	Proteobacteria	Gammaproteobacteria	Xanthomonadales	Xanthomonadaceae	Lysobacter
ASV99	-0.417463	0.826733	1	phf1_low_vs_phr1/phl1_low	InterGenotype	NotSignificant	Bacteria	Proteobacteria	Gammaproteobacteria	Xanthomonadales	Xanthomonadaceae	Lysobacter
ASV99	2.6883	0.22504	0.760041	phf1_low+Pi_vs_Col_0_low+Pi	InterGenotype	NotSignificant	Bacteria	Proteobacteria	Gammaproteobacteria	Xanthomonadales	Xanthomonadaceae	Lysobacter
ASV99	2.63728	0.261864	0.851588	phf1_low+Pi_vs_phr1/phl1_low+Pi	InterGenotype	NotSignificant	Bacteria	Proteobacteria	Gammaproteobacteria	Xanthomonadales	Xanthomonadaceae	Lysobacter
ASV100	1.73024	0.35882	1	low_Pi_vs_low	Col-0	NotSignificant	Bacteria	Proteobacteria	Alphaproteobacteria	Rhizobiales	Rhizobiaceae	Neorhizobium
ASV100	-2.51116	0.197406	0.651684	low_Pi_vs_low	phf1	NotSignificant	Bacteria	Proteobacteria	Alphaproteobacteria	Rhizobiales	Rhizobiaceae	Neorhizobium
ASV100	-7.43858	0.000925473	0.00523687	low_Pi_vs_low	phr1/phl1	NotSignificant	Bacteria	Proteobacteria	Alphaproteobacteria	Rhizobiales	Rhizobiaceae	Neorhizobium
ASV100	-0.0160555	0.992811	1	phf1_low_vs_Col_0_low	InterGenotype	NotSignificant	Bacteria	Proteobacteria	Alphaproteobacteria	Rhizobiales	Rhizobiaceae	Neorhizobium
ASV100	-4.25746	0.038243	0.180673	phf1_low+Pi_vs_Col_0_low+Pi	InterGenotype	NotSignificant	Bacteria	Proteobacteria	Alphaproteobacteria	Rhizobiales	Rhizobiaceae	Neorhizobium
ASV100	0.455903	0.791608	1	phr1_phl1_low_vs_Col_0_low	InterGenotype	NotSignificant	Bacteria	Proteobacteria	Alphaproteobacteria	Rhizobiales	Rhizobiaceae	Neorhizobium
ASV100	-8.71292	0.000230278	0.00161295	phr1_phl1_low+Pi_vs_Col_0_low+Pi	InterGenotype	Col-0	Bacteria	Proteobacteria	Alphaproteobacteria	Rhizobiales	Rhizobiaceae	Neorhizobium
ASV100	4.45546	0.069982	0.304705	phf1_low+Pi_vs_phr1/phl1_low+Pi	InterGenotype	NotSignificant	Bacteria	Proteobacteria	Alphaproteobacteria	Rhizobiales	Rhizobiaceae	Neorhizobium
ASV100	-0.471959	0.784452	1	phf1_low_vs_phr1/phl1_low	InterGenotype	NotSignificant	Bacteria	Proteobacteria	Alphaproteobacteria	Rhizobiales	Rhizobiaceae	Neorhizobium
ASV101	1.13806	0.573131	1	low_Pi_vs_low	Col-0	NotSignificant	Bacteria	Proteobacteria	Alphaproteobacteria	Rhizobiales	Rhizobiaceae	NA
ASV101	-1.30508	0.519239	1	low_Pi_vs_low	phf1	NotSignificant	Bacteria	Proteobacteria	Alphaproteobacteria	Rhizobiales	Rhizobiaceae	NA
ASV101	-2.50631	0.243766	0.732662	low_Pi_vs_low	phr1/phl1	NotSignificant	Bacteria	Proteobacteria	Alphaproteobacteria	Rhizobiales	Rhizobiaceae	NA
ASV101	-0.976764	0.64885	1	phf1_low+Pi_vs_Col_0_low+Pi	InterGenotype	NotSignificant	Bacteria	Proteobacteria	Alphaproteobacteria	Rhizobiales	Rhizobiaceae	NA
ASV101	3.07742	0.0938816	0.357246	phr1_phl1_low_vs_Col_0_low	InterGenotype	NotSignificant	Bacteria	Proteobacteria	Alphaproteobacteria	Rhizobiales	Rhizobiaceae	NA
ASV101	1.46637	0.440317	1	phf1_low_vs_Col_0_low	InterGenotype	NotSignificant	Bacteria	Proteobacteria	Alphaproteobacteria	Rhizobiales	Rhizobiaceae	NA
ASV101	-1.61104	0.379491	0.917361	phf1_low_vs_phr1/phl1_low	InterGenotype	NotSignificant	Bacteria	Proteobacteria	Alphaproteobacteria	Rhizobiales	Rhizobiaceae	NA
ASV101	-0.56695	0.805543	1	phr1_phl1_low+Pi_vs_Col_0_low+Pi	InterGenotype	NotSignificant	Bacteria	Proteobacteria	Alphaproteobacteria	Rhizobiales	Rhizobiaceae	NA
ASV101	-0.409814	0.861857	1	phf1_low+Pi_vs_phr1/phl1_low+Pi	InterGenotype	NotSignificant	Bacteria	Proteobacteria	Alphaproteobacteria	Rhizobiales	Rhizobiaceae	NA
ASV103	0.788913	0.605722	1	low_Pi_vs_low	Col-0	NotSignificant	Bacteria	Bacteroidetes	Bacteroidia	Chitinophagales	Chitinophagaceae	Niastella
ASV103	0.036736	0.980792	1	low_Pi_vs_low	phf1	NotSignificant	Bacteria	Bacteroidetes	Bacteroidia	Chitinophagales	Chitinophagaceae	Niastella
ASV103	-0.785031	0.642804	1	low_Pi_vs_low	phr1/phl1	NotSignificant	Bacteria	Bacteroidetes	Bacteroidia	Chitinophagales	Chitinophagaceae	Niastella
ASV103	-0.825271	0.558017	1	phr1_phl1_low_vs_Col_0_low	InterGenotype	NotSignificant	Bacteria	Bacteroidetes	Bacteroidia	Chitinophagales	Chitinophagaceae	Niastella
ASV103	2.79761	0.043014	0.184926	phf1_low_vs_phr1/phl1_low	InterGenotype	NotSignificant	Bacteria	Bacteroidetes	Bacteroidia	Chitinophagales	Chitinophagaceae	Niastella
ASV103	-2.39922	0.178136	0.573956	phr1_phl1_low+Pi_vs_Col_0_low+Pi	InterGenotype	NotSignificant	Bacteria	Bacteroidetes	Bacteroidia	Chitinophagales	Chitinophagaceae	Niastella
ASV103	3.61938	0.0510709	0.233074	phf1_low+Pi_vs_phr1/phl1_low+Pi	InterGenotype	NotSignificant	Bacteria	Bacteroidetes	Bacteroidia	Chitinophagales	Chitinophagaceae	Niastella
ASV103	1.97234	0.166915	0.62535	phf1_low_vs_Col_0_low	InterGenotype	NotSignificant	Bacteria	Bacteroidetes	Bacteroidia	Chitinophagales	Chitinophagaceae	Niastella
ASV103	1.22016	0.455237	1	phf1_low+Pi_vs_Col_0_low+Pi	InterGenotype	NotSignificant	Bacteria	Bacteroidetes	Bacteroidia	Chitinophagales	Chitinophagaceae	Niastella
ASV104	4.05214	0.00996285	0.0581527	low_Pi_vs_low	Col-0	low+Pi	Bacteria	Proteobacteria	Alphaproteobacteria	Sphingomonadales	Sphingomonadaceae	Sphingomonas
ASV104	4.08538	0.0105205	0.0546728	low_Pi_vs_low	phf1	low+Pi	Bacteria	Proteobacteria	Alphaproteobacteria	Sphingomonadales	Sphingomonadaceae	Sphingomonas
ASV104	-1.34201	0.443249	1	low_Pi_vs_low	phr1/phl1	low	Bacteria	Proteobacteria	Alphaproteobacteria	Sphingomonadales	Sphingomonadaceae	Sphingomonas
ASV104	-4.83882	0.00834107	0.03764	phr1_phl1_low+Pi_vs_Col_0_low+Pi	InterGenotype	Col-0	Bacteria	Proteobacteria	Alphaproteobacteria	Sphingomonadales	Sphingomonadaceae	Sphingomonas
ASV104	0.55533	0.703621	1	phr1_phl1_low_vs_Col_0_low	InterGenotype	NotSignificant	Bacteria	Proteobacteria	Alphaproteobacteria	Sphingomonadales	Sphingomonadaceae	Sphingomonas
ASV104	4.58073	0.0170751	0.0862317	phf1_low+Pi_vs_phr1/phl1_low+Pi	InterGenotype	phf1	Bacteria	Proteobacteria	Alphaproteobacteria	Sphingomonadales	Sphingomonadaceae	Sphingomonas
ASV104	-0.84666	0.557492	1	phf1_low_vs_phr1/phl1_low	InterGenotype	NotSignificant	Bacteria	Proteobacteria	Alphaproteobacteria	Sphingomonadales	Sphingomonadaceae	Sphingomonas
ASV104	-0.29133	0.847163	1	phf1_low_vs_Col_0_low	InterGenotype	NotSignificant	Bacteria	Proteobacteria	Alphaproteobacteria	Sphingomonadales	Sphingomonadaceae	Sphingomonas
ASV104	-0.258085	0.876643	1	phf1_low+Pi_vs_Col_0_low+Pi	InterGenotype	NotSignificant	Bacteria	Proteobacteria	Alphaproteobacteria	Sphingomonadales	Sphingomonadaceae	Sphingomonas
ASV105	-5.57394	0.155902	0.570813	low_Pi_vs_low	Col-0	NotSignificant	Bacteria	Proteobacteria	Alphaproteobacteria	Rhizobiales	Rhizobiaceae	Allorhizobium-Neorhizobium-Pararhizobium-Rhizobium
ASV105	30.2202	1.00164e-13	1.07577e-11	low_Pi_vs_low	phf1	NotSignificant	Bacteria	Proteobacteria	Alphaproteobacteria	Rhizobiales	Rhizobiaceae	Allorhizobium-Neorhizobium-Pararhizobium-Rhizobium
ASV105	6.77623	0.102087	0.359089	low_Pi_vs_low	phr1/phl1	NotSignificant	Bacteria	Proteobacteria	Alphaproteobacteria	Rhizobiales	Rhizobiaceae	Allorhizobium-Neorhizobium-Pararhizobium-Rhizobium
ASV105	5.36704	0.224092	0.694254	phr1_phl1_low+Pi_vs_Col_0_low+Pi	InterGenotype	NotSignificant	Bacteria	Proteobacteria	Alphaproteobacteria	Rhizobiales	Rhizobiaceae	Allorhizobium-Neorhizobium-Pararhizobium-Rhizobium
ASV105	-6.98313	0.05272	0.223505	phr1_phl1_low_vs_Col_0_low	InterGenotype	NotSignificant	Bacteria	Proteobacteria	Alphaproteobacteria	Rhizobiales	Rhizobiaceae	Allorhizobium-Neorhizobium-Pararhizobium-Rhizobium
ASV105	7.15813	0.092011	0.382796	phf1_low+Pi_vs_Col_0_low+Pi	InterGenotype	NotSignificant	Bacteria	Proteobacteria	Alphaproteobacteria	Rhizobiales	Rhizobiaceae	Allorhizobium-Neorhizobium-Pararhizobium-Rhizobium
ASV105	-28.636	2.5583e-14	4.12142e-11	phf1_low_vs_Col_0_low	InterGenotype	Col-0	Bacteria	Proteobacteria	Alphaproteobacteria	Rhizobiales	Rhizobiaceae	Allorhizobium-Neorhizobium-Pararhizobium-Rhizobium
ASV105	1.79109	0.695779	1	phf1_low+Pi_vs_phr1/phl1_low+Pi	InterGenotype	NotSignificant	Bacteria	Proteobacteria	Alphaproteobacteria	Rhizobiales	Rhizobiaceae	Allorhizobium-Neorhizobium-Pararhizobium-Rhizobium
ASV105	-21.6529	3.86473e-09	4.86412e-08	phf1_low_vs_phr1/phl1_low	InterGenotype	phr1/phl1	Bacteria	Proteobacteria	Alphaproteobacteria	Rhizobiales	Rhizobiaceae	Allorhizobium-Neorhizobium-Pararhizobium-Rhizobium
ASV107	-12.2172	0.0189737	0.10223	low_Pi_vs_low	Col-0	NotSignificant	Bacteria	Cyanobacteria	Oxyphotobacteria	Nostocales	Coleofasciculaceae	Microcoleus_PCC-7113
ASV107	18.5796	0.000471374	0.00308692	low_Pi_vs_low	phf1	NotSignificant	Bacteria	Cyanobacteria	Oxyphotobacteria	Nostocales	Coleofasciculaceae	Microcoleus_PCC-7113
ASV107	-34.8717	2.34667e-10	8.79181e-09	low_Pi_vs_low	phr1/phl1	NotSignificant	Bacteria	Cyanobacteria	Oxyphotobacteria	Nostocales	Coleofasciculaceae	Microcoleus_PCC-7113
ASV107	16.8004	0.006062	0.0334448	phf1_low+Pi_vs_phr1/phl1_low+Pi	InterGenotype	phf1	Bacteria	Cyanobacteria	Oxyphotobacteria	Nostocales	Coleofasciculaceae	Microcoleus_PCC-7113
ASV107	-27.784	1.58045e-08	7.48855e-07	phf1_low_vs_Col_0_low	InterGenotype	Col-0	Bacteria	Cyanobacteria	Oxyphotobacteria	Nostocales	Coleofasciculaceae	Microcoleus_PCC-7113
ASV107	8.86686	0.0603764	0.246244	phr1_phl1_low_vs_Col_0_low	InterGenotype	NotSignificant	Bacteria	Cyanobacteria	Oxyphotobacteria	Nostocales	Coleofasciculaceae	Microcoleus_PCC-7113
ASV107	3.01274	0.591145	1	phf1_low+Pi_vs_Col_0_low+Pi	InterGenotype	NotSignificant	Bacteria	Cyanobacteria	Oxyphotobacteria	Nostocales	Coleofasciculaceae	Microcoleus_PCC-7113
ASV107	0	1	1	phr1_phl1_low+Pi_vs_Col_0_low+Pi	InterGenotype	NotSignificant	Bacteria	Cyanobacteria	Oxyphotobacteria	Nostocales	Coleofasciculaceae	Microcoleus_PCC-7113
ASV107	-36.6509	9.74119e-15	4.35918e-13	phf1_low_vs_phr1/phl1_low	InterGenotype	phr1/phl1	Bacteria	Cyanobacteria	Oxyphotobacteria	Nostocales	Coleofasciculaceae	Microcoleus_PCC-7113
ASV109	1.04899	0.720999	1	low_Pi_vs_low	Col-0	NotSignificant	Bacteria	Actinobacteria	Actinobacteria	Pseudonocardiales	Pseudonocardiaceae	Amycolatopsis
ASV109	-0.294346	0.922808	1	low_Pi_vs_low	phf1	NotSignificant	Bacteria	Actinobacteria	Actinobacteria	Pseudonocardiales	Pseudonocardiaceae	Amycolatopsis
ASV109	6.19516	0.0509055	0.196664	low_Pi_vs_low	phr1/phl1	NotSignificant	Bacteria	Actinobacteria	Actinobacteria	Pseudonocardiales	Pseudonocardiaceae	Amycolatopsis
ASV109	-3.25112	0.355255	1	phf1_low+Pi_vs_phr1/phl1_low+Pi	InterGenotype	NotSignificant	Bacteria	Actinobacteria	Actinobacteria	Pseudonocardiales	Pseudonocardiaceae	Amycolatopsis
ASV109	3.23839	0.233985	0.670929	phf1_low_vs_phr1/phl1_low	InterGenotype	NotSignificant	Bacteria	Actinobacteria	Actinobacteria	Pseudonocardiales	Pseudonocardiaceae	Amycolatopsis
ASV109	2.18763	0.512713	1	phr1_phl1_low+Pi_vs_Col_0_low+Pi	InterGenotype	NotSignificant	Bacteria	Actinobacteria	Actinobacteria	Pseudonocardiales	Pseudonocardiaceae	Amycolatopsis
ASV109	-2.95854	0.277517	0.771504	phr1_phl1_low_vs_Col_0_low	InterGenotype	NotSignificant	Bacteria	Actinobacteria	Actinobacteria	Pseudonocardiales	Pseudonocardiaceae	Amycolatopsis
ASV109	0.279849	0.920307	1	phf1_low_vs_Col_0_low	InterGenotype	NotSignificant	Bacteria	Actinobacteria	Actinobacteria	Pseudonocardiales	Pseudonocardiaceae	Amycolatopsis
ASV109	-1.06349	0.737967	1	phf1_low+Pi_vs_Col_0_low+Pi	InterGenotype	NotSignificant	Bacteria	Actinobacteria	Actinobacteria	Pseudonocardiales	Pseudonocardiaceae	Amycolatopsis
ASV111	-0.698384	0.890714	1	low_Pi_vs_low	Col-0	NotSignificant	Bacteria	Actinobacteria	Actinobacteria	Pseudonocardiales	Pseudonocardiaceae	Pseudonocardia
ASV111	0	1	1	low_Pi_vs_low	phf1	NotSignificant	Bacteria	Actinobacteria	Actinobacteria	Pseudonocardiales	Pseudonocardiaceae	Pseudonocardia
ASV111	1.32452	0.809978	1	low_Pi_vs_low	phr1/phl1	NotSignificant	Bacteria	Actinobacteria	Actinobacteria	Pseudonocardiales	Pseudonocardiaceae	Pseudonocardia
ASV111	-5.03627	0.36408	1	phf1_low+Pi_vs_Col_0_low+Pi	InterGenotype	NotSignificant	Bacteria	Actinobacteria	Actinobacteria	Pseudonocardiales	Pseudonocardiaceae	Pseudonocardia
ASV111	0	1	1	phf1_low_vs_phr1/phl1_low	InterGenotype	NotSignificant	Bacteria	Actinobacteria	Actinobacteria	Pseudonocardiales	Pseudonocardiaceae	Pseudonocardia
ASV111	-2.16981	0.722457	1	phf1_low+Pi_vs_phr1/phl1_low+Pi	InterGenotype	NotSignificant	Bacteria	Actinobacteria	Actinobacteria	Pseudonocardiales	Pseudonocardiaceae	Pseudonocardia
ASV111	-4.88937	0.297728	0.80263	phr1_phl1_low_vs_Col_0_low	InterGenotype	NotSignificant	Bacteria	Actinobacteria	Actinobacteria	Pseudonocardiales	Pseudonocardiaceae	Pseudonocardia
ASV111	-2.86646	0.622771	1	phr1_phl1_low+Pi_vs_Col_0_low+Pi	InterGenotype	NotSignificant	Bacteria	Actinobacteria	Actinobacteria	Pseudonocardiales	Pseudonocardiaceae	Pseudonocardia
ASV111	-5.27975	0.276502	0.894467	phf1_low_vs_Col_0_low	InterGenotype	NotSignificant	Bacteria	Actinobacteria	Actinobacteria	Pseudonocardiales	Pseudonocardiaceae	Pseudonocardia
ASV113	-4.64985	0.0585285	0.270118	low_Pi_vs_low	Col-0	NotSignificant	Bacteria	Latescibacteria	NA	NA	NA	NA
ASV113	-3.94042	0.121557	0.451216	low_Pi_vs_low	phf1	NotSignificant	Bacteria	Latescibacteria	NA	NA	NA	NA
ASV113	1.42964	0.581067	1	low_Pi_vs_low	phr1/phl1	NotSignificant	Bacteria	Latescibacteria	NA	NA	NA	NA
ASV113	-0.207106	0.939591	1	phf1_low+Pi_vs_Col_0_low+Pi	InterGenotype	NotSignificant	Bacteria	Latescibacteria	NA	NA	NA	NA
ASV113	-0.916529	0.687188	1	phf1_low_vs_Col_0_low	InterGenotype	NotSignificant	Bacteria	Latescibacteria	NA	NA	NA	NA
ASV113	1.48179	0.594314	1	phr1_phl1_low+Pi_vs_Col_0_low+Pi	InterGenotype	NotSignificant	Bacteria	Latescibacteria	NA	NA	NA	NA
ASV113	-4.59769	0.039196	0.175402	phr1_phl1_low_vs_Col_0_low	InterGenotype	NotSignificant	Bacteria	Latescibacteria	NA	NA	NA	NA
ASV113	-1.6889	0.563028	1	phf1_low+Pi_vs_phr1/phl1_low+Pi	InterGenotype	NotSignificant	Bacteria	Latescibacteria	NA	NA	NA	NA
ASV113	3.68116	0.0988605	0.361964	phf1_low_vs_phr1/phl1_low	InterGenotype	NotSignificant	Bacteria	Latescibacteria	NA	NA	NA	NA
ASV114	0.685615	0.293116	0.894278	low_Pi_vs_low	Col-0	NotSignificant	Bacteria	Proteobacteria	Alphaproteobacteria	Caulobacterales	Caulobacteraceae	Phenylobacterium
ASV114	-0.652181	0.328272	0.937849	low_Pi_vs_low	phf1	NotSignificant	Bacteria	Proteobacteria	Alphaproteobacteria	Caulobacterales	Caulobacteraceae	Phenylobacterium
ASV114	1.1576	0.0959274	0.3419	low_Pi_vs_low	phr1/phl1	NotSignificant	Bacteria	Proteobacteria	Alphaproteobacteria	Caulobacterales	Caulobacteraceae	Phenylobacterium
ASV114	0.205433	0.738867	1	phf1_low_vs_Col_0_low	InterGenotype	NotSignificant	Bacteria	Proteobacteria	Alphaproteobacteria	Caulobacterales	Caulobacteraceae	Phenylobacterium
ASV114	-1.30046	0.0910584	0.376141	phf1_low+Pi_vs_phr1/phl1_low+Pi	InterGenotype	NotSignificant	Bacteria	Proteobacteria	Alphaproteobacteria	Caulobacterales	Caulobacteraceae	Phenylobacterium
ASV114	0.168099	0.82039	1	phr1_phl1_low+Pi_vs_Col_0_low+Pi	InterGenotype	NotSignificant	Bacteria	Proteobacteria	Alphaproteobacteria	Caulobacterales	Caulobacteraceae	Phenylobacterium
ASV114	-1.13236	0.107525	0.43965	phf1_low+Pi_vs_Col_0_low+Pi	InterGenotype	NotSignificant	Bacteria	Proteobacteria	Alphaproteobacteria	Caulobacterales	Caulobacteraceae	Phenylobacterium
ASV114	-0.303881	0.611392	1	phr1_phl1_low_vs_Col_0_low	InterGenotype	NotSignificant	Bacteria	Proteobacteria	Alphaproteobacteria	Caulobacterales	Caulobacteraceae	Phenylobacterium
ASV114	0.509314	0.394324	0.924682	phf1_low_vs_phr1/phl1_low	InterGenotype	NotSignificant	Bacteria	Proteobacteria	Alphaproteobacteria	Caulobacterales	Caulobacteraceae	Phenylobacterium
ASV115	3.68935	0.153894	0.566415	low_Pi_vs_low	Col-0	NotSignificant	Bacteria	Proteobacteria	Gammaproteobacteria	Betaproteobacteriales	Burkholderiaceae	Undibacterium
ASV115	3.41235	0.200541	0.657988	low_Pi_vs_low	phf1	NotSignificant	Bacteria	Proteobacteria	Gammaproteobacteria	Betaproteobacteriales	Burkholderiaceae	Undibacterium
ASV115	0	1	1	low_Pi_vs_low	phr1/phl1	NotSignificant	Bacteria	Proteobacteria	Gammaproteobacteria	Betaproteobacteriales	Burkholderiaceae	Undibacterium
ASV115	-1.48273	0.548412	1	phf1_low_vs_Col_0_low	InterGenotype	NotSignificant	Bacteria	Proteobacteria	Gammaproteobacteria	Betaproteobacteriales	Burkholderiaceae	Undibacterium
ASV115	-1.75972	0.528186	1	phf1_low+Pi_vs_Col_0_low+Pi	InterGenotype	NotSignificant	Bacteria	Proteobacteria	Gammaproteobacteria	Betaproteobacteriales	Burkholderiaceae	Undibacterium
ASV115	6.69896	0.0365219	0.173049	phf1_low+Pi_vs_phr1/phl1_low+Pi	InterGenotype	NotSignificant	Bacteria	Proteobacteria	Gammaproteobacteria	Betaproteobacteriales	Burkholderiaceae	Undibacterium
ASV115	-8.45868	0.00610848	0.0281218	phr1_phl1_low+Pi_vs_Col_0_low+Pi	InterGenotype	Col-0	Bacteria	Proteobacteria	Gammaproteobacteria	Betaproteobacteriales	Burkholderiaceae	Undibacterium
ASV115	3.74691	0.132477	0.450254	phf1_low_vs_phr1/phl1_low	InterGenotype	NotSignificant	Bacteria	Proteobacteria	Gammaproteobacteria	Betaproteobacteriales	Burkholderiaceae	Undibacterium
ASV115	-5.22963	0.034648	0.158124	phr1_phl1_low_vs_Col_0_low	InterGenotype	NotSignificant	Bacteria	Proteobacteria	Gammaproteobacteria	Betaproteobacteriales	Burkholderiaceae	Undibacterium
ASV119	-0.474142	0.884784	1	low_Pi_vs_low	Col-0	NotSignificant	Bacteria	Proteobacteria	Alphaproteobacteria	Rhizobiales	Beijerinckiaceae	Methylobacterium
ASV119	4.96915	0.146167	0.522119	low_Pi_vs_low	phf1	NotSignificant	Bacteria	Proteobacteria	Alphaproteobacteria	Rhizobiales	Beijerinckiaceae	Methylobacterium
ASV119	-1.74284	0.612518	1	low_Pi_vs_low	phr1/phl1	NotSignificant	Bacteria	Proteobacteria	Alphaproteobacteria	Rhizobiales	Beijerinckiaceae	Methylobacterium
ASV119	-5.51541	0.0802731	0.369485	phf1_low_vs_Col_0_low	InterGenotype	NotSignificant	Bacteria	Proteobacteria	Alphaproteobacteria	Rhizobiales	Beijerinckiaceae	Methylobacterium
ASV119	3.30502	0.269493	0.756365	phr1_phl1_low_vs_Col_0_low	InterGenotype	NotSignificant	Bacteria	Proteobacteria	Alphaproteobacteria	Rhizobiales	Beijerinckiaceae	Methylobacterium
ASV119	-0.0721199	0.983746	1	phf1_low+Pi_vs_Col_0_low+Pi	InterGenotype	NotSignificant	Bacteria	Proteobacteria	Alphaproteobacteria	Rhizobiales	Beijerinckiaceae	Methylobacterium
ASV119	-2.10844	0.582205	1	phf1_low+Pi_vs_phr1/phl1_low+Pi	InterGenotype	NotSignificant	Bacteria	Proteobacteria	Alphaproteobacteria	Rhizobiales	Beijerinckiaceae	Methylobacterium
ASV119	-8.82044	0.00395405	0.0202865	phf1_low_vs_phr1/phl1_low	InterGenotype	phr1/phl1	Bacteria	Proteobacteria	Alphaproteobacteria	Rhizobiales	Beijerinckiaceae	Methylobacterium
ASV119	2.03632	0.579897	1	phr1_phl1_low+Pi_vs_Col_0_low+Pi	InterGenotype	NotSignificant	Bacteria	Proteobacteria	Alphaproteobacteria	Rhizobiales	Beijerinckiaceae	Methylobacterium
ASV120	-0.573891	0.757926	1	low_Pi_vs_low	Col-0	NotSignificant	Bacteria	Acidobacteria	Holophagae	Holophagales	Holophagaceae	Holophaga
ASV120	0.605928	0.752157	1	low_Pi_vs_low	phf1	NotSignificant	Bacteria	Acidobacteria	Holophagae	Holophagales	Holophagaceae	Holophaga
ASV120	-1.68627	0.421907	1	low_Pi_vs_low	phr1/phl1	NotSignificant	Bacteria	Acidobacteria	Holophagae	Holophagales	Holophagaceae	Holophaga
ASV120	-0.21738	0.914576	1	phf1_low+Pi_vs_Col_0_low+Pi	InterGenotype	NotSignificant	Bacteria	Acidobacteria	Holophagae	Holophagales	Holophagaceae	Holophaga
ASV120	0.538808	0.753806	1	phf1_low_vs_phr1/phl1_low	InterGenotype	NotSignificant	Bacteria	Acidobacteria	Holophagae	Holophagales	Holophagaceae	Holophaga
ASV120	-1.3972	0.426374	1	phf1_low_vs_Col_0_low	InterGenotype	NotSignificant	Bacteria	Acidobacteria	Holophagae	Holophagales	Holophagaceae	Holophaga
ASV120	2.831	0.222201	0.745761	phf1_low+Pi_vs_phr1/phl1_low+Pi	InterGenotype	NotSignificant	Bacteria	Acidobacteria	Holophagae	Holophagales	Holophagaceae	Holophaga
ASV120	-1.93601	0.259258	0.743038	phr1_phl1_low_vs_Col_0_low	InterGenotype	NotSignificant	Bacteria	Acidobacteria	Holophagae	Holophagales	Holophagaceae	Holophaga
ASV120	-3.04838	0.166859	0.545254	phr1_phl1_low+Pi_vs_Col_0_low+Pi	InterGenotype	NotSignificant	Bacteria	Acidobacteria	Holophagae	Holophagales	Holophagaceae	Holophaga
ASV121	-0.335026	0.57451	1	low_Pi_vs_low	Col-0	NotSignificant	Bacteria	Chloroflexi	Chloroflexia	Chloroflexales	Roseiflexaceae	NA
ASV121	-0.800919	0.189083	0.633639	low_Pi_vs_low	phf1	NotSignificant	Bacteria	Chloroflexi	Chloroflexia	Chloroflexales	Roseiflexaceae	NA
ASV121	-0.558455	0.379823	1	low_Pi_vs_low	phr1/phl1	NotSignificant	Bacteria	Chloroflexi	Chloroflexia	Chloroflexales	Roseiflexaceae	NA
ASV121	0.166762	0.766193	1	phf1_low_vs_Col_0_low	InterGenotype	NotSignificant	Bacteria	Chloroflexi	Chloroflexia	Chloroflexales	Roseiflexaceae	NA
ASV121	-0.16942	0.754397	1	phf1_low_vs_phr1/phl1_low	InterGenotype	NotSignificant	Bacteria	Chloroflexi	Chloroflexia	Chloroflexales	Roseiflexaceae	NA
ASV121	0.336183	0.536009	1	phr1_phl1_low_vs_Col_0_low	InterGenotype	NotSignificant	Bacteria	Chloroflexi	Chloroflexia	Chloroflexales	Roseiflexaceae	NA
ASV121	-0.411885	0.560963	1	phf1_low+Pi_vs_phr1/phl1_low+Pi	InterGenotype	NotSignificant	Bacteria	Chloroflexi	Chloroflexia	Chloroflexales	Roseiflexaceae	NA
ASV121	-0.29913	0.643508	1	phf1_low+Pi_vs_Col_0_low+Pi	InterGenotype	NotSignificant	Bacteria	Chloroflexi	Chloroflexia	Chloroflexales	Roseiflexaceae	NA
ASV121	0.112755	0.868383	1	phr1_phl1_low+Pi_vs_Col_0_low+Pi	InterGenotype	NotSignificant	Bacteria	Chloroflexi	Chloroflexia	Chloroflexales	Roseiflexaceae	NA
ASV122	-0.617066	0.793615	1	low_Pi_vs_low	Col-0	NotSignificant	Bacteria	Bacteroidetes	Bacteroidia	Flavobacteriales	Crocinitomicaceae	Fluviicola
ASV122	0.073576	0.975694	1	low_Pi_vs_low	phf1	NotSignificant	Bacteria	Bacteroidetes	Bacteroidia	Flavobacteriales	Crocinitomicaceae	Fluviicola
ASV122	1.35546	0.588092	1	low_Pi_vs_low	phr1/phl1	NotSignificant	Bacteria	Bacteroidetes	Bacteroidia	Flavobacteriales	Crocinitomicaceae	Fluviicola
ASV122	-1.16724	0.58863	1	phf1_low_vs_phr1/phl1_low	InterGenotype	NotSignificant	Bacteria	Bacteroidetes	Bacteroidia	Flavobacteriales	Crocinitomicaceae	Fluviicola
ASV122	-2.44912	0.378088	1	phf1_low+Pi_vs_phr1/phl1_low+Pi	InterGenotype	NotSignificant	Bacteria	Bacteroidetes	Bacteroidia	Flavobacteriales	Crocinitomicaceae	Fluviicola
ASV122	-0.849895	0.70285	1	phf1_low_vs_Col_0_low	InterGenotype	NotSignificant	Bacteria	Bacteroidetes	Bacteroidia	Flavobacteriales	Crocinitomicaceae	Fluviicola
ASV122	0.317342	0.883	1	phr1_phl1_low_vs_Col_0_low	InterGenotype	NotSignificant	Bacteria	Bacteroidetes	Bacteroidia	Flavobacteriales	Crocinitomicaceae	Fluviicola
ASV122	-0.159253	0.950139	1	phf1_low+Pi_vs_Col_0_low+Pi	InterGenotype	NotSignificant	Bacteria	Bacteroidetes	Bacteroidia	Flavobacteriales	Crocinitomicaceae	Fluviicola
ASV122	2.28987	0.391377	1	phr1_phl1_low+Pi_vs_Col_0_low+Pi	InterGenotype	NotSignificant	Bacteria	Bacteroidetes	Bacteroidia	Flavobacteriales	Crocinitomicaceae	Fluviicola
ASV123	-4.62631	0.205421	0.693779	low_Pi_vs_low	Col-0	NotSignificant	Bacteria	Proteobacteria	Alphaproteobacteria	Rhizobiales	Rhizobiaceae	Allorhizobium-Neorhizobium-Pararhizobium-Rhizobium
ASV123	-1.93895	0.603821	1	low_Pi_vs_low	phf1	NotSignificant	Bacteria	Proteobacteria	Alphaproteobacteria	Rhizobiales	Rhizobiaceae	Allorhizobium-Neorhizobium-Pararhizobium-Rhizobium
ASV123	-3.47793	0.375459	1	low_Pi_vs_low	phr1/phl1	NotSignificant	Bacteria	Proteobacteria	Alphaproteobacteria	Rhizobiales	Rhizobiaceae	Allorhizobium-Neorhizobium-Pararhizobium-Rhizobium
ASV123	0.795465	0.810911	1	phf1_low_vs_phr1/phl1_low	InterGenotype	NotSignificant	Bacteria	Proteobacteria	Alphaproteobacteria	Rhizobiales	Rhizobiaceae	Allorhizobium-Neorhizobium-Pararhizobium-Rhizobium
ASV123	-1.08521	0.795801	1	phr1_phl1_low+Pi_vs_Col_0_low+Pi	InterGenotype	NotSignificant	Bacteria	Proteobacteria	Alphaproteobacteria	Rhizobiales	Rhizobiaceae	Allorhizobium-Neorhizobium-Pararhizobium-Rhizobium
ASV123	-2.23359	0.501689	1	phr1_phl1_low_vs_Col_0_low	InterGenotype	NotSignificant	Bacteria	Proteobacteria	Alphaproteobacteria	Rhizobiales	Rhizobiaceae	Allorhizobium-Neorhizobium-Pararhizobium-Rhizobium
ASV123	1.24923	0.752451	1	phf1_low+Pi_vs_Col_0_low+Pi	InterGenotype	NotSignificant	Bacteria	Proteobacteria	Alphaproteobacteria	Rhizobiales	Rhizobiaceae	Allorhizobium-Neorhizobium-Pararhizobium-Rhizobium
ASV123	-1.43812	0.675047	1	phf1_low_vs_Col_0_low	InterGenotype	NotSignificant	Bacteria	Proteobacteria	Alphaproteobacteria	Rhizobiales	Rhizobiaceae	Allorhizobium-Neorhizobium-Pararhizobium-Rhizobium
ASV123	2.33444	0.593016	1	phf1_low+Pi_vs_phr1/phl1_low+Pi	InterGenotype	NotSignificant	Bacteria	Proteobacteria	Alphaproteobacteria	Rhizobiales	Rhizobiaceae	Allorhizobium-Neorhizobium-Pararhizobium-Rhizobium
ASV125	-0.898843	0.723185	1	low_Pi_vs_low	Col-0	NotSignificant	Bacteria	Bacteroidetes	Bacteroidia	Chitinophagales	Chitinophagaceae	Niastella
ASV125	5.10755	0.049354	0.219639	low_Pi_vs_low	phf1	NotSignificant	Bacteria	Bacteroidetes	Bacteroidia	Chitinophagales	Chitinophagaceae	Niastella
ASV125	-21.1727	1.39797e-13	1.18533e-11	low_Pi_vs_low	phr1/phl1	NotSignificant	Bacteria	Bacteroidetes	Bacteroidia	Chitinophagales	Chitinophagaceae	Niastella
ASV125	5.15753	0.0588187	0.261039	phf1_low+Pi_vs_Col_0_low+Pi	InterGenotype	NotSignificant	Bacteria	Bacteroidetes	Bacteroidia	Chitinophagales	Chitinophagaceae	Niastella
ASV125	-23.7385	4.14382e-15	1.11262e-12	phr1_phl1_low+Pi_vs_Col_0_low+Pi	InterGenotype	Col-0	Bacteria	Bacteroidetes	Bacteroidia	Chitinophagales	Chitinophagaceae	Niastella
ASV125	28.896	2.58243e-20	4.16029e-17	phf1_low+Pi_vs_phr1/phl1_low+Pi	InterGenotype	phf1	Bacteria	Bacteroidetes	Bacteroidia	Chitinophagales	Chitinophagaceae	Niastella
ASV125	-0.848863	0.724516	1	phf1_low_vs_Col_0_low	InterGenotype	NotSignificant	Bacteria	Bacteroidetes	Bacteroidia	Chitinophagales	Chitinophagaceae	Niastella
ASV125	2.6158	0.262107	0.730864	phf1_low_vs_phr1/phl1_low	InterGenotype	NotSignificant	Bacteria	Bacteroidetes	Bacteroidia	Chitinophagales	Chitinophagaceae	Niastella
ASV125	-3.46466	0.138552	0.468924	phr1_phl1_low_vs_Col_0_low	InterGenotype	NotSignificant	Bacteria	Bacteroidetes	Bacteroidia	Chitinophagales	Chitinophagaceae	Niastella
ASV126	0.0216257	0.990426	1	low_Pi_vs_low	Col-0	NotSignificant	Bacteria	Proteobacteria	Deltaproteobacteria	Myxococcales	Polyangiaceae	Pajaroellobacter
ASV126	-0.549308	0.771838	1	low_Pi_vs_low	phf1	NotSignificant	Bacteria	Proteobacteria	Deltaproteobacteria	Myxococcales	Polyangiaceae	Pajaroellobacter
ASV126	-2.23708	0.262609	0.77769	low_Pi_vs_low	phr1/phl1	NotSignificant	Bacteria	Proteobacteria	Deltaproteobacteria	Myxococcales	Polyangiaceae	Pajaroellobacter
ASV126	-2.52486	0.229055	0.70556	phr1_phl1_low+Pi_vs_Col_0_low+Pi	InterGenotype	NotSignificant	Bacteria	Proteobacteria	Deltaproteobacteria	Myxococcales	Polyangiaceae	Pajaroellobacter
ASV126	-0.138824	0.935931	1	phf1_low_vs_Col_0_low	InterGenotype	NotSignificant	Bacteria	Proteobacteria	Deltaproteobacteria	Myxococcales	Polyangiaceae	Pajaroellobacter
ASV126	-0.266153	0.87331	1	phr1_phl1_low_vs_Col_0_low	InterGenotype	NotSignificant	Bacteria	Proteobacteria	Deltaproteobacteria	Myxococcales	Polyangiaceae	Pajaroellobacter
ASV126	0.127329	0.939081	1	phf1_low_vs_phr1/phl1_low	InterGenotype	NotSignificant	Bacteria	Proteobacteria	Deltaproteobacteria	Myxococcales	Polyangiaceae	Pajaroellobacter
ASV126	1.8151	0.418865	1	phf1_low+Pi_vs_phr1/phl1_low+Pi	InterGenotype	NotSignificant	Bacteria	Proteobacteria	Deltaproteobacteria	Myxococcales	Polyangiaceae	Pajaroellobacter
ASV126	-0.709758	0.718648	1	phf1_low+Pi_vs_Col_0_low+Pi	InterGenotype	NotSignificant	Bacteria	Proteobacteria	Deltaproteobacteria	Myxococcales	Polyangiaceae	Pajaroellobacter
ASV127	0.581074	0.735773	1	low_Pi_vs_low	Col-0	NotSignificant	Bacteria	Proteobacteria	Deltaproteobacteria	Myxococcales	Sandaracinaceae	NA
ASV127	1.99756	0.263676	0.8102	low_Pi_vs_low	phf1	NotSignificant	Bacteria	Proteobacteria	Deltaproteobacteria	Myxococcales	Sandaracinaceae	NA
ASV127	-0.606663	0.750805	1	low_Pi_vs_low	phr1/phl1	NotSignificant	Bacteria	Proteobacteria	Deltaproteobacteria	Myxococcales	Sandaracinaceae	NA
ASV127	-0.732802	0.646285	1	phf1_low_vs_phr1/phl1_low	InterGenotype	NotSignificant	Bacteria	Proteobacteria	Deltaproteobacteria	Myxococcales	Sandaracinaceae	NA
ASV127	-0.0902073	0.956555	1	phf1_low_vs_Col_0_low	InterGenotype	NotSignificant	Bacteria	Proteobacteria	Deltaproteobacteria	Myxococcales	Sandaracinaceae	NA
ASV127	-0.545144	0.785689	1	phr1_phl1_low+Pi_vs_Col_0_low+Pi	InterGenotype	NotSignificant	Bacteria	Proteobacteria	Deltaproteobacteria	Myxococcales	Sandaracinaceae	NA
ASV127	1.87142	0.376831	1	phf1_low+Pi_vs_phr1/phl1_low+Pi	InterGenotype	NotSignificant	Bacteria	Proteobacteria	Deltaproteobacteria	Myxococcales	Sandaracinaceae	NA
ASV127	0.642594	0.687303	1	phr1_phl1_low_vs_Col_0_low	InterGenotype	NotSignificant	Bacteria	Proteobacteria	Deltaproteobacteria	Myxococcales	Sandaracinaceae	NA
ASV127	1.32628	0.476564	1	phf1_low+Pi_vs_Col_0_low+Pi	InterGenotype	NotSignificant	Bacteria	Proteobacteria	Deltaproteobacteria	Myxococcales	Sandaracinaceae	NA
ASV128	-0.779057	0.780296	1	low_Pi_vs_low	Col-0	NotSignificant	Bacteria	Actinobacteria	Actinobacteria	Pseudonocardiales	Pseudonocardiaceae	Lechevalieria
ASV128	-3.44544	0.228693	0.7224	low_Pi_vs_low	phf1	NotSignificant	Bacteria	Actinobacteria	Actinobacteria	Pseudonocardiales	Pseudonocardiaceae	Lechevalieria
ASV128	6.34354	0.0309144	0.127241	low_Pi_vs_low	phr1/phl1	NotSignificant	Bacteria	Actinobacteria	Actinobacteria	Pseudonocardiales	Pseudonocardiaceae	Lechevalieria
ASV128	-10.4819	0.00137639	0.00912497	phf1_low+Pi_vs_phr1/phl1_low+Pi	InterGenotype	phr1/phl1	Bacteria	Actinobacteria	Actinobacteria	Pseudonocardiales	Pseudonocardiaceae	Lechevalieria
ASV128	0.37874	0.881828	1	phr1_phl1_low_vs_Col_0_low	InterGenotype	NotSignificant	Bacteria	Actinobacteria	Actinobacteria	Pseudonocardiales	Pseudonocardiaceae	Lechevalieria
ASV128	-2.98056	0.324182	1	phf1_low+Pi_vs_Col_0_low+Pi	InterGenotype	NotSignificant	Bacteria	Actinobacteria	Actinobacteria	Pseudonocardiales	Pseudonocardiaceae	Lechevalieria
ASV128	7.50134	0.0170223	0.0725473	phr1_phl1_low+Pi_vs_Col_0_low+Pi	InterGenotype	phr1/phl1	Bacteria	Actinobacteria	Actinobacteria	Pseudonocardiales	Pseudonocardiaceae	Lechevalieria
ASV128	-0.314171	0.905028	1	phf1_low_vs_Col_0_low	InterGenotype	NotSignificant	Bacteria	Actinobacteria	Actinobacteria	Pseudonocardiales	Pseudonocardiaceae	Lechevalieria
ASV128	-0.692911	0.785637	1	phf1_low_vs_phr1/phl1_low	InterGenotype	NotSignificant	Bacteria	Actinobacteria	Actinobacteria	Pseudonocardiales	Pseudonocardiaceae	Lechevalieria
ASV130	23.2059	3.55178e-17	2.86096e-14	low_Pi_vs_low	Col-0	low+Pi	Bacteria	Proteobacteria	Alphaproteobacteria	Rhizobiales	Beijerinckiaceae	Methylobacterium
ASV130	49.8018	4.47791e-70	7.21392e-67	low_Pi_vs_low	phf1	low+Pi	Bacteria	Proteobacteria	Alphaproteobacteria	Rhizobiales	Beijerinckiaceae	Methylobacterium
ASV130	3.01725	0.281055	0.818769	low_Pi_vs_low	phr1/phl1	low+Pi	Bacteria	Proteobacteria	Alphaproteobacteria	Rhizobiales	Beijerinckiaceae	Methylobacterium
ASV130	22.174	3.05867e-18	1.64251e-15	phr1_phl1_low_vs_Col_0_low	InterGenotype	phr1/phl1	Bacteria	Proteobacteria	Alphaproteobacteria	Rhizobiales	Beijerinckiaceae	Methylobacterium
ASV130	0.71901	0.800377	1	phf1_low+Pi_vs_Col_0_low+Pi	InterGenotype	NotSignificant	Bacteria	Proteobacteria	Alphaproteobacteria	Rhizobiales	Beijerinckiaceae	Methylobacterium
ASV130	-48.0508	1.91487e-79	3.08485e-76	phf1_low_vs_phr1/phl1_low	InterGenotype	phr1/phl1	Bacteria	Proteobacteria	Alphaproteobacteria	Rhizobiales	Beijerinckiaceae	Methylobacterium
ASV130	0	1	1	phf1_low_vs_Col_0_low	InterGenotype	NotSignificant	Bacteria	Proteobacteria	Alphaproteobacteria	Rhizobiales	Beijerinckiaceae	Methylobacterium
ASV130	-1.2663	0.683705	1	phf1_low+Pi_vs_phr1/phl1_low+Pi	InterGenotype	NotSignificant	Bacteria	Proteobacteria	Alphaproteobacteria	Rhizobiales	Beijerinckiaceae	Methylobacterium
ASV130	1.98531	0.505285	1	phr1_phl1_low+Pi_vs_Col_0_low+Pi	InterGenotype	NotSignificant	Bacteria	Proteobacteria	Alphaproteobacteria	Rhizobiales	Beijerinckiaceae	Methylobacterium
ASV132	0.205809	0.964951	1	low_Pi_vs_low	Col-0	NotSignificant	Bacteria	Proteobacteria	Gammaproteobacteria	Betaproteobacteriales	Methylophilaceae	Methylotenera
ASV132	3.83237	0.418204	1	low_Pi_vs_low	phf1	NotSignificant	Bacteria	Proteobacteria	Gammaproteobacteria	Betaproteobacteriales	Methylophilaceae	Methylotenera
ASV132	-3.19771	0.516951	1	low_Pi_vs_low	phr1/phl1	NotSignificant	Bacteria	Proteobacteria	Gammaproteobacteria	Betaproteobacteriales	Methylophilaceae	Methylotenera
ASV132	4.09279	0.41419	1	phf1_low+Pi_vs_Col_0_low+Pi	InterGenotype	NotSignificant	Bacteria	Proteobacteria	Gammaproteobacteria	Betaproteobacteriales	Methylophilaceae	Methylotenera
ASV132	0.46623	0.91576	1	phf1_low_vs_Col_0_low	InterGenotype	NotSignificant	Bacteria	Proteobacteria	Gammaproteobacteria	Betaproteobacteriales	Methylophilaceae	Methylotenera
ASV132	4.77421	0.381601	1	phf1_low+Pi_vs_phr1/phl1_low+Pi	InterGenotype	NotSignificant	Bacteria	Proteobacteria	Gammaproteobacteria	Betaproteobacteriales	Methylophilaceae	Methylotenera
ASV132	-2.25586	0.595652	1	phf1_low_vs_phr1/phl1_low	InterGenotype	NotSignificant	Bacteria	Proteobacteria	Gammaproteobacteria	Betaproteobacteriales	Methylophilaceae	Methylotenera
ASV132	-0.681421	0.897602	1	phr1_phl1_low+Pi_vs_Col_0_low+Pi	InterGenotype	NotSignificant	Bacteria	Proteobacteria	Gammaproteobacteria	Betaproteobacteriales	Methylophilaceae	Methylotenera
ASV132	2.72209	0.522433	1	phr1_phl1_low_vs_Col_0_low	InterGenotype	NotSignificant	Bacteria	Proteobacteria	Gammaproteobacteria	Betaproteobacteriales	Methylophilaceae	Methylotenera
ASV133	0.309768	0.892715	1	low_Pi_vs_low	Col-0	NotSignificant	Bacteria	Bacteroidetes	Bacteroidia	Chitinophagales	Chitinophagaceae	Niastella
ASV133	1.7648	0.450905	1	low_Pi_vs_low	phf1	NotSignificant	Bacteria	Bacteroidetes	Bacteroidia	Chitinophagales	Chitinophagaceae	Niastella
ASV133	-3.73104	0.13344	0.445078	low_Pi_vs_low	phr1/phl1	NotSignificant	Bacteria	Bacteroidetes	Bacteroidia	Chitinophagales	Chitinophagaceae	Niastella
ASV133	1.72126	0.484235	1	phf1_low+Pi_vs_Col_0_low+Pi	InterGenotype	NotSignificant	Bacteria	Bacteroidetes	Bacteroidia	Chitinophagales	Chitinophagaceae	Niastella
ASV133	0.266228	0.902919	1	phf1_low_vs_Col_0_low	InterGenotype	NotSignificant	Bacteria	Bacteroidetes	Bacteroidia	Chitinophagales	Chitinophagaceae	Niastella
ASV133	1.85311	0.379315	0.921512	phr1_phl1_low_vs_Col_0_low	InterGenotype	NotSignificant	Bacteria	Bacteroidetes	Bacteroidia	Chitinophagales	Chitinophagaceae	Niastella
ASV133	-1.58688	0.4481	0.983501	phf1_low_vs_phr1/phl1_low	InterGenotype	NotSignificant	Bacteria	Bacteroidetes	Bacteroidia	Chitinophagales	Chitinophagaceae	Niastella
ASV133	3.90896	0.156332	0.580302	phf1_low+Pi_vs_phr1/phl1_low+Pi	InterGenotype	NotSignificant	Bacteria	Bacteroidetes	Bacteroidia	Chitinophagales	Chitinophagaceae	Niastella
ASV133	-2.1877	0.40711	1	phr1_phl1_low+Pi_vs_Col_0_low+Pi	InterGenotype	NotSignificant	Bacteria	Bacteroidetes	Bacteroidia	Chitinophagales	Chitinophagaceae	Niastella
ASV134	0.0709745	0.970664	1	low_Pi_vs_low	Col-0	NotSignificant	Bacteria	Proteobacteria	Alphaproteobacteria	Sphingomonadales	Sphingomonadaceae	Sphingomonas
ASV134	-2.61546	0.181846	0.615309	low_Pi_vs_low	phf1	NotSignificant	Bacteria	Proteobacteria	Alphaproteobacteria	Sphingomonadales	Sphingomonadaceae	Sphingomonas
ASV134	3.54557	0.0786641	0.29066	low_Pi_vs_low	phr1/phl1	NotSignificant	Bacteria	Proteobacteria	Alphaproteobacteria	Sphingomonadales	Sphingomonadaceae	Sphingomonas
ASV134	2.91225	0.106305	0.451607	phf1_low_vs_Col_0_low	InterGenotype	NotSignificant	Bacteria	Proteobacteria	Alphaproteobacteria	Sphingomonadales	Sphingomonadaceae	Sphingomonas
ASV134	1.76003	0.317327	0.832596	phr1_phl1_low_vs_Col_0_low	InterGenotype	NotSignificant	Bacteria	Proteobacteria	Alphaproteobacteria	Sphingomonadales	Sphingomonadaceae	Sphingomonas
ASV134	1.15222	0.506435	1	phf1_low_vs_phr1/phl1_low	InterGenotype	NotSignificant	Bacteria	Proteobacteria	Alphaproteobacteria	Sphingomonadales	Sphingomonadaceae	Sphingomonas
ASV134	0.225814	0.913924	1	phf1_low+Pi_vs_Col_0_low+Pi	InterGenotype	NotSignificant	Bacteria	Proteobacteria	Alphaproteobacteria	Sphingomonadales	Sphingomonadaceae	Sphingomonas
ASV134	-5.00881	0.026515	0.128662	phf1_low+Pi_vs_phr1/phl1_low+Pi	InterGenotype	NotSignificant	Bacteria	Proteobacteria	Alphaproteobacteria	Sphingomonadales	Sphingomonadaceae	Sphingomonas
ASV134	5.23463	0.015428	0.0662785	phr1_phl1_low+Pi_vs_Col_0_low+Pi	InterGenotype	phr1/phl1	Bacteria	Proteobacteria	Alphaproteobacteria	Sphingomonadales	Sphingomonadaceae	Sphingomonas
ASV135	1.83595	0.722971	1	low_Pi_vs_low	Col-0	NotSignificant	Bacteria	Proteobacteria	Deltaproteobacteria	Myxococcales	Polyangiaceae	NA
ASV135	0	1	1	low_Pi_vs_low	phf1	NotSignificant	Bacteria	Proteobacteria	Deltaproteobacteria	Myxococcales	Polyangiaceae	NA
ASV135	9.26699	0.0891029	0.321849	low_Pi_vs_low	phr1/phl1	NotSignificant	Bacteria	Proteobacteria	Deltaproteobacteria	Myxococcales	Polyangiaceae	NA
ASV135	-2.03784	0.666556	1	phr1_phl1_low_vs_Col_0_low	InterGenotype	NotSignificant	Bacteria	Proteobacteria	Deltaproteobacteria	Myxococcales	Polyangiaceae	NA
ASV135	-24.0351	9.51693e-07	2.43361e-05	phf1_low_vs_Col_0_low	InterGenotype	Col-0	Bacteria	Proteobacteria	Deltaproteobacteria	Myxococcales	Polyangiaceae	NA
ASV135	-21.9973	3.69442e-06	3.08379e-05	phf1_low_vs_phr1/phl1_low	InterGenotype	phr1/phl1	Bacteria	Proteobacteria	Deltaproteobacteria	Myxococcales	Polyangiaceae	NA
ASV135	-29.73	1.02287e-06	1.75303e-05	phf1_low+Pi_vs_phr1/phl1_low+Pi	InterGenotype	phr1/phl1	Bacteria	Proteobacteria	Deltaproteobacteria	Myxococcales	Polyangiaceae	NA
ASV135	-24.3368	1.43348e-05	0.000148035	phf1_low+Pi_vs_Col_0_low+Pi	InterGenotype	Col-0	Bacteria	Proteobacteria	Deltaproteobacteria	Myxococcales	Polyangiaceae	NA
ASV135	5.3932	0.354806	0.975414	phr1_phl1_low+Pi_vs_Col_0_low+Pi	InterGenotype	NotSignificant	Bacteria	Proteobacteria	Deltaproteobacteria	Myxococcales	Polyangiaceae	NA
ASV136	-1.38121	0.399626	1	low_Pi_vs_low	Col-0	NotSignificant	Bacteria	Proteobacteria	Gammaproteobacteria	Betaproteobacteriales	SC-I-84	NA
ASV136	1.52335	0.368964	1	low_Pi_vs_low	phf1	NotSignificant	Bacteria	Proteobacteria	Gammaproteobacteria	Betaproteobacteriales	SC-I-84	NA
ASV136	1.24784	0.463315	1	low_Pi_vs_low	phr1/phl1	NotSignificant	Bacteria	Proteobacteria	Gammaproteobacteria	Betaproteobacteriales	SC-I-84	NA
ASV136	-0.88503	0.55591	1	phf1_low_vs_phr1/phl1_low	InterGenotype	NotSignificant	Bacteria	Proteobacteria	Gammaproteobacteria	Betaproteobacteriales	SC-I-84	NA
ASV136	-2.25127	0.144819	0.564138	phf1_low_vs_Col_0_low	InterGenotype	NotSignificant	Bacteria	Proteobacteria	Gammaproteobacteria	Betaproteobacteriales	SC-I-84	NA
ASV136	-0.609515	0.748884	1	phf1_low+Pi_vs_phr1/phl1_low+Pi	InterGenotype	NotSignificant	Bacteria	Proteobacteria	Gammaproteobacteria	Betaproteobacteriales	SC-I-84	NA
ASV136	-1.36624	0.356187	0.900813	phr1_phl1_low_vs_Col_0_low	InterGenotype	NotSignificant	Bacteria	Proteobacteria	Gammaproteobacteria	Betaproteobacteriales	SC-I-84	NA
ASV136	1.26281	0.490799	1	phr1_phl1_low+Pi_vs_Col_0_low+Pi	InterGenotype	NotSignificant	Bacteria	Proteobacteria	Gammaproteobacteria	Betaproteobacteriales	SC-I-84	NA
ASV136	0.653291	0.715876	1	phf1_low+Pi_vs_Col_0_low+Pi	InterGenotype	NotSignificant	Bacteria	Proteobacteria	Gammaproteobacteria	Betaproteobacteriales	SC-I-84	NA
ASV137	0.13849	0.928258	1	low_Pi_vs_low	Col-0	NotSignificant	Bacteria	Proteobacteria	Gammaproteobacteria	Xanthomonadales	Rhodanobacteraceae	NA
ASV137	-0.112315	0.943515	1	low_Pi_vs_low	phf1	NotSignificant	Bacteria	Proteobacteria	Gammaproteobacteria	Xanthomonadales	Rhodanobacteraceae	NA
ASV137	4.53998	0.00461823	0.0222088	low_Pi_vs_low	phr1/phl1	NotSignificant	Bacteria	Proteobacteria	Gammaproteobacteria	Xanthomonadales	Rhodanobacteraceae	NA
ASV137	0.426128	0.763088	1	phf1_low_vs_phr1/phl1_low	InterGenotype	NotSignificant	Bacteria	Proteobacteria	Gammaproteobacteria	Xanthomonadales	Rhodanobacteraceae	NA
ASV137	4.78667	0.0053057	0.0245617	phr1_phl1_low+Pi_vs_Col_0_low+Pi	InterGenotype	phr1/phl1	Bacteria	Proteobacteria	Gammaproteobacteria	Xanthomonadales	Rhodanobacteraceae	NA
ASV137	0.560505	0.733502	1	phf1_low+Pi_vs_Col_0_low+Pi	InterGenotype	NotSignificant	Bacteria	Proteobacteria	Gammaproteobacteria	Xanthomonadales	Rhodanobacteraceae	NA
ASV137	0.385182	0.784696	1	phr1_phl1_low_vs_Col_0_low	InterGenotype	NotSignificant	Bacteria	Proteobacteria	Gammaproteobacteria	Xanthomonadales	Rhodanobacteraceae	NA
ASV137	0.81131	0.581625	1	phf1_low_vs_Col_0_low	InterGenotype	NotSignificant	Bacteria	Proteobacteria	Gammaproteobacteria	Xanthomonadales	Rhodanobacteraceae	NA
ASV137	-4.22617	0.018839	0.0939618	phf1_low+Pi_vs_phr1/phl1_low+Pi	InterGenotype	phr1/phl1	Bacteria	Proteobacteria	Gammaproteobacteria	Xanthomonadales	Rhodanobacteraceae	NA
ASV138	-2.14654	0.497634	1	low_Pi_vs_low	Col-0	NotSignificant	Bacteria	Rokubacteria	NC10	Rokubacteriales	NA	NA
ASV138	0.634515	0.843872	1	low_Pi_vs_low	phf1	NotSignificant	Bacteria	Rokubacteria	NC10	Rokubacteriales	NA	NA
ASV138	1.24693	0.705043	1	low_Pi_vs_low	phr1/phl1	NotSignificant	Bacteria	Rokubacteria	NC10	Rokubacteriales	NA	NA
ASV138	0.394075	0.890323	1	phr1_phl1_low_vs_Col_0_low	InterGenotype	NotSignificant	Bacteria	Rokubacteria	NC10	Rokubacteriales	NA	NA
ASV138	3.78754	0.286512	0.837696	phr1_phl1_low+Pi_vs_Col_0_low+Pi	InterGenotype	NotSignificant	Bacteria	Rokubacteria	NC10	Rokubacteriales	NA	NA
ASV138	2.20498	0.519355	1	phf1_low+Pi_vs_Col_0_low+Pi	InterGenotype	NotSignificant	Bacteria	Rokubacteria	NC10	Rokubacteriales	NA	NA
ASV138	-0.970145	0.734619	1	phf1_low_vs_phr1/phl1_low	InterGenotype	NotSignificant	Bacteria	Rokubacteria	NC10	Rokubacteriales	NA	NA
ASV138	-0.57607	0.845762	1	phf1_low_vs_Col_0_low	InterGenotype	NotSignificant	Bacteria	Rokubacteria	NC10	Rokubacteriales	NA	NA
ASV138	-1.58256	0.666782	1	phf1_low+Pi_vs_phr1/phl1_low+Pi	InterGenotype	NotSignificant	Bacteria	Rokubacteria	NC10	Rokubacteriales	NA	NA
ASV139	6.7203	0.0408611	0.201924	low_Pi_vs_low	Col-0	NotSignificant	Bacteria	Bacteroidetes	Bacteroidia	Chitinophagales	Chitinophagaceae	Niastella
ASV139	6.31179	0.0597861	0.256078	low_Pi_vs_low	phf1	NotSignificant	Bacteria	Bacteroidetes	Bacteroidia	Chitinophagales	Chitinophagaceae	Niastella
ASV139	-2.42142	0.488314	1	low_Pi_vs_low	phr1/phl1	NotSignificant	Bacteria	Bacteroidetes	Bacteroidia	Chitinophagales	Chitinophagaceae	Niastella
ASV139	6.32257	0.099755	0.403782	phf1_low+Pi_vs_phr1/phl1_low+Pi	InterGenotype	NotSignificant	Bacteria	Bacteroidetes	Bacteroidia	Chitinophagales	Chitinophagaceae	Niastella
ASV139	-1.54623	0.658041	1	phf1_low+Pi_vs_Col_0_low+Pi	InterGenotype	NotSignificant	Bacteria	Bacteroidetes	Bacteroidia	Chitinophagales	Chitinophagaceae	Niastella
ASV139	-7.8688	0.0340869	0.138322	phr1_phl1_low+Pi_vs_Col_0_low+Pi	InterGenotype	NotSignificant	Bacteria	Bacteroidetes	Bacteroidia	Chitinophagales	Chitinophagaceae	Niastella
ASV139	-2.41065	0.428382	0.959837	phf1_low_vs_phr1/phl1_low	InterGenotype	NotSignificant	Bacteria	Bacteroidetes	Bacteroidia	Chitinophagales	Chitinophagaceae	Niastella
ASV139	-1.13773	0.716932	1	phf1_low_vs_Col_0_low	InterGenotype	NotSignificant	Bacteria	Bacteroidetes	Bacteroidia	Chitinophagales	Chitinophagaceae	Niastella
ASV139	1.27292	0.675451	1	phr1_phl1_low_vs_Col_0_low	InterGenotype	NotSignificant	Bacteria	Bacteroidetes	Bacteroidia	Chitinophagales	Chitinophagaceae	Niastella
ASV140	-2.53912	0.14107	0.530524	low_Pi_vs_low	Col-0	NotSignificant	Bacteria	Actinobacteria	Actinobacteria	Propionibacteriales	Nocardioidaceae	Nocardioides
ASV140	-2.33617	0.19415	0.644899	low_Pi_vs_low	phf1	NotSignificant	Bacteria	Actinobacteria	Actinobacteria	Propionibacteriales	Nocardioidaceae	Nocardioides
ASV140	1.0873	0.554068	1	low_Pi_vs_low	phr1/phl1	NotSignificant	Bacteria	Actinobacteria	Actinobacteria	Propionibacteriales	Nocardioidaceae	Nocardioides
ASV140	-1.24439	0.441139	1	phf1_low_vs_Col_0_low	InterGenotype	NotSignificant	Bacteria	Actinobacteria	Actinobacteria	Propionibacteriales	Nocardioidaceae	Nocardioides
ASV140	-2.05219	0.191429	0.60103	phr1_phl1_low_vs_Col_0_low	InterGenotype	NotSignificant	Bacteria	Actinobacteria	Actinobacteria	Propionibacteriales	Nocardioidaceae	Nocardioides
ASV140	-2.61568	0.209174	0.716976	phf1_low+Pi_vs_phr1/phl1_low+Pi	InterGenotype	NotSignificant	Bacteria	Actinobacteria	Actinobacteria	Propionibacteriales	Nocardioidaceae	Nocardioides
ASV140	-1.04144	0.584587	1	phf1_low+Pi_vs_Col_0_low+Pi	InterGenotype	NotSignificant	Bacteria	Actinobacteria	Actinobacteria	Propionibacteriales	Nocardioidaceae	Nocardioides
ASV140	1.57423	0.423364	1	phr1_phl1_low+Pi_vs_Col_0_low+Pi	InterGenotype	NotSignificant	Bacteria	Actinobacteria	Actinobacteria	Propionibacteriales	Nocardioidaceae	Nocardioides
ASV140	0.807799	0.607157	1	phf1_low_vs_phr1/phl1_low	InterGenotype	NotSignificant	Bacteria	Actinobacteria	Actinobacteria	Propionibacteriales	Nocardioidaceae	Nocardioides
ASV141	1.47994	0.545847	1	low_Pi_vs_low	Col-0	NotSignificant	Bacteria	Proteobacteria	Alphaproteobacteria	Sphingomonadales	Sphingomonadaceae	Sphingomonas
ASV141	-1.45631	0.568986	1	low_Pi_vs_low	phf1	NotSignificant	Bacteria	Proteobacteria	Alphaproteobacteria	Sphingomonadales	Sphingomonadaceae	Sphingomonas
ASV141	-4.33969	0.105715	0.36943	low_Pi_vs_low	phr1/phl1	NotSignificant	Bacteria	Proteobacteria	Alphaproteobacteria	Sphingomonadales	Sphingomonadaceae	Sphingomonas
ASV141	-1.49033	0.507065	1	phf1_low_vs_phr1/phl1_low	InterGenotype	NotSignificant	Bacteria	Proteobacteria	Alphaproteobacteria	Sphingomonadales	Sphingomonadaceae	Sphingomonas
ASV141	0.943347	0.686588	1	phf1_low_vs_Col_0_low	InterGenotype	NotSignificant	Bacteria	Proteobacteria	Alphaproteobacteria	Sphingomonadales	Sphingomonadaceae	Sphingomonas
ASV141	1.39306	0.644192	1	phf1_low+Pi_vs_phr1/phl1_low+Pi	InterGenotype	NotSignificant	Bacteria	Proteobacteria	Alphaproteobacteria	Sphingomonadales	Sphingomonadaceae	Sphingomonas
ASV141	2.43367	0.281618	0.77686	phr1_phl1_low_vs_Col_0_low	InterGenotype	NotSignificant	Bacteria	Proteobacteria	Alphaproteobacteria	Sphingomonadales	Sphingomonadaceae	Sphingomonas
ASV141	-3.38596	0.232219	0.711224	phr1_phl1_low+Pi_vs_Col_0_low+Pi	InterGenotype	NotSignificant	Bacteria	Proteobacteria	Alphaproteobacteria	Sphingomonadales	Sphingomonadaceae	Sphingomonas
ASV141	-1.9929	0.45543	1	phf1_low+Pi_vs_Col_0_low+Pi	InterGenotype	NotSignificant	Bacteria	Proteobacteria	Alphaproteobacteria	Sphingomonadales	Sphingomonadaceae	Sphingomonas
ASV142	2.07726	0.315789	0.918296	low_Pi_vs_low	Col-0	NotSignificant	Bacteria	Proteobacteria	Deltaproteobacteria	Myxococcales	Sandaracinaceae	NA
ASV142	0.934449	0.658133	1	low_Pi_vs_low	phf1	NotSignificant	Bacteria	Proteobacteria	Deltaproteobacteria	Myxococcales	Sandaracinaceae	NA
ASV142	-3.66098	0.0897856	0.32359	low_Pi_vs_low	phr1/phl1	NotSignificant	Bacteria	Proteobacteria	Deltaproteobacteria	Myxococcales	Sandaracinaceae	NA
ASV142	-1.3819	0.537189	1	phf1_low+Pi_vs_Col_0_low+Pi	InterGenotype	NotSignificant	Bacteria	Proteobacteria	Deltaproteobacteria	Myxococcales	Sandaracinaceae	NA
ASV142	-1.46251	0.541865	1	phf1_low+Pi_vs_phr1/phl1_low+Pi	InterGenotype	NotSignificant	Bacteria	Proteobacteria	Deltaproteobacteria	Myxococcales	Sandaracinaceae	NA
ASV142	-0.23909	0.902168	1	phf1_low_vs_Col_0_low	InterGenotype	NotSignificant	Bacteria	Proteobacteria	Deltaproteobacteria	Myxococcales	Sandaracinaceae	NA
ASV142	-6.05794	0.00124207	0.00660388	phf1_low_vs_phr1/phl1_low	InterGenotype	phr1/phl1	Bacteria	Proteobacteria	Deltaproteobacteria	Myxococcales	Sandaracinaceae	NA
ASV142	5.81885	0.00191494	0.0119111	phr1_phl1_low_vs_Col_0_low	InterGenotype	phr1/phl1	Bacteria	Proteobacteria	Deltaproteobacteria	Myxococcales	Sandaracinaceae	NA
ASV142	0.0806134	0.972307	1	phr1_phl1_low+Pi_vs_Col_0_low+Pi	InterGenotype	NotSignificant	Bacteria	Proteobacteria	Deltaproteobacteria	Myxococcales	Sandaracinaceae	NA
ASV143	-1.08194	0.646755	1	low_Pi_vs_low	Col-0	NotSignificant	Bacteria	Actinobacteria	Actinobacteria	Propionibacteriales	Nocardioidaceae	Nocardioides
ASV143	-3.02558	0.226736	0.71904	low_Pi_vs_low	phf1	NotSignificant	Bacteria	Actinobacteria	Actinobacteria	Propionibacteriales	Nocardioidaceae	Nocardioides
ASV143	0.439112	0.861666	1	low_Pi_vs_low	phr1/phl1	NotSignificant	Bacteria	Actinobacteria	Actinobacteria	Propionibacteriales	Nocardioidaceae	Nocardioides
ASV143	-1.47775	0.500886	1	phf1_low_vs_phr1/phl1_low	InterGenotype	NotSignificant	Bacteria	Actinobacteria	Actinobacteria	Propionibacteriales	Nocardioidaceae	Nocardioides
ASV143	-5.42815	0.0385088	0.181397	phf1_low+Pi_vs_Col_0_low+Pi	InterGenotype	NotSignificant	Bacteria	Actinobacteria	Actinobacteria	Propionibacteriales	Nocardioidaceae	Nocardioides
ASV143	-3.48452	0.120418	0.492371	phf1_low_vs_Col_0_low	InterGenotype	NotSignificant	Bacteria	Actinobacteria	Actinobacteria	Propionibacteriales	Nocardioidaceae	Nocardioides
ASV143	-2.00677	0.353576	0.898441	phr1_phl1_low_vs_Col_0_low	InterGenotype	NotSignificant	Bacteria	Actinobacteria	Actinobacteria	Propionibacteriales	Nocardioidaceae	Nocardioides
ASV143	-4.94244	0.0812941	0.345554	phf1_low+Pi_vs_phr1/phl1_low+Pi	InterGenotype	NotSignificant	Bacteria	Actinobacteria	Actinobacteria	Propionibacteriales	Nocardioidaceae	Nocardioides
ASV143	-0.485709	0.856732	1	phr1_phl1_low+Pi_vs_Col_0_low+Pi	InterGenotype	NotSignificant	Bacteria	Actinobacteria	Actinobacteria	Propionibacteriales	Nocardioidaceae	Nocardioides
ASV144	-0.660355	0.445173	1	low_Pi_vs_low	Col-0	NotSignificant	Bacteria	Chloroflexi	Chloroflexia	Chloroflexales	Roseiflexaceae	NA
ASV144	-0.9391	0.290062	0.865353	low_Pi_vs_low	phf1	NotSignificant	Bacteria	Chloroflexi	Chloroflexia	Chloroflexales	Roseiflexaceae	NA
ASV144	-1.26791	0.171838	0.548181	low_Pi_vs_low	phr1/phl1	NotSignificant	Bacteria	Chloroflexi	Chloroflexia	Chloroflexales	Roseiflexaceae	NA
ASV144	-0.592732	0.449146	0.984455	phf1_low_vs_phr1/phl1_low	InterGenotype	NotSignificant	Bacteria	Chloroflexi	Chloroflexia	Chloroflexales	Roseiflexaceae	NA
ASV144	-0.242094	0.765431	1	phf1_low_vs_Col_0_low	InterGenotype	NotSignificant	Bacteria	Chloroflexi	Chloroflexia	Chloroflexales	Roseiflexaceae	NA
ASV144	-0.263921	0.799582	1	phf1_low+Pi_vs_phr1/phl1_low+Pi	InterGenotype	NotSignificant	Bacteria	Chloroflexi	Chloroflexia	Chloroflexales	Roseiflexaceae	NA
ASV144	-0.520839	0.580095	1	phf1_low+Pi_vs_Col_0_low+Pi	InterGenotype	NotSignificant	Bacteria	Chloroflexi	Chloroflexia	Chloroflexales	Roseiflexaceae	NA
ASV144	0.350638	0.655263	1	phr1_phl1_low_vs_Col_0_low	InterGenotype	NotSignificant	Bacteria	Chloroflexi	Chloroflexia	Chloroflexales	Roseiflexaceae	NA
ASV144	-0.256917	0.796136	1	phr1_phl1_low+Pi_vs_Col_0_low+Pi	InterGenotype	NotSignificant	Bacteria	Chloroflexi	Chloroflexia	Chloroflexales	Roseiflexaceae	NA
ASV145	-1.27368	0.650363	1	low_Pi_vs_low	Col-0	NotSignificant	Bacteria	Actinobacteria	Actinobacteria	Micrococcales	Intrasporangiaceae	Terrabacter
ASV145	-0.472364	0.869904	1	low_Pi_vs_low	phf1	NotSignificant	Bacteria	Actinobacteria	Actinobacteria	Micrococcales	Intrasporangiaceae	Terrabacter
ASV145	1.74395	0.557252	1	low_Pi_vs_low	phr1/phl1	NotSignificant	Bacteria	Actinobacteria	Actinobacteria	Micrococcales	Intrasporangiaceae	Terrabacter
ASV145	-0.49282	0.871592	1	phf1_low+Pi_vs_Col_0_low+Pi	InterGenotype	NotSignificant	Bacteria	Actinobacteria	Actinobacteria	Micrococcales	Intrasporangiaceae	Terrabacter
ASV145	2.7172	0.392821	1	phr1_phl1_low+Pi_vs_Col_0_low+Pi	InterGenotype	NotSignificant	Bacteria	Actinobacteria	Actinobacteria	Micrococcales	Intrasporangiaceae	Terrabacter
ASV145	-0.300431	0.906608	1	phr1_phl1_low_vs_Col_0_low	InterGenotype	NotSignificant	Bacteria	Actinobacteria	Actinobacteria	Micrococcales	Intrasporangiaceae	Terrabacter
ASV145	-1.29414	0.624885	1	phf1_low_vs_Col_0_low	InterGenotype	NotSignificant	Bacteria	Actinobacteria	Actinobacteria	Micrococcales	Intrasporangiaceae	Terrabacter
ASV145	-3.21002	0.332802	1	phf1_low+Pi_vs_phr1/phl1_low+Pi	InterGenotype	NotSignificant	Bacteria	Actinobacteria	Actinobacteria	Micrococcales	Intrasporangiaceae	Terrabacter
ASV145	-0.993705	0.698313	1	phf1_low_vs_phr1/phl1_low	InterGenotype	NotSignificant	Bacteria	Actinobacteria	Actinobacteria	Micrococcales	Intrasporangiaceae	Terrabacter
ASV146	-1.32	0.463794	1	low_Pi_vs_low	Col-0	NotSignificant	Bacteria	Acidobacteria	Acidobacteriia	Acidobacteriales	NA	NA
ASV146	-1.97712	0.286135	0.855219	low_Pi_vs_low	phf1	NotSignificant	Bacteria	Acidobacteria	Acidobacteriia	Acidobacteriales	NA	NA
ASV146	0.524785	0.783564	1	low_Pi_vs_low	phr1/phl1	NotSignificant	Bacteria	Acidobacteria	Acidobacteriia	Acidobacteriales	NA	NA
ASV146	-0.459976	0.786169	1	phf1_low_vs_Col_0_low	InterGenotype	NotSignificant	Bacteria	Acidobacteria	Acidobacteriia	Acidobacteriales	NA	NA
ASV146	-1.1171	0.568698	1	phf1_low+Pi_vs_Col_0_low+Pi	InterGenotype	NotSignificant	Bacteria	Acidobacteria	Acidobacteriia	Acidobacteriales	NA	NA
ASV146	-0.384866	0.814704	1	phr1_phl1_low_vs_Col_0_low	InterGenotype	NotSignificant	Bacteria	Acidobacteria	Acidobacteriia	Acidobacteriales	NA	NA
ASV146	-0.0751106	0.96351	1	phf1_low_vs_phr1/phl1_low	InterGenotype	NotSignificant	Bacteria	Acidobacteria	Acidobacteriia	Acidobacteriales	NA	NA
ASV146	1.45992	0.475089	1	phr1_phl1_low+Pi_vs_Col_0_low+Pi	InterGenotype	NotSignificant	Bacteria	Acidobacteria	Acidobacteriia	Acidobacteriales	NA	NA
ASV146	-2.57702	0.227839	0.761511	phf1_low+Pi_vs_phr1/phl1_low+Pi	InterGenotype	NotSignificant	Bacteria	Acidobacteria	Acidobacteriia	Acidobacteriales	NA	NA
ASV147	-0.838518	0.871425	1	low_Pi_vs_low	Col-0	NotSignificant	Bacteria	Actinobacteria	Actinobacteria	Pseudonocardiales	Pseudonocardiaceae	Pseudonocardia
ASV147	0	1	1	low_Pi_vs_low	phf1	NotSignificant	Bacteria	Actinobacteria	Actinobacteria	Pseudonocardiales	Pseudonocardiaceae	Pseudonocardia
ASV147	-21.6376	8.97578e-05	0.000688571	low_Pi_vs_low	phr1/phl1	NotSignificant	Bacteria	Actinobacteria	Actinobacteria	Pseudonocardiales	Pseudonocardiaceae	Pseudonocardia
ASV147	-24.905	2.38587e-05	0.000213535	phr1_phl1_low+Pi_vs_Col_0_low+Pi	InterGenotype	Col-0	Bacteria	Actinobacteria	Actinobacteria	Pseudonocardiales	Pseudonocardiaceae	Pseudonocardia
ASV147	0	1	1	phf1_low+Pi_vs_phr1/phl1_low+Pi	InterGenotype	NotSignificant	Bacteria	Actinobacteria	Actinobacteria	Pseudonocardiales	Pseudonocardiaceae	Pseudonocardia
ASV147	-25.8406	4.05923e-06	4.79568e-05	phf1_low+Pi_vs_Col_0_low+Pi	InterGenotype	Col-0	Bacteria	Actinobacteria	Actinobacteria	Pseudonocardiales	Pseudonocardiaceae	Pseudonocardia
ASV147	-27.4262	2.23468e-08	1.00002e-06	phf1_low_vs_Col_0_low	InterGenotype	Col-0	Bacteria	Actinobacteria	Actinobacteria	Pseudonocardiales	Pseudonocardiaceae	Pseudonocardia
ASV147	-23.3202	9.43481e-07	8.77028e-06	phf1_low_vs_phr1/phl1_low	InterGenotype	phr1/phl1	Bacteria	Actinobacteria	Actinobacteria	Pseudonocardiales	Pseudonocardiaceae	Pseudonocardia
ASV147	-4.10593	0.385617	0.929984	phr1_phl1_low_vs_Col_0_low	InterGenotype	NotSignificant	Bacteria	Actinobacteria	Actinobacteria	Pseudonocardiales	Pseudonocardiaceae	Pseudonocardia
ASV148	0.347785	0.886519	1	low_Pi_vs_low	Col-0	NotSignificant	Bacteria	Proteobacteria	Deltaproteobacteria	Myxococcales	Haliangiaceae	Haliangium
ASV148	0.222107	0.927404	1	low_Pi_vs_low	phf1	NotSignificant	Bacteria	Proteobacteria	Deltaproteobacteria	Myxococcales	Haliangiaceae	Haliangium
ASV148	0.51524	0.83773	1	low_Pi_vs_low	phr1/phl1	NotSignificant	Bacteria	Proteobacteria	Deltaproteobacteria	Myxococcales	Haliangiaceae	Haliangium
ASV148	-0.360623	0.896084	1	phf1_low+Pi_vs_phr1/phl1_low+Pi	InterGenotype	NotSignificant	Bacteria	Proteobacteria	Deltaproteobacteria	Myxococcales	Haliangiaceae	Haliangium
ASV148	0.235776	0.917383	1	phf1_low_vs_Col_0_low	InterGenotype	NotSignificant	Bacteria	Proteobacteria	Deltaproteobacteria	Myxococcales	Haliangiaceae	Haliangium
ASV148	0.303266	0.890725	1	phr1_phl1_low_vs_Col_0_low	InterGenotype	NotSignificant	Bacteria	Proteobacteria	Deltaproteobacteria	Myxococcales	Haliangiaceae	Haliangium
ASV148	-0.0674903	0.975608	1	phf1_low_vs_phr1/phl1_low	InterGenotype	NotSignificant	Bacteria	Proteobacteria	Deltaproteobacteria	Myxococcales	Haliangiaceae	Haliangium
ASV148	0.47072	0.862395	1	phr1_phl1_low+Pi_vs_Col_0_low+Pi	InterGenotype	NotSignificant	Bacteria	Proteobacteria	Deltaproteobacteria	Myxococcales	Haliangiaceae	Haliangium
ASV148	0.110097	0.966265	1	phf1_low+Pi_vs_Col_0_low+Pi	InterGenotype	NotSignificant	Bacteria	Proteobacteria	Deltaproteobacteria	Myxococcales	Haliangiaceae	Haliangium
ASV149	-0.893613	0.69245	1	low_Pi_vs_low	Col-0	NotSignificant	Bacteria	Proteobacteria	Deltaproteobacteria	Myxococcales	Sandaracinaceae	NA
ASV149	-0.640048	0.777368	1	low_Pi_vs_low	phf1	NotSignificant	Bacteria	Proteobacteria	Deltaproteobacteria	Myxococcales	Sandaracinaceae	NA
ASV149	1.07068	0.646994	1	low_Pi_vs_low	phr1/phl1	NotSignificant	Bacteria	Proteobacteria	Deltaproteobacteria	Myxococcales	Sandaracinaceae	NA
ASV149	0.489441	0.811396	1	phf1_low_vs_phr1/phl1_low	InterGenotype	NotSignificant	Bacteria	Proteobacteria	Deltaproteobacteria	Myxococcales	Sandaracinaceae	NA
ASV149	-0.674616	0.747773	1	phf1_low_vs_Col_0_low	InterGenotype	NotSignificant	Bacteria	Proteobacteria	Deltaproteobacteria	Myxococcales	Sandaracinaceae	NA
ASV149	-1.22128	0.633695	1	phf1_low+Pi_vs_phr1/phl1_low+Pi	InterGenotype	NotSignificant	Bacteria	Proteobacteria	Deltaproteobacteria	Myxococcales	Sandaracinaceae	NA
ASV149	0.80023	0.751635	1	phr1_phl1_low+Pi_vs_Col_0_low+Pi	InterGenotype	NotSignificant	Bacteria	Proteobacteria	Deltaproteobacteria	Myxococcales	Sandaracinaceae	NA
ASV149	-0.421052	0.862252	1	phf1_low+Pi_vs_Col_0_low+Pi	InterGenotype	NotSignificant	Bacteria	Proteobacteria	Deltaproteobacteria	Myxococcales	Sandaracinaceae	NA
ASV149	-1.16406	0.568087	1	phr1_phl1_low_vs_Col_0_low	InterGenotype	NotSignificant	Bacteria	Proteobacteria	Deltaproteobacteria	Myxococcales	Sandaracinaceae	NA
ASV150	-4.74449	0.0905575	0.376972	low_Pi_vs_low	Col-0	NotSignificant	Bacteria	Proteobacteria	Gammaproteobacteria	Betaproteobacteriales	Burkholderiaceae	Massilia
ASV150	-9.02175	0.00174423	0.00979081	low_Pi_vs_low	phf1	NotSignificant	Bacteria	Proteobacteria	Gammaproteobacteria	Betaproteobacteriales	Burkholderiaceae	Massilia
ASV150	5.18729	0.0868598	0.31516	low_Pi_vs_low	phr1/phl1	NotSignificant	Bacteria	Proteobacteria	Gammaproteobacteria	Betaproteobacteriales	Burkholderiaceae	Massilia
ASV150	-6.31349	0.014226	0.0736918	phr1_phl1_low_vs_Col_0_low	InterGenotype	Col-0	Bacteria	Proteobacteria	Gammaproteobacteria	Betaproteobacteriales	Burkholderiaceae	Massilia
ASV150	-6.81643	0.0426317	0.200232	phf1_low+Pi_vs_phr1/phl1_low+Pi	InterGenotype	NotSignificant	Bacteria	Proteobacteria	Gammaproteobacteria	Betaproteobacteriales	Burkholderiaceae	Massilia
ASV150	3.61829	0.260478	0.781435	phr1_phl1_low+Pi_vs_Col_0_low+Pi	InterGenotype	NotSignificant	Bacteria	Proteobacteria	Gammaproteobacteria	Betaproteobacteriales	Burkholderiaceae	Massilia
ASV150	1.07912	0.679802	1	phf1_low_vs_Col_0_low	InterGenotype	NotSignificant	Bacteria	Proteobacteria	Gammaproteobacteria	Betaproteobacteriales	Burkholderiaceae	Massilia
ASV150	-3.19814	0.295913	0.934218	phf1_low+Pi_vs_Col_0_low+Pi	InterGenotype	NotSignificant	Bacteria	Proteobacteria	Gammaproteobacteria	Betaproteobacteriales	Burkholderiaceae	Massilia
ASV150	7.3926	0.00409189	0.0209271	phf1_low_vs_phr1/phl1_low	InterGenotype	phf1	Bacteria	Proteobacteria	Gammaproteobacteria	Betaproteobacteriales	Burkholderiaceae	Massilia
ASV151	-4.51611	0.232803	0.762288	low_Pi_vs_low	Col-0	NotSignificant	Bacteria	Acidobacteria	Blastocatellia_(Subgroup_4)	Pyrinomonadales	Pyrinomonadaceae	RB41
ASV151	-1.23453	0.751452	1	low_Pi_vs_low	phf1	NotSignificant	Bacteria	Acidobacteria	Blastocatellia_(Subgroup_4)	Pyrinomonadales	Pyrinomonadaceae	RB41
ASV151	5.51811	0.164074	0.527593	low_Pi_vs_low	phr1/phl1	NotSignificant	Bacteria	Acidobacteria	Blastocatellia_(Subgroup_4)	Pyrinomonadales	Pyrinomonadaceae	RB41
ASV151	-3.99952	0.244217	0.71278	phr1_phl1_low_vs_Col_0_low	InterGenotype	NotSignificant	Bacteria	Acidobacteria	Blastocatellia_(Subgroup_4)	Pyrinomonadales	Pyrinomonadaceae	RB41
ASV151	6.03469	0.156804	0.518709	phr1_phl1_low+Pi_vs_Col_0_low+Pi	InterGenotype	NotSignificant	Bacteria	Acidobacteria	Blastocatellia_(Subgroup_4)	Pyrinomonadales	Pyrinomonadaceae	RB41
ASV151	0.192496	0.962996	1	phf1_low+Pi_vs_Col_0_low+Pi	InterGenotype	NotSignificant	Bacteria	Acidobacteria	Blastocatellia_(Subgroup_4)	Pyrinomonadales	Pyrinomonadaceae	RB41
ASV151	-5.84219	0.186217	0.656713	phf1_low+Pi_vs_phr1/phl1_low+Pi	InterGenotype	NotSignificant	Bacteria	Acidobacteria	Blastocatellia_(Subgroup_4)	Pyrinomonadales	Pyrinomonadaceae	RB41
ASV151	-3.08908	0.38183	1	phf1_low_vs_Col_0_low	InterGenotype	NotSignificant	Bacteria	Acidobacteria	Blastocatellia_(Subgroup_4)	Pyrinomonadales	Pyrinomonadaceae	RB41
ASV151	0.910447	0.793643	1	phf1_low_vs_phr1/phl1_low	InterGenotype	NotSignificant	Bacteria	Acidobacteria	Blastocatellia_(Subgroup_4)	Pyrinomonadales	Pyrinomonadaceae	RB41
ASV152	-3.00949	0.170559	0.607901	low_Pi_vs_low	Col-0	NotSignificant	Bacteria	Chloroflexi	Anaerolineae	Anaerolineales	Anaerolineaceae	NA
ASV152	-1.6726	0.464626	1	low_Pi_vs_low	phf1	NotSignificant	Bacteria	Chloroflexi	Anaerolineae	Anaerolineales	Anaerolineaceae	NA
ASV152	1.19012	0.611777	1	low_Pi_vs_low	phr1/phl1	NotSignificant	Bacteria	Chloroflexi	Anaerolineae	Anaerolineales	Anaerolineaceae	NA
ASV152	-2.30998	0.381137	1	phf1_low+Pi_vs_phr1/phl1_low+Pi	InterGenotype	NotSignificant	Bacteria	Chloroflexi	Anaerolineae	Anaerolineales	Anaerolineaceae	NA
ASV152	-1.63508	0.500255	1	phf1_low+Pi_vs_Col_0_low+Pi	InterGenotype	NotSignificant	Bacteria	Chloroflexi	Anaerolineae	Anaerolineales	Anaerolineaceae	NA
ASV152	0.552746	0.783344	1	phf1_low_vs_phr1/phl1_low	InterGenotype	NotSignificant	Bacteria	Chloroflexi	Anaerolineae	Anaerolineales	Anaerolineaceae	NA
ASV152	-2.97197	0.148985	0.576753	phf1_low_vs_Col_0_low	InterGenotype	NotSignificant	Bacteria	Chloroflexi	Anaerolineae	Anaerolineales	Anaerolineaceae	NA
ASV152	-3.52472	0.078191	0.305742	phr1_phl1_low_vs_Col_0_low	InterGenotype	NotSignificant	Bacteria	Chloroflexi	Anaerolineae	Anaerolineales	Anaerolineaceae	NA
ASV152	0.674901	0.787823	1	phr1_phl1_low+Pi_vs_Col_0_low+Pi	InterGenotype	NotSignificant	Bacteria	Chloroflexi	Anaerolineae	Anaerolineales	Anaerolineaceae	NA
ASV153	-22.6951	1.2911e-05	0.000263287	low_Pi_vs_low	Col-0	low	Bacteria	Proteobacteria	Gammaproteobacteria	Pseudomonadales	Pseudomonadaceae	Pseudomonas
ASV153	-0.95629	0.855012	1	low_Pi_vs_low	phf1	low	Bacteria	Proteobacteria	Gammaproteobacteria	Pseudomonadales	Pseudomonadaceae	Pseudomonas
ASV153	2.75889	0.616151	1	low_Pi_vs_low	phr1/phl1	low+Pi	Bacteria	Proteobacteria	Gammaproteobacteria	Pseudomonadales	Pseudomonadaceae	Pseudomonas
ASV153	10.7814	0.0224426	0.103006	phf1_low_vs_phr1/phl1_low	InterGenotype	NotSignificant	Bacteria	Proteobacteria	Gammaproteobacteria	Pseudomonadales	Pseudomonadaceae	Pseudomonas
ASV153	28.7525	2.37608e-07	3.98735e-06	phf1_low+Pi_vs_Col_0_low+Pi	InterGenotype	phf1	Bacteria	Proteobacteria	Gammaproteobacteria	Pseudomonadales	Pseudomonadaceae	Pseudomonas
ASV153	7.06618	0.244289	0.803161	phf1_low+Pi_vs_phr1/phl1_low+Pi	InterGenotype	NotSignificant	Bacteria	Proteobacteria	Gammaproteobacteria	Pseudomonadales	Pseudomonadaceae	Pseudomonas
ASV153	7.01369	0.150641	0.578668	phf1_low_vs_Col_0_low	InterGenotype	NotSignificant	Bacteria	Proteobacteria	Gammaproteobacteria	Pseudomonadales	Pseudomonadaceae	Pseudomonas
ASV153	21.6863	0.000228674	0.00160871	phr1_phl1_low+Pi_vs_Col_0_low+Pi	InterGenotype	phr1/phl1	Bacteria	Proteobacteria	Gammaproteobacteria	Pseudomonadales	Pseudomonadaceae	Pseudomonas
ASV153	-3.76767	0.427575	0.998295	phr1_phl1_low_vs_Col_0_low	InterGenotype	NotSignificant	Bacteria	Proteobacteria	Gammaproteobacteria	Pseudomonadales	Pseudomonadaceae	Pseudomonas
ASV154	-2.56177	0.299456	0.901937	low_Pi_vs_low	Col-0	NotSignificant	Bacteria	Proteobacteria	Alphaproteobacteria	Rhizobiales	Xanthobacteraceae	NA
ASV154	-1.57699	0.530985	1	low_Pi_vs_low	phf1	NotSignificant	Bacteria	Proteobacteria	Alphaproteobacteria	Rhizobiales	Xanthobacteraceae	NA
ASV154	-2.8427	0.28988	0.836911	low_Pi_vs_low	phr1/phl1	NotSignificant	Bacteria	Proteobacteria	Alphaproteobacteria	Rhizobiales	Xanthobacteraceae	NA
ASV154	0.0612428	0.978109	1	phf1_low_vs_phr1/phl1_low	InterGenotype	NotSignificant	Bacteria	Proteobacteria	Alphaproteobacteria	Rhizobiales	Xanthobacteraceae	NA
ASV154	0.179205	0.94669	1	phf1_low+Pi_vs_Col_0_low+Pi	InterGenotype	NotSignificant	Bacteria	Proteobacteria	Alphaproteobacteria	Rhizobiales	Xanthobacteraceae	NA
ASV154	-0.805581	0.726638	1	phf1_low_vs_Col_0_low	InterGenotype	NotSignificant	Bacteria	Proteobacteria	Alphaproteobacteria	Rhizobiales	Xanthobacteraceae	NA
ASV154	1.32696	0.656439	1	phf1_low+Pi_vs_phr1/phl1_low+Pi	InterGenotype	NotSignificant	Bacteria	Proteobacteria	Alphaproteobacteria	Rhizobiales	Xanthobacteraceae	NA
ASV154	-1.14775	0.690852	1	phr1_phl1_low+Pi_vs_Col_0_low+Pi	InterGenotype	NotSignificant	Bacteria	Proteobacteria	Alphaproteobacteria	Rhizobiales	Xanthobacteraceae	NA
ASV154	-0.866824	0.697706	1	phr1_phl1_low_vs_Col_0_low	InterGenotype	NotSignificant	Bacteria	Proteobacteria	Alphaproteobacteria	Rhizobiales	Xanthobacteraceae	NA
ASV155	-3.10928	0.22873	0.755091	low_Pi_vs_low	Col-0	NotSignificant	Bacteria	Acidobacteria	Acidobacteriia	Acidobacteriales	NA	NA
ASV155	-1.86034	0.484343	1	low_Pi_vs_low	phf1	NotSignificant	Bacteria	Acidobacteria	Acidobacteriia	Acidobacteriales	NA	NA
ASV155	3.95972	0.148899	0.489544	low_Pi_vs_low	phr1/phl1	NotSignificant	Bacteria	Acidobacteria	Acidobacteriia	Acidobacteriales	NA	NA
ASV155	3.03776	0.299667	0.86362	phr1_phl1_low+Pi_vs_Col_0_low+Pi	InterGenotype	NotSignificant	Bacteria	Acidobacteria	Acidobacteriia	Acidobacteriales	NA	NA
ASV155	-4.03124	0.0876688	0.336273	phr1_phl1_low_vs_Col_0_low	InterGenotype	NotSignificant	Bacteria	Acidobacteria	Acidobacteriia	Acidobacteriales	NA	NA
ASV155	-1.3122	0.641678	1	phf1_low+Pi_vs_Col_0_low+Pi	InterGenotype	NotSignificant	Bacteria	Acidobacteria	Acidobacteriia	Acidobacteriales	NA	NA
ASV155	-4.34996	0.155306	0.579163	phf1_low+Pi_vs_phr1/phl1_low+Pi	InterGenotype	NotSignificant	Bacteria	Acidobacteria	Acidobacteriia	Acidobacteriales	NA	NA
ASV155	1.4701	0.534202	1	phf1_low_vs_phr1/phl1_low	InterGenotype	NotSignificant	Bacteria	Acidobacteria	Acidobacteriia	Acidobacteriales	NA	NA
ASV155	-2.56114	0.290672	0.921796	phf1_low_vs_Col_0_low	InterGenotype	NotSignificant	Bacteria	Acidobacteria	Acidobacteriia	Acidobacteriales	NA	NA
ASV156	-2.9664	0.474049	1	low_Pi_vs_low	Col-0	NotSignificant	Bacteria	Actinobacteria	Actinobacteria	Micrococcales	Intrasporangiaceae	Phycicoccus
ASV156	-18.9747	1.07391e-05	0.000119315	low_Pi_vs_low	phf1	NotSignificant	Bacteria	Actinobacteria	Actinobacteria	Micrococcales	Intrasporangiaceae	Phycicoccus
ASV156	-7.04195	0.11168	0.386086	low_Pi_vs_low	phr1/phl1	NotSignificant	Bacteria	Actinobacteria	Actinobacteria	Micrococcales	Intrasporangiaceae	Phycicoccus
ASV156	4.27228	0.255557	0.736498	phr1_phl1_low_vs_Col_0_low	InterGenotype	NotSignificant	Bacteria	Actinobacteria	Actinobacteria	Micrococcales	Intrasporangiaceae	Phycicoccus
ASV156	-3.22853	0.410719	1	phf1_low_vs_Col_0_low	InterGenotype	NotSignificant	Bacteria	Actinobacteria	Actinobacteria	Micrococcales	Intrasporangiaceae	Phycicoccus
ASV156	-7.50081	0.0471043	0.199173	phf1_low_vs_phr1/phl1_low	InterGenotype	NotSignificant	Bacteria	Actinobacteria	Actinobacteria	Micrococcales	Intrasporangiaceae	Phycicoccus
ASV156	0.19673	0.966973	1	phr1_phl1_low+Pi_vs_Col_0_low+Pi	InterGenotype	NotSignificant	Bacteria	Actinobacteria	Actinobacteria	Micrococcales	Intrasporangiaceae	Phycicoccus
ASV156	-19.4335	9.57587e-05	0.000861828	phf1_low+Pi_vs_phr1/phl1_low+Pi	InterGenotype	phr1/phl1	Bacteria	Actinobacteria	Actinobacteria	Micrococcales	Intrasporangiaceae	Phycicoccus
ASV156	-19.2368	2.18381e-05	0.000213219	phf1_low+Pi_vs_Col_0_low+Pi	InterGenotype	Col-0	Bacteria	Actinobacteria	Actinobacteria	Micrococcales	Intrasporangiaceae	Phycicoccus
ASV157	0.870225	0.71628	1	low_Pi_vs_low	Col-0	NotSignificant	Bacteria	Proteobacteria	Gammaproteobacteria	Xanthomonadales	Rhodanobacteraceae	Tahibacter
ASV157	0.12798	0.95735	1	low_Pi_vs_low	phf1	NotSignificant	Bacteria	Proteobacteria	Gammaproteobacteria	Xanthomonadales	Rhodanobacteraceae	Tahibacter
ASV157	0.641154	0.795121	1	low_Pi_vs_low	phr1/phl1	NotSignificant	Bacteria	Proteobacteria	Gammaproteobacteria	Xanthomonadales	Rhodanobacteraceae	Tahibacter
ASV157	-0.539144	0.842232	1	phf1_low+Pi_vs_phr1/phl1_low+Pi	InterGenotype	NotSignificant	Bacteria	Proteobacteria	Gammaproteobacteria	Xanthomonadales	Rhodanobacteraceae	Tahibacter
ASV157	0.441715	0.843131	1	phf1_low_vs_Col_0_low	InterGenotype	NotSignificant	Bacteria	Proteobacteria	Gammaproteobacteria	Xanthomonadales	Rhodanobacteraceae	Tahibacter
ASV157	0.467686	0.829203	1	phr1_phl1_low_vs_Col_0_low	InterGenotype	NotSignificant	Bacteria	Proteobacteria	Gammaproteobacteria	Xanthomonadales	Rhodanobacteraceae	Tahibacter
ASV157	-0.0259709	0.990442	1	phf1_low_vs_phr1/phl1_low	InterGenotype	NotSignificant	Bacteria	Proteobacteria	Gammaproteobacteria	Xanthomonadales	Rhodanobacteraceae	Tahibacter
ASV157	0.238615	0.9287	1	phr1_phl1_low+Pi_vs_Col_0_low+Pi	InterGenotype	NotSignificant	Bacteria	Proteobacteria	Gammaproteobacteria	Xanthomonadales	Rhodanobacteraceae	Tahibacter
ASV157	-0.30053	0.906432	1	phf1_low+Pi_vs_Col_0_low+Pi	InterGenotype	NotSignificant	Bacteria	Proteobacteria	Gammaproteobacteria	Xanthomonadales	Rhodanobacteraceae	Tahibacter
ASV158	-7.24851	0.163878	0.591944	low_Pi_vs_low	Col-0	NotSignificant	Bacteria	Actinobacteria	Actinobacteria	Streptomycetales	Streptomycetaceae	Streptomyces
ASV158	-0.832753	0.87517	1	low_Pi_vs_low	phf1	NotSignificant	Bacteria	Actinobacteria	Actinobacteria	Streptomycetales	Streptomycetaceae	Streptomyces
ASV158	-11.9739	0.0294536	0.122609	low_Pi_vs_low	phr1/phl1	NotSignificant	Bacteria	Actinobacteria	Actinobacteria	Streptomycetales	Streptomycetaceae	Streptomyces
ASV158	3.77998	0.440722	1	phf1_low_vs_Col_0_low	InterGenotype	NotSignificant	Bacteria	Actinobacteria	Actinobacteria	Streptomycetales	Streptomycetaceae	Streptomyces
ASV158	13.6347	0.00401581	0.0233063	phr1_phl1_low_vs_Col_0_low	InterGenotype	phr1/phl1	Bacteria	Actinobacteria	Actinobacteria	Streptomycetales	Streptomycetaceae	Streptomyces
ASV158	8.90934	0.130341	0.448674	phr1_phl1_low+Pi_vs_Col_0_low+Pi	InterGenotype	NotSignificant	Bacteria	Actinobacteria	Actinobacteria	Streptomycetales	Streptomycetaceae	Streptomyces
ASV158	10.1957	0.0690272	0.297334	phf1_low+Pi_vs_Col_0_low+Pi	InterGenotype	NotSignificant	Bacteria	Actinobacteria	Actinobacteria	Streptomycetales	Streptomycetaceae	Streptomyces
ASV158	-9.85476	0.0375912	0.164564	phf1_low_vs_phr1/phl1_low	InterGenotype	NotSignificant	Bacteria	Actinobacteria	Actinobacteria	Streptomycetales	Streptomycetaceae	Streptomyces
ASV158	1.2864	0.83288	1	phf1_low+Pi_vs_phr1/phl1_low+Pi	InterGenotype	NotSignificant	Bacteria	Actinobacteria	Actinobacteria	Streptomycetales	Streptomycetaceae	Streptomyces
ASV159	-1.16872	0.803667	1	low_Pi_vs_low	Col-0	NotSignificant	Bacteria	Acidobacteria	Blastocatellia_(Subgroup_4)	Pyrinomonadales	Pyrinomonadaceae	RB41
ASV159	3.98696	0.412131	1	low_Pi_vs_low	phf1	NotSignificant	Bacteria	Acidobacteria	Blastocatellia_(Subgroup_4)	Pyrinomonadales	Pyrinomonadaceae	RB41
ASV159	-16.4378	0.00135386	0.00734365	low_Pi_vs_low	phr1/phl1	NotSignificant	Bacteria	Acidobacteria	Blastocatellia_(Subgroup_4)	Pyrinomonadales	Pyrinomonadaceae	RB41
ASV159	1.72716	0.693827	1	phf1_low_vs_phr1/phl1_low	InterGenotype	NotSignificant	Bacteria	Acidobacteria	Blastocatellia_(Subgroup_4)	Pyrinomonadales	Pyrinomonadaceae	RB41
ASV159	-6.69656	0.135186	0.537739	phf1_low_vs_Col_0_low	InterGenotype	NotSignificant	Bacteria	Acidobacteria	Blastocatellia_(Subgroup_4)	Pyrinomonadales	Pyrinomonadaceae	RB41
ASV159	22.1519	8.64825e-05	0.00079161	phf1_low+Pi_vs_phr1/phl1_low+Pi	InterGenotype	phf1	Bacteria	Acidobacteria	Blastocatellia_(Subgroup_4)	Pyrinomonadales	Pyrinomonadaceae	RB41
ASV159	-23.6928	1.23828e-05	0.000121953	phr1_phl1_low+Pi_vs_Col_0_low+Pi	InterGenotype	Col-0	Bacteria	Acidobacteria	Blastocatellia_(Subgroup_4)	Pyrinomonadales	Pyrinomonadaceae	RB41
ASV159	-1.54088	0.762121	1	phf1_low+Pi_vs_Col_0_low+Pi	InterGenotype	NotSignificant	Bacteria	Acidobacteria	Blastocatellia_(Subgroup_4)	Pyrinomonadales	Pyrinomonadaceae	RB41
ASV159	-8.42372	0.0522409	0.222681	phr1_phl1_low_vs_Col_0_low	InterGenotype	NotSignificant	Bacteria	Acidobacteria	Blastocatellia_(Subgroup_4)	Pyrinomonadales	Pyrinomonadaceae	RB41
ASV160	0.58308	0.74289	1	low_Pi_vs_low	Col-0	NotSignificant	Bacteria	Proteobacteria	Gammaproteobacteria	Betaproteobacteriales	Burkholderiaceae	Ideonella
ASV160	-0.370958	0.83993	1	low_Pi_vs_low	phf1	NotSignificant	Bacteria	Proteobacteria	Gammaproteobacteria	Betaproteobacteriales	Burkholderiaceae	Ideonella
ASV160	0.0625485	0.973004	1	low_Pi_vs_low	phr1/phl1	NotSignificant	Bacteria	Proteobacteria	Gammaproteobacteria	Betaproteobacteriales	Burkholderiaceae	Ideonella
ASV160	1.023	0.539033	1	phf1_low_vs_Col_0_low	InterGenotype	NotSignificant	Bacteria	Proteobacteria	Gammaproteobacteria	Betaproteobacteriales	Burkholderiaceae	Ideonella
ASV160	-0.334114	0.871952	1	phf1_low+Pi_vs_phr1/phl1_low+Pi	InterGenotype	NotSignificant	Bacteria	Proteobacteria	Gammaproteobacteria	Betaproteobacteriales	Burkholderiaceae	Ideonella
ASV160	0.923612	0.567425	1	phr1_phl1_low_vs_Col_0_low	InterGenotype	NotSignificant	Bacteria	Proteobacteria	Gammaproteobacteria	Betaproteobacteriales	Burkholderiaceae	Ideonella
ASV160	0.0689664	0.971775	1	phf1_low+Pi_vs_Col_0_low+Pi	InterGenotype	NotSignificant	Bacteria	Proteobacteria	Gammaproteobacteria	Betaproteobacteriales	Burkholderiaceae	Ideonella
ASV160	0.0993931	0.9508	1	phf1_low_vs_phr1/phl1_low	InterGenotype	NotSignificant	Bacteria	Proteobacteria	Gammaproteobacteria	Betaproteobacteriales	Burkholderiaceae	Ideonella
ASV160	0.40308	0.839017	1	phr1_phl1_low+Pi_vs_Col_0_low+Pi	InterGenotype	NotSignificant	Bacteria	Proteobacteria	Gammaproteobacteria	Betaproteobacteriales	Burkholderiaceae	Ideonella
ASV161	2.7436	0.50999	1	low_Pi_vs_low	Col-0	NotSignificant	Bacteria	Proteobacteria	Gammaproteobacteria	Betaproteobacteriales	Methylophilaceae	Methylotenera
ASV161	-0.963226	0.820613	1	low_Pi_vs_low	phf1	NotSignificant	Bacteria	Proteobacteria	Gammaproteobacteria	Betaproteobacteriales	Methylophilaceae	Methylotenera
ASV161	0	1	1	low_Pi_vs_low	phr1/phl1	NotSignificant	Bacteria	Proteobacteria	Gammaproteobacteria	Betaproteobacteriales	Methylophilaceae	Methylotenera
ASV161	-2.58095	0.505325	1	phr1_phl1_low_vs_Col_0_low	InterGenotype	NotSignificant	Bacteria	Proteobacteria	Gammaproteobacteria	Betaproteobacteriales	Methylophilaceae	Methylotenera
ASV161	3.10144	0.430474	1	phf1_low_vs_Col_0_low	InterGenotype	NotSignificant	Bacteria	Proteobacteria	Gammaproteobacteria	Betaproteobacteriales	Methylophilaceae	Methylotenera
ASV161	-4.19429	0.380407	1	phr1_phl1_low+Pi_vs_Col_0_low+Pi	InterGenotype	NotSignificant	Bacteria	Proteobacteria	Gammaproteobacteria	Betaproteobacteriales	Methylophilaceae	Methylotenera
ASV161	3.58891	0.471499	1	phf1_low+Pi_vs_phr1/phl1_low+Pi	InterGenotype	NotSignificant	Bacteria	Proteobacteria	Gammaproteobacteria	Betaproteobacteriales	Methylophilaceae	Methylotenera
ASV161	-0.605387	0.892635	1	phf1_low+Pi_vs_Col_0_low+Pi	InterGenotype	NotSignificant	Bacteria	Proteobacteria	Gammaproteobacteria	Betaproteobacteriales	Methylophilaceae	Methylotenera
ASV161	5.68239	0.139304	0.464397	phf1_low_vs_phr1/phl1_low	InterGenotype	NotSignificant	Bacteria	Proteobacteria	Gammaproteobacteria	Betaproteobacteriales	Methylophilaceae	Methylotenera
ASV162	0.292789	0.903813	1	low_Pi_vs_low	Col-0	NotSignificant	Bacteria	Proteobacteria	Deltaproteobacteria	Myxococcales	Haliangiaceae	Haliangium
ASV162	0.00572568	0.998114	1	low_Pi_vs_low	phf1	NotSignificant	Bacteria	Proteobacteria	Deltaproteobacteria	Myxococcales	Haliangiaceae	Haliangium
ASV162	0.222418	0.929116	1	low_Pi_vs_low	phr1/phl1	NotSignificant	Bacteria	Proteobacteria	Deltaproteobacteria	Myxococcales	Haliangiaceae	Haliangium
ASV162	0.343281	0.879235	1	phf1_low_vs_Col_0_low	InterGenotype	NotSignificant	Bacteria	Proteobacteria	Deltaproteobacteria	Myxococcales	Haliangiaceae	Haliangium
ASV162	0.445267	0.868985	1	phr1_phl1_low+Pi_vs_Col_0_low+Pi	InterGenotype	NotSignificant	Bacteria	Proteobacteria	Deltaproteobacteria	Myxococcales	Haliangiaceae	Haliangium
ASV162	0.515638	0.814213	1	phr1_phl1_low_vs_Col_0_low	InterGenotype	NotSignificant	Bacteria	Proteobacteria	Deltaproteobacteria	Myxococcales	Haliangiaceae	Haliangium
ASV162	-0.38905	0.887239	1	phf1_low+Pi_vs_phr1/phl1_low+Pi	InterGenotype	NotSignificant	Bacteria	Proteobacteria	Deltaproteobacteria	Myxococcales	Haliangiaceae	Haliangium
ASV162	0.0562176	0.982668	1	phf1_low+Pi_vs_Col_0_low+Pi	InterGenotype	NotSignificant	Bacteria	Proteobacteria	Deltaproteobacteria	Myxococcales	Haliangiaceae	Haliangium
ASV162	-0.172358	0.937389	1	phf1_low_vs_phr1/phl1_low	InterGenotype	NotSignificant	Bacteria	Proteobacteria	Deltaproteobacteria	Myxococcales	Haliangiaceae	Haliangium
ASV163	-3.70387	0.14732	0.548112	low_Pi_vs_low	Col-0	NotSignificant	Bacteria	Proteobacteria	Gammaproteobacteria	Betaproteobacteriales	SC-I-84	NA
ASV163	-2.53213	0.340218	0.961564	low_Pi_vs_low	phf1	NotSignificant	Bacteria	Proteobacteria	Gammaproteobacteria	Betaproteobacteriales	SC-I-84	NA
ASV163	1.52506	0.57253	1	low_Pi_vs_low	phr1/phl1	NotSignificant	Bacteria	Proteobacteria	Gammaproteobacteria	Betaproteobacteriales	SC-I-84	NA
ASV163	-3.58205	0.136105	0.538105	phf1_low_vs_Col_0_low	InterGenotype	NotSignificant	Bacteria	Proteobacteria	Gammaproteobacteria	Betaproteobacteriales	SC-I-84	NA
ASV163	-2.41031	0.390789	1	phf1_low+Pi_vs_Col_0_low+Pi	InterGenotype	NotSignificant	Bacteria	Proteobacteria	Gammaproteobacteria	Betaproteobacteriales	SC-I-84	NA
ASV163	-2.41343	0.298684	0.80263	phr1_phl1_low_vs_Col_0_low	InterGenotype	NotSignificant	Bacteria	Proteobacteria	Gammaproteobacteria	Betaproteobacteriales	SC-I-84	NA
ASV163	-1.16862	0.61615	1	phf1_low_vs_phr1/phl1_low	InterGenotype	NotSignificant	Bacteria	Proteobacteria	Gammaproteobacteria	Betaproteobacteriales	SC-I-84	NA
ASV163	2.8155	0.331526	0.929991	phr1_phl1_low+Pi_vs_Col_0_low+Pi	InterGenotype	NotSignificant	Bacteria	Proteobacteria	Gammaproteobacteria	Betaproteobacteriales	SC-I-84	NA
ASV163	-5.22581	0.0861938	0.359736	phf1_low+Pi_vs_phr1/phl1_low+Pi	InterGenotype	NotSignificant	Bacteria	Proteobacteria	Gammaproteobacteria	Betaproteobacteriales	SC-I-84	NA
ASV165	-4.7535	0.16331	0.591551	low_Pi_vs_low	Col-0	NotSignificant	Bacteria	Proteobacteria	Alphaproteobacteria	Sphingomonadales	Sphingomonadaceae	Sphingomonas
ASV165	-2.21377	0.52159	1	low_Pi_vs_low	phf1	NotSignificant	Bacteria	Proteobacteria	Alphaproteobacteria	Sphingomonadales	Sphingomonadaceae	Sphingomonas
ASV165	7.72657	0.0309613	0.127241	low_Pi_vs_low	phr1/phl1	NotSignificant	Bacteria	Proteobacteria	Alphaproteobacteria	Sphingomonadales	Sphingomonadaceae	Sphingomonas
ASV165	-8.57716	0.0307973	0.148103	phf1_low+Pi_vs_phr1/phl1_low+Pi	InterGenotype	NotSignificant	Bacteria	Proteobacteria	Alphaproteobacteria	Sphingomonadales	Sphingomonadaceae	Sphingomonas
ASV165	1.36318	0.659997	1	phf1_low_vs_phr1/phl1_low	InterGenotype	NotSignificant	Bacteria	Proteobacteria	Alphaproteobacteria	Sphingomonadales	Sphingomonadaceae	Sphingomonas
ASV165	1.74488	0.635251	1	phf1_low+Pi_vs_Col_0_low+Pi	InterGenotype	NotSignificant	Bacteria	Proteobacteria	Alphaproteobacteria	Sphingomonadales	Sphingomonadaceae	Sphingomonas
ASV165	-2.15803	0.484647	1	phr1_phl1_low_vs_Col_0_low	InterGenotype	NotSignificant	Bacteria	Proteobacteria	Alphaproteobacteria	Sphingomonadales	Sphingomonadaceae	Sphingomonas
ASV165	-0.79485	0.803107	1	phf1_low_vs_Col_0_low	InterGenotype	NotSignificant	Bacteria	Proteobacteria	Alphaproteobacteria	Sphingomonadales	Sphingomonadaceae	Sphingomonas
ASV165	10.322	0.0073753	0.0335639	phr1_phl1_low+Pi_vs_Col_0_low+Pi	InterGenotype	phr1/phl1	Bacteria	Proteobacteria	Alphaproteobacteria	Sphingomonadales	Sphingomonadaceae	Sphingomonas
ASV166	1.79771	0.439407	1	low_Pi_vs_low	Col-0	NotSignificant	Bacteria	Bacteroidetes	Bacteroidia	Sphingobacteriales	env.OPS_17	NA
ASV166	1.00665	0.674242	1	low_Pi_vs_low	phf1	NotSignificant	Bacteria	Bacteroidetes	Bacteroidia	Sphingobacteriales	env.OPS_17	NA
ASV166	-1.49373	0.536792	1	low_Pi_vs_low	phr1/phl1	NotSignificant	Bacteria	Bacteroidetes	Bacteroidia	Sphingobacteriales	env.OPS_17	NA
ASV166	0.357772	0.894217	1	phf1_low+Pi_vs_phr1/phl1_low+Pi	InterGenotype	NotSignificant	Bacteria	Bacteroidetes	Bacteroidia	Sphingobacteriales	env.OPS_17	NA
ASV166	0.892272	0.675459	1	phr1_phl1_low_vs_Col_0_low	InterGenotype	NotSignificant	Bacteria	Bacteroidetes	Bacteroidia	Sphingobacteriales	env.OPS_17	NA
ASV166	-2.1426	0.315373	0.817655	phf1_low_vs_phr1/phl1_low	InterGenotype	NotSignificant	Bacteria	Bacteroidetes	Bacteroidia	Sphingobacteriales	env.OPS_17	NA
ASV166	-1.25033	0.570031	1	phf1_low_vs_Col_0_low	InterGenotype	NotSignificant	Bacteria	Bacteroidetes	Bacteroidia	Sphingobacteriales	env.OPS_17	NA
ASV166	-2.39917	0.353764	0.975414	phr1_phl1_low+Pi_vs_Col_0_low+Pi	InterGenotype	NotSignificant	Bacteria	Bacteroidetes	Bacteroidia	Sphingobacteriales	env.OPS_17	NA
ASV166	-2.04139	0.417973	1	phf1_low+Pi_vs_Col_0_low+Pi	InterGenotype	NotSignificant	Bacteria	Bacteroidetes	Bacteroidia	Sphingobacteriales	env.OPS_17	NA
ASV168	1.79996	0.242503	0.782911	low_Pi_vs_low	Col-0	NotSignificant	Bacteria	Proteobacteria	Alphaproteobacteria	Rhizobiales	Rhizobiaceae	Allorhizobium-Neorhizobium-Pararhizobium-Rhizobium
ASV168	-0.775608	0.634302	1	low_Pi_vs_low	phf1	NotSignificant	Bacteria	Proteobacteria	Alphaproteobacteria	Rhizobiales	Rhizobiaceae	Allorhizobium-Neorhizobium-Pararhizobium-Rhizobium
ASV168	0.0319602	0.985219	1	low_Pi_vs_low	phr1/phl1	NotSignificant	Bacteria	Proteobacteria	Alphaproteobacteria	Rhizobiales	Rhizobiaceae	Allorhizobium-Neorhizobium-Pararhizobium-Rhizobium
ASV168	1.16289	0.432592	1	phf1_low_vs_Col_0_low	InterGenotype	NotSignificant	Bacteria	Proteobacteria	Alphaproteobacteria	Rhizobiales	Rhizobiaceae	Allorhizobium-Neorhizobium-Pararhizobium-Rhizobium
ASV168	-1.37363	0.446916	1	phr1_phl1_low+Pi_vs_Col_0_low+Pi	InterGenotype	NotSignificant	Bacteria	Proteobacteria	Alphaproteobacteria	Rhizobiales	Rhizobiaceae	Allorhizobium-Neorhizobium-Pararhizobium-Rhizobium
ASV168	-0.039049	0.983998	1	phf1_low+Pi_vs_phr1/phl1_low+Pi	InterGenotype	NotSignificant	Bacteria	Proteobacteria	Alphaproteobacteria	Rhizobiales	Rhizobiaceae	Allorhizobium-Neorhizobium-Pararhizobium-Rhizobium
ASV168	-1.41268	0.402982	1	phf1_low+Pi_vs_Col_0_low+Pi	InterGenotype	NotSignificant	Bacteria	Proteobacteria	Alphaproteobacteria	Rhizobiales	Rhizobiaceae	Allorhizobium-Neorhizobium-Pararhizobium-Rhizobium
ASV168	0.768519	0.590441	1	phf1_low_vs_phr1/phl1_low	InterGenotype	NotSignificant	Bacteria	Proteobacteria	Alphaproteobacteria	Rhizobiales	Rhizobiaceae	Allorhizobium-Neorhizobium-Pararhizobium-Rhizobium
ASV168	0.39437	0.782941	1	phr1_phl1_low_vs_Col_0_low	InterGenotype	NotSignificant	Bacteria	Proteobacteria	Alphaproteobacteria	Rhizobiales	Rhizobiaceae	Allorhizobium-Neorhizobium-Pararhizobium-Rhizobium
ASV170	-1.21728	0.813007	1	low_Pi_vs_low	Col-0	NotSignificant	Bacteria	Actinobacteria	Actinobacteria	Pseudonocardiales	Pseudonocardiaceae	Pseudonocardia
ASV170	8.35395	0.114224	0.428939	low_Pi_vs_low	phf1	NotSignificant	Bacteria	Actinobacteria	Actinobacteria	Pseudonocardiales	Pseudonocardiaceae	Pseudonocardia
ASV170	0	1	1	low_Pi_vs_low	phr1/phl1	NotSignificant	Bacteria	Actinobacteria	Actinobacteria	Pseudonocardiales	Pseudonocardiaceae	Pseudonocardia
ASV170	26.2034	1.79379e-05	0.000184063	phf1_low+Pi_vs_phr1/phl1_low+Pi	InterGenotype	phf1	Bacteria	Actinobacteria	Actinobacteria	Pseudonocardiales	Pseudonocardiaceae	Pseudonocardia
ASV170	-20.7934	0.000400239	0.00257914	phr1_phl1_low+Pi_vs_Col_0_low+Pi	InterGenotype	Col-0	Bacteria	Actinobacteria	Actinobacteria	Pseudonocardiales	Pseudonocardiaceae	Pseudonocardia
ASV170	20.8656	1.14897e-05	8.56938e-05	phf1_low_vs_phr1/phl1_low	InterGenotype	phf1	Bacteria	Actinobacteria	Actinobacteria	Pseudonocardiales	Pseudonocardiaceae	Pseudonocardia
ASV170	5.40995	0.331262	1	phf1_low+Pi_vs_Col_0_low+Pi	InterGenotype	NotSignificant	Bacteria	Actinobacteria	Actinobacteria	Pseudonocardiales	Pseudonocardiaceae	Pseudonocardia
ASV170	-25.0269	1.26198e-07	2.78499e-06	phr1_phl1_low_vs_Col_0_low	InterGenotype	Col-0	Bacteria	Actinobacteria	Actinobacteria	Pseudonocardiales	Pseudonocardiaceae	Pseudonocardia
ASV170	-4.16127	0.393708	1	phf1_low_vs_Col_0_low	InterGenotype	NotSignificant	Bacteria	Actinobacteria	Actinobacteria	Pseudonocardiales	Pseudonocardiaceae	Pseudonocardia
ASV171	0.651416	0.609729	1	low_Pi_vs_low	Col-0	NotSignificant	Bacteria	Proteobacteria	Gammaproteobacteria	Betaproteobacteriales	Burkholderiaceae	NA
ASV171	-0.744326	0.585459	1	low_Pi_vs_low	phf1	NotSignificant	Bacteria	Proteobacteria	Gammaproteobacteria	Betaproteobacteriales	Burkholderiaceae	NA
ASV171	-2.23624	0.126368	0.427686	low_Pi_vs_low	phr1/phl1	NotSignificant	Bacteria	Proteobacteria	Gammaproteobacteria	Betaproteobacteriales	Burkholderiaceae	NA
ASV171	0.574106	0.641675	1	phf1_low_vs_Col_0_low	InterGenotype	NotSignificant	Bacteria	Proteobacteria	Gammaproteobacteria	Betaproteobacteriales	Burkholderiaceae	NA
ASV171	-0.218888	0.85367	1	phf1_low_vs_phr1/phl1_low	InterGenotype	NotSignificant	Bacteria	Proteobacteria	Gammaproteobacteria	Betaproteobacteriales	Burkholderiaceae	NA
ASV171	0.792993	0.505163	1	phr1_phl1_low_vs_Col_0_low	InterGenotype	NotSignificant	Bacteria	Proteobacteria	Gammaproteobacteria	Betaproteobacteriales	Burkholderiaceae	NA
ASV171	-2.09467	0.169466	0.551534	phr1_phl1_low+Pi_vs_Col_0_low+Pi	InterGenotype	NotSignificant	Bacteria	Proteobacteria	Gammaproteobacteria	Betaproteobacteriales	Burkholderiaceae	NA
ASV171	1.27303	0.442107	1	phf1_low+Pi_vs_phr1/phl1_low+Pi	InterGenotype	NotSignificant	Bacteria	Proteobacteria	Gammaproteobacteria	Betaproteobacteriales	Burkholderiaceae	NA
ASV171	-0.821636	0.559345	1	phf1_low+Pi_vs_Col_0_low+Pi	InterGenotype	NotSignificant	Bacteria	Proteobacteria	Gammaproteobacteria	Betaproteobacteriales	Burkholderiaceae	NA
ASV172	-5.18559	0.0514919	0.244701	low_Pi_vs_low	Col-0	NotSignificant	Bacteria	Acidobacteria	Blastocatellia_(Subgroup_4)	Blastocatellales	Blastocatellaceae	NA
ASV172	-1.82671	0.50352	1	low_Pi_vs_low	phf1	NotSignificant	Bacteria	Acidobacteria	Blastocatellia_(Subgroup_4)	Blastocatellales	Blastocatellaceae	NA
ASV172	-1.54049	0.591207	1	low_Pi_vs_low	phr1/phl1	NotSignificant	Bacteria	Acidobacteria	Blastocatellia_(Subgroup_4)	Blastocatellales	Blastocatellaceae	NA
ASV172	-0.0849925	0.978092	1	phr1_phl1_low+Pi_vs_Col_0_low+Pi	InterGenotype	NotSignificant	Bacteria	Acidobacteria	Blastocatellia_(Subgroup_4)	Blastocatellales	Blastocatellaceae	NA
ASV172	-4.38164	0.0775102	0.364049	phf1_low_vs_Col_0_low	InterGenotype	NotSignificant	Bacteria	Acidobacteria	Blastocatellia_(Subgroup_4)	Blastocatellales	Blastocatellaceae	NA
ASV172	-0.937773	0.76914	1	phf1_low+Pi_vs_phr1/phl1_low+Pi	InterGenotype	NotSignificant	Bacteria	Acidobacteria	Blastocatellia_(Subgroup_4)	Blastocatellales	Blastocatellaceae	NA
ASV172	-0.651555	0.787874	1	phf1_low_vs_phr1/phl1_low	InterGenotype	NotSignificant	Bacteria	Acidobacteria	Blastocatellia_(Subgroup_4)	Blastocatellales	Blastocatellaceae	NA
ASV172	-1.02277	0.725424	1	phf1_low+Pi_vs_Col_0_low+Pi	InterGenotype	NotSignificant	Bacteria	Acidobacteria	Blastocatellia_(Subgroup_4)	Blastocatellales	Blastocatellaceae	NA
ASV172	-3.73009	0.119549	0.423304	phr1_phl1_low_vs_Col_0_low	InterGenotype	NotSignificant	Bacteria	Acidobacteria	Blastocatellia_(Subgroup_4)	Blastocatellales	Blastocatellaceae	NA
ASV173	-17.2667	0.000891537	0.00668031	low_Pi_vs_low	Col-0	low	Bacteria	Patescibacteria	Saccharimonadia	Saccharimonadales	NA	NA
ASV173	-5.29096	0.313603	0.91415	low_Pi_vs_low	phf1	low	Bacteria	Patescibacteria	Saccharimonadia	Saccharimonadales	NA	NA
ASV173	-0.777616	0.887661	1	low_Pi_vs_low	phr1/phl1	low	Bacteria	Patescibacteria	Saccharimonadia	Saccharimonadales	NA	NA
ASV173	6.4755	0.170002	0.534908	phf1_low_vs_phr1/phl1_low	InterGenotype	NotSignificant	Bacteria	Patescibacteria	Saccharimonadia	Saccharimonadales	NA	NA
ASV173	14.8284	0.0118291	0.0519257	phr1_phl1_low+Pi_vs_Col_0_low+Pi	InterGenotype	phr1/phl1	Bacteria	Patescibacteria	Saccharimonadia	Saccharimonadales	NA	NA
ASV173	1.96215	0.746987	1	phf1_low+Pi_vs_phr1/phl1_low+Pi	InterGenotype	NotSignificant	Bacteria	Patescibacteria	Saccharimonadia	Saccharimonadales	NA	NA
ASV173	-1.66069	0.725685	1	phr1_phl1_low_vs_Col_0_low	InterGenotype	NotSignificant	Bacteria	Patescibacteria	Saccharimonadia	Saccharimonadales	NA	NA
ASV173	16.7906	0.00263834	0.0153443	phf1_low+Pi_vs_Col_0_low+Pi	InterGenotype	phf1	Bacteria	Patescibacteria	Saccharimonadia	Saccharimonadales	NA	NA
ASV173	4.81481	0.322985	0.978061	phf1_low_vs_Col_0_low	InterGenotype	NotSignificant	Bacteria	Patescibacteria	Saccharimonadia	Saccharimonadales	NA	NA
ASV174	-4.40406	0.18564	0.647329	low_Pi_vs_low	Col-0	NotSignificant	Bacteria	Proteobacteria	Alphaproteobacteria	Micropepsales	Micropepsaceae	NA
ASV174	-19.4368	2.30058e-08	4.5756e-07	low_Pi_vs_low	phf1	NotSignificant	Bacteria	Proteobacteria	Alphaproteobacteria	Micropepsales	Micropepsaceae	NA
ASV174	2.37981	0.496357	1	low_Pi_vs_low	phr1/phl1	NotSignificant	Bacteria	Proteobacteria	Alphaproteobacteria	Micropepsales	Micropepsaceae	NA
ASV174	3.57534	0.342136	0.94874	phr1_phl1_low+Pi_vs_Col_0_low+Pi	InterGenotype	NotSignificant	Bacteria	Proteobacteria	Alphaproteobacteria	Micropepsales	Micropepsaceae	NA
ASV174	-1.50493	0.627373	1	phf1_low_vs_Col_0_low	InterGenotype	NotSignificant	Bacteria	Proteobacteria	Alphaproteobacteria	Micropepsales	Micropepsaceae	NA
ASV174	1.7036	0.571717	1	phf1_low_vs_phr1/phl1_low	InterGenotype	NotSignificant	Bacteria	Proteobacteria	Alphaproteobacteria	Micropepsales	Micropepsaceae	NA
ASV174	-3.20853	0.286501	0.784954	phr1_phl1_low_vs_Col_0_low	InterGenotype	NotSignificant	Bacteria	Proteobacteria	Alphaproteobacteria	Micropepsales	Micropepsaceae	NA
ASV174	-16.5376	7.88505e-06	8.70056e-05	phf1_low+Pi_vs_Col_0_low+Pi	InterGenotype	Col-0	Bacteria	Proteobacteria	Alphaproteobacteria	Micropepsales	Micropepsaceae	NA
ASV174	-20.113	4.33072e-07	8.20799e-06	phf1_low+Pi_vs_phr1/phl1_low+Pi	InterGenotype	phr1/phl1	Bacteria	Proteobacteria	Alphaproteobacteria	Micropepsales	Micropepsaceae	NA
ASV175	0.786359	0.600037	1	low_Pi_vs_low	Col-0	NotSignificant	Bacteria	Proteobacteria	Gammaproteobacteria	Betaproteobacteriales	Burkholderiaceae	NA
ASV175	-0.131803	0.934108	1	low_Pi_vs_low	phf1	NotSignificant	Bacteria	Proteobacteria	Gammaproteobacteria	Betaproteobacteriales	Burkholderiaceae	NA
ASV175	-2.48647	0.144919	0.479392	low_Pi_vs_low	phr1/phl1	NotSignificant	Bacteria	Proteobacteria	Gammaproteobacteria	Betaproteobacteriales	Burkholderiaceae	NA
ASV175	-0.271312	0.845849	1	phf1_low_vs_phr1/phl1_low	InterGenotype	NotSignificant	Bacteria	Proteobacteria	Gammaproteobacteria	Betaproteobacteriales	Burkholderiaceae	NA
ASV175	-0.197701	0.887257	1	phr1_phl1_low_vs_Col_0_low	InterGenotype	NotSignificant	Bacteria	Proteobacteria	Gammaproteobacteria	Betaproteobacteriales	Burkholderiaceae	NA
ASV175	-0.469013	0.745992	1	phf1_low_vs_Col_0_low	InterGenotype	NotSignificant	Bacteria	Proteobacteria	Gammaproteobacteria	Betaproteobacteriales	Burkholderiaceae	NA
ASV175	-1.38718	0.399581	1	phf1_low+Pi_vs_Col_0_low+Pi	InterGenotype	NotSignificant	Bacteria	Proteobacteria	Gammaproteobacteria	Betaproteobacteriales	Burkholderiaceae	NA
ASV175	2.08336	0.277563	0.883704	phf1_low+Pi_vs_phr1/phl1_low+Pi	InterGenotype	NotSignificant	Bacteria	Proteobacteria	Gammaproteobacteria	Betaproteobacteriales	Burkholderiaceae	NA
ASV175	-3.47053	0.0517146	0.201725	phr1_phl1_low+Pi_vs_Col_0_low+Pi	InterGenotype	NotSignificant	Bacteria	Proteobacteria	Gammaproteobacteria	Betaproteobacteriales	Burkholderiaceae	NA
ASV176	-0.172075	0.945615	1	low_Pi_vs_low	Col-0	NotSignificant	Bacteria	Proteobacteria	Gammaproteobacteria	Betaproteobacteriales	Burkholderiaceae	Variovorax
ASV176	-6.03921	0.0239414	0.117233	low_Pi_vs_low	phf1	NotSignificant	Bacteria	Proteobacteria	Gammaproteobacteria	Betaproteobacteriales	Burkholderiaceae	Variovorax
ASV176	3.18838	0.2361	0.71228	low_Pi_vs_low	phr1/phl1	NotSignificant	Bacteria	Proteobacteria	Gammaproteobacteria	Betaproteobacteriales	Burkholderiaceae	Variovorax
ASV176	-6.57252	0.019185	0.0971919	phf1_low+Pi_vs_Col_0_low+Pi	InterGenotype	Col-0	Bacteria	Proteobacteria	Gammaproteobacteria	Betaproteobacteriales	Burkholderiaceae	Variovorax
ASV176	-2.65243	0.251914	0.729303	phr1_phl1_low_vs_Col_0_low	InterGenotype	NotSignificant	Bacteria	Proteobacteria	Gammaproteobacteria	Betaproteobacteriales	Burkholderiaceae	Variovorax
ASV176	0.708026	0.804666	1	phr1_phl1_low+Pi_vs_Col_0_low+Pi	InterGenotype	NotSignificant	Bacteria	Proteobacteria	Gammaproteobacteria	Betaproteobacteriales	Burkholderiaceae	Variovorax
ASV176	-0.705378	0.767127	1	phf1_low_vs_Col_0_low	InterGenotype	NotSignificant	Bacteria	Proteobacteria	Gammaproteobacteria	Betaproteobacteriales	Burkholderiaceae	Variovorax
ASV176	-7.28054	0.017661	0.0889123	phf1_low+Pi_vs_phr1/phl1_low+Pi	InterGenotype	phr1/phl1	Bacteria	Proteobacteria	Gammaproteobacteria	Betaproteobacteriales	Burkholderiaceae	Variovorax
ASV176	1.94706	0.400337	0.931898	phf1_low_vs_phr1/phl1_low	InterGenotype	NotSignificant	Bacteria	Proteobacteria	Gammaproteobacteria	Betaproteobacteriales	Burkholderiaceae	Variovorax
ASV178	-2.74449	0.101021	0.410971	low_Pi_vs_low	Col-0	NotSignificant	Bacteria	Proteobacteria	Gammaproteobacteria	Xanthomonadales	Rhodanobacteraceae	Rhodanobacter
ASV178	-1.95516	0.264032	0.8102	low_Pi_vs_low	phf1	NotSignificant	Bacteria	Proteobacteria	Gammaproteobacteria	Xanthomonadales	Rhodanobacteraceae	Rhodanobacter
ASV178	0.225147	0.90022	1	low_Pi_vs_low	phr1/phl1	NotSignificant	Bacteria	Proteobacteria	Gammaproteobacteria	Xanthomonadales	Rhodanobacteraceae	Rhodanobacter
ASV178	0.0719117	0.970077	1	phr1_phl1_low+Pi_vs_Col_0_low+Pi	InterGenotype	NotSignificant	Bacteria	Proteobacteria	Gammaproteobacteria	Xanthomonadales	Rhodanobacteraceae	Rhodanobacter
ASV178	-2.89772	0.0577845	0.238084	phr1_phl1_low_vs_Col_0_low	InterGenotype	NotSignificant	Bacteria	Proteobacteria	Gammaproteobacteria	Xanthomonadales	Rhodanobacteraceae	Rhodanobacter
ASV178	0.385416	0.80118	1	phf1_low_vs_phr1/phl1_low	InterGenotype	NotSignificant	Bacteria	Proteobacteria	Gammaproteobacteria	Xanthomonadales	Rhodanobacteraceae	Rhodanobacter
ASV178	-1.79489	0.376643	1	phf1_low+Pi_vs_phr1/phl1_low+Pi	InterGenotype	NotSignificant	Bacteria	Proteobacteria	Gammaproteobacteria	Xanthomonadales	Rhodanobacteraceae	Rhodanobacter
ASV178	-2.51231	0.110232	0.46297	phf1_low_vs_Col_0_low	InterGenotype	NotSignificant	Bacteria	Proteobacteria	Gammaproteobacteria	Xanthomonadales	Rhodanobacteraceae	Rhodanobacter
ASV178	-1.72298	0.351734	1	phf1_low+Pi_vs_Col_0_low+Pi	InterGenotype	NotSignificant	Bacteria	Proteobacteria	Gammaproteobacteria	Xanthomonadales	Rhodanobacteraceae	Rhodanobacter
ASV179	0.488433	0.754403	1	low_Pi_vs_low	Col-0	NotSignificant	Bacteria	Proteobacteria	Deltaproteobacteria	Myxococcales	Polyangiaceae	NA
ASV179	1.37672	0.402713	1	low_Pi_vs_low	phf1	NotSignificant	Bacteria	Proteobacteria	Deltaproteobacteria	Myxococcales	Polyangiaceae	NA
ASV179	-4.15205	0.0203381	0.08714	low_Pi_vs_low	phr1/phl1	NotSignificant	Bacteria	Proteobacteria	Deltaproteobacteria	Myxococcales	Polyangiaceae	NA
ASV179	-1.28687	0.393679	1	phf1_low_vs_Col_0_low	InterGenotype	NotSignificant	Bacteria	Proteobacteria	Deltaproteobacteria	Myxococcales	Polyangiaceae	NA
ASV179	-0.398585	0.814453	1	phf1_low+Pi_vs_Col_0_low+Pi	InterGenotype	NotSignificant	Bacteria	Proteobacteria	Deltaproteobacteria	Myxococcales	Polyangiaceae	NA
ASV179	-3.95915	0.0342047	0.138452	phr1_phl1_low+Pi_vs_Col_0_low+Pi	InterGenotype	NotSignificant	Bacteria	Proteobacteria	Deltaproteobacteria	Myxococcales	Polyangiaceae	NA
ASV179	0.681332	0.639701	1	phr1_phl1_low_vs_Col_0_low	InterGenotype	NotSignificant	Bacteria	Proteobacteria	Deltaproteobacteria	Myxococcales	Polyangiaceae	NA
ASV179	-1.9682	0.176487	0.548882	phf1_low_vs_phr1/phl1_low	InterGenotype	NotSignificant	Bacteria	Proteobacteria	Deltaproteobacteria	Myxococcales	Polyangiaceae	NA
ASV179	3.56057	0.0740411	0.318931	phf1_low+Pi_vs_phr1/phl1_low+Pi	InterGenotype	NotSignificant	Bacteria	Proteobacteria	Deltaproteobacteria	Myxococcales	Polyangiaceae	NA
ASV180	-11.0303	0.0320505	0.162369	low_Pi_vs_low	Col-0	NotSignificant	Bacteria	Rokubacteria	NC10	Rokubacteriales	NA	NA
ASV180	24.4817	3.68311e-06	4.42798e-05	low_Pi_vs_low	phf1	NotSignificant	Bacteria	Rokubacteria	NC10	Rokubacteriales	NA	NA
ASV180	5.65522	0.302804	0.864925	low_Pi_vs_low	phr1/phl1	NotSignificant	Bacteria	Rokubacteria	NC10	Rokubacteriales	NA	NA
ASV180	5.77341	0.299378	0.940153	phf1_low+Pi_vs_Col_0_low+Pi	InterGenotype	NotSignificant	Bacteria	Rokubacteria	NC10	Rokubacteriales	NA	NA
ASV180	-29.7386	1.00902e-09	9.3457e-08	phf1_low_vs_Col_0_low	InterGenotype	Col-0	Bacteria	Rokubacteria	NC10	Rokubacteriales	NA	NA
ASV180	-12.319	0.00883812	0.0471464	phr1_phl1_low_vs_Col_0_low	InterGenotype	Col-0	Bacteria	Rokubacteria	NC10	Rokubacteriales	NA	NA
ASV180	-17.4196	0.00025487	0.00144576	phf1_low_vs_phr1/phl1_low	InterGenotype	phr1/phl1	Bacteria	Rokubacteria	NC10	Rokubacteriales	NA	NA
ASV180	4.36648	0.455525	1	phr1_phl1_low+Pi_vs_Col_0_low+Pi	InterGenotype	NotSignificant	Bacteria	Rokubacteria	NC10	Rokubacteriales	NA	NA
ASV180	1.40694	0.81655	1	phf1_low+Pi_vs_phr1/phl1_low+Pi	InterGenotype	NotSignificant	Bacteria	Rokubacteria	NC10	Rokubacteriales	NA	NA
ASV181	-8.51401	0.0787261	0.343707	low_Pi_vs_low	Col-0	NotSignificant	Bacteria	Proteobacteria	Deltaproteobacteria	Myxococcales	Haliangiaceae	Haliangium
ASV181	26.9315	6.75671e-08	1.20945e-06	low_Pi_vs_low	phf1	NotSignificant	Bacteria	Proteobacteria	Deltaproteobacteria	Myxococcales	Haliangiaceae	Haliangium
ASV181	-23.4051	6.72511e-06	7.03516e-05	low_Pi_vs_low	phr1/phl1	NotSignificant	Bacteria	Proteobacteria	Deltaproteobacteria	Myxococcales	Haliangiaceae	Haliangium
ASV181	-2.86306	0.516505	1	phr1_phl1_low_vs_Col_0_low	InterGenotype	NotSignificant	Bacteria	Proteobacteria	Deltaproteobacteria	Myxococcales	Haliangiaceae	Haliangium
ASV181	25.1635	1.26352e-05	0.000137247	phf1_low+Pi_vs_phr1/phl1_low+Pi	InterGenotype	phf1	Bacteria	Proteobacteria	Deltaproteobacteria	Myxococcales	Haliangiaceae	Haliangium
ASV181	-25.1731	1.74408e-08	2.06597e-07	phf1_low_vs_phr1/phl1_low	InterGenotype	phr1/phl1	Bacteria	Proteobacteria	Deltaproteobacteria	Myxococcales	Haliangiaceae	Haliangium
ASV181	7.40935	0.156953	0.573359	phf1_low+Pi_vs_Col_0_low+Pi	InterGenotype	NotSignificant	Bacteria	Proteobacteria	Deltaproteobacteria	Myxococcales	Haliangiaceae	Haliangium
ASV181	-28.0362	1.14325e-09	9.3457e-08	phf1_low_vs_Col_0_low	InterGenotype	Col-0	Bacteria	Proteobacteria	Deltaproteobacteria	Myxococcales	Haliangiaceae	Haliangium
ASV181	-17.7541	0.00138752	0.00773457	phr1_phl1_low+Pi_vs_Col_0_low+Pi	InterGenotype	Col-0	Bacteria	Proteobacteria	Deltaproteobacteria	Myxococcales	Haliangiaceae	Haliangium
ASV182	-1.90445	0.354843	0.997647	low_Pi_vs_low	Col-0	NotSignificant	Bacteria	Actinobacteria	Actinobacteria	Streptomycetales	Streptomycetaceae	Streptomyces
ASV182	-1.34555	0.532016	1	low_Pi_vs_low	phf1	NotSignificant	Bacteria	Actinobacteria	Actinobacteria	Streptomycetales	Streptomycetaceae	Streptomyces
ASV182	-1.63145	0.471189	1	low_Pi_vs_low	phr1/phl1	NotSignificant	Bacteria	Actinobacteria	Actinobacteria	Streptomycetales	Streptomycetaceae	Streptomyces
ASV182	0.926186	0.715305	1	phf1_low+Pi_vs_phr1/phl1_low+Pi	InterGenotype	NotSignificant	Bacteria	Actinobacteria	Actinobacteria	Streptomycetales	Streptomycetaceae	Streptomyces
ASV182	-1.36606	0.486667	1	phf1_low_vs_Col_0_low	InterGenotype	NotSignificant	Bacteria	Actinobacteria	Actinobacteria	Streptomycetales	Streptomycetaceae	Streptomyces
ASV182	-0.807157	0.719474	1	phf1_low+Pi_vs_Col_0_low+Pi	InterGenotype	NotSignificant	Bacteria	Actinobacteria	Actinobacteria	Streptomycetales	Streptomycetaceae	Streptomyces
ASV182	-2.00634	0.291166	0.792681	phr1_phl1_low_vs_Col_0_low	InterGenotype	NotSignificant	Bacteria	Actinobacteria	Actinobacteria	Streptomycetales	Streptomycetaceae	Streptomyces
ASV182	0.640285	0.736079	1	phf1_low_vs_phr1/phl1_low	InterGenotype	NotSignificant	Bacteria	Actinobacteria	Actinobacteria	Streptomycetales	Streptomycetaceae	Streptomyces
ASV182	-1.73334	0.467709	1	phr1_phl1_low+Pi_vs_Col_0_low+Pi	InterGenotype	NotSignificant	Bacteria	Actinobacteria	Actinobacteria	Streptomycetales	Streptomycetaceae	Streptomyces
ASV184	7.97725	0.121878	0.474265	low_Pi_vs_low	Col-0	NotSignificant	Bacteria	Patescibacteria	Saccharimonadia	Saccharimonadales	Saccharimonadaceae	NA
ASV184	27.5008	2.03372e-07	3.21208e-06	low_Pi_vs_low	phf1	NotSignificant	Bacteria	Patescibacteria	Saccharimonadia	Saccharimonadales	Saccharimonadaceae	NA
ASV184	0	1	1	low_Pi_vs_low	phr1/phl1	NotSignificant	Bacteria	Patescibacteria	Saccharimonadia	Saccharimonadales	Saccharimonadaceae	NA
ASV184	0	1	1	phf1_low_vs_phr1/phl1_low	InterGenotype	NotSignificant	Bacteria	Patescibacteria	Saccharimonadia	Saccharimonadales	Saccharimonadaceae	NA
ASV184	28.1295	4.20797e-06	5.74495e-05	phf1_low+Pi_vs_phr1/phl1_low+Pi	InterGenotype	phf1	Bacteria	Patescibacteria	Saccharimonadia	Saccharimonadales	Saccharimonadaceae	NA
ASV184	-17.94	0.000163655	0.00126147	phr1_phl1_low_vs_Col_0_low	InterGenotype	Col-0	Bacteria	Patescibacteria	Saccharimonadia	Saccharimonadales	Saccharimonadaceae	NA
ASV184	-19.6962	6.15038e-05	0.000812152	phf1_low_vs_Col_0_low	InterGenotype	Col-0	Bacteria	Patescibacteria	Saccharimonadia	Saccharimonadales	Saccharimonadaceae	NA
ASV184	-0.172627	0.975119	1	phf1_low+Pi_vs_Col_0_low+Pi	InterGenotype	NotSignificant	Bacteria	Patescibacteria	Saccharimonadia	Saccharimonadales	Saccharimonadaceae	NA
ASV184	-28.3021	1.45096e-06	1.98093e-05	phr1_phl1_low+Pi_vs_Col_0_low+Pi	InterGenotype	Col-0	Bacteria	Patescibacteria	Saccharimonadia	Saccharimonadales	Saccharimonadaceae	NA
ASV185	-0.0318395	0.980238	1	low_Pi_vs_low	Col-0	NotSignificant	Bacteria	Proteobacteria	Alphaproteobacteria	Rhizobiales	Rhizobiaceae	Mesorhizobium
ASV185	-0.513584	0.709253	1	low_Pi_vs_low	phf1	NotSignificant	Bacteria	Proteobacteria	Alphaproteobacteria	Rhizobiales	Rhizobiaceae	Mesorhizobium
ASV185	1.20576	0.408248	1	low_Pi_vs_low	phr1/phl1	NotSignificant	Bacteria	Proteobacteria	Alphaproteobacteria	Rhizobiales	Rhizobiaceae	Mesorhizobium
ASV185	0.523166	0.662597	1	phf1_low_vs_phr1/phl1_low	InterGenotype	NotSignificant	Bacteria	Proteobacteria	Alphaproteobacteria	Rhizobiales	Rhizobiaceae	Mesorhizobium
ASV185	0.961276	0.527083	1	phr1_phl1_low+Pi_vs_Col_0_low+Pi	InterGenotype	NotSignificant	Bacteria	Proteobacteria	Alphaproteobacteria	Rhizobiales	Rhizobiaceae	Mesorhizobium
ASV185	-0.276327	0.817712	1	phr1_phl1_low_vs_Col_0_low	InterGenotype	NotSignificant	Bacteria	Proteobacteria	Alphaproteobacteria	Rhizobiales	Rhizobiaceae	Mesorhizobium
ASV185	0.246839	0.842871	1	phf1_low_vs_Col_0_low	InterGenotype	NotSignificant	Bacteria	Proteobacteria	Alphaproteobacteria	Rhizobiales	Rhizobiaceae	Mesorhizobium
ASV185	-1.19618	0.469836	1	phf1_low+Pi_vs_phr1/phl1_low+Pi	InterGenotype	NotSignificant	Bacteria	Proteobacteria	Alphaproteobacteria	Rhizobiales	Rhizobiaceae	Mesorhizobium
ASV185	-0.234906	0.868393	1	phf1_low+Pi_vs_Col_0_low+Pi	InterGenotype	NotSignificant	Bacteria	Proteobacteria	Alphaproteobacteria	Rhizobiales	Rhizobiaceae	Mesorhizobium
ASV186	0.398013	0.871005	1	low_Pi_vs_low	Col-0	NotSignificant	Bacteria	Proteobacteria	Deltaproteobacteria	Myxococcales	Sandaracinaceae	NA
ASV186	-0.0546262	0.98223	1	low_Pi_vs_low	phf1	NotSignificant	Bacteria	Proteobacteria	Deltaproteobacteria	Myxococcales	Sandaracinaceae	NA
ASV186	1.07329	0.671552	1	low_Pi_vs_low	phr1/phl1	NotSignificant	Bacteria	Proteobacteria	Deltaproteobacteria	Myxococcales	Sandaracinaceae	NA
ASV186	0.847741	0.756334	1	phr1_phl1_low+Pi_vs_Col_0_low+Pi	InterGenotype	NotSignificant	Bacteria	Proteobacteria	Deltaproteobacteria	Myxococcales	Sandaracinaceae	NA
ASV186	0.172461	0.938091	1	phr1_phl1_low_vs_Col_0_low	InterGenotype	NotSignificant	Bacteria	Proteobacteria	Deltaproteobacteria	Myxococcales	Sandaracinaceae	NA
ASV186	0.0982305	0.964712	1	phf1_low_vs_phr1/phl1_low	InterGenotype	NotSignificant	Bacteria	Proteobacteria	Deltaproteobacteria	Myxococcales	Sandaracinaceae	NA
ASV186	0.270692	0.905759	1	phf1_low_vs_Col_0_low	InterGenotype	NotSignificant	Bacteria	Proteobacteria	Deltaproteobacteria	Myxococcales	Sandaracinaceae	NA
ASV186	-1.02969	0.71093	1	phf1_low+Pi_vs_phr1/phl1_low+Pi	InterGenotype	NotSignificant	Bacteria	Proteobacteria	Deltaproteobacteria	Myxococcales	Sandaracinaceae	NA
ASV186	-0.181948	0.944605	1	phf1_low+Pi_vs_Col_0_low+Pi	InterGenotype	NotSignificant	Bacteria	Proteobacteria	Deltaproteobacteria	Myxococcales	Sandaracinaceae	NA
ASV187	-0.962879	0.648379	1	low_Pi_vs_low	Col-0	NotSignificant	Bacteria	Proteobacteria	Gammaproteobacteria	Betaproteobacteriales	Burkholderiaceae	Massilia
ASV187	-0.501227	0.82053	1	low_Pi_vs_low	phf1	NotSignificant	Bacteria	Proteobacteria	Gammaproteobacteria	Betaproteobacteriales	Burkholderiaceae	Massilia
ASV187	0.422548	0.85521	1	low_Pi_vs_low	phr1/phl1	NotSignificant	Bacteria	Proteobacteria	Gammaproteobacteria	Betaproteobacteriales	Burkholderiaceae	Massilia
ASV187	-1.00156	0.619939	1	phf1_low_vs_Col_0_low	InterGenotype	NotSignificant	Bacteria	Proteobacteria	Gammaproteobacteria	Betaproteobacteriales	Burkholderiaceae	Massilia
ASV187	-0.53991	0.814567	1	phf1_low+Pi_vs_Col_0_low+Pi	InterGenotype	NotSignificant	Bacteria	Proteobacteria	Gammaproteobacteria	Betaproteobacteriales	Burkholderiaceae	Massilia
ASV187	-0.354479	0.891381	1	phf1_low+Pi_vs_phr1/phl1_low+Pi	InterGenotype	NotSignificant	Bacteria	Proteobacteria	Gammaproteobacteria	Betaproteobacteriales	Burkholderiaceae	Massilia
ASV187	0.569296	0.770526	1	phf1_low_vs_phr1/phl1_low	InterGenotype	NotSignificant	Bacteria	Proteobacteria	Gammaproteobacteria	Betaproteobacteriales	Burkholderiaceae	Massilia
ASV187	-1.57086	0.420635	0.986379	phr1_phl1_low_vs_Col_0_low	InterGenotype	NotSignificant	Bacteria	Proteobacteria	Gammaproteobacteria	Betaproteobacteriales	Burkholderiaceae	Massilia
ASV187	-0.185431	0.939474	1	phr1_phl1_low+Pi_vs_Col_0_low+Pi	InterGenotype	NotSignificant	Bacteria	Proteobacteria	Gammaproteobacteria	Betaproteobacteriales	Burkholderiaceae	Massilia
ASV188	2.93585	0.210808	0.710485	low_Pi_vs_low	Col-0	NotSignificant	Bacteria	Bacteroidetes	Bacteroidia	Chitinophagales	Chitinophagaceae	Niastella
ASV188	-5.38061	0.0268433	0.129088	low_Pi_vs_low	phf1	NotSignificant	Bacteria	Bacteroidetes	Bacteroidia	Chitinophagales	Chitinophagaceae	Niastella
ASV188	2.31115	0.359011	0.983616	low_Pi_vs_low	phr1/phl1	NotSignificant	Bacteria	Bacteroidetes	Bacteroidia	Chitinophagales	Chitinophagaceae	Niastella
ASV188	4.91999	0.0256115	0.150186	phf1_low_vs_Col_0_low	InterGenotype	NotSignificant	Bacteria	Bacteroidetes	Bacteroidia	Chitinophagales	Chitinophagaceae	Niastella
ASV188	-2.86942	0.191762	0.60103	phr1_phl1_low_vs_Col_0_low	InterGenotype	NotSignificant	Bacteria	Bacteroidetes	Bacteroidia	Chitinophagales	Chitinophagaceae	Niastella
ASV188	7.78941	0.00031863	0.00177005	phf1_low_vs_phr1/phl1_low	InterGenotype	phf1	Bacteria	Bacteroidetes	Bacteroidia	Chitinophagales	Chitinophagaceae	Niastella
ASV188	-3.49411	0.187154	0.599414	phr1_phl1_low+Pi_vs_Col_0_low+Pi	InterGenotype	NotSignificant	Bacteria	Bacteroidetes	Bacteroidia	Chitinophagales	Chitinophagaceae	Niastella
ASV188	-3.39647	0.187141	0.657469	phf1_low+Pi_vs_Col_0_low+Pi	InterGenotype	NotSignificant	Bacteria	Bacteroidetes	Bacteroidia	Chitinophagales	Chitinophagaceae	Niastella
ASV188	0.0976499	0.971994	1	phf1_low+Pi_vs_phr1/phl1_low+Pi	InterGenotype	NotSignificant	Bacteria	Bacteroidetes	Bacteroidia	Chitinophagales	Chitinophagaceae	Niastella
ASV189	-0.655592	0.706091	1	low_Pi_vs_low	Col-0	NotSignificant	Bacteria	Proteobacteria	Alphaproteobacteria	Rhizobiales	Xanthobacteraceae	NA
ASV189	0.7702	0.678347	1	low_Pi_vs_low	phf1	NotSignificant	Bacteria	Proteobacteria	Alphaproteobacteria	Rhizobiales	Xanthobacteraceae	NA
ASV189	-1.39876	0.426889	1	low_Pi_vs_low	phr1/phl1	NotSignificant	Bacteria	Proteobacteria	Alphaproteobacteria	Rhizobiales	Xanthobacteraceae	NA
ASV189	-1.93641	0.340585	1	phf1_low+Pi_vs_phr1/phl1_low+Pi	InterGenotype	NotSignificant	Bacteria	Proteobacteria	Alphaproteobacteria	Rhizobiales	Xanthobacteraceae	NA
ASV189	-0.216775	0.911898	1	phf1_low+Pi_vs_Col_0_low+Pi	InterGenotype	NotSignificant	Bacteria	Proteobacteria	Alphaproteobacteria	Rhizobiales	Xanthobacteraceae	NA
ASV189	-4.10537	0.00939506	0.0457264	phf1_low_vs_phr1/phl1_low	InterGenotype	phr1/phl1	Bacteria	Proteobacteria	Alphaproteobacteria	Rhizobiales	Xanthobacteraceae	NA
ASV189	2.4628	0.112453	0.404377	phr1_phl1_low_vs_Col_0_low	InterGenotype	NotSignificant	Bacteria	Proteobacteria	Alphaproteobacteria	Rhizobiales	Xanthobacteraceae	NA
ASV189	-1.64257	0.31725	0.973134	phf1_low_vs_Col_0_low	InterGenotype	NotSignificant	Bacteria	Proteobacteria	Alphaproteobacteria	Rhizobiales	Xanthobacteraceae	NA
ASV189	1.71963	0.368137	1	phr1_phl1_low+Pi_vs_Col_0_low+Pi	InterGenotype	NotSignificant	Bacteria	Proteobacteria	Alphaproteobacteria	Rhizobiales	Xanthobacteraceae	NA
ASV190	-2.95365	0.322185	0.928514	low_Pi_vs_low	Col-0	NotSignificant	Bacteria	Proteobacteria	Gammaproteobacteria	Xanthomonadales	Xanthomonadaceae	Arenimonas
ASV190	2.71359	0.364414	0.998419	low_Pi_vs_low	phf1	NotSignificant	Bacteria	Proteobacteria	Gammaproteobacteria	Xanthomonadales	Xanthomonadaceae	Arenimonas
ASV190	3.35733	0.274867	0.805111	low_Pi_vs_low	phr1/phl1	NotSignificant	Bacteria	Proteobacteria	Gammaproteobacteria	Xanthomonadales	Xanthomonadaceae	Arenimonas
ASV190	2.39498	0.368333	0.9129	phr1_phl1_low_vs_Col_0_low	InterGenotype	NotSignificant	Bacteria	Proteobacteria	Gammaproteobacteria	Xanthomonadales	Xanthomonadaceae	Arenimonas
ASV190	-4.95675	0.146658	0.554617	phf1_low+Pi_vs_phr1/phl1_low+Pi	InterGenotype	NotSignificant	Bacteria	Proteobacteria	Gammaproteobacteria	Xanthomonadales	Xanthomonadaceae	Arenimonas
ASV190	3.74921	0.239766	0.795621	phf1_low+Pi_vs_Col_0_low+Pi	InterGenotype	NotSignificant	Bacteria	Proteobacteria	Gammaproteobacteria	Xanthomonadales	Xanthomonadaceae	Arenimonas
ASV190	8.70596	0.00932344	0.0416068	phr1_phl1_low+Pi_vs_Col_0_low+Pi	InterGenotype	phr1/phl1	Bacteria	Proteobacteria	Gammaproteobacteria	Xanthomonadales	Xanthomonadaceae	Arenimonas
ASV190	-4.31301	0.108962	0.388358	phf1_low_vs_phr1/phl1_low	InterGenotype	NotSignificant	Bacteria	Proteobacteria	Gammaproteobacteria	Xanthomonadales	Xanthomonadaceae	Arenimonas
ASV190	-1.91803	0.491835	1	phf1_low_vs_Col_0_low	InterGenotype	NotSignificant	Bacteria	Proteobacteria	Gammaproteobacteria	Xanthomonadales	Xanthomonadaceae	Arenimonas
ASV191	1.42993	0.319775	0.924879	low_Pi_vs_low	Col-0	NotSignificant	Bacteria	Proteobacteria	Deltaproteobacteria	Myxococcales	BIrii41	NA
ASV191	-0.140329	0.923699	1	low_Pi_vs_low	phf1	NotSignificant	Bacteria	Proteobacteria	Deltaproteobacteria	Myxococcales	BIrii41	NA
ASV191	2.63108	0.080127	0.294714	low_Pi_vs_low	phr1/phl1	NotSignificant	Bacteria	Proteobacteria	Deltaproteobacteria	Myxococcales	BIrii41	NA
ASV191	3.93086	0.0146293	0.0630153	phr1_phl1_low+Pi_vs_Col_0_low+Pi	InterGenotype	phr1/phl1	Bacteria	Proteobacteria	Deltaproteobacteria	Myxococcales	BIrii41	NA
ASV191	-4.69629	0.00525846	0.0294145	phf1_low+Pi_vs_phr1/phl1_low+Pi	InterGenotype	phr1/phl1	Bacteria	Proteobacteria	Deltaproteobacteria	Myxococcales	BIrii41	NA
ASV191	2.72971	0.0375039	0.169716	phr1_phl1_low_vs_Col_0_low	InterGenotype	NotSignificant	Bacteria	Proteobacteria	Deltaproteobacteria	Myxococcales	BIrii41	NA
ASV191	-1.92488	0.138292	0.463924	phf1_low_vs_phr1/phl1_low	InterGenotype	NotSignificant	Bacteria	Proteobacteria	Deltaproteobacteria	Myxococcales	BIrii41	NA
ASV191	0.804825	0.553527	1	phf1_low_vs_Col_0_low	InterGenotype	NotSignificant	Bacteria	Proteobacteria	Deltaproteobacteria	Myxococcales	BIrii41	NA
ASV191	-0.765431	0.620556	1	phf1_low+Pi_vs_Col_0_low+Pi	InterGenotype	NotSignificant	Bacteria	Proteobacteria	Deltaproteobacteria	Myxococcales	BIrii41	NA
ASV193	-0.125812	0.945666	1	low_Pi_vs_low	Col-0	NotSignificant	Bacteria	Proteobacteria	Gammaproteobacteria	Xanthomonadales	Xanthomonadaceae	Arenimonas
ASV193	-3.03196	0.117003	0.437337	low_Pi_vs_low	phf1	NotSignificant	Bacteria	Proteobacteria	Gammaproteobacteria	Xanthomonadales	Xanthomonadaceae	Arenimonas
ASV193	-4.24387	0.0362502	0.146364	low_Pi_vs_low	phr1/phl1	NotSignificant	Bacteria	Proteobacteria	Gammaproteobacteria	Xanthomonadales	Xanthomonadaceae	Arenimonas
ASV193	-2.51307	0.218956	0.744172	phf1_low+Pi_vs_Col_0_low+Pi	InterGenotype	NotSignificant	Bacteria	Proteobacteria	Gammaproteobacteria	Xanthomonadales	Xanthomonadaceae	Arenimonas
ASV193	-2.22768	0.303298	0.870969	phr1_phl1_low+Pi_vs_Col_0_low+Pi	InterGenotype	NotSignificant	Bacteria	Proteobacteria	Gammaproteobacteria	Xanthomonadales	Xanthomonadaceae	Arenimonas
ASV193	-0.285395	0.900815	1	phf1_low+Pi_vs_phr1/phl1_low+Pi	InterGenotype	NotSignificant	Bacteria	Proteobacteria	Gammaproteobacteria	Xanthomonadales	Xanthomonadaceae	Arenimonas
ASV193	0.393078	0.820937	1	phf1_low_vs_Col_0_low	InterGenotype	NotSignificant	Bacteria	Proteobacteria	Gammaproteobacteria	Xanthomonadales	Xanthomonadaceae	Arenimonas
ASV193	-1.4973	0.37174	0.90909	phf1_low_vs_phr1/phl1_low	InterGenotype	NotSignificant	Bacteria	Proteobacteria	Gammaproteobacteria	Xanthomonadales	Xanthomonadaceae	Arenimonas
ASV193	1.89038	0.260707	0.743325	phr1_phl1_low_vs_Col_0_low	InterGenotype	NotSignificant	Bacteria	Proteobacteria	Gammaproteobacteria	Xanthomonadales	Xanthomonadaceae	Arenimonas
ASV194	2.70441	0.239223	0.775273	low_Pi_vs_low	Col-0	NotSignificant	Bacteria	Proteobacteria	Gammaproteobacteria	Betaproteobacteriales	Burkholderiaceae	Massilia
ASV194	-0.0251956	0.991576	1	low_Pi_vs_low	phf1	NotSignificant	Bacteria	Proteobacteria	Gammaproteobacteria	Betaproteobacteriales	Burkholderiaceae	Massilia
ASV194	-0.486228	0.839574	1	low_Pi_vs_low	phr1/phl1	NotSignificant	Bacteria	Proteobacteria	Gammaproteobacteria	Betaproteobacteriales	Burkholderiaceae	Massilia
ASV194	-2.95775	0.2401	0.795621	phf1_low+Pi_vs_Col_0_low+Pi	InterGenotype	NotSignificant	Bacteria	Proteobacteria	Gammaproteobacteria	Betaproteobacteriales	Burkholderiaceae	Massilia
ASV194	1.45112	0.488744	1	phr1_phl1_low_vs_Col_0_low	InterGenotype	NotSignificant	Bacteria	Proteobacteria	Gammaproteobacteria	Betaproteobacteriales	Burkholderiaceae	Massilia
ASV194	-0.228149	0.916243	1	phf1_low_vs_Col_0_low	InterGenotype	NotSignificant	Bacteria	Proteobacteria	Gammaproteobacteria	Betaproteobacteriales	Burkholderiaceae	Massilia
ASV194	-1.67927	0.42305	0.954529	phf1_low_vs_phr1/phl1_low	InterGenotype	NotSignificant	Bacteria	Proteobacteria	Gammaproteobacteria	Betaproteobacteriales	Burkholderiaceae	Massilia
ASV194	-1.73951	0.498609	1	phr1_phl1_low+Pi_vs_Col_0_low+Pi	InterGenotype	NotSignificant	Bacteria	Proteobacteria	Gammaproteobacteria	Betaproteobacteriales	Burkholderiaceae	Massilia
ASV194	-1.21824	0.652026	1	phf1_low+Pi_vs_phr1/phl1_low+Pi	InterGenotype	NotSignificant	Bacteria	Proteobacteria	Gammaproteobacteria	Betaproteobacteriales	Burkholderiaceae	Massilia
ASV195	0.130871	0.938912	1	low_Pi_vs_low	Col-0	NotSignificant	Bacteria	Proteobacteria	Gammaproteobacteria	Betaproteobacteriales	Burkholderiaceae	Rhizobacter
ASV195	-0.17766	0.91837	1	low_Pi_vs_low	phf1	NotSignificant	Bacteria	Proteobacteria	Gammaproteobacteria	Betaproteobacteriales	Burkholderiaceae	Rhizobacter
ASV195	2.56636	0.149854	0.491681	low_Pi_vs_low	phr1/phl1	NotSignificant	Bacteria	Proteobacteria	Gammaproteobacteria	Betaproteobacteriales	Burkholderiaceae	Rhizobacter
ASV195	3.30272	0.0846659	0.3072	phr1_phl1_low+Pi_vs_Col_0_low+Pi	InterGenotype	NotSignificant	Bacteria	Proteobacteria	Gammaproteobacteria	Betaproteobacteriales	Burkholderiaceae	Rhizobacter
ASV195	0.483826	0.762349	1	phf1_low_vs_Col_0_low	InterGenotype	NotSignificant	Bacteria	Proteobacteria	Gammaproteobacteria	Betaproteobacteriales	Burkholderiaceae	Rhizobacter
ASV195	-0.383402	0.803001	1	phf1_low_vs_phr1/phl1_low	InterGenotype	NotSignificant	Bacteria	Proteobacteria	Gammaproteobacteria	Betaproteobacteriales	Burkholderiaceae	Rhizobacter
ASV195	0.867228	0.575756	1	phr1_phl1_low_vs_Col_0_low	InterGenotype	NotSignificant	Bacteria	Proteobacteria	Gammaproteobacteria	Betaproteobacteriales	Burkholderiaceae	Rhizobacter
ASV195	-3.12743	0.116623	0.457127	phf1_low+Pi_vs_phr1/phl1_low+Pi	InterGenotype	NotSignificant	Bacteria	Proteobacteria	Gammaproteobacteria	Betaproteobacteriales	Burkholderiaceae	Rhizobacter
ASV195	0.175295	0.924225	1	phf1_low+Pi_vs_Col_0_low+Pi	InterGenotype	NotSignificant	Bacteria	Proteobacteria	Gammaproteobacteria	Betaproteobacteriales	Burkholderiaceae	Rhizobacter
ASV196	0.502172	0.770942	1	low_Pi_vs_low	Col-0	NotSignificant	Bacteria	Proteobacteria	Alphaproteobacteria	Caulobacterales	Caulobacteraceae	Phenylobacterium
ASV196	-0.0215955	0.990528	1	low_Pi_vs_low	phf1	NotSignificant	Bacteria	Proteobacteria	Alphaproteobacteria	Caulobacterales	Caulobacteraceae	Phenylobacterium
ASV196	1.41125	0.460639	1	low_Pi_vs_low	phr1/phl1	NotSignificant	Bacteria	Proteobacteria	Alphaproteobacteria	Caulobacterales	Caulobacteraceae	Phenylobacterium
ASV196	-0.161206	0.931906	1	phf1_low+Pi_vs_Col_0_low+Pi	InterGenotype	NotSignificant	Bacteria	Proteobacteria	Alphaproteobacteria	Caulobacterales	Caulobacteraceae	Phenylobacterium
ASV196	0.362562	0.826868	1	phf1_low_vs_Col_0_low	InterGenotype	NotSignificant	Bacteria	Proteobacteria	Alphaproteobacteria	Caulobacterales	Caulobacteraceae	Phenylobacterium
ASV196	-0.734501	0.733056	1	phf1_low+Pi_vs_phr1/phl1_low+Pi	InterGenotype	NotSignificant	Bacteria	Proteobacteria	Alphaproteobacteria	Caulobacterales	Caulobacteraceae	Phenylobacterium
ASV196	0.698348	0.662305	1	phf1_low_vs_phr1/phl1_low	InterGenotype	NotSignificant	Bacteria	Proteobacteria	Alphaproteobacteria	Caulobacterales	Caulobacteraceae	Phenylobacterium
ASV196	-0.335786	0.833671	1	phr1_phl1_low_vs_Col_0_low	InterGenotype	NotSignificant	Bacteria	Proteobacteria	Alphaproteobacteria	Caulobacterales	Caulobacteraceae	Phenylobacterium
ASV196	0.573295	0.775322	1	phr1_phl1_low+Pi_vs_Col_0_low+Pi	InterGenotype	NotSignificant	Bacteria	Proteobacteria	Alphaproteobacteria	Caulobacterales	Caulobacteraceae	Phenylobacterium
ASV197	0.3545	0.883633	1	low_Pi_vs_low	Col-0	NotSignificant	Bacteria	Proteobacteria	Gammaproteobacteria	Betaproteobacteriales	Burkholderiaceae	NA
ASV197	-0.153522	0.949461	1	low_Pi_vs_low	phf1	NotSignificant	Bacteria	Proteobacteria	Gammaproteobacteria	Betaproteobacteriales	Burkholderiaceae	NA
ASV197	0.505477	0.839735	1	low_Pi_vs_low	phr1/phl1	NotSignificant	Bacteria	Proteobacteria	Gammaproteobacteria	Betaproteobacteriales	Burkholderiaceae	NA
ASV197	-0.443545	0.863865	1	phf1_low+Pi_vs_Col_0_low+Pi	InterGenotype	NotSignificant	Bacteria	Proteobacteria	Gammaproteobacteria	Betaproteobacteriales	Burkholderiaceae	NA
ASV197	0.197313	0.928326	1	phr1_phl1_low_vs_Col_0_low	InterGenotype	NotSignificant	Bacteria	Proteobacteria	Gammaproteobacteria	Betaproteobacteriales	Burkholderiaceae	NA
ASV197	-0.791835	0.772813	1	phf1_low+Pi_vs_phr1/phl1_low+Pi	InterGenotype	NotSignificant	Bacteria	Proteobacteria	Gammaproteobacteria	Betaproteobacteriales	Burkholderiaceae	NA
ASV197	0.34829	0.897305	1	phr1_phl1_low+Pi_vs_Col_0_low+Pi	InterGenotype	NotSignificant	Bacteria	Proteobacteria	Gammaproteobacteria	Betaproteobacteriales	Burkholderiaceae	NA
ASV197	-0.132837	0.95171	1	phf1_low_vs_phr1/phl1_low	InterGenotype	NotSignificant	Bacteria	Proteobacteria	Gammaproteobacteria	Betaproteobacteriales	Burkholderiaceae	NA
ASV197	0.0644766	0.977226	1	phf1_low_vs_Col_0_low	InterGenotype	NotSignificant	Bacteria	Proteobacteria	Gammaproteobacteria	Betaproteobacteriales	Burkholderiaceae	NA
ASV198	0	1	1	low_Pi_vs_low	Col-0	NotSignificant	Bacteria	Actinobacteria	Actinobacteria	Corynebacteriales	Nocardiaceae	Rhodococcus
ASV198	37.4165	1.78662e-12	1.02794e-10	low_Pi_vs_low	phf1	NotSignificant	Bacteria	Actinobacteria	Actinobacteria	Corynebacteriales	Nocardiaceae	Rhodococcus
ASV198	14.9396	0.00596656	0.0281881	low_Pi_vs_low	phr1/phl1	NotSignificant	Bacteria	Actinobacteria	Actinobacteria	Corynebacteriales	Nocardiaceae	Rhodococcus
ASV198	-32.9363	4.38721e-12	9.68191e-11	phf1_low_vs_phr1/phl1_low	InterGenotype	phr1/phl1	Bacteria	Actinobacteria	Actinobacteria	Corynebacteriales	Nocardiaceae	Rhodococcus
ASV198	34.9624	4.15291e-10	2.15817e-08	phf1_low+Pi_vs_Col_0_low+Pi	InterGenotype	phf1	Bacteria	Actinobacteria	Actinobacteria	Corynebacteriales	Nocardiaceae	Rhodococcus
ASV198	-10.4594	0.0834229	0.352741	phf1_low+Pi_vs_phr1/phl1_low+Pi	InterGenotype	NotSignificant	Bacteria	Actinobacteria	Actinobacteria	Corynebacteriales	Nocardiaceae	Rhodococcus
ASV198	0	1	1	phf1_low_vs_Col_0_low	InterGenotype	NotSignificant	Bacteria	Actinobacteria	Actinobacteria	Corynebacteriales	Nocardiaceae	Rhodococcus
ASV198	15.0604	0.00154415	0.0097173	phr1_phl1_low_vs_Col_0_low	InterGenotype	phr1/phl1	Bacteria	Actinobacteria	Actinobacteria	Corynebacteriales	Nocardiaceae	Rhodococcus
ASV198	45.4218	6.16449e-15	1.40059e-12	phr1_phl1_low+Pi_vs_Col_0_low+Pi	InterGenotype	phr1/phl1	Bacteria	Actinobacteria	Actinobacteria	Corynebacteriales	Nocardiaceae	Rhodococcus
ASV200	-0.00904784	0.995234	1	low_Pi_vs_low	Col-0	NotSignificant	Bacteria	Bacteroidetes	Bacteroidia	Chitinophagales	Chitinophagaceae	NA
ASV200	-1.08579	0.498316	1	low_Pi_vs_low	phf1	NotSignificant	Bacteria	Bacteroidetes	Bacteroidia	Chitinophagales	Chitinophagaceae	NA
ASV200	1.93761	0.253054	0.752159	low_Pi_vs_low	phr1/phl1	NotSignificant	Bacteria	Bacteroidetes	Bacteroidia	Chitinophagales	Chitinophagaceae	NA
ASV200	1.42434	0.422298	1	phr1_phl1_low+Pi_vs_Col_0_low+Pi	InterGenotype	NotSignificant	Bacteria	Bacteroidetes	Bacteroidia	Chitinophagales	Chitinophagaceae	NA
ASV200	-1.79054	0.349722	1	phf1_low+Pi_vs_phr1/phl1_low+Pi	InterGenotype	NotSignificant	Bacteria	Bacteroidetes	Bacteroidia	Chitinophagales	Chitinophagaceae	NA
ASV200	1.23285	0.379814	0.917361	phf1_low_vs_phr1/phl1_low	InterGenotype	NotSignificant	Bacteria	Bacteroidetes	Bacteroidia	Chitinophagales	Chitinophagaceae	NA
ASV200	-0.366204	0.825588	1	phf1_low+Pi_vs_Col_0_low+Pi	InterGenotype	NotSignificant	Bacteria	Bacteroidetes	Bacteroidia	Chitinophagales	Chitinophagaceae	NA
ASV200	0.710534	0.625619	1	phf1_low_vs_Col_0_low	InterGenotype	NotSignificant	Bacteria	Bacteroidetes	Bacteroidia	Chitinophagales	Chitinophagaceae	NA
ASV200	-0.52232	0.710543	1	phr1_phl1_low_vs_Col_0_low	InterGenotype	NotSignificant	Bacteria	Bacteroidetes	Bacteroidia	Chitinophagales	Chitinophagaceae	NA
ASV202	1.11651	0.627181	1	low_Pi_vs_low	Col-0	NotSignificant	Bacteria	Gemmatimonadetes	Gemmatimonadetes	Gemmatimonadales	Gemmatimonadaceae	NA
ASV202	-6.20796	0.0114865	0.0591209	low_Pi_vs_low	phf1	NotSignificant	Bacteria	Gemmatimonadetes	Gemmatimonadetes	Gemmatimonadales	Gemmatimonadaceae	NA
ASV202	1.9112	0.420499	1	low_Pi_vs_low	phr1/phl1	NotSignificant	Bacteria	Gemmatimonadetes	Gemmatimonadetes	Gemmatimonadales	Gemmatimonadaceae	NA
ASV202	-4.86376	0.0609141	0.268085	phf1_low+Pi_vs_Col_0_low+Pi	InterGenotype	NotSignificant	Bacteria	Gemmatimonadetes	Gemmatimonadetes	Gemmatimonadales	Gemmatimonadaceae	NA
ASV202	-8.67749	0.00183258	0.0117621	phf1_low+Pi_vs_phr1/phl1_low+Pi	InterGenotype	phr1/phl1	Bacteria	Gemmatimonadetes	Gemmatimonadetes	Gemmatimonadales	Gemmatimonadaceae	NA
ASV202	-0.558338	0.784615	1	phf1_low_vs_phr1/phl1_low	InterGenotype	NotSignificant	Bacteria	Gemmatimonadetes	Gemmatimonadetes	Gemmatimonadales	Gemmatimonadaceae	NA
ASV202	3.81373	0.135927	0.460039	phr1_phl1_low+Pi_vs_Col_0_low+Pi	InterGenotype	NotSignificant	Bacteria	Gemmatimonadetes	Gemmatimonadetes	Gemmatimonadales	Gemmatimonadaceae	NA
ASV202	2.46071	0.252876	0.848716	phf1_low_vs_Col_0_low	InterGenotype	NotSignificant	Bacteria	Gemmatimonadetes	Gemmatimonadetes	Gemmatimonadales	Gemmatimonadaceae	NA
ASV202	3.01905	0.147331	0.486374	phr1_phl1_low_vs_Col_0_low	InterGenotype	NotSignificant	Bacteria	Gemmatimonadetes	Gemmatimonadetes	Gemmatimonadales	Gemmatimonadaceae	NA
ASV203	-3.66441	0.265875	0.836571	low_Pi_vs_low	Col-0	NotSignificant	Bacteria	Proteobacteria	Gammaproteobacteria	Betaproteobacteriales	SC-I-84	NA
ASV203	-24.4386	1.0282e-12	6.74232e-11	low_Pi_vs_low	phf1	NotSignificant	Bacteria	Proteobacteria	Gammaproteobacteria	Betaproteobacteriales	SC-I-84	NA
ASV203	0.324144	0.92624	1	low_Pi_vs_low	phr1/phl1	NotSignificant	Bacteria	Proteobacteria	Gammaproteobacteria	Betaproteobacteriales	SC-I-84	NA
ASV203	1.74141	0.640678	1	phr1_phl1_low+Pi_vs_Col_0_low+Pi	InterGenotype	NotSignificant	Bacteria	Proteobacteria	Gammaproteobacteria	Betaproteobacteriales	SC-I-84	NA
ASV203	3.94892	0.199104	0.708071	phf1_low_vs_Col_0_low	InterGenotype	NotSignificant	Bacteria	Proteobacteria	Gammaproteobacteria	Betaproteobacteriales	SC-I-84	NA
ASV203	-16.8252	4.07752e-06	4.79568e-05	phf1_low+Pi_vs_Col_0_low+Pi	InterGenotype	Col-0	Bacteria	Proteobacteria	Gammaproteobacteria	Betaproteobacteriales	SC-I-84	NA
ASV203	6.19607	0.037942	0.165649	phf1_low_vs_phr1/phl1_low	InterGenotype	NotSignificant	Bacteria	Proteobacteria	Gammaproteobacteria	Betaproteobacteriales	SC-I-84	NA
ASV203	-2.24714	0.45524	1	phr1_phl1_low_vs_Col_0_low	InterGenotype	NotSignificant	Bacteria	Proteobacteria	Gammaproteobacteria	Betaproteobacteriales	SC-I-84	NA
ASV203	-18.5666	2.86726e-06	4.23776e-05	phf1_low+Pi_vs_phr1/phl1_low+Pi	InterGenotype	phr1/phl1	Bacteria	Proteobacteria	Gammaproteobacteria	Betaproteobacteriales	SC-I-84	NA
ASV204	-3.97172	0.392701	1	low_Pi_vs_low	Col-0	NotSignificant	Bacteria	Actinobacteria	Actinobacteria	Micrococcales	Intrasporangiaceae	Oryzihumus
ASV204	-17.7743	0.000244117	0.00177952	low_Pi_vs_low	phf1	NotSignificant	Bacteria	Actinobacteria	Actinobacteria	Micrococcales	Intrasporangiaceae	Oryzihumus
ASV204	0.673195	0.890779	1	low_Pi_vs_low	phr1/phl1	NotSignificant	Bacteria	Actinobacteria	Actinobacteria	Micrococcales	Intrasporangiaceae	Oryzihumus
ASV204	-22.2174	1.23817e-05	0.00013123	phf1_low+Pi_vs_Col_0_low+Pi	InterGenotype	Col-0	Bacteria	Actinobacteria	Actinobacteria	Micrococcales	Intrasporangiaceae	Oryzihumus
ASV204	-2.61729	0.535786	1	phr1_phl1_low_vs_Col_0_low	InterGenotype	NotSignificant	Bacteria	Actinobacteria	Actinobacteria	Micrococcales	Intrasporangiaceae	Oryzihumus
ASV204	2.02763	0.699635	1	phr1_phl1_low+Pi_vs_Col_0_low+Pi	InterGenotype	NotSignificant	Bacteria	Actinobacteria	Actinobacteria	Micrococcales	Intrasporangiaceae	Oryzihumus
ASV204	-8.41482	0.0566381	0.282489	phf1_low_vs_Col_0_low	InterGenotype	NotSignificant	Bacteria	Actinobacteria	Actinobacteria	Micrococcales	Intrasporangiaceae	Oryzihumus
ASV204	-24.2451	1.08207e-05	0.000120482	phf1_low+Pi_vs_phr1/phl1_low+Pi	InterGenotype	phr1/phl1	Bacteria	Actinobacteria	Actinobacteria	Micrococcales	Intrasporangiaceae	Oryzihumus
ASV204	-5.79754	0.175815	0.547851	phf1_low_vs_phr1/phl1_low	InterGenotype	NotSignificant	Bacteria	Actinobacteria	Actinobacteria	Micrococcales	Intrasporangiaceae	Oryzihumus
ASV205	-2.99878	0.216124	0.722355	low_Pi_vs_low	Col-0	NotSignificant	Bacteria	Proteobacteria	Gammaproteobacteria	Betaproteobacteriales	Burkholderiaceae	Massilia
ASV205	-1.63373	0.517884	1	low_Pi_vs_low	phf1	NotSignificant	Bacteria	Proteobacteria	Gammaproteobacteria	Betaproteobacteriales	Burkholderiaceae	Massilia
ASV205	0.661055	0.80357	1	low_Pi_vs_low	phr1/phl1	NotSignificant	Bacteria	Proteobacteria	Gammaproteobacteria	Betaproteobacteriales	Burkholderiaceae	Massilia
ASV205	-4.87228	0.0292244	0.138472	phr1_phl1_low_vs_Col_0_low	InterGenotype	NotSignificant	Bacteria	Proteobacteria	Gammaproteobacteria	Betaproteobacteriales	Burkholderiaceae	Massilia
ASV205	-0.995994	0.70758	1	phf1_low+Pi_vs_Col_0_low+Pi	InterGenotype	NotSignificant	Bacteria	Proteobacteria	Gammaproteobacteria	Betaproteobacteriales	Burkholderiaceae	Massilia
ASV205	2.51123	0.261595	0.730864	phf1_low_vs_phr1/phl1_low	InterGenotype	NotSignificant	Bacteria	Proteobacteria	Gammaproteobacteria	Betaproteobacteriales	Burkholderiaceae	Massilia
ASV205	0.21645	0.941957	1	phf1_low+Pi_vs_phr1/phl1_low+Pi	InterGenotype	NotSignificant	Bacteria	Proteobacteria	Gammaproteobacteria	Betaproteobacteriales	Burkholderiaceae	Massilia
ASV205	-2.36104	0.303749	0.948333	phf1_low_vs_Col_0_low	InterGenotype	NotSignificant	Bacteria	Proteobacteria	Gammaproteobacteria	Betaproteobacteriales	Burkholderiaceae	Massilia
ASV205	-1.21244	0.666078	1	phr1_phl1_low+Pi_vs_Col_0_low+Pi	InterGenotype	NotSignificant	Bacteria	Proteobacteria	Gammaproteobacteria	Betaproteobacteriales	Burkholderiaceae	Massilia
ASV207	-0.0704863	0.973269	1	low_Pi_vs_low	Col-0	NotSignificant	Bacteria	Actinobacteria	Actinobacteria	Micrococcales	Microbacteriaceae	NA
ASV207	-0.354272	0.871849	1	low_Pi_vs_low	phf1	NotSignificant	Bacteria	Actinobacteria	Actinobacteria	Micrococcales	Microbacteriaceae	NA
ASV207	-3.25405	0.159224	0.516115	low_Pi_vs_low	phr1/phl1	NotSignificant	Bacteria	Actinobacteria	Actinobacteria	Micrococcales	Microbacteriaceae	NA
ASV207	1.70207	0.378758	0.921512	phr1_phl1_low_vs_Col_0_low	InterGenotype	NotSignificant	Bacteria	Actinobacteria	Actinobacteria	Micrococcales	Microbacteriaceae	NA
ASV207	-1.40896	0.465898	1	phf1_low_vs_phr1/phl1_low	InterGenotype	NotSignificant	Bacteria	Actinobacteria	Actinobacteria	Micrococcales	Microbacteriaceae	NA
ASV207	-1.48149	0.544932	1	phr1_phl1_low+Pi_vs_Col_0_low+Pi	InterGenotype	NotSignificant	Bacteria	Actinobacteria	Actinobacteria	Micrococcales	Microbacteriaceae	NA
ASV207	0.0093241	0.996752	1	phf1_low+Pi_vs_Col_0_low+Pi	InterGenotype	NotSignificant	Bacteria	Actinobacteria	Actinobacteria	Micrococcales	Microbacteriaceae	NA
ASV207	0.29311	0.884029	1	phf1_low_vs_Col_0_low	InterGenotype	NotSignificant	Bacteria	Actinobacteria	Actinobacteria	Micrococcales	Microbacteriaceae	NA
ASV207	1.49081	0.565616	1	phf1_low+Pi_vs_phr1/phl1_low+Pi	InterGenotype	NotSignificant	Bacteria	Actinobacteria	Actinobacteria	Micrococcales	Microbacteriaceae	NA
ASV208	0.65955	0.802094	1	low_Pi_vs_low	Col-0	NotSignificant	Bacteria	Proteobacteria	Gammaproteobacteria	Betaproteobacteriales	Burkholderiaceae	Massilia
ASV208	-0.802647	0.768734	1	low_Pi_vs_low	phf1	NotSignificant	Bacteria	Proteobacteria	Gammaproteobacteria	Betaproteobacteriales	Burkholderiaceae	Massilia
ASV208	0.40541	0.886504	1	low_Pi_vs_low	phr1/phl1	NotSignificant	Bacteria	Proteobacteria	Gammaproteobacteria	Betaproteobacteriales	Burkholderiaceae	Massilia
ASV208	-0.535649	0.85841	1	phr1_phl1_low+Pi_vs_Col_0_low+Pi	InterGenotype	NotSignificant	Bacteria	Proteobacteria	Gammaproteobacteria	Betaproteobacteriales	Burkholderiaceae	Massilia
ASV208	-1.6526	0.601509	1	phf1_low+Pi_vs_phr1/phl1_low+Pi	InterGenotype	NotSignificant	Bacteria	Proteobacteria	Gammaproteobacteria	Betaproteobacteriales	Burkholderiaceae	Massilia
ASV208	-0.72605	0.772497	1	phf1_low_vs_Col_0_low	InterGenotype	NotSignificant	Bacteria	Proteobacteria	Gammaproteobacteria	Betaproteobacteriales	Burkholderiaceae	Massilia
ASV208	-0.281509	0.907756	1	phr1_phl1_low_vs_Col_0_low	InterGenotype	NotSignificant	Bacteria	Proteobacteria	Gammaproteobacteria	Betaproteobacteriales	Burkholderiaceae	Massilia
ASV208	-2.18825	0.442744	1	phf1_low+Pi_vs_Col_0_low+Pi	InterGenotype	NotSignificant	Bacteria	Proteobacteria	Gammaproteobacteria	Betaproteobacteriales	Burkholderiaceae	Massilia
ASV208	-0.44454	0.854817	1	phf1_low_vs_phr1/phl1_low	InterGenotype	NotSignificant	Bacteria	Proteobacteria	Gammaproteobacteria	Betaproteobacteriales	Burkholderiaceae	Massilia
ASV209	-8.59199	0.00014146	0.00167568	low_Pi_vs_low	Col-0	low	Bacteria	Proteobacteria	Gammaproteobacteria	Betaproteobacteriales	Burkholderiaceae	Polaromonas
ASV209	0.878577	0.712612	1	low_Pi_vs_low	phf1	low+Pi	Bacteria	Proteobacteria	Gammaproteobacteria	Betaproteobacteriales	Burkholderiaceae	Polaromonas
ASV209	-0.829518	0.725283	1	low_Pi_vs_low	phr1/phl1	low	Bacteria	Proteobacteria	Gammaproteobacteria	Betaproteobacteriales	Burkholderiaceae	Polaromonas
ASV209	1.16631	0.645484	1	phr1_phl1_low+Pi_vs_Col_0_low+Pi	InterGenotype	NotSignificant	Bacteria	Proteobacteria	Gammaproteobacteria	Betaproteobacteriales	Burkholderiaceae	Polaromonas
ASV209	1.27498	0.614373	1	phf1_low+Pi_vs_Col_0_low+Pi	InterGenotype	NotSignificant	Bacteria	Proteobacteria	Gammaproteobacteria	Betaproteobacteriales	Burkholderiaceae	Polaromonas
ASV209	-8.19559	0.00010749	0.00127328	phf1_low_vs_Col_0_low	InterGenotype	Col-0	Bacteria	Proteobacteria	Gammaproteobacteria	Betaproteobacteriales	Burkholderiaceae	Polaromonas
ASV209	-1.59943	0.446544	0.983079	phf1_low_vs_phr1/phl1_low	InterGenotype	NotSignificant	Bacteria	Proteobacteria	Gammaproteobacteria	Betaproteobacteriales	Burkholderiaceae	Polaromonas
ASV209	0.108665	0.967407	1	phf1_low+Pi_vs_phr1/phl1_low+Pi	InterGenotype	NotSignificant	Bacteria	Proteobacteria	Gammaproteobacteria	Betaproteobacteriales	Burkholderiaceae	Polaromonas
ASV209	-6.59616	0.00130183	0.00839703	phr1_phl1_low_vs_Col_0_low	InterGenotype	Col-0	Bacteria	Proteobacteria	Gammaproteobacteria	Betaproteobacteriales	Burkholderiaceae	Polaromonas
ASV211	1.07139	0.534362	1	low_Pi_vs_low	Col-0	NotSignificant	Bacteria	Bacteroidetes	Bacteroidia	Chitinophagales	Chitinophagaceae	Niastella
ASV211	-0.88448	0.626225	1	low_Pi_vs_low	phf1	NotSignificant	Bacteria	Bacteroidetes	Bacteroidia	Chitinophagales	Chitinophagaceae	Niastella
ASV211	-0.318985	0.867674	1	low_Pi_vs_low	phr1/phl1	NotSignificant	Bacteria	Bacteroidetes	Bacteroidia	Chitinophagales	Chitinophagaceae	Niastella
ASV211	-1.55095	0.411289	1	phf1_low+Pi_vs_Col_0_low+Pi	InterGenotype	NotSignificant	Bacteria	Bacteroidetes	Bacteroidia	Chitinophagales	Chitinophagaceae	Niastella
ASV211	1.17033	0.463195	1	phf1_low_vs_phr1/phl1_low	InterGenotype	NotSignificant	Bacteria	Bacteroidetes	Bacteroidia	Chitinophagales	Chitinophagaceae	Niastella
ASV211	0.404926	0.806492	1	phf1_low_vs_Col_0_low	InterGenotype	NotSignificant	Bacteria	Bacteroidetes	Bacteroidia	Chitinophagales	Chitinophagaceae	Niastella
ASV211	0.604831	0.77904	1	phf1_low+Pi_vs_phr1/phl1_low+Pi	InterGenotype	NotSignificant	Bacteria	Bacteroidetes	Bacteroidia	Chitinophagales	Chitinophagaceae	Niastella
ASV211	-2.15578	0.283398	0.831165	phr1_phl1_low+Pi_vs_Col_0_low+Pi	InterGenotype	NotSignificant	Bacteria	Bacteroidetes	Bacteroidia	Chitinophagales	Chitinophagaceae	Niastella
ASV211	-0.765401	0.632313	1	phr1_phl1_low_vs_Col_0_low	InterGenotype	NotSignificant	Bacteria	Bacteroidetes	Bacteroidia	Chitinophagales	Chitinophagaceae	Niastella
ASV212	-1.10863	0.560022	1	low_Pi_vs_low	Col-0	NotSignificant	Bacteria	Chloroflexi	KD4-96	NA	NA	NA
ASV212	0.482749	0.802015	1	low_Pi_vs_low	phf1	NotSignificant	Bacteria	Chloroflexi	KD4-96	NA	NA	NA
ASV212	-1.59505	0.423974	1	low_Pi_vs_low	phr1/phl1	NotSignificant	Bacteria	Chloroflexi	KD4-96	NA	NA	NA
ASV212	1.83719	0.370412	1	phf1_low+Pi_vs_Col_0_low+Pi	InterGenotype	NotSignificant	Bacteria	Chloroflexi	KD4-96	NA	NA	NA
ASV212	0.245805	0.890114	1	phf1_low_vs_Col_0_low	InterGenotype	NotSignificant	Bacteria	Chloroflexi	KD4-96	NA	NA	NA
ASV212	2.01828	0.240623	0.70738	phr1_phl1_low_vs_Col_0_low	InterGenotype	NotSignificant	Bacteria	Chloroflexi	KD4-96	NA	NA	NA
ASV212	0.305326	0.890443	1	phf1_low+Pi_vs_phr1/phl1_low+Pi	InterGenotype	NotSignificant	Bacteria	Chloroflexi	KD4-96	NA	NA	NA
ASV212	-1.77248	0.302215	0.80077	phf1_low_vs_phr1/phl1_low	InterGenotype	NotSignificant	Bacteria	Chloroflexi	KD4-96	NA	NA	NA
ASV212	1.53186	0.475198	1	phr1_phl1_low+Pi_vs_Col_0_low+Pi	InterGenotype	NotSignificant	Bacteria	Chloroflexi	KD4-96	NA	NA	NA
ASV213	-0.670263	0.700304	1	low_Pi_vs_low	Col-0	NotSignificant	Bacteria	Bacteroidetes	Bacteroidia	Cytophagales	Microscillaceae	NA
ASV213	-1.91039	0.29223	0.869696	low_Pi_vs_low	phf1	NotSignificant	Bacteria	Bacteroidetes	Bacteroidia	Cytophagales	Microscillaceae	NA
ASV213	-0.857233	0.660652	1	low_Pi_vs_low	phr1/phl1	NotSignificant	Bacteria	Bacteroidetes	Bacteroidia	Cytophagales	Microscillaceae	NA
ASV213	1.38762	0.386667	0.919202	phf1_low_vs_phr1/phl1_low	InterGenotype	NotSignificant	Bacteria	Bacteroidetes	Bacteroidia	Cytophagales	Microscillaceae	NA
ASV213	0.334469	0.878238	1	phf1_low+Pi_vs_phr1/phl1_low+Pi	InterGenotype	NotSignificant	Bacteria	Bacteroidetes	Bacteroidia	Cytophagales	Microscillaceae	NA
ASV213	-2.5471	0.112768	0.404609	phr1_phl1_low_vs_Col_0_low	InterGenotype	NotSignificant	Bacteria	Bacteroidetes	Bacteroidia	Cytophagales	Microscillaceae	NA
ASV213	-2.73407	0.181959	0.585103	phr1_phl1_low+Pi_vs_Col_0_low+Pi	InterGenotype	NotSignificant	Bacteria	Bacteroidetes	Bacteroidia	Cytophagales	Microscillaceae	NA
ASV213	-2.3996	0.208891	0.719067	phf1_low+Pi_vs_Col_0_low+Pi	InterGenotype	NotSignificant	Bacteria	Bacteroidetes	Bacteroidia	Cytophagales	Microscillaceae	NA
ASV213	-1.15948	0.479427	1	phf1_low_vs_Col_0_low	InterGenotype	NotSignificant	Bacteria	Bacteroidetes	Bacteroidia	Cytophagales	Microscillaceae	NA
ASV214	2.38748	0.644815	1	low_Pi_vs_low	Col-0	NotSignificant	Bacteria	Cyanobacteria	Oxyphotobacteria	Oxyphotobacteria_Incertae_Sedis	Unknown_Family	Leptolyngbya_EcFYyyy-00
ASV214	0	1	1	low_Pi_vs_low	phf1	NotSignificant	Bacteria	Cyanobacteria	Oxyphotobacteria	Oxyphotobacteria_Incertae_Sedis	Unknown_Family	Leptolyngbya_EcFYyyy-00
ASV214	-19.6409	0.000372249	0.00233343	low_Pi_vs_low	phr1/phl1	NotSignificant	Bacteria	Cyanobacteria	Oxyphotobacteria	Oxyphotobacteria_Incertae_Sedis	Unknown_Family	Leptolyngbya_EcFYyyy-00
ASV214	-22.7607	0.000112069	0.000843658	phr1_phl1_low+Pi_vs_Col_0_low+Pi	InterGenotype	Col-0	Bacteria	Cyanobacteria	Oxyphotobacteria	Oxyphotobacteria_Incertae_Sedis	Unknown_Family	Leptolyngbya_EcFYyyy-00
ASV214	-0.732266	0.876912	1	phr1_phl1_low_vs_Col_0_low	InterGenotype	NotSignificant	Bacteria	Cyanobacteria	Oxyphotobacteria	Oxyphotobacteria_Incertae_Sedis	Unknown_Family	Leptolyngbya_EcFYyyy-00
ASV214	0	1	1	phf1_low+Pi_vs_phr1/phl1_low+Pi	InterGenotype	NotSignificant	Bacteria	Cyanobacteria	Oxyphotobacteria	Oxyphotobacteria_Incertae_Sedis	Unknown_Family	Leptolyngbya_EcFYyyy-00
ASV214	-20.4249	1.72016e-05	0.000123163	phf1_low_vs_phr1/phl1_low	InterGenotype	phr1/phl1	Bacteria	Cyanobacteria	Oxyphotobacteria	Oxyphotobacteria_Incertae_Sedis	Unknown_Family	Leptolyngbya_EcFYyyy-00
ASV214	-21.1571	1.59883e-05	0.000257571	phf1_low_vs_Col_0_low	InterGenotype	Col-0	Bacteria	Cyanobacteria	Oxyphotobacteria	Oxyphotobacteria_Incertae_Sedis	Unknown_Family	Leptolyngbya_EcFYyyy-00
ASV214	-22.4132	6.48101e-05	0.000555368	phf1_low+Pi_vs_Col_0_low+Pi	InterGenotype	Col-0	Bacteria	Cyanobacteria	Oxyphotobacteria	Oxyphotobacteria_Incertae_Sedis	Unknown_Family	Leptolyngbya_EcFYyyy-00
ASV215	-0.328947	0.856824	1	low_Pi_vs_low	Col-0	NotSignificant	Bacteria	Chloroflexi	Ktedonobacteria	Ktedonobacterales	Ktedonobacteraceae	NA
ASV215	-0.265339	0.889951	1	low_Pi_vs_low	phf1	NotSignificant	Bacteria	Chloroflexi	Ktedonobacteria	Ktedonobacterales	Ktedonobacteraceae	NA
ASV215	-1.81544	0.369763	1	low_Pi_vs_low	phr1/phl1	NotSignificant	Bacteria	Chloroflexi	Ktedonobacteria	Ktedonobacterales	Ktedonobacteraceae	NA
ASV215	-0.512702	0.79699	1	phf1_low+Pi_vs_Col_0_low+Pi	InterGenotype	NotSignificant	Bacteria	Chloroflexi	Ktedonobacteria	Ktedonobacterales	Ktedonobacteraceae	NA
ASV215	0.359183	0.831461	1	phf1_low_vs_phr1/phl1_low	InterGenotype	NotSignificant	Bacteria	Chloroflexi	Ktedonobacteria	Ktedonobacterales	Ktedonobacteraceae	NA
ASV215	1.90928	0.400977	1	phf1_low+Pi_vs_phr1/phl1_low+Pi	InterGenotype	NotSignificant	Bacteria	Chloroflexi	Ktedonobacteria	Ktedonobacterales	Ktedonobacteraceae	NA
ASV215	-0.576311	0.741685	1	phf1_low_vs_Col_0_low	InterGenotype	NotSignificant	Bacteria	Chloroflexi	Ktedonobacteria	Ktedonobacterales	Ktedonobacteraceae	NA
ASV215	-0.935494	0.579558	1	phr1_phl1_low_vs_Col_0_low	InterGenotype	NotSignificant	Bacteria	Chloroflexi	Ktedonobacteria	Ktedonobacterales	Ktedonobacteraceae	NA
ASV215	-2.42199	0.255036	0.767968	phr1_phl1_low+Pi_vs_Col_0_low+Pi	InterGenotype	NotSignificant	Bacteria	Chloroflexi	Ktedonobacteria	Ktedonobacterales	Ktedonobacteraceae	NA
ASV216	0.543663	0.793127	1	low_Pi_vs_low	Col-0	NotSignificant	Bacteria	Bacteroidetes	Bacteroidia	Chitinophagales	Chitinophagaceae	Niastella
ASV216	0.295704	0.889835	1	low_Pi_vs_low	phf1	NotSignificant	Bacteria	Bacteroidetes	Bacteroidia	Chitinophagales	Chitinophagaceae	Niastella
ASV216	-1.1858	0.583268	1	low_Pi_vs_low	phr1/phl1	NotSignificant	Bacteria	Bacteroidetes	Bacteroidia	Chitinophagales	Chitinophagaceae	Niastella
ASV216	1.23085	0.511085	1	phr1_phl1_low_vs_Col_0_low	InterGenotype	NotSignificant	Bacteria	Bacteroidetes	Bacteroidia	Chitinophagales	Chitinophagaceae	Niastella
ASV216	-0.656403	0.737008	1	phf1_low_vs_Col_0_low	InterGenotype	NotSignificant	Bacteria	Bacteroidetes	Bacteroidia	Chitinophagales	Chitinophagaceae	Niastella
ASV216	-0.498611	0.830674	1	phr1_phl1_low+Pi_vs_Col_0_low+Pi	InterGenotype	NotSignificant	Bacteria	Bacteroidetes	Bacteroidia	Chitinophagales	Chitinophagaceae	Niastella
ASV216	-1.88725	0.318028	0.81844	phf1_low_vs_phr1/phl1_low	InterGenotype	NotSignificant	Bacteria	Bacteroidetes	Bacteroidia	Chitinophagales	Chitinophagaceae	Niastella
ASV216	-0.904362	0.688935	1	phf1_low+Pi_vs_Col_0_low+Pi	InterGenotype	NotSignificant	Bacteria	Bacteroidetes	Bacteroidia	Chitinophagales	Chitinophagaceae	Niastella
ASV216	-0.405752	0.86616	1	phf1_low+Pi_vs_phr1/phl1_low+Pi	InterGenotype	NotSignificant	Bacteria	Bacteroidetes	Bacteroidia	Chitinophagales	Chitinophagaceae	Niastella
ASV218	-28.3891	7.29203e-09	7.83234e-07	low_Pi_vs_low	Col-0	low	Bacteria	Firmicutes	Bacilli	Bacillales	Bacillaceae	Bacillus
ASV218	-17.3763	0.000587003	0.00367069	low_Pi_vs_low	phf1	low	Bacteria	Firmicutes	Bacilli	Bacillales	Bacillaceae	Bacillus
ASV218	1.1834	0.820161	1	low_Pi_vs_low	phr1/phl1	low+Pi	Bacteria	Firmicutes	Bacilli	Bacillales	Bacillaceae	Bacillus
ASV218	-8.79127	0.0481547	0.207982	phr1_phl1_low_vs_Col_0_low	InterGenotype	NotSignificant	Bacteria	Firmicutes	Bacilli	Bacillales	Bacillaceae	Bacillus
ASV218	-8.74856	0.0569089	0.282964	phf1_low_vs_Col_0_low	InterGenotype	NotSignificant	Bacteria	Firmicutes	Bacilli	Bacillales	Bacillaceae	Bacillus
ASV218	-18.517	0.0014454	0.00954316	phf1_low+Pi_vs_phr1/phl1_low+Pi	InterGenotype	phr1/phl1	Bacteria	Firmicutes	Bacilli	Bacillales	Bacillaceae	Bacillus
ASV218	0.042705	0.992408	1	phf1_low_vs_phr1/phl1_low	InterGenotype	NotSignificant	Bacteria	Firmicutes	Bacilli	Bacillales	Bacillaceae	Bacillus
ASV218	20.7812	0.000199381	0.00142753	phr1_phl1_low+Pi_vs_Col_0_low+Pi	InterGenotype	phr1/phl1	Bacteria	Firmicutes	Bacilli	Bacillales	Bacillaceae	Bacillus
ASV218	0	1	1	phf1_low+Pi_vs_Col_0_low+Pi	InterGenotype	NotSignificant	Bacteria	Firmicutes	Bacilli	Bacillales	Bacillaceae	Bacillus
ASV220	-2.57383	0.607632	1	low_Pi_vs_low	Col-0	NotSignificant	Bacteria	Proteobacteria	Gammaproteobacteria	Xanthomonadales	Xanthomonadaceae	Arenimonas
ASV220	-0.192126	0.970301	1	low_Pi_vs_low	phf1	NotSignificant	Bacteria	Proteobacteria	Gammaproteobacteria	Xanthomonadales	Xanthomonadaceae	Arenimonas
ASV220	2.30302	0.663048	1	low_Pi_vs_low	phr1/phl1	NotSignificant	Bacteria	Proteobacteria	Gammaproteobacteria	Xanthomonadales	Xanthomonadaceae	Arenimonas
ASV220	-3.94904	0.50351	1	phf1_low+Pi_vs_phr1/phl1_low+Pi	InterGenotype	NotSignificant	Bacteria	Proteobacteria	Gammaproteobacteria	Xanthomonadales	Xanthomonadaceae	Arenimonas
ASV220	0.279077	0.951341	1	phr1_phl1_low_vs_Col_0_low	InterGenotype	NotSignificant	Bacteria	Proteobacteria	Gammaproteobacteria	Xanthomonadales	Xanthomonadaceae	Arenimonas
ASV220	-1.17482	0.803796	1	phf1_low_vs_Col_0_low	InterGenotype	NotSignificant	Bacteria	Proteobacteria	Gammaproteobacteria	Xanthomonadales	Xanthomonadaceae	Arenimonas
ASV220	-1.4539	0.750819	1	phf1_low_vs_phr1/phl1_low	InterGenotype	NotSignificant	Bacteria	Proteobacteria	Gammaproteobacteria	Xanthomonadales	Xanthomonadaceae	Arenimonas
ASV220	5.15592	0.361544	0.988876	phr1_phl1_low+Pi_vs_Col_0_low+Pi	InterGenotype	NotSignificant	Bacteria	Proteobacteria	Gammaproteobacteria	Xanthomonadales	Xanthomonadaceae	Arenimonas
ASV220	0	1	1	phf1_low+Pi_vs_Col_0_low+Pi	InterGenotype	NotSignificant	Bacteria	Proteobacteria	Gammaproteobacteria	Xanthomonadales	Xanthomonadaceae	Arenimonas
ASV221	5.94883	0.246462	0.790935	low_Pi_vs_low	Col-0	NotSignificant	Bacteria	Proteobacteria	Gammaproteobacteria	Betaproteobacteriales	Burkholderiaceae	NA
ASV221	-29.4967	2.17074e-08	4.42667e-07	low_Pi_vs_low	phf1	NotSignificant	Bacteria	Proteobacteria	Gammaproteobacteria	Betaproteobacteriales	Burkholderiaceae	NA
ASV221	-16.6471	0.00256945	0.0131409	low_Pi_vs_low	phr1/phl1	NotSignificant	Bacteria	Proteobacteria	Gammaproteobacteria	Betaproteobacteriales	Burkholderiaceae	NA
ASV221	-23.8631	4.66656e-05	0.000391554	phr1_phl1_low+Pi_vs_Col_0_low+Pi	InterGenotype	Col-0	Bacteria	Proteobacteria	Gammaproteobacteria	Betaproteobacteriales	Burkholderiaceae	NA
ASV221	0	1	1	phf1_low+Pi_vs_phr1/phl1_low+Pi	InterGenotype	NotSignificant	Bacteria	Proteobacteria	Gammaproteobacteria	Betaproteobacteriales	Burkholderiaceae	NA
ASV221	-1.26721	0.788686	1	phr1_phl1_low_vs_Col_0_low	InterGenotype	NotSignificant	Bacteria	Proteobacteria	Gammaproteobacteria	Betaproteobacteriales	Burkholderiaceae	NA
ASV221	-27.9802	4.84152e-07	7.15568e-06	phf1_low+Pi_vs_Col_0_low+Pi	InterGenotype	Col-0	Bacteria	Proteobacteria	Gammaproteobacteria	Betaproteobacteriales	Burkholderiaceae	NA
ASV221	8.73255	0.0626443	0.246748	phf1_low_vs_phr1/phl1_low	InterGenotype	NotSignificant	Bacteria	Proteobacteria	Gammaproteobacteria	Betaproteobacteriales	Burkholderiaceae	NA
ASV221	7.46534	0.123359	0.498073	phf1_low_vs_Col_0_low	InterGenotype	NotSignificant	Bacteria	Proteobacteria	Gammaproteobacteria	Betaproteobacteriales	Burkholderiaceae	NA
ASV222	21.9097	2.36185e-05	0.000418126	low_Pi_vs_low	Col-0	low+Pi	Bacteria	Bacteroidetes	Bacteroidia	Flavobacteriales	Flavobacteriaceae	Flavobacterium
ASV222	-24.4446	4.34257e-06	5.14403e-05	low_Pi_vs_low	phf1	low	Bacteria	Bacteroidetes	Bacteroidia	Flavobacteriales	Flavobacteriaceae	Flavobacterium
ASV222	-28.3276	2.84765e-07	4.17051e-06	low_Pi_vs_low	phr1/phl1	low	Bacteria	Bacteroidetes	Bacteroidia	Flavobacteriales	Flavobacteriaceae	Flavobacterium
ASV222	0	1	1	phf1_low+Pi_vs_phr1/phl1_low+Pi	InterGenotype	NotSignificant	Bacteria	Bacteroidetes	Bacteroidia	Flavobacteriales	Flavobacteriaceae	Flavobacterium
ASV222	-35.039	2.47123e-09	9.71012e-08	phr1_phl1_low+Pi_vs_Col_0_low+Pi	InterGenotype	Col-0	Bacteria	Bacteroidetes	Bacteroidia	Flavobacteriales	Flavobacteriaceae	Flavobacterium
ASV222	-5.10285	0.281681	0.76267	phf1_low_vs_phr1/phl1_low	InterGenotype	NotSignificant	Bacteria	Bacteroidetes	Bacteroidia	Flavobacteriales	Flavobacteriaceae	Flavobacterium
ASV222	10.0954	0.0400114	0.211339	phf1_low_vs_Col_0_low	InterGenotype	NotSignificant	Bacteria	Bacteroidetes	Bacteroidia	Flavobacteriales	Flavobacteriaceae	Flavobacterium
ASV222	15.1983	0.00138018	0.00875381	phr1_phl1_low_vs_Col_0_low	InterGenotype	phr1/phl1	Bacteria	Bacteroidetes	Bacteroidia	Flavobacteriales	Flavobacteriaceae	Flavobacterium
ASV222	-36.2589	9.1731e-11	6.42516e-09	phf1_low+Pi_vs_Col_0_low+Pi	InterGenotype	Col-0	Bacteria	Bacteroidetes	Bacteroidia	Flavobacteriales	Flavobacteriaceae	Flavobacterium
ASV223	-4.44181	0.386128	1	low_Pi_vs_low	Col-0	NotSignificant	Bacteria	Proteobacteria	Gammaproteobacteria	Pseudomonadales	Pseudomonadaceae	Pseudomonas
ASV223	0.973605	0.853606	1	low_Pi_vs_low	phf1	NotSignificant	Bacteria	Proteobacteria	Gammaproteobacteria	Pseudomonadales	Pseudomonadaceae	Pseudomonas
ASV223	0	1	1	low_Pi_vs_low	phr1/phl1	NotSignificant	Bacteria	Proteobacteria	Gammaproteobacteria	Pseudomonadales	Pseudomonadaceae	Pseudomonas
ASV223	0.704596	0.904256	1	phr1_phl1_low+Pi_vs_Col_0_low+Pi	InterGenotype	NotSignificant	Bacteria	Proteobacteria	Gammaproteobacteria	Pseudomonadales	Pseudomonadaceae	Pseudomonas
ASV223	0.997813	0.832858	1	phf1_low_vs_phr1/phl1_low	InterGenotype	NotSignificant	Bacteria	Proteobacteria	Gammaproteobacteria	Pseudomonadales	Pseudomonadaceae	Pseudomonas
ASV223	-4.03525	0.404482	1	phf1_low_vs_Col_0_low	InterGenotype	NotSignificant	Bacteria	Proteobacteria	Gammaproteobacteria	Pseudomonadales	Pseudomonadaceae	Pseudomonas
ASV223	0.67557	0.911749	1	phf1_low+Pi_vs_phr1/phl1_low+Pi	InterGenotype	NotSignificant	Bacteria	Proteobacteria	Gammaproteobacteria	Pseudomonadales	Pseudomonadaceae	Pseudomonas
ASV223	-5.03306	0.282981	0.77807	phr1_phl1_low_vs_Col_0_low	InterGenotype	NotSignificant	Bacteria	Proteobacteria	Gammaproteobacteria	Pseudomonadales	Pseudomonadaceae	Pseudomonas
ASV223	1.38017	0.803972	1	phf1_low+Pi_vs_Col_0_low+Pi	InterGenotype	NotSignificant	Bacteria	Proteobacteria	Gammaproteobacteria	Pseudomonadales	Pseudomonadaceae	Pseudomonas
ASV224	0.887545	0.579828	1	low_Pi_vs_low	Col-0	NotSignificant	Bacteria	Proteobacteria	Deltaproteobacteria	Myxococcales	BIrii41	NA
ASV224	0.765195	0.652353	1	low_Pi_vs_low	phf1	NotSignificant	Bacteria	Proteobacteria	Deltaproteobacteria	Myxococcales	BIrii41	NA
ASV224	-0.441476	0.805286	1	low_Pi_vs_low	phr1/phl1	NotSignificant	Bacteria	Proteobacteria	Deltaproteobacteria	Myxococcales	BIrii41	NA
ASV224	0.686123	0.64469	1	phr1_phl1_low_vs_Col_0_low	InterGenotype	NotSignificant	Bacteria	Proteobacteria	Deltaproteobacteria	Myxococcales	BIrii41	NA
ASV224	-1.38664	0.352259	0.878905	phf1_low_vs_phr1/phl1_low	InterGenotype	NotSignificant	Bacteria	Proteobacteria	Deltaproteobacteria	Myxococcales	BIrii41	NA
ASV224	-0.17997	0.928973	1	phf1_low+Pi_vs_phr1/phl1_low+Pi	InterGenotype	NotSignificant	Bacteria	Proteobacteria	Deltaproteobacteria	Myxococcales	BIrii41	NA
ASV224	-0.700518	0.650584	1	phf1_low_vs_Col_0_low	InterGenotype	NotSignificant	Bacteria	Proteobacteria	Deltaproteobacteria	Myxococcales	BIrii41	NA
ASV224	-0.642898	0.732056	1	phr1_phl1_low+Pi_vs_Col_0_low+Pi	InterGenotype	NotSignificant	Bacteria	Proteobacteria	Deltaproteobacteria	Myxococcales	BIrii41	NA
ASV224	-0.822867	0.639449	1	phf1_low+Pi_vs_Col_0_low+Pi	InterGenotype	NotSignificant	Bacteria	Proteobacteria	Deltaproteobacteria	Myxococcales	BIrii41	NA
ASV225	-1.26882	0.508195	1	low_Pi_vs_low	Col-0	NotSignificant	Bacteria	Nitrospirae	Nitrospira	Nitrospirales	Nitrospiraceae	Nitrospira
ASV225	-1.15129	0.565304	1	low_Pi_vs_low	phf1	NotSignificant	Bacteria	Nitrospirae	Nitrospira	Nitrospirales	Nitrospiraceae	Nitrospira
ASV225	1.01406	0.611018	1	low_Pi_vs_low	phr1/phl1	NotSignificant	Bacteria	Nitrospirae	Nitrospira	Nitrospirales	Nitrospiraceae	Nitrospira
ASV225	1.13195	0.598183	1	phr1_phl1_low+Pi_vs_Col_0_low+Pi	InterGenotype	NotSignificant	Bacteria	Nitrospirae	Nitrospira	Nitrospirales	Nitrospiraceae	Nitrospira
ASV225	-0.80946	0.65144	1	phf1_low_vs_Col_0_low	InterGenotype	NotSignificant	Bacteria	Nitrospirae	Nitrospira	Nitrospirales	Nitrospiraceae	Nitrospira
ASV225	-1.15093	0.507543	1	phr1_phl1_low_vs_Col_0_low	InterGenotype	NotSignificant	Bacteria	Nitrospirae	Nitrospira	Nitrospirales	Nitrospiraceae	Nitrospira
ASV225	-1.82388	0.41782	1	phf1_low+Pi_vs_phr1/phl1_low+Pi	InterGenotype	NotSignificant	Bacteria	Nitrospirae	Nitrospira	Nitrospirales	Nitrospiraceae	Nitrospira
ASV225	0.341465	0.845025	1	phf1_low_vs_phr1/phl1_low	InterGenotype	NotSignificant	Bacteria	Nitrospirae	Nitrospira	Nitrospirales	Nitrospiraceae	Nitrospira
ASV225	-0.691926	0.745077	1	phf1_low+Pi_vs_Col_0_low+Pi	InterGenotype	NotSignificant	Bacteria	Nitrospirae	Nitrospira	Nitrospirales	Nitrospiraceae	Nitrospira
ASV227	0.237445	0.922876	1	low_Pi_vs_low	Col-0	NotSignificant	Bacteria	Proteobacteria	Alphaproteobacteria	Rhizobiales	Rhizobiaceae	Allorhizobium-Neorhizobium-Pararhizobium-Rhizobium
ASV227	0.266212	0.913625	1	low_Pi_vs_low	phf1	NotSignificant	Bacteria	Proteobacteria	Alphaproteobacteria	Rhizobiales	Rhizobiaceae	Allorhizobium-Neorhizobium-Pararhizobium-Rhizobium
ASV227	0.460987	0.855598	1	low_Pi_vs_low	phr1/phl1	NotSignificant	Bacteria	Proteobacteria	Alphaproteobacteria	Rhizobiales	Rhizobiaceae	Allorhizobium-Neorhizobium-Pararhizobium-Rhizobium
ASV227	-0.442561	0.842125	1	phf1_low_vs_phr1/phl1_low	InterGenotype	NotSignificant	Bacteria	Proteobacteria	Alphaproteobacteria	Rhizobiales	Rhizobiaceae	Allorhizobium-Neorhizobium-Pararhizobium-Rhizobium
ASV227	-0.103761	0.968412	1	phf1_low+Pi_vs_Col_0_low+Pi	InterGenotype	NotSignificant	Bacteria	Proteobacteria	Alphaproteobacteria	Rhizobiales	Rhizobiaceae	Allorhizobium-Neorhizobium-Pararhizobium-Rhizobium
ASV227	0.310033	0.889035	1	phr1_phl1_low_vs_Col_0_low	InterGenotype	NotSignificant	Bacteria	Proteobacteria	Alphaproteobacteria	Rhizobiales	Rhizobiaceae	Allorhizobium-Neorhizobium-Pararhizobium-Rhizobium
ASV227	-0.637336	0.818701	1	phf1_low+Pi_vs_phr1/phl1_low+Pi	InterGenotype	NotSignificant	Bacteria	Proteobacteria	Alphaproteobacteria	Rhizobiales	Rhizobiaceae	Allorhizobium-Neorhizobium-Pararhizobium-Rhizobium
ASV227	0.533575	0.845259	1	phr1_phl1_low+Pi_vs_Col_0_low+Pi	InterGenotype	NotSignificant	Bacteria	Proteobacteria	Alphaproteobacteria	Rhizobiales	Rhizobiaceae	Allorhizobium-Neorhizobium-Pararhizobium-Rhizobium
ASV227	-0.132528	0.953813	1	phf1_low_vs_Col_0_low	InterGenotype	NotSignificant	Bacteria	Proteobacteria	Alphaproteobacteria	Rhizobiales	Rhizobiaceae	Allorhizobium-Neorhizobium-Pararhizobium-Rhizobium
ASV228	10.24	0.0476582	0.228186	low_Pi_vs_low	Col-0	NotSignificant	Bacteria	Bacteroidetes	Bacteroidia	Flavobacteriales	Flavobacteriaceae	Flavobacterium
ASV228	20.8789	8.5215e-05	0.000726356	low_Pi_vs_low	phf1	NotSignificant	Bacteria	Bacteroidetes	Bacteroidia	Flavobacteriales	Flavobacteriaceae	Flavobacterium
ASV228	23.6619	1.78645e-05	0.000167324	low_Pi_vs_low	phr1/phl1	NotSignificant	Bacteria	Bacteroidetes	Bacteroidia	Flavobacteriales	Flavobacteriaceae	Flavobacterium
ASV228	-11.0669	0.0467461	0.215782	phf1_low+Pi_vs_Col_0_low+Pi	InterGenotype	NotSignificant	Bacteria	Bacteroidetes	Bacteroidia	Flavobacteriales	Flavobacteriaceae	Flavobacterium
ASV228	-2.63535	0.665553	1	phf1_low+Pi_vs_phr1/phl1_low+Pi	InterGenotype	NotSignificant	Bacteria	Bacteroidetes	Bacteroidia	Flavobacteriales	Flavobacteriaceae	Flavobacterium
ASV228	-21.7057	1.00599e-05	0.000176157	phf1_low_vs_Col_0_low	InterGenotype	Col-0	Bacteria	Bacteroidetes	Bacteroidia	Flavobacteriales	Flavobacteriaceae	Flavobacterium
ASV228	-8.43151	0.150133	0.49869	phr1_phl1_low+Pi_vs_Col_0_low+Pi	InterGenotype	NotSignificant	Bacteria	Bacteroidetes	Bacteroidia	Flavobacteriales	Flavobacteriaceae	Flavobacterium
ASV228	0	1	1	phf1_low_vs_phr1/phl1_low	InterGenotype	NotSignificant	Bacteria	Bacteroidetes	Bacteroidia	Flavobacteriales	Flavobacteriaceae	Flavobacterium
ASV228	-21.8534	4.39966e-06	6.05799e-05	phr1_phl1_low_vs_Col_0_low	InterGenotype	Col-0	Bacteria	Bacteroidetes	Bacteroidia	Flavobacteriales	Flavobacteriaceae	Flavobacterium
ASV230	2.0247	0.171225	0.608925	low_Pi_vs_low	Col-0	NotSignificant	Bacteria	Proteobacteria	Alphaproteobacteria	Rhizobiales	Rhizobiaceae	Allorhizobium-Neorhizobium-Pararhizobium-Rhizobium
ASV230	1.42293	0.360931	0.99565	low_Pi_vs_low	phf1	NotSignificant	Bacteria	Proteobacteria	Alphaproteobacteria	Rhizobiales	Rhizobiaceae	Allorhizobium-Neorhizobium-Pararhizobium-Rhizobium
ASV230	1.72801	0.288278	0.83528	low_Pi_vs_low	phr1/phl1	NotSignificant	Bacteria	Proteobacteria	Alphaproteobacteria	Rhizobiales	Rhizobiaceae	Allorhizobium-Neorhizobium-Pararhizobium-Rhizobium
ASV230	0.325457	0.848053	1	phr1_phl1_low+Pi_vs_Col_0_low+Pi	InterGenotype	NotSignificant	Bacteria	Proteobacteria	Alphaproteobacteria	Rhizobiales	Rhizobiaceae	Allorhizobium-Neorhizobium-Pararhizobium-Rhizobium
ASV230	0.256583	0.857843	1	phf1_low_vs_Col_0_low	InterGenotype	NotSignificant	Bacteria	Proteobacteria	Alphaproteobacteria	Rhizobiales	Rhizobiaceae	Allorhizobium-Neorhizobium-Pararhizobium-Rhizobium
ASV230	0.622143	0.65308	1	phr1_phl1_low_vs_Col_0_low	InterGenotype	NotSignificant	Bacteria	Proteobacteria	Alphaproteobacteria	Rhizobiales	Rhizobiaceae	Allorhizobium-Neorhizobium-Pararhizobium-Rhizobium
ASV230	-0.345183	0.829735	1	phf1_low+Pi_vs_Col_0_low+Pi	InterGenotype	NotSignificant	Bacteria	Proteobacteria	Alphaproteobacteria	Rhizobiales	Rhizobiaceae	Allorhizobium-Neorhizobium-Pararhizobium-Rhizobium
ASV230	-0.67064	0.712545	1	phf1_low+Pi_vs_phr1/phl1_low+Pi	InterGenotype	NotSignificant	Bacteria	Proteobacteria	Alphaproteobacteria	Rhizobiales	Rhizobiaceae	Allorhizobium-Neorhizobium-Pararhizobium-Rhizobium
ASV230	-0.365559	0.79116	1	phf1_low_vs_phr1/phl1_low	InterGenotype	NotSignificant	Bacteria	Proteobacteria	Alphaproteobacteria	Rhizobiales	Rhizobiaceae	Allorhizobium-Neorhizobium-Pararhizobium-Rhizobium
ASV231	9.80623	0.0575366	0.267894	low_Pi_vs_low	Col-0	NotSignificant	Bacteria	Proteobacteria	Gammaproteobacteria	Betaproteobacteriales	Burkholderiaceae	Undibacterium
ASV231	0	1	1	low_Pi_vs_low	phf1	NotSignificant	Bacteria	Proteobacteria	Gammaproteobacteria	Betaproteobacteriales	Burkholderiaceae	Undibacterium
ASV231	16.5587	0.00252869	0.0130151	low_Pi_vs_low	phr1/phl1	NotSignificant	Bacteria	Proteobacteria	Gammaproteobacteria	Betaproteobacteriales	Burkholderiaceae	Undibacterium
ASV231	-22.203	3.05321e-06	2.5888e-05	phf1_low_vs_phr1/phl1_low	InterGenotype	phr1/phl1	Bacteria	Proteobacteria	Gammaproteobacteria	Betaproteobacteriales	Burkholderiaceae	Undibacterium
ASV231	-17.288	0.000436677	0.00429258	phf1_low_vs_Col_0_low	InterGenotype	Col-0	Bacteria	Proteobacteria	Gammaproteobacteria	Betaproteobacteriales	Burkholderiaceae	Undibacterium
ASV231	4.91503	0.299926	0.80263	phr1_phl1_low_vs_Col_0_low	InterGenotype	NotSignificant	Bacteria	Proteobacteria	Gammaproteobacteria	Betaproteobacteriales	Burkholderiaceae	Undibacterium
ASV231	-26.8154	1.58497e-06	1.97937e-05	phf1_low+Pi_vs_Col_0_low+Pi	InterGenotype	Col-0	Bacteria	Proteobacteria	Gammaproteobacteria	Betaproteobacteriales	Burkholderiaceae	Undibacterium
ASV231	11.6675	0.0451875	0.178863	phr1_phl1_low+Pi_vs_Col_0_low+Pi	InterGenotype	NotSignificant	Bacteria	Proteobacteria	Gammaproteobacteria	Betaproteobacteriales	Burkholderiaceae	Undibacterium
ASV231	-38.4828	2.80396e-10	1.61328e-08	phf1_low+Pi_vs_phr1/phl1_low+Pi	InterGenotype	phr1/phl1	Bacteria	Proteobacteria	Gammaproteobacteria	Betaproteobacteriales	Burkholderiaceae	Undibacterium
ASV232	0.734123	0.76	1	low_Pi_vs_low	Col-0	NotSignificant	Bacteria	Proteobacteria	Deltaproteobacteria	Myxococcales	BIrii41	NA
ASV232	0.401907	0.867132	1	low_Pi_vs_low	phf1	NotSignificant	Bacteria	Proteobacteria	Deltaproteobacteria	Myxococcales	BIrii41	NA
ASV232	0.535346	0.829005	1	low_Pi_vs_low	phr1/phl1	NotSignificant	Bacteria	Proteobacteria	Deltaproteobacteria	Myxococcales	BIrii41	NA
ASV232	0.175827	0.93745	1	phf1_low_vs_Col_0_low	InterGenotype	NotSignificant	Bacteria	Proteobacteria	Deltaproteobacteria	Myxococcales	BIrii41	NA
ASV232	-0.156389	0.951408	1	phf1_low+Pi_vs_Col_0_low+Pi	InterGenotype	NotSignificant	Bacteria	Proteobacteria	Deltaproteobacteria	Myxococcales	BIrii41	NA
ASV232	-0.661682	0.807763	1	phf1_low+Pi_vs_phr1/phl1_low+Pi	InterGenotype	NotSignificant	Bacteria	Proteobacteria	Deltaproteobacteria	Myxococcales	BIrii41	NA
ASV232	0.70407	0.74628	1	phr1_phl1_low_vs_Col_0_low	InterGenotype	NotSignificant	Bacteria	Proteobacteria	Deltaproteobacteria	Myxococcales	BIrii41	NA
ASV232	0.505294	0.850271	1	phr1_phl1_low+Pi_vs_Col_0_low+Pi	InterGenotype	NotSignificant	Bacteria	Proteobacteria	Deltaproteobacteria	Myxococcales	BIrii41	NA
ASV232	-0.528243	0.808192	1	phf1_low_vs_phr1/phl1_low	InterGenotype	NotSignificant	Bacteria	Proteobacteria	Deltaproteobacteria	Myxococcales	BIrii41	NA
ASV233	-3.44132	0.140385	0.530524	low_Pi_vs_low	Col-0	NotSignificant	Bacteria	Verrucomicrobia	Verrucomicrobiae	Chthoniobacterales	Chthoniobacteraceae	Candidatus_Udaeobacter
ASV233	-0.752956	0.753492	1	low_Pi_vs_low	phf1	NotSignificant	Bacteria	Verrucomicrobia	Verrucomicrobiae	Chthoniobacterales	Chthoniobacteraceae	Candidatus_Udaeobacter
ASV233	-1.81909	0.47578	1	low_Pi_vs_low	phr1/phl1	NotSignificant	Bacteria	Verrucomicrobia	Verrucomicrobiae	Chthoniobacterales	Chthoniobacteraceae	Candidatus_Udaeobacter
ASV233	-2.96663	0.159844	0.52339	phr1_phl1_low_vs_Col_0_low	InterGenotype	NotSignificant	Bacteria	Verrucomicrobia	Verrucomicrobiae	Chthoniobacterales	Chthoniobacteraceae	Candidatus_Udaeobacter
ASV233	-0.804205	0.75185	1	phf1_low+Pi_vs_Col_0_low+Pi	InterGenotype	NotSignificant	Bacteria	Verrucomicrobia	Verrucomicrobiae	Chthoniobacterales	Chthoniobacteraceae	Candidatus_Udaeobacter
ASV233	-0.525936	0.804983	1	phf1_low_vs_phr1/phl1_low	InterGenotype	NotSignificant	Bacteria	Verrucomicrobia	Verrucomicrobiae	Chthoniobacterales	Chthoniobacteraceae	Candidatus_Udaeobacter
ASV233	0.540194	0.848768	1	phf1_low+Pi_vs_phr1/phl1_low+Pi	InterGenotype	NotSignificant	Bacteria	Verrucomicrobia	Verrucomicrobiae	Chthoniobacterales	Chthoniobacteraceae	Candidatus_Udaeobacter
ASV233	-1.3444	0.623699	1	phr1_phl1_low+Pi_vs_Col_0_low+Pi	InterGenotype	NotSignificant	Bacteria	Verrucomicrobia	Verrucomicrobiae	Chthoniobacterales	Chthoniobacteraceae	Candidatus_Udaeobacter
ASV233	-3.49256	0.110737	0.463369	phf1_low_vs_Col_0_low	InterGenotype	NotSignificant	Bacteria	Verrucomicrobia	Verrucomicrobiae	Chthoniobacterales	Chthoniobacteraceae	Candidatus_Udaeobacter
ASV234	0.858468	0.817485	1	low_Pi_vs_low	Col-0	NotSignificant	Bacteria	Bacteroidetes	Bacteroidia	Flavobacteriales	Weeksellaceae	Chryseobacterium
ASV234	27.1582	2.21591e-12	1.18994e-10	low_Pi_vs_low	phf1	NotSignificant	Bacteria	Bacteroidetes	Bacteroidia	Flavobacteriales	Weeksellaceae	Chryseobacterium
ASV234	5.70891	0.148439	0.48903	low_Pi_vs_low	phr1/phl1	NotSignificant	Bacteria	Bacteroidetes	Bacteroidia	Flavobacteriales	Weeksellaceae	Chryseobacterium
ASV234	-22.8345	8.30435e-11	1.39357e-09	phf1_low_vs_phr1/phl1_low	InterGenotype	phr1/phl1	Bacteria	Bacteroidetes	Bacteroidia	Flavobacteriales	Weeksellaceae	Chryseobacterium
ASV234	-2.16177	0.52933	1	phr1_phl1_low_vs_Col_0_low	InterGenotype	NotSignificant	Bacteria	Bacteroidetes	Bacteroidia	Flavobacteriales	Weeksellaceae	Chryseobacterium
ASV234	-24.9963	3.71218e-12	1.99344e-09	phf1_low_vs_Col_0_low	InterGenotype	Col-0	Bacteria	Bacteroidetes	Bacteroidia	Flavobacteriales	Weeksellaceae	Chryseobacterium
ASV234	-1.3852	0.75073	1	phf1_low+Pi_vs_phr1/phl1_low+Pi	InterGenotype	NotSignificant	Bacteria	Bacteroidetes	Bacteroidia	Flavobacteriales	Weeksellaceae	Chryseobacterium
ASV234	2.68867	0.521307	1	phr1_phl1_low+Pi_vs_Col_0_low+Pi	InterGenotype	NotSignificant	Bacteria	Bacteroidetes	Bacteroidia	Flavobacteriales	Weeksellaceae	Chryseobacterium
ASV234	1.30348	0.744725	1	phf1_low+Pi_vs_Col_0_low+Pi	InterGenotype	NotSignificant	Bacteria	Bacteroidetes	Bacteroidia	Flavobacteriales	Weeksellaceae	Chryseobacterium
ASV235	-7.71041	0.000749103	0.00585238	low_Pi_vs_low	Col-0	low	Bacteria	Proteobacteria	Alphaproteobacteria	Sphingomonadales	Sphingomonadaceae	Sphingomonas
ASV235	-0.120035	0.959263	1	low_Pi_vs_low	phf1	low	Bacteria	Proteobacteria	Alphaproteobacteria	Sphingomonadales	Sphingomonadaceae	Sphingomonas
ASV235	-7.044	0.00299021	0.015007	low_Pi_vs_low	phr1/phl1	low	Bacteria	Proteobacteria	Alphaproteobacteria	Sphingomonadales	Sphingomonadaceae	Sphingomonas
ASV235	-7.74107	0.000189798	0.00110784	phf1_low_vs_phr1/phl1_low	InterGenotype	phr1/phl1	Bacteria	Proteobacteria	Alphaproteobacteria	Sphingomonadales	Sphingomonadaceae	Sphingomonas
ASV235	-6.72304	0.00157828	0.013039	phf1_low_vs_Col_0_low	InterGenotype	Col-0	Bacteria	Proteobacteria	Alphaproteobacteria	Sphingomonadales	Sphingomonadaceae	Sphingomonas
ASV235	0.867341	0.729945	1	phf1_low+Pi_vs_Col_0_low+Pi	InterGenotype	NotSignificant	Bacteria	Proteobacteria	Alphaproteobacteria	Sphingomonadales	Sphingomonadaceae	Sphingomonas
ASV235	1.01803	0.610337	1	phr1_phl1_low_vs_Col_0_low	InterGenotype	NotSignificant	Bacteria	Proteobacteria	Alphaproteobacteria	Sphingomonadales	Sphingomonadaceae	Sphingomonas
ASV235	-0.817109	0.757921	1	phf1_low+Pi_vs_phr1/phl1_low+Pi	InterGenotype	NotSignificant	Bacteria	Proteobacteria	Alphaproteobacteria	Sphingomonadales	Sphingomonadaceae	Sphingomonas
ASV235	1.68445	0.521195	1	phr1_phl1_low+Pi_vs_Col_0_low+Pi	InterGenotype	NotSignificant	Bacteria	Proteobacteria	Alphaproteobacteria	Sphingomonadales	Sphingomonadaceae	Sphingomonas
ASV236	1.20532	0.686432	1	low_Pi_vs_low	Col-0	NotSignificant	Bacteria	Proteobacteria	Gammaproteobacteria	Betaproteobacteriales	A21b	NA
ASV236	-17.9242	2.73473e-08	5.37275e-07	low_Pi_vs_low	phf1	NotSignificant	Bacteria	Proteobacteria	Gammaproteobacteria	Betaproteobacteriales	A21b	NA
ASV236	-0.347385	0.913348	1	low_Pi_vs_low	phr1/phl1	NotSignificant	Bacteria	Proteobacteria	Gammaproteobacteria	Betaproteobacteriales	A21b	NA
ASV236	-1.92958	0.480548	1	phr1_phl1_low_vs_Col_0_low	InterGenotype	NotSignificant	Bacteria	Proteobacteria	Gammaproteobacteria	Betaproteobacteriales	A21b	NA
ASV236	-22.0803	1.2428e-09	5.8887e-08	phf1_low+Pi_vs_phr1/phl1_low+Pi	InterGenotype	phr1/phl1	Bacteria	Proteobacteria	Gammaproteobacteria	Betaproteobacteriales	A21b	NA
ASV236	-4.50347	0.108687	0.388236	phf1_low_vs_phr1/phl1_low	InterGenotype	NotSignificant	Bacteria	Proteobacteria	Gammaproteobacteria	Betaproteobacteriales	A21b	NA
ASV236	-6.43304	0.025637	0.150186	phf1_low_vs_Col_0_low	InterGenotype	NotSignificant	Bacteria	Proteobacteria	Gammaproteobacteria	Betaproteobacteriales	A21b	NA
ASV236	-3.48228	0.305781	0.876536	phr1_phl1_low+Pi_vs_Col_0_low+Pi	InterGenotype	NotSignificant	Bacteria	Proteobacteria	Gammaproteobacteria	Betaproteobacteriales	A21b	NA
ASV236	-25.5626	1.90899e-14	3.07538e-12	phf1_low+Pi_vs_Col_0_low+Pi	InterGenotype	Col-0	Bacteria	Proteobacteria	Gammaproteobacteria	Betaproteobacteriales	A21b	NA
ASV237	0.287908	0.930902	1	low_Pi_vs_low	Col-0	NotSignificant	Bacteria	Proteobacteria	Alphaproteobacteria	Rhizobiales	Hyphomicrobiaceae	Hyphomicrobium
ASV237	2.57978	0.438577	1	low_Pi_vs_low	phf1	NotSignificant	Bacteria	Proteobacteria	Alphaproteobacteria	Rhizobiales	Hyphomicrobiaceae	Hyphomicrobium
ASV237	0.914322	0.792546	1	low_Pi_vs_low	phr1/phl1	NotSignificant	Bacteria	Proteobacteria	Alphaproteobacteria	Rhizobiales	Hyphomicrobiaceae	Hyphomicrobium
ASV237	1.0684	0.762473	1	phf1_low+Pi_vs_Col_0_low+Pi	InterGenotype	NotSignificant	Bacteria	Proteobacteria	Alphaproteobacteria	Rhizobiales	Hyphomicrobiaceae	Hyphomicrobium
ASV237	-1.22347	0.694635	1	phf1_low_vs_Col_0_low	InterGenotype	NotSignificant	Bacteria	Proteobacteria	Alphaproteobacteria	Rhizobiales	Hyphomicrobiaceae	Hyphomicrobium
ASV237	-0.260226	0.944384	1	phr1_phl1_low+Pi_vs_Col_0_low+Pi	InterGenotype	NotSignificant	Bacteria	Proteobacteria	Alphaproteobacteria	Rhizobiales	Hyphomicrobiaceae	Hyphomicrobium
ASV237	-0.336827	0.911265	1	phf1_low_vs_phr1/phl1_low	InterGenotype	NotSignificant	Bacteria	Proteobacteria	Alphaproteobacteria	Rhizobiales	Hyphomicrobiaceae	Hyphomicrobium
ASV237	-0.88664	0.769256	1	phr1_phl1_low_vs_Col_0_low	InterGenotype	NotSignificant	Bacteria	Proteobacteria	Alphaproteobacteria	Rhizobiales	Hyphomicrobiaceae	Hyphomicrobium
ASV237	1.32863	0.727741	1	phf1_low+Pi_vs_phr1/phl1_low+Pi	InterGenotype	NotSignificant	Bacteria	Proteobacteria	Alphaproteobacteria	Rhizobiales	Hyphomicrobiaceae	Hyphomicrobium
ASV238	-0.867465	0.695691	1	low_Pi_vs_low	Col-0	NotSignificant	Bacteria	Actinobacteria	Actinobacteria	Streptomycetales	Streptomycetaceae	Streptomyces
ASV238	-1.18031	0.609474	1	low_Pi_vs_low	phf1	NotSignificant	Bacteria	Actinobacteria	Actinobacteria	Streptomycetales	Streptomycetaceae	Streptomyces
ASV238	-1.44295	0.552062	1	low_Pi_vs_low	phr1/phl1	NotSignificant	Bacteria	Actinobacteria	Actinobacteria	Streptomycetales	Streptomycetaceae	Streptomyces
ASV238	-0.91231	0.705703	1	phf1_low+Pi_vs_Col_0_low+Pi	InterGenotype	NotSignificant	Bacteria	Actinobacteria	Actinobacteria	Streptomycetales	Streptomycetaceae	Streptomyces
ASV238	-1.48263	0.468912	1	phr1_phl1_low_vs_Col_0_low	InterGenotype	NotSignificant	Bacteria	Actinobacteria	Actinobacteria	Streptomycetales	Streptomycetaceae	Streptomyces
ASV238	-0.599469	0.776661	1	phf1_low_vs_Col_0_low	InterGenotype	NotSignificant	Bacteria	Actinobacteria	Actinobacteria	Streptomycetales	Streptomycetaceae	Streptomyces
ASV238	1.14581	0.67336	1	phf1_low+Pi_vs_phr1/phl1_low+Pi	InterGenotype	NotSignificant	Bacteria	Actinobacteria	Actinobacteria	Streptomycetales	Streptomycetaceae	Streptomyces
ASV238	0.883166	0.665322	1	phf1_low_vs_phr1/phl1_low	InterGenotype	NotSignificant	Bacteria	Actinobacteria	Actinobacteria	Streptomycetales	Streptomycetaceae	Streptomyces
ASV238	-2.05812	0.421644	1	phr1_phl1_low+Pi_vs_Col_0_low+Pi	InterGenotype	NotSignificant	Bacteria	Actinobacteria	Actinobacteria	Streptomycetales	Streptomycetaceae	Streptomyces
ASV242	-1.68992	0.501217	1	low_Pi_vs_low	Col-0	NotSignificant	Bacteria	Proteobacteria	Alphaproteobacteria	Rhizobiales	Rhizobiaceae	Allorhizobium-Neorhizobium-Pararhizobium-Rhizobium
ASV242	-0.150851	0.953208	1	low_Pi_vs_low	phf1	NotSignificant	Bacteria	Proteobacteria	Alphaproteobacteria	Rhizobiales	Rhizobiaceae	Allorhizobium-Neorhizobium-Pararhizobium-Rhizobium
ASV242	-0.604146	0.828734	1	low_Pi_vs_low	phr1/phl1	NotSignificant	Bacteria	Proteobacteria	Alphaproteobacteria	Rhizobiales	Rhizobiaceae	Allorhizobium-Neorhizobium-Pararhizobium-Rhizobium
ASV242	1.4673	0.589077	1	phf1_low+Pi_vs_Col_0_low+Pi	InterGenotype	NotSignificant	Bacteria	Proteobacteria	Alphaproteobacteria	Rhizobiales	Rhizobiaceae	Allorhizobium-Neorhizobium-Pararhizobium-Rhizobium
ASV242	3.5546	0.125513	0.43566	phf1_low_vs_phr1/phl1_low	InterGenotype	NotSignificant	Bacteria	Proteobacteria	Alphaproteobacteria	Rhizobiales	Rhizobiaceae	Allorhizobium-Neorhizobium-Pararhizobium-Rhizobium
ASV242	-0.0717646	0.975861	1	phf1_low_vs_Col_0_low	InterGenotype	NotSignificant	Bacteria	Proteobacteria	Alphaproteobacteria	Rhizobiales	Rhizobiaceae	Allorhizobium-Neorhizobium-Pararhizobium-Rhizobium
ASV242	-3.62636	0.119555	0.423304	phr1_phl1_low_vs_Col_0_low	InterGenotype	NotSignificant	Bacteria	Proteobacteria	Alphaproteobacteria	Rhizobiales	Rhizobiaceae	Allorhizobium-Neorhizobium-Pararhizobium-Rhizobium
ASV242	-2.54059	0.387131	1	phr1_phl1_low+Pi_vs_Col_0_low+Pi	InterGenotype	NotSignificant	Bacteria	Proteobacteria	Alphaproteobacteria	Rhizobiales	Rhizobiaceae	Allorhizobium-Neorhizobium-Pararhizobium-Rhizobium
ASV242	4.00789	0.190683	0.664914	phf1_low+Pi_vs_phr1/phl1_low+Pi	InterGenotype	NotSignificant	Bacteria	Proteobacteria	Alphaproteobacteria	Rhizobiales	Rhizobiaceae	Allorhizobium-Neorhizobium-Pararhizobium-Rhizobium
ASV243	-0.894936	0.708855	1	low_Pi_vs_low	Col-0	NotSignificant	Bacteria	Actinobacteria	Actinobacteria	Micromonosporales	Micromonosporaceae	Actinoplanes
ASV243	-0.833911	0.737774	1	low_Pi_vs_low	phf1	NotSignificant	Bacteria	Actinobacteria	Actinobacteria	Micromonosporales	Micromonosporaceae	Actinoplanes
ASV243	-1.10185	0.676371	1	low_Pi_vs_low	phr1/phl1	NotSignificant	Bacteria	Actinobacteria	Actinobacteria	Micromonosporales	Micromonosporaceae	Actinoplanes
ASV243	-0.762711	0.7697	1	phf1_low+Pi_vs_Col_0_low+Pi	InterGenotype	NotSignificant	Bacteria	Actinobacteria	Actinobacteria	Micromonosporales	Micromonosporaceae	Actinoplanes
ASV243	-0.823736	0.718257	1	phf1_low_vs_Col_0_low	InterGenotype	NotSignificant	Bacteria	Actinobacteria	Actinobacteria	Micromonosporales	Micromonosporaceae	Actinoplanes
ASV243	-1.63814	0.45832	1	phr1_phl1_low_vs_Col_0_low	InterGenotype	NotSignificant	Bacteria	Actinobacteria	Actinobacteria	Micromonosporales	Micromonosporaceae	Actinoplanes
ASV243	-1.84505	0.508368	1	phr1_phl1_low+Pi_vs_Col_0_low+Pi	InterGenotype	NotSignificant	Bacteria	Actinobacteria	Actinobacteria	Micromonosporales	Micromonosporaceae	Actinoplanes
ASV243	0.814406	0.712212	1	phf1_low_vs_phr1/phl1_low	InterGenotype	NotSignificant	Bacteria	Actinobacteria	Actinobacteria	Micromonosporales	Micromonosporaceae	Actinoplanes
ASV243	1.08234	0.712842	1	phf1_low+Pi_vs_phr1/phl1_low+Pi	InterGenotype	NotSignificant	Bacteria	Actinobacteria	Actinobacteria	Micromonosporales	Micromonosporaceae	Actinoplanes
ASV244	-0.0953269	0.968696	1	low_Pi_vs_low	Col-0	NotSignificant	Bacteria	Proteobacteria	Alphaproteobacteria	Caulobacterales	Caulobacteraceae	Brevundimonas
ASV244	1.85416	0.44022	1	low_Pi_vs_low	phf1	NotSignificant	Bacteria	Proteobacteria	Alphaproteobacteria	Caulobacterales	Caulobacteraceae	Brevundimonas
ASV244	1.09977	0.660988	1	low_Pi_vs_low	phr1/phl1	NotSignificant	Bacteria	Proteobacteria	Alphaproteobacteria	Caulobacterales	Caulobacteraceae	Brevundimonas
ASV244	-0.607041	0.782698	1	phf1_low_vs_phr1/phl1_low	InterGenotype	NotSignificant	Bacteria	Proteobacteria	Alphaproteobacteria	Caulobacterales	Caulobacteraceae	Brevundimonas
ASV244	0.815856	0.763038	1	phr1_phl1_low+Pi_vs_Col_0_low+Pi	InterGenotype	NotSignificant	Bacteria	Proteobacteria	Alphaproteobacteria	Caulobacterales	Caulobacteraceae	Brevundimonas
ASV244	-0.986279	0.663416	1	phf1_low_vs_Col_0_low	InterGenotype	NotSignificant	Bacteria	Proteobacteria	Alphaproteobacteria	Caulobacterales	Caulobacteraceae	Brevundimonas
ASV244	-0.379239	0.863192	1	phr1_phl1_low_vs_Col_0_low	InterGenotype	NotSignificant	Bacteria	Proteobacteria	Alphaproteobacteria	Caulobacterales	Caulobacteraceae	Brevundimonas
ASV244	0.147351	0.957003	1	phf1_low+Pi_vs_phr1/phl1_low+Pi	InterGenotype	NotSignificant	Bacteria	Proteobacteria	Alphaproteobacteria	Caulobacterales	Caulobacteraceae	Brevundimonas
ASV244	0.963207	0.707335	1	phf1_low+Pi_vs_Col_0_low+Pi	InterGenotype	NotSignificant	Bacteria	Proteobacteria	Alphaproteobacteria	Caulobacterales	Caulobacteraceae	Brevundimonas
ASV245	-5.58817	0.0354007	0.177202	low_Pi_vs_low	Col-0	NotSignificant	Bacteria	Proteobacteria	Gammaproteobacteria	PLTA13	NA	NA
ASV245	3.4854	0.192359	0.641596	low_Pi_vs_low	phf1	NotSignificant	Bacteria	Proteobacteria	Gammaproteobacteria	PLTA13	NA	NA
ASV245	0.77202	0.781951	1	low_Pi_vs_low	phr1/phl1	NotSignificant	Bacteria	Proteobacteria	Gammaproteobacteria	PLTA13	NA	NA
ASV245	2.49911	0.412214	1	phf1_low+Pi_vs_phr1/phl1_low+Pi	InterGenotype	NotSignificant	Bacteria	Proteobacteria	Gammaproteobacteria	PLTA13	NA	NA
ASV245	-0.214263	0.92997	1	phf1_low_vs_phr1/phl1_low	InterGenotype	NotSignificant	Bacteria	Proteobacteria	Gammaproteobacteria	PLTA13	NA	NA
ASV245	2.00005	0.50606	1	phr1_phl1_low+Pi_vs_Col_0_low+Pi	InterGenotype	NotSignificant	Bacteria	Proteobacteria	Gammaproteobacteria	PLTA13	NA	NA
ASV245	-4.36013	0.069885	0.279366	phr1_phl1_low_vs_Col_0_low	InterGenotype	NotSignificant	Bacteria	Proteobacteria	Gammaproteobacteria	PLTA13	NA	NA
ASV245	-4.5744	0.0649125	0.315934	phf1_low_vs_Col_0_low	InterGenotype	NotSignificant	Bacteria	Proteobacteria	Gammaproteobacteria	PLTA13	NA	NA
ASV245	4.49917	0.114826	0.46016	phf1_low+Pi_vs_Col_0_low+Pi	InterGenotype	NotSignificant	Bacteria	Proteobacteria	Gammaproteobacteria	PLTA13	NA	NA
ASV246	2.00611	0.697517	1	low_Pi_vs_low	Col-0	NotSignificant	Bacteria	Proteobacteria	Gammaproteobacteria	Betaproteobacteriales	Burkholderiaceae	Massilia
ASV246	2.34069	0.655872	1	low_Pi_vs_low	phf1	NotSignificant	Bacteria	Proteobacteria	Gammaproteobacteria	Betaproteobacteriales	Burkholderiaceae	Massilia
ASV246	-0.981131	0.858334	1	low_Pi_vs_low	phr1/phl1	NotSignificant	Bacteria	Proteobacteria	Gammaproteobacteria	Betaproteobacteriales	Burkholderiaceae	Massilia
ASV246	2.17821	0.645017	1	phr1_phl1_low_vs_Col_0_low	InterGenotype	NotSignificant	Bacteria	Proteobacteria	Gammaproteobacteria	Betaproteobacteriales	Burkholderiaceae	Massilia
ASV246	-0.809037	0.890155	1	phr1_phl1_low+Pi_vs_Col_0_low+Pi	InterGenotype	NotSignificant	Bacteria	Proteobacteria	Gammaproteobacteria	Betaproteobacteriales	Burkholderiaceae	Massilia
ASV246	0	1	1	phf1_low_vs_Col_0_low	InterGenotype	NotSignificant	Bacteria	Proteobacteria	Gammaproteobacteria	Betaproteobacteriales	Burkholderiaceae	Massilia
ASV246	-1.94173	0.681208	1	phf1_low_vs_phr1/phl1_low	InterGenotype	NotSignificant	Bacteria	Proteobacteria	Gammaproteobacteria	Betaproteobacteriales	Burkholderiaceae	Massilia
ASV246	0.571053	0.917816	1	phf1_low+Pi_vs_Col_0_low+Pi	InterGenotype	NotSignificant	Bacteria	Proteobacteria	Gammaproteobacteria	Betaproteobacteriales	Burkholderiaceae	Massilia
ASV246	1.38009	0.820097	1	phf1_low+Pi_vs_phr1/phl1_low+Pi	InterGenotype	NotSignificant	Bacteria	Proteobacteria	Gammaproteobacteria	Betaproteobacteriales	Burkholderiaceae	Massilia
ASV248	-0.258883	0.879808	1	low_Pi_vs_low	Col-0	NotSignificant	Bacteria	Proteobacteria	Gammaproteobacteria	Betaproteobacteriales	Burkholderiaceae	NA
ASV248	-0.852012	0.635564	1	low_Pi_vs_low	phf1	NotSignificant	Bacteria	Proteobacteria	Gammaproteobacteria	Betaproteobacteriales	Burkholderiaceae	NA
ASV248	-0.450084	0.812939	1	low_Pi_vs_low	phr1/phl1	NotSignificant	Bacteria	Proteobacteria	Gammaproteobacteria	Betaproteobacteriales	Burkholderiaceae	NA
ASV248	0.322617	0.88022	1	phf1_low+Pi_vs_phr1/phl1_low+Pi	InterGenotype	NotSignificant	Bacteria	Proteobacteria	Gammaproteobacteria	Betaproteobacteriales	Burkholderiaceae	NA
ASV248	-0.0801113	0.968021	1	phr1_phl1_low+Pi_vs_Col_0_low+Pi	InterGenotype	NotSignificant	Bacteria	Proteobacteria	Gammaproteobacteria	Betaproteobacteriales	Burkholderiaceae	NA
ASV248	0.724545	0.646294	1	phf1_low_vs_phr1/phl1_low	InterGenotype	NotSignificant	Bacteria	Proteobacteria	Gammaproteobacteria	Betaproteobacteriales	Burkholderiaceae	NA
ASV248	0.835635	0.609742	1	phf1_low_vs_Col_0_low	InterGenotype	NotSignificant	Bacteria	Proteobacteria	Gammaproteobacteria	Betaproteobacteriales	Burkholderiaceae	NA
ASV248	0.242505	0.896976	1	phf1_low+Pi_vs_Col_0_low+Pi	InterGenotype	NotSignificant	Bacteria	Proteobacteria	Gammaproteobacteria	Betaproteobacteriales	Burkholderiaceae	NA
ASV248	0.111089	0.94416	1	phr1_phl1_low_vs_Col_0_low	InterGenotype	NotSignificant	Bacteria	Proteobacteria	Gammaproteobacteria	Betaproteobacteriales	Burkholderiaceae	NA
ASV249	8.84361	0.0872855	0.370298	low_Pi_vs_low	Col-0	NotSignificant	Bacteria	Proteobacteria	Alphaproteobacteria	Rhizobiales	Rhizobiaceae	Allorhizobium-Neorhizobium-Pararhizobium-Rhizobium
ASV249	0	1	1	low_Pi_vs_low	phf1	NotSignificant	Bacteria	Proteobacteria	Alphaproteobacteria	Rhizobiales	Rhizobiaceae	Allorhizobium-Neorhizobium-Pararhizobium-Rhizobium
ASV249	22.7754	3.66967e-05	0.000319558	low_Pi_vs_low	phr1/phl1	NotSignificant	Bacteria	Proteobacteria	Alphaproteobacteria	Rhizobiales	Rhizobiaceae	Allorhizobium-Neorhizobium-Pararhizobium-Rhizobium
ASV249	-19.063	0.000105405	0.00126722	phf1_low_vs_Col_0_low	InterGenotype	Col-0	Bacteria	Proteobacteria	Alphaproteobacteria	Rhizobiales	Rhizobiaceae	Allorhizobium-Neorhizobium-Pararhizobium-Rhizobium
ASV249	-8.38171	0.17124	0.622726	phf1_low+Pi_vs_phr1/phl1_low+Pi	InterGenotype	NotSignificant	Bacteria	Proteobacteria	Alphaproteobacteria	Rhizobiales	Rhizobiaceae	Allorhizobium-Neorhizobium-Pararhizobium-Rhizobium
ASV249	-20.837	1.20124e-05	0.00013172	phr1_phl1_low_vs_Col_0_low	InterGenotype	Col-0	Bacteria	Proteobacteria	Alphaproteobacteria	Rhizobiales	Rhizobiaceae	Allorhizobium-Neorhizobium-Pararhizobium-Rhizobium
ASV249	-6.90515	0.238185	0.725361	phr1_phl1_low+Pi_vs_Col_0_low+Pi	InterGenotype	NotSignificant	Bacteria	Proteobacteria	Alphaproteobacteria	Rhizobiales	Rhizobiaceae	Allorhizobium-Neorhizobium-Pararhizobium-Rhizobium
ASV249	0	1	1	phf1_low_vs_phr1/phl1_low	InterGenotype	NotSignificant	Bacteria	Proteobacteria	Alphaproteobacteria	Rhizobiales	Rhizobiaceae	Allorhizobium-Neorhizobium-Pararhizobium-Rhizobium
ASV249	-15.2869	0.00636596	0.0346472	phf1_low+Pi_vs_Col_0_low+Pi	InterGenotype	Col-0	Bacteria	Proteobacteria	Alphaproteobacteria	Rhizobiales	Rhizobiaceae	Allorhizobium-Neorhizobium-Pararhizobium-Rhizobium
ASV251	-10.5706	0.0295833	0.152264	low_Pi_vs_low	Col-0	NotSignificant	Bacteria	Rokubacteria	NC10	Rokubacteriales	NA	NA
ASV251	4.78668	0.335992	0.953622	low_Pi_vs_low	phf1	NotSignificant	Bacteria	Rokubacteria	NC10	Rokubacteriales	NA	NA
ASV251	17.4796	0.000772124	0.00448863	low_Pi_vs_low	phr1/phl1	NotSignificant	Bacteria	Rokubacteria	NC10	Rokubacteriales	NA	NA
ASV251	7.19386	0.171593	0.614664	phf1_low+Pi_vs_Col_0_low+Pi	InterGenotype	NotSignificant	Bacteria	Rokubacteria	NC10	Rokubacteriales	NA	NA
ASV251	-8.16342	0.074356	0.354401	phf1_low_vs_Col_0_low	InterGenotype	NotSignificant	Bacteria	Rokubacteria	NC10	Rokubacteriales	NA	NA
ASV251	-28.5084	1.48978e-10	1.99765e-08	phr1_phl1_low_vs_Col_0_low	InterGenotype	Col-0	Bacteria	Rokubacteria	NC10	Rokubacteriales	NA	NA
ASV251	20.345	5.85977e-06	4.60492e-05	phf1_low_vs_phr1/phl1_low	InterGenotype	phf1	Bacteria	Rokubacteria	NC10	Rokubacteriales	NA	NA
ASV251	-0.458229	0.934005	1	phr1_phl1_low+Pi_vs_Col_0_low+Pi	InterGenotype	NotSignificant	Bacteria	Rokubacteria	NC10	Rokubacteriales	NA	NA
ASV251	7.65209	0.181289	0.647575	phf1_low+Pi_vs_phr1/phl1_low+Pi	InterGenotype	NotSignificant	Bacteria	Rokubacteria	NC10	Rokubacteriales	NA	NA
ASV252	0.223304	0.904153	1	low_Pi_vs_low	Col-0	NotSignificant	Bacteria	Proteobacteria	Gammaproteobacteria	Gammaproteobacteria_Incertae_Sedis	Unknown_Family	Acidibacter
ASV252	6.87522	0.000229945	0.00169151	low_Pi_vs_low	phf1	NotSignificant	Bacteria	Proteobacteria	Gammaproteobacteria	Gammaproteobacteria_Incertae_Sedis	Unknown_Family	Acidibacter
ASV252	-1.35943	0.494094	1	low_Pi_vs_low	phr1/phl1	NotSignificant	Bacteria	Proteobacteria	Gammaproteobacteria	Gammaproteobacteria_Incertae_Sedis	Unknown_Family	Acidibacter
ASV252	-0.503018	0.777054	1	phf1_low_vs_Col_0_low	InterGenotype	NotSignificant	Bacteria	Proteobacteria	Gammaproteobacteria	Gammaproteobacteria_Incertae_Sedis	Unknown_Family	Acidibacter
ASV252	1.25626	0.460949	1	phr1_phl1_low_vs_Col_0_low	InterGenotype	NotSignificant	Bacteria	Proteobacteria	Gammaproteobacteria	Gammaproteobacteria_Incertae_Sedis	Unknown_Family	Acidibacter
ASV252	6.47538	0.002795	0.0168642	phf1_low+Pi_vs_phr1/phl1_low+Pi	InterGenotype	phf1	Bacteria	Proteobacteria	Gammaproteobacteria	Gammaproteobacteria_Incertae_Sedis	Unknown_Family	Acidibacter
ASV252	-1.75927	0.30197	0.80077	phf1_low_vs_phr1/phl1_low	InterGenotype	NotSignificant	Bacteria	Proteobacteria	Gammaproteobacteria	Gammaproteobacteria_Incertae_Sedis	Unknown_Family	Acidibacter
ASV252	-0.326482	0.876605	1	phr1_phl1_low+Pi_vs_Col_0_low+Pi	InterGenotype	NotSignificant	Bacteria	Proteobacteria	Gammaproteobacteria	Gammaproteobacteria_Incertae_Sedis	Unknown_Family	Acidibacter
ASV252	6.1489	0.00168499	0.0101288	phf1_low+Pi_vs_Col_0_low+Pi	InterGenotype	phf1	Bacteria	Proteobacteria	Gammaproteobacteria	Gammaproteobacteria_Incertae_Sedis	Unknown_Family	Acidibacter
ASV253	-1.73761	0.734902	1	low_Pi_vs_low	Col-0	NotSignificant	Bacteria	Acidobacteria	Acidobacteriia	Solibacterales	Solibacteraceae_(Subgroup_3)	Candidatus_Solibacter
ASV253	-26.1114	7.29967e-07	1.02259e-05	low_Pi_vs_low	phf1	NotSignificant	Bacteria	Acidobacteria	Acidobacteriia	Solibacterales	Solibacteraceae_(Subgroup_3)	Candidatus_Solibacter
ASV253	-15.6025	0.00465574	0.0222564	low_Pi_vs_low	phr1/phl1	NotSignificant	Bacteria	Acidobacteria	Acidobacteriia	Solibacterales	Solibacteraceae_(Subgroup_3)	Candidatus_Solibacter
ASV253	-3.6816	0.433799	1	phr1_phl1_low_vs_Col_0_low	InterGenotype	NotSignificant	Bacteria	Acidobacteria	Acidobacteriia	Solibacterales	Solibacteraceae_(Subgroup_3)	Candidatus_Solibacter
ASV253	-18.0501	0.00121526	0.00761786	phf1_low+Pi_vs_Col_0_low+Pi	InterGenotype	Col-0	Bacteria	Acidobacteria	Acidobacteriia	Solibacterales	Solibacteraceae_(Subgroup_3)	Candidatus_Solibacter
ASV253	10.0053	0.0325653	0.143733	phf1_low_vs_phr1/phl1_low	InterGenotype	NotSignificant	Bacteria	Acidobacteria	Acidobacteriia	Solibacterales	Solibacteraceae_(Subgroup_3)	Candidatus_Solibacter
ASV253	0	1	1	phf1_low+Pi_vs_phr1/phl1_low+Pi	InterGenotype	NotSignificant	Bacteria	Acidobacteria	Acidobacteriia	Solibacterales	Solibacteraceae_(Subgroup_3)	Candidatus_Solibacter
ASV253	6.32367	0.190667	0.686649	phf1_low_vs_Col_0_low	InterGenotype	NotSignificant	Bacteria	Acidobacteria	Acidobacteriia	Solibacterales	Solibacteraceae_(Subgroup_3)	Candidatus_Solibacter
ASV253	-17.5465	0.00277803	0.0136332	phr1_phl1_low+Pi_vs_Col_0_low+Pi	InterGenotype	Col-0	Bacteria	Acidobacteria	Acidobacteriia	Solibacterales	Solibacteraceae_(Subgroup_3)	Candidatus_Solibacter
ASV254	-5.79217	0.00318719	0.0202148	low_Pi_vs_low	Col-0	low	Bacteria	Acidobacteria	Blastocatellia_(Subgroup_4)	Blastocatellales	Blastocatellaceae	NA
ASV254	-1.02013	0.586258	1	low_Pi_vs_low	phf1	low	Bacteria	Acidobacteria	Blastocatellia_(Subgroup_4)	Blastocatellales	Blastocatellaceae	NA
ASV254	-0.0564715	0.976974	1	low_Pi_vs_low	phr1/phl1	low	Bacteria	Acidobacteria	Blastocatellia_(Subgroup_4)	Blastocatellales	Blastocatellaceae	NA
ASV254	-1.93176	0.257627	0.85431	phf1_low_vs_Col_0_low	InterGenotype	NotSignificant	Bacteria	Acidobacteria	Blastocatellia_(Subgroup_4)	Blastocatellales	Blastocatellaceae	NA
ASV254	-2.03324	0.220483	0.662683	phr1_phl1_low_vs_Col_0_low	InterGenotype	NotSignificant	Bacteria	Acidobacteria	Blastocatellia_(Subgroup_4)	Blastocatellales	Blastocatellaceae	NA
ASV254	-0.862176	0.690836	1	phf1_low+Pi_vs_phr1/phl1_low+Pi	InterGenotype	NotSignificant	Bacteria	Acidobacteria	Blastocatellia_(Subgroup_4)	Blastocatellales	Blastocatellaceae	NA
ASV254	0.101482	0.951562	1	phf1_low_vs_phr1/phl1_low	InterGenotype	NotSignificant	Bacteria	Acidobacteria	Blastocatellia_(Subgroup_4)	Blastocatellales	Blastocatellaceae	NA
ASV254	3.70246	0.094123	0.338465	phr1_phl1_low+Pi_vs_Col_0_low+Pi	InterGenotype	NotSignificant	Bacteria	Acidobacteria	Blastocatellia_(Subgroup_4)	Blastocatellales	Blastocatellaceae	NA
ASV254	2.84028	0.180016	0.63878	phf1_low+Pi_vs_Col_0_low+Pi	InterGenotype	NotSignificant	Bacteria	Acidobacteria	Blastocatellia_(Subgroup_4)	Blastocatellales	Blastocatellaceae	NA
ASV255	-5.88876	0.253427	0.808458	low_Pi_vs_low	Col-0	NotSignificant	Bacteria	Acidobacteria	Acidobacteriia	Acidobacteriales	NA	NA
ASV255	-3.83196	0.469973	1	low_Pi_vs_low	phf1	NotSignificant	Bacteria	Acidobacteria	Acidobacteriia	Acidobacteriales	NA	NA
ASV255	0	1	1	low_Pi_vs_low	phr1/phl1	NotSignificant	Bacteria	Acidobacteria	Acidobacteriia	Acidobacteriales	NA	NA
ASV255	-12.6531	0.00934562	0.0653303	phf1_low_vs_Col_0_low	InterGenotype	Col-0	Bacteria	Acidobacteria	Acidobacteriia	Acidobacteriales	NA	NA
ASV255	-10.5963	0.058504	0.26089	phf1_low+Pi_vs_Col_0_low+Pi	InterGenotype	NotSignificant	Bacteria	Acidobacteria	Acidobacteriia	Acidobacteriales	NA	NA
ASV255	17.3469	0.000267804	0.00150851	phf1_low_vs_phr1/phl1_low	InterGenotype	phf1	Bacteria	Acidobacteria	Acidobacteriia	Acidobacteriales	NA	NA
ASV255	13.5149	0.0273503	0.132316	phf1_low+Pi_vs_phr1/phl1_low+Pi	InterGenotype	NotSignificant	Bacteria	Acidobacteria	Acidobacteriia	Acidobacteriales	NA	NA
ASV255	-24.1112	4.26788e-05	0.000365721	phr1_phl1_low+Pi_vs_Col_0_low+Pi	InterGenotype	Col-0	Bacteria	Acidobacteria	Acidobacteriia	Acidobacteriales	NA	NA
ASV255	-30	2.09965e-10	1.99765e-08	phr1_phl1_low_vs_Col_0_low	InterGenotype	Col-0	Bacteria	Acidobacteria	Acidobacteriia	Acidobacteriales	NA	NA
ASV256	-5.81959	0.0390341	0.194086	low_Pi_vs_low	Col-0	NotSignificant	Bacteria	Proteobacteria	Alphaproteobacteria	Sphingomonadales	Sphingomonadaceae	Sphingomonas
ASV256	-0.359495	0.902127	1	low_Pi_vs_low	phf1	NotSignificant	Bacteria	Proteobacteria	Alphaproteobacteria	Sphingomonadales	Sphingomonadaceae	Sphingomonas
ASV256	-0.457468	0.877925	1	low_Pi_vs_low	phr1/phl1	NotSignificant	Bacteria	Proteobacteria	Alphaproteobacteria	Sphingomonadales	Sphingomonadaceae	Sphingomonas
ASV256	-3.22469	0.206924	0.633714	phr1_phl1_low_vs_Col_0_low	InterGenotype	NotSignificant	Bacteria	Proteobacteria	Alphaproteobacteria	Sphingomonadales	Sphingomonadaceae	Sphingomonas
ASV256	-0.947104	0.716506	1	phf1_low_vs_phr1/phl1_low	InterGenotype	NotSignificant	Bacteria	Proteobacteria	Alphaproteobacteria	Sphingomonadales	Sphingomonadaceae	Sphingomonas
ASV256	-0.849131	0.797601	1	phf1_low+Pi_vs_phr1/phl1_low+Pi	InterGenotype	NotSignificant	Bacteria	Proteobacteria	Alphaproteobacteria	Sphingomonadales	Sphingomonadaceae	Sphingomonas
ASV256	2.13743	0.504713	1	phr1_phl1_low+Pi_vs_Col_0_low+Pi	InterGenotype	NotSignificant	Bacteria	Proteobacteria	Alphaproteobacteria	Sphingomonadales	Sphingomonadaceae	Sphingomonas
ASV256	1.2883	0.678359	1	phf1_low+Pi_vs_Col_0_low+Pi	InterGenotype	NotSignificant	Bacteria	Proteobacteria	Alphaproteobacteria	Sphingomonadales	Sphingomonadaceae	Sphingomonas
ASV256	-4.17179	0.113618	0.472966	phf1_low_vs_Col_0_low	InterGenotype	NotSignificant	Bacteria	Proteobacteria	Alphaproteobacteria	Sphingomonadales	Sphingomonadaceae	Sphingomonas
ASV258	0.26436	0.925246	1	low_Pi_vs_low	Col-0	NotSignificant	Bacteria	Proteobacteria	Gammaproteobacteria	Betaproteobacteriales	Burkholderiaceae	NA
ASV258	-0.683136	0.812169	1	low_Pi_vs_low	phf1	NotSignificant	Bacteria	Proteobacteria	Gammaproteobacteria	Betaproteobacteriales	Burkholderiaceae	NA
ASV258	-0.80489	0.783623	1	low_Pi_vs_low	phr1/phl1	NotSignificant	Bacteria	Proteobacteria	Gammaproteobacteria	Betaproteobacteriales	Burkholderiaceae	NA
ASV258	1.23639	0.630086	1	phf1_low_vs_phr1/phl1_low	InterGenotype	NotSignificant	Bacteria	Proteobacteria	Gammaproteobacteria	Betaproteobacteriales	Burkholderiaceae	NA
ASV258	0.163516	0.957254	1	phf1_low+Pi_vs_Col_0_low+Pi	InterGenotype	NotSignificant	Bacteria	Proteobacteria	Gammaproteobacteria	Betaproteobacteriales	Burkholderiaceae	NA
ASV258	1.11101	0.674265	1	phf1_low_vs_Col_0_low	InterGenotype	NotSignificant	Bacteria	Proteobacteria	Gammaproteobacteria	Betaproteobacteriales	Burkholderiaceae	NA
ASV258	1.35814	0.676754	1	phf1_low+Pi_vs_phr1/phl1_low+Pi	InterGenotype	NotSignificant	Bacteria	Proteobacteria	Gammaproteobacteria	Betaproteobacteriales	Burkholderiaceae	NA
ASV258	-1.19463	0.703942	1	phr1_phl1_low+Pi_vs_Col_0_low+Pi	InterGenotype	NotSignificant	Bacteria	Proteobacteria	Gammaproteobacteria	Betaproteobacteriales	Burkholderiaceae	NA
ASV258	-0.125379	0.961079	1	phr1_phl1_low_vs_Col_0_low	InterGenotype	NotSignificant	Bacteria	Proteobacteria	Gammaproteobacteria	Betaproteobacteriales	Burkholderiaceae	NA
ASV260	-12.1327	0.0184355	0.0999988	low_Pi_vs_low	Col-0	low	Bacteria	Proteobacteria	Alphaproteobacteria	Elsterales	NA	NA
ASV260	21.9949	3.34227e-05	0.000316729	low_Pi_vs_low	phf1	low+Pi	Bacteria	Proteobacteria	Alphaproteobacteria	Elsterales	NA	NA
ASV260	10.338	0.0586218	0.224214	low_Pi_vs_low	phr1/phl1	low+Pi	Bacteria	Proteobacteria	Alphaproteobacteria	Elsterales	NA	NA
ASV260	11.3015	0.0529749	0.20515	phr1_phl1_low+Pi_vs_Col_0_low+Pi	InterGenotype	NotSignificant	Bacteria	Proteobacteria	Alphaproteobacteria	Elsterales	NA	NA
ASV260	-11.1692	0.0174477	0.0878381	phr1_phl1_low_vs_Col_0_low	InterGenotype	Col-0	Bacteria	Proteobacteria	Alphaproteobacteria	Elsterales	NA	NA
ASV260	4.16108	0.455556	1	phf1_low+Pi_vs_Col_0_low+Pi	InterGenotype	NotSignificant	Bacteria	Proteobacteria	Alphaproteobacteria	Elsterales	NA	NA
ASV260	-29.9665	7.58723e-10	9.3457e-08	phf1_low_vs_Col_0_low	InterGenotype	Col-0	Bacteria	Proteobacteria	Alphaproteobacteria	Elsterales	NA	NA
ASV260	-7.14044	0.238461	0.788832	phf1_low+Pi_vs_phr1/phl1_low+Pi	InterGenotype	NotSignificant	Bacteria	Proteobacteria	Alphaproteobacteria	Elsterales	NA	NA
ASV260	-18.7973	7.82728e-05	0.000485053	phf1_low_vs_phr1/phl1_low	InterGenotype	phr1/phl1	Bacteria	Proteobacteria	Alphaproteobacteria	Elsterales	NA	NA
ASV262	-1.3051	0.633885	1	low_Pi_vs_low	Col-0	NotSignificant	Bacteria	Proteobacteria	Gammaproteobacteria	Betaproteobacteriales	Burkholderiaceae	NA
ASV262	-0.832434	0.771856	1	low_Pi_vs_low	phf1	NotSignificant	Bacteria	Proteobacteria	Gammaproteobacteria	Betaproteobacteriales	Burkholderiaceae	NA
ASV262	0.598621	0.838246	1	low_Pi_vs_low	phr1/phl1	NotSignificant	Bacteria	Proteobacteria	Gammaproteobacteria	Betaproteobacteriales	Burkholderiaceae	NA
ASV262	-1.80047	0.490124	1	phf1_low_vs_Col_0_low	InterGenotype	NotSignificant	Bacteria	Proteobacteria	Gammaproteobacteria	Betaproteobacteriales	Burkholderiaceae	NA
ASV262	0.491989	0.845754	1	phf1_low_vs_phr1/phl1_low	InterGenotype	NotSignificant	Bacteria	Proteobacteria	Gammaproteobacteria	Betaproteobacteriales	Burkholderiaceae	NA
ASV262	-0.939067	0.775201	1	phf1_low+Pi_vs_phr1/phl1_low+Pi	InterGenotype	NotSignificant	Bacteria	Proteobacteria	Gammaproteobacteria	Betaproteobacteriales	Burkholderiaceae	NA
ASV262	-2.29246	0.364203	0.910497	phr1_phl1_low_vs_Col_0_low	InterGenotype	NotSignificant	Bacteria	Proteobacteria	Gammaproteobacteria	Betaproteobacteriales	Burkholderiaceae	NA
ASV262	-0.388738	0.900329	1	phr1_phl1_low+Pi_vs_Col_0_low+Pi	InterGenotype	NotSignificant	Bacteria	Proteobacteria	Gammaproteobacteria	Betaproteobacteriales	Burkholderiaceae	NA
ASV262	-1.3278	0.658544	1	phf1_low+Pi_vs_Col_0_low+Pi	InterGenotype	NotSignificant	Bacteria	Proteobacteria	Gammaproteobacteria	Betaproteobacteriales	Burkholderiaceae	NA
ASV263	1.35955	0.652626	1	low_Pi_vs_low	Col-0	NotSignificant	Bacteria	Proteobacteria	Gammaproteobacteria	Betaproteobacteriales	Burkholderiaceae	Pelomonas
ASV263	-3.70557	0.229651	0.724006	low_Pi_vs_low	phf1	NotSignificant	Bacteria	Proteobacteria	Gammaproteobacteria	Betaproteobacteriales	Burkholderiaceae	Pelomonas
ASV263	-5.96199	0.05763	0.221052	low_Pi_vs_low	phr1/phl1	NotSignificant	Bacteria	Proteobacteria	Gammaproteobacteria	Betaproteobacteriales	Burkholderiaceae	Pelomonas
ASV263	0.171436	0.959487	1	phr1_phl1_low+Pi_vs_Col_0_low+Pi	InterGenotype	NotSignificant	Bacteria	Proteobacteria	Gammaproteobacteria	Betaproteobacteriales	Burkholderiaceae	Pelomonas
ASV263	-2.93023	0.404144	1	phf1_low+Pi_vs_phr1/phl1_low+Pi	InterGenotype	NotSignificant	Bacteria	Proteobacteria	Gammaproteobacteria	Betaproteobacteriales	Burkholderiaceae	Pelomonas
ASV263	-5.18665	0.056571	0.226706	phf1_low_vs_phr1/phl1_low	InterGenotype	NotSignificant	Bacteria	Proteobacteria	Gammaproteobacteria	Betaproteobacteriales	Burkholderiaceae	Pelomonas
ASV263	7.49297	0.00625103	0.0347256	phr1_phl1_low_vs_Col_0_low	InterGenotype	phr1/phl1	Bacteria	Proteobacteria	Gammaproteobacteria	Betaproteobacteriales	Burkholderiaceae	Pelomonas
ASV263	-2.75879	0.399264	1	phf1_low+Pi_vs_Col_0_low+Pi	InterGenotype	NotSignificant	Bacteria	Proteobacteria	Gammaproteobacteria	Betaproteobacteriales	Burkholderiaceae	Pelomonas
ASV263	2.30633	0.415725	1	phf1_low_vs_Col_0_low	InterGenotype	NotSignificant	Bacteria	Proteobacteria	Gammaproteobacteria	Betaproteobacteriales	Burkholderiaceae	Pelomonas
ASV264	8.2957	0.108014	0.432863	low_Pi_vs_low	Col-0	NotSignificant	Bacteria	Proteobacteria	Gammaproteobacteria	Betaproteobacteriales	Methylophilaceae	Methylotenera
ASV264	-0.544088	0.917293	1	low_Pi_vs_low	phf1	NotSignificant	Bacteria	Proteobacteria	Gammaproteobacteria	Betaproteobacteriales	Methylophilaceae	Methylotenera
ASV264	0	1	1	low_Pi_vs_low	phr1/phl1	NotSignificant	Bacteria	Proteobacteria	Gammaproteobacteria	Betaproteobacteriales	Methylophilaceae	Methylotenera
ASV264	4.29032	0.379437	1	phf1_low_vs_Col_0_low	InterGenotype	NotSignificant	Bacteria	Proteobacteria	Gammaproteobacteria	Betaproteobacteriales	Methylophilaceae	Methylotenera
ASV264	-27.1192	3.86891e-06	4.48474e-05	phr1_phl1_low+Pi_vs_Col_0_low+Pi	InterGenotype	Col-0	Bacteria	Proteobacteria	Gammaproteobacteria	Betaproteobacteriales	Methylophilaceae	Methylotenera
ASV264	-18.202	0.000131308	0.00103392	phr1_phl1_low_vs_Col_0_low	InterGenotype	Col-0	Bacteria	Proteobacteria	Gammaproteobacteria	Betaproteobacteriales	Methylophilaceae	Methylotenera
ASV264	22.5697	0.000213989	0.00184351	phf1_low+Pi_vs_phr1/phl1_low+Pi	InterGenotype	phf1	Bacteria	Proteobacteria	Gammaproteobacteria	Betaproteobacteriales	Methylophilaceae	Methylotenera
ASV264	22.4923	2.01798e-06	1.78625e-05	phf1_low_vs_phr1/phl1_low	InterGenotype	phf1	Bacteria	Proteobacteria	Gammaproteobacteria	Betaproteobacteriales	Methylophilaceae	Methylotenera
ASV264	-4.54946	0.409898	1	phf1_low+Pi_vs_Col_0_low+Pi	InterGenotype	NotSignificant	Bacteria	Proteobacteria	Gammaproteobacteria	Betaproteobacteriales	Methylophilaceae	Methylotenera
ASV265	-16.2187	7.57379e-05	0.00105184	low_Pi_vs_low	Col-0	low	Bacteria	Proteobacteria	Alphaproteobacteria	Sphingomonadales	Sphingomonadaceae	Sphingomonas
ASV265	6.18437	0.131347	0.47982	low_Pi_vs_low	phf1	low+Pi	Bacteria	Proteobacteria	Alphaproteobacteria	Sphingomonadales	Sphingomonadaceae	Sphingomonas
ASV265	3.34231	0.425736	1	low_Pi_vs_low	phr1/phl1	low+Pi	Bacteria	Proteobacteria	Alphaproteobacteria	Sphingomonadales	Sphingomonadaceae	Sphingomonas
ASV265	-5.78294	0.114797	0.404679	phf1_low_vs_phr1/phl1_low	InterGenotype	NotSignificant	Bacteria	Proteobacteria	Alphaproteobacteria	Sphingomonadales	Sphingomonadaceae	Sphingomonas
ASV265	-0.419701	0.912869	1	phf1_low_vs_Col_0_low	InterGenotype	NotSignificant	Bacteria	Proteobacteria	Alphaproteobacteria	Sphingomonadales	Sphingomonadaceae	Sphingomonas
ASV265	-2.94087	0.528523	1	phf1_low+Pi_vs_phr1/phl1_low+Pi	InterGenotype	NotSignificant	Bacteria	Proteobacteria	Alphaproteobacteria	Sphingomonadales	Sphingomonadaceae	Sphingomonas
ASV265	21.9833	4.58465e-07	7.00334e-06	phf1_low+Pi_vs_Col_0_low+Pi	InterGenotype	phf1	Bacteria	Proteobacteria	Alphaproteobacteria	Sphingomonadales	Sphingomonadaceae	Sphingomonas
ASV265	24.9242	4.7321e-08	1.31438e-06	phr1_phl1_low+Pi_vs_Col_0_low+Pi	InterGenotype	phr1/phl1	Bacteria	Proteobacteria	Alphaproteobacteria	Sphingomonadales	Sphingomonadaceae	Sphingomonas
ASV265	5.36324	0.143419	0.479085	phr1_phl1_low_vs_Col_0_low	InterGenotype	NotSignificant	Bacteria	Proteobacteria	Alphaproteobacteria	Sphingomonadales	Sphingomonadaceae	Sphingomonas
ASV267	0.812488	0.780686	1	low_Pi_vs_low	Col-0	NotSignificant	Bacteria	Proteobacteria	Gammaproteobacteria	Betaproteobacteriales	Burkholderiaceae	NA
ASV267	0.463626	0.874715	1	low_Pi_vs_low	phf1	NotSignificant	Bacteria	Proteobacteria	Gammaproteobacteria	Betaproteobacteriales	Burkholderiaceae	NA
ASV267	1.57018	0.605596	1	low_Pi_vs_low	phr1/phl1	NotSignificant	Bacteria	Proteobacteria	Gammaproteobacteria	Betaproteobacteriales	Burkholderiaceae	NA
ASV267	-0.339273	0.89822	1	phf1_low_vs_phr1/phl1_low	InterGenotype	NotSignificant	Bacteria	Proteobacteria	Gammaproteobacteria	Betaproteobacteriales	Burkholderiaceae	NA
ASV267	-0.437529	0.872847	1	phf1_low_vs_Col_0_low	InterGenotype	NotSignificant	Bacteria	Proteobacteria	Gammaproteobacteria	Betaproteobacteriales	Burkholderiaceae	NA
ASV267	-0.0982561	0.970451	1	phr1_phl1_low_vs_Col_0_low	InterGenotype	NotSignificant	Bacteria	Proteobacteria	Gammaproteobacteria	Betaproteobacteriales	Burkholderiaceae	NA
ASV267	0.659441	0.840141	1	phr1_phl1_low+Pi_vs_Col_0_low+Pi	InterGenotype	NotSignificant	Bacteria	Proteobacteria	Gammaproteobacteria	Betaproteobacteriales	Burkholderiaceae	NA
ASV267	-1.44583	0.665884	1	phf1_low+Pi_vs_phr1/phl1_low+Pi	InterGenotype	NotSignificant	Bacteria	Proteobacteria	Gammaproteobacteria	Betaproteobacteriales	Burkholderiaceae	NA
ASV267	-0.786391	0.801404	1	phf1_low+Pi_vs_Col_0_low+Pi	InterGenotype	NotSignificant	Bacteria	Proteobacteria	Gammaproteobacteria	Betaproteobacteriales	Burkholderiaceae	NA
ASV268	-7.38906	0.0342687	0.172522	low_Pi_vs_low	Col-0	NotSignificant	Bacteria	Bacteroidetes	Bacteroidia	Chitinophagales	Chitinophagaceae	NA
ASV268	-0.561927	0.875301	1	low_Pi_vs_low	phf1	NotSignificant	Bacteria	Bacteroidetes	Bacteroidia	Chitinophagales	Chitinophagaceae	NA
ASV268	-25.9857	5.40573e-12	3.34947e-10	low_Pi_vs_low	phr1/phl1	NotSignificant	Bacteria	Bacteroidetes	Bacteroidia	Chitinophagales	Chitinophagaceae	NA
ASV268	-6.03261	0.0644953	0.314854	phf1_low_vs_Col_0_low	InterGenotype	NotSignificant	Bacteria	Bacteroidetes	Bacteroidia	Chitinophagales	Chitinophagaceae	NA
ASV268	0.794524	0.834995	1	phf1_low+Pi_vs_Col_0_low+Pi	InterGenotype	NotSignificant	Bacteria	Bacteroidetes	Bacteroidia	Chitinophagales	Chitinophagaceae	NA
ASV268	-21.4514	1.31482e-07	2.78707e-06	phr1_phl1_low+Pi_vs_Col_0_low+Pi	InterGenotype	Col-0	Bacteria	Bacteroidetes	Bacteroidia	Chitinophagales	Chitinophagaceae	NA
ASV268	-3.17781	0.316708	0.817655	phf1_low_vs_phr1/phl1_low	InterGenotype	NotSignificant	Bacteria	Bacteroidetes	Bacteroidia	Chitinophagales	Chitinophagaceae	NA
ASV268	-2.8548	0.360859	0.906933	phr1_phl1_low_vs_Col_0_low	InterGenotype	NotSignificant	Bacteria	Bacteroidetes	Bacteroidia	Chitinophagales	Chitinophagaceae	NA
ASV268	22.2459	1.15719e-07	2.62568e-06	phf1_low+Pi_vs_phr1/phl1_low+Pi	InterGenotype	phf1	Bacteria	Bacteroidetes	Bacteroidia	Chitinophagales	Chitinophagaceae	NA
ASV269	1.72162	0.518161	1	low_Pi_vs_low	Col-0	NotSignificant	Bacteria	Proteobacteria	Deltaproteobacteria	Myxococcales	Sandaracinaceae	NA
ASV269	2.18407	0.427021	1	low_Pi_vs_low	phf1	NotSignificant	Bacteria	Proteobacteria	Deltaproteobacteria	Myxococcales	Sandaracinaceae	NA
ASV269	-0.595215	0.832875	1	low_Pi_vs_low	phr1/phl1	NotSignificant	Bacteria	Proteobacteria	Deltaproteobacteria	Myxococcales	Sandaracinaceae	NA
ASV269	-1.5938	0.596414	1	phr1_phl1_low+Pi_vs_Col_0_low+Pi	InterGenotype	NotSignificant	Bacteria	Proteobacteria	Deltaproteobacteria	Myxococcales	Sandaracinaceae	NA
ASV269	0.612251	0.845224	1	phf1_low+Pi_vs_phr1/phl1_low+Pi	InterGenotype	NotSignificant	Bacteria	Proteobacteria	Deltaproteobacteria	Myxococcales	Sandaracinaceae	NA
ASV269	-1.444	0.569079	1	phf1_low_vs_Col_0_low	InterGenotype	NotSignificant	Bacteria	Proteobacteria	Deltaproteobacteria	Myxococcales	Sandaracinaceae	NA
ASV269	0.723031	0.766761	1	phr1_phl1_low_vs_Col_0_low	InterGenotype	NotSignificant	Bacteria	Proteobacteria	Deltaproteobacteria	Myxococcales	Sandaracinaceae	NA
ASV269	-2.16704	0.376774	0.914132	phf1_low_vs_phr1/phl1_low	InterGenotype	NotSignificant	Bacteria	Proteobacteria	Deltaproteobacteria	Myxococcales	Sandaracinaceae	NA
ASV269	-0.981548	0.733689	1	phf1_low+Pi_vs_Col_0_low+Pi	InterGenotype	NotSignificant	Bacteria	Proteobacteria	Deltaproteobacteria	Myxococcales	Sandaracinaceae	NA
ASV272	0	1	1	low_Pi_vs_low	Col-0	NotSignificant	Bacteria	Actinobacteria	Actinobacteria	Frankiales	Frankiaceae	Jatrophihabitans
ASV272	-1.31775	0.803383	1	low_Pi_vs_low	phf1	NotSignificant	Bacteria	Actinobacteria	Actinobacteria	Frankiales	Frankiaceae	Jatrophihabitans
ASV272	-27.0075	1.0141e-06	1.23767e-05	low_Pi_vs_low	phr1/phl1	NotSignificant	Bacteria	Actinobacteria	Actinobacteria	Frankiales	Frankiaceae	Jatrophihabitans
ASV272	12.2912	0.0124131	0.0836716	phf1_low_vs_Col_0_low	InterGenotype	phf1	Bacteria	Actinobacteria	Actinobacteria	Frankiales	Frankiaceae	Jatrophihabitans
ASV272	18.7162	8.18182e-05	0.000679428	phr1_phl1_low_vs_Col_0_low	InterGenotype	phr1/phl1	Bacteria	Actinobacteria	Actinobacteria	Frankiales	Frankiaceae	Jatrophihabitans
ASV272	19.2647	0.00166149	0.0107497	phf1_low+Pi_vs_phr1/phl1_low+Pi	InterGenotype	phf1	Bacteria	Actinobacteria	Actinobacteria	Frankiales	Frankiaceae	Jatrophihabitans
ASV272	25.0567	7.64852e-06	8.49777e-05	phf1_low+Pi_vs_Col_0_low+Pi	InterGenotype	phf1	Bacteria	Actinobacteria	Actinobacteria	Frankiales	Frankiaceae	Jatrophihabitans
ASV272	0	1	1	phr1_phl1_low+Pi_vs_Col_0_low+Pi	InterGenotype	NotSignificant	Bacteria	Actinobacteria	Actinobacteria	Frankiales	Frankiaceae	Jatrophihabitans
ASV272	-6.42495	0.175283	0.547249	phf1_low_vs_phr1/phl1_low	InterGenotype	NotSignificant	Bacteria	Actinobacteria	Actinobacteria	Frankiales	Frankiaceae	Jatrophihabitans
ASV273	-8.01956	0.0354185	0.177202	low_Pi_vs_low	Col-0	NotSignificant	Bacteria	Actinobacteria	Actinobacteria	Streptomycetales	Streptomycetaceae	Streptomyces
ASV273	-21.4805	5.95646e-08	1.07819e-06	low_Pi_vs_low	phf1	NotSignificant	Bacteria	Actinobacteria	Actinobacteria	Streptomycetales	Streptomycetaceae	Streptomyces
ASV273	-22.3484	5.529e-08	9.89691e-07	low_Pi_vs_low	phr1/phl1	NotSignificant	Bacteria	Actinobacteria	Actinobacteria	Streptomycetales	Streptomycetaceae	Streptomyces
ASV273	-7.64513	0.0277536	0.132281	phr1_phl1_low_vs_Col_0_low	InterGenotype	NotSignificant	Bacteria	Actinobacteria	Actinobacteria	Streptomycetales	Streptomycetaceae	Streptomyces
ASV273	-5.70615	0.111231	0.464231	phf1_low_vs_Col_0_low	InterGenotype	NotSignificant	Bacteria	Actinobacteria	Actinobacteria	Streptomycetales	Streptomycetaceae	Streptomyces
ASV273	-21.9739	5.53798e-07	8.92169e-06	phr1_phl1_low+Pi_vs_Col_0_low+Pi	InterGenotype	Col-0	Bacteria	Actinobacteria	Actinobacteria	Streptomycetales	Streptomycetaceae	Streptomyces
ASV273	-19.1671	4.72869e-06	5.48051e-05	phf1_low+Pi_vs_Col_0_low+Pi	InterGenotype	Col-0	Bacteria	Actinobacteria	Actinobacteria	Streptomycetales	Streptomycetaceae	Streptomyces
ASV273	1.93898	0.578396	1	phf1_low_vs_phr1/phl1_low	InterGenotype	NotSignificant	Bacteria	Actinobacteria	Actinobacteria	Streptomycetales	Streptomycetaceae	Streptomyces
ASV273	0	1	1	phf1_low+Pi_vs_phr1/phl1_low+Pi	InterGenotype	NotSignificant	Bacteria	Actinobacteria	Actinobacteria	Streptomycetales	Streptomycetaceae	Streptomyces
ASV274	0.537231	0.709974	1	low_Pi_vs_low	Col-0	NotSignificant	Bacteria	Chloroflexi	Anaerolineae	SBR1031	A4b	NA
ASV274	0.300116	0.84535	1	low_Pi_vs_low	phf1	NotSignificant	Bacteria	Chloroflexi	Anaerolineae	SBR1031	A4b	NA
ASV274	0.22202	0.8912	1	low_Pi_vs_low	phr1/phl1	NotSignificant	Bacteria	Chloroflexi	Anaerolineae	SBR1031	A4b	NA
ASV274	0.700657	0.601946	1	phr1_phl1_low_vs_Col_0_low	InterGenotype	NotSignificant	Bacteria	Chloroflexi	Anaerolineae	SBR1031	A4b	NA
ASV274	0.385446	0.820396	1	phr1_phl1_low+Pi_vs_Col_0_low+Pi	InterGenotype	NotSignificant	Bacteria	Chloroflexi	Anaerolineae	SBR1031	A4b	NA
ASV274	-0.99199	0.589092	1	phf1_low+Pi_vs_phr1/phl1_low+Pi	InterGenotype	NotSignificant	Bacteria	Chloroflexi	Anaerolineae	SBR1031	A4b	NA
ASV274	-0.369429	0.791345	1	phf1_low_vs_Col_0_low	InterGenotype	NotSignificant	Bacteria	Chloroflexi	Anaerolineae	SBR1031	A4b	NA
ASV274	-1.07009	0.426153	0.957506	phf1_low_vs_phr1/phl1_low	InterGenotype	NotSignificant	Bacteria	Chloroflexi	Anaerolineae	SBR1031	A4b	NA
ASV274	-0.606544	0.702413	1	phf1_low+Pi_vs_Col_0_low+Pi	InterGenotype	NotSignificant	Bacteria	Chloroflexi	Anaerolineae	SBR1031	A4b	NA
ASV275	-4.83804	0.0672416	0.300073	low_Pi_vs_low	Col-0	NotSignificant	Bacteria	Gemmatimonadetes	Gemmatimonadetes	Gemmatimonadales	Gemmatimonadaceae	Gemmatimonas
ASV275	1.20338	0.657204	1	low_Pi_vs_low	phf1	NotSignificant	Bacteria	Gemmatimonadetes	Gemmatimonadetes	Gemmatimonadales	Gemmatimonadaceae	Gemmatimonas
ASV275	1.00887	0.704163	1	low_Pi_vs_low	phr1/phl1	NotSignificant	Bacteria	Gemmatimonadetes	Gemmatimonadetes	Gemmatimonadales	Gemmatimonadaceae	Gemmatimonas
ASV275	-0.0665655	0.976927	1	phr1_phl1_low_vs_Col_0_low	InterGenotype	NotSignificant	Bacteria	Gemmatimonadetes	Gemmatimonadetes	Gemmatimonadales	Gemmatimonadaceae	Gemmatimonas
ASV275	-3.88889	0.102224	0.369244	phf1_low_vs_phr1/phl1_low	InterGenotype	NotSignificant	Bacteria	Gemmatimonadetes	Gemmatimonadetes	Gemmatimonadales	Gemmatimonadaceae	Gemmatimonas
ASV275	5.78035	0.050086	0.196801	phr1_phl1_low+Pi_vs_Col_0_low+Pi	InterGenotype	NotSignificant	Bacteria	Gemmatimonadetes	Gemmatimonadetes	Gemmatimonadales	Gemmatimonadaceae	Gemmatimonas
ASV275	2.08597	0.472375	1	phf1_low+Pi_vs_Col_0_low+Pi	InterGenotype	NotSignificant	Bacteria	Gemmatimonadetes	Gemmatimonadetes	Gemmatimonadales	Gemmatimonadaceae	Gemmatimonas
ASV275	-3.69438	0.219942	0.74127	phf1_low+Pi_vs_phr1/phl1_low+Pi	InterGenotype	NotSignificant	Bacteria	Gemmatimonadetes	Gemmatimonadetes	Gemmatimonadales	Gemmatimonadaceae	Gemmatimonas
ASV275	-3.95545	0.106524	0.451607	phf1_low_vs_Col_0_low	InterGenotype	NotSignificant	Bacteria	Gemmatimonadetes	Gemmatimonadetes	Gemmatimonadales	Gemmatimonadaceae	Gemmatimonas
ASV276	-0.201485	0.909675	1	low_Pi_vs_low	Col-0	NotSignificant	Bacteria	Proteobacteria	Deltaproteobacteria	Myxococcales	Polyangiaceae	Pajaroellobacter
ASV276	-0.34529	0.848363	1	low_Pi_vs_low	phf1	NotSignificant	Bacteria	Proteobacteria	Deltaproteobacteria	Myxococcales	Polyangiaceae	Pajaroellobacter
ASV276	-0.401794	0.827434	1	low_Pi_vs_low	phr1/phl1	NotSignificant	Bacteria	Proteobacteria	Deltaproteobacteria	Myxococcales	Polyangiaceae	Pajaroellobacter
ASV276	0.0892441	0.957179	1	phf1_low_vs_Col_0_low	InterGenotype	NotSignificant	Bacteria	Proteobacteria	Deltaproteobacteria	Myxococcales	Polyangiaceae	Pajaroellobacter
ASV276	-0.28084	0.890857	1	phf1_low+Pi_vs_phr1/phl1_low+Pi	InterGenotype	NotSignificant	Bacteria	Proteobacteria	Deltaproteobacteria	Myxococcales	Polyangiaceae	Pajaroellobacter
ASV276	0.426589	0.79016	1	phr1_phl1_low_vs_Col_0_low	InterGenotype	NotSignificant	Bacteria	Proteobacteria	Deltaproteobacteria	Myxococcales	Polyangiaceae	Pajaroellobacter
ASV276	0.226279	0.909405	1	phr1_phl1_low+Pi_vs_Col_0_low+Pi	InterGenotype	NotSignificant	Bacteria	Proteobacteria	Deltaproteobacteria	Myxococcales	Polyangiaceae	Pajaroellobacter
ASV276	-0.054561	0.977347	1	phf1_low+Pi_vs_Col_0_low+Pi	InterGenotype	NotSignificant	Bacteria	Proteobacteria	Deltaproteobacteria	Myxococcales	Polyangiaceae	Pajaroellobacter
ASV276	-0.337344	0.833314	1	phf1_low_vs_phr1/phl1_low	InterGenotype	NotSignificant	Bacteria	Proteobacteria	Deltaproteobacteria	Myxococcales	Polyangiaceae	Pajaroellobacter
ASV277	0.437263	0.895401	1	low_Pi_vs_low	Col-0	NotSignificant	Bacteria	Verrucomicrobia	Verrucomicrobiae	Chthoniobacterales	Chthoniobacteraceae	Candidatus_Udaeobacter
ASV277	-0.307734	0.925616	1	low_Pi_vs_low	phf1	NotSignificant	Bacteria	Verrucomicrobia	Verrucomicrobiae	Chthoniobacterales	Chthoniobacteraceae	Candidatus_Udaeobacter
ASV277	1.23674	0.720544	1	low_Pi_vs_low	phr1/phl1	NotSignificant	Bacteria	Verrucomicrobia	Verrucomicrobiae	Chthoniobacterales	Chthoniobacteraceae	Candidatus_Udaeobacter
ASV277	1.80892	0.625436	1	phr1_phl1_low+Pi_vs_Col_0_low+Pi	InterGenotype	NotSignificant	Bacteria	Verrucomicrobia	Verrucomicrobiae	Chthoniobacterales	Chthoniobacteraceae	Candidatus_Udaeobacter
ASV277	1.00945	0.73993	1	phr1_phl1_low_vs_Col_0_low	InterGenotype	NotSignificant	Bacteria	Verrucomicrobia	Verrucomicrobiae	Chthoniobacterales	Chthoniobacteraceae	Candidatus_Udaeobacter
ASV277	2.64632	0.487284	1	phf1_low+Pi_vs_phr1/phl1_low+Pi	InterGenotype	NotSignificant	Bacteria	Verrucomicrobia	Verrucomicrobiae	Chthoniobacterales	Chthoniobacteraceae	Candidatus_Udaeobacter
ASV277	4.45524	0.208232	0.718334	phf1_low+Pi_vs_Col_0_low+Pi	InterGenotype	NotSignificant	Bacteria	Verrucomicrobia	Verrucomicrobiae	Chthoniobacterales	Chthoniobacteraceae	Candidatus_Udaeobacter
ASV277	5.20024	0.0922696	0.410625	phf1_low_vs_Col_0_low	InterGenotype	NotSignificant	Bacteria	Verrucomicrobia	Verrucomicrobiae	Chthoniobacterales	Chthoniobacteraceae	Candidatus_Udaeobacter
ASV277	4.19079	0.159456	0.511722	phf1_low_vs_phr1/phl1_low	InterGenotype	NotSignificant	Bacteria	Verrucomicrobia	Verrucomicrobiae	Chthoniobacterales	Chthoniobacteraceae	Candidatus_Udaeobacter
[truncated: 12,501 more rows]
