# Supplementary material for: The effects of soil phosphorus content on plant microbiota are driven by the plant phosphate starvation response
Source: PLoS Biol. 2019 Nov 13;17(11):e3000534. doi: 10.1371/journal.pbio.3000534 (PMC6876890; doi:10.1371/journal.pbio.3000534)
Supplement: S7 Table — ASV, amplicon sequence variant; GLM, generalized linear model; P, phosphorus; Pi, orthophosphate. (XLSX) [file pbio.3000534.s017.xlsx]

## Sheet: Table S7
S7 Table Results of the negative binomial generalized linear model testing the Pi effect (Low+p vs Low) and the Genotype effect within Low and Low+P on the fungal ASVs).
ASV_Id	log2 (Fold Change)	p value	FDR adjusted q value	Contrast	Genotype	Higher in…	Kingdom	Phylum	Class	Order	Family	Genus	Species
ASV1	0.826467	0.600794	0.894501	low_Pi_vs_low	Col-0	NotSignificant	Fungi	Mortierellomycota	Mortierellomycetes	Mortierellales	Mortierellaceae	Mortierella	Mortierella_minutissima
ASV1	-1.35966	0.362951	0.773243	low_Pi_vs_low	phf1	NotSignificant	Fungi	Mortierellomycota	Mortierellomycetes	Mortierellales	Mortierellaceae	Mortierella	Mortierella_minutissima
ASV1	0.245174	0.8806	1	low_Pi_vs_low	phr1/phl1	NotSignificant	Fungi	Mortierellomycota	Mortierellomycetes	Mortierellales	Mortierellaceae	Mortierella	Mortierella_minutissima
ASV1	0.360948	0.793738	1	phf1_low_vs_Col_0_low	InterGenotype	NotSignificant	Fungi	Mortierellomycota	Mortierellomycetes	Mortierellales	Mortierellaceae	Mortierella	Mortierella_minutissima
ASV1	-1.25959	0.370767	0.916019	phf1_low_vs_phr1/phl1_low	InterGenotype	NotSignificant	Fungi	Mortierellomycota	Mortierellomycetes	Mortierellales	Mortierellaceae	Mortierella	Mortierella_minutissima
ASV1	-2.86442	0.096263	0.296707	phf1_low+Pi_vs_phr1/phl1_low+Pi	InterGenotype	NotSignificant	Fungi	Mortierellomycota	Mortierellomycetes	Mortierellales	Mortierellaceae	Mortierella	Mortierella_minutissima
ASV1	1.03924	0.559917	1	phr1_phl1_low+Pi_vs_Col_0_low+Pi	InterGenotype	NotSignificant	Fungi	Mortierellomycota	Mortierellomycetes	Mortierellales	Mortierellaceae	Mortierella	Mortierella_minutissima
ASV1	1.62054	0.249458	0.608995	phr1_phl1_low_vs_Col_0_low	InterGenotype	NotSignificant	Fungi	Mortierellomycota	Mortierellomycetes	Mortierellales	Mortierellaceae	Mortierella	Mortierella_minutissima
ASV1	-1.82518	0.282042	0.735109	phf1_low+Pi_vs_Col_0_low+Pi	InterGenotype	NotSignificant	Fungi	Mortierellomycota	Mortierellomycetes	Mortierellales	Mortierellaceae	Mortierella	Mortierella_minutissima
ASV2	0.120821	0.972813	1	low_Pi_vs_low	Col-0	NotSignificant	Fungi	Ascomycota	Sordariomycetes	Hypocreales	Nectriaceae	Fusarium	Fusarium_acutatum
ASV2	-1.27493	0.703886	0.950082	low_Pi_vs_low	phf1	NotSignificant	Fungi	Ascomycota	Sordariomycetes	Hypocreales	Nectriaceae	Fusarium	Fusarium_acutatum
ASV2	-2.21764	0.544999	0.903535	low_Pi_vs_low	phr1/phl1	NotSignificant	Fungi	Ascomycota	Sordariomycetes	Hypocreales	Nectriaceae	Fusarium	Fusarium_acutatum
ASV2	-1.88003	0.621547	0.962104	phf1_low+Pi_vs_Col_0_low+Pi	InterGenotype	NotSignificant	Fungi	Ascomycota	Sordariomycetes	Hypocreales	Nectriaceae	Fusarium	Fusarium_acutatum
ASV2	0.724048	0.818669	1	phr1_phl1_low_vs_Col_0_low	InterGenotype	NotSignificant	Fungi	Ascomycota	Sordariomycetes	Hypocreales	Nectriaceae	Fusarium	Fusarium_acutatum
ASV2	-0.265622	0.945219	1	phf1_low+Pi_vs_phr1/phl1_low+Pi	InterGenotype	NotSignificant	Fungi	Ascomycota	Sordariomycetes	Hypocreales	Nectriaceae	Fusarium	Fusarium_acutatum
ASV2	-0.484284	0.875789	1	phf1_low_vs_Col_0_low	InterGenotype	NotSignificant	Fungi	Ascomycota	Sordariomycetes	Hypocreales	Nectriaceae	Fusarium	Fusarium_acutatum
ASV2	-1.61441	0.68663	1	phr1_phl1_low+Pi_vs_Col_0_low+Pi	InterGenotype	NotSignificant	Fungi	Ascomycota	Sordariomycetes	Hypocreales	Nectriaceae	Fusarium	Fusarium_acutatum
ASV2	-1.20833	0.702029	1	phf1_low_vs_phr1/phl1_low	InterGenotype	NotSignificant	Fungi	Ascomycota	Sordariomycetes	Hypocreales	Nectriaceae	Fusarium	Fusarium_acutatum
ASV3	-0.268773	0.762705	0.96321	low_Pi_vs_low	Col-0	NotSignificant	Fungi	Mortierellomycota	Mortierellomycetes	Mortierellales	Mortierellaceae	Mortierella	Mortierella_elongata
ASV3	-0.667689	0.428088	0.839672	low_Pi_vs_low	phf1	NotSignificant	Fungi	Mortierellomycota	Mortierellomycetes	Mortierellales	Mortierellaceae	Mortierella	Mortierella_elongata
ASV3	0.983718	0.285614	0.648727	low_Pi_vs_low	phr1/phl1	NotSignificant	Fungi	Mortierellomycota	Mortierellomycetes	Mortierellales	Mortierellaceae	Mortierella	Mortierella_elongata
ASV3	0.12401	0.873415	1	phf1_low_vs_Col_0_low	InterGenotype	NotSignificant	Fungi	Mortierellomycota	Mortierellomycetes	Mortierellales	Mortierellaceae	Mortierella	Mortierella_elongata
ASV3	-0.754733	0.436858	0.668457	phf1_low+Pi_vs_phr1/phl1_low+Pi	InterGenotype	NotSignificant	Fungi	Mortierellomycota	Mortierellomycetes	Mortierellales	Mortierellaceae	Mortierella	Mortierella_elongata
ASV3	-0.274905	0.773741	1	phf1_low+Pi_vs_Col_0_low+Pi	InterGenotype	NotSignificant	Fungi	Mortierellomycota	Mortierellomycetes	Mortierellales	Mortierellaceae	Mortierella	Mortierella_elongata
ASV3	0.896674	0.259506	0.775353	phf1_low_vs_phr1/phl1_low	InterGenotype	NotSignificant	Fungi	Mortierellomycota	Mortierellomycetes	Mortierellales	Mortierellaceae	Mortierella	Mortierella_elongata
ASV3	-0.772663	0.331	0.704068	phr1_phl1_low_vs_Col_0_low	InterGenotype	NotSignificant	Fungi	Mortierellomycota	Mortierellomycetes	Mortierellales	Mortierellaceae	Mortierella	Mortierella_elongata
ASV3	0.479828	0.632991	1	phr1_phl1_low+Pi_vs_Col_0_low+Pi	InterGenotype	NotSignificant	Fungi	Mortierellomycota	Mortierellomycetes	Mortierellales	Mortierellaceae	Mortierella	Mortierella_elongata
ASV4	-0.590928	0.716226	0.952817	low_Pi_vs_low	Col-0	NotSignificant	Fungi	Ascomycota	Sordariomycetes	Glomerellales	Plectosphaerellaceae	Plectosphaerellaceae_unclassified	Plectosphaerellaceae_unclassified
ASV4	-0.992995	0.518913	0.870779	low_Pi_vs_low	phf1	NotSignificant	Fungi	Ascomycota	Sordariomycetes	Glomerellales	Plectosphaerellaceae	Plectosphaerellaceae_unclassified	Plectosphaerellaceae_unclassified
ASV4	-0.0855059	0.959463	1	low_Pi_vs_low	phr1/phl1	NotSignificant	Fungi	Ascomycota	Sordariomycetes	Glomerellales	Plectosphaerellaceae	Plectosphaerellaceae_unclassified	Plectosphaerellaceae_unclassified
ASV4	-1.42114	0.422763	0.659726	phf1_low+Pi_vs_phr1/phl1_low+Pi	InterGenotype	NotSignificant	Fungi	Ascomycota	Sordariomycetes	Glomerellales	Plectosphaerellaceae	Plectosphaerellaceae_unclassified	Plectosphaerellaceae_unclassified
ASV4	-0.757339	0.594395	0.9866	phf1_low_vs_Col_0_low	InterGenotype	NotSignificant	Fungi	Ascomycota	Sordariomycetes	Glomerellales	Plectosphaerellaceae	Plectosphaerellaceae_unclassified	Plectosphaerellaceae_unclassified
ASV4	-1.15941	0.5068	0.929046	phf1_low+Pi_vs_Col_0_low+Pi	InterGenotype	NotSignificant	Fungi	Ascomycota	Sordariomycetes	Glomerellales	Plectosphaerellaceae	Plectosphaerellaceae_unclassified	Plectosphaerellaceae_unclassified
ASV4	-0.513649	0.723799	1	phf1_low_vs_phr1/phl1_low	InterGenotype	NotSignificant	Fungi	Ascomycota	Sordariomycetes	Glomerellales	Plectosphaerellaceae	Plectosphaerellaceae_unclassified	Plectosphaerellaceae_unclassified
ASV4	-0.24369	0.8667	1	phr1_phl1_low_vs_Col_0_low	InterGenotype	NotSignificant	Fungi	Ascomycota	Sordariomycetes	Glomerellales	Plectosphaerellaceae	Plectosphaerellaceae_unclassified	Plectosphaerellaceae_unclassified
ASV4	0.261732	0.886574	1	phr1_phl1_low+Pi_vs_Col_0_low+Pi	InterGenotype	NotSignificant	Fungi	Ascomycota	Sordariomycetes	Glomerellales	Plectosphaerellaceae	Plectosphaerellaceae_unclassified	Plectosphaerellaceae_unclassified
ASV5	1.46686	0.382894	0.793944	low_Pi_vs_low	Col-0	NotSignificant	Fungi	Basidiomycota	Tremellomycetes	Filobasidiales	Piskurozymaceae	Solicoccozyma	Solicoccozyma_aeria
ASV5	-1.22866	0.439844	0.848518	low_Pi_vs_low	phf1	NotSignificant	Fungi	Basidiomycota	Tremellomycetes	Filobasidiales	Piskurozymaceae	Solicoccozyma	Solicoccozyma_aeria
ASV5	-0.335256	0.846937	1	low_Pi_vs_low	phr1/phl1	NotSignificant	Fungi	Basidiomycota	Tremellomycetes	Filobasidiales	Piskurozymaceae	Solicoccozyma	Solicoccozyma_aeria
ASV5	-1.62902	0.277028	0.788023	phf1_low_vs_phr1/phl1_low	InterGenotype	NotSignificant	Fungi	Basidiomycota	Tremellomycetes	Filobasidiales	Piskurozymaceae	Solicoccozyma	Solicoccozyma_aeria
ASV5	1.31797	0.37001	0.81669	phf1_low_vs_Col_0_low	InterGenotype	NotSignificant	Fungi	Basidiomycota	Tremellomycetes	Filobasidiales	Piskurozymaceae	Solicoccozyma	Solicoccozyma_aeria
ASV5	2.947	0.0491817	0.174631	phr1_phl1_low_vs_Col_0_low	InterGenotype	NotSignificant	Fungi	Basidiomycota	Tremellomycetes	Filobasidiales	Piskurozymaceae	Solicoccozyma	Solicoccozyma_aeria
ASV5	-1.37754	0.445382	0.889513	phf1_low+Pi_vs_Col_0_low+Pi	InterGenotype	NotSignificant	Fungi	Basidiomycota	Tremellomycetes	Filobasidiales	Piskurozymaceae	Solicoccozyma	Solicoccozyma_aeria
ASV5	1.14488	0.546064	1	phr1_phl1_low+Pi_vs_Col_0_low+Pi	InterGenotype	NotSignificant	Fungi	Basidiomycota	Tremellomycetes	Filobasidiales	Piskurozymaceae	Solicoccozyma	Solicoccozyma_aeria
ASV5	-2.52243	0.168578	0.423767	phf1_low+Pi_vs_phr1/phl1_low+Pi	InterGenotype	NotSignificant	Fungi	Basidiomycota	Tremellomycetes	Filobasidiales	Piskurozymaceae	Solicoccozyma	Solicoccozyma_aeria
ASV6	2.07508	0.259825	0.594926	low_Pi_vs_low	Col-0	NotSignificant	Fungi	Ascomycota	Dothideomycetes	Pleosporales	Didymellaceae	Endophoma	Endophoma_elongata
ASV6	-0.359823	0.836493	0.980578	low_Pi_vs_low	phf1	NotSignificant	Fungi	Ascomycota	Dothideomycetes	Pleosporales	Didymellaceae	Endophoma	Endophoma_elongata
ASV6	1.13915	0.549546	0.903616	low_Pi_vs_low	phr1/phl1	NotSignificant	Fungi	Ascomycota	Dothideomycetes	Pleosporales	Didymellaceae	Endophoma	Endophoma_elongata
ASV6	-1.27465	0.51917	0.929046	phf1_low+Pi_vs_Col_0_low+Pi	InterGenotype	NotSignificant	Fungi	Ascomycota	Dothideomycetes	Pleosporales	Didymellaceae	Endophoma	Endophoma_elongata
ASV6	-1.21664	0.459421	1	phf1_low_vs_phr1/phl1_low	InterGenotype	NotSignificant	Fungi	Ascomycota	Dothideomycetes	Pleosporales	Didymellaceae	Endophoma	Endophoma_elongata
ASV6	1.16025	0.471784	0.903024	phf1_low_vs_Col_0_low	InterGenotype	NotSignificant	Fungi	Ascomycota	Dothideomycetes	Pleosporales	Didymellaceae	Endophoma	Endophoma_elongata
ASV6	-2.71561	0.176043	0.423767	phf1_low+Pi_vs_phr1/phl1_low+Pi	InterGenotype	NotSignificant	Fungi	Ascomycota	Dothideomycetes	Pleosporales	Didymellaceae	Endophoma	Endophoma_elongata
ASV6	1.44095	0.487917	0.997412	phr1_phl1_low+Pi_vs_Col_0_low+Pi	InterGenotype	NotSignificant	Fungi	Ascomycota	Dothideomycetes	Pleosporales	Didymellaceae	Endophoma	Endophoma_elongata
ASV6	2.37688	0.147928	0.4177	phr1_phl1_low_vs_Col_0_low	InterGenotype	NotSignificant	Fungi	Ascomycota	Dothideomycetes	Pleosporales	Didymellaceae	Endophoma	Endophoma_elongata
ASV7	1.75727	0.472662	0.846097	low_Pi_vs_low	Col-0	NotSignificant	Fungi	Ascomycota	Sordariomycetes	Glomerellales	Plectosphaerellaceae	Plectosphaerella	Plectosphaerella_oratosquillae
ASV7	-4.37855	0.0530824	0.173402	low_Pi_vs_low	phf1	NotSignificant	Fungi	Ascomycota	Sordariomycetes	Glomerellales	Plectosphaerellaceae	Plectosphaerella	Plectosphaerella_oratosquillae
ASV7	2.35063	0.350255	0.71194	low_Pi_vs_low	phr1/phl1	NotSignificant	Fungi	Ascomycota	Sordariomycetes	Glomerellales	Plectosphaerellaceae	Plectosphaerella	Plectosphaerella_oratosquillae
ASV7	4.14695	0.0497377	0.17163	phf1_low_vs_Col_0_low	InterGenotype	NotSignificant	Fungi	Ascomycota	Sordariomycetes	Glomerellales	Plectosphaerellaceae	Plectosphaerella	Plectosphaerella_oratosquillae
ASV7	1.7291	0.528072	1	phr1_phl1_low+Pi_vs_Col_0_low+Pi	InterGenotype	NotSignificant	Fungi	Ascomycota	Sordariomycetes	Glomerellales	Plectosphaerellaceae	Plectosphaerella	Plectosphaerella_oratosquillae
ASV7	3.01121	0.16598	0.625618	phf1_low_vs_phr1/phl1_low	InterGenotype	NotSignificant	Fungi	Ascomycota	Sordariomycetes	Glomerellales	Plectosphaerellaceae	Plectosphaerella	Plectosphaerella_oratosquillae
ASV7	-1.98887	0.443032	0.889513	phf1_low+Pi_vs_Col_0_low+Pi	InterGenotype	NotSignificant	Fungi	Ascomycota	Sordariomycetes	Glomerellales	Plectosphaerellaceae	Plectosphaerella	Plectosphaerella_oratosquillae
ASV7	-3.71797	0.155372	0.40496	phf1_low+Pi_vs_phr1/phl1_low+Pi	InterGenotype	NotSignificant	Fungi	Ascomycota	Sordariomycetes	Glomerellales	Plectosphaerellaceae	Plectosphaerella	Plectosphaerella_oratosquillae
ASV7	1.13574	0.604874	1	phr1_phl1_low_vs_Col_0_low	InterGenotype	NotSignificant	Fungi	Ascomycota	Sordariomycetes	Glomerellales	Plectosphaerellaceae	Plectosphaerella	Plectosphaerella_oratosquillae
ASV8	0.899374	0.594721	0.894501	low_Pi_vs_low	Col-0	NotSignificant	Fungi	Basidiomycota	Tremellomycetes	Filobasidiales	Piskurozymaceae	Solicoccozyma	Solicoccozyma_terricola
ASV8	-0.820932	0.608065	0.905698	low_Pi_vs_low	phf1	NotSignificant	Fungi	Basidiomycota	Tremellomycetes	Filobasidiales	Piskurozymaceae	Solicoccozyma	Solicoccozyma_terricola
ASV8	0.143463	0.934587	1	low_Pi_vs_low	phr1/phl1	NotSignificant	Fungi	Basidiomycota	Tremellomycetes	Filobasidiales	Piskurozymaceae	Solicoccozyma	Solicoccozyma_terricola
ASV8	-2.25751	0.220531	0.465776	phf1_low+Pi_vs_phr1/phl1_low+Pi	InterGenotype	NotSignificant	Fungi	Basidiomycota	Tremellomycetes	Filobasidiales	Piskurozymaceae	Solicoccozyma	Solicoccozyma_terricola
ASV8	0.289969	0.844679	1	phf1_low_vs_Col_0_low	InterGenotype	NotSignificant	Fungi	Basidiomycota	Tremellomycetes	Filobasidiales	Piskurozymaceae	Solicoccozyma	Solicoccozyma_terricola
ASV8	0.827169	0.664535	1	phr1_phl1_low+Pi_vs_Col_0_low+Pi	InterGenotype	NotSignificant	Fungi	Basidiomycota	Tremellomycetes	Filobasidiales	Piskurozymaceae	Solicoccozyma	Solicoccozyma_terricola
ASV8	-1.43034	0.43079	0.889513	phf1_low+Pi_vs_Col_0_low+Pi	InterGenotype	NotSignificant	Fungi	Basidiomycota	Tremellomycetes	Filobasidiales	Piskurozymaceae	Solicoccozyma	Solicoccozyma_terricola
ASV8	1.58308	0.293882	0.660561	phr1_phl1_low_vs_Col_0_low	InterGenotype	NotSignificant	Fungi	Basidiomycota	Tremellomycetes	Filobasidiales	Piskurozymaceae	Solicoccozyma	Solicoccozyma_terricola
ASV8	-1.29311	0.391915	0.941365	phf1_low_vs_phr1/phl1_low	InterGenotype	NotSignificant	Fungi	Basidiomycota	Tremellomycetes	Filobasidiales	Piskurozymaceae	Solicoccozyma	Solicoccozyma_terricola
ASV9	0.912558	0.54247	0.874376	low_Pi_vs_low	Col-0	NotSignificant	Fungi	Mortierellomycota	Mortierellomycetes	Mortierellales	Mortierellaceae	Mortierella	Mortierella_sarnyensis
ASV9	-0.616921	0.663673	0.922104	low_Pi_vs_low	phf1	NotSignificant	Fungi	Mortierellomycota	Mortierellomycetes	Mortierellales	Mortierellaceae	Mortierella	Mortierella_sarnyensis
ASV9	-0.176088	0.909474	1	low_Pi_vs_low	phr1/phl1	NotSignificant	Fungi	Mortierellomycota	Mortierellomycetes	Mortierellales	Mortierellaceae	Mortierella	Mortierella_sarnyensis
ASV9	0.202747	0.877133	1	phf1_low_vs_Col_0_low	InterGenotype	NotSignificant	Fungi	Mortierellomycota	Mortierellomycetes	Mortierellales	Mortierellaceae	Mortierella	Mortierella_sarnyensis
ASV9	-1.32673	0.409678	0.889513	phf1_low+Pi_vs_Col_0_low+Pi	InterGenotype	NotSignificant	Fungi	Mortierellomycota	Mortierellomycetes	Mortierellales	Mortierellaceae	Mortierella	Mortierella_sarnyensis
ASV9	-1.70823	0.201486	0.694786	phf1_low_vs_phr1/phl1_low	InterGenotype	NotSignificant	Fungi	Mortierellomycota	Mortierellomycetes	Mortierellales	Mortierellaceae	Mortierella	Mortierella_sarnyensis
ASV9	0.822327	0.626703	1	phr1_phl1_low+Pi_vs_Col_0_low+Pi	InterGenotype	NotSignificant	Fungi	Mortierellomycota	Mortierellomycetes	Mortierellales	Mortierellaceae	Mortierella	Mortierella_sarnyensis
ASV9	-2.14906	0.188271	0.434189	phf1_low+Pi_vs_phr1/phl1_low+Pi	InterGenotype	NotSignificant	Fungi	Mortierellomycota	Mortierellomycetes	Mortierellales	Mortierellaceae	Mortierella	Mortierella_sarnyensis
ASV9	1.91097	0.152506	0.423148	phr1_phl1_low_vs_Col_0_low	InterGenotype	NotSignificant	Fungi	Mortierellomycota	Mortierellomycetes	Mortierellales	Mortierellaceae	Mortierella	Mortierella_sarnyensis
ASV10	-3.12449	0.0990905	0.299718	low_Pi_vs_low	Col-0	NotSignificant	Fungi	Ascomycota	Dothideomycetes	Pleosporales	Pleosporales_unclassified	Pleosporales_unclassified	Pleosporales_unclassified
ASV10	-3.0949	0.0842115	0.257898	low_Pi_vs_low	phf1	NotSignificant	Fungi	Ascomycota	Dothideomycetes	Pleosporales	Pleosporales_unclassified	Pleosporales_unclassified	Pleosporales_unclassified
ASV10	-2.83959	0.147174	0.414456	low_Pi_vs_low	phr1/phl1	NotSignificant	Fungi	Ascomycota	Dothideomycetes	Pleosporales	Pleosporales_unclassified	Pleosporales_unclassified	Pleosporales_unclassified
ASV10	0.0639453	0.974933	1	phf1_low+Pi_vs_Col_0_low+Pi	InterGenotype	NotSignificant	Fungi	Ascomycota	Dothideomycetes	Pleosporales	Pleosporales_unclassified	Pleosporales_unclassified	Pleosporales_unclassified
ASV10	0.034356	0.983443	1	phf1_low_vs_Col_0_low	InterGenotype	NotSignificant	Fungi	Ascomycota	Dothideomycetes	Pleosporales	Pleosporales_unclassified	Pleosporales_unclassified	Pleosporales_unclassified
ASV10	-1.77094	0.407725	0.946676	phr1_phl1_low+Pi_vs_Col_0_low+Pi	InterGenotype	NotSignificant	Fungi	Ascomycota	Dothideomycetes	Pleosporales	Pleosporales_unclassified	Pleosporales_unclassified	Pleosporales_unclassified
ASV10	1.83489	0.374493	0.639622	phf1_low+Pi_vs_phr1/phl1_low+Pi	InterGenotype	NotSignificant	Fungi	Ascomycota	Dothideomycetes	Pleosporales	Pleosporales_unclassified	Pleosporales_unclassified	Pleosporales_unclassified
ASV10	2.0902	0.215719	0.694786	phf1_low_vs_phr1/phl1_low	InterGenotype	NotSignificant	Fungi	Ascomycota	Dothideomycetes	Pleosporales	Pleosporales_unclassified	Pleosporales_unclassified	Pleosporales_unclassified
ASV10	-2.05584	0.223335	0.558337	phr1_phl1_low_vs_Col_0_low	InterGenotype	NotSignificant	Fungi	Ascomycota	Dothideomycetes	Pleosporales	Pleosporales_unclassified	Pleosporales_unclassified	Pleosporales_unclassified
ASV11	5.63901	0.0201702	0.076026	low_Pi_vs_low	Col-0	low+Pi	Fungi	Ascomycota	Sordariomycetes	Glomerellales	Glomerellaceae	Colletotrichum	Colletotrichum_coccodes
ASV11	1.9467	0.390985	0.806089	low_Pi_vs_low	phf1	low+Pi	Fungi	Ascomycota	Sordariomycetes	Glomerellales	Glomerellaceae	Colletotrichum	Colletotrichum_coccodes
ASV11	-5.14814	0.0390163	0.127453	low_Pi_vs_low	phr1/phl1	low	Fungi	Ascomycota	Sordariomycetes	Glomerellales	Glomerellaceae	Colletotrichum	Colletotrichum_coccodes
ASV11	1.47906	0.565751	0.945559	phf1_low+Pi_vs_Col_0_low+Pi	InterGenotype	NotSignificant	Fungi	Ascomycota	Sordariomycetes	Glomerellales	Glomerellaceae	Colletotrichum	Colletotrichum_coccodes
ASV11	-0.510452	0.812819	1	phf1_low_vs_phr1/phl1_low	InterGenotype	NotSignificant	Fungi	Ascomycota	Sordariomycetes	Glomerellales	Glomerellaceae	Colletotrichum	Colletotrichum_coccodes
ASV11	-5.10533	0.0597438	0.237769	phr1_phl1_low+Pi_vs_Col_0_low+Pi	InterGenotype	NotSignificant	Fungi	Ascomycota	Sordariomycetes	Glomerellales	Glomerellaceae	Colletotrichum	Colletotrichum_coccodes
ASV11	5.17136	0.0149167	0.0553727	phf1_low_vs_Col_0_low	InterGenotype	phf1	Fungi	Ascomycota	Sordariomycetes	Glomerellales	Glomerellaceae	Colletotrichum	Colletotrichum_coccodes
ASV11	6.58439	0.0119235	0.0695535	phf1_low+Pi_vs_phr1/phl1_low+Pi	InterGenotype	phf1	Fungi	Ascomycota	Sordariomycetes	Glomerellales	Glomerellaceae	Colletotrichum	Colletotrichum_coccodes
ASV11	5.68181	0.00943914	0.0420471	phr1_phl1_low_vs_Col_0_low	InterGenotype	phr1/phl1	Fungi	Ascomycota	Sordariomycetes	Glomerellales	Glomerellaceae	Colletotrichum	Colletotrichum_coccodes
ASV12	-0.0896944	0.958182	1	low_Pi_vs_low	Col-0	NotSignificant	Fungi	Mortierellomycota	Mortierellomycetes	Mortierellales	Mortierellaceae	Mortierella	Mortierella_hyalina
ASV12	-0.310583	0.847901	0.989218	low_Pi_vs_low	phf1	NotSignificant	Fungi	Mortierellomycota	Mortierellomycetes	Mortierellales	Mortierellaceae	Mortierella	Mortierella_hyalina
ASV12	0.421084	0.812164	1	low_Pi_vs_low	phr1/phl1	NotSignificant	Fungi	Mortierellomycota	Mortierellomycetes	Mortierellales	Mortierellaceae	Mortierella	Mortierella_hyalina
ASV12	0.459562	0.811846	1	phr1_phl1_low+Pi_vs_Col_0_low+Pi	InterGenotype	NotSignificant	Fungi	Mortierellomycota	Mortierellomycetes	Mortierellales	Mortierellaceae	Mortierella	Mortierella_hyalina
ASV12	0.0772035	0.958851	1	phf1_low_vs_Col_0_low	InterGenotype	NotSignificant	Fungi	Mortierellomycota	Mortierellomycetes	Mortierellales	Mortierellaceae	Mortierella	Mortierella_hyalina
ASV12	-0.143685	0.937669	1	phf1_low+Pi_vs_Col_0_low+Pi	InterGenotype	NotSignificant	Fungi	Mortierellomycota	Mortierellomycetes	Mortierellales	Mortierellaceae	Mortierella	Mortierella_hyalina
ASV12	-0.603247	0.746345	0.899268	phf1_low+Pi_vs_phr1/phl1_low+Pi	InterGenotype	NotSignificant	Fungi	Mortierellomycota	Mortierellomycetes	Mortierellales	Mortierellaceae	Mortierella	Mortierella_hyalina
ASV12	0.12842	0.933183	1	phf1_low_vs_phr1/phl1_low	InterGenotype	NotSignificant	Fungi	Mortierellomycota	Mortierellomycetes	Mortierellales	Mortierellaceae	Mortierella	Mortierella_hyalina
ASV12	-0.0512164	0.973303	1	phr1_phl1_low_vs_Col_0_low	InterGenotype	NotSignificant	Fungi	Mortierellomycota	Mortierellomycetes	Mortierellales	Mortierellaceae	Mortierella	Mortierella_hyalina
ASV13	-2.16836	0.396107	0.804239	low_Pi_vs_low	Col-0	NotSignificant	Fungi	Ascomycota	Sordariomycetes	Xylariales	Microdochiaceae	Microdochium	Microdochium_sp
ASV13	2.36668	0.333305	0.732182	low_Pi_vs_low	phf1	NotSignificant	Fungi	Ascomycota	Sordariomycetes	Xylariales	Microdochiaceae	Microdochium	Microdochium_sp
ASV13	-2.77836	0.299242	0.660488	low_Pi_vs_low	phr1/phl1	NotSignificant	Fungi	Ascomycota	Sordariomycetes	Xylariales	Microdochiaceae	Microdochium	Microdochium_sp
ASV13	-3.09152	0.171729	0.467486	phf1_low_vs_Col_0_low	InterGenotype	NotSignificant	Fungi	Ascomycota	Sordariomycetes	Xylariales	Microdochiaceae	Microdochium	Microdochium_sp
ASV13	-1.02022	0.656438	1	phr1_phl1_low_vs_Col_0_low	InterGenotype	NotSignificant	Fungi	Ascomycota	Sordariomycetes	Xylariales	Microdochiaceae	Microdochium	Microdochium_sp
ASV13	-2.0713	0.370704	0.916019	phf1_low_vs_phr1/phl1_low	InterGenotype	NotSignificant	Fungi	Ascomycota	Sordariomycetes	Xylariales	Microdochiaceae	Microdochium	Microdochium_sp
ASV13	-1.63021	0.57511	1	phr1_phl1_low+Pi_vs_Col_0_low+Pi	InterGenotype	NotSignificant	Fungi	Ascomycota	Sordariomycetes	Xylariales	Microdochiaceae	Microdochium	Microdochium_sp
ASV13	3.07373	0.276262	0.550277	phf1_low+Pi_vs_phr1/phl1_low+Pi	InterGenotype	NotSignificant	Fungi	Ascomycota	Sordariomycetes	Xylariales	Microdochiaceae	Microdochium	Microdochium_sp
ASV13	1.44352	0.599279	0.959519	phf1_low+Pi_vs_Col_0_low+Pi	InterGenotype	NotSignificant	Fungi	Ascomycota	Sordariomycetes	Xylariales	Microdochiaceae	Microdochium	Microdochium_sp
ASV14	-23.5746	1.19881e-05	0.000108781	low_Pi_vs_low	Col-0	low	Fungi	Ascomycota	Sordariomycetes	Hypocreales	Nectriaceae	Fusarium	Fusarium_unclassified
ASV14	-21.1099	3.54668e-05	0.000193097	low_Pi_vs_low	phf1	low	Fungi	Ascomycota	Sordariomycetes	Hypocreales	Nectriaceae	Fusarium	Fusarium_unclassified
ASV14	-1.21645	0.82453	1	low_Pi_vs_low	phr1/phl1	low	Fungi	Ascomycota	Sordariomycetes	Hypocreales	Nectriaceae	Fusarium	Fusarium_unclassified
ASV14	5.18147	0.273005	0.643136	phr1_phl1_low_vs_Col_0_low	InterGenotype	NotSignificant	Fungi	Ascomycota	Sordariomycetes	Hypocreales	Nectriaceae	Fusarium	Fusarium_unclassified
ASV14	-33.965	5.97606e-09	1.46414e-07	phf1_low+Pi_vs_phr1/phl1_low+Pi	InterGenotype	phr1/phl1	Fungi	Ascomycota	Sordariomycetes	Hypocreales	Nectriaceae	Fusarium	Fusarium_unclassified
ASV14	27.5396	5.4577e-06	4.95236e-05	phr1_phl1_low+Pi_vs_Col_0_low+Pi	InterGenotype	phr1/phl1	Fungi	Ascomycota	Sordariomycetes	Hypocreales	Nectriaceae	Fusarium	Fusarium_unclassified
ASV14	-8.89013	0.0569857	0.19391	phf1_low_vs_Col_0_low	InterGenotype	NotSignificant	Fungi	Ascomycota	Sordariomycetes	Hypocreales	Nectriaceae	Fusarium	Fusarium_unclassified
ASV14	-14.0716	0.0031125	0.0155625	phf1_low_vs_phr1/phl1_low	InterGenotype	phr1/phl1	Fungi	Ascomycota	Sordariomycetes	Hypocreales	Nectriaceae	Fusarium	Fusarium_unclassified
ASV14	0	1	1	phf1_low+Pi_vs_Col_0_low+Pi	InterGenotype	NotSignificant	Fungi	Ascomycota	Sordariomycetes	Hypocreales	Nectriaceae	Fusarium	Fusarium_unclassified
ASV15	-0.247928	0.885223	1	low_Pi_vs_low	Col-0	NotSignificant	Fungi	Ascomycota	Dothideomycetes	Pleosporales	Phaeosphaeriaceae	Setophoma	Setophoma_terrestris
ASV15	-1.72419	0.288721	0.673682	low_Pi_vs_low	phf1	NotSignificant	Fungi	Ascomycota	Dothideomycetes	Pleosporales	Phaeosphaeriaceae	Setophoma	Setophoma_terrestris
ASV15	-7.3561	5.03806e-05	0.000220415	low_Pi_vs_low	phr1/phl1	NotSignificant	Fungi	Ascomycota	Dothideomycetes	Pleosporales	Phaeosphaeriaceae	Setophoma	Setophoma_terrestris
ASV15	6.56216	0.000602371	0.00543922	phf1_low+Pi_vs_phr1/phl1_low+Pi	InterGenotype	phf1	Fungi	Ascomycota	Dothideomycetes	Pleosporales	Phaeosphaeriaceae	Setophoma	Setophoma_terrestris
ASV15	-0.707755	0.701465	0.984358	phf1_low+Pi_vs_Col_0_low+Pi	InterGenotype	NotSignificant	Fungi	Ascomycota	Dothideomycetes	Pleosporales	Phaeosphaeriaceae	Setophoma	Setophoma_terrestris
ASV15	0.768504	0.60861	0.9866	phf1_low_vs_Col_0_low	InterGenotype	NotSignificant	Fungi	Ascomycota	Dothideomycetes	Pleosporales	Phaeosphaeriaceae	Setophoma	Setophoma_terrestris
ASV15	-0.161745	0.915828	1	phr1_phl1_low_vs_Col_0_low	InterGenotype	NotSignificant	Fungi	Ascomycota	Dothideomycetes	Pleosporales	Phaeosphaeriaceae	Setophoma	Setophoma_terrestris
ASV15	0.930249	0.54337	1	phf1_low_vs_phr1/phl1_low	InterGenotype	NotSignificant	Fungi	Ascomycota	Dothideomycetes	Pleosporales	Phaeosphaeriaceae	Setophoma	Setophoma_terrestris
ASV15	-7.26992	0.000236351	0.00170312	phr1_phl1_low+Pi_vs_Col_0_low+Pi	InterGenotype	Col-0	Fungi	Ascomycota	Dothideomycetes	Pleosporales	Phaeosphaeriaceae	Setophoma	Setophoma_terrestris
ASV16	8.51734	0.00543804	0.0261239	low_Pi_vs_low	Col-0	low+Pi	Fungi	Fungi_unclassified	Fungi_unclassified	Fungi_unclassified	Fungi_unclassified	Fungi_unclassified	Fungi_unclassified
ASV16	0.809454	0.774209	0.973075	low_Pi_vs_low	phf1	low+Pi	Fungi	Fungi_unclassified	Fungi_unclassified	Fungi_unclassified	Fungi_unclassified	Fungi_unclassified	Fungi_unclassified
ASV16	16.1968	6.91321e-07	3.68204e-06	low_Pi_vs_low	phr1/phl1	low+Pi	Fungi	Fungi_unclassified	Fungi_unclassified	Fungi_unclassified	Fungi_unclassified	Fungi_unclassified	Fungi_unclassified
ASV16	7.56163	0.0227764	0.103337	phf1_low+Pi_vs_phr1/phl1_low+Pi	InterGenotype	NotSignificant	Fungi	Fungi_unclassified	Fungi_unclassified	Fungi_unclassified	Fungi_unclassified	Fungi_unclassified	Fungi_unclassified
ASV16	-5.95081	0.0873167	0.32413	phr1_phl1_low+Pi_vs_Col_0_low+Pi	InterGenotype	NotSignificant	Fungi	Fungi_unclassified	Fungi_unclassified	Fungi_unclassified	Fungi_unclassified	Fungi_unclassified	Fungi_unclassified
ASV16	9.3187	0.000607985	0.00316928	phf1_low_vs_Col_0_low	InterGenotype	phf1	Fungi	Fungi_unclassified	Fungi_unclassified	Fungi_unclassified	Fungi_unclassified	Fungi_unclassified	Fungi_unclassified
ASV16	22.9489	1.90844e-16	6.67955e-15	phf1_low_vs_phr1/phl1_low	InterGenotype	phf1	Fungi	Fungi_unclassified	Fungi_unclassified	Fungi_unclassified	Fungi_unclassified	Fungi_unclassified	Fungi_unclassified
ASV16	1.61082	0.614392	0.962104	phf1_low+Pi_vs_Col_0_low+Pi	InterGenotype	NotSignificant	Fungi	Fungi_unclassified	Fungi_unclassified	Fungi_unclassified	Fungi_unclassified	Fungi_unclassified	Fungi_unclassified
ASV16	-13.6302	1.51561e-06	2.06291e-05	phr1_phl1_low_vs_Col_0_low	InterGenotype	Col-0	Fungi	Fungi_unclassified	Fungi_unclassified	Fungi_unclassified	Fungi_unclassified	Fungi_unclassified	Fungi_unclassified
ASV17	0.84412	0.675103	0.924023	low_Pi_vs_low	Col-0	NotSignificant	Fungi	Basidiomycota	Tremellomycetes	Cystofilobasidiales	Mrakiaceae	Tausonia	Tausonia_pullulans
ASV17	-1.42626	0.454322	0.863558	low_Pi_vs_low	phf1	NotSignificant	Fungi	Basidiomycota	Tremellomycetes	Cystofilobasidiales	Mrakiaceae	Tausonia	Tausonia_pullulans
ASV17	-0.2248	0.913991	1	low_Pi_vs_low	phr1/phl1	NotSignificant	Fungi	Basidiomycota	Tremellomycetes	Cystofilobasidiales	Mrakiaceae	Tausonia	Tausonia_pullulans
ASV17	0.973258	0.668452	1	phr1_phl1_low+Pi_vs_Col_0_low+Pi	InterGenotype	NotSignificant	Fungi	Basidiomycota	Tremellomycetes	Cystofilobasidiales	Mrakiaceae	Tausonia	Tausonia_pullulans
ASV17	-1.66672	0.353493	0.915935	phf1_low_vs_phr1/phl1_low	InterGenotype	NotSignificant	Fungi	Basidiomycota	Tremellomycetes	Cystofilobasidiales	Mrakiaceae	Tausonia	Tausonia_pullulans
ASV17	-2.86817	0.191398	0.434189	phf1_low+Pi_vs_phr1/phl1_low+Pi	InterGenotype	NotSignificant	Fungi	Basidiomycota	Tremellomycetes	Cystofilobasidiales	Mrakiaceae	Tausonia	Tausonia_pullulans
ASV17	-1.89492	0.38099	0.856859	phf1_low+Pi_vs_Col_0_low+Pi	InterGenotype	NotSignificant	Fungi	Basidiomycota	Tremellomycetes	Cystofilobasidiales	Mrakiaceae	Tausonia	Tausonia_pullulans
ASV17	0.375462	0.83122	1	phf1_low_vs_Col_0_low	InterGenotype	NotSignificant	Fungi	Basidiomycota	Tremellomycetes	Cystofilobasidiales	Mrakiaceae	Tausonia	Tausonia_pullulans
ASV17	2.04218	0.255252	0.613105	phr1_phl1_low_vs_Col_0_low	InterGenotype	NotSignificant	Fungi	Basidiomycota	Tremellomycetes	Cystofilobasidiales	Mrakiaceae	Tausonia	Tausonia_pullulans
ASV18	0.0330126	0.971549	1	low_Pi_vs_low	Col-0	NotSignificant	Fungi	Ascomycota	Ascomycota_unclassified	Ascomycota_unclassified	Ascomycota_unclassified	Ascomycota_unclassified	Ascomycota_unclassified
ASV18	0.448923	0.609131	0.905698	low_Pi_vs_low	phf1	NotSignificant	Fungi	Ascomycota	Ascomycota_unclassified	Ascomycota_unclassified	Ascomycota_unclassified	Ascomycota_unclassified	Ascomycota_unclassified
ASV18	-0.501797	0.602024	0.931155	low_Pi_vs_low	phr1/phl1	NotSignificant	Fungi	Ascomycota	Ascomycota_unclassified	Ascomycota_unclassified	Ascomycota_unclassified	Ascomycota_unclassified	Ascomycota_unclassified
ASV18	-0.67689	0.418298	0.976029	phf1_low_vs_phr1/phl1_low	InterGenotype	NotSignificant	Fungi	Ascomycota	Ascomycota_unclassified	Ascomycota_unclassified	Ascomycota_unclassified	Ascomycota_unclassified	Ascomycota_unclassified
ASV18	0.168404	0.865412	1	phf1_low+Pi_vs_Col_0_low+Pi	InterGenotype	NotSignificant	Fungi	Ascomycota	Ascomycota_unclassified	Ascomycota_unclassified	Ascomycota_unclassified	Ascomycota_unclassified	Ascomycota_unclassified
ASV18	-0.247506	0.760998	1	phf1_low_vs_Col_0_low	InterGenotype	NotSignificant	Fungi	Ascomycota	Ascomycota_unclassified	Ascomycota_unclassified	Ascomycota_unclassified	Ascomycota_unclassified	Ascomycota_unclassified
ASV18	-0.105425	0.919667	1	phr1_phl1_low+Pi_vs_Col_0_low+Pi	InterGenotype	NotSignificant	Fungi	Ascomycota	Ascomycota_unclassified	Ascomycota_unclassified	Ascomycota_unclassified	Ascomycota_unclassified	Ascomycota_unclassified
ASV18	0.27383	0.786099	0.917628	phf1_low+Pi_vs_phr1/phl1_low+Pi	InterGenotype	NotSignificant	Fungi	Ascomycota	Ascomycota_unclassified	Ascomycota_unclassified	Ascomycota_unclassified	Ascomycota_unclassified	Ascomycota_unclassified
ASV18	0.429384	0.605657	1	phr1_phl1_low_vs_Col_0_low	InterGenotype	NotSignificant	Fungi	Ascomycota	Ascomycota_unclassified	Ascomycota_unclassified	Ascomycota_unclassified	Ascomycota_unclassified	Ascomycota_unclassified
ASV19	-1.03175	0.434983	0.832504	low_Pi_vs_low	Col-0	NotSignificant	Fungi	Ascomycota	Sordariomycetes	Hypocreales	Nectriaceae	Fusarium	Fusarium_unclassified
ASV19	-0.272105	0.828042	0.980578	low_Pi_vs_low	phf1	NotSignificant	Fungi	Ascomycota	Sordariomycetes	Hypocreales	Nectriaceae	Fusarium	Fusarium_unclassified
ASV19	-0.377629	0.783061	1	low_Pi_vs_low	phr1/phl1	NotSignificant	Fungi	Ascomycota	Sordariomycetes	Hypocreales	Nectriaceae	Fusarium	Fusarium_unclassified
ASV19	-0.214858	0.881533	0.985844	phf1_low+Pi_vs_phr1/phl1_low+Pi	InterGenotype	NotSignificant	Fungi	Ascomycota	Sordariomycetes	Hypocreales	Nectriaceae	Fusarium	Fusarium_unclassified
ASV19	-1.43337	0.215662	0.551196	phf1_low_vs_Col_0_low	InterGenotype	NotSignificant	Fungi	Ascomycota	Sordariomycetes	Hypocreales	Nectriaceae	Fusarium	Fusarium_unclassified
ASV19	-0.673725	0.63515	0.972574	phf1_low+Pi_vs_Col_0_low+Pi	InterGenotype	NotSignificant	Fungi	Ascomycota	Sordariomycetes	Hypocreales	Nectriaceae	Fusarium	Fusarium_unclassified
ASV19	-1.11299	0.347586	0.72785	phr1_phl1_low_vs_Col_0_low	InterGenotype	NotSignificant	Fungi	Ascomycota	Sordariomycetes	Hypocreales	Nectriaceae	Fusarium	Fusarium_unclassified
ASV19	-0.458867	0.75849	1	phr1_phl1_low+Pi_vs_Col_0_low+Pi	InterGenotype	NotSignificant	Fungi	Ascomycota	Sordariomycetes	Hypocreales	Nectriaceae	Fusarium	Fusarium_unclassified
ASV19	-0.320383	0.787358	1	phf1_low_vs_phr1/phl1_low	InterGenotype	NotSignificant	Fungi	Ascomycota	Sordariomycetes	Hypocreales	Nectriaceae	Fusarium	Fusarium_unclassified
ASV20	1.89409	0.473123	0.846097	low_Pi_vs_low	Col-0	NotSignificant	Fungi	Basidiomycota	Tremellomycetes	Filobasidiales	Piskurozymaceae	Solicoccozyma	Solicoccozyma_terrea
ASV20	-0.354688	0.887039	0.99972	low_Pi_vs_low	phf1	NotSignificant	Fungi	Basidiomycota	Tremellomycetes	Filobasidiales	Piskurozymaceae	Solicoccozyma	Solicoccozyma_terrea
ASV20	-1.05271	0.699311	0.996112	low_Pi_vs_low	phr1/phl1	NotSignificant	Fungi	Basidiomycota	Tremellomycetes	Filobasidiales	Piskurozymaceae	Solicoccozyma	Solicoccozyma_terrea
ASV20	3.86585	0.100449	0.315513	phr1_phl1_low_vs_Col_0_low	InterGenotype	NotSignificant	Fungi	Basidiomycota	Tremellomycetes	Filobasidiales	Piskurozymaceae	Solicoccozyma	Solicoccozyma_terrea
ASV20	1.68964	0.464569	0.896215	phf1_low_vs_Col_0_low	InterGenotype	NotSignificant	Fungi	Basidiomycota	Tremellomycetes	Filobasidiales	Piskurozymaceae	Solicoccozyma	Solicoccozyma_terrea
ASV20	-0.55914	0.843548	1	phf1_low+Pi_vs_Col_0_low+Pi	InterGenotype	NotSignificant	Fungi	Basidiomycota	Tremellomycetes	Filobasidiales	Piskurozymaceae	Solicoccozyma	Solicoccozyma_terrea
ASV20	-1.47819	0.607149	0.81285	phf1_low+Pi_vs_phr1/phl1_low+Pi	InterGenotype	NotSignificant	Fungi	Basidiomycota	Tremellomycetes	Filobasidiales	Piskurozymaceae	Solicoccozyma	Solicoccozyma_terrea
ASV20	-2.17621	0.355159	0.915935	phf1_low_vs_phr1/phl1_low	InterGenotype	NotSignificant	Fungi	Basidiomycota	Tremellomycetes	Filobasidiales	Piskurozymaceae	Solicoccozyma	Solicoccozyma_terrea
ASV20	0.919047	0.757474	1	phr1_phl1_low+Pi_vs_Col_0_low+Pi	InterGenotype	NotSignificant	Fungi	Basidiomycota	Tremellomycetes	Filobasidiales	Piskurozymaceae	Solicoccozyma	Solicoccozyma_terrea
ASV21	1.67615	0.321243	0.6965	low_Pi_vs_low	Col-0	NotSignificant	Fungi	Ascomycota	Sordariomycetes	Sordariales	Chaetomiaceae	Humicola	Humicola_nigrescens
ASV21	-0.988749	0.536931	0.884904	low_Pi_vs_low	phf1	NotSignificant	Fungi	Ascomycota	Sordariomycetes	Sordariales	Chaetomiaceae	Humicola	Humicola_nigrescens
ASV21	0.622017	0.721919	1	low_Pi_vs_low	phr1/phl1	NotSignificant	Fungi	Ascomycota	Sordariomycetes	Sordariales	Chaetomiaceae	Humicola	Humicola_nigrescens
ASV21	-1.89478	0.296281	0.764092	phf1_low+Pi_vs_Col_0_low+Pi	InterGenotype	NotSignificant	Fungi	Ascomycota	Sordariomycetes	Sordariales	Chaetomiaceae	Humicola	Humicola_nigrescens
ASV21	0.770124	0.603395	0.9866	phf1_low_vs_Col_0_low	InterGenotype	NotSignificant	Fungi	Ascomycota	Sordariomycetes	Sordariales	Chaetomiaceae	Humicola	Humicola_nigrescens
ASV21	-2.71996	0.139663	0.380193	phf1_low+Pi_vs_phr1/phl1_low+Pi	InterGenotype	NotSignificant	Fungi	Ascomycota	Sordariomycetes	Sordariales	Chaetomiaceae	Humicola	Humicola_nigrescens
ASV21	-1.10919	0.463562	1	phf1_low_vs_phr1/phl1_low	InterGenotype	NotSignificant	Fungi	Ascomycota	Sordariomycetes	Sordariales	Chaetomiaceae	Humicola	Humicola_nigrescens
ASV21	1.87932	0.213098	0.538237	phr1_phl1_low_vs_Col_0_low	InterGenotype	NotSignificant	Fungi	Ascomycota	Sordariomycetes	Sordariales	Chaetomiaceae	Humicola	Humicola_nigrescens
ASV21	0.825178	0.665022	1	phr1_phl1_low+Pi_vs_Col_0_low+Pi	InterGenotype	NotSignificant	Fungi	Ascomycota	Sordariomycetes	Sordariales	Chaetomiaceae	Humicola	Humicola_nigrescens
ASV22	1.37332	0.478475	0.849467	low_Pi_vs_low	Col-0	NotSignificant	Fungi	Ascomycota	Sordariomycetes	Hypocreales	Nectriaceae	Fusicolla	Fusicolla_unclassified
ASV22	-0.869164	0.63537	0.910325	low_Pi_vs_low	phf1	NotSignificant	Fungi	Ascomycota	Sordariomycetes	Hypocreales	Nectriaceae	Fusicolla	Fusicolla_unclassified
ASV22	0.181677	0.927693	1	low_Pi_vs_low	phr1/phl1	NotSignificant	Fungi	Ascomycota	Sordariomycetes	Hypocreales	Nectriaceae	Fusicolla	Fusicolla_unclassified
ASV22	1.43412	0.397624	0.835007	phf1_low_vs_Col_0_low	InterGenotype	NotSignificant	Fungi	Ascomycota	Sordariomycetes	Hypocreales	Nectriaceae	Fusicolla	Fusicolla_unclassified
ASV22	2.55898	0.138728	0.404622	phr1_phl1_low_vs_Col_0_low	InterGenotype	NotSignificant	Fungi	Ascomycota	Sordariomycetes	Hypocreales	Nectriaceae	Fusicolla	Fusicolla_unclassified
ASV22	1.36734	0.531446	1	phr1_phl1_low+Pi_vs_Col_0_low+Pi	InterGenotype	NotSignificant	Fungi	Ascomycota	Sordariomycetes	Hypocreales	Nectriaceae	Fusicolla	Fusicolla_unclassified
ASV22	-2.1757	0.302583	0.583722	phf1_low+Pi_vs_phr1/phl1_low+Pi	InterGenotype	NotSignificant	Fungi	Ascomycota	Sordariomycetes	Hypocreales	Nectriaceae	Fusicolla	Fusicolla_unclassified
ASV22	-1.12486	0.515265	1	phf1_low_vs_phr1/phl1_low	InterGenotype	NotSignificant	Fungi	Ascomycota	Sordariomycetes	Hypocreales	Nectriaceae	Fusicolla	Fusicolla_unclassified
ASV22	-0.808362	0.697494	0.984358	phf1_low+Pi_vs_Col_0_low+Pi	InterGenotype	NotSignificant	Fungi	Ascomycota	Sordariomycetes	Hypocreales	Nectriaceae	Fusicolla	Fusicolla_unclassified
ASV23	24.3325	1.34112e-06	1.82541e-05	low_Pi_vs_low	Col-0	low+Pi	Fungi	Ascomycota	Sordariomycetes	Sordariales	Chaetomiaceae	Humicola	Humicola_nigrescens
ASV23	1.63581	0.729903	0.956686	low_Pi_vs_low	phf1	low+Pi	Fungi	Ascomycota	Sordariomycetes	Sordariales	Chaetomiaceae	Humicola	Humicola_nigrescens
ASV23	-6.79044	0.187276	0.498724	low_Pi_vs_low	phr1/phl1	low	Fungi	Ascomycota	Sordariomycetes	Sordariales	Chaetomiaceae	Humicola	Humicola_nigrescens
ASV23	-3.7816	0.480167	0.929046	phf1_low+Pi_vs_Col_0_low+Pi	InterGenotype	NotSignificant	Fungi	Ascomycota	Sordariomycetes	Sordariales	Chaetomiaceae	Humicola	Humicola_nigrescens
ASV23	-1.82837	0.745661	1	phr1_phl1_low+Pi_vs_Col_0_low+Pi	InterGenotype	NotSignificant	Fungi	Ascomycota	Sordariomycetes	Sordariales	Chaetomiaceae	Humicola	Humicola_nigrescens
ASV23	-10.3795	0.0198317	0.093438	phf1_low_vs_phr1/phl1_low	InterGenotype	phr1/phl1	Fungi	Ascomycota	Sordariomycetes	Sordariales	Chaetomiaceae	Humicola	Humicola_nigrescens
ASV23	29.2946	6.56687e-11	8.04442e-09	phr1_phl1_low_vs_Col_0_low	InterGenotype	phr1/phl1	Fungi	Ascomycota	Sordariomycetes	Sordariales	Chaetomiaceae	Humicola	Humicola_nigrescens
ASV23	18.9151	2.03654e-05	0.000160952	phf1_low_vs_Col_0_low	InterGenotype	phf1	Fungi	Ascomycota	Sordariomycetes	Sordariales	Chaetomiaceae	Humicola	Humicola_nigrescens
ASV23	-1.95323	0.718853	0.885021	phf1_low+Pi_vs_phr1/phl1_low+Pi	InterGenotype	NotSignificant	Fungi	Ascomycota	Sordariomycetes	Sordariales	Chaetomiaceae	Humicola	Humicola_nigrescens
ASV24	-0.652426	0.878139	1	low_Pi_vs_low	Col-0	NotSignificant	Fungi	Ascomycota	Pezizomycetes	Pezizales	Pyronemataceae	Pyronemataceae_unclassified	Pyronemataceae_unclassified
ASV24	8.97024	0.0234405	0.0820419	low_Pi_vs_low	phf1	NotSignificant	Fungi	Ascomycota	Pezizomycetes	Pezizales	Pyronemataceae	Pyronemataceae_unclassified	Pyronemataceae_unclassified
ASV24	-3.56518	0.410686	0.792269	low_Pi_vs_low	phr1/phl1	NotSignificant	Fungi	Ascomycota	Pezizomycetes	Pezizales	Pyronemataceae	Pyronemataceae_unclassified	Pyronemataceae_unclassified
ASV24	-0.834482	0.860791	1	phr1_phl1_low+Pi_vs_Col_0_low+Pi	InterGenotype	NotSignificant	Fungi	Ascomycota	Pezizomycetes	Pezizales	Pyronemataceae	Pyronemataceae_unclassified	Pyronemataceae_unclassified
ASV24	0.278515	0.941081	1	phf1_low_vs_phr1/phl1_low	InterGenotype	NotSignificant	Fungi	Ascomycota	Pezizomycetes	Pezizales	Pyronemataceae	Pyronemataceae_unclassified	Pyronemataceae_unclassified
ASV24	2.07827	0.581883	0.983181	phr1_phl1_low_vs_Col_0_low	InterGenotype	NotSignificant	Fungi	Ascomycota	Pezizomycetes	Pezizales	Pyronemataceae	Pyronemataceae_unclassified	Pyronemataceae_unclassified
ASV24	12.8139	0.0047841	0.0325585	phf1_low+Pi_vs_phr1/phl1_low+Pi	InterGenotype	phf1	Fungi	Ascomycota	Pezizomycetes	Pezizales	Pyronemataceae	Pyronemataceae_unclassified	Pyronemataceae_unclassified
ASV24	11.9795	0.00839853	0.0489915	phf1_low+Pi_vs_Col_0_low+Pi	InterGenotype	phf1	Fungi	Ascomycota	Pezizomycetes	Pezizales	Pyronemataceae	Pyronemataceae_unclassified	Pyronemataceae_unclassified
ASV24	2.35679	0.521765	0.953973	phf1_low_vs_Col_0_low	InterGenotype	NotSignificant	Fungi	Ascomycota	Pezizomycetes	Pezizales	Pyronemataceae	Pyronemataceae_unclassified	Pyronemataceae_unclassified
ASV25	1.08686	0.580746	0.894501	low_Pi_vs_low	Col-0	NotSignificant	Fungi	Ascomycota	Leotiomycetes	Helotiales	Helotiaceae	Tetracladium	Tetracladium_sp
ASV25	-0.532851	0.774488	0.973075	low_Pi_vs_low	phf1	NotSignificant	Fungi	Ascomycota	Leotiomycetes	Helotiales	Helotiaceae	Tetracladium	Tetracladium_sp
ASV25	1.49507	0.463555	0.836855	low_Pi_vs_low	phr1/phl1	NotSignificant	Fungi	Ascomycota	Leotiomycetes	Helotiales	Helotiaceae	Tetracladium	Tetracladium_sp
ASV25	-0.281171	0.894015	1	phf1_low+Pi_vs_Col_0_low+Pi	InterGenotype	NotSignificant	Fungi	Ascomycota	Leotiomycetes	Helotiales	Helotiaceae	Tetracladium	Tetracladium_sp
ASV25	1.33854	0.436892	0.877364	phf1_low_vs_Col_0_low	InterGenotype	NotSignificant	Fungi	Ascomycota	Leotiomycetes	Helotiales	Helotiaceae	Tetracladium	Tetracladium_sp
ASV25	1.5888	0.473671	0.997412	phr1_phl1_low+Pi_vs_Col_0_low+Pi	InterGenotype	NotSignificant	Fungi	Ascomycota	Leotiomycetes	Helotiales	Helotiaceae	Tetracladium	Tetracladium_sp
ASV25	1.18059	0.503621	0.9208	phr1_phl1_low_vs_Col_0_low	InterGenotype	NotSignificant	Fungi	Ascomycota	Leotiomycetes	Helotiales	Helotiaceae	Tetracladium	Tetracladium_sp
ASV25	0.157951	0.928693	1	phf1_low_vs_phr1/phl1_low	InterGenotype	NotSignificant	Fungi	Ascomycota	Leotiomycetes	Helotiales	Helotiaceae	Tetracladium	Tetracladium_sp
ASV25	-1.86997	0.382498	0.639622	phf1_low+Pi_vs_phr1/phl1_low+Pi	InterGenotype	NotSignificant	Fungi	Ascomycota	Leotiomycetes	Helotiales	Helotiaceae	Tetracladium	Tetracladium_sp
ASV26	-1.25232	0.441526	0.832504	low_Pi_vs_low	Col-0	NotSignificant	Fungi	Ascomycota	Sordariomycetes	Hypocreales	Nectriaceae	Ilyonectria	Ilyonectria_macrodidyma
ASV26	-2.44193	0.112611	0.33646	low_Pi_vs_low	phf1	NotSignificant	Fungi	Ascomycota	Sordariomycetes	Hypocreales	Nectriaceae	Ilyonectria	Ilyonectria_macrodidyma
ASV26	-4.09942	0.0150313	0.0533719	low_Pi_vs_low	phr1/phl1	NotSignificant	Fungi	Ascomycota	Sordariomycetes	Hypocreales	Nectriaceae	Ilyonectria	Ilyonectria_macrodidyma
ASV26	-0.177782	0.900483	1	phf1_low_vs_Col_0_low	InterGenotype	NotSignificant	Fungi	Ascomycota	Sordariomycetes	Hypocreales	Nectriaceae	Ilyonectria	Ilyonectria_macrodidyma
ASV26	-1.36739	0.43403	0.889513	phf1_low+Pi_vs_Col_0_low+Pi	InterGenotype	NotSignificant	Fungi	Ascomycota	Sordariomycetes	Hypocreales	Nectriaceae	Ilyonectria	Ilyonectria_macrodidyma
ASV26	-0.221216	0.878785	1	phr1_phl1_low_vs_Col_0_low	InterGenotype	NotSignificant	Fungi	Ascomycota	Sordariomycetes	Hypocreales	Nectriaceae	Ilyonectria	Ilyonectria_macrodidyma
ASV26	-3.06832	0.0954563	0.334097	phr1_phl1_low+Pi_vs_Col_0_low+Pi	InterGenotype	NotSignificant	Fungi	Ascomycota	Sordariomycetes	Hypocreales	Nectriaceae	Ilyonectria	Ilyonectria_macrodidyma
ASV26	1.70093	0.338292	0.61852	phf1_low+Pi_vs_phr1/phl1_low+Pi	InterGenotype	NotSignificant	Fungi	Ascomycota	Sordariomycetes	Hypocreales	Nectriaceae	Ilyonectria	Ilyonectria_macrodidyma
ASV26	0.0434342	0.976114	1	phf1_low_vs_phr1/phl1_low	InterGenotype	NotSignificant	Fungi	Ascomycota	Sordariomycetes	Hypocreales	Nectriaceae	Ilyonectria	Ilyonectria_macrodidyma
ASV27	-6.26754	0.244865	0.571351	low_Pi_vs_low	Col-0	NotSignificant	Fungi	Ascomycota	Sordariomycetes	Hypocreales	Nectriaceae	Fusarium	Fusarium_unclassified
ASV27	-17.2277	0.000751881	0.00317605	low_Pi_vs_low	phf1	NotSignificant	Fungi	Ascomycota	Sordariomycetes	Hypocreales	Nectriaceae	Fusarium	Fusarium_unclassified
ASV27	0	1	1	low_Pi_vs_low	phr1/phl1	NotSignificant	Fungi	Ascomycota	Sordariomycetes	Hypocreales	Nectriaceae	Fusarium	Fusarium_unclassified
ASV27	-3.31736	0.567336	0.945559	phf1_low+Pi_vs_Col_0_low+Pi	InterGenotype	NotSignificant	Fungi	Ascomycota	Sordariomycetes	Hypocreales	Nectriaceae	Fusarium	Fusarium_unclassified
ASV27	13.7644	0.0205115	0.100506	phf1_low+Pi_vs_phr1/phl1_low+Pi	InterGenotype	NotSignificant	Fungi	Ascomycota	Sordariomycetes	Hypocreales	Nectriaceae	Fusarium	Fusarium_unclassified
ASV27	-29.5679	9.7818e-10	4.79308e-08	phr1_phl1_low_vs_Col_0_low	InterGenotype	Col-0	Fungi	Ascomycota	Sordariomycetes	Hypocreales	Nectriaceae	Fusarium	Fusarium_unclassified
ASV27	37.2107	1.38061e-14	3.07499e-13	phf1_low_vs_phr1/phl1_low	InterGenotype	phf1	Fungi	Ascomycota	Sordariomycetes	Hypocreales	Nectriaceae	Fusarium	Fusarium_unclassified
ASV27	7.6428	0.104795	0.316973	phf1_low_vs_Col_0_low	InterGenotype	NotSignificant	Fungi	Ascomycota	Sordariomycetes	Hypocreales	Nectriaceae	Fusarium	Fusarium_unclassified
ASV27	-17.0818	0.00535569	0.0298214	phr1_phl1_low+Pi_vs_Col_0_low+Pi	InterGenotype	Col-0	Fungi	Ascomycota	Sordariomycetes	Hypocreales	Nectriaceae	Fusarium	Fusarium_unclassified
ASV28	-2.89993	0.239949	0.570754	low_Pi_vs_low	Col-0	NotSignificant	Fungi	Ascomycota	Sordariomycetes	Hypocreales	Nectriaceae	Gibberella	Gibberella_unclassified
ASV28	2.44819	0.296794	0.685986	low_Pi_vs_low	phf1	NotSignificant	Fungi	Ascomycota	Sordariomycetes	Hypocreales	Nectriaceae	Gibberella	Gibberella_unclassified
ASV28	1.7494	0.501499	0.865262	low_Pi_vs_low	phr1/phl1	NotSignificant	Fungi	Ascomycota	Sordariomycetes	Hypocreales	Nectriaceae	Gibberella	Gibberella_unclassified
ASV28	1.46651	0.51519	1	phf1_low_vs_phr1/phl1_low	InterGenotype	NotSignificant	Fungi	Ascomycota	Sordariomycetes	Hypocreales	Nectriaceae	Gibberella	Gibberella_unclassified
ASV28	2.16529	0.421969	0.659726	phf1_low+Pi_vs_phr1/phl1_low+Pi	InterGenotype	NotSignificant	Fungi	Ascomycota	Sordariomycetes	Hypocreales	Nectriaceae	Gibberella	Gibberella_unclassified
ASV28	1.69769	0.52107	0.929046	phf1_low+Pi_vs_Col_0_low+Pi	InterGenotype	NotSignificant	Fungi	Ascomycota	Sordariomycetes	Hypocreales	Nectriaceae	Gibberella	Gibberella_unclassified
ASV28	-5.11693	0.0217859	0.0860896	phr1_phl1_low_vs_Col_0_low	InterGenotype	Col-0	Fungi	Ascomycota	Sordariomycetes	Hypocreales	Nectriaceae	Gibberella	Gibberella_unclassified
ASV28	-0.467601	0.86797	1	phr1_phl1_low+Pi_vs_Col_0_low+Pi	InterGenotype	NotSignificant	Fungi	Ascomycota	Sordariomycetes	Hypocreales	Nectriaceae	Gibberella	Gibberella_unclassified
ASV28	-3.65042	0.0930654	0.296117	phf1_low_vs_Col_0_low	InterGenotype	NotSignificant	Fungi	Ascomycota	Sordariomycetes	Hypocreales	Nectriaceae	Gibberella	Gibberella_unclassified
ASV30	-0.70572	0.841904	1	low_Pi_vs_low	Col-0	NotSignificant	Fungi	Mortierellomycota	Mortierellomycetes	Mortierellales	Mortierellaceae	Mortierella	Mortierella_elongata
ASV30	0.897628	0.792671	0.980578	low_Pi_vs_low	phf1	NotSignificant	Fungi	Mortierellomycota	Mortierellomycetes	Mortierellales	Mortierellaceae	Mortierella	Mortierella_elongata
ASV30	10.27	0.00577608	0.0217714	low_Pi_vs_low	phr1/phl1	NotSignificant	Fungi	Mortierellomycota	Mortierellomycetes	Mortierellales	Mortierellaceae	Mortierella	Mortierella_elongata
ASV30	3.22958	0.320259	0.863783	phf1_low_vs_phr1/phl1_low	InterGenotype	NotSignificant	Fungi	Mortierellomycota	Mortierellomycetes	Mortierellales	Mortierellaceae	Mortierella	Mortierella_elongata
ASV30	-3.14631	0.410498	0.889513	phf1_low+Pi_vs_Col_0_low+Pi	InterGenotype	NotSignificant	Fungi	Mortierellomycota	Mortierellomycetes	Mortierellales	Mortierellaceae	Mortierella	Mortierella_elongata
ASV30	-6.14275	0.114842	0.331015	phf1_low+Pi_vs_phr1/phl1_low+Pi	InterGenotype	NotSignificant	Fungi	Mortierellomycota	Mortierellomycetes	Mortierellales	Mortierellaceae	Mortierella	Mortierella_elongata
ASV30	-7.97924	0.0132964	0.0552137	phr1_phl1_low_vs_Col_0_low	InterGenotype	Col-0	Fungi	Mortierellomycota	Mortierellomycetes	Mortierellales	Mortierellaceae	Mortierella	Mortierella_elongata
ASV30	2.99644	0.453588	0.989896	phr1_phl1_low+Pi_vs_Col_0_low+Pi	InterGenotype	NotSignificant	Fungi	Mortierellomycota	Mortierellomycetes	Mortierellales	Mortierellaceae	Mortierella	Mortierella_elongata
ASV30	-4.74966	0.128761	0.375552	phf1_low_vs_Col_0_low	InterGenotype	NotSignificant	Fungi	Mortierellomycota	Mortierellomycetes	Mortierellales	Mortierellaceae	Mortierella	Mortierella_elongata
ASV31	-1.70497	0.524986	0.87184	low_Pi_vs_low	Col-0	NotSignificant	Fungi	Mortierellomycota	Mortierellomycetes	Mortierellales	Mortierellaceae	Mortierella	Mortierella_angusta
ASV31	3.54181	0.172271	0.449005	low_Pi_vs_low	phf1	NotSignificant	Fungi	Mortierellomycota	Mortierellomycetes	Mortierellales	Mortierellaceae	Mortierella	Mortierella_angusta
ASV31	-3.59006	0.224416	0.56104	low_Pi_vs_low	phr1/phl1	NotSignificant	Fungi	Mortierellomycota	Mortierellomycetes	Mortierellales	Mortierellaceae	Mortierella	Mortierella_angusta
ASV31	0.13042	0.958567	1	phf1_low_vs_phr1/phl1_low	InterGenotype	NotSignificant	Fungi	Mortierellomycota	Mortierellomycetes	Mortierellales	Mortierellaceae	Mortierella	Mortierella_angusta
ASV31	-4.50732	0.151922	0.489748	phr1_phl1_low+Pi_vs_Col_0_low+Pi	InterGenotype	NotSignificant	Fungi	Mortierellomycota	Mortierellomycetes	Mortierellales	Mortierellaceae	Mortierella	Mortierella_angusta
ASV31	7.26228	0.0176348	0.0900111	phf1_low+Pi_vs_phr1/phl1_low+Pi	InterGenotype	phf1	Fungi	Mortierellomycota	Mortierellomycetes	Mortierellales	Mortierellaceae	Mortierella	Mortierella_angusta
ASV31	-2.49181	0.300479	0.736172	phf1_low_vs_Col_0_low	InterGenotype	NotSignificant	Fungi	Mortierellomycota	Mortierellomycetes	Mortierellales	Mortierellaceae	Mortierella	Mortierella_angusta
ASV31	2.75497	0.340293	0.801651	phf1_low+Pi_vs_Col_0_low+Pi	InterGenotype	NotSignificant	Fungi	Mortierellomycota	Mortierellomycetes	Mortierellales	Mortierellaceae	Mortierella	Mortierella_angusta
ASV31	-2.62223	0.28583	0.655793	phr1_phl1_low_vs_Col_0_low	InterGenotype	NotSignificant	Fungi	Mortierellomycota	Mortierellomycetes	Mortierellales	Mortierellaceae	Mortierella	Mortierella_angusta
ASV32	1.2412	0.573025	0.894501	low_Pi_vs_low	Col-0	NotSignificant	Fungi	Mortierellomycota	Mortierellomycetes	Mortierellales	Mortierellaceae	Mortierella	Mortierella_gamsii
ASV32	-2.83354	0.174119	0.449043	low_Pi_vs_low	phf1	NotSignificant	Fungi	Mortierellomycota	Mortierellomycetes	Mortierellales	Mortierellaceae	Mortierella	Mortierella_gamsii
ASV32	0.136921	0.952045	1	low_Pi_vs_low	phr1/phl1	NotSignificant	Fungi	Mortierellomycota	Mortierellomycetes	Mortierellales	Mortierellaceae	Mortierella	Mortierella_gamsii
ASV32	0.664028	0.789321	1	phr1_phl1_low+Pi_vs_Col_0_low+Pi	InterGenotype	NotSignificant	Fungi	Mortierellomycota	Mortierellomycetes	Mortierellales	Mortierellaceae	Mortierella	Mortierella_gamsii
ASV32	1.76831	0.367895	0.751119	phr1_phl1_low_vs_Col_0_low	InterGenotype	NotSignificant	Fungi	Mortierellomycota	Mortierellomycetes	Mortierellales	Mortierellaceae	Mortierella	Mortierella_gamsii
ASV32	-1.0345	0.598559	1	phf1_low_vs_phr1/phl1_low	InterGenotype	NotSignificant	Fungi	Mortierellomycota	Mortierellomycetes	Mortierellales	Mortierellaceae	Mortierella	Mortierella_gamsii
ASV32	-3.34094	0.15789	0.577358	phf1_low+Pi_vs_Col_0_low+Pi	InterGenotype	NotSignificant	Fungi	Mortierellomycota	Mortierellomycetes	Mortierellales	Mortierellaceae	Mortierella	Mortierella_gamsii
ASV32	-4.00497	0.0953717	0.296707	phf1_low+Pi_vs_phr1/phl1_low+Pi	InterGenotype	NotSignificant	Fungi	Mortierellomycota	Mortierellomycetes	Mortierellales	Mortierellaceae	Mortierella	Mortierella_gamsii
ASV32	0.733804	0.703222	1	phf1_low_vs_Col_0_low	InterGenotype	NotSignificant	Fungi	Mortierellomycota	Mortierellomycetes	Mortierellales	Mortierellaceae	Mortierella	Mortierella_gamsii
ASV33	16.5574	0.000297311	0.00202336	low_Pi_vs_low	Col-0	low+Pi	Fungi	Fungi_unclassified	Fungi_unclassified	Fungi_unclassified	Fungi_unclassified	Fungi_unclassified	Fungi_unclassified
ASV33	2.77334	0.513484	0.870779	low_Pi_vs_low	phf1	low+Pi	Fungi	Fungi_unclassified	Fungi_unclassified	Fungi_unclassified	Fungi_unclassified	Fungi_unclassified	Fungi_unclassified
ASV33	-40.8292	6.98075e-18	4.27571e-16	low_Pi_vs_low	phr1/phl1	low	Fungi	Fungi_unclassified	Fungi_unclassified	Fungi_unclassified	Fungi_unclassified	Fungi_unclassified	Fungi_unclassified
ASV33	18.5276	5.81357e-06	6.19271e-05	phr1_phl1_low_vs_Col_0_low	InterGenotype	phr1/phl1	Fungi	Fungi_unclassified	Fungi_unclassified	Fungi_unclassified	Fungi_unclassified	Fungi_unclassified	Fungi_unclassified
ASV33	-38.859	5.29983e-14	1.29846e-11	phr1_phl1_low+Pi_vs_Col_0_low+Pi	InterGenotype	Col-0	Fungi	Fungi_unclassified	Fungi_unclassified	Fungi_unclassified	Fungi_unclassified	Fungi_unclassified	Fungi_unclassified
ASV33	12.9117	0.00778567	0.0465241	phf1_low+Pi_vs_Col_0_low+Pi	InterGenotype	phf1	Fungi	Fungi_unclassified	Fungi_unclassified	Fungi_unclassified	Fungi_unclassified	Fungi_unclassified	Fungi_unclassified
ASV33	26.6958	2.04063e-11	2.49978e-09	phf1_low_vs_Col_0_low	InterGenotype	phf1	Fungi	Fungi_unclassified	Fungi_unclassified	Fungi_unclassified	Fungi_unclassified	Fungi_unclassified	Fungi_unclassified
ASV33	51.7707	1.51104e-25	3.70205e-23	phf1_low+Pi_vs_phr1/phl1_low+Pi	InterGenotype	phf1	Fungi	Fungi_unclassified	Fungi_unclassified	Fungi_unclassified	Fungi_unclassified	Fungi_unclassified	Fungi_unclassified
ASV33	8.16817	0.0432886	0.189388	phf1_low_vs_phr1/phl1_low	InterGenotype	NotSignificant	Fungi	Fungi_unclassified	Fungi_unclassified	Fungi_unclassified	Fungi_unclassified	Fungi_unclassified	Fungi_unclassified
ASV34	0.521998	0.921966	1	low_Pi_vs_low	Col-0	NotSignificant	Fungi	Fungi_unclassified	Fungi_unclassified	Fungi_unclassified	Fungi_unclassified	Fungi_unclassified	Fungi_unclassified
ASV34	-1.44954	0.772204	0.973075	low_Pi_vs_low	phf1	NotSignificant	Fungi	Fungi_unclassified	Fungi_unclassified	Fungi_unclassified	Fungi_unclassified	Fungi_unclassified	Fungi_unclassified
ASV34	0	1	1	low_Pi_vs_low	phr1/phl1	NotSignificant	Fungi	Fungi_unclassified	Fungi_unclassified	Fungi_unclassified	Fungi_unclassified	Fungi_unclassified	Fungi_unclassified
ASV34	1.71551	0.768374	0.905055	phf1_low+Pi_vs_phr1/phl1_low+Pi	InterGenotype	NotSignificant	Fungi	Fungi_unclassified	Fungi_unclassified	Fungi_unclassified	Fungi_unclassified	Fungi_unclassified	Fungi_unclassified
ASV34	3.46831	0.456579	0.888825	phf1_low_vs_Col_0_low	InterGenotype	NotSignificant	Fungi	Fungi_unclassified	Fungi_unclassified	Fungi_unclassified	Fungi_unclassified	Fungi_unclassified	Fungi_unclassified
ASV34	2.68285	0.572831	0.974608	phr1_phl1_low_vs_Col_0_low	InterGenotype	NotSignificant	Fungi	Fungi_unclassified	Fungi_unclassified	Fungi_unclassified	Fungi_unclassified	Fungi_unclassified	Fungi_unclassified
ASV34	1.49677	0.792167	1	phf1_low+Pi_vs_Col_0_low+Pi	InterGenotype	NotSignificant	Fungi	Fungi_unclassified	Fungi_unclassified	Fungi_unclassified	Fungi_unclassified	Fungi_unclassified	Fungi_unclassified
ASV34	-0.218731	0.971122	1	phr1_phl1_low+Pi_vs_Col_0_low+Pi	InterGenotype	NotSignificant	Fungi	Fungi_unclassified	Fungi_unclassified	Fungi_unclassified	Fungi_unclassified	Fungi_unclassified	Fungi_unclassified
ASV34	0.785463	0.868209	1	phf1_low_vs_phr1/phl1_low	InterGenotype	NotSignificant	Fungi	Fungi_unclassified	Fungi_unclassified	Fungi_unclassified	Fungi_unclassified	Fungi_unclassified	Fungi_unclassified
ASV35	1.44103	0.61529	0.908108	low_Pi_vs_low	Col-0	NotSignificant	Fungi	Ascomycota	Sordariomycetes	Glomerellales	Plectosphaerellaceae	Verticillium	Verticillium_dahliae
ASV35	-0.818149	0.758953	0.973075	low_Pi_vs_low	phf1	NotSignificant	Fungi	Ascomycota	Sordariomycetes	Glomerellales	Plectosphaerellaceae	Verticillium	Verticillium_dahliae
ASV35	0.659893	0.823565	1	low_Pi_vs_low	phr1/phl1	NotSignificant	Fungi	Ascomycota	Sordariomycetes	Glomerellales	Plectosphaerellaceae	Verticillium	Verticillium_dahliae
ASV35	1.91248	0.455727	0.874928	phr1_phl1_low_vs_Col_0_low	InterGenotype	NotSignificant	Fungi	Ascomycota	Sordariomycetes	Glomerellales	Plectosphaerellaceae	Verticillium	Verticillium_dahliae
ASV35	-0.199958	0.937795	1	phf1_low_vs_phr1/phl1_low	InterGenotype	NotSignificant	Fungi	Ascomycota	Sordariomycetes	Glomerellales	Plectosphaerellaceae	Verticillium	Verticillium_dahliae
ASV35	1.71252	0.492837	0.928807	phf1_low_vs_Col_0_low	InterGenotype	NotSignificant	Fungi	Ascomycota	Sordariomycetes	Glomerellales	Plectosphaerellaceae	Verticillium	Verticillium_dahliae
ASV35	1.13135	0.726276	1	phr1_phl1_low+Pi_vs_Col_0_low+Pi	InterGenotype	NotSignificant	Fungi	Ascomycota	Sordariomycetes	Glomerellales	Plectosphaerellaceae	Verticillium	Verticillium_dahliae
ASV35	-0.546652	0.857398	1	phf1_low+Pi_vs_Col_0_low+Pi	InterGenotype	NotSignificant	Fungi	Ascomycota	Sordariomycetes	Glomerellales	Plectosphaerellaceae	Verticillium	Verticillium_dahliae
ASV35	-1.678	0.585953	0.805113	phf1_low+Pi_vs_phr1/phl1_low+Pi	InterGenotype	NotSignificant	Fungi	Ascomycota	Sordariomycetes	Glomerellales	Plectosphaerellaceae	Verticillium	Verticillium_dahliae
ASV36	3.01468	0.108858	0.325248	low_Pi_vs_low	Col-0	NotSignificant	Fungi	Ascomycota	Dothideomycetes	Pleosporales	Didymosphaeriaceae	Paraphaeosphaeria	Paraphaeosphaeria_sp
ASV36	-0.782923	0.662569	0.922104	low_Pi_vs_low	phf1	NotSignificant	Fungi	Ascomycota	Dothideomycetes	Pleosporales	Didymosphaeriaceae	Paraphaeosphaeria	Paraphaeosphaeria_sp
ASV36	-2.03853	0.295536	0.658238	low_Pi_vs_low	phr1/phl1	NotSignificant	Fungi	Ascomycota	Dothideomycetes	Pleosporales	Didymosphaeriaceae	Paraphaeosphaeria	Paraphaeosphaeria_sp
ASV36	2.57076	0.126261	0.372698	phr1_phl1_low_vs_Col_0_low	InterGenotype	NotSignificant	Fungi	Ascomycota	Dothideomycetes	Pleosporales	Didymosphaeriaceae	Paraphaeosphaeria	Paraphaeosphaeria_sp
ASV36	-3.0001	0.0788058	0.327245	phf1_low_vs_phr1/phl1_low	InterGenotype	NotSignificant	Fungi	Ascomycota	Dothideomycetes	Pleosporales	Didymosphaeriaceae	Paraphaeosphaeria	Paraphaeosphaeria_sp
ASV36	-2.48245	0.242266	0.666913	phr1_phl1_low+Pi_vs_Col_0_low+Pi	InterGenotype	NotSignificant	Fungi	Ascomycota	Dothideomycetes	Pleosporales	Didymosphaeriaceae	Paraphaeosphaeria	Paraphaeosphaeria_sp
ASV36	-4.22694	0.0361692	0.177542	phf1_low+Pi_vs_Col_0_low+Pi	InterGenotype	NotSignificant	Fungi	Ascomycota	Dothideomycetes	Pleosporales	Didymosphaeriaceae	Paraphaeosphaeria	Paraphaeosphaeria_sp
ASV36	-1.74449	0.395309	0.641395	phf1_low+Pi_vs_phr1/phl1_low+Pi	InterGenotype	NotSignificant	Fungi	Ascomycota	Dothideomycetes	Pleosporales	Didymosphaeriaceae	Paraphaeosphaeria	Paraphaeosphaeria_sp
ASV36	-0.429341	0.797536	1	phf1_low_vs_Col_0_low	InterGenotype	NotSignificant	Fungi	Ascomycota	Dothideomycetes	Pleosporales	Didymosphaeriaceae	Paraphaeosphaeria	Paraphaeosphaeria_sp
ASV38	-0.479073	0.814776	0.988219	low_Pi_vs_low	Col-0	NotSignificant	Fungi	Ascomycota	Sordariomycetes	Glomerellales	Plectosphaerellaceae	Verticillium	Verticillium_dahliae
ASV38	1.33272	0.49121	0.870779	low_Pi_vs_low	phf1	NotSignificant	Fungi	Ascomycota	Sordariomycetes	Glomerellales	Plectosphaerellaceae	Verticillium	Verticillium_dahliae
ASV38	1.43076	0.51058	0.87477	low_Pi_vs_low	phr1/phl1	NotSignificant	Fungi	Ascomycota	Sordariomycetes	Glomerellales	Plectosphaerellaceae	Verticillium	Verticillium_dahliae
ASV38	4.31431	0.0220969	0.102146	phf1_low_vs_phr1/phl1_low	InterGenotype	NotSignificant	Fungi	Ascomycota	Sordariomycetes	Glomerellales	Plectosphaerellaceae	Verticillium	Verticillium_dahliae
ASV38	-3.31782	0.078056	0.254983	phr1_phl1_low_vs_Col_0_low	InterGenotype	NotSignificant	Fungi	Ascomycota	Sordariomycetes	Glomerellales	Plectosphaerellaceae	Verticillium	Verticillium_dahliae
ASV38	0.996487	0.577409	0.975623	phf1_low_vs_Col_0_low	InterGenotype	NotSignificant	Fungi	Ascomycota	Sordariomycetes	Glomerellales	Plectosphaerellaceae	Verticillium	Verticillium_dahliae
ASV38	-1.40798	0.54301	1	phr1_phl1_low+Pi_vs_Col_0_low+Pi	InterGenotype	NotSignificant	Fungi	Ascomycota	Sordariomycetes	Glomerellales	Plectosphaerellaceae	Verticillium	Verticillium_dahliae
ASV38	4.21626	0.0593501	0.234528	phf1_low+Pi_vs_phr1/phl1_low+Pi	InterGenotype	NotSignificant	Fungi	Ascomycota	Sordariomycetes	Glomerellales	Plectosphaerellaceae	Verticillium	Verticillium_dahliae
ASV38	2.80828	0.20134	0.637686	phf1_low+Pi_vs_Col_0_low+Pi	InterGenotype	NotSignificant	Fungi	Ascomycota	Sordariomycetes	Glomerellales	Plectosphaerellaceae	Verticillium	Verticillium_dahliae
ASV39	0.957805	0.623439	0.909182	low_Pi_vs_low	Col-0	NotSignificant	Fungi	Ascomycota	Eurotiomycetes	Chaetothyriales	Herpotrichiellaceae	Exophiala	Exophiala_equina
ASV39	-2.75418	0.135793	0.382406	low_Pi_vs_low	phf1	NotSignificant	Fungi	Ascomycota	Eurotiomycetes	Chaetothyriales	Herpotrichiellaceae	Exophiala	Exophiala_equina
ASV39	-3.33741	0.0978703	0.292417	low_Pi_vs_low	phr1/phl1	NotSignificant	Fungi	Ascomycota	Eurotiomycetes	Chaetothyriales	Herpotrichiellaceae	Exophiala	Exophiala_equina
ASV39	-2.35423	0.261164	0.703135	phf1_low+Pi_vs_Col_0_low+Pi	InterGenotype	NotSignificant	Fungi	Ascomycota	Eurotiomycetes	Chaetothyriales	Herpotrichiellaceae	Exophiala	Exophiala_equina
ASV39	3.36265	0.0530097	0.185534	phr1_phl1_low_vs_Col_0_low	InterGenotype	NotSignificant	Fungi	Ascomycota	Eurotiomycetes	Chaetothyriales	Herpotrichiellaceae	Exophiala	Exophiala_equina
ASV39	-0.932563	0.671935	1	phr1_phl1_low+Pi_vs_Col_0_low+Pi	InterGenotype	NotSignificant	Fungi	Ascomycota	Eurotiomycetes	Chaetothyriales	Herpotrichiellaceae	Exophiala	Exophiala_equina
ASV39	-2.00489	0.248616	0.751985	phf1_low_vs_phr1/phl1_low	InterGenotype	NotSignificant	Fungi	Ascomycota	Eurotiomycetes	Chaetothyriales	Herpotrichiellaceae	Exophiala	Exophiala_equina
ASV39	-1.42167	0.504049	0.73051	phf1_low+Pi_vs_phr1/phl1_low+Pi	InterGenotype	NotSignificant	Fungi	Ascomycota	Eurotiomycetes	Chaetothyriales	Herpotrichiellaceae	Exophiala	Exophiala_equina
ASV39	1.35775	0.425963	0.869675	phf1_low_vs_Col_0_low	InterGenotype	NotSignificant	Fungi	Ascomycota	Eurotiomycetes	Chaetothyriales	Herpotrichiellaceae	Exophiala	Exophiala_equina
ASV41	-6.37182	0.133499	0.371538	low_Pi_vs_low	Col-0	NotSignificant	Fungi	Mortierellomycota	Mortierellomycetes	Mortierellales	Mortierellaceae	Mortierella	Mortierella_elongata
ASV41	-0.414525	0.918578	1	low_Pi_vs_low	phf1	NotSignificant	Fungi	Mortierellomycota	Mortierellomycetes	Mortierellales	Mortierellaceae	Mortierella	Mortierella_elongata
ASV41	-22.1212	1.0871e-06	5.54872e-06	low_Pi_vs_low	phr1/phl1	NotSignificant	Fungi	Mortierellomycota	Mortierellomycetes	Mortierellales	Mortierellaceae	Mortierella	Mortierella_elongata
ASV41	2.81078	0.538808	0.936226	phf1_low+Pi_vs_Col_0_low+Pi	InterGenotype	NotSignificant	Fungi	Mortierellomycota	Mortierellomycetes	Mortierellales	Mortierellaceae	Mortierella	Mortierella_elongata
ASV41	-3.14651	0.399669	0.835007	phf1_low_vs_Col_0_low	InterGenotype	NotSignificant	Fungi	Mortierellomycota	Mortierellomycetes	Mortierellales	Mortierellaceae	Mortierella	Mortierella_elongata
ASV41	-7.87883	0.0399066	0.150417	phr1_phl1_low_vs_Col_0_low	InterGenotype	NotSignificant	Fungi	Mortierellomycota	Mortierellomycetes	Mortierellales	Mortierellaceae	Mortierella	Mortierella_elongata
ASV41	4.73232	0.217914	0.694786	phf1_low_vs_phr1/phl1_low	InterGenotype	NotSignificant	Fungi	Mortierellomycota	Mortierellomycetes	Mortierellales	Mortierellaceae	Mortierella	Mortierella_elongata
ASV41	-23.6282	1.38664e-06	1.35891e-05	phr1_phl1_low+Pi_vs_Col_0_low+Pi	InterGenotype	Col-0	Fungi	Mortierellomycota	Mortierellomycetes	Mortierellales	Mortierellaceae	Mortierella	Mortierella_elongata
ASV41	26.439	2.65151e-08	4.64015e-07	phf1_low+Pi_vs_phr1/phl1_low+Pi	InterGenotype	phf1	Fungi	Mortierellomycota	Mortierellomycetes	Mortierellales	Mortierellaceae	Mortierella	Mortierella_elongata
ASV42	2.02407	0.432567	0.832504	low_Pi_vs_low	Col-0	NotSignificant	Fungi	Ascomycota	Leotiomycetes	Helotiales	Helotiales_unclassified	Helotiales_unclassified	Helotiales_unclassified
ASV42	-1.24256	0.60996	0.905698	low_Pi_vs_low	phf1	NotSignificant	Fungi	Ascomycota	Leotiomycetes	Helotiales	Helotiales_unclassified	Helotiales_unclassified	Helotiales_unclassified
ASV42	3.32418	0.21977	0.56104	low_Pi_vs_low	phr1/phl1	NotSignificant	Fungi	Ascomycota	Leotiomycetes	Helotiales	Helotiales_unclassified	Helotiales_unclassified	Helotiales_unclassified
ASV42	-1.02799	0.709994	0.988344	phf1_low+Pi_vs_Col_0_low+Pi	InterGenotype	NotSignificant	Fungi	Ascomycota	Leotiomycetes	Helotiales	Helotiales_unclassified	Helotiales_unclassified	Helotiales_unclassified
ASV42	3.04685	0.196535	0.694786	phf1_low_vs_phr1/phl1_low	InterGenotype	NotSignificant	Fungi	Ascomycota	Leotiomycetes	Helotiales	Helotiales_unclassified	Helotiales_unclassified	Helotiales_unclassified
ASV42	-1.5199	0.588225	0.805113	phf1_low+Pi_vs_phr1/phl1_low+Pi	InterGenotype	NotSignificant	Fungi	Ascomycota	Leotiomycetes	Helotiales	Helotiales_unclassified	Helotiales_unclassified	Helotiales_unclassified
ASV42	2.23865	0.321126	0.763844	phf1_low_vs_Col_0_low	InterGenotype	NotSignificant	Fungi	Ascomycota	Leotiomycetes	Helotiales	Helotiales_unclassified	Helotiales_unclassified	Helotiales_unclassified
ASV42	-0.808204	0.732402	1	phr1_phl1_low_vs_Col_0_low	InterGenotype	NotSignificant	Fungi	Ascomycota	Leotiomycetes	Helotiales	Helotiales_unclassified	Helotiales_unclassified	Helotiales_unclassified
ASV42	0.491909	0.865385	1	phr1_phl1_low+Pi_vs_Col_0_low+Pi	InterGenotype	NotSignificant	Fungi	Ascomycota	Leotiomycetes	Helotiales	Helotiales_unclassified	Helotiales_unclassified	Helotiales_unclassified
ASV43	1.44887	0.422839	0.832504	low_Pi_vs_low	Col-0	NotSignificant	Fungi	Ascomycota	Sordariomycetes	Hypocreales	Clavicipitaceae	Metarhizium	Metarhizium_unclassified
ASV43	-1.17893	0.492881	0.870779	low_Pi_vs_low	phf1	NotSignificant	Fungi	Ascomycota	Sordariomycetes	Hypocreales	Clavicipitaceae	Metarhizium	Metarhizium_unclassified
ASV43	0.53782	0.773509	1	low_Pi_vs_low	phr1/phl1	NotSignificant	Fungi	Ascomycota	Sordariomycetes	Hypocreales	Clavicipitaceae	Metarhizium	Metarhizium_unclassified
ASV43	0.180125	0.910099	1	phf1_low_vs_Col_0_low	InterGenotype	NotSignificant	Fungi	Ascomycota	Sordariomycetes	Hypocreales	Clavicipitaceae	Metarhizium	Metarhizium_unclassified
ASV43	-2.44767	0.207294	0.637686	phf1_low+Pi_vs_Col_0_low+Pi	InterGenotype	NotSignificant	Fungi	Ascomycota	Sordariomycetes	Hypocreales	Clavicipitaceae	Metarhizium	Metarhizium_unclassified
ASV43	-2.10276	0.196522	0.694786	phf1_low_vs_phr1/phl1_low	InterGenotype	NotSignificant	Fungi	Ascomycota	Sordariomycetes	Hypocreales	Clavicipitaceae	Metarhizium	Metarhizium_unclassified
ASV43	-3.81951	0.0525104	0.210903	phf1_low+Pi_vs_phr1/phl1_low+Pi	InterGenotype	NotSignificant	Fungi	Ascomycota	Sordariomycetes	Hypocreales	Clavicipitaceae	Metarhizium	Metarhizium_unclassified
ASV43	2.28288	0.1576	0.428873	phr1_phl1_low_vs_Col_0_low	InterGenotype	NotSignificant	Fungi	Ascomycota	Sordariomycetes	Hypocreales	Clavicipitaceae	Metarhizium	Metarhizium_unclassified
ASV43	1.37183	0.500741	0.997412	phr1_phl1_low+Pi_vs_Col_0_low+Pi	InterGenotype	NotSignificant	Fungi	Ascomycota	Sordariomycetes	Hypocreales	Clavicipitaceae	Metarhizium	Metarhizium_unclassified
ASV44	-3.47887	0.112	0.330603	low_Pi_vs_low	Col-0	NotSignificant	Fungi	Ascomycota	Sordariomycetes	Hypocreales	Nectriaceae	Fusarium	Fusarium_solani
ASV44	2.92959	0.163132	0.434428	low_Pi_vs_low	phf1	NotSignificant	Fungi	Ascomycota	Sordariomycetes	Hypocreales	Nectriaceae	Fusarium	Fusarium_solani
ASV44	1.13766	0.627582	0.935305	low_Pi_vs_low	phr1/phl1	NotSignificant	Fungi	Ascomycota	Sordariomycetes	Hypocreales	Nectriaceae	Fusarium	Fusarium_solani
ASV44	3.96898	0.100339	0.303494	phf1_low+Pi_vs_phr1/phl1_low+Pi	InterGenotype	NotSignificant	Fungi	Ascomycota	Sordariomycetes	Hypocreales	Nectriaceae	Fusarium	Fusarium_solani
ASV44	2.17705	0.286789	0.798448	phf1_low_vs_phr1/phl1_low	InterGenotype	NotSignificant	Fungi	Ascomycota	Sordariomycetes	Hypocreales	Nectriaceae	Fusarium	Fusarium_solani
ASV44	-2.47514	0.320901	0.818965	phr1_phl1_low+Pi_vs_Col_0_low+Pi	InterGenotype	NotSignificant	Fungi	Ascomycota	Sordariomycetes	Hypocreales	Nectriaceae	Fusarium	Fusarium_solani
ASV44	-4.91462	0.011311	0.0426337	phf1_low_vs_Col_0_low	InterGenotype	Col-0	Fungi	Ascomycota	Sordariomycetes	Hypocreales	Nectriaceae	Fusarium	Fusarium_solani
ASV44	1.49384	0.525907	0.929046	phf1_low+Pi_vs_Col_0_low+Pi	InterGenotype	NotSignificant	Fungi	Ascomycota	Sordariomycetes	Hypocreales	Nectriaceae	Fusarium	Fusarium_solani
ASV44	-7.09166	0.000463509	0.00267153	phr1_phl1_low_vs_Col_0_low	InterGenotype	Col-0	Fungi	Ascomycota	Sordariomycetes	Hypocreales	Nectriaceae	Fusarium	Fusarium_solani
ASV45	-29.932	3.69311e-08	1.0225e-06	low_Pi_vs_low	Col-0	low	Fungi	Ascomycota	Dothideomycetes	Pleosporales	Didymellaceae	Endophoma	Endophoma_elongata
ASV45	23.8028	3.54602e-06	2.48221e-05	low_Pi_vs_low	phf1	low+Pi	Fungi	Ascomycota	Dothideomycetes	Pleosporales	Didymellaceae	Endophoma	Endophoma_elongata
ASV45	37.6639	1.77178e-11	2.17043e-10	low_Pi_vs_low	phr1/phl1	low+Pi	Fungi	Ascomycota	Dothideomycetes	Pleosporales	Didymellaceae	Endophoma	Endophoma_elongata
ASV45	0	1	1	phf1_low_vs_phr1/phl1_low	InterGenotype	NotSignificant	Fungi	Ascomycota	Dothideomycetes	Pleosporales	Didymellaceae	Endophoma	Endophoma_elongata
ASV45	41.7678	9.57445e-12	4.69148e-10	phr1_phl1_low+Pi_vs_Col_0_low+Pi	InterGenotype	phr1/phl1	Fungi	Ascomycota	Dothideomycetes	Pleosporales	Didymellaceae	Endophoma	Endophoma_elongata
ASV45	-21.8826	4.10898e-06	5.29842e-05	phf1_low_vs_Col_0_low	InterGenotype	Col-0	Fungi	Ascomycota	Dothideomycetes	Pleosporales	Didymellaceae	Endophoma	Endophoma_elongata
ASV45	-25.828	9.32479e-08	1.75736e-06	phr1_phl1_low_vs_Col_0_low	InterGenotype	Col-0	Fungi	Ascomycota	Dothideomycetes	Pleosporales	Didymellaceae	Endophoma	Endophoma_elongata
ASV45	-9.91563	0.0922921	0.293657	phf1_low+Pi_vs_phr1/phl1_low+Pi	InterGenotype	NotSignificant	Fungi	Ascomycota	Dothideomycetes	Pleosporales	Didymellaceae	Endophoma	Endophoma_elongata
ASV45	31.8522	4.63808e-08	1.03303e-06	phf1_low+Pi_vs_Col_0_low+Pi	InterGenotype	phf1	Fungi	Ascomycota	Dothideomycetes	Pleosporales	Didymellaceae	Endophoma	Endophoma_elongata
ASV46	-18.1826	1.14693e-05	0.000108076	low_Pi_vs_low	Col-0	low	Fungi	Ascomycota	Dothideomycetes	Capnodiales	Cladosporiaceae	Cladosporium	Cladosporium_unclassified
ASV46	4.78977	0.210476	0.529339	low_Pi_vs_low	phf1	low+Pi	Fungi	Ascomycota	Dothideomycetes	Capnodiales	Cladosporiaceae	Cladosporium	Cladosporium_unclassified
ASV46	8.34707	0.0472474	0.150333	low_Pi_vs_low	phr1/phl1	low+Pi	Fungi	Ascomycota	Dothideomycetes	Capnodiales	Cladosporiaceae	Cladosporium	Cladosporium_unclassified
ASV46	8.42755	0.0188257	0.0688403	phf1_low_vs_Col_0_low	InterGenotype	phf1	Fungi	Ascomycota	Dothideomycetes	Capnodiales	Cladosporiaceae	Cladosporium	Cladosporium_unclassified
ASV46	27.6935	2.27476e-09	3.98083e-08	phr1_phl1_low+Pi_vs_Col_0_low+Pi	InterGenotype	phr1/phl1	Fungi	Ascomycota	Dothideomycetes	Capnodiales	Cladosporiaceae	Cladosporium	Cladosporium_unclassified
ASV46	7.26369	0.0464537	0.199669	phf1_low_vs_phr1/phl1_low	InterGenotype	NotSignificant	Fungi	Ascomycota	Dothideomycetes	Capnodiales	Cladosporiaceae	Cladosporium	Cladosporium_unclassified
ASV46	1.16386	0.751341	1	phr1_phl1_low_vs_Col_0_low	InterGenotype	NotSignificant	Fungi	Ascomycota	Dothideomycetes	Capnodiales	Cladosporiaceae	Cladosporium	Cladosporium_unclassified
ASV46	31.3999	8.01127e-13	9.8138e-11	phf1_low+Pi_vs_Col_0_low+Pi	InterGenotype	phf1	Fungi	Ascomycota	Dothideomycetes	Capnodiales	Cladosporiaceae	Cladosporium	Cladosporium_unclassified
ASV46	3.70639	0.400031	0.644787	phf1_low+Pi_vs_phr1/phl1_low+Pi	InterGenotype	NotSignificant	Fungi	Ascomycota	Dothideomycetes	Capnodiales	Cladosporiaceae	Cladosporium	Cladosporium_unclassified
ASV47	0.79095	0.758104	0.96321	low_Pi_vs_low	Col-0	NotSignificant	Fungi	Ascomycota	Sordariomycetes	Hypocreales	Nectriaceae	Fusarium	Fusarium_culmorum
ASV47	-4.09943	0.092885	0.280948	low_Pi_vs_low	phf1	NotSignificant	Fungi	Ascomycota	Sordariomycetes	Hypocreales	Nectriaceae	Fusarium	Fusarium_culmorum
ASV47	-1.13183	0.671599	0.97362	low_Pi_vs_low	phr1/phl1	NotSignificant	Fungi	Ascomycota	Sordariomycetes	Hypocreales	Nectriaceae	Fusarium	Fusarium_culmorum
ASV47	-1.59679	0.570138	0.793658	phf1_low+Pi_vs_phr1/phl1_low+Pi	InterGenotype	NotSignificant	Fungi	Ascomycota	Sordariomycetes	Hypocreales	Nectriaceae	Fusarium	Fusarium_culmorum
ASV47	1.37081	0.552682	1	phf1_low_vs_phr1/phl1_low	InterGenotype	NotSignificant	Fungi	Ascomycota	Sordariomycetes	Hypocreales	Nectriaceae	Fusarium	Fusarium_culmorum
ASV47	-3.21033	0.245646	0.703135	phf1_low+Pi_vs_Col_0_low+Pi	InterGenotype	NotSignificant	Fungi	Ascomycota	Sordariomycetes	Hypocreales	Nectriaceae	Fusarium	Fusarium_culmorum
ASV47	-1.61353	0.57795	1	phr1_phl1_low+Pi_vs_Col_0_low+Pi	InterGenotype	NotSignificant	Fungi	Ascomycota	Sordariomycetes	Hypocreales	Nectriaceae	Fusarium	Fusarium_culmorum
ASV47	1.68005	0.454461	0.888825	phf1_low_vs_Col_0_low	InterGenotype	NotSignificant	Fungi	Ascomycota	Sordariomycetes	Hypocreales	Nectriaceae	Fusarium	Fusarium_culmorum
ASV47	0.309244	0.893475	1	phr1_phl1_low_vs_Col_0_low	InterGenotype	NotSignificant	Fungi	Ascomycota	Sordariomycetes	Hypocreales	Nectriaceae	Fusarium	Fusarium_culmorum
ASV48	0.130083	0.950773	1	low_Pi_vs_low	Col-0	NotSignificant	Fungi	Basidiomycota	Tremellomycetes	Cystofilobasidiales	Mrakiaceae	Mrakia	Mrakia_frigida
ASV48	-1.35114	0.498658	0.870779	low_Pi_vs_low	phf1	NotSignificant	Fungi	Basidiomycota	Tremellomycetes	Cystofilobasidiales	Mrakiaceae	Mrakia	Mrakia_frigida
ASV48	1.4209	0.517389	0.880279	low_Pi_vs_low	phr1/phl1	NotSignificant	Fungi	Basidiomycota	Tremellomycetes	Cystofilobasidiales	Mrakiaceae	Mrakia	Mrakia_frigida
ASV48	-0.748534	0.685532	1	phf1_low_vs_Col_0_low	InterGenotype	NotSignificant	Fungi	Basidiomycota	Tremellomycetes	Cystofilobasidiales	Mrakiaceae	Mrakia	Mrakia_frigida
ASV48	-2.22976	0.324362	0.78682	phf1_low+Pi_vs_Col_0_low+Pi	InterGenotype	NotSignificant	Fungi	Basidiomycota	Tremellomycetes	Cystofilobasidiales	Mrakiaceae	Mrakia	Mrakia_frigida
ASV48	0.812953	0.73239	1	phr1_phl1_low+Pi_vs_Col_0_low+Pi	InterGenotype	NotSignificant	Fungi	Basidiomycota	Tremellomycetes	Cystofilobasidiales	Mrakiaceae	Mrakia	Mrakia_frigida
ASV48	-0.477865	0.801071	1	phr1_phl1_low_vs_Col_0_low	InterGenotype	NotSignificant	Fungi	Basidiomycota	Tremellomycetes	Cystofilobasidiales	Mrakiaceae	Mrakia	Mrakia_frigida
ASV48	-0.270669	0.886964	1	phf1_low_vs_phr1/phl1_low	InterGenotype	NotSignificant	Fungi	Basidiomycota	Tremellomycetes	Cystofilobasidiales	Mrakiaceae	Mrakia	Mrakia_frigida
ASV48	-3.04271	0.185161	0.432043	phf1_low+Pi_vs_phr1/phl1_low+Pi	InterGenotype	NotSignificant	Fungi	Basidiomycota	Tremellomycetes	Cystofilobasidiales	Mrakiaceae	Mrakia	Mrakia_frigida
ASV50	0.712245	0.658858	0.911248	low_Pi_vs_low	Col-0	NotSignificant	Fungi	Ascomycota	Sordariomycetes	Xylariales	Xylariales_fam_Incertae_sedis	Fusidium	Fusidium_sp
ASV50	-2.91495	0.0563456	0.179281	low_Pi_vs_low	phf1	NotSignificant	Fungi	Ascomycota	Sordariomycetes	Xylariales	Xylariales_fam_Incertae_sedis	Fusidium	Fusidium_sp
ASV50	-1.94674	0.243431	0.590502	low_Pi_vs_low	phr1/phl1	NotSignificant	Fungi	Ascomycota	Sordariomycetes	Xylariales	Xylariales_fam_Incertae_sedis	Fusidium	Fusidium_sp
ASV50	0.127988	0.929141	1	phf1_low_vs_phr1/phl1_low	InterGenotype	NotSignificant	Fungi	Ascomycota	Sordariomycetes	Xylariales	Xylariales_fam_Incertae_sedis	Fusidium	Fusidium_sp
ASV50	2.33314	0.0981591	0.30832	phf1_low_vs_Col_0_low	InterGenotype	NotSignificant	Fungi	Ascomycota	Sordariomycetes	Xylariales	Xylariales_fam_Incertae_sedis	Fusidium	Fusidium_sp
ASV50	-0.453842	0.803197	1	phr1_phl1_low+Pi_vs_Col_0_low+Pi	InterGenotype	NotSignificant	Fungi	Ascomycota	Sordariomycetes	Xylariales	Xylariales_fam_Incertae_sedis	Fusidium	Fusidium_sp
ASV50	2.20515	0.12542	0.372698	phr1_phl1_low_vs_Col_0_low	InterGenotype	NotSignificant	Fungi	Ascomycota	Sordariomycetes	Xylariales	Xylariales_fam_Incertae_sedis	Fusidium	Fusidium_sp
ASV50	-0.84022	0.633098	0.825048	phf1_low+Pi_vs_phr1/phl1_low+Pi	InterGenotype	NotSignificant	Fungi	Ascomycota	Sordariomycetes	Xylariales	Xylariales_fam_Incertae_sedis	Fusidium	Fusidium_sp
ASV50	-1.29406	0.455268	0.899522	phf1_low+Pi_vs_Col_0_low+Pi	InterGenotype	NotSignificant	Fungi	Ascomycota	Sordariomycetes	Xylariales	Xylariales_fam_Incertae_sedis	Fusidium	Fusidium_sp
ASV52	0.703633	0.733498	0.953841	low_Pi_vs_low	Col-0	NotSignificant	Fungi	Ascomycota	Leotiomycetes	Helotiales	Helotiaceae	Tetracladium	Tetracladium_marchalianum
ASV52	-2.43019	0.213896	0.529339	low_Pi_vs_low	phf1	NotSignificant	Fungi	Ascomycota	Leotiomycetes	Helotiales	Helotiaceae	Tetracladium	Tetracladium_marchalianum
ASV52	-4.7891	0.025656	0.0861057	low_Pi_vs_low	phr1/phl1	NotSignificant	Fungi	Ascomycota	Leotiomycetes	Helotiales	Helotiaceae	Tetracladium	Tetracladium_marchalianum
ASV52	-0.373512	0.839504	1	phf1_low_vs_phr1/phl1_low	InterGenotype	NotSignificant	Fungi	Ascomycota	Leotiomycetes	Helotiales	Helotiaceae	Tetracladium	Tetracladium_marchalianum
ASV52	-3.52733	0.13198	0.440902	phr1_phl1_low+Pi_vs_Col_0_low+Pi	InterGenotype	NotSignificant	Fungi	Ascomycota	Leotiomycetes	Helotiales	Helotiaceae	Tetracladium	Tetracladium_marchalianum
ASV52	1.59189	0.378327	0.82759	phf1_low_vs_Col_0_low	InterGenotype	NotSignificant	Fungi	Ascomycota	Leotiomycetes	Helotiales	Helotiaceae	Tetracladium	Tetracladium_marchalianum
ASV52	1.9654	0.286408	0.655793	phr1_phl1_low_vs_Col_0_low	InterGenotype	NotSignificant	Fungi	Ascomycota	Leotiomycetes	Helotiales	Helotiaceae	Tetracladium	Tetracladium_marchalianum
ASV52	-1.54194	0.487254	0.929046	phf1_low+Pi_vs_Col_0_low+Pi	InterGenotype	NotSignificant	Fungi	Ascomycota	Leotiomycetes	Helotiales	Helotiaceae	Tetracladium	Tetracladium_marchalianum
ASV52	1.98539	0.379655	0.639622	phf1_low+Pi_vs_phr1/phl1_low+Pi	InterGenotype	NotSignificant	Fungi	Ascomycota	Leotiomycetes	Helotiales	Helotiaceae	Tetracladium	Tetracladium_marchalianum
ASV54	-15.3163	0.00504661	0.0247284	low_Pi_vs_low	Col-0	low	Fungi	Ascomycota	Sordariomycetes	Hypocreales	Bionectriaceae	Clonostachys	Clonostachys_rosea
ASV54	27.0156	1.33368e-07	1.48523e-06	low_Pi_vs_low	phf1	low+Pi	Fungi	Ascomycota	Sordariomycetes	Hypocreales	Bionectriaceae	Clonostachys	Clonostachys_rosea
ASV54	4.59906	0.408736	0.792269	low_Pi_vs_low	phr1/phl1	low+Pi	Fungi	Ascomycota	Sordariomycetes	Hypocreales	Bionectriaceae	Clonostachys	Clonostachys_rosea
ASV54	24.9396	4.52442e-05	0.000335904	phr1_phl1_low+Pi_vs_Col_0_low+Pi	InterGenotype	phr1/phl1	Fungi	Ascomycota	Sordariomycetes	Hypocreales	Bionectriaceae	Clonostachys	Clonostachys_rosea
ASV54	0.624644	0.914817	0.991727	phf1_low+Pi_vs_phr1/phl1_low+Pi	InterGenotype	NotSignificant	Fungi	Ascomycota	Sordariomycetes	Hypocreales	Bionectriaceae	Clonostachys	Clonostachys_rosea
ASV54	5.02425	0.300073	0.668345	phr1_phl1_low_vs_Col_0_low	InterGenotype	NotSignificant	Fungi	Ascomycota	Sordariomycetes	Hypocreales	Bionectriaceae	Clonostachys	Clonostachys_rosea
ASV54	-16.7677	0.000437208	0.00232861	phf1_low_vs_Col_0_low	InterGenotype	Col-0	Fungi	Ascomycota	Sordariomycetes	Hypocreales	Bionectriaceae	Clonostachys	Clonostachys_rosea
ASV54	25.5643	1.16792e-05	0.000130063	phf1_low+Pi_vs_Col_0_low+Pi	InterGenotype	phf1	Fungi	Ascomycota	Sordariomycetes	Hypocreales	Bionectriaceae	Clonostachys	Clonostachys_rosea
ASV54	-21.7919	7.29049e-06	5.10334e-05	phf1_low_vs_phr1/phl1_low	InterGenotype	phr1/phl1	Fungi	Ascomycota	Sordariomycetes	Hypocreales	Bionectriaceae	Clonostachys	Clonostachys_rosea
ASV55	19.5472	0.000145227	0.00111189	low_Pi_vs_low	Col-0	low+Pi	Fungi	Basidiomycota	Tremellomycetes	Cystofilobasidiales	Mrakiaceae	Tausonia	Tausonia_pullulans
ASV55	-0.285995	0.953038	1	low_Pi_vs_low	phf1	low	Fungi	Basidiomycota	Tremellomycetes	Cystofilobasidiales	Mrakiaceae	Tausonia	Tausonia_pullulans
ASV55	53.2606	1.1457e-23	1.40348e-21	low_Pi_vs_low	phr1/phl1	low+Pi	Fungi	Basidiomycota	Tremellomycetes	Cystofilobasidiales	Mrakiaceae	Tausonia	Tausonia_pullulans
ASV55	-12.7589	0.0224311	0.103337	phf1_low+Pi_vs_phr1/phl1_low+Pi	InterGenotype	NotSignificant	Fungi	Basidiomycota	Tremellomycetes	Cystofilobasidiales	Mrakiaceae	Tausonia	Tausonia_pullulans
ASV55	10.4528	0.0692038	0.269126	phr1_phl1_low+Pi_vs_Col_0_low+Pi	InterGenotype	NotSignificant	Fungi	Basidiomycota	Tremellomycetes	Cystofilobasidiales	Mrakiaceae	Tausonia	Tausonia_pullulans
ASV55	40.7877	9.72312e-19	5.95541e-17	phf1_low_vs_phr1/phl1_low	InterGenotype	phf1	Fungi	Basidiomycota	Tremellomycetes	Cystofilobasidiales	Mrakiaceae	Tausonia	Tausonia_pullulans
ASV55	17.5271	0.00011058	0.000774058	phf1_low_vs_Col_0_low	InterGenotype	phf1	Fungi	Basidiomycota	Tremellomycetes	Cystofilobasidiales	Mrakiaceae	Tausonia	Tausonia_pullulans
ASV55	-2.30614	0.673638	0.982388	phf1_low+Pi_vs_Col_0_low+Pi	InterGenotype	NotSignificant	Fungi	Basidiomycota	Tremellomycetes	Cystofilobasidiales	Mrakiaceae	Tausonia	Tausonia_pullulans
ASV55	0	1	1	phr1_phl1_low_vs_Col_0_low	InterGenotype	NotSignificant	Fungi	Basidiomycota	Tremellomycetes	Cystofilobasidiales	Mrakiaceae	Tausonia	Tausonia_pullulans
ASV56	4.35087	0.0372494	0.136211	low_Pi_vs_low	Col-0	NotSignificant	Fungi	Basidiomycota	Agaricomycetes	Cantharellales	Cantharellales_fam_Incertae_sedis	unidentified	Cantharellales_fam_Incertae_sedis_sp
ASV56	0.277886	0.888448	0.99972	low_Pi_vs_low	phf1	NotSignificant	Fungi	Basidiomycota	Agaricomycetes	Cantharellales	Cantharellales_fam_Incertae_sedis	unidentified	Cantharellales_fam_Incertae_sedis_sp
ASV56	-2.09945	0.333008	0.703336	low_Pi_vs_low	phr1/phl1	NotSignificant	Fungi	Basidiomycota	Agaricomycetes	Cantharellales	Cantharellales_fam_Incertae_sedis	unidentified	Cantharellales_fam_Incertae_sedis_sp
ASV56	1.19801	0.598841	0.810586	phf1_low+Pi_vs_phr1/phl1_low+Pi	InterGenotype	NotSignificant	Fungi	Basidiomycota	Agaricomycetes	Cantharellales	Cantharellales_fam_Incertae_sedis	unidentified	Cantharellales_fam_Incertae_sedis_sp
ASV56	-1.17933	0.532144	1	phf1_low_vs_phr1/phl1_low	InterGenotype	NotSignificant	Fungi	Basidiomycota	Agaricomycetes	Cantharellales	Cantharellales_fam_Incertae_sedis	unidentified	Cantharellales_fam_Incertae_sedis_sp
ASV56	-2.52501	0.258789	0.703135	phf1_low+Pi_vs_Col_0_low+Pi	InterGenotype	NotSignificant	Fungi	Basidiomycota	Agaricomycetes	Cantharellales	Cantharellales_fam_Incertae_sedis	unidentified	Cantharellales_fam_Incertae_sedis_sp
ASV56	1.54797	0.402166	0.835007	phf1_low_vs_Col_0_low	InterGenotype	NotSignificant	Fungi	Basidiomycota	Agaricomycetes	Cantharellales	Cantharellales_fam_Incertae_sedis	unidentified	Cantharellales_fam_Incertae_sedis_sp
ASV56	-3.72302	0.11436	0.394624	phr1_phl1_low+Pi_vs_Col_0_low+Pi	InterGenotype	NotSignificant	Fungi	Basidiomycota	Agaricomycetes	Cantharellales	Cantharellales_fam_Incertae_sedis	unidentified	Cantharellales_fam_Incertae_sedis_sp
ASV56	2.7273	0.145714	0.4177	phr1_phl1_low_vs_Col_0_low	InterGenotype	NotSignificant	Fungi	Basidiomycota	Agaricomycetes	Cantharellales	Cantharellales_fam_Incertae_sedis	unidentified	Cantharellales_fam_Incertae_sedis_sp
ASV57	4.59056	0.0175762	0.0694545	low_Pi_vs_low	Col-0	low+Pi	Fungi	Ascomycota	Dothideomycetes	Pleosporales	Cucurbitariaceae	Pyrenochaetopsis	Pyrenochaetopsis_leptospora
ASV57	-4.02486	0.0204544	0.0747958	low_Pi_vs_low	phf1	low	Fungi	Ascomycota	Dothideomycetes	Pleosporales	Cucurbitariaceae	Pyrenochaetopsis	Pyrenochaetopsis_leptospora
ASV57	-1.75838	0.377407	0.751745	low_Pi_vs_low	phr1/phl1	low	Fungi	Ascomycota	Dothideomycetes	Pleosporales	Cucurbitariaceae	Pyrenochaetopsis	Pyrenochaetopsis_leptospora
ASV57	-1.90827	0.378598	0.909378	phr1_phl1_low+Pi_vs_Col_0_low+Pi	InterGenotype	NotSignificant	Fungi	Ascomycota	Dothideomycetes	Pleosporales	Cucurbitariaceae	Pyrenochaetopsis	Pyrenochaetopsis_leptospora
ASV57	4.44067	0.0109423	0.0470325	phr1_phl1_low_vs_Col_0_low	InterGenotype	phr1/phl1	Fungi	Ascomycota	Dothideomycetes	Pleosporales	Cucurbitariaceae	Pyrenochaetopsis	Pyrenochaetopsis_leptospora
ASV57	-2.6467	0.185833	0.632349	phf1_low+Pi_vs_Col_0_low+Pi	InterGenotype	NotSignificant	Fungi	Ascomycota	Dothideomycetes	Pleosporales	Cucurbitariaceae	Pyrenochaetopsis	Pyrenochaetopsis_leptospora
ASV57	1.52804	0.36556	0.916019	phf1_low_vs_phr1/phl1_low	InterGenotype	NotSignificant	Fungi	Ascomycota	Dothideomycetes	Pleosporales	Cucurbitariaceae	Pyrenochaetopsis	Pyrenochaetopsis_leptospora
ASV57	-0.738432	0.717678	0.885021	phf1_low+Pi_vs_phr1/phl1_low+Pi	InterGenotype	NotSignificant	Fungi	Ascomycota	Dothideomycetes	Pleosporales	Cucurbitariaceae	Pyrenochaetopsis	Pyrenochaetopsis_leptospora
ASV57	5.96871	0.000329232	0.00192052	phf1_low_vs_Col_0_low	InterGenotype	phf1	Fungi	Ascomycota	Dothideomycetes	Pleosporales	Cucurbitariaceae	Pyrenochaetopsis	Pyrenochaetopsis_leptospora
ASV58	-0.854243	0.725276	0.953841	low_Pi_vs_low	Col-0	NotSignificant	Fungi	Ascomycota	Dothideomycetes	Pleosporales	Pleosporales_unclassified	Pleosporales_unclassified	Pleosporales_unclassified
ASV58	0.477779	0.836449	0.980578	low_Pi_vs_low	phf1	NotSignificant	Fungi	Ascomycota	Dothideomycetes	Pleosporales	Pleosporales_unclassified	Pleosporales_unclassified	Pleosporales_unclassified
ASV58	1.01979	0.688379	0.986275	low_Pi_vs_low	phr1/phl1	NotSignificant	Fungi	Ascomycota	Dothideomycetes	Pleosporales	Pleosporales_unclassified	Pleosporales_unclassified	Pleosporales_unclassified
ASV58	-1.3809	0.596251	0.959519	phf1_low+Pi_vs_Col_0_low+Pi	InterGenotype	NotSignificant	Fungi	Ascomycota	Dothideomycetes	Pleosporales	Pleosporales_unclassified	Pleosporales_unclassified	Pleosporales_unclassified
ASV58	-1.71041	0.517615	0.741613	phf1_low+Pi_vs_phr1/phl1_low+Pi	InterGenotype	NotSignificant	Fungi	Ascomycota	Dothideomycetes	Pleosporales	Pleosporales_unclassified	Pleosporales_unclassified	Pleosporales_unclassified
ASV58	0.329512	0.90456	1	phr1_phl1_low+Pi_vs_Col_0_low+Pi	InterGenotype	NotSignificant	Fungi	Ascomycota	Dothideomycetes	Pleosporales	Pleosporales_unclassified	Pleosporales_unclassified	Pleosporales_unclassified
ASV58	-1.1684	0.600466	1	phf1_low_vs_phr1/phl1_low	InterGenotype	NotSignificant	Fungi	Ascomycota	Dothideomycetes	Pleosporales	Pleosporales_unclassified	Pleosporales_unclassified	Pleosporales_unclassified
ASV58	-2.71292	0.208075	0.542324	phf1_low_vs_Col_0_low	InterGenotype	NotSignificant	Fungi	Ascomycota	Dothideomycetes	Pleosporales	Pleosporales_unclassified	Pleosporales_unclassified	Pleosporales_unclassified
ASV58	-1.54453	0.481815	0.894278	phr1_phl1_low_vs_Col_0_low	InterGenotype	NotSignificant	Fungi	Ascomycota	Dothideomycetes	Pleosporales	Pleosporales_unclassified	Pleosporales_unclassified	Pleosporales_unclassified
ASV60	0.567379	0.893751	1	low_Pi_vs_low	Col-0	NotSignificant	Fungi	Ascomycota	Sordariomycetes	Xylariales	Microdochiaceae	Microdochium	Microdochium_sp
ASV60	5.6167	0.160863	0.433093	low_Pi_vs_low	phf1	NotSignificant	Fungi	Ascomycota	Sordariomycetes	Xylariales	Microdochiaceae	Microdochium	Microdochium_sp
ASV60	-3.39268	0.437818	0.812617	low_Pi_vs_low	phr1/phl1	NotSignificant	Fungi	Ascomycota	Sordariomycetes	Xylariales	Microdochiaceae	Microdochium	Microdochium_sp
ASV60	0.0996661	0.978566	1	phf1_low_vs_Col_0_low	InterGenotype	NotSignificant	Fungi	Ascomycota	Sordariomycetes	Xylariales	Microdochiaceae	Microdochium	Microdochium_sp
ASV60	-1.0268	0.786708	1	phf1_low_vs_phr1/phl1_low	InterGenotype	NotSignificant	Fungi	Ascomycota	Sordariomycetes	Xylariales	Microdochiaceae	Microdochium	Microdochium_sp
ASV60	-2.83359	0.553164	1	phr1_phl1_low+Pi_vs_Col_0_low+Pi	InterGenotype	NotSignificant	Fungi	Ascomycota	Sordariomycetes	Xylariales	Microdochiaceae	Microdochium	Microdochium_sp
ASV60	5.14899	0.258416	0.703135	phf1_low+Pi_vs_Col_0_low+Pi	InterGenotype	NotSignificant	Fungi	Ascomycota	Sordariomycetes	Xylariales	Microdochiaceae	Microdochium	Microdochium_sp
ASV60	1.12647	0.766136	1	phr1_phl1_low_vs_Col_0_low	InterGenotype	NotSignificant	Fungi	Ascomycota	Sordariomycetes	Xylariales	Microdochiaceae	Microdochium	Microdochium_sp
ASV60	7.98258	0.0826996	0.281768	phf1_low+Pi_vs_phr1/phl1_low+Pi	InterGenotype	NotSignificant	Fungi	Ascomycota	Sordariomycetes	Xylariales	Microdochiaceae	Microdochium	Microdochium_sp
ASV61	-26.0374	1.8002e-06	2.31115e-05	low_Pi_vs_low	Col-0	low	Fungi	Mortierellomycota	Mortierellomycetes	Mortierellales	Mortierellaceae	Mortierella	Mortierella_gamsii
ASV61	-10.5321	0.0389456	0.130708	low_Pi_vs_low	phf1	low	Fungi	Mortierellomycota	Mortierellomycetes	Mortierellales	Mortierellaceae	Mortierella	Mortierella_gamsii
ASV61	31.2436	2.25652e-08	1.53569e-07	low_Pi_vs_low	phr1/phl1	low+Pi	Fungi	Mortierellomycota	Mortierellomycetes	Mortierellales	Mortierellaceae	Mortierella	Mortierella_gamsii
ASV61	31.7616	2.10506e-07	2.24235e-06	phr1_phl1_low+Pi_vs_Col_0_low+Pi	InterGenotype	phr1/phl1	Fungi	Mortierellomycota	Mortierellomycetes	Mortierellales	Mortierellaceae	Mortierella	Mortierella_gamsii
ASV61	-9.51693	0.105795	0.312286	phf1_low+Pi_vs_phr1/phl1_low+Pi	InterGenotype	NotSignificant	Fungi	Mortierellomycota	Mortierellomycetes	Mortierellales	Mortierellaceae	Mortierella	Mortierella_gamsii
ASV61	32.2588	2.17789e-11	3.13872e-10	phf1_low_vs_phr1/phl1_low	InterGenotype	phf1	Fungi	Mortierellomycota	Mortierellomycetes	Mortierellales	Mortierellaceae	Mortierella	Mortierella_gamsii
ASV61	6.73949	0.152022	0.423243	phf1_low_vs_Col_0_low	InterGenotype	NotSignificant	Fungi	Mortierellomycota	Mortierellomycetes	Mortierellales	Mortierellaceae	Mortierella	Mortierella_gamsii
ASV61	-25.5193	1.43262e-07	2.50709e-06	phr1_phl1_low_vs_Col_0_low	InterGenotype	Col-0	Fungi	Mortierellomycota	Mortierellomycetes	Mortierellales	Mortierellaceae	Mortierella	Mortierella_gamsii
ASV61	22.2447	0.000144212	0.00135892	phf1_low+Pi_vs_Col_0_low+Pi	InterGenotype	phf1	Fungi	Mortierellomycota	Mortierellomycetes	Mortierellales	Mortierellaceae	Mortierella	Mortierella_gamsii
ASV62	-1.01553	0.73582	0.953841	low_Pi_vs_low	Col-0	NotSignificant	Fungi	Basidiomycota	Agaricomycetes	Agaricales	Psathyrellaceae	Coprinellus	Coprinellus_verrucispermus
ASV62	-2.33207	0.413116	0.839672	low_Pi_vs_low	phf1	NotSignificant	Fungi	Basidiomycota	Agaricomycetes	Agaricales	Psathyrellaceae	Coprinellus	Coprinellus_verrucispermus
ASV62	1.65348	0.597733	0.931155	low_Pi_vs_low	phr1/phl1	NotSignificant	Fungi	Basidiomycota	Agaricomycetes	Agaricales	Psathyrellaceae	Coprinellus	Coprinellus_verrucispermus
ASV62	-0.780679	0.766674	1	phf1_low_vs_Col_0_low	InterGenotype	NotSignificant	Fungi	Basidiomycota	Agaricomycetes	Agaricales	Psathyrellaceae	Coprinellus	Coprinellus_verrucispermus
ASV62	-1.97199	0.466748	0.886459	phr1_phl1_low_vs_Col_0_low	InterGenotype	NotSignificant	Fungi	Basidiomycota	Agaricomycetes	Agaricales	Psathyrellaceae	Coprinellus	Coprinellus_verrucispermus
ASV62	0.697023	0.837469	1	phr1_phl1_low+Pi_vs_Col_0_low+Pi	InterGenotype	NotSignificant	Fungi	Basidiomycota	Agaricomycetes	Agaricales	Psathyrellaceae	Coprinellus	Coprinellus_verrucispermus
ASV62	-2.09721	0.516728	0.929046	phf1_low+Pi_vs_Col_0_low+Pi	InterGenotype	NotSignificant	Fungi	Basidiomycota	Agaricomycetes	Agaricales	Psathyrellaceae	Coprinellus	Coprinellus_verrucispermus
ASV62	-2.79423	0.394744	0.641395	phf1_low+Pi_vs_phr1/phl1_low+Pi	InterGenotype	NotSignificant	Fungi	Basidiomycota	Agaricomycetes	Agaricales	Psathyrellaceae	Coprinellus	Coprinellus_verrucispermus
ASV62	1.19131	0.660422	1	phf1_low_vs_phr1/phl1_low	InterGenotype	NotSignificant	Fungi	Basidiomycota	Agaricomycetes	Agaricales	Psathyrellaceae	Coprinellus	Coprinellus_verrucispermus
ASV63	-0.126207	0.963088	1	low_Pi_vs_low	Col-0	NotSignificant	Fungi	Mortierellomycota	Mortierellomycetes	Mortierellales	Mortierellaceae	Mortierella	Mortierella_alpina
ASV63	-5.35036	0.0385975	0.130708	low_Pi_vs_low	phf1	NotSignificant	Fungi	Mortierellomycota	Mortierellomycetes	Mortierellales	Mortierellaceae	Mortierella	Mortierella_alpina
ASV63	-0.25042	0.929263	1	low_Pi_vs_low	phr1/phl1	NotSignificant	Fungi	Mortierellomycota	Mortierellomycetes	Mortierellales	Mortierellaceae	Mortierella	Mortierella_alpina
ASV63	0.547762	0.818305	1	phf1_low_vs_Col_0_low	InterGenotype	NotSignificant	Fungi	Mortierellomycota	Mortierellomycetes	Mortierellales	Mortierellaceae	Mortierella	Mortierella_alpina
ASV63	-0.243985	0.920171	1	phf1_low_vs_phr1/phl1_low	InterGenotype	NotSignificant	Fungi	Mortierellomycota	Mortierellomycetes	Mortierellales	Mortierellaceae	Mortierella	Mortierella_alpina
ASV63	0.791747	0.744883	1	phr1_phl1_low_vs_Col_0_low	InterGenotype	NotSignificant	Fungi	Mortierellomycota	Mortierellomycetes	Mortierellales	Mortierellaceae	Mortierella	Mortierella_alpina
ASV63	-5.34392	0.0728649	0.270483	phf1_low+Pi_vs_phr1/phl1_low+Pi	InterGenotype	NotSignificant	Fungi	Mortierellomycota	Mortierellomycetes	Mortierellales	Mortierellaceae	Mortierella	Mortierella_alpina
ASV63	-4.67639	0.11091	0.452882	phf1_low+Pi_vs_Col_0_low+Pi	InterGenotype	NotSignificant	Fungi	Mortierellomycota	Mortierellomycetes	Mortierellales	Mortierellaceae	Mortierella	Mortierella_alpina
ASV63	0.667535	0.828326	1	phr1_phl1_low+Pi_vs_Col_0_low+Pi	InterGenotype	NotSignificant	Fungi	Mortierellomycota	Mortierellomycetes	Mortierellales	Mortierellaceae	Mortierella	Mortierella_alpina
ASV64	2.8503	0.210508	0.526269	low_Pi_vs_low	Col-0	NotSignificant	Fungi	Ascomycota	Sordariomycetes	Sordariales	Chaetomiaceae	Trichocladium	Trichocladium_opacum
ASV64	-0.176053	0.935073	1	low_Pi_vs_low	phf1	NotSignificant	Fungi	Ascomycota	Sordariomycetes	Sordariales	Chaetomiaceae	Trichocladium	Trichocladium_opacum
ASV64	0.181081	0.938582	1	low_Pi_vs_low	phr1/phl1	NotSignificant	Fungi	Ascomycota	Sordariomycetes	Sordariales	Chaetomiaceae	Trichocladium	Trichocladium_opacum
ASV64	0.583251	0.819707	1	phr1_phl1_low+Pi_vs_Col_0_low+Pi	InterGenotype	NotSignificant	Fungi	Ascomycota	Sordariomycetes	Sordariales	Chaetomiaceae	Trichocladium	Trichocladium_opacum
ASV64	0.669079	0.739617	1	phf1_low_vs_Col_0_low	InterGenotype	NotSignificant	Fungi	Ascomycota	Sordariomycetes	Sordariales	Chaetomiaceae	Trichocladium	Trichocladium_opacum
ASV64	-2.58339	0.208212	0.694786	phf1_low_vs_phr1/phl1_low	InterGenotype	NotSignificant	Fungi	Ascomycota	Sordariomycetes	Sordariales	Chaetomiaceae	Trichocladium	Trichocladium_opacum
ASV64	3.25247	0.110593	0.342977	phr1_phl1_low_vs_Col_0_low	InterGenotype	NotSignificant	Fungi	Ascomycota	Sordariomycetes	Sordariales	Chaetomiaceae	Trichocladium	Trichocladium_opacum
ASV64	-2.35727	0.33346	0.800958	phf1_low+Pi_vs_Col_0_low+Pi	InterGenotype	NotSignificant	Fungi	Ascomycota	Sordariomycetes	Sordariales	Chaetomiaceae	Trichocladium	Trichocladium_opacum
ASV64	-2.94053	0.234548	0.47887	phf1_low+Pi_vs_phr1/phl1_low+Pi	InterGenotype	NotSignificant	Fungi	Ascomycota	Sordariomycetes	Sordariales	Chaetomiaceae	Trichocladium	Trichocladium_opacum
ASV65	3.11709	0.448425	0.832504	low_Pi_vs_low	Col-0	NotSignificant	Fungi	Basidiomycota	Agaricomycetes	Agaricales	Psathyrellaceae	Coprinellus	Coprinellus_verrucispermus
ASV65	-0.546201	0.889309	0.99972	low_Pi_vs_low	phf1	NotSignificant	Fungi	Basidiomycota	Agaricomycetes	Agaricales	Psathyrellaceae	Coprinellus	Coprinellus_verrucispermus
ASV65	-3.9133	0.354745	0.712397	low_Pi_vs_low	phr1/phl1	NotSignificant	Fungi	Basidiomycota	Agaricomycetes	Agaricales	Psathyrellaceae	Coprinellus	Coprinellus_verrucispermus
ASV65	-2.08201	0.566004	0.969727	phf1_low_vs_Col_0_low	InterGenotype	NotSignificant	Fungi	Basidiomycota	Agaricomycetes	Agaricales	Psathyrellaceae	Coprinellus	Coprinellus_verrucispermus
ASV65	-11.0574	0.00266459	0.0136005	phf1_low_vs_phr1/phl1_low	InterGenotype	phr1/phl1	Fungi	Basidiomycota	Agaricomycetes	Agaricales	Psathyrellaceae	Coprinellus	Coprinellus_verrucispermus
ASV65	-5.7453	0.193405	0.637686	phf1_low+Pi_vs_Col_0_low+Pi	InterGenotype	NotSignificant	Fungi	Basidiomycota	Agaricomycetes	Agaricales	Psathyrellaceae	Coprinellus	Coprinellus_verrucispermus
ASV65	8.9754	0.0138893	0.0567147	phr1_phl1_low_vs_Col_0_low	InterGenotype	phr1/phl1	Fungi	Basidiomycota	Agaricomycetes	Agaricales	Psathyrellaceae	Coprinellus	Coprinellus_verrucispermus
ASV65	1.94501	0.674744	1	phr1_phl1_low+Pi_vs_Col_0_low+Pi	InterGenotype	NotSignificant	Fungi	Basidiomycota	Agaricomycetes	Agaricales	Psathyrellaceae	Coprinellus	Coprinellus_verrucispermus
ASV65	-7.69031	0.0853196	0.28304	phf1_low+Pi_vs_phr1/phl1_low+Pi	InterGenotype	NotSignificant	Fungi	Basidiomycota	Agaricomycetes	Agaricales	Psathyrellaceae	Coprinellus	Coprinellus_verrucispermus
ASV66	4.58169	0.0803702	0.259088	low_Pi_vs_low	Col-0	NotSignificant	Fungi	Ascomycota	Sordariomycetes	Hypocreales	Bionectriaceae	Clonostachys	Clonostachys_rosea
ASV66	-1.236	0.615863	0.907369	low_Pi_vs_low	phf1	NotSignificant	Fungi	Ascomycota	Sordariomycetes	Hypocreales	Bionectriaceae	Clonostachys	Clonostachys_rosea
ASV66	-1.67872	0.54279	0.903535	low_Pi_vs_low	phr1/phl1	NotSignificant	Fungi	Ascomycota	Sordariomycetes	Hypocreales	Bionectriaceae	Clonostachys	Clonostachys_rosea
ASV66	-3.59604	0.196958	0.637686	phf1_low+Pi_vs_Col_0_low+Pi	InterGenotype	NotSignificant	Fungi	Ascomycota	Sordariomycetes	Hypocreales	Bionectriaceae	Clonostachys	Clonostachys_rosea
ASV66	2.22165	0.336227	0.769073	phf1_low_vs_Col_0_low	InterGenotype	NotSignificant	Fungi	Ascomycota	Sordariomycetes	Hypocreales	Bionectriaceae	Clonostachys	Clonostachys_rosea
ASV66	0.573503	0.80919	1	phf1_low_vs_phr1/phl1_low	InterGenotype	NotSignificant	Fungi	Ascomycota	Sordariomycetes	Hypocreales	Bionectriaceae	Clonostachys	Clonostachys_rosea
ASV66	-4.61226	0.120474	0.409948	phr1_phl1_low+Pi_vs_Col_0_low+Pi	InterGenotype	NotSignificant	Fungi	Ascomycota	Sordariomycetes	Hypocreales	Bionectriaceae	Clonostachys	Clonostachys_rosea
ASV66	1.01622	0.722524	0.885092	phf1_low+Pi_vs_phr1/phl1_low+Pi	InterGenotype	NotSignificant	Fungi	Ascomycota	Sordariomycetes	Hypocreales	Bionectriaceae	Clonostachys	Clonostachys_rosea
ASV66	1.64814	0.489108	0.900988	phr1_phl1_low_vs_Col_0_low	InterGenotype	NotSignificant	Fungi	Ascomycota	Sordariomycetes	Hypocreales	Bionectriaceae	Clonostachys	Clonostachys_rosea
ASV67	-30	1.54639e-09	3.78866e-07	low_Pi_vs_low	Col-0	low	Fungi	Ascomycota	Pezizomycetes	Pezizales	Pyronemataceae	Pyronemataceae_unclassified	Pyronemataceae_unclassified
ASV67	-5.50257	0.240637	0.589562	low_Pi_vs_low	phf1	low	Fungi	Ascomycota	Pezizomycetes	Pezizales	Pyronemataceae	Pyronemataceae_unclassified	Pyronemataceae_unclassified
ASV67	-35.9668	2.16685e-12	3.79199e-11	low_Pi_vs_low	phr1/phl1	low	Fungi	Ascomycota	Pezizomycetes	Pezizales	Pyronemataceae	Pyronemataceae_unclassified	Pyronemataceae_unclassified
ASV67	-0.514814	0.904894	1	phf1_low_vs_Col_0_low	InterGenotype	NotSignificant	Fungi	Ascomycota	Pezizomycetes	Pezizales	Pyronemataceae	Pyronemataceae_unclassified	Pyronemataceae_unclassified
ASV67	-6.52072	0.135927	0.545938	phf1_low_vs_phr1/phl1_low	InterGenotype	NotSignificant	Fungi	Ascomycota	Pezizomycetes	Pezizales	Pyronemataceae	Pyronemataceae_unclassified	Pyronemataceae_unclassified
ASV67	0	1	1	phr1_phl1_low+Pi_vs_Col_0_low+Pi	InterGenotype	NotSignificant	Fungi	Ascomycota	Pezizomycetes	Pezizales	Pyronemataceae	Pyronemataceae_unclassified	Pyronemataceae_unclassified
ASV67	23.9826	7.28206e-06	9.39002e-05	phf1_low+Pi_vs_Col_0_low+Pi	InterGenotype	phf1	Fungi	Ascomycota	Pezizomycetes	Pezizales	Pyronemataceae	Pyronemataceae_unclassified	Pyronemataceae_unclassified
ASV67	23.9435	1.05345e-05	0.000143387	phf1_low+Pi_vs_phr1/phl1_low+Pi	InterGenotype	phf1	Fungi	Ascomycota	Pezizomycetes	Pezizales	Pyronemataceae	Pyronemataceae_unclassified	Pyronemataceae_unclassified
ASV67	6.0059	0.168832	0.44004	phr1_phl1_low_vs_Col_0_low	InterGenotype	NotSignificant	Fungi	Ascomycota	Pezizomycetes	Pezizales	Pyronemataceae	Pyronemataceae_unclassified	Pyronemataceae_unclassified
ASV68	-1.93896	0.602308	0.894501	low_Pi_vs_low	Col-0	NotSignificant	Fungi	Ascomycota	Sordariomycetes	Xylariales	Bartaliniaceae	Truncatella	Truncatella_unclassified
ASV68	18.1852	3.92579e-07	3.6993e-06	low_Pi_vs_low	phf1	NotSignificant	Fungi	Ascomycota	Sordariomycetes	Xylariales	Bartaliniaceae	Truncatella	Truncatella_unclassified
ASV68	-3.02251	0.434011	0.812617	low_Pi_vs_low	phr1/phl1	NotSignificant	Fungi	Ascomycota	Sordariomycetes	Xylariales	Bartaliniaceae	Truncatella	Truncatella_unclassified
ASV68	-20.8826	3.34449e-10	1.98271e-08	phf1_low_vs_Col_0_low	InterGenotype	Col-0	Fungi	Ascomycota	Sordariomycetes	Xylariales	Bartaliniaceae	Truncatella	Truncatella_unclassified
ASV68	-0.758427	0.849173	1	phf1_low+Pi_vs_Col_0_low+Pi	InterGenotype	NotSignificant	Fungi	Ascomycota	Sordariomycetes	Xylariales	Bartaliniaceae	Truncatella	Truncatella_unclassified
ASV68	0.848008	0.797531	1	phr1_phl1_low_vs_Col_0_low	InterGenotype	NotSignificant	Fungi	Ascomycota	Sordariomycetes	Xylariales	Bartaliniaceae	Truncatella	Truncatella_unclassified
ASV68	-21.7306	1.70426e-10	2.08771e-09	phf1_low_vs_phr1/phl1_low	InterGenotype	phr1/phl1	Fungi	Ascomycota	Sordariomycetes	Xylariales	Bartaliniaceae	Truncatella	Truncatella_unclassified
ASV68	-0.52289	0.897281	0.985844	phf1_low+Pi_vs_phr1/phl1_low+Pi	InterGenotype	NotSignificant	Fungi	Ascomycota	Sordariomycetes	Xylariales	Bartaliniaceae	Truncatella	Truncatella_unclassified
ASV68	-0.235538	0.95558	1	phr1_phl1_low+Pi_vs_Col_0_low+Pi	InterGenotype	NotSignificant	Fungi	Ascomycota	Sordariomycetes	Xylariales	Bartaliniaceae	Truncatella	Truncatella_unclassified
ASV69	-1.83692	0.312099	0.682716	low_Pi_vs_low	Col-0	NotSignificant	Fungi	Ascomycota	Leotiomycetes	Helotiales	Helotiaceae	Tetracladium	Tetracladium_marchalianum
ASV69	-3.31256	0.0539871	0.174037	low_Pi_vs_low	phf1	NotSignificant	Fungi	Ascomycota	Leotiomycetes	Helotiales	Helotiaceae	Tetracladium	Tetracladium_marchalianum
ASV69	-3.04578	0.10646	0.31425	low_Pi_vs_low	phr1/phl1	NotSignificant	Fungi	Ascomycota	Leotiomycetes	Helotiales	Helotiaceae	Tetracladium	Tetracladium_marchalianum
ASV69	-0.750969	0.636218	0.992825	phf1_low_vs_Col_0_low	InterGenotype	NotSignificant	Fungi	Ascomycota	Leotiomycetes	Helotiales	Helotiaceae	Tetracladium	Tetracladium_marchalianum
ASV69	-2.2266	0.254081	0.703135	phf1_low+Pi_vs_Col_0_low+Pi	InterGenotype	NotSignificant	Fungi	Ascomycota	Leotiomycetes	Helotiales	Helotiaceae	Tetracladium	Tetracladium_marchalianum
ASV69	-0.0157344	0.99227	1	phf1_low_vs_phr1/phl1_low	InterGenotype	NotSignificant	Fungi	Ascomycota	Leotiomycetes	Helotiales	Helotiaceae	Tetracladium	Tetracladium_marchalianum
ASV69	-0.735235	0.650515	1	phr1_phl1_low_vs_Col_0_low	InterGenotype	NotSignificant	Fungi	Ascomycota	Leotiomycetes	Helotiales	Helotiaceae	Tetracladium	Tetracladium_marchalianum
ASV69	-1.94409	0.344647	0.861584	phr1_phl1_low+Pi_vs_Col_0_low+Pi	InterGenotype	NotSignificant	Fungi	Ascomycota	Leotiomycetes	Helotiales	Helotiaceae	Tetracladium	Tetracladium_marchalianum
ASV69	-0.282519	0.886813	0.985844	phf1_low+Pi_vs_phr1/phl1_low+Pi	InterGenotype	NotSignificant	Fungi	Ascomycota	Leotiomycetes	Helotiales	Helotiaceae	Tetracladium	Tetracladium_marchalianum
ASV70	1.80799	0.445042	0.832504	low_Pi_vs_low	Col-0	NotSignificant	Fungi	Ascomycota	Sordariomycetes	Hypocreales	Nectriaceae	Ilyonectria	Ilyonectria_unclassified
ASV70	-3.45041	0.123678	0.360727	low_Pi_vs_low	phf1	NotSignificant	Fungi	Ascomycota	Sordariomycetes	Hypocreales	Nectriaceae	Ilyonectria	Ilyonectria_unclassified
ASV70	0.863416	0.726081	1	low_Pi_vs_low	phr1/phl1	NotSignificant	Fungi	Ascomycota	Sordariomycetes	Hypocreales	Nectriaceae	Ilyonectria	Ilyonectria_unclassified
ASV70	-1.73422	0.495329	0.929046	phf1_low+Pi_vs_Col_0_low+Pi	InterGenotype	NotSignificant	Fungi	Ascomycota	Sordariomycetes	Hypocreales	Nectriaceae	Ilyonectria	Ilyonectria_unclassified
ASV70	3.96349	0.062735	0.265001	phf1_low_vs_phr1/phl1_low	InterGenotype	NotSignificant	Fungi	Ascomycota	Sordariomycetes	Hypocreales	Nectriaceae	Ilyonectria	Ilyonectria_unclassified
ASV70	3.52418	0.0886856	0.285894	phf1_low_vs_Col_0_low	InterGenotype	NotSignificant	Fungi	Ascomycota	Sordariomycetes	Hypocreales	Nectriaceae	Ilyonectria	Ilyonectria_unclassified
ASV70	-1.38389	0.604686	1	phr1_phl1_low+Pi_vs_Col_0_low+Pi	InterGenotype	NotSignificant	Fungi	Ascomycota	Sordariomycetes	Hypocreales	Nectriaceae	Ilyonectria	Ilyonectria_unclassified
ASV70	-0.439317	0.83662	1	phr1_phl1_low_vs_Col_0_low	InterGenotype	NotSignificant	Fungi	Ascomycota	Sordariomycetes	Hypocreales	Nectriaceae	Ilyonectria	Ilyonectria_unclassified
ASV70	-0.350334	0.89217	0.985844	phf1_low+Pi_vs_phr1/phl1_low+Pi	InterGenotype	NotSignificant	Fungi	Ascomycota	Sordariomycetes	Hypocreales	Nectriaceae	Ilyonectria	Ilyonectria_unclassified
ASV71	-20.1814	0.000201285	0.00149439	low_Pi_vs_low	Col-0	low	Fungi	Ascomycota	Leotiomycetes	Thelebolales	Pseudeurotiaceae	Pseudeurotium	Pseudeurotium_sp
ASV71	20.0184	9.87398e-05	0.000483825	low_Pi_vs_low	phf1	low+Pi	Fungi	Ascomycota	Leotiomycetes	Thelebolales	Pseudeurotiaceae	Pseudeurotium	Pseudeurotium_sp
ASV71	19.9951	0.000337802	0.00140274	low_Pi_vs_low	phr1/phl1	low+Pi	Fungi	Ascomycota	Leotiomycetes	Thelebolales	Pseudeurotiaceae	Pseudeurotium	Pseudeurotium_sp
ASV71	-2.15211	0.713919	0.885021	phf1_low+Pi_vs_phr1/phl1_low+Pi	InterGenotype	NotSignificant	Fungi	Ascomycota	Leotiomycetes	Thelebolales	Pseudeurotiaceae	Pseudeurotium	Pseudeurotium_sp
ASV71	19.4551	0.000869433	0.00687132	phf1_low+Pi_vs_Col_0_low+Pi	InterGenotype	phf1	Fungi	Ascomycota	Leotiomycetes	Thelebolales	Pseudeurotiaceae	Pseudeurotium	Pseudeurotium_sp
ASV71	21.6072	0.000401919	0.00273529	phr1_phl1_low+Pi_vs_Col_0_low+Pi	InterGenotype	phr1/phl1	Fungi	Ascomycota	Leotiomycetes	Thelebolales	Pseudeurotiaceae	Pseudeurotium	Pseudeurotium_sp
ASV71	-20.7448	1.19602e-05	0.000114844	phf1_low_vs_Col_0_low	InterGenotype	Col-0	Fungi	Ascomycota	Leotiomycetes	Thelebolales	Pseudeurotiaceae	Pseudeurotium	Pseudeurotium_sp
ASV71	0	1	1	phf1_low_vs_phr1/phl1_low	InterGenotype	NotSignificant	Fungi	Ascomycota	Leotiomycetes	Thelebolales	Pseudeurotiaceae	Pseudeurotium	Pseudeurotium_sp
ASV71	-18.5693	0.000118722	0.000831057	phr1_phl1_low_vs_Col_0_low	InterGenotype	Col-0	Fungi	Ascomycota	Leotiomycetes	Thelebolales	Pseudeurotiaceae	Pseudeurotium	Pseudeurotium_sp
ASV72	5.07154	0.223371	0.541841	low_Pi_vs_low	Col-0	NotSignificant	Fungi	Ascomycota	Leotiomycetes	Helotiales	Helotiaceae	Tetracladium	Tetracladium_unclassified
ASV72	18.4678	4.35571e-06	2.96431e-05	low_Pi_vs_low	phf1	NotSignificant	Fungi	Ascomycota	Leotiomycetes	Helotiales	Helotiaceae	Tetracladium	Tetracladium_unclassified
ASV72	2.37606	0.580532	0.92961	low_Pi_vs_low	phr1/phl1	NotSignificant	Fungi	Ascomycota	Leotiomycetes	Helotiales	Helotiaceae	Tetracladium	Tetracladium_unclassified
ASV72	-0.273795	0.953439	1	phr1_phl1_low+Pi_vs_Col_0_low+Pi	InterGenotype	NotSignificant	Fungi	Ascomycota	Leotiomycetes	Helotiales	Helotiaceae	Tetracladium	Tetracladium_unclassified
ASV72	-4.75955	0.294245	0.57234	phf1_low+Pi_vs_phr1/phl1_low+Pi	InterGenotype	NotSignificant	Fungi	Ascomycota	Leotiomycetes	Helotiales	Helotiaceae	Tetracladium	Tetracladium_unclassified
ASV72	-5.03335	0.259733	0.703135	phf1_low+Pi_vs_Col_0_low+Pi	InterGenotype	NotSignificant	Fungi	Ascomycota	Leotiomycetes	Helotiales	Helotiaceae	Tetracladium	Tetracladium_unclassified
ASV72	-18.4296	8.06478e-07	1.16228e-05	phf1_low_vs_Col_0_low	InterGenotype	Col-0	Fungi	Ascomycota	Leotiomycetes	Helotiales	Helotiaceae	Tetracladium	Tetracladium_unclassified
ASV72	2.42169	0.514804	0.927404	phr1_phl1_low_vs_Col_0_low	InterGenotype	NotSignificant	Fungi	Ascomycota	Leotiomycetes	Helotiales	Helotiaceae	Tetracladium	Tetracladium_unclassified
ASV72	-20.8513	3.94589e-08	3.86697e-07	phf1_low_vs_phr1/phl1_low	InterGenotype	phr1/phl1	Fungi	Ascomycota	Leotiomycetes	Helotiales	Helotiaceae	Tetracladium	Tetracladium_unclassified
ASV73	-1.69178	0.48331	0.850323	low_Pi_vs_low	Col-0	NotSignificant	Fungi	Ascomycota	Sordariomycetes	Hypocreales	Nectriaceae	Fusarium	Fusarium_unclassified
ASV73	-0.984022	0.666173	0.922104	low_Pi_vs_low	phf1	NotSignificant	Fungi	Ascomycota	Sordariomycetes	Hypocreales	Nectriaceae	Fusarium	Fusarium_unclassified
ASV73	1.69388	0.500981	0.865262	low_Pi_vs_low	phr1/phl1	NotSignificant	Fungi	Ascomycota	Sordariomycetes	Hypocreales	Nectriaceae	Fusarium	Fusarium_unclassified
ASV73	1.31701	0.531985	0.956351	phf1_low_vs_Col_0_low	InterGenotype	NotSignificant	Fungi	Ascomycota	Sordariomycetes	Hypocreales	Nectriaceae	Fusarium	Fusarium_unclassified
ASV73	2.32667	0.393045	0.925923	phr1_phl1_low+Pi_vs_Col_0_low+Pi	InterGenotype	NotSignificant	Fungi	Ascomycota	Sordariomycetes	Hypocreales	Nectriaceae	Fusarium	Fusarium_unclassified
ASV73	-1.05899	0.627158	1	phr1_phl1_low_vs_Col_0_low	InterGenotype	NotSignificant	Fungi	Ascomycota	Sordariomycetes	Hypocreales	Nectriaceae	Fusarium	Fusarium_unclassified
ASV73	-0.301905	0.908549	0.989309	phf1_low+Pi_vs_phr1/phl1_low+Pi	InterGenotype	NotSignificant	Fungi	Ascomycota	Sordariomycetes	Hypocreales	Nectriaceae	Fusarium	Fusarium_unclassified
ASV73	2.376	0.275925	0.788023	phf1_low_vs_phr1/phl1_low	InterGenotype	NotSignificant	Fungi	Ascomycota	Sordariomycetes	Hypocreales	Nectriaceae	Fusarium	Fusarium_unclassified
ASV73	2.02476	0.434588	0.889513	phf1_low+Pi_vs_Col_0_low+Pi	InterGenotype	NotSignificant	Fungi	Ascomycota	Sordariomycetes	Hypocreales	Nectriaceae	Fusarium	Fusarium_unclassified
ASV74	-0.0725136	0.981082	1	low_Pi_vs_low	Col-0	NotSignificant	Fungi	Ascomycota	Leotiomycetes	Thelebolales	Pseudeurotiaceae	Pseudeurotium	Pseudeurotium_unclassified
ASV74	1.52378	0.599024	0.905698	low_Pi_vs_low	phf1	NotSignificant	Fungi	Ascomycota	Leotiomycetes	Thelebolales	Pseudeurotiaceae	Pseudeurotium	Pseudeurotium_unclassified
ASV74	3.00369	0.345761	0.71194	low_Pi_vs_low	phr1/phl1	NotSignificant	Fungi	Ascomycota	Leotiomycetes	Thelebolales	Pseudeurotiaceae	Pseudeurotium	Pseudeurotium_unclassified
ASV74	-3.07453	0.256232	0.64058	phf1_low_vs_Col_0_low	InterGenotype	NotSignificant	Fungi	Ascomycota	Leotiomycetes	Thelebolales	Pseudeurotiaceae	Pseudeurotium	Pseudeurotium_unclassified
ASV74	-2.60077	0.431945	0.668457	phf1_low+Pi_vs_phr1/phl1_low+Pi	InterGenotype	NotSignificant	Fungi	Ascomycota	Leotiomycetes	Thelebolales	Pseudeurotiaceae	Pseudeurotium	Pseudeurotium_unclassified
ASV74	-1.12085	0.687217	1	phf1_low_vs_phr1/phl1_low	InterGenotype	NotSignificant	Fungi	Ascomycota	Leotiomycetes	Thelebolales	Pseudeurotiaceae	Pseudeurotium	Pseudeurotium_unclassified
ASV74	1.12253	0.74617	1	phr1_phl1_low+Pi_vs_Col_0_low+Pi	InterGenotype	NotSignificant	Fungi	Ascomycota	Leotiomycetes	Thelebolales	Pseudeurotiaceae	Pseudeurotium	Pseudeurotium_unclassified
ASV74	-1.95368	0.476415	0.894278	phr1_phl1_low_vs_Col_0_low	InterGenotype	NotSignificant	Fungi	Ascomycota	Leotiomycetes	Thelebolales	Pseudeurotiaceae	Pseudeurotium	Pseudeurotium_unclassified
ASV74	-1.47824	0.650108	0.982388	phf1_low+Pi_vs_Col_0_low+Pi	InterGenotype	NotSignificant	Fungi	Ascomycota	Leotiomycetes	Thelebolales	Pseudeurotiaceae	Pseudeurotium	Pseudeurotium_unclassified
ASV75	1.2685	0.79869	0.980743	low_Pi_vs_low	Col-0	NotSignificant	Fungi	Ascomycota	Sordariomycetes	Hypocreales	Bionectriaceae	Clonostachys	Clonostachys_miodochialis
ASV75	2.57999	0.582701	0.905698	low_Pi_vs_low	phf1	NotSignificant	Fungi	Ascomycota	Sordariomycetes	Hypocreales	Bionectriaceae	Clonostachys	Clonostachys_miodochialis
ASV75	1.15806	0.820096	1	low_Pi_vs_low	phr1/phl1	NotSignificant	Fungi	Ascomycota	Sordariomycetes	Hypocreales	Bionectriaceae	Clonostachys	Clonostachys_miodochialis
ASV75	1.20614	0.820124	1	phf1_low+Pi_vs_Col_0_low+Pi	InterGenotype	NotSignificant	Fungi	Ascomycota	Sordariomycetes	Hypocreales	Bionectriaceae	Clonostachys	Clonostachys_miodochialis
ASV75	-2.73863	0.539843	1	phf1_low_vs_phr1/phl1_low	InterGenotype	NotSignificant	Fungi	Ascomycota	Sordariomycetes	Hypocreales	Bionectriaceae	Clonostachys	Clonostachys_miodochialis
ASV75	2.63328	0.552928	0.960761	phr1_phl1_low_vs_Col_0_low	InterGenotype	NotSignificant	Fungi	Ascomycota	Sordariomycetes	Hypocreales	Bionectriaceae	Clonostachys	Clonostachys_miodochialis
ASV75	-0.105349	0.980838	1	phf1_low_vs_Col_0_low	InterGenotype	NotSignificant	Fungi	Ascomycota	Sordariomycetes	Hypocreales	Bionectriaceae	Clonostachys	Clonostachys_miodochialis
ASV75	-1.3167	0.805273	0.926253	phf1_low+Pi_vs_phr1/phl1_low+Pi	InterGenotype	NotSignificant	Fungi	Ascomycota	Sordariomycetes	Hypocreales	Bionectriaceae	Clonostachys	Clonostachys_miodochialis
ASV75	2.52285	0.650233	1	phr1_phl1_low+Pi_vs_Col_0_low+Pi	InterGenotype	NotSignificant	Fungi	Ascomycota	Sordariomycetes	Hypocreales	Bionectriaceae	Clonostachys	Clonostachys_miodochialis
ASV77	17.7698	0.00106312	0.00620153	low_Pi_vs_low	Col-0	low+Pi	Fungi	Ascomycota	Dothideomycetes	Pleosporales	Leptosphaeriaceae	Leptosphaeria	Leptosphaeria_sp
ASV77	28.9173	1.767e-08	3.09225e-07	low_Pi_vs_low	phf1	low+Pi	Fungi	Ascomycota	Dothideomycetes	Pleosporales	Leptosphaeriaceae	Leptosphaeria	Leptosphaeria_sp
ASV77	31.3943	2.16383e-08	1.51468e-07	low_Pi_vs_low	phr1/phl1	low+Pi	Fungi	Ascomycota	Dothideomycetes	Pleosporales	Leptosphaeriaceae	Leptosphaeria	Leptosphaeria_sp
ASV77	-1.00319	0.862585	1	phf1_low+Pi_vs_Col_0_low+Pi	InterGenotype	NotSignificant	Fungi	Ascomycota	Dothideomycetes	Pleosporales	Leptosphaeriaceae	Leptosphaeria	Leptosphaeria_sp
ASV77	-1.88537	0.748778	0.899268	phf1_low+Pi_vs_phr1/phl1_low+Pi	InterGenotype	NotSignificant	Fungi	Ascomycota	Dothideomycetes	Pleosporales	Leptosphaeriaceae	Leptosphaeria	Leptosphaeria_sp
ASV77	0	1	1	phr1_phl1_low_vs_Col_0_low	InterGenotype	NotSignificant	Fungi	Ascomycota	Dothideomycetes	Pleosporales	Leptosphaeriaceae	Leptosphaeria	Leptosphaeria_sp
ASV77	0	1	1	phf1_low_vs_phr1/phl1_low	InterGenotype	NotSignificant	Fungi	Ascomycota	Dothideomycetes	Pleosporales	Leptosphaeriaceae	Leptosphaeria	Leptosphaeria_sp
ASV77	0.882172	0.884955	1	phr1_phl1_low+Pi_vs_Col_0_low+Pi	InterGenotype	NotSignificant	Fungi	Ascomycota	Dothideomycetes	Pleosporales	Leptosphaeriaceae	Leptosphaeria	Leptosphaeria_sp
ASV77	0	1	1	phf1_low_vs_Col_0_low	InterGenotype	NotSignificant	Fungi	Ascomycota	Dothideomycetes	Pleosporales	Leptosphaeriaceae	Leptosphaeria	Leptosphaeria_sp
ASV78	0.281909	0.947219	1	low_Pi_vs_low	Col-0	NotSignificant	Fungi	Ascomycota	Sordariomycetes	Myrmecridiales	unidentified	unidentified	Myrmecridiales_sp
ASV78	0.235414	0.952696	1	low_Pi_vs_low	phf1	NotSignificant	Fungi	Ascomycota	Sordariomycetes	Myrmecridiales	unidentified	unidentified	Myrmecridiales_sp
ASV78	0	1	1	low_Pi_vs_low	phr1/phl1	NotSignificant	Fungi	Ascomycota	Sordariomycetes	Myrmecridiales	unidentified	unidentified	Myrmecridiales_sp
ASV78	9.52226	0.010077	0.0398205	phf1_low_vs_Col_0_low	InterGenotype	phf1	Fungi	Ascomycota	Sordariomycetes	Myrmecridiales	unidentified	unidentified	Myrmecridiales_sp
ASV78	30.7822	5.38356e-16	1.64872e-14	phf1_low_vs_phr1/phl1_low	InterGenotype	phf1	Fungi	Ascomycota	Sordariomycetes	Myrmecridiales	unidentified	unidentified	Myrmecridiales_sp
ASV78	30.3997	7.87989e-11	2.75796e-09	phf1_low+Pi_vs_phr1/phl1_low+Pi	InterGenotype	phf1	Fungi	Ascomycota	Sordariomycetes	Myrmecridiales	unidentified	unidentified	Myrmecridiales_sp
ASV78	9.47577	0.0373785	0.179563	phf1_low+Pi_vs_Col_0_low+Pi	InterGenotype	NotSignificant	Fungi	Ascomycota	Sordariomycetes	Myrmecridiales	unidentified	unidentified	Myrmecridiales_sp
ASV78	-21.2599	3.31913e-08	7.39261e-07	phr1_phl1_low_vs_Col_0_low	InterGenotype	Col-0	Fungi	Ascomycota	Sordariomycetes	Myrmecridiales	unidentified	unidentified	Myrmecridiales_sp
ASV78	-20.924	1.57596e-05	0.000128703	phr1_phl1_low+Pi_vs_Col_0_low+Pi	InterGenotype	Col-0	Fungi	Ascomycota	Sordariomycetes	Myrmecridiales	unidentified	unidentified	Myrmecridiales_sp
ASV82	-5.96028	0.119259	0.341301	low_Pi_vs_low	Col-0	NotSignificant	Fungi	Mortierellomycota	Mortierellomycetes	Mortierellales	Mortierellaceae	Mortierella	Mortierella_alpina
ASV82	1.97952	0.585776	0.905698	low_Pi_vs_low	phf1	NotSignificant	Fungi	Mortierellomycota	Mortierellomycetes	Mortierellales	Mortierellaceae	Mortierella	Mortierella_alpina
ASV82	0.847927	0.830297	1	low_Pi_vs_low	phr1/phl1	NotSignificant	Fungi	Mortierellomycota	Mortierellomycetes	Mortierellales	Mortierellaceae	Mortierella	Mortierella_alpina
ASV82	-0.108268	0.980044	1	phr1_phl1_low+Pi_vs_Col_0_low+Pi	InterGenotype	NotSignificant	Fungi	Mortierellomycota	Mortierellomycetes	Mortierellales	Mortierellaceae	Mortierella	Mortierella_alpina
ASV82	-1.0906	0.792461	0.920157	phf1_low+Pi_vs_phr1/phl1_low+Pi	InterGenotype	NotSignificant	Fungi	Mortierellomycota	Mortierellomycetes	Mortierellales	Mortierellaceae	Mortierella	Mortierella_alpina
ASV82	-2.2222	0.519002	1	phf1_low_vs_phr1/phl1_low	InterGenotype	NotSignificant	Fungi	Mortierellomycota	Mortierellomycetes	Mortierellales	Mortierellaceae	Mortierella	Mortierella_alpina
ASV82	-9.13867	0.00663719	0.0275612	phf1_low_vs_Col_0_low	InterGenotype	Col-0	Fungi	Mortierellomycota	Mortierellomycetes	Mortierellales	Mortierellaceae	Mortierella	Mortierella_alpina
ASV82	-1.19887	0.770079	1	phf1_low+Pi_vs_Col_0_low+Pi	InterGenotype	NotSignificant	Fungi	Mortierellomycota	Mortierellomycetes	Mortierellales	Mortierellaceae	Mortierella	Mortierella_alpina
ASV82	-6.91647	0.0422001	0.154314	phr1_phl1_low_vs_Col_0_low	InterGenotype	NotSignificant	Fungi	Mortierellomycota	Mortierellomycetes	Mortierellales	Mortierellaceae	Mortierella	Mortierella_alpina
ASV83	-1.03014	0.717736	0.952817	low_Pi_vs_low	Col-0	NotSignificant	Fungi	Ascomycota	Dothideomycetes	Pleosporales	Phaeosphaeriaceae	Setophoma	Setophoma_terrestris
ASV83	-1.31137	0.63157	0.910325	low_Pi_vs_low	phf1	NotSignificant	Fungi	Ascomycota	Dothideomycetes	Pleosporales	Phaeosphaeriaceae	Setophoma	Setophoma_terrestris
ASV83	-23.7627	2.62838e-14	8.04942e-13	low_Pi_vs_low	phr1/phl1	NotSignificant	Fungi	Ascomycota	Dothideomycetes	Pleosporales	Phaeosphaeriaceae	Setophoma	Setophoma_terrestris
ASV83	-1.14554	0.653098	1	phr1_phl1_low_vs_Col_0_low	InterGenotype	NotSignificant	Fungi	Ascomycota	Dothideomycetes	Pleosporales	Phaeosphaeriaceae	Setophoma	Setophoma_terrestris
ASV83	-23.8781	1.4081e-12	1.08006e-10	phr1_phl1_low+Pi_vs_Col_0_low+Pi	InterGenotype	Col-0	Fungi	Ascomycota	Dothideomycetes	Pleosporales	Phaeosphaeriaceae	Setophoma	Setophoma_terrestris
ASV83	24.1668	2.12054e-13	2.59766e-11	phf1_low+Pi_vs_phr1/phl1_low+Pi	InterGenotype	phf1	Fungi	Ascomycota	Dothideomycetes	Pleosporales	Phaeosphaeriaceae	Setophoma	Setophoma_terrestris
ASV83	0.288684	0.925183	1	phf1_low+Pi_vs_Col_0_low+Pi	InterGenotype	NotSignificant	Fungi	Ascomycota	Dothideomycetes	Pleosporales	Phaeosphaeriaceae	Setophoma	Setophoma_terrestris
ASV83	1.71546	0.500949	1	phf1_low_vs_phr1/phl1_low	InterGenotype	NotSignificant	Fungi	Ascomycota	Dothideomycetes	Pleosporales	Phaeosphaeriaceae	Setophoma	Setophoma_terrestris
ASV83	0.569916	0.820883	1	phf1_low_vs_Col_0_low	InterGenotype	NotSignificant	Fungi	Ascomycota	Dothideomycetes	Pleosporales	Phaeosphaeriaceae	Setophoma	Setophoma_terrestris
ASV84	0.164534	0.975519	1	low_Pi_vs_low	Col-0	NotSignificant	Fungi	Ascomycota	Sordariomycetes	Sordariales	Lasiosphaeriaceae	Podospora	Podospora_ellisiana
ASV84	33.9805	3.59085e-11	9.77508e-10	low_Pi_vs_low	phf1	NotSignificant	Fungi	Ascomycota	Sordariomycetes	Sordariales	Lasiosphaeriaceae	Podospora	Podospora_ellisiana
ASV84	24.803	9.61601e-06	4.51408e-05	low_Pi_vs_low	phr1/phl1	NotSignificant	Fungi	Ascomycota	Sordariomycetes	Sordariales	Lasiosphaeriaceae	Podospora	Podospora_ellisiana
ASV84	-27.0032	2.32239e-08	5.68986e-07	phr1_phl1_low_vs_Col_0_low	InterGenotype	Col-0	Fungi	Ascomycota	Sordariomycetes	Sordariales	Lasiosphaeriaceae	Podospora	Podospora_ellisiana
ASV84	8.54436	0.138593	0.514476	phf1_low+Pi_vs_Col_0_low+Pi	InterGenotype	NotSignificant	Fungi	Ascomycota	Sordariomycetes	Sordariales	Lasiosphaeriaceae	Podospora	Podospora_ellisiana
ASV84	-2.36478	0.696275	1	phr1_phl1_low+Pi_vs_Col_0_low+Pi	InterGenotype	NotSignificant	Fungi	Ascomycota	Sordariomycetes	Sordariales	Lasiosphaeriaceae	Podospora	Podospora_ellisiana
ASV84	-25.2716	1.02377e-07	1.7916e-06	phf1_low_vs_Col_0_low	InterGenotype	Col-0	Fungi	Ascomycota	Sordariomycetes	Sordariales	Lasiosphaeriaceae	Podospora	Podospora_ellisiana
ASV84	0	1	1	phf1_low_vs_phr1/phl1_low	InterGenotype	NotSignificant	Fungi	Ascomycota	Sordariomycetes	Sordariales	Lasiosphaeriaceae	Podospora	Podospora_ellisiana
ASV84	10.9091	0.0644141	0.246585	phf1_low+Pi_vs_phr1/phl1_low+Pi	InterGenotype	NotSignificant	Fungi	Ascomycota	Sordariomycetes	Sordariales	Lasiosphaeriaceae	Podospora	Podospora_ellisiana
ASV86	4.7057	0.195913	0.499851	low_Pi_vs_low	Col-0	NotSignificant	Fungi	Chytridiomycota	Rhizophlyctidomycetes	Rhizophlyctidales	Rhizophlyctidaceae	Rhizophlyctis	Rhizophlyctis_rosea
ASV86	2.01525	0.55678	0.891576	low_Pi_vs_low	phf1	NotSignificant	Fungi	Chytridiomycota	Rhizophlyctidomycetes	Rhizophlyctidales	Rhizophlyctidaceae	Rhizophlyctis	Rhizophlyctis_rosea
ASV86	-4.37891	0.256166	0.609328	low_Pi_vs_low	phr1/phl1	NotSignificant	Fungi	Chytridiomycota	Rhizophlyctidomycetes	Rhizophlyctidales	Rhizophlyctidaceae	Rhizophlyctis	Rhizophlyctis_rosea
ASV86	-0.0796211	0.980714	1	phf1_low_vs_phr1/phl1_low	InterGenotype	NotSignificant	Fungi	Chytridiomycota	Rhizophlyctidomycetes	Rhizophlyctidales	Rhizophlyctidaceae	Rhizophlyctis	Rhizophlyctis_rosea
ASV86	1.20216	0.707306	1	phf1_low_vs_Col_0_low	InterGenotype	NotSignificant	Fungi	Chytridiomycota	Rhizophlyctidomycetes	Rhizophlyctidales	Rhizophlyctidaceae	Rhizophlyctis	Rhizophlyctis_rosea
ASV86	-1.48829	0.701405	0.984358	phf1_low+Pi_vs_Col_0_low+Pi	InterGenotype	NotSignificant	Fungi	Chytridiomycota	Rhizophlyctidomycetes	Rhizophlyctidales	Rhizophlyctidaceae	Rhizophlyctis	Rhizophlyctis_rosea
ASV86	-7.80283	0.0601701	0.237769	phr1_phl1_low+Pi_vs_Col_0_low+Pi	InterGenotype	NotSignificant	Fungi	Chytridiomycota	Rhizophlyctidomycetes	Rhizophlyctidales	Rhizophlyctidaceae	Rhizophlyctis	Rhizophlyctis_rosea
ASV86	6.31454	0.114036	0.331015	phf1_low+Pi_vs_phr1/phl1_low+Pi	InterGenotype	NotSignificant	Fungi	Chytridiomycota	Rhizophlyctidomycetes	Rhizophlyctidales	Rhizophlyctidaceae	Rhizophlyctis	Rhizophlyctis_rosea
ASV86	1.28178	0.697639	1	phr1_phl1_low_vs_Col_0_low	InterGenotype	NotSignificant	Fungi	Chytridiomycota	Rhizophlyctidomycetes	Rhizophlyctidales	Rhizophlyctidaceae	Rhizophlyctis	Rhizophlyctis_rosea
ASV87	-8.68607	0.0483545	0.171694	low_Pi_vs_low	Col-0	NotSignificant	Fungi	Ascomycota	Eurotiomycetes	Chaetothyriales	unidentified	unidentified	Chaetothyriales_sp
ASV87	0.97605	0.816295	0.980578	low_Pi_vs_low	phf1	NotSignificant	Fungi	Ascomycota	Eurotiomycetes	Chaetothyriales	unidentified	unidentified	Chaetothyriales_sp
ASV87	7.97905	0.0788371	0.241439	low_Pi_vs_low	phr1/phl1	NotSignificant	Fungi	Ascomycota	Eurotiomycetes	Chaetothyriales	unidentified	unidentified	Chaetothyriales_sp
ASV87	-4.88597	0.218361	0.694786	phf1_low_vs_phr1/phl1_low	InterGenotype	NotSignificant	Fungi	Ascomycota	Eurotiomycetes	Chaetothyriales	unidentified	unidentified	Chaetothyriales_sp
ASV87	-11.889	0.0129746	0.0718711	phf1_low+Pi_vs_phr1/phl1_low+Pi	InterGenotype	phr1/phl1	Fungi	Ascomycota	Eurotiomycetes	Chaetothyriales	unidentified	unidentified	Chaetothyriales_sp
ASV87	-10.3879	0.00704662	0.0287737	phf1_low_vs_Col_0_low	InterGenotype	Col-0	Fungi	Ascomycota	Eurotiomycetes	Chaetothyriales	unidentified	unidentified	Chaetothyriales_sp
ASV87	-5.50189	0.160078	0.428873	phr1_phl1_low_vs_Col_0_low	InterGenotype	NotSignificant	Fungi	Ascomycota	Eurotiomycetes	Chaetothyriales	unidentified	unidentified	Chaetothyriales_sp
ASV87	11.1632	0.0244741	0.11104	phr1_phl1_low+Pi_vs_Col_0_low+Pi	InterGenotype	NotSignificant	Fungi	Ascomycota	Eurotiomycetes	Chaetothyriales	unidentified	unidentified	Chaetothyriales_sp
ASV87	-0.725745	0.87815	1	phf1_low+Pi_vs_Col_0_low+Pi	InterGenotype	NotSignificant	Fungi	Ascomycota	Eurotiomycetes	Chaetothyriales	unidentified	unidentified	Chaetothyriales_sp
ASV88	-30	3.37602e-08	1.0225e-06	low_Pi_vs_low	Col-0	low	Fungi	Ascomycota	Leotiomycetes	Helotiales	Helotiaceae	Hymenoscyphus	Hymenoscyphus_menthae
ASV88	-25.3026	8.59999e-07	7.74187e-06	low_Pi_vs_low	phf1	low	Fungi	Ascomycota	Leotiomycetes	Helotiales	Helotiaceae	Hymenoscyphus	Hymenoscyphus_menthae
ASV88	-27.9886	6.30495e-07	3.43269e-06	low_Pi_vs_low	phr1/phl1	low	Fungi	Ascomycota	Leotiomycetes	Helotiales	Helotiaceae	Hymenoscyphus	Hymenoscyphus_menthae
ASV88	1.55231	0.745749	1	phr1_phl1_low_vs_Col_0_low	InterGenotype	NotSignificant	Fungi	Ascomycota	Leotiomycetes	Helotiales	Helotiaceae	Hymenoscyphus	Hymenoscyphus_menthae
ASV88	0	1	1	phf1_low+Pi_vs_Col_0_low+Pi	InterGenotype	NotSignificant	Fungi	Ascomycota	Leotiomycetes	Helotiales	Helotiaceae	Hymenoscyphus	Hymenoscyphus_menthae
ASV88	0	1	1	phr1_phl1_low+Pi_vs_Col_0_low+Pi	InterGenotype	NotSignificant	Fungi	Ascomycota	Leotiomycetes	Helotiales	Helotiaceae	Hymenoscyphus	Hymenoscyphus_menthae
ASV88	0	1	1	phf1_low+Pi_vs_phr1/phl1_low+Pi	InterGenotype	NotSignificant	Fungi	Ascomycota	Leotiomycetes	Helotiales	Helotiaceae	Hymenoscyphus	Hymenoscyphus_menthae
ASV88	-6.24972	0.191906	0.694786	phf1_low_vs_phr1/phl1_low	InterGenotype	NotSignificant	Fungi	Ascomycota	Leotiomycetes	Helotiales	Helotiaceae	Hymenoscyphus	Hymenoscyphus_menthae
ASV88	-4.69741	0.318713	0.763844	phf1_low_vs_Col_0_low	InterGenotype	NotSignificant	Fungi	Ascomycota	Leotiomycetes	Helotiales	Helotiaceae	Hymenoscyphus	Hymenoscyphus_menthae
ASV89	3.83158	0.180307	0.471152	low_Pi_vs_low	Col-0	NotSignificant	Fungi	Ascomycota	Sordariomycetes	Hypocreales	Stachybotryaceae	Stachybotrys	Stachybotrys_chartarum
ASV89	-2.31132	0.391529	0.806089	low_Pi_vs_low	phf1	NotSignificant	Fungi	Ascomycota	Sordariomycetes	Hypocreales	Stachybotryaceae	Stachybotrys	Stachybotrys_chartarum
ASV89	-1.08195	0.716413	1	low_Pi_vs_low	phr1/phl1	NotSignificant	Fungi	Ascomycota	Sordariomycetes	Hypocreales	Stachybotryaceae	Stachybotrys	Stachybotrys_chartarum
ASV89	0.430398	0.864605	1	phf1_low_vs_Col_0_low	InterGenotype	NotSignificant	Fungi	Ascomycota	Sordariomycetes	Hypocreales	Stachybotryaceae	Stachybotrys	Stachybotrys_chartarum
ASV89	-2.26664	0.482514	0.997412	phr1_phl1_low+Pi_vs_Col_0_low+Pi	InterGenotype	NotSignificant	Fungi	Ascomycota	Sordariomycetes	Hypocreales	Stachybotryaceae	Stachybotrys	Stachybotrys_chartarum
ASV89	-5.7125	0.0607969	0.275838	phf1_low+Pi_vs_Col_0_low+Pi	InterGenotype	NotSignificant	Fungi	Ascomycota	Sordariomycetes	Hypocreales	Stachybotryaceae	Stachybotrys	Stachybotrys_chartarum
ASV89	-2.21649	0.388431	0.941365	phf1_low_vs_phr1/phl1_low	InterGenotype	NotSignificant	Fungi	Ascomycota	Sordariomycetes	Hypocreales	Stachybotryaceae	Stachybotrys	Stachybotrys_chartarum
ASV89	2.64689	0.30346	0.669799	phr1_phl1_low_vs_Col_0_low	InterGenotype	NotSignificant	Fungi	Ascomycota	Sordariomycetes	Hypocreales	Stachybotryaceae	Stachybotrys	Stachybotrys_chartarum
ASV89	-3.44586	0.268648	0.539498	phf1_low+Pi_vs_phr1/phl1_low+Pi	InterGenotype	NotSignificant	Fungi	Ascomycota	Sordariomycetes	Hypocreales	Stachybotryaceae	Stachybotrys	Stachybotrys_chartarum
ASV91	-6.26521	0.0718924	0.238022	low_Pi_vs_low	Col-0	NotSignificant	Fungi	Ascomycota	Sordariomycetes	Hypocreales	Nectriaceae	Gibberella	Gibberella_intricans
ASV91	-7.00154	0.0352144	0.121515	low_Pi_vs_low	phf1	NotSignificant	Fungi	Ascomycota	Sordariomycetes	Hypocreales	Nectriaceae	Gibberella	Gibberella_intricans
ASV91	27.1227	2.25935e-13	5.0322e-12	low_Pi_vs_low	phr1/phl1	NotSignificant	Fungi	Ascomycota	Sordariomycetes	Hypocreales	Nectriaceae	Gibberella	Gibberella_intricans
ASV91	3.72052	0.34815	0.861584	phr1_phl1_low+Pi_vs_Col_0_low+Pi	InterGenotype	NotSignificant	Fungi	Ascomycota	Sordariomycetes	Hypocreales	Nectriaceae	Gibberella	Gibberella_intricans
ASV91	-7.53625	0.0512061	0.209092	phf1_low+Pi_vs_phr1/phl1_low+Pi	InterGenotype	NotSignificant	Fungi	Ascomycota	Sordariomycetes	Hypocreales	Nectriaceae	Gibberella	Gibberella_intricans
ASV91	-3.0794	0.313719	0.761001	phf1_low_vs_Col_0_low	InterGenotype	NotSignificant	Fungi	Ascomycota	Sordariomycetes	Hypocreales	Nectriaceae	Gibberella	Gibberella_intricans
ASV91	-3.81573	0.308146	0.780015	phf1_low+Pi_vs_Col_0_low+Pi	InterGenotype	NotSignificant	Fungi	Ascomycota	Sordariomycetes	Hypocreales	Nectriaceae	Gibberella	Gibberella_intricans
ASV91	26.588	7.24415e-17	2.95803e-15	phf1_low_vs_phr1/phl1_low	InterGenotype	phf1	Fungi	Ascomycota	Sordariomycetes	Hypocreales	Nectriaceae	Gibberella	Gibberella_intricans
ASV91	-29.6674	1.15315e-20	2.82522e-18	phr1_phl1_low_vs_Col_0_low	InterGenotype	Col-0	Fungi	Ascomycota	Sordariomycetes	Hypocreales	Nectriaceae	Gibberella	Gibberella_intricans
ASV93	1.14102	0.800607	0.980743	low_Pi_vs_low	Col-0	NotSignificant	Fungi	Ascomycota	Dothideomycetes	Capnodiales	Mycosphaerellaceae	Mycosphaerella	Mycosphaerella_tassiana
ASV93	-1.03659	0.807126	0.980578	low_Pi_vs_low	phf1	NotSignificant	Fungi	Ascomycota	Dothideomycetes	Capnodiales	Mycosphaerellaceae	Mycosphaerella	Mycosphaerella_tassiana
ASV93	-0.502403	0.914283	1	low_Pi_vs_low	phr1/phl1	NotSignificant	Fungi	Ascomycota	Dothideomycetes	Capnodiales	Mycosphaerellaceae	Mycosphaerella	Mycosphaerella_tassiana
ASV93	-1.53654	0.753236	0.900209	phf1_low+Pi_vs_phr1/phl1_low+Pi	InterGenotype	NotSignificant	Fungi	Ascomycota	Dothideomycetes	Capnodiales	Mycosphaerellaceae	Mycosphaerella	Mycosphaerella_tassiana
ASV93	-1.00236	0.803658	1	phf1_low_vs_phr1/phl1_low	InterGenotype	NotSignificant	Fungi	Ascomycota	Dothideomycetes	Capnodiales	Mycosphaerellaceae	Mycosphaerella	Mycosphaerella_tassiana
ASV93	-1.40805	0.769994	1	phf1_low+Pi_vs_Col_0_low+Pi	InterGenotype	NotSignificant	Fungi	Ascomycota	Dothideomycetes	Capnodiales	Mycosphaerellaceae	Mycosphaerella	Mycosphaerella_tassiana
ASV93	0.76956	0.845905	1	phf1_low_vs_Col_0_low	InterGenotype	NotSignificant	Fungi	Ascomycota	Dothideomycetes	Capnodiales	Mycosphaerellaceae	Mycosphaerella	Mycosphaerella_tassiana
ASV93	1.77192	0.660398	1	phr1_phl1_low_vs_Col_0_low	InterGenotype	NotSignificant	Fungi	Ascomycota	Dothideomycetes	Capnodiales	Mycosphaerellaceae	Mycosphaerella	Mycosphaerella_tassiana
ASV93	0.128492	0.979883	1	phr1_phl1_low+Pi_vs_Col_0_low+Pi	InterGenotype	NotSignificant	Fungi	Ascomycota	Dothideomycetes	Capnodiales	Mycosphaerellaceae	Mycosphaerella	Mycosphaerella_tassiana
ASV96	-1.59013	0.50977	0.867318	low_Pi_vs_low	Col-0	NotSignificant	Fungi	Ascomycota	Sordariomycetes	Hypocreales	Nectriaceae	Neonectria	Neonectria_candida
ASV96	-0.302104	0.893242	0.99972	low_Pi_vs_low	phf1	NotSignificant	Fungi	Ascomycota	Sordariomycetes	Hypocreales	Nectriaceae	Neonectria	Neonectria_candida
ASV96	4.93597	0.0490469	0.154057	low_Pi_vs_low	phr1/phl1	NotSignificant	Fungi	Ascomycota	Sordariomycetes	Hypocreales	Nectriaceae	Neonectria	Neonectria_candida
ASV96	4.07174	0.133171	0.440902	phr1_phl1_low+Pi_vs_Col_0_low+Pi	InterGenotype	NotSignificant	Fungi	Ascomycota	Sordariomycetes	Hypocreales	Nectriaceae	Neonectria	Neonectria_candida
ASV96	0.365072	0.886939	1	phf1_low+Pi_vs_Col_0_low+Pi	InterGenotype	NotSignificant	Fungi	Ascomycota	Sordariomycetes	Hypocreales	Nectriaceae	Neonectria	Neonectria_candida
ASV96	-2.45437	0.262796	0.625097	phr1_phl1_low_vs_Col_0_low	InterGenotype	NotSignificant	Fungi	Ascomycota	Sordariomycetes	Hypocreales	Nectriaceae	Neonectria	Neonectria_candida
ASV96	1.53141	0.486599	1	phf1_low_vs_phr1/phl1_low	InterGenotype	NotSignificant	Fungi	Ascomycota	Sordariomycetes	Hypocreales	Nectriaceae	Neonectria	Neonectria_candida
ASV96	-3.70666	0.15072	0.397059	phf1_low+Pi_vs_phr1/phl1_low+Pi	InterGenotype	NotSignificant	Fungi	Ascomycota	Sordariomycetes	Hypocreales	Nectriaceae	Neonectria	Neonectria_candida
ASV96	-0.922957	0.65926	1	phf1_low_vs_Col_0_low	InterGenotype	NotSignificant	Fungi	Ascomycota	Sordariomycetes	Hypocreales	Nectriaceae	Neonectria	Neonectria_candida
ASV97	2.40075	0.38563	0.793944	low_Pi_vs_low	Col-0	NotSignificant	Fungi	Ascomycota	Sordariomycetes	Hypocreales	Nectriaceae	Nectriaceae_unclassified	Nectriaceae_unclassified
ASV97	1.56709	0.54539	0.884904	low_Pi_vs_low	phf1	NotSignificant	Fungi	Ascomycota	Sordariomycetes	Hypocreales	Nectriaceae	Nectriaceae_unclassified	Nectriaceae_unclassified
ASV97	1.60151	0.577067	0.92961	low_Pi_vs_low	phr1/phl1	NotSignificant	Fungi	Ascomycota	Sordariomycetes	Hypocreales	Nectriaceae	Nectriaceae_unclassified	Nectriaceae_unclassified
ASV97	1.83685	0.457105	0.874928	phr1_phl1_low_vs_Col_0_low	InterGenotype	NotSignificant	Fungi	Ascomycota	Sordariomycetes	Hypocreales	Nectriaceae	Nectriaceae_unclassified	Nectriaceae_unclassified
ASV97	-2.07829	0.486189	0.715969	phf1_low+Pi_vs_phr1/phl1_low+Pi	InterGenotype	NotSignificant	Fungi	Ascomycota	Sordariomycetes	Hypocreales	Nectriaceae	Nectriaceae_unclassified	Nectriaceae_unclassified
ASV97	-2.04386	0.411657	0.976029	phf1_low_vs_phr1/phl1_low	InterGenotype	NotSignificant	Fungi	Ascomycota	Sordariomycetes	Hypocreales	Nectriaceae	Nectriaceae_unclassified	Nectriaceae_unclassified
ASV97	-0.207014	0.932152	1	phf1_low_vs_Col_0_low	InterGenotype	NotSignificant	Fungi	Ascomycota	Sordariomycetes	Hypocreales	Nectriaceae	Nectriaceae_unclassified	Nectriaceae_unclassified
ASV97	-1.04067	0.723153	0.98979	phf1_low+Pi_vs_Col_0_low+Pi	InterGenotype	NotSignificant	Fungi	Ascomycota	Sordariomycetes	Hypocreales	Nectriaceae	Nectriaceae_unclassified	Nectriaceae_unclassified
ASV97	1.03762	0.740887	1	phr1_phl1_low+Pi_vs_Col_0_low+Pi	InterGenotype	NotSignificant	Fungi	Ascomycota	Sordariomycetes	Hypocreales	Nectriaceae	Nectriaceae_unclassified	Nectriaceae_unclassified
ASV99	2.03314	0.498067	0.853332	low_Pi_vs_low	Col-0	NotSignificant	Fungi	Chytridiomycota	Chytridiomycetes	Chytridiales	Chytridiaceae	unidentified	Chytridiaceae_sp
ASV99	-1.74204	0.544941	0.884904	low_Pi_vs_low	phf1	NotSignificant	Fungi	Chytridiomycota	Chytridiomycetes	Chytridiales	Chytridiaceae	unidentified	Chytridiaceae_sp
ASV99	-22.754	3.78695e-12	5.68305e-11	low_Pi_vs_low	phr1/phl1	NotSignificant	Fungi	Chytridiomycota	Chytridiomycetes	Chytridiales	Chytridiaceae	unidentified	Chytridiaceae_sp
ASV99	-2.56455	0.428131	0.889513	phf1_low+Pi_vs_Col_0_low+Pi	InterGenotype	NotSignificant	Fungi	Chytridiomycota	Chytridiomycetes	Chytridiales	Chytridiaceae	unidentified	Chytridiaceae_sp
ASV99	2.45419	0.362175	0.916019	phf1_low_vs_phr1/phl1_low	InterGenotype	NotSignificant	Fungi	Chytridiomycota	Chytridiomycetes	Chytridiales	Chytridiaceae	unidentified	Chytridiaceae_sp
ASV99	23.4662	1.01689e-11	6.22847e-10	phf1_low+Pi_vs_phr1/phl1_low+Pi	InterGenotype	phf1	Fungi	Chytridiomycota	Chytridiomycetes	Chytridiales	Chytridiaceae	unidentified	Chytridiaceae_sp
ASV99	-1.24356	0.644148	1	phr1_phl1_low_vs_Col_0_low	InterGenotype	NotSignificant	Fungi	Chytridiomycota	Chytridiomycetes	Chytridiales	Chytridiaceae	unidentified	Chytridiaceae_sp
ASV99	1.21062	0.647724	1	phf1_low_vs_Col_0_low	InterGenotype	NotSignificant	Fungi	Chytridiomycota	Chytridiomycetes	Chytridiales	Chytridiaceae	unidentified	Chytridiaceae_sp
ASV99	-26.0307	1.77176e-13	2.17041e-11	phr1_phl1_low+Pi_vs_Col_0_low+Pi	InterGenotype	Col-0	Fungi	Chytridiomycota	Chytridiomycetes	Chytridiales	Chytridiaceae	unidentified	Chytridiaceae_sp
ASV101	-0.578392	0.864384	1	low_Pi_vs_low	Col-0	NotSignificant	Fungi	Ascomycota	Sordariomycetes	Hypocreales	Clavicipitaceae	Metacordyceps	Metacordyceps_chlamydosporia
ASV101	-0.117724	0.971052	1	low_Pi_vs_low	phf1	NotSignificant	Fungi	Ascomycota	Sordariomycetes	Hypocreales	Clavicipitaceae	Metacordyceps	Metacordyceps_chlamydosporia
ASV101	2.76896	0.437147	0.812617	low_Pi_vs_low	phr1/phl1	NotSignificant	Fungi	Ascomycota	Sordariomycetes	Hypocreales	Clavicipitaceae	Metacordyceps	Metacordyceps_chlamydosporia
ASV101	-5.5067	0.130764	0.514476	phf1_low+Pi_vs_Col_0_low+Pi	InterGenotype	NotSignificant	Fungi	Ascomycota	Sordariomycetes	Hypocreales	Clavicipitaceae	Metacordyceps	Metacordyceps_chlamydosporia
ASV101	-0.308046	0.920961	1	phf1_low_vs_phr1/phl1_low	InterGenotype	NotSignificant	Fungi	Ascomycota	Sordariomycetes	Hypocreales	Clavicipitaceae	Metacordyceps	Metacordyceps_chlamydosporia
ASV101	-5.65932	0.0652904	0.219125	phr1_phl1_low_vs_Col_0_low	InterGenotype	NotSignificant	Fungi	Ascomycota	Sordariomycetes	Hypocreales	Clavicipitaceae	Metacordyceps	Metacordyceps_chlamydosporia
ASV101	-2.31197	0.546828	1	phr1_phl1_low+Pi_vs_Col_0_low+Pi	InterGenotype	NotSignificant	Fungi	Ascomycota	Sordariomycetes	Hypocreales	Clavicipitaceae	Metacordyceps	Metacordyceps_chlamydosporia
ASV101	-3.19473	0.388977	0.640353	phf1_low+Pi_vs_phr1/phl1_low+Pi	InterGenotype	NotSignificant	Fungi	Ascomycota	Sordariomycetes	Hypocreales	Clavicipitaceae	Metacordyceps	Metacordyceps_chlamydosporia
ASV101	-5.96737	0.0467318	0.165932	phf1_low_vs_Col_0_low	InterGenotype	NotSignificant	Fungi	Ascomycota	Sordariomycetes	Hypocreales	Clavicipitaceae	Metacordyceps	Metacordyceps_chlamydosporia
ASV103	6.6589	0.0983504	0.299718	low_Pi_vs_low	Col-0	NotSignificant	Fungi	Mortierellomycota	Mortierellomycetes	Mortierellales	Mortierellaceae	Mortierella	Mortierella_gamsii
ASV103	-12.1358	0.00167838	0.00632621	low_Pi_vs_low	phf1	NotSignificant	Fungi	Mortierellomycota	Mortierellomycetes	Mortierellales	Mortierellaceae	Mortierella	Mortierella_gamsii
ASV103	10.7371	0.0105533	0.0380231	low_Pi_vs_low	phr1/phl1	NotSignificant	Fungi	Mortierellomycota	Mortierellomycetes	Mortierellales	Mortierellaceae	Mortierella	Mortierella_gamsii
ASV103	-12.9648	0.00281995	0.0191913	phf1_low+Pi_vs_Col_0_low+Pi	InterGenotype	Col-0	Fungi	Mortierellomycota	Mortierellomycetes	Mortierellales	Mortierellaceae	Mortierella	Mortierella_gamsii
ASV103	7.62713	0.0363903	0.162102	phf1_low_vs_phr1/phl1_low	InterGenotype	NotSignificant	Fungi	Mortierellomycota	Mortierellomycetes	Mortierellales	Mortierellaceae	Mortierella	Mortierella_gamsii
ASV103	-1.79722	0.62506	1	phr1_phl1_low_vs_Col_0_low	InterGenotype	NotSignificant	Fungi	Mortierellomycota	Mortierellomycetes	Mortierellales	Mortierellaceae	Mortierella	Mortierella_gamsii
ASV103	5.82991	0.101069	0.313441	phf1_low_vs_Col_0_low	InterGenotype	NotSignificant	Fungi	Mortierellomycota	Mortierellomycetes	Mortierellales	Mortierellaceae	Mortierella	Mortierella_gamsii
ASV103	2.28098	0.612626	1	phr1_phl1_low+Pi_vs_Col_0_low+Pi	InterGenotype	NotSignificant	Fungi	Mortierellomycota	Mortierellomycetes	Mortierellales	Mortierellaceae	Mortierella	Mortierella_gamsii
ASV103	-15.2458	0.000563263	0.00543922	phf1_low+Pi_vs_phr1/phl1_low+Pi	InterGenotype	phr1/phl1	Fungi	Mortierellomycota	Mortierellomycetes	Mortierellales	Mortierellaceae	Mortierella	Mortierella_gamsii
ASV104	0.309038	0.936175	1	low_Pi_vs_low	Col-0	NotSignificant	Fungi	Ascomycota	Leotiomycetes	Helotiales	Helotiales_fam_Incertae_sedis	Cadophora	Cadophora_orchidicola
ASV104	-8.33363	0.0215962	0.0775864	low_Pi_vs_low	phf1	NotSignificant	Fungi	Ascomycota	Leotiomycetes	Helotiales	Helotiales_fam_Incertae_sedis	Cadophora	Cadophora_orchidicola
ASV104	4.25478	0.288617	0.648727	low_Pi_vs_low	phr1/phl1	NotSignificant	Fungi	Ascomycota	Leotiomycetes	Helotiales	Helotiales_fam_Incertae_sedis	Cadophora	Cadophora_orchidicola
ASV104	-7.80191	0.0642034	0.246585	phf1_low+Pi_vs_phr1/phl1_low+Pi	InterGenotype	NotSignificant	Fungi	Ascomycota	Leotiomycetes	Helotiales	Helotiales_fam_Incertae_sedis	Cadophora	Cadophora_orchidicola
ASV104	4.78649	0.162749	0.623025	phf1_low_vs_phr1/phl1_low	InterGenotype	NotSignificant	Fungi	Ascomycota	Leotiomycetes	Helotiales	Helotiales_fam_Incertae_sedis	Cadophora	Cadophora_orchidicola
ASV104	-2.60219	0.527092	0.929046	phf1_low+Pi_vs_Col_0_low+Pi	InterGenotype	NotSignificant	Fungi	Ascomycota	Leotiomycetes	Helotiales	Helotiales_fam_Incertae_sedis	Cadophora	Cadophora_orchidicola
ASV104	5.19972	0.234541	0.66049	phr1_phl1_low+Pi_vs_Col_0_low+Pi	InterGenotype	NotSignificant	Fungi	Ascomycota	Leotiomycetes	Helotiales	Helotiales_fam_Incertae_sedis	Cadophora	Cadophora_orchidicola
ASV104	6.04047	0.0733351	0.240343	phf1_low_vs_Col_0_low	InterGenotype	NotSignificant	Fungi	Ascomycota	Leotiomycetes	Helotiales	Helotiales_fam_Incertae_sedis	Cadophora	Cadophora_orchidicola
ASV104	1.25398	0.715274	1	phr1_phl1_low_vs_Col_0_low	InterGenotype	NotSignificant	Fungi	Ascomycota	Leotiomycetes	Helotiales	Helotiales_fam_Incertae_sedis	Cadophora	Cadophora_orchidicola
ASV105	-8.32313	0.0506494	0.177273	low_Pi_vs_low	Col-0	NotSignificant	Fungi	Mortierellomycota	Mortierellomycetes	Mortierellales	Mortierellaceae	Mortierella	Mortierella_alpina
ASV105	16.0017	0.000110742	0.000531994	low_Pi_vs_low	phf1	NotSignificant	Fungi	Mortierellomycota	Mortierellomycetes	Mortierellales	Mortierellaceae	Mortierella	Mortierella_alpina
ASV105	5.63499	0.206743	0.538852	low_Pi_vs_low	phr1/phl1	NotSignificant	Fungi	Mortierellomycota	Mortierellomycetes	Mortierellales	Mortierellaceae	Mortierella	Mortierella_alpina
ASV105	-5.6752	0.219361	0.663498	phf1_low+Pi_vs_Col_0_low+Pi	InterGenotype	NotSignificant	Fungi	Mortierellomycota	Mortierellomycetes	Mortierellales	Mortierellaceae	Mortierella	Mortierella_alpina
ASV105	-5.93528	0.205664	0.44989	phf1_low+Pi_vs_phr1/phl1_low+Pi	InterGenotype	NotSignificant	Fungi	Mortierellomycota	Mortierellomycetes	Mortierellales	Mortierellaceae	Mortierella	Mortierella_alpina
ASV105	-13.698	0.000346821	0.00212428	phr1_phl1_low_vs_Col_0_low	InterGenotype	Col-0	Fungi	Mortierellomycota	Mortierellomycetes	Mortierellales	Mortierellaceae	Mortierella	Mortierella_alpina
ASV105	-30	2.08032e-15	5.09679e-13	phf1_low_vs_Col_0_low	InterGenotype	Col-0	Fungi	Mortierellomycota	Mortierellomycetes	Mortierellales	Mortierellaceae	Mortierella	Mortierella_alpina
ASV105	-16.302	3.17381e-05	0.000194396	phf1_low_vs_phr1/phl1_low	InterGenotype	phr1/phl1	Fungi	Mortierellomycota	Mortierellomycetes	Mortierellales	Mortierellaceae	Mortierella	Mortierella_alpina
ASV105	0.260079	0.957181	1	phr1_phl1_low+Pi_vs_Col_0_low+Pi	InterGenotype	NotSignificant	Fungi	Mortierellomycota	Mortierellomycetes	Mortierellales	Mortierellaceae	Mortierella	Mortierella_alpina
ASV106	0.828863	0.78861	0.980743	low_Pi_vs_low	Col-0	NotSignificant	Fungi	Chytridiomycota	Spizellomycetes	Spizellomycetales	Powellomycetaceae	unidentified	Powellomycetaceae_sp
ASV106	1.38778	0.639102	0.910348	low_Pi_vs_low	phf1	NotSignificant	Fungi	Chytridiomycota	Spizellomycetes	Spizellomycetales	Powellomycetaceae	unidentified	Powellomycetaceae_sp
ASV106	5.68842	0.078497	0.241439	low_Pi_vs_low	phr1/phl1	NotSignificant	Fungi	Chytridiomycota	Spizellomycetes	Spizellomycetales	Powellomycetaceae	unidentified	Powellomycetaceae_sp
ASV106	-1.59568	0.573946	1	phf1_low_vs_phr1/phl1_low	InterGenotype	NotSignificant	Fungi	Chytridiomycota	Spizellomycetes	Spizellomycetales	Powellomycetaceae	unidentified	Powellomycetaceae_sp
ASV106	-1.82912	0.579387	0.952683	phf1_low+Pi_vs_Col_0_low+Pi	InterGenotype	NotSignificant	Fungi	Chytridiomycota	Spizellomycetes	Spizellomycetales	Powellomycetaceae	unidentified	Powellomycetaceae_sp
ASV106	-0.792353	0.776645	1	phr1_phl1_low_vs_Col_0_low	InterGenotype	NotSignificant	Fungi	Chytridiomycota	Spizellomycetes	Spizellomycetales	Powellomycetaceae	unidentified	Powellomycetaceae_sp
ASV106	-2.38804	0.387227	0.835007	phf1_low_vs_Col_0_low	InterGenotype	NotSignificant	Fungi	Chytridiomycota	Spizellomycetes	Spizellomycetales	Powellomycetaceae	unidentified	Powellomycetaceae_sp
ASV106	-5.89633	0.0802444	0.281768	phf1_low+Pi_vs_phr1/phl1_low+Pi	InterGenotype	NotSignificant	Fungi	Chytridiomycota	Spizellomycetes	Spizellomycetales	Powellomycetaceae	unidentified	Powellomycetaceae_sp
ASV106	4.06721	0.245473	0.668233	phr1_phl1_low+Pi_vs_Col_0_low+Pi	InterGenotype	NotSignificant	Fungi	Chytridiomycota	Spizellomycetes	Spizellomycetales	Powellomycetaceae	unidentified	Powellomycetaceae_sp
ASV108	1.65775	0.565011	0.894501	low_Pi_vs_low	Col-0	NotSignificant	Fungi	Ascomycota	Saccharomycetes	Saccharomycetales	Saccharomycetales_fam_Incertae_sedis	Candida	Candida_sake
ASV108	-1.68638	0.538549	0.884904	low_Pi_vs_low	phf1	NotSignificant	Fungi	Ascomycota	Saccharomycetes	Saccharomycetales	Saccharomycetales_fam_Incertae_sedis	Candida	Candida_sake
ASV108	-0.438375	0.882777	1	low_Pi_vs_low	phr1/phl1	NotSignificant	Fungi	Ascomycota	Saccharomycetes	Saccharomycetales	Saccharomycetales_fam_Incertae_sedis	Candida	Candida_sake
ASV108	-3.10064	0.231312	0.726558	phf1_low_vs_phr1/phl1_low	InterGenotype	NotSignificant	Fungi	Ascomycota	Saccharomycetes	Saccharomycetales	Saccharomycetales_fam_Incertae_sedis	Candida	Candida_sake
ASV108	3.36831	0.190159	0.485301	phr1_phl1_low_vs_Col_0_low	InterGenotype	NotSignificant	Fungi	Ascomycota	Saccharomycetes	Saccharomycetales	Saccharomycetales_fam_Incertae_sedis	Candida	Candida_sake
ASV108	-4.34864	0.166012	0.423676	phf1_low+Pi_vs_phr1/phl1_low+Pi	InterGenotype	NotSignificant	Fungi	Ascomycota	Saccharomycetes	Saccharomycetales	Saccharomycetales_fam_Incertae_sedis	Candida	Candida_sake
ASV108	-3.07647	0.320139	0.784341	phf1_low+Pi_vs_Col_0_low+Pi	InterGenotype	NotSignificant	Fungi	Ascomycota	Saccharomycetes	Saccharomycetales	Saccharomycetales_fam_Incertae_sedis	Candida	Candida_sake
ASV108	0.267672	0.91616	1	phf1_low_vs_Col_0_low	InterGenotype	NotSignificant	Fungi	Ascomycota	Saccharomycetes	Saccharomycetales	Saccharomycetales_fam_Incertae_sedis	Candida	Candida_sake
ASV108	1.27218	0.694986	1	phr1_phl1_low+Pi_vs_Col_0_low+Pi	InterGenotype	NotSignificant	Fungi	Ascomycota	Saccharomycetes	Saccharomycetales	Saccharomycetales_fam_Incertae_sedis	Candida	Candida_sake
ASV109	-12.6996	0.0186973	0.0726778	low_Pi_vs_low	Col-0	low	Fungi	Ascomycota	Dothideomycetes	Pleosporales	Phaeosphaeriaceae	Setophoma	Setophoma_terrestris
ASV109	-6.45911	0.20643	0.526827	low_Pi_vs_low	phf1	low	Fungi	Ascomycota	Dothideomycetes	Pleosporales	Phaeosphaeriaceae	Setophoma	Setophoma_terrestris
ASV109	-27.2294	1.18593e-06	5.92964e-06	low_Pi_vs_low	phr1/phl1	low	Fungi	Ascomycota	Dothideomycetes	Pleosporales	Phaeosphaeriaceae	Setophoma	Setophoma_terrestris
ASV109	-1.41626	0.807467	1	phf1_low+Pi_vs_Col_0_low+Pi	InterGenotype	NotSignificant	Fungi	Ascomycota	Dothideomycetes	Pleosporales	Phaeosphaeriaceae	Setophoma	Setophoma_terrestris
ASV109	-6.82554	0.153486	0.596888	phf1_low_vs_phr1/phl1_low	InterGenotype	NotSignificant	Fungi	Ascomycota	Dothideomycetes	Pleosporales	Phaeosphaeriaceae	Setophoma	Setophoma_terrestris
ASV109	-15.361	0.0125423	0.063336	phr1_phl1_low+Pi_vs_Col_0_low+Pi	InterGenotype	Col-0	Fungi	Ascomycota	Dothideomycetes	Pleosporales	Phaeosphaeriaceae	Setophoma	Setophoma_terrestris
ASV109	-0.83119	0.861508	1	phr1_phl1_low_vs_Col_0_low	InterGenotype	NotSignificant	Fungi	Ascomycota	Dothideomycetes	Pleosporales	Phaeosphaeriaceae	Setophoma	Setophoma_terrestris
ASV109	13.9448	0.0188636	0.0943181	phf1_low+Pi_vs_phr1/phl1_low+Pi	InterGenotype	phf1	Fungi	Ascomycota	Dothideomycetes	Pleosporales	Phaeosphaeriaceae	Setophoma	Setophoma_terrestris
ASV109	-7.65673	0.103193	0.316027	phf1_low_vs_Col_0_low	InterGenotype	NotSignificant	Fungi	Ascomycota	Dothideomycetes	Pleosporales	Phaeosphaeriaceae	Setophoma	Setophoma_terrestris
ASV111	0.634969	0.858526	1	low_Pi_vs_low	Col-0	NotSignificant	Fungi	Chytridiomycota	Rhizophlyctidomycetes	Rhizophlyctidales	Rhizophlyctidaceae	Rhizophlyctis	Rhizophlyctis_rosea
ASV111	1.10057	0.74895	0.970861	low_Pi_vs_low	phf1	NotSignificant	Fungi	Chytridiomycota	Rhizophlyctidomycetes	Rhizophlyctidales	Rhizophlyctidaceae	Rhizophlyctis	Rhizophlyctis_rosea
ASV111	-2.8294	0.441998	0.814207	low_Pi_vs_low	phr1/phl1	NotSignificant	Fungi	Chytridiomycota	Rhizophlyctidomycetes	Rhizophlyctidales	Rhizophlyctidaceae	Rhizophlyctis	Rhizophlyctis_rosea
ASV111	-1.96687	0.607742	0.960625	phf1_low+Pi_vs_Col_0_low+Pi	InterGenotype	NotSignificant	Fungi	Chytridiomycota	Rhizophlyctidomycetes	Rhizophlyctidales	Rhizophlyctidaceae	Rhizophlyctis	Rhizophlyctis_rosea
ASV111	-5.59586	0.0833694	0.340425	phf1_low_vs_phr1/phl1_low	InterGenotype	NotSignificant	Fungi	Chytridiomycota	Rhizophlyctidomycetes	Rhizophlyctidales	Rhizophlyctidaceae	Rhizophlyctis	Rhizophlyctis_rosea
ASV111	3.16339	0.319203	0.686007	phr1_phl1_low_vs_Col_0_low	InterGenotype	NotSignificant	Fungi	Chytridiomycota	Rhizophlyctidomycetes	Rhizophlyctidales	Rhizophlyctidaceae	Rhizophlyctis	Rhizophlyctis_rosea
ASV111	-0.300985	0.940295	1	phr1_phl1_low+Pi_vs_Col_0_low+Pi	InterGenotype	NotSignificant	Fungi	Chytridiomycota	Rhizophlyctidomycetes	Rhizophlyctidales	Rhizophlyctidaceae	Rhizophlyctis	Rhizophlyctis_rosea
ASV111	-1.66588	0.6684	0.856745	phf1_low+Pi_vs_phr1/phl1_low+Pi	InterGenotype	NotSignificant	Fungi	Chytridiomycota	Rhizophlyctidomycetes	Rhizophlyctidales	Rhizophlyctidaceae	Rhizophlyctis	Rhizophlyctis_rosea
ASV111	-2.43247	0.444157	0.884703	phf1_low_vs_Col_0_low	InterGenotype	NotSignificant	Fungi	Chytridiomycota	Rhizophlyctidomycetes	Rhizophlyctidales	Rhizophlyctidaceae	Rhizophlyctis	Rhizophlyctis_rosea
ASV112	4.12328	0.127787	0.359861	low_Pi_vs_low	Col-0	NotSignificant	Fungi	Fungi_unclassified	Fungi_unclassified	Fungi_unclassified	Fungi_unclassified	Fungi_unclassified	Fungi_unclassified
ASV112	-2.46774	0.335791	0.732182	low_Pi_vs_low	phf1	NotSignificant	Fungi	Fungi_unclassified	Fungi_unclassified	Fungi_unclassified	Fungi_unclassified	Fungi_unclassified	Fungi_unclassified
ASV112	-1.41618	0.619923	0.935305	low_Pi_vs_low	phr1/phl1	NotSignificant	Fungi	Fungi_unclassified	Fungi_unclassified	Fungi_unclassified	Fungi_unclassified	Fungi_unclassified	Fungi_unclassified
ASV112	-0.31309	0.895815	1	phf1_low_vs_Col_0_low	InterGenotype	NotSignificant	Fungi	Fungi_unclassified	Fungi_unclassified	Fungi_unclassified	Fungi_unclassified	Fungi_unclassified	Fungi_unclassified
ASV112	-6.90411	0.0171073	0.0911149	phf1_low+Pi_vs_Col_0_low+Pi	InterGenotype	Col-0	Fungi	Fungi_unclassified	Fungi_unclassified	Fungi_unclassified	Fungi_unclassified	Fungi_unclassified	Fungi_unclassified
ASV112	1.10797	0.650222	1	phr1_phl1_low_vs_Col_0_low	InterGenotype	NotSignificant	Fungi	Fungi_unclassified	Fungi_unclassified	Fungi_unclassified	Fungi_unclassified	Fungi_unclassified	Fungi_unclassified
ASV112	-1.42106	0.561772	1	phf1_low_vs_phr1/phl1_low	InterGenotype	NotSignificant	Fungi	Fungi_unclassified	Fungi_unclassified	Fungi_unclassified	Fungi_unclassified	Fungi_unclassified	Fungi_unclassified
ASV112	-2.47261	0.405567	0.64522	phf1_low+Pi_vs_phr1/phl1_low+Pi	InterGenotype	NotSignificant	Fungi	Fungi_unclassified	Fungi_unclassified	Fungi_unclassified	Fungi_unclassified	Fungi_unclassified	Fungi_unclassified
ASV112	-4.43149	0.15061	0.489748	phr1_phl1_low+Pi_vs_Col_0_low+Pi	InterGenotype	NotSignificant	Fungi	Fungi_unclassified	Fungi_unclassified	Fungi_unclassified	Fungi_unclassified	Fungi_unclassified	Fungi_unclassified
ASV113	4.49959	0.401455	0.804239	low_Pi_vs_low	Col-0	NotSignificant	Fungi	Ascomycota	Leotiomycetes	Helotiales	Helotiaceae	Tetracladium	Tetracladium_marchalianum
ASV113	-1.91437	0.708084	0.950082	low_Pi_vs_low	phf1	NotSignificant	Fungi	Ascomycota	Leotiomycetes	Helotiales	Helotiaceae	Tetracladium	Tetracladium_marchalianum
ASV113	0.117948	0.983133	1	low_Pi_vs_low	phr1/phl1	NotSignificant	Fungi	Ascomycota	Leotiomycetes	Helotiales	Helotiaceae	Tetracladium	Tetracladium_marchalianum
ASV113	1.1166	0.81649	1	phr1_phl1_low_vs_Col_0_low	InterGenotype	NotSignificant	Fungi	Ascomycota	Leotiomycetes	Helotiales	Helotiaceae	Tetracladium	Tetracladium_marchalianum
ASV113	0.269265	0.955412	1	phf1_low_vs_phr1/phl1_low	InterGenotype	NotSignificant	Fungi	Ascomycota	Leotiomycetes	Helotiales	Helotiaceae	Tetracladium	Tetracladium_marchalianum
ASV113	1.38586	0.769594	1	phf1_low_vs_Col_0_low	InterGenotype	NotSignificant	Fungi	Ascomycota	Leotiomycetes	Helotiales	Helotiaceae	Tetracladium	Tetracladium_marchalianum
ASV113	-3.26505	0.590106	1	phr1_phl1_low+Pi_vs_Col_0_low+Pi	InterGenotype	NotSignificant	Fungi	Ascomycota	Leotiomycetes	Helotiales	Helotiaceae	Tetracladium	Tetracladium_marchalianum
ASV113	-1.76305	0.764608	0.905055	phf1_low+Pi_vs_phr1/phl1_low+Pi	InterGenotype	NotSignificant	Fungi	Ascomycota	Leotiomycetes	Helotiales	Helotiaceae	Tetracladium	Tetracladium_marchalianum
ASV113	-5.0281	0.382774	0.856859	phf1_low+Pi_vs_Col_0_low+Pi	InterGenotype	NotSignificant	Fungi	Ascomycota	Leotiomycetes	Helotiales	Helotiaceae	Tetracladium	Tetracladium_marchalianum
ASV114	0.63295	0.833142	1	low_Pi_vs_low	Col-0	NotSignificant	Fungi	Ascomycota	Sordariomycetes	Branch06	unidentified	unidentified	Branch06_sp
ASV114	-4.11912	0.14882	0.414329	low_Pi_vs_low	phf1	NotSignificant	Fungi	Ascomycota	Sordariomycetes	Branch06	unidentified	unidentified	Branch06_sp
ASV114	-3.82947	0.223601	0.56104	low_Pi_vs_low	phr1/phl1	NotSignificant	Fungi	Ascomycota	Sordariomycetes	Branch06	unidentified	unidentified	Branch06_sp
ASV114	-3.90009	0.252234	0.679092	phr1_phl1_low+Pi_vs_Col_0_low+Pi	InterGenotype	NotSignificant	Fungi	Ascomycota	Sordariomycetes	Branch06	unidentified	unidentified	Branch06_sp
ASV114	1.67568	0.611962	0.813572	phf1_low+Pi_vs_phr1/phl1_low+Pi	InterGenotype	NotSignificant	Fungi	Ascomycota	Sordariomycetes	Branch06	unidentified	unidentified	Branch06_sp
ASV114	0.56233	0.834994	1	phr1_phl1_low_vs_Col_0_low	InterGenotype	NotSignificant	Fungi	Ascomycota	Sordariomycetes	Branch06	unidentified	unidentified	Branch06_sp
ASV114	-2.22441	0.491567	0.929046	phf1_low+Pi_vs_Col_0_low+Pi	InterGenotype	NotSignificant	Fungi	Ascomycota	Sordariomycetes	Branch06	unidentified	unidentified	Branch06_sp
ASV114	2.52766	0.335921	0.769073	phf1_low_vs_Col_0_low	InterGenotype	NotSignificant	Fungi	Ascomycota	Sordariomycetes	Branch06	unidentified	unidentified	Branch06_sp
ASV114	1.96533	0.466687	1	phf1_low_vs_phr1/phl1_low	InterGenotype	NotSignificant	Fungi	Ascomycota	Sordariomycetes	Branch06	unidentified	unidentified	Branch06_sp
ASV115	-2.35532	0.66205	0.911248	low_Pi_vs_low	Col-0	NotSignificant	Fungi	Basidiomycota	Tremellomycetes	Filobasidiales	Filobasidiaceae	Naganishia	Naganishia_unclassified
ASV115	16.6347	0.00126179	0.00490694	low_Pi_vs_low	phf1	NotSignificant	Fungi	Basidiomycota	Tremellomycetes	Filobasidiales	Filobasidiaceae	Naganishia	Naganishia_unclassified
ASV115	25.9487	3.79568e-06	1.85988e-05	low_Pi_vs_low	phr1/phl1	NotSignificant	Fungi	Basidiomycota	Tremellomycetes	Filobasidiales	Filobasidiaceae	Naganishia	Naganishia_unclassified
ASV115	0	1	1	phf1_low_vs_phr1/phl1_low	InterGenotype	NotSignificant	Fungi	Basidiomycota	Tremellomycetes	Filobasidiales	Filobasidiaceae	Naganishia	Naganishia_unclassified
ASV115	-7.52332	0.202709	0.448857	phf1_low+Pi_vs_phr1/phl1_low+Pi	InterGenotype	NotSignificant	Fungi	Basidiomycota	Tremellomycetes	Filobasidiales	Filobasidiaceae	Naganishia	Naganishia_unclassified
ASV115	-26.9624	1.20215e-08	3.68159e-07	phf1_low_vs_Col_0_low	InterGenotype	Col-0	Fungi	Basidiomycota	Tremellomycetes	Filobasidiales	Filobasidiaceae	Naganishia	Naganishia_unclassified
ASV115	-7.97232	0.169971	0.594899	phf1_low+Pi_vs_Col_0_low+Pi	InterGenotype	NotSignificant	Fungi	Basidiomycota	Tremellomycetes	Filobasidiales	Filobasidiaceae	Naganishia	Naganishia_unclassified
ASV115	-0.448996	0.941488	1	phr1_phl1_low+Pi_vs_Col_0_low+Pi	InterGenotype	NotSignificant	Fungi	Basidiomycota	Tremellomycetes	Filobasidiales	Filobasidiaceae	Naganishia	Naganishia_unclassified
ASV115	-28.753	2.47706e-09	8.9732e-08	phr1_phl1_low_vs_Col_0_low	InterGenotype	Col-0	Fungi	Basidiomycota	Tremellomycetes	Filobasidiales	Filobasidiaceae	Naganishia	Naganishia_unclassified
ASV116	-3.58216	0.267411	0.605854	low_Pi_vs_low	Col-0	NotSignificant	Fungi	Ascomycota	Sordariomycetes	Hypocreales	Hypocreales_unclassified	Hypocreales_unclassified	Hypocreales_unclassified
ASV116	-1.38531	0.653954	0.920797	low_Pi_vs_low	phf1	NotSignificant	Fungi	Ascomycota	Sordariomycetes	Hypocreales	Hypocreales_unclassified	Hypocreales_unclassified	Hypocreales_unclassified
ASV116	4.96976	0.138896	0.395691	low_Pi_vs_low	phr1/phl1	NotSignificant	Fungi	Ascomycota	Sordariomycetes	Hypocreales	Hypocreales_unclassified	Hypocreales_unclassified	Hypocreales_unclassified
ASV116	-5.11572	0.146684	0.394302	phf1_low+Pi_vs_phr1/phl1_low+Pi	InterGenotype	NotSignificant	Fungi	Ascomycota	Sordariomycetes	Hypocreales	Hypocreales_unclassified	Hypocreales_unclassified	Hypocreales_unclassified
ASV116	-4.34829	0.125872	0.375552	phf1_low_vs_Col_0_low	InterGenotype	NotSignificant	Fungi	Ascomycota	Sordariomycetes	Hypocreales	Hypocreales_unclassified	Hypocreales_unclassified	Hypocreales_unclassified
ASV116	-5.58764	0.0544072	0.187743	phr1_phl1_low_vs_Col_0_low	InterGenotype	NotSignificant	Fungi	Ascomycota	Sordariomycetes	Hypocreales	Hypocreales_unclassified	Hypocreales_unclassified	Hypocreales_unclassified
ASV116	-2.15144	0.536378	0.936226	phf1_low+Pi_vs_Col_0_low+Pi	InterGenotype	NotSignificant	Fungi	Ascomycota	Sordariomycetes	Hypocreales	Hypocreales_unclassified	Hypocreales_unclassified	Hypocreales_unclassified
ASV116	2.96429	0.416808	0.954373	phr1_phl1_low+Pi_vs_Col_0_low+Pi	InterGenotype	NotSignificant	Fungi	Ascomycota	Sordariomycetes	Hypocreales	Hypocreales_unclassified	Hypocreales_unclassified	Hypocreales_unclassified
ASV116	1.23935	0.674069	1	phf1_low_vs_phr1/phl1_low	InterGenotype	NotSignificant	Fungi	Ascomycota	Sordariomycetes	Hypocreales	Hypocreales_unclassified	Hypocreales_unclassified	Hypocreales_unclassified
ASV117	-0.494033	0.905622	1	low_Pi_vs_low	Col-0	NotSignificant	Fungi	Ascomycota	Sordariomycetes	Hypocreales	Hypocreaceae	Trichoderma	Trichoderma_unclassified
ASV117	-0.923955	0.815256	0.980578	low_Pi_vs_low	phf1	NotSignificant	Fungi	Ascomycota	Sordariomycetes	Hypocreales	Hypocreaceae	Trichoderma	Trichoderma_unclassified
ASV117	26.0049	2.47947e-09	2.01465e-08	low_Pi_vs_low	phr1/phl1	NotSignificant	Fungi	Ascomycota	Sordariomycetes	Hypocreales	Hypocreaceae	Trichoderma	Trichoderma_unclassified
ASV117	5.7419	0.222722	0.649607	phr1_phl1_low+Pi_vs_Col_0_low+Pi	InterGenotype	NotSignificant	Fungi	Ascomycota	Sordariomycetes	Hypocreales	Hypocreaceae	Trichoderma	Trichoderma_unclassified
ASV117	-0.0555504	0.987933	1	phf1_low_vs_Col_0_low	InterGenotype	NotSignificant	Fungi	Ascomycota	Sordariomycetes	Hypocreales	Hypocreaceae	Trichoderma	Trichoderma_unclassified
ASV117	-6.22737	0.17021	0.423767	phf1_low+Pi_vs_phr1/phl1_low+Pi	InterGenotype	NotSignificant	Fungi	Ascomycota	Sordariomycetes	Hypocreales	Hypocreaceae	Trichoderma	Trichoderma_unclassified
ASV117	20.7015	5.1005e-08	4.80624e-07	phf1_low_vs_phr1/phl1_low	InterGenotype	phf1	Fungi	Ascomycota	Sordariomycetes	Hypocreales	Hypocreaceae	Trichoderma	Trichoderma_unclassified
ASV117	-20.757	4.10021e-08	8.37126e-07	phr1_phl1_low_vs_Col_0_low	InterGenotype	Col-0	Fungi	Ascomycota	Sordariomycetes	Hypocreales	Hypocreaceae	Trichoderma	Trichoderma_unclassified
ASV117	-0.485472	0.913342	1	phf1_low+Pi_vs_Col_0_low+Pi	InterGenotype	NotSignificant	Fungi	Ascomycota	Sordariomycetes	Hypocreales	Hypocreaceae	Trichoderma	Trichoderma_unclassified
ASV119	1.78135	0.537338	0.87184	low_Pi_vs_low	Col-0	NotSignificant	Fungi	Ascomycota	Ascomycota_unclassified	Ascomycota_unclassified	Ascomycota_unclassified	Ascomycota_unclassified	Ascomycota_unclassified
ASV119	0.366261	0.8962	0.99972	low_Pi_vs_low	phf1	NotSignificant	Fungi	Ascomycota	Ascomycota_unclassified	Ascomycota_unclassified	Ascomycota_unclassified	Ascomycota_unclassified	Ascomycota_unclassified
ASV119	1.59249	0.597622	0.931155	low_Pi_vs_low	phr1/phl1	NotSignificant	Fungi	Ascomycota	Ascomycota_unclassified	Ascomycota_unclassified	Ascomycota_unclassified	Ascomycota_unclassified	Ascomycota_unclassified
ASV119	-4.6757	0.139145	0.380193	phf1_low+Pi_vs_phr1/phl1_low+Pi	InterGenotype	NotSignificant	Fungi	Ascomycota	Ascomycota_unclassified	Ascomycota_unclassified	Ascomycota_unclassified	Ascomycota_unclassified	Ascomycota_unclassified
ASV119	-3.22736	0.215979	0.551196	phf1_low_vs_Col_0_low	InterGenotype	NotSignificant	Fungi	Ascomycota	Ascomycota_unclassified	Ascomycota_unclassified	Ascomycota_unclassified	Ascomycota_unclassified	Ascomycota_unclassified
ASV119	0.0332615	0.991847	1	phr1_phl1_low+Pi_vs_Col_0_low+Pi	InterGenotype	NotSignificant	Fungi	Ascomycota	Ascomycota_unclassified	Ascomycota_unclassified	Ascomycota_unclassified	Ascomycota_unclassified	Ascomycota_unclassified
ASV119	0.222117	0.932253	1	phr1_phl1_low_vs_Col_0_low	InterGenotype	NotSignificant	Fungi	Ascomycota	Ascomycota_unclassified	Ascomycota_unclassified	Ascomycota_unclassified	Ascomycota_unclassified	Ascomycota_unclassified
ASV119	-4.64244	0.135073	0.514476	phf1_low+Pi_vs_Col_0_low+Pi	InterGenotype	NotSignificant	Fungi	Ascomycota	Ascomycota_unclassified	Ascomycota_unclassified	Ascomycota_unclassified	Ascomycota_unclassified	Ascomycota_unclassified
ASV119	-3.44948	0.199011	0.694786	phf1_low_vs_phr1/phl1_low	InterGenotype	NotSignificant	Fungi	Ascomycota	Ascomycota_unclassified	Ascomycota_unclassified	Ascomycota_unclassified	Ascomycota_unclassified	Ascomycota_unclassified
ASV120	2.25692	0.376517	0.793944	low_Pi_vs_low	Col-0	NotSignificant	Fungi	Mortierellomycota	Mortierellomycetes	Mortierellales	Mortierellaceae	Mortierella	Mortierella_alpina
ASV120	-1.92608	0.427977	0.839672	low_Pi_vs_low	phf1	NotSignificant	Fungi	Mortierellomycota	Mortierellomycetes	Mortierellales	Mortierellaceae	Mortierella	Mortierella_alpina
ASV120	2.32204	0.382326	0.755401	low_Pi_vs_low	phr1/phl1	NotSignificant	Fungi	Mortierellomycota	Mortierellomycetes	Mortierellales	Mortierellaceae	Mortierella	Mortierella_alpina
ASV120	0.733695	0.745024	1	phf1_low_vs_Col_0_low	InterGenotype	NotSignificant	Fungi	Mortierellomycota	Mortierellomycetes	Mortierellales	Mortierellaceae	Mortierella	Mortierella_alpina
ASV120	-4.16761	0.134351	0.374045	phf1_low+Pi_vs_phr1/phl1_low+Pi	InterGenotype	NotSignificant	Fungi	Mortierellomycota	Mortierellomycetes	Mortierellales	Mortierellaceae	Mortierella	Mortierella_alpina
ASV120	-3.4493	0.208224	0.637686	phf1_low+Pi_vs_Col_0_low+Pi	InterGenotype	NotSignificant	Fungi	Mortierellomycota	Mortierellomycetes	Mortierellales	Mortierellaceae	Mortierella	Mortierella_alpina
ASV120	0.653181	0.776955	1	phr1_phl1_low_vs_Col_0_low	InterGenotype	NotSignificant	Fungi	Mortierellomycota	Mortierellomycetes	Mortierellales	Mortierellaceae	Mortierella	Mortierella_alpina
ASV120	0.0805141	0.972399	1	phf1_low_vs_phr1/phl1_low	InterGenotype	NotSignificant	Fungi	Mortierellomycota	Mortierellomycetes	Mortierellales	Mortierellaceae	Mortierella	Mortierella_alpina
ASV120	0.718308	0.802791	1	phr1_phl1_low+Pi_vs_Col_0_low+Pi	InterGenotype	NotSignificant	Fungi	Mortierellomycota	Mortierellomycetes	Mortierellales	Mortierellaceae	Mortierella	Mortierella_alpina
ASV122	5.48898	0.165623	0.445909	low_Pi_vs_low	Col-0	NotSignificant	Fungi	Basidiomycota	Pucciniomycetes	Platygloeales	Platygloeales_unclassified	Platygloeales_unclassified	Platygloeales_unclassified
ASV122	0.301688	0.935947	1	low_Pi_vs_low	phf1	NotSignificant	Fungi	Basidiomycota	Pucciniomycetes	Platygloeales	Platygloeales_unclassified	Platygloeales_unclassified	Platygloeales_unclassified
ASV122	3.34626	0.418448	0.795367	low_Pi_vs_low	phr1/phl1	NotSignificant	Fungi	Basidiomycota	Pucciniomycetes	Platygloeales	Platygloeales_unclassified	Platygloeales_unclassified	Platygloeales_unclassified
ASV122	1.41408	0.69315	1	phf1_low_vs_phr1/phl1_low	InterGenotype	NotSignificant	Fungi	Basidiomycota	Pucciniomycetes	Platygloeales	Platygloeales_unclassified	Platygloeales_unclassified	Platygloeales_unclassified
ASV122	-2.6458	0.553291	1	phr1_phl1_low+Pi_vs_Col_0_low+Pi	InterGenotype	NotSignificant	Fungi	Basidiomycota	Pucciniomycetes	Platygloeales	Platygloeales_unclassified	Platygloeales_unclassified	Platygloeales_unclassified
ASV122	-1.63049	0.705335	0.881669	phf1_low+Pi_vs_phr1/phl1_low+Pi	InterGenotype	NotSignificant	Fungi	Basidiomycota	Pucciniomycetes	Platygloeales	Platygloeales_unclassified	Platygloeales_unclassified	Platygloeales_unclassified
ASV122	-4.27629	0.312452	0.780015	phf1_low+Pi_vs_Col_0_low+Pi	InterGenotype	NotSignificant	Fungi	Basidiomycota	Pucciniomycetes	Platygloeales	Platygloeales_unclassified	Platygloeales_unclassified	Platygloeales_unclassified
ASV122	0.911008	0.794491	1	phf1_low_vs_Col_0_low	InterGenotype	NotSignificant	Fungi	Basidiomycota	Pucciniomycetes	Platygloeales	Platygloeales_unclassified	Platygloeales_unclassified	Platygloeales_unclassified
ASV122	-0.503076	0.888274	1	phr1_phl1_low_vs_Col_0_low	InterGenotype	NotSignificant	Fungi	Basidiomycota	Pucciniomycetes	Platygloeales	Platygloeales_unclassified	Platygloeales_unclassified	Platygloeales_unclassified
ASV124	-1.60433	0.247481	0.572008	low_Pi_vs_low	Col-0	NotSignificant	Fungi	Fungi_unclassified	Fungi_unclassified	Fungi_unclassified	Fungi_unclassified	Fungi_unclassified	Fungi_unclassified
ASV124	-2.60351	0.046244	0.153105	low_Pi_vs_low	phf1	NotSignificant	Fungi	Fungi_unclassified	Fungi_unclassified	Fungi_unclassified	Fungi_unclassified	Fungi_unclassified	Fungi_unclassified
ASV124	-2.02711	0.155319	0.432421	low_Pi_vs_low	phr1/phl1	NotSignificant	Fungi	Fungi_unclassified	Fungi_unclassified	Fungi_unclassified	Fungi_unclassified	Fungi_unclassified	Fungi_unclassified
ASV124	3.0766	0.0124672	0.0526632	phr1_phl1_low_vs_Col_0_low	InterGenotype	phr1/phl1	Fungi	Fungi_unclassified	Fungi_unclassified	Fungi_unclassified	Fungi_unclassified	Fungi_unclassified	Fungi_unclassified
ASV124	1.6352	0.175717	0.473085	phf1_low_vs_Col_0_low	InterGenotype	NotSignificant	Fungi	Fungi_unclassified	Fungi_unclassified	Fungi_unclassified	Fungi_unclassified	Fungi_unclassified	Fungi_unclassified
ASV124	0.636023	0.668946	0.982388	phf1_low+Pi_vs_Col_0_low+Pi	InterGenotype	NotSignificant	Fungi	Fungi_unclassified	Fungi_unclassified	Fungi_unclassified	Fungi_unclassified	Fungi_unclassified	Fungi_unclassified
ASV124	-2.0178	0.179885	0.423767	phf1_low+Pi_vs_phr1/phl1_low+Pi	InterGenotype	NotSignificant	Fungi	Fungi_unclassified	Fungi_unclassified	Fungi_unclassified	Fungi_unclassified	Fungi_unclassified	Fungi_unclassified
ASV124	-1.44139	0.241809	0.745387	phf1_low_vs_phr1/phl1_low	InterGenotype	NotSignificant	Fungi	Fungi_unclassified	Fungi_unclassified	Fungi_unclassified	Fungi_unclassified	Fungi_unclassified	Fungi_unclassified
ASV124	2.65382	0.0896792	0.327581	phr1_phl1_low+Pi_vs_Col_0_low+Pi	InterGenotype	NotSignificant	Fungi	Fungi_unclassified	Fungi_unclassified	Fungi_unclassified	Fungi_unclassified	Fungi_unclassified	Fungi_unclassified
ASV125	14.5216	0.00770068	0.0349383	low_Pi_vs_low	Col-0	low+Pi	Fungi	Ascomycota	Sordariomycetes	Xylariales	Microdochiaceae	Microdochiaceae_unclassified	Microdochiaceae_unclassified
ASV125	-4.00167	0.431809	0.839672	low_Pi_vs_low	phf1	low	Fungi	Ascomycota	Sordariomycetes	Xylariales	Microdochiaceae	Microdochiaceae_unclassified	Microdochiaceae_unclassified
ASV125	47.8905	1.39296e-17	6.82552e-16	low_Pi_vs_low	phr1/phl1	low+Pi	Fungi	Ascomycota	Sordariomycetes	Xylariales	Microdochiaceae	Microdochiaceae_unclassified	Microdochiaceae_unclassified
ASV125	11.5374	0.0596026	0.237769	phr1_phl1_low+Pi_vs_Col_0_low+Pi	InterGenotype	NotSignificant	Fungi	Ascomycota	Sordariomycetes	Xylariales	Microdochiaceae	Microdochiaceae_unclassified	Microdochiaceae_unclassified
ASV125	-9.54688	0.1041	0.311031	phf1_low+Pi_vs_phr1/phl1_low+Pi	InterGenotype	NotSignificant	Fungi	Ascomycota	Sordariomycetes	Xylariales	Microdochiaceae	Microdochiaceae_unclassified	Microdochiaceae_unclassified
ASV125	1.99049	0.731858	0.992895	phf1_low+Pi_vs_Col_0_low+Pi	InterGenotype	NotSignificant	Fungi	Ascomycota	Sordariomycetes	Xylariales	Microdochiaceae	Microdochiaceae_unclassified	Microdochiaceae_unclassified
ASV125	42.3452	1.99621e-18	9.78145e-17	phf1_low_vs_phr1/phl1_low	InterGenotype	phf1	Fungi	Ascomycota	Sordariomycetes	Xylariales	Microdochiaceae	Microdochiaceae_unclassified	Microdochiaceae_unclassified
ASV125	0	1	1	phr1_phl1_low_vs_Col_0_low	InterGenotype	NotSignificant	Fungi	Ascomycota	Sordariomycetes	Xylariales	Microdochiaceae	Microdochiaceae_unclassified	Microdochiaceae_unclassified
ASV125	20.5138	1.56551e-05	0.00012785	phf1_low_vs_Col_0_low	InterGenotype	phf1	Fungi	Ascomycota	Sordariomycetes	Xylariales	Microdochiaceae	Microdochiaceae_unclassified	Microdochiaceae_unclassified
ASV126	30	3.23054e-08	1.0225e-06	low_Pi_vs_low	Col-0	low+Pi	Fungi	Ascomycota	Dothideomycetes	Pleosporales	Didymellaceae	Didymella	Didymella_unclassified
ASV126	2.87134	0.574824	0.903801	low_Pi_vs_low	phf1	low+Pi	Fungi	Ascomycota	Dothideomycetes	Pleosporales	Didymellaceae	Didymella	Didymella_unclassified
ASV126	30.4834	6.08101e-08	3.82012e-07	low_Pi_vs_low	phr1/phl1	low+Pi	Fungi	Ascomycota	Dothideomycetes	Pleosporales	Didymellaceae	Didymella	Didymella_unclassified
ASV126	5.53905	0.348204	0.622701	phf1_low+Pi_vs_phr1/phl1_low+Pi	InterGenotype	NotSignificant	Fungi	Ascomycota	Dothideomycetes	Pleosporales	Didymellaceae	Didymella	Didymella_unclassified
ASV126	0	1	1	phr1_phl1_low_vs_Col_0_low	InterGenotype	NotSignificant	Fungi	Ascomycota	Dothideomycetes	Pleosporales	Didymellaceae	Didymella	Didymella_unclassified
ASV126	-9.72902	0.0929093	0.390826	phf1_low+Pi_vs_Col_0_low+Pi	InterGenotype	NotSignificant	Fungi	Ascomycota	Dothideomycetes	Pleosporales	Didymellaceae	Didymella	Didymella_unclassified
ASV126	17.3996	0.000259491	0.00155062	phf1_low_vs_Col_0_low	InterGenotype	phf1	Fungi	Ascomycota	Dothideomycetes	Pleosporales	Didymellaceae	Didymella	Didymella_unclassified
ASV126	33.1511	8.31056e-12	1.35739e-10	phf1_low_vs_phr1/phl1_low	InterGenotype	phf1	Fungi	Ascomycota	Dothideomycetes	Pleosporales	Didymellaceae	Didymella	Didymella_unclassified
ASV126	-15.2681	0.0126672	0.063336	phr1_phl1_low+Pi_vs_Col_0_low+Pi	InterGenotype	Col-0	Fungi	Ascomycota	Dothideomycetes	Pleosporales	Didymellaceae	Didymella	Didymella_unclassified
ASV127	0	1	1	low_Pi_vs_low	Col-0	NotSignificant	Fungi	Mortierellomycota	Mortierellomycetes	Mortierellales	Mortierellaceae	Mortierella	Mortierella_angusta
ASV127	-4.49876	0.381538	0.798947	low_Pi_vs_low	phf1	NotSignificant	Fungi	Mortierellomycota	Mortierellomycetes	Mortierellales	Mortierellaceae	Mortierella	Mortierella_angusta
ASV127	2.58477	0.641352	0.935305	low_Pi_vs_low	phr1/phl1	NotSignificant	Fungi	Mortierellomycota	Mortierellomycetes	Mortierellales	Mortierellaceae	Mortierella	Mortierella_angusta
ASV127	-0.815163	0.86608	1	phf1_low_vs_phr1/phl1_low	InterGenotype	NotSignificant	Fungi	Mortierellomycota	Mortierellomycetes	Mortierellales	Mortierellaceae	Mortierella	Mortierella_angusta
ASV127	0	1	1	phf1_low+Pi_vs_Col_0_low+Pi	InterGenotype	NotSignificant	Fungi	Mortierellomycota	Mortierellomycetes	Mortierellales	Mortierellaceae	Mortierella	Mortierella_angusta
ASV127	0	1	1	phr1_phl1_low_vs_Col_0_low	InterGenotype	NotSignificant	Fungi	Mortierellomycota	Mortierellomycetes	Mortierellales	Mortierellaceae	Mortierella	Mortierella_angusta
ASV127	5.50099	0.366795	0.88975	phr1_phl1_low+Pi_vs_Col_0_low+Pi	InterGenotype	NotSignificant	Fungi	Mortierellomycota	Mortierellomycetes	Mortierellales	Mortierellaceae	Mortierella	Mortierella_angusta
ASV127	-7.89869	0.17818	0.423767	phf1_low+Pi_vs_phr1/phl1_low+Pi	InterGenotype	NotSignificant	Fungi	Mortierellomycota	Mortierellomycetes	Mortierellales	Mortierellaceae	Mortierella	Mortierella_angusta
ASV127	2.14012	0.652393	1	phf1_low_vs_Col_0_low	InterGenotype	NotSignificant	Fungi	Mortierellomycota	Mortierellomycetes	Mortierellales	Mortierellaceae	Mortierella	Mortierella_angusta
ASV129	0	1	1	low_Pi_vs_low	Col-0	NotSignificant	Fungi	Ascomycota	Sordariomycetes	Hypocreales	Nectriaceae	Gibberella	Gibberella_unclassified
ASV129	-2.45906	0.631763	0.910325	low_Pi_vs_low	phf1	NotSignificant	Fungi	Ascomycota	Sordariomycetes	Hypocreales	Nectriaceae	Gibberella	Gibberella_unclassified
ASV129	5.72535	0.302608	0.661924	low_Pi_vs_low	phr1/phl1	NotSignificant	Fungi	Ascomycota	Sordariomycetes	Hypocreales	Nectriaceae	Gibberella	Gibberella_unclassified
ASV129	-7.92347	0.176415	0.423767	phf1_low+Pi_vs_phr1/phl1_low+Pi	InterGenotype	NotSignificant	Fungi	Ascomycota	Sordariomycetes	Hypocreales	Nectriaceae	Gibberella	Gibberella_unclassified
ASV129	8.14243	0.180066	0.551453	phr1_phl1_low+Pi_vs_Col_0_low+Pi	InterGenotype	NotSignificant	Fungi	Ascomycota	Sordariomycetes	Hypocreales	Nectriaceae	Gibberella	Gibberella_unclassified
ASV129	2.68599	0.571719	0.972717	phf1_low_vs_Col_0_low	InterGenotype	NotSignificant	Fungi	Ascomycota	Sordariomycetes	Hypocreales	Nectriaceae	Gibberella	Gibberella_unclassified
ASV129	0.218966	0.970013	1	phf1_low+Pi_vs_Col_0_low+Pi	InterGenotype	NotSignificant	Fungi	Ascomycota	Sordariomycetes	Hypocreales	Nectriaceae	Gibberella	Gibberella_unclassified
ASV129	0.260946	0.956975	1	phf1_low_vs_phr1/phl1_low	InterGenotype	NotSignificant	Fungi	Ascomycota	Sordariomycetes	Hypocreales	Nectriaceae	Gibberella	Gibberella_unclassified
ASV129	0	1	1	phr1_phl1_low_vs_Col_0_low	InterGenotype	NotSignificant	Fungi	Ascomycota	Sordariomycetes	Hypocreales	Nectriaceae	Gibberella	Gibberella_unclassified
ASV131	29.6212	3.75612e-08	1.0225e-06	low_Pi_vs_low	Col-0	low+Pi	Fungi	Ascomycota	Sordariomycetes	Hypocreales	Nectriaceae	Fusarium	Fusarium_venenatum
ASV131	-9.46413	0.0645482	0.202747	low_Pi_vs_low	phf1	low	Fungi	Ascomycota	Sordariomycetes	Hypocreales	Nectriaceae	Fusarium	Fusarium_venenatum
ASV131	48.7924	3.4181e-18	2.79144e-16	low_Pi_vs_low	phr1/phl1	low+Pi	Fungi	Ascomycota	Sordariomycetes	Hypocreales	Nectriaceae	Fusarium	Fusarium_venenatum
ASV131	-17.8606	0.00194121	0.0135885	phf1_low+Pi_vs_Col_0_low+Pi	InterGenotype	Col-0	Fungi	Ascomycota	Sordariomycetes	Hypocreales	Nectriaceae	Fusarium	Fusarium_venenatum
ASV131	-4.25825	0.482588	0.997412	phr1_phl1_low+Pi_vs_Col_0_low+Pi	InterGenotype	NotSignificant	Fungi	Ascomycota	Sordariomycetes	Hypocreales	Nectriaceae	Fusarium	Fusarium_venenatum
ASV131	0	1	1	phr1_phl1_low_vs_Col_0_low	InterGenotype	NotSignificant	Fungi	Ascomycota	Sordariomycetes	Hypocreales	Nectriaceae	Fusarium	Fusarium_venenatum
ASV131	44.6541	3.08638e-20	2.52054e-18	phf1_low_vs_phr1/phl1_low	InterGenotype	phf1	Fungi	Ascomycota	Sordariomycetes	Hypocreales	Nectriaceae	Fusarium	Fusarium_venenatum
ASV131	-13.6024	0.0209666	0.100722	phf1_low+Pi_vs_phr1/phl1_low+Pi	InterGenotype	NotSignificant	Fungi	Ascomycota	Sordariomycetes	Hypocreales	Nectriaceae	Fusarium	Fusarium_venenatum
ASV131	21.2247	8.22312e-06	8.75941e-05	phf1_low_vs_Col_0_low	InterGenotype	phf1	Fungi	Ascomycota	Sordariomycetes	Hypocreales	Nectriaceae	Fusarium	Fusarium_venenatum
ASV133	7.91276	0.0567133	0.195701	low_Pi_vs_low	Col-0	NotSignificant	Fungi	Ascomycota	Dothideomycetes	Pleosporales	Leptosphaeriaceae	Plenodomus	Plenodomus_biglobosus
ASV133	5.55418	0.155066	0.42478	low_Pi_vs_low	phf1	NotSignificant	Fungi	Ascomycota	Dothideomycetes	Pleosporales	Leptosphaeriaceae	Plenodomus	Plenodomus_biglobosus
ASV133	-3.5538	0.418785	0.795367	low_Pi_vs_low	phr1/phl1	NotSignificant	Fungi	Ascomycota	Dothideomycetes	Pleosporales	Leptosphaeriaceae	Plenodomus	Plenodomus_biglobosus
ASV133	0.956533	0.827523	1	phf1_low+Pi_vs_Col_0_low+Pi	InterGenotype	NotSignificant	Fungi	Ascomycota	Dothideomycetes	Pleosporales	Leptosphaeriaceae	Plenodomus	Plenodomus_biglobosus
ASV133	-0.197377	0.958004	1	phf1_low_vs_phr1/phl1_low	InterGenotype	NotSignificant	Fungi	Ascomycota	Dothideomycetes	Pleosporales	Leptosphaeriaceae	Plenodomus	Plenodomus_biglobosus
ASV133	8.9106	0.0507619	0.209092	phf1_low+Pi_vs_phr1/phl1_low+Pi	InterGenotype	NotSignificant	Fungi	Ascomycota	Dothideomycetes	Pleosporales	Leptosphaeriaceae	Plenodomus	Plenodomus_biglobosus
ASV133	3.5125	0.353319	0.733586	phr1_phl1_low_vs_Col_0_low	InterGenotype	NotSignificant	Fungi	Ascomycota	Dothideomycetes	Pleosporales	Leptosphaeriaceae	Plenodomus	Plenodomus_biglobosus
ASV133	-7.95407	0.0915541	0.327581	phr1_phl1_low+Pi_vs_Col_0_low+Pi	InterGenotype	NotSignificant	Fungi	Ascomycota	Dothideomycetes	Pleosporales	Leptosphaeriaceae	Plenodomus	Plenodomus_biglobosus
ASV133	3.31512	0.369998	0.81669	phf1_low_vs_Col_0_low	InterGenotype	NotSignificant	Fungi	Ascomycota	Dothideomycetes	Pleosporales	Leptosphaeriaceae	Plenodomus	Plenodomus_biglobosus
ASV135	5.19659	0.114114	0.332834	low_Pi_vs_low	Col-0	NotSignificant	Fungi	Ascomycota	Dothideomycetes	Capnodiales	Teratosphaeriaceae	Devriesia	Devriesia_sp
ASV135	0.420843	0.890323	0.99972	low_Pi_vs_low	phf1	NotSignificant	Fungi	Ascomycota	Dothideomycetes	Capnodiales	Teratosphaeriaceae	Devriesia	Devriesia_sp
ASV135	-0.680913	0.838794	1	low_Pi_vs_low	phr1/phl1	NotSignificant	Fungi	Ascomycota	Dothideomycetes	Capnodiales	Teratosphaeriaceae	Devriesia	Devriesia_sp
ASV135	3.71266	0.202771	0.534181	phf1_low_vs_Col_0_low	InterGenotype	NotSignificant	Fungi	Ascomycota	Dothideomycetes	Capnodiales	Teratosphaeriaceae	Devriesia	Devriesia_sp
ASV135	6.7384	0.0216878	0.0860896	phr1_phl1_low_vs_Col_0_low	InterGenotype	phr1/phl1	Fungi	Ascomycota	Dothideomycetes	Capnodiales	Teratosphaeriaceae	Devriesia	Devriesia_sp
ASV135	-1.92399	0.583022	0.805113	phf1_low+Pi_vs_phr1/phl1_low+Pi	InterGenotype	NotSignificant	Fungi	Ascomycota	Dothideomycetes	Capnodiales	Teratosphaeriaceae	Devriesia	Devriesia_sp
ASV135	0.860899	0.814095	1	phr1_phl1_low+Pi_vs_Col_0_low+Pi	InterGenotype	NotSignificant	Fungi	Ascomycota	Dothideomycetes	Capnodiales	Teratosphaeriaceae	Devriesia	Devriesia_sp
ASV135	-1.06309	0.757537	1	phf1_low+Pi_vs_Col_0_low+Pi	InterGenotype	NotSignificant	Fungi	Ascomycota	Dothideomycetes	Capnodiales	Teratosphaeriaceae	Devriesia	Devriesia_sp
ASV135	-3.02575	0.296834	0.817128	phf1_low_vs_phr1/phl1_low	InterGenotype	NotSignificant	Fungi	Ascomycota	Dothideomycetes	Capnodiales	Teratosphaeriaceae	Devriesia	Devriesia_sp
ASV138	-19.5713	0.000338217	0.00218061	low_Pi_vs_low	Col-0	low	Fungi	Basidiomycota	Pucciniomycetes	Platygloeales	Platygloeales_unclassified	Platygloeales_unclassified	Platygloeales_unclassified
ASV138	28.2305	4.47482e-08	6.85207e-07	low_Pi_vs_low	phf1	low+Pi	Fungi	Basidiomycota	Pucciniomycetes	Platygloeales	Platygloeales_unclassified	Platygloeales_unclassified	Platygloeales_unclassified
ASV138	30.6699	4.43745e-08	2.93831e-07	low_Pi_vs_low	phr1/phl1	low+Pi	Fungi	Basidiomycota	Pucciniomycetes	Platygloeales	Platygloeales_unclassified	Platygloeales_unclassified	Platygloeales_unclassified
ASV138	33.359	5.37277e-08	6.26823e-07	phr1_phl1_low+Pi_vs_Col_0_low+Pi	InterGenotype	phr1/phl1	Fungi	Basidiomycota	Pucciniomycetes	Platygloeales	Platygloeales_unclassified	Platygloeales_unclassified	Platygloeales_unclassified
ASV138	-7.27713	0.218181	0.465127	phf1_low+Pi_vs_phr1/phl1_low+Pi	InterGenotype	NotSignificant	Fungi	Basidiomycota	Pucciniomycetes	Platygloeales	Platygloeales_unclassified	Platygloeales_unclassified	Platygloeales_unclassified
ASV138	-16.8823	0.000518555	0.00282324	phr1_phl1_low_vs_Col_0_low	InterGenotype	Col-0	Fungi	Basidiomycota	Pucciniomycetes	Platygloeales	Platygloeales_unclassified	Platygloeales_unclassified	Platygloeales_unclassified
ASV138	0	1	1	phf1_low_vs_phr1/phl1_low	InterGenotype	NotSignificant	Fungi	Basidiomycota	Pucciniomycetes	Platygloeales	Platygloeales_unclassified	Platygloeales_unclassified	Platygloeales_unclassified
ASV138	-21.72	5.33171e-06	6.53134e-05	phf1_low_vs_Col_0_low	InterGenotype	Col-0	Fungi	Basidiomycota	Pucciniomycetes	Platygloeales	Platygloeales_unclassified	Platygloeales_unclassified	Platygloeales_unclassified
ASV138	26.0818	8.47319e-06	0.000101242	phf1_low+Pi_vs_Col_0_low+Pi	InterGenotype	phf1	Fungi	Basidiomycota	Pucciniomycetes	Platygloeales	Platygloeales_unclassified	Platygloeales_unclassified	Platygloeales_unclassified
ASV140	12.5169	0.0136594	0.0587113	low_Pi_vs_low	Col-0	low+Pi	Fungi	Olpidiomycota	Olpidiomycetes	Olpidiales	Olpidiaceae	Olpidium	Olpidium_brassicae
ASV140	16.0433	0.000952163	0.003888	low_Pi_vs_low	phf1	low+Pi	Fungi	Olpidiomycota	Olpidiomycetes	Olpidiales	Olpidiaceae	Olpidium	Olpidium_brassicae
ASV140	31.3857	2.54915e-09	2.01465e-08	low_Pi_vs_low	phr1/phl1	low+Pi	Fungi	Olpidiomycota	Olpidiomycetes	Olpidiales	Olpidiaceae	Olpidium	Olpidium_brassicae
ASV140	-13.6986	0.0131843	0.0718711	phf1_low+Pi_vs_phr1/phl1_low+Pi	InterGenotype	phr1/phl1	Fungi	Olpidiomycota	Olpidiomycetes	Olpidiales	Olpidiaceae	Olpidium	Olpidium_brassicae
ASV140	-18.4252	4.17709e-05	0.000319809	phf1_low_vs_Col_0_low	InterGenotype	Col-0	Fungi	Olpidiomycota	Olpidiomycetes	Olpidiales	Olpidiaceae	Olpidium	Olpidium_brassicae
ASV140	-1.20013	0.833468	1	phr1_phl1_low+Pi_vs_Col_0_low+Pi	InterGenotype	NotSignificant	Fungi	Olpidiomycota	Olpidiomycetes	Olpidiales	Olpidiaceae	Olpidium	Olpidium_brassicae
ASV140	-20.0689	1.19055e-05	0.000108031	phr1_phl1_low_vs_Col_0_low	InterGenotype	Col-0	Fungi	Olpidiomycota	Olpidiomycetes	Olpidiales	Olpidiaceae	Olpidium	Olpidium_brassicae
ASV140	-14.8987	0.00619031	0.0388878	phf1_low+Pi_vs_Col_0_low+Pi	InterGenotype	Col-0	Fungi	Olpidiomycota	Olpidiomycetes	Olpidiales	Olpidiaceae	Olpidium	Olpidium_brassicae
ASV140	0	1	1	phf1_low_vs_phr1/phl1_low	InterGenotype	NotSignificant	Fungi	Olpidiomycota	Olpidiomycetes	Olpidiales	Olpidiaceae	Olpidium	Olpidium_brassicae
ASV141	5.51807	0.292271	0.650967	low_Pi_vs_low	Col-0	NotSignificant	Fungi	Ascomycota	Sordariomycetes	Hypocreales	Nectriaceae	Fusarium	Fusarium_solani
ASV141	-0.059897	0.990352	1	low_Pi_vs_low	phf1	NotSignificant	Fungi	Ascomycota	Sordariomycetes	Hypocreales	Nectriaceae	Fusarium	Fusarium_solani
ASV141	5.19228	0.336332	0.704285	low_Pi_vs_low	phr1/phl1	NotSignificant	Fungi	Ascomycota	Sordariomycetes	Hypocreales	Nectriaceae	Fusarium	Fusarium_solani
ASV141	2.57229	0.660523	1	phr1_phl1_low+Pi_vs_Col_0_low+Pi	InterGenotype	NotSignificant	Fungi	Ascomycota	Sordariomycetes	Hypocreales	Nectriaceae	Fusarium	Fusarium_solani
ASV141	-2.39523	0.667902	0.982388	phf1_low+Pi_vs_Col_0_low+Pi	InterGenotype	NotSignificant	Fungi	Ascomycota	Sordariomycetes	Hypocreales	Nectriaceae	Fusarium	Fusarium_solani
ASV141	3.18274	0.492259	0.928807	phf1_low_vs_Col_0_low	InterGenotype	NotSignificant	Fungi	Ascomycota	Sordariomycetes	Hypocreales	Nectriaceae	Fusarium	Fusarium_solani
ASV141	0	1	1	phr1_phl1_low_vs_Col_0_low	InterGenotype	NotSignificant	Fungi	Ascomycota	Sordariomycetes	Hypocreales	Nectriaceae	Fusarium	Fusarium_solani
ASV141	0.284666	0.951787	1	phf1_low_vs_phr1/phl1_low	InterGenotype	NotSignificant	Fungi	Ascomycota	Sordariomycetes	Hypocreales	Nectriaceae	Fusarium	Fusarium_solani
ASV141	-4.96752	0.380595	0.639622	phf1_low+Pi_vs_phr1/phl1_low+Pi	InterGenotype	NotSignificant	Fungi	Ascomycota	Sordariomycetes	Hypocreales	Nectriaceae	Fusarium	Fusarium_solani
ASV143	13.3588	0.014248	0.0591655	low_Pi_vs_low	Col-0	low+Pi	Fungi	Ascomycota	Laboulbeniomycetes	Pyxidiophorales	unidentified	unidentified	Pyxidiophorales_sp
ASV143	27.9531	6.07434e-08	8.01488e-07	low_Pi_vs_low	phf1	low+Pi	Fungi	Ascomycota	Laboulbeniomycetes	Pyxidiophorales	unidentified	unidentified	Pyxidiophorales_sp
ASV143	42.9726	2.2877e-14	8.00693e-13	low_Pi_vs_low	phr1/phl1	low+Pi	Fungi	Ascomycota	Laboulbeniomycetes	Pyxidiophorales	unidentified	unidentified	Pyxidiophorales_sp
ASV143	0	1	1	phf1_low_vs_phr1/phl1_low	InterGenotype	NotSignificant	Fungi	Ascomycota	Laboulbeniomycetes	Pyxidiophorales	unidentified	unidentified	Pyxidiophorales_sp
ASV143	0	1	1	phr1_phl1_low_vs_Col_0_low	InterGenotype	NotSignificant	Fungi	Ascomycota	Laboulbeniomycetes	Pyxidiophorales	unidentified	unidentified	Pyxidiophorales_sp
ASV143	0	1	1	phf1_low_vs_Col_0_low	InterGenotype	NotSignificant	Fungi	Ascomycota	Laboulbeniomycetes	Pyxidiophorales	unidentified	unidentified	Pyxidiophorales_sp
ASV143	-13.236	0.025577	0.113934	phf1_low+Pi_vs_phr1/phl1_low+Pi	InterGenotype	NotSignificant	Fungi	Ascomycota	Laboulbeniomycetes	Pyxidiophorales	unidentified	unidentified	Pyxidiophorales_sp
ASV143	3.40521	0.559443	0.945559	phf1_low+Pi_vs_Col_0_low+Pi	InterGenotype	NotSignificant	Fungi	Ascomycota	Laboulbeniomycetes	Pyxidiophorales	unidentified	unidentified	Pyxidiophorales_sp
ASV143	16.6412	0.00675543	0.0367796	phr1_phl1_low+Pi_vs_Col_0_low+Pi	InterGenotype	phr1/phl1	Fungi	Ascomycota	Laboulbeniomycetes	Pyxidiophorales	unidentified	unidentified	Pyxidiophorales_sp
ASV144	9.96595	0.0140474	0.0591655	low_Pi_vs_low	Col-0	low+Pi	Fungi	Ascomycota	Dothideomycetes	Pleosporales	Thyridariaceae	Roussoella	Roussoella_sp
ASV144	1.57954	0.681626	0.938193	low_Pi_vs_low	phf1	low+Pi	Fungi	Ascomycota	Dothideomycetes	Pleosporales	Thyridariaceae	Roussoella	Roussoella_sp
ASV144	9.66773	0.0200753	0.0683117	low_Pi_vs_low	phr1/phl1	low+Pi	Fungi	Ascomycota	Dothideomycetes	Pleosporales	Thyridariaceae	Roussoella	Roussoella_sp
ASV144	-1.84439	0.670792	0.982388	phf1_low+Pi_vs_Col_0_low+Pi	InterGenotype	NotSignificant	Fungi	Ascomycota	Dothideomycetes	Pleosporales	Thyridariaceae	Roussoella	Roussoella_sp
ASV144	2.2958	0.609738	1	phr1_phl1_low+Pi_vs_Col_0_low+Pi	InterGenotype	NotSignificant	Fungi	Ascomycota	Dothideomycetes	Pleosporales	Thyridariaceae	Roussoella	Roussoella_sp
ASV144	2.59403	0.480515	0.894278	phr1_phl1_low_vs_Col_0_low	InterGenotype	NotSignificant	Fungi	Ascomycota	Dothideomycetes	Pleosporales	Thyridariaceae	Roussoella	Roussoella_sp
ASV144	6.54203	0.0691752	0.232163	phf1_low_vs_Col_0_low	InterGenotype	NotSignificant	Fungi	Ascomycota	Dothideomycetes	Pleosporales	Thyridariaceae	Roussoella	Roussoella_sp
ASV144	-4.14019	0.341866	0.619632	phf1_low+Pi_vs_phr1/phl1_low+Pi	InterGenotype	NotSignificant	Fungi	Ascomycota	Dothideomycetes	Pleosporales	Thyridariaceae	Roussoella	Roussoella_sp
ASV144	3.948	0.279828	0.788023	phf1_low_vs_phr1/phl1_low	InterGenotype	NotSignificant	Fungi	Ascomycota	Dothideomycetes	Pleosporales	Thyridariaceae	Roussoella	Roussoella_sp
ASV145	3.04199	0.222302	0.541841	low_Pi_vs_low	Col-0	NotSignificant	Fungi	Zoopagomycota	Zoopagomycetes	Zoopagales	Piptocephalidaceae	Syncephalis	Syncephalis_sp
ASV145	2.3348	0.336566	0.732182	low_Pi_vs_low	phf1	NotSignificant	Fungi	Zoopagomycota	Zoopagomycetes	Zoopagales	Piptocephalidaceae	Syncephalis	Syncephalis_sp
ASV145	0.328676	0.898642	1	low_Pi_vs_low	phr1/phl1	NotSignificant	Fungi	Zoopagomycota	Zoopagomycetes	Zoopagales	Piptocephalidaceae	Syncephalis	Syncephalis_sp
ASV145	-1.78479	0.431874	0.874456	phf1_low_vs_Col_0_low	InterGenotype	NotSignificant	Fungi	Zoopagomycota	Zoopagomycetes	Zoopagales	Piptocephalidaceae	Syncephalis	Syncephalis_sp
ASV145	-2.8706	0.289465	0.571927	phf1_low+Pi_vs_phr1/phl1_low+Pi	InterGenotype	NotSignificant	Fungi	Zoopagomycota	Zoopagomycetes	Zoopagales	Piptocephalidaceae	Syncephalis	Syncephalis_sp
ASV145	-4.87673	0.0353097	0.160202	phf1_low_vs_phr1/phl1_low	InterGenotype	NotSignificant	Fungi	Zoopagomycota	Zoopagomycetes	Zoopagales	Piptocephalidaceae	Syncephalis	Syncephalis_sp
ASV145	0.378622	0.892569	1	phr1_phl1_low+Pi_vs_Col_0_low+Pi	InterGenotype	NotSignificant	Fungi	Zoopagomycota	Zoopagomycetes	Zoopagales	Piptocephalidaceae	Syncephalis	Syncephalis_sp
ASV145	-2.49198	0.350525	0.810175	phf1_low+Pi_vs_Col_0_low+Pi	InterGenotype	NotSignificant	Fungi	Zoopagomycota	Zoopagomycetes	Zoopagales	Piptocephalidaceae	Syncephalis	Syncephalis_sp
ASV145	3.09194	0.167979	0.44004	phr1_phl1_low_vs_Col_0_low	InterGenotype	NotSignificant	Fungi	Zoopagomycota	Zoopagomycetes	Zoopagales	Piptocephalidaceae	Syncephalis	Syncephalis_sp
ASV146	-27.5344	2.15911e-07	3.52655e-06	low_Pi_vs_low	Col-0	low	Fungi	Basidiomycota	Pucciniomycetes	Platygloeales	Platygloeales_unclassified	Platygloeales_unclassified	Platygloeales_unclassified
ASV146	-17.9704	0.000381217	0.00176223	low_Pi_vs_low	phf1	low	Fungi	Basidiomycota	Pucciniomycetes	Platygloeales	Platygloeales_unclassified	Platygloeales_unclassified	Platygloeales_unclassified
ASV146	-2.81431	0.604301	0.931155	low_Pi_vs_low	phr1/phl1	low	Fungi	Basidiomycota	Pucciniomycetes	Platygloeales	Platygloeales_unclassified	Platygloeales_unclassified	Platygloeales_unclassified
ASV146	18.5463	0.00196218	0.0111799	phr1_phl1_low+Pi_vs_Col_0_low+Pi	InterGenotype	phr1/phl1	Fungi	Basidiomycota	Pucciniomycetes	Platygloeales	Platygloeales_unclassified	Platygloeales_unclassified	Platygloeales_unclassified
ASV146	0	1	1	phf1_low+Pi_vs_Col_0_low+Pi	InterGenotype	NotSignificant	Fungi	Basidiomycota	Pucciniomycetes	Platygloeales	Platygloeales_unclassified	Platygloeales_unclassified	Platygloeales_unclassified
ASV146	-21.0119	0.000273735	0.00279437	phf1_low+Pi_vs_phr1/phl1_low+Pi	InterGenotype	phr1/phl1	Fungi	Basidiomycota	Pucciniomycetes	Platygloeales	Platygloeales_unclassified	Platygloeales_unclassified	Platygloeales_unclassified
ASV146	-5.85575	0.215327	0.694786	phf1_low_vs_phr1/phl1_low	InterGenotype	NotSignificant	Fungi	Basidiomycota	Pucciniomycetes	Platygloeales	Platygloeales_unclassified	Platygloeales_unclassified	Platygloeales_unclassified
ASV146	-12.0296	0.00901699	0.0362158	phf1_low_vs_Col_0_low	InterGenotype	Col-0	Fungi	Basidiomycota	Pucciniomycetes	Platygloeales	Platygloeales_unclassified	Platygloeales_unclassified	Platygloeales_unclassified
ASV146	-6.17382	0.187177	0.482719	phr1_phl1_low_vs_Col_0_low	InterGenotype	NotSignificant	Fungi	Basidiomycota	Pucciniomycetes	Platygloeales	Platygloeales_unclassified	Platygloeales_unclassified	Platygloeales_unclassified
ASV147	-0.0186283	0.997252	1	low_Pi_vs_low	Col-0	NotSignificant	Fungi	Ascomycota	Leotiomycetes	Thelebolales	Pseudeurotiaceae	Pseudogymnoascus	Pseudogymnoascus_unclassified
ASV147	0.0801124	0.987447	1	low_Pi_vs_low	phf1	NotSignificant	Fungi	Ascomycota	Leotiomycetes	Thelebolales	Pseudeurotiaceae	Pseudogymnoascus	Pseudogymnoascus_unclassified
ASV147	-0.505588	0.927898	1	low_Pi_vs_low	phr1/phl1	NotSignificant	Fungi	Ascomycota	Leotiomycetes	Thelebolales	Pseudeurotiaceae	Pseudogymnoascus	Pseudogymnoascus_unclassified
ASV147	0.921894	0.848185	1	phr1_phl1_low_vs_Col_0_low	InterGenotype	NotSignificant	Fungi	Ascomycota	Leotiomycetes	Thelebolales	Pseudeurotiaceae	Pseudogymnoascus	Pseudogymnoascus_unclassified
ASV147	0.802106	0.889734	1	phf1_low+Pi_vs_Col_0_low+Pi	InterGenotype	NotSignificant	Fungi	Ascomycota	Leotiomycetes	Thelebolales	Pseudeurotiaceae	Pseudogymnoascus	Pseudogymnoascus_unclassified
ASV147	-0.218529	0.963818	1	phf1_low_vs_phr1/phl1_low	InterGenotype	NotSignificant	Fungi	Ascomycota	Leotiomycetes	Thelebolales	Pseudeurotiaceae	Pseudogymnoascus	Pseudogymnoascus_unclassified
ASV147	0.703365	0.881824	1	phf1_low_vs_Col_0_low	InterGenotype	NotSignificant	Fungi	Ascomycota	Leotiomycetes	Thelebolales	Pseudeurotiaceae	Pseudogymnoascus	Pseudogymnoascus_unclassified
ASV147	0.434934	0.943228	1	phr1_phl1_low+Pi_vs_Col_0_low+Pi	InterGenotype	NotSignificant	Fungi	Ascomycota	Leotiomycetes	Thelebolales	Pseudeurotiaceae	Pseudogymnoascus	Pseudogymnoascus_unclassified
ASV147	0.367172	0.950224	1	phf1_low+Pi_vs_phr1/phl1_low+Pi	InterGenotype	NotSignificant	Fungi	Ascomycota	Leotiomycetes	Thelebolales	Pseudeurotiaceae	Pseudogymnoascus	Pseudogymnoascus_unclassified
ASV148	5.87134	0.243303	0.571351	low_Pi_vs_low	Col-0	NotSignificant	Fungi	Ascomycota	Sordariomycetes	Hypocreales	Nectriaceae	Fusarium	Fusarium_unclassified
ASV148	3.48736	0.464791	0.869266	low_Pi_vs_low	phf1	NotSignificant	Fungi	Ascomycota	Sordariomycetes	Hypocreales	Nectriaceae	Fusarium	Fusarium_unclassified
ASV148	-5.53581	0.288501	0.648727	low_Pi_vs_low	phr1/phl1	NotSignificant	Fungi	Ascomycota	Sordariomycetes	Hypocreales	Nectriaceae	Fusarium	Fusarium_unclassified
ASV148	-0.704814	0.873907	1	phf1_low_vs_Col_0_low	InterGenotype	NotSignificant	Fungi	Ascomycota	Sordariomycetes	Hypocreales	Nectriaceae	Fusarium	Fusarium_unclassified
ASV148	4.56397	0.311072	0.68047	phr1_phl1_low_vs_Col_0_low	InterGenotype	NotSignificant	Fungi	Ascomycota	Sordariomycetes	Hypocreales	Nectriaceae	Fusarium	Fusarium_unclassified
ASV148	-6.84318	0.228226	0.657518	phr1_phl1_low+Pi_vs_Col_0_low+Pi	InterGenotype	NotSignificant	Fungi	Ascomycota	Sordariomycetes	Hypocreales	Nectriaceae	Fusarium	Fusarium_unclassified
ASV148	-3.08879	0.565206	0.945559	phf1_low+Pi_vs_Col_0_low+Pi	InterGenotype	NotSignificant	Fungi	Ascomycota	Sordariomycetes	Hypocreales	Nectriaceae	Fusarium	Fusarium_unclassified
ASV148	3.75439	0.493288	0.719378	phf1_low+Pi_vs_phr1/phl1_low+Pi	InterGenotype	NotSignificant	Fungi	Ascomycota	Sordariomycetes	Hypocreales	Nectriaceae	Fusarium	Fusarium_unclassified
ASV148	-5.26879	0.243392	0.745387	phf1_low_vs_phr1/phl1_low	InterGenotype	NotSignificant	Fungi	Ascomycota	Sordariomycetes	Hypocreales	Nectriaceae	Fusarium	Fusarium_unclassified
ASV149	3.5794	0.401138	0.804239	low_Pi_vs_low	Col-0	NotSignificant	Fungi	Mortierellomycota	Mortierellomycetes	Mortierellales	Mortierellaceae	Mortierella	Mortierella_elongata
ASV149	0.738663	0.854126	0.991758	low_Pi_vs_low	phf1	NotSignificant	Fungi	Mortierellomycota	Mortierellomycetes	Mortierellales	Mortierellaceae	Mortierella	Mortierella_elongata
ASV149	4.5006	0.305295	0.661924	low_Pi_vs_low	phr1/phl1	NotSignificant	Fungi	Mortierellomycota	Mortierellomycetes	Mortierellales	Mortierellaceae	Mortierella	Mortierella_elongata
ASV149	-1.18739	0.793447	1	phf1_low+Pi_vs_Col_0_low+Pi	InterGenotype	NotSignificant	Fungi	Mortierellomycota	Mortierellomycetes	Mortierellales	Mortierellaceae	Mortierella	Mortierella_elongata
ASV149	1.65334	0.660283	1	phf1_low_vs_Col_0_low	InterGenotype	NotSignificant	Fungi	Mortierellomycota	Mortierellomycetes	Mortierellales	Mortierellaceae	Mortierella	Mortierella_elongata
ASV149	-4.07472	0.374656	0.639622	phf1_low+Pi_vs_phr1/phl1_low+Pi	InterGenotype	NotSignificant	Fungi	Mortierellomycota	Mortierellomycetes	Mortierellales	Mortierellaceae	Mortierella	Mortierella_elongata
ASV149	2.88733	0.544324	1	phr1_phl1_low+Pi_vs_Col_0_low+Pi	InterGenotype	NotSignificant	Fungi	Mortierellomycota	Mortierellomycetes	Mortierellales	Mortierellaceae	Mortierella	Mortierella_elongata
ASV149	-0.312787	0.935218	1	phf1_low_vs_phr1/phl1_low	InterGenotype	NotSignificant	Fungi	Mortierellomycota	Mortierellomycetes	Mortierellales	Mortierellaceae	Mortierella	Mortierella_elongata
ASV149	1.96613	0.609106	1	phr1_phl1_low_vs_Col_0_low	InterGenotype	NotSignificant	Fungi	Mortierellomycota	Mortierellomycetes	Mortierellales	Mortierellaceae	Mortierella	Mortierella_elongata
ASV150	-4.04749	0.453457	0.835316	low_Pi_vs_low	Col-0	NotSignificant	Fungi	Ascomycota	Leotiomycetes	Helotiales	Helotiales_fam_Incertae_sedis	Cadophora	Cadophora_orchidicola
ASV150	37.865	1.60651e-13	1.31198e-11	low_Pi_vs_low	phf1	NotSignificant	Fungi	Ascomycota	Leotiomycetes	Helotiales	Helotiales_fam_Incertae_sedis	Cadophora	Cadophora_orchidicola
ASV150	-30.6768	4.76397e-08	3.07151e-07	low_Pi_vs_low	phr1/phl1	NotSignificant	Fungi	Ascomycota	Leotiomycetes	Helotiales	Helotiales_fam_Incertae_sedis	Cadophora	Cadophora_orchidicola
ASV150	15.8891	0.00611223	0.0388878	phf1_low+Pi_vs_Col_0_low+Pi	InterGenotype	phf1	Fungi	Ascomycota	Leotiomycetes	Helotiales	Helotiales_fam_Incertae_sedis	Cadophora	Cadophora_orchidicola
ASV150	37.4211	2.81194e-10	8.61157e-09	phf1_low+Pi_vs_phr1/phl1_low+Pi	InterGenotype	phf1	Fungi	Ascomycota	Leotiomycetes	Helotiales	Helotiales_fam_Incertae_sedis	Cadophora	Cadophora_orchidicola
ASV150	-31.1207	1.27576e-10	1.64506e-09	phf1_low_vs_phr1/phl1_low	InterGenotype	phr1/phl1	Fungi	Ascomycota	Leotiomycetes	Helotiales	Helotiales_fam_Incertae_sedis	Cadophora	Cadophora_orchidicola
ASV150	-26.0234	4.52275e-08	9.23395e-07	phf1_low_vs_Col_0_low	InterGenotype	Col-0	Fungi	Ascomycota	Leotiomycetes	Helotiales	Helotiales_fam_Incertae_sedis	Cadophora	Cadophora_orchidicola
ASV150	5.09724	0.289447	0.656616	phr1_phl1_low_vs_Col_0_low	InterGenotype	NotSignificant	Fungi	Ascomycota	Leotiomycetes	Helotiales	Helotiales_fam_Incertae_sedis	Cadophora	Cadophora_orchidicola
ASV150	-21.532	0.000442059	0.00292715	phr1_phl1_low+Pi_vs_Col_0_low+Pi	InterGenotype	Col-0	Fungi	Ascomycota	Leotiomycetes	Helotiales	Helotiales_fam_Incertae_sedis	Cadophora	Cadophora_orchidicola
ASV151	2.34217	0.533896	0.87184	low_Pi_vs_low	Col-0	NotSignificant	Fungi	Ascomycota	Leotiomycetes	Thelebolales	Pseudeurotiaceae	Pseudeurotium	Pseudeurotium_ovale
ASV151	16.9589	3.0302e-06	2.18353e-05	low_Pi_vs_low	phf1	NotSignificant	Fungi	Ascomycota	Leotiomycetes	Thelebolales	Pseudeurotiaceae	Pseudeurotium	Pseudeurotium_ovale
ASV151	27.3759	3.20372e-12	5.23275e-11	low_Pi_vs_low	phr1/phl1	NotSignificant	Fungi	Ascomycota	Leotiomycetes	Thelebolales	Pseudeurotiaceae	Pseudeurotium	Pseudeurotium_ovale
ASV151	-19.0672	1.58241e-08	4.30768e-07	phf1_low_vs_Col_0_low	InterGenotype	Col-0	Fungi	Ascomycota	Leotiomycetes	Thelebolales	Pseudeurotiaceae	Pseudeurotium	Pseudeurotium_ovale
ASV151	-4.4505	0.269175	0.716823	phf1_low+Pi_vs_Col_0_low+Pi	InterGenotype	NotSignificant	Fungi	Ascomycota	Leotiomycetes	Thelebolales	Pseudeurotiaceae	Pseudeurotium	Pseudeurotium_ovale
ASV151	5.67557	0.179305	0.551453	phr1_phl1_low+Pi_vs_Col_0_low+Pi	InterGenotype	NotSignificant	Fungi	Ascomycota	Leotiomycetes	Thelebolales	Pseudeurotiaceae	Pseudeurotium	Pseudeurotium_ovale
ASV151	-19.3582	1.66883e-08	4.54292e-07	phr1_phl1_low_vs_Col_0_low	InterGenotype	Col-0	Fungi	Ascomycota	Leotiomycetes	Thelebolales	Pseudeurotiaceae	Pseudeurotium	Pseudeurotium_ovale
ASV151	0	1	1	phf1_low_vs_phr1/phl1_low	InterGenotype	NotSignificant	Fungi	Ascomycota	Leotiomycetes	Thelebolales	Pseudeurotiaceae	Pseudeurotium	Pseudeurotium_ovale
ASV151	-10.1261	0.0132008	0.0718711	phf1_low+Pi_vs_phr1/phl1_low+Pi	InterGenotype	phr1/phl1	Fungi	Ascomycota	Leotiomycetes	Thelebolales	Pseudeurotiaceae	Pseudeurotium	Pseudeurotium_ovale
ASV152	2.81317	0.600108	0.894501	low_Pi_vs_low	Col-0	NotSignificant	Fungi	Ascomycota	Sordariomycetes	Hypocreales	Bionectriaceae	Clonostachys	Clonostachys_rosea
ASV152	-0.678402	0.89412	0.99972	low_Pi_vs_low	phf1	NotSignificant	Fungi	Ascomycota	Sordariomycetes	Hypocreales	Bionectriaceae	Clonostachys	Clonostachys_rosea
ASV152	0	1	1	low_Pi_vs_low	phr1/phl1	NotSignificant	Fungi	Ascomycota	Sordariomycetes	Hypocreales	Bionectriaceae	Clonostachys	Clonostachys_rosea
ASV152	19.2031	0.00119825	0.00978571	phf1_low+Pi_vs_phr1/phl1_low+Pi	InterGenotype	phf1	Fungi	Ascomycota	Sordariomycetes	Hypocreales	Bionectriaceae	Clonostachys	Clonostachys_rosea
ASV152	-1.55543	0.786927	1	phf1_low+Pi_vs_Col_0_low+Pi	InterGenotype	NotSignificant	Fungi	Ascomycota	Sordariomycetes	Hypocreales	Bionectriaceae	Clonostachys	Clonostachys_rosea
ASV152	-20.3681	2.56355e-05	0.000196734	phr1_phl1_low_vs_Col_0_low	InterGenotype	Col-0	Fungi	Ascomycota	Sordariomycetes	Hypocreales	Bionectriaceae	Clonostachys	Clonostachys_rosea
ASV152	1.93614	0.681633	1	phf1_low_vs_Col_0_low	InterGenotype	NotSignificant	Fungi	Ascomycota	Sordariomycetes	Hypocreales	Bionectriaceae	Clonostachys	Clonostachys_rosea
ASV152	22.3042	4.03422e-06	3.0887e-05	phf1_low_vs_phr1/phl1_low	InterGenotype	phf1	Fungi	Ascomycota	Sordariomycetes	Hypocreales	Bionectriaceae	Clonostachys	Clonostachys_rosea
ASV152	-20.7585	0.000685769	0.00430804	phr1_phl1_low+Pi_vs_Col_0_low+Pi	InterGenotype	Col-0	Fungi	Ascomycota	Sordariomycetes	Hypocreales	Bionectriaceae	Clonostachys	Clonostachys_rosea
ASV153	10.6205	0.00276311	0.0147166	low_Pi_vs_low	Col-0	low+Pi	Fungi	Ascomycota	Sordariomycetes	Sordariomycetes_unclassified	Sordariomycetes_unclassified	Sordariomycetes_unclassified	Sordariomycetes_unclassified
ASV153	7.7231	0.0218509	0.0775864	low_Pi_vs_low	phf1	low+Pi	Fungi	Ascomycota	Sordariomycetes	Sordariomycetes_unclassified	Sordariomycetes_unclassified	Sordariomycetes_unclassified	Sordariomycetes_unclassified
ASV153	-2.52858	0.490448	0.864459	low_Pi_vs_low	phr1/phl1	low	Fungi	Ascomycota	Sordariomycetes	Sordariomycetes_unclassified	Sordariomycetes_unclassified	Sordariomycetes_unclassified	Sordariomycetes_unclassified
ASV153	8.30511	0.00961744	0.0420763	phr1_phl1_low_vs_Col_0_low	InterGenotype	phr1/phl1	Fungi	Ascomycota	Sordariomycetes	Sordariomycetes_unclassified	Sordariomycetes_unclassified	Sordariomycetes_unclassified	Sordariomycetes_unclassified
ASV153	-2.93559	0.431251	0.889513	phf1_low+Pi_vs_Col_0_low+Pi	InterGenotype	NotSignificant	Fungi	Ascomycota	Sordariomycetes	Sordariomycetes_unclassified	Sordariomycetes_unclassified	Sordariomycetes_unclassified	Sordariomycetes_unclassified
ASV153	-0.0381563	0.9905	1	phf1_low_vs_Col_0_low	InterGenotype	NotSignificant	Fungi	Ascomycota	Sordariomycetes	Sordariomycetes_unclassified	Sordariomycetes_unclassified	Sordariomycetes_unclassified	Sordariomycetes_unclassified
ASV153	-8.34326	0.00940633	0.046091	phf1_low_vs_phr1/phl1_low	InterGenotype	phr1/phl1	Fungi	Ascomycota	Sordariomycetes	Sordariomycetes_unclassified	Sordariomycetes_unclassified	Sordariomycetes_unclassified	Sordariomycetes_unclassified
ASV153	1.90841	0.619178	0.813572	phf1_low+Pi_vs_phr1/phl1_low+Pi	InterGenotype	NotSignificant	Fungi	Ascomycota	Sordariomycetes	Sordariomycetes_unclassified	Sordariomycetes_unclassified	Sordariomycetes_unclassified	Sordariomycetes_unclassified
ASV153	-4.84399	0.222035	0.649607	phr1_phl1_low+Pi_vs_Col_0_low+Pi	InterGenotype	NotSignificant	Fungi	Ascomycota	Sordariomycetes	Sordariomycetes_unclassified	Sordariomycetes_unclassified	Sordariomycetes_unclassified	Sordariomycetes_unclassified
ASV154	9.56513	0.0765894	0.250192	low_Pi_vs_low	Col-0	NotSignificant	Fungi	Chytridiomycota	Chytridiomycota_unclassified	Chytridiomycota_unclassified	Chytridiomycota_unclassified	Chytridiomycota_unclassified	Chytridiomycota_unclassified
ASV154	7.90965	0.123159	0.360727	low_Pi_vs_low	phf1	NotSignificant	Fungi	Chytridiomycota	Chytridiomycota_unclassified	Chytridiomycota_unclassified	Chytridiomycota_unclassified	Chytridiomycota_unclassified	Chytridiomycota_unclassified
ASV154	16.0784	0.00426623	0.0163317	low_Pi_vs_low	phr1/phl1	NotSignificant	Fungi	Chytridiomycota	Chytridiomycota_unclassified	Chytridiomycota_unclassified	Chytridiomycota_unclassified	Chytridiomycota_unclassified	Chytridiomycota_unclassified
ASV154	-8.64471	0.136939	0.514476	phf1_low+Pi_vs_Col_0_low+Pi	InterGenotype	NotSignificant	Fungi	Chytridiomycota	Chytridiomycota_unclassified	Chytridiomycota_unclassified	Chytridiomycota_unclassified	Chytridiomycota_unclassified	Chytridiomycota_unclassified
ASV154	7.50142	0.20336	0.448857	phf1_low+Pi_vs_phr1/phl1_low+Pi	InterGenotype	NotSignificant	Fungi	Chytridiomycota	Chytridiomycota_unclassified	Chytridiomycota_unclassified	Chytridiomycota_unclassified	Chytridiomycota_unclassified	Chytridiomycota_unclassified
ASV154	-16.1461	0.00825473	0.0439654	phr1_phl1_low+Pi_vs_Col_0_low+Pi	InterGenotype	Col-0	Fungi	Chytridiomycota	Chytridiomycota_unclassified	Chytridiomycota_unclassified	Chytridiomycota_unclassified	Chytridiomycota_unclassified	Chytridiomycota_unclassified
ASV154	15.6701	0.00127693	0.00680103	phf1_low_vs_phr1/phl1_low	InterGenotype	phf1	Fungi	Chytridiomycota	Chytridiomycota_unclassified	Chytridiomycota_unclassified	Chytridiomycota_unclassified	Chytridiomycota_unclassified	Chytridiomycota_unclassified
ASV154	-6.98922	0.140326	0.399766	phf1_low_vs_Col_0_low	InterGenotype	NotSignificant	Fungi	Chytridiomycota	Chytridiomycota_unclassified	Chytridiomycota_unclassified	Chytridiomycota_unclassified	Chytridiomycota_unclassified	Chytridiomycota_unclassified
ASV154	-22.6593	2.94118e-06	3.27541e-05	phr1_phl1_low_vs_Col_0_low	InterGenotype	Col-0	Fungi	Chytridiomycota	Chytridiomycota_unclassified	Chytridiomycota_unclassified	Chytridiomycota_unclassified	Chytridiomycota_unclassified	Chytridiomycota_unclassified
ASV157	-8.42417	0.119804	0.341301	low_Pi_vs_low	Col-0	NotSignificant	Fungi	Ascomycota	Dothideomycetes	Pleosporales	Pleosporales_unclassified	Pleosporales_unclassified	Pleosporales_unclassified
ASV157	-20.6459	6.08531e-05	0.000317213	low_Pi_vs_low	phf1	NotSignificant	Fungi	Ascomycota	Dothideomycetes	Pleosporales	Pleosporales_unclassified	Pleosporales_unclassified	Pleosporales_unclassified
ASV157	-5.53153	0.32413	0.690537	low_Pi_vs_low	phr1/phl1	NotSignificant	Fungi	Ascomycota	Dothideomycetes	Pleosporales	Pleosporales_unclassified	Pleosporales_unclassified	Pleosporales_unclassified
ASV157	-9.35409	0.0477536	0.167138	phf1_low_vs_Col_0_low	InterGenotype	NotSignificant	Fungi	Ascomycota	Dothideomycetes	Pleosporales	Pleosporales_unclassified	Pleosporales_unclassified	Pleosporales_unclassified
ASV157	-4.06672	0.507779	1	phr1_phl1_low+Pi_vs_Col_0_low+Pi	InterGenotype	NotSignificant	Fungi	Ascomycota	Dothideomycetes	Pleosporales	Pleosporales_unclassified	Pleosporales_unclassified	Pleosporales_unclassified
ASV157	-2.39473	0.620061	1	phf1_low_vs_phr1/phl1_low	InterGenotype	NotSignificant	Fungi	Ascomycota	Dothideomycetes	Pleosporales	Pleosporales_unclassified	Pleosporales_unclassified	Pleosporales_unclassified
ASV157	-17.5091	0.0031802	0.0236106	phf1_low+Pi_vs_phr1/phl1_low+Pi	InterGenotype	phr1/phl1	Fungi	Ascomycota	Dothideomycetes	Pleosporales	Pleosporales_unclassified	Pleosporales_unclassified	Pleosporales_unclassified
ASV157	-6.95936	0.148326	0.4177	phr1_phl1_low_vs_Col_0_low	InterGenotype	NotSignificant	Fungi	Ascomycota	Dothideomycetes	Pleosporales	Pleosporales_unclassified	Pleosporales_unclassified	Pleosporales_unclassified
ASV157	-21.5758	0.000222626	0.00202013	phf1_low+Pi_vs_Col_0_low+Pi	InterGenotype	Col-0	Fungi	Ascomycota	Dothideomycetes	Pleosporales	Pleosporales_unclassified	Pleosporales_unclassified	Pleosporales_unclassified
ASV158	1.55542	0.658008	0.911248	low_Pi_vs_low	Col-0	NotSignificant	Fungi	Ascomycota	Ascomycota_unclassified	Ascomycota_unclassified	Ascomycota_unclassified	Ascomycota_unclassified	Ascomycota_unclassified
ASV158	0.252569	0.939047	1	low_Pi_vs_low	phf1	NotSignificant	Fungi	Ascomycota	Ascomycota_unclassified	Ascomycota_unclassified	Ascomycota_unclassified	Ascomycota_unclassified	Ascomycota_unclassified
ASV158	-0.616439	0.865002	1	low_Pi_vs_low	phr1/phl1	NotSignificant	Fungi	Ascomycota	Ascomycota_unclassified	Ascomycota_unclassified	Ascomycota_unclassified	Ascomycota_unclassified	Ascomycota_unclassified
ASV158	0.681453	0.827916	1	phr1_phl1_low_vs_Col_0_low	InterGenotype	NotSignificant	Fungi	Ascomycota	Ascomycota_unclassified	Ascomycota_unclassified	Ascomycota_unclassified	Ascomycota_unclassified	Ascomycota_unclassified
ASV158	-0.0556527	0.988252	1	phf1_low+Pi_vs_phr1/phl1_low+Pi	InterGenotype	NotSignificant	Fungi	Ascomycota	Ascomycota_unclassified	Ascomycota_unclassified	Ascomycota_unclassified	Ascomycota_unclassified	Ascomycota_unclassified
ASV158	-0.243207	0.936915	1	phf1_low_vs_Col_0_low	InterGenotype	NotSignificant	Fungi	Ascomycota	Ascomycota_unclassified	Ascomycota_unclassified	Ascomycota_unclassified	Ascomycota_unclassified	Ascomycota_unclassified
ASV158	-1.4904	0.70664	1	phr1_phl1_low+Pi_vs_Col_0_low+Pi	InterGenotype	NotSignificant	Fungi	Ascomycota	Ascomycota_unclassified	Ascomycota_unclassified	Ascomycota_unclassified	Ascomycota_unclassified	Ascomycota_unclassified
ASV158	-1.54606	0.680954	0.984358	phf1_low+Pi_vs_Col_0_low+Pi	InterGenotype	NotSignificant	Fungi	Ascomycota	Ascomycota_unclassified	Ascomycota_unclassified	Ascomycota_unclassified	Ascomycota_unclassified	Ascomycota_unclassified
ASV158	-0.92466	0.769514	1	phf1_low_vs_phr1/phl1_low	InterGenotype	NotSignificant	Fungi	Ascomycota	Ascomycota_unclassified	Ascomycota_unclassified	Ascomycota_unclassified	Ascomycota_unclassified	Ascomycota_unclassified
ASV159	5.54846	0.216312	0.535317	low_Pi_vs_low	Col-0	NotSignificant	Fungi	Ascomycota	Ascomycota_unclassified	Ascomycota_unclassified	Ascomycota_unclassified	Ascomycota_unclassified	Ascomycota_unclassified
ASV159	22.5426	1.16192e-07	1.35558e-06	low_Pi_vs_low	phf1	NotSignificant	Fungi	Ascomycota	Ascomycota_unclassified	Ascomycota_unclassified	Ascomycota_unclassified	Ascomycota_unclassified	Ascomycota_unclassified
ASV159	7.83252	0.0899207	0.271982	low_Pi_vs_low	phr1/phl1	NotSignificant	Fungi	Ascomycota	Ascomycota_unclassified	Ascomycota_unclassified	Ascomycota_unclassified	Ascomycota_unclassified	Ascomycota_unclassified
ASV159	0.795471	0.867752	1	phf1_low+Pi_vs_Col_0_low+Pi	InterGenotype	NotSignificant	Fungi	Ascomycota	Ascomycota_unclassified	Ascomycota_unclassified	Ascomycota_unclassified	Ascomycota_unclassified	Ascomycota_unclassified
ASV159	1.34573	0.740292	1	phr1_phl1_low_vs_Col_0_low	InterGenotype	NotSignificant	Fungi	Ascomycota	Ascomycota_unclassified	Ascomycota_unclassified	Ascomycota_unclassified	Ascomycota_unclassified	Ascomycota_unclassified
ASV159	-2.83432	0.556285	0.7788	phf1_low+Pi_vs_phr1/phl1_low+Pi	InterGenotype	NotSignificant	Fungi	Ascomycota	Ascomycota_unclassified	Ascomycota_unclassified	Ascomycota_unclassified	Ascomycota_unclassified	Ascomycota_unclassified
ASV159	-16.1986	5.10141e-05	0.000378741	phf1_low_vs_Col_0_low	InterGenotype	Col-0	Fungi	Ascomycota	Ascomycota_unclassified	Ascomycota_unclassified	Ascomycota_unclassified	Ascomycota_unclassified	Ascomycota_unclassified
ASV159	-17.5444	1.67556e-05	0.000108029	phf1_low_vs_phr1/phl1_low	InterGenotype	phr1/phl1	Fungi	Ascomycota	Ascomycota_unclassified	Ascomycota_unclassified	Ascomycota_unclassified	Ascomycota_unclassified	Ascomycota_unclassified
ASV159	3.62979	0.466963	0.997412	phr1_phl1_low+Pi_vs_Col_0_low+Pi	InterGenotype	NotSignificant	Fungi	Ascomycota	Ascomycota_unclassified	Ascomycota_unclassified	Ascomycota_unclassified	Ascomycota_unclassified	Ascomycota_unclassified
ASV161	16.3348	0.00272073	0.0147166	low_Pi_vs_low	Col-0	low+Pi	Fungi	Mortierellomycota	Mortierellomycetes	Mortierellales	Mortierellaceae	Mortierella	Mortierella_elongata
ASV161	35.8647	3.39665e-12	1.18883e-10	low_Pi_vs_low	phf1	low+Pi	Fungi	Mortierellomycota	Mortierellomycetes	Mortierellales	Mortierellaceae	Mortierella	Mortierella_elongata
ASV161	46.1027	2.66974e-16	1.09014e-14	low_Pi_vs_low	phr1/phl1	low+Pi	Fungi	Mortierellomycota	Mortierellomycetes	Mortierellales	Mortierellaceae	Mortierella	Mortierella_elongata
ASV161	0	1	1	phf1_low_vs_phr1/phl1_low	InterGenotype	NotSignificant	Fungi	Mortierellomycota	Mortierellomycetes	Mortierellales	Mortierellaceae	Mortierella	Mortierella_elongata
ASV161	0	1	1	phr1_phl1_low_vs_Col_0_low	InterGenotype	NotSignificant	Fungi	Mortierellomycota	Mortierellomycetes	Mortierellales	Mortierellaceae	Mortierella	Mortierella_elongata
ASV161	13.6652	0.0260975	0.116252	phr1_phl1_low+Pi_vs_Col_0_low+Pi	InterGenotype	NotSignificant	Fungi	Mortierellomycota	Mortierellomycetes	Mortierellales	Mortierellaceae	Mortierella	Mortierella_elongata
ASV161	-0.526482	0.927885	1	phf1_low+Pi_vs_Col_0_low+Pi	InterGenotype	NotSignificant	Fungi	Mortierellomycota	Mortierellomycetes	Mortierellales	Mortierellaceae	Mortierella	Mortierella_elongata
ASV161	0	1	1	phf1_low_vs_Col_0_low	InterGenotype	NotSignificant	Fungi	Mortierellomycota	Mortierellomycetes	Mortierellales	Mortierellaceae	Mortierella	Mortierella_elongata
ASV161	-14.1917	0.0165759	0.0864061	phf1_low+Pi_vs_phr1/phl1_low+Pi	InterGenotype	phr1/phl1	Fungi	Mortierellomycota	Mortierellomycetes	Mortierellales	Mortierellaceae	Mortierella	Mortierella_elongata
ASV162	9.2722	0.0866753	0.275785	low_Pi_vs_low	Col-0	NotSignificant	Fungi	Fungi_unclassified	Fungi_unclassified	Fungi_unclassified	Fungi_unclassified	Fungi_unclassified	Fungi_unclassified
ASV162	-22.2701	1.58926e-05	9.7342e-05	low_Pi_vs_low	phf1	NotSignificant	Fungi	Fungi_unclassified	Fungi_unclassified	Fungi_unclassified	Fungi_unclassified	Fungi_unclassified	Fungi_unclassified
ASV162	0	1	1	low_Pi_vs_low	phr1/phl1	NotSignificant	Fungi	Fungi_unclassified	Fungi_unclassified	Fungi_unclassified	Fungi_unclassified	Fungi_unclassified	Fungi_unclassified
ASV162	-15.9057	0.00107514	0.00555527	phr1_phl1_low_vs_Col_0_low	InterGenotype	Col-0	Fungi	Fungi_unclassified	Fungi_unclassified	Fungi_unclassified	Fungi_unclassified	Fungi_unclassified	Fungi_unclassified
ASV162	-32.5451	2.27598e-08	6.19573e-07	phf1_low+Pi_vs_Col_0_low+Pi	InterGenotype	Col-0	Fungi	Fungi_unclassified	Fungi_unclassified	Fungi_unclassified	Fungi_unclassified	Fungi_unclassified	Fungi_unclassified
ASV162	-1.00276	0.833138	1	phf1_low_vs_Col_0_low	InterGenotype	NotSignificant	Fungi	Fungi_unclassified	Fungi_unclassified	Fungi_unclassified	Fungi_unclassified	Fungi_unclassified	Fungi_unclassified
ASV162	14.9029	0.0021859	0.0113946	phf1_low_vs_phr1/phl1_low	InterGenotype	phf1	Fungi	Fungi_unclassified	Fungi_unclassified	Fungi_unclassified	Fungi_unclassified	Fungi_unclassified	Fungi_unclassified
ASV162	0	1	1	phf1_low+Pi_vs_phr1/phl1_low+Pi	InterGenotype	NotSignificant	Fungi	Fungi_unclassified	Fungi_unclassified	Fungi_unclassified	Fungi_unclassified	Fungi_unclassified	Fungi_unclassified
ASV162	-16.1462	0.00857674	0.0447085	phr1_phl1_low+Pi_vs_Col_0_low+Pi	InterGenotype	Col-0	Fungi	Fungi_unclassified	Fungi_unclassified	Fungi_unclassified	Fungi_unclassified	Fungi_unclassified	Fungi_unclassified
ASV163	12.7112	0.0189852	0.0726778	low_Pi_vs_low	Col-0	low+Pi	Fungi	Ascomycota	Pezizomycetes	Pezizales	Pezizaceae	unidentified	Pezizaceae_sp
ASV163	17.5351	0.000649817	0.00284295	low_Pi_vs_low	phf1	low+Pi	Fungi	Ascomycota	Pezizomycetes	Pezizales	Pezizaceae	unidentified	Pezizaceae_sp
ASV163	17.9934	0.00139092	0.00549636	low_Pi_vs_low	phr1/phl1	low+Pi	Fungi	Ascomycota	Pezizomycetes	Pezizales	Pezizaceae	unidentified	Pezizaceae_sp
ASV163	-0.762187	0.897319	0.985844	phf1_low+Pi_vs_phr1/phl1_low+Pi	InterGenotype	NotSignificant	Fungi	Ascomycota	Pezizomycetes	Pezizales	Pezizaceae	unidentified	Pezizaceae_sp
ASV163	-15.8043	0.00115708	0.00578541	phr1_phl1_low_vs_Col_0_low	InterGenotype	Col-0	Fungi	Ascomycota	Pezizomycetes	Pezizales	Pezizaceae	unidentified	Pezizaceae_sp
ASV163	-10.5221	0.0857706	0.323289	phr1_phl1_low+Pi_vs_Col_0_low+Pi	InterGenotype	NotSignificant	Fungi	Ascomycota	Pezizomycetes	Pezizales	Pezizaceae	unidentified	Pezizaceae_sp
ASV163	0	1	1	phf1_low_vs_phr1/phl1_low	InterGenotype	NotSignificant	Fungi	Ascomycota	Pezizomycetes	Pezizales	Pezizaceae	unidentified	Pezizaceae_sp
ASV163	-16.1082	0.000737239	0.00376299	phf1_low_vs_Col_0_low	InterGenotype	Col-0	Fungi	Ascomycota	Pezizomycetes	Pezizales	Pezizaceae	unidentified	Pezizaceae_sp
ASV163	-11.2843	0.0513138	0.237205	phf1_low+Pi_vs_Col_0_low+Pi	InterGenotype	NotSignificant	Fungi	Ascomycota	Pezizomycetes	Pezizales	Pezizaceae	unidentified	Pezizaceae_sp
ASV164	5.54984	0.304172	0.671372	low_Pi_vs_low	Col-0	NotSignificant	Fungi	Ascomycota	Dothideomycetes	Pleosporales	Didymellaceae	Didymella	Didymella_arachidicola
ASV164	1.30179	0.797926	0.980578	low_Pi_vs_low	phf1	NotSignificant	Fungi	Ascomycota	Dothideomycetes	Pleosporales	Didymellaceae	Didymella	Didymella_arachidicola
ASV164	-1.37291	0.805597	1	low_Pi_vs_low	phr1/phl1	NotSignificant	Fungi	Ascomycota	Dothideomycetes	Pleosporales	Didymellaceae	Didymella	Didymella_arachidicola
ASV164	-1.2074	0.84264	1	phr1_phl1_low+Pi_vs_Col_0_low+Pi	InterGenotype	NotSignificant	Fungi	Ascomycota	Dothideomycetes	Pleosporales	Didymellaceae	Didymella	Didymella_arachidicola
ASV164	0.291895	0.959509	1	phf1_low+Pi_vs_Col_0_low+Pi	InterGenotype	NotSignificant	Fungi	Ascomycota	Dothideomycetes	Pleosporales	Didymellaceae	Didymella	Didymella_arachidicola
ASV164	1.4993	0.79851	0.922806	phf1_low+Pi_vs_phr1/phl1_low+Pi	InterGenotype	NotSignificant	Fungi	Ascomycota	Dothideomycetes	Pleosporales	Didymellaceae	Didymella	Didymella_arachidicola
ASV164	5.71534	0.236962	0.586421	phr1_phl1_low_vs_Col_0_low	InterGenotype	NotSignificant	Fungi	Ascomycota	Dothideomycetes	Pleosporales	Didymellaceae	Didymella	Didymella_arachidicola
ASV164	-1.1754	0.807139	1	phf1_low_vs_phr1/phl1_low	InterGenotype	NotSignificant	Fungi	Ascomycota	Dothideomycetes	Pleosporales	Didymellaceae	Didymella	Didymella_arachidicola
ASV164	4.53994	0.33902	0.769073	phf1_low_vs_Col_0_low	InterGenotype	NotSignificant	Fungi	Ascomycota	Dothideomycetes	Pleosporales	Didymellaceae	Didymella	Didymella_arachidicola
ASV165	2.50931	0.643141	0.911248	low_Pi_vs_low	Col-0	NotSignificant	Fungi	Ascomycota	Leotiomycetes	Helotiales	Helotiaceae	Tetracladium	Tetracladium_marchalianum
ASV165	0	1	1	low_Pi_vs_low	phf1	NotSignificant	Fungi	Ascomycota	Leotiomycetes	Helotiales	Helotiaceae	Tetracladium	Tetracladium_marchalianum
ASV165	3.34959	0.545809	0.903535	low_Pi_vs_low	phr1/phl1	NotSignificant	Fungi	Ascomycota	Leotiomycetes	Helotiales	Helotiaceae	Tetracladium	Tetracladium_marchalianum
ASV165	0	1	1	phf1_low_vs_Col_0_low	InterGenotype	NotSignificant	Fungi	Ascomycota	Leotiomycetes	Helotiales	Helotiaceae	Tetracladium	Tetracladium_marchalianum
ASV165	0	1	1	phr1_phl1_low_vs_Col_0_low	InterGenotype	NotSignificant	Fungi	Ascomycota	Leotiomycetes	Helotiales	Helotiaceae	Tetracladium	Tetracladium_marchalianum
ASV165	-3.9016	0.503836	0.929046	phf1_low+Pi_vs_Col_0_low+Pi	InterGenotype	NotSignificant	Fungi	Ascomycota	Leotiomycetes	Helotiales	Helotiaceae	Tetracladium	Tetracladium_marchalianum
ASV165	0	1	1	phf1_low_vs_phr1/phl1_low	InterGenotype	NotSignificant	Fungi	Ascomycota	Leotiomycetes	Helotiales	Helotiaceae	Tetracladium	Tetracladium_marchalianum
ASV165	-8.25025	0.160486	0.413885	phf1_low+Pi_vs_phr1/phl1_low+Pi	InterGenotype	NotSignificant	Fungi	Ascomycota	Leotiomycetes	Helotiales	Helotiaceae	Tetracladium	Tetracladium_marchalianum
ASV165	4.34865	0.472574	0.997412	phr1_phl1_low+Pi_vs_Col_0_low+Pi	InterGenotype	NotSignificant	Fungi	Ascomycota	Leotiomycetes	Helotiales	Helotiaceae	Tetracladium	Tetracladium_marchalianum
ASV167	6.05006	0.0277447	0.102992	low_Pi_vs_low	Col-0	NotSignificant	Fungi	Ascomycota	Sordariomycetes	Glomerellales	Plectosphaerellaceae	Lectera	Lectera_unclassified
ASV167	-2.01617	0.431832	0.839672	low_Pi_vs_low	phf1	NotSignificant	Fungi	Ascomycota	Sordariomycetes	Glomerellales	Plectosphaerellaceae	Lectera	Lectera_unclassified
ASV167	1.4543	0.602129	0.931155	low_Pi_vs_low	phr1/phl1	NotSignificant	Fungi	Ascomycota	Sordariomycetes	Glomerellales	Plectosphaerellaceae	Lectera	Lectera_unclassified
ASV167	-4.43062	0.123337	0.495371	phf1_low+Pi_vs_Col_0_low+Pi	InterGenotype	NotSignificant	Fungi	Ascomycota	Sordariomycetes	Glomerellales	Plectosphaerellaceae	Lectera	Lectera_unclassified
ASV167	2.08639	0.494527	0.997412	phr1_phl1_low+Pi_vs_Col_0_low+Pi	InterGenotype	NotSignificant	Fungi	Ascomycota	Sordariomycetes	Glomerellales	Plectosphaerellaceae	Lectera	Lectera_unclassified
ASV167	-6.51701	0.0268184	0.11733	phf1_low+Pi_vs_phr1/phl1_low+Pi	InterGenotype	NotSignificant	Fungi	Ascomycota	Sordariomycetes	Glomerellales	Plectosphaerellaceae	Lectera	Lectera_unclassified
ASV167	3.63561	0.137278	0.395685	phf1_low_vs_Col_0_low	InterGenotype	NotSignificant	Fungi	Ascomycota	Sordariomycetes	Glomerellales	Plectosphaerellaceae	Lectera	Lectera_unclassified
ASV167	-3.04654	0.207677	0.694786	phf1_low_vs_phr1/phl1_low	InterGenotype	NotSignificant	Fungi	Ascomycota	Sordariomycetes	Glomerellales	Plectosphaerellaceae	Lectera	Lectera_unclassified
ASV167	6.68215	0.00633568	0.0287452	phr1_phl1_low_vs_Col_0_low	InterGenotype	phr1/phl1	Fungi	Ascomycota	Sordariomycetes	Glomerellales	Plectosphaerellaceae	Lectera	Lectera_unclassified
ASV170	-22.2776	4.50517e-05	0.000356053	low_Pi_vs_low	Col-0	low	Fungi	Ascomycota	Sordariomycetes	Myrmecridiales	Myrmecridiaceae	Myrmecridium	Myrmecridium_schulzeri
ASV170	22.1976	1.54179e-05	9.68558e-05	low_Pi_vs_low	phf1	low+Pi	Fungi	Ascomycota	Sordariomycetes	Myrmecridiales	Myrmecridiaceae	Myrmecridium	Myrmecridium_schulzeri
ASV170	32.5774	6.14667e-09	4.70604e-08	low_Pi_vs_low	phr1/phl1	low+Pi	Fungi	Ascomycota	Sordariomycetes	Myrmecridiales	Myrmecridiaceae	Myrmecridium	Myrmecridium_schulzeri
ASV170	29.8343	3.09321e-07	6.31531e-06	phf1_low+Pi_vs_Col_0_low+Pi	InterGenotype	phf1	Fungi	Ascomycota	Sordariomycetes	Myrmecridiales	Myrmecridiaceae	Myrmecridium	Myrmecridium_schulzeri
ASV170	33.9213	3.18456e-08	4.10641e-07	phr1_phl1_low+Pi_vs_Col_0_low+Pi	InterGenotype	phr1/phl1	Fungi	Ascomycota	Sordariomycetes	Myrmecridiales	Myrmecridiaceae	Myrmecridium	Myrmecridium_schulzeri
ASV170	-20.9338	1.67828e-05	0.000141786	phr1_phl1_low_vs_Col_0_low	InterGenotype	Col-0	Fungi	Ascomycota	Sordariomycetes	Myrmecridiales	Myrmecridiaceae	Myrmecridium	Myrmecridium_schulzeri
ASV170	-4.08698	0.488028	0.715969	phf1_low+Pi_vs_phr1/phl1_low+Pi	InterGenotype	NotSignificant	Fungi	Ascomycota	Sordariomycetes	Myrmecridiales	Myrmecridiaceae	Myrmecridium	Myrmecridium_schulzeri
ASV170	0	1	1	phf1_low_vs_phr1/phl1_low	InterGenotype	NotSignificant	Fungi	Ascomycota	Sordariomycetes	Myrmecridiales	Myrmecridiaceae	Myrmecridium	Myrmecridium_schulzeri
ASV170	-14.6409	0.00215606	0.00978212	phf1_low_vs_Col_0_low	InterGenotype	Col-0	Fungi	Ascomycota	Sordariomycetes	Myrmecridiales	Myrmecridiaceae	Myrmecridium	Myrmecridium_schulzeri
ASV172	5.2846	0.180769	0.471152	low_Pi_vs_low	Col-0	NotSignificant	Fungi	Chytridiomycota	Chytridiomycota_unclassified	Chytridiomycota_unclassified	Chytridiomycota_unclassified	Chytridiomycota_unclassified	Chytridiomycota_unclassified
ASV172	-4.18127	0.253387	0.608626	low_Pi_vs_low	phf1	NotSignificant	Fungi	Chytridiomycota	Chytridiomycota_unclassified	Chytridiomycota_unclassified	Chytridiomycota_unclassified	Chytridiomycota_unclassified	Chytridiomycota_unclassified
ASV172	1.64942	0.682359	0.9834	low_Pi_vs_low	phr1/phl1	NotSignificant	Fungi	Chytridiomycota	Chytridiomycota_unclassified	Chytridiomycota_unclassified	Chytridiomycota_unclassified	Chytridiomycota_unclassified	Chytridiomycota_unclassified
ASV172	2.33826	0.501257	1	phf1_low_vs_phr1/phl1_low	InterGenotype	NotSignificant	Fungi	Chytridiomycota	Chytridiomycota_unclassified	Chytridiomycota_unclassified	Chytridiomycota_unclassified	Chytridiomycota_unclassified	Chytridiomycota_unclassified
ASV172	-3.49243	0.408504	0.645701	phf1_low+Pi_vs_phr1/phl1_low+Pi	InterGenotype	NotSignificant	Fungi	Chytridiomycota	Chytridiomycota_unclassified	Chytridiomycota_unclassified	Chytridiomycota_unclassified	Chytridiomycota_unclassified	Chytridiomycota_unclassified
ASV172	1.31291	0.765659	1	phr1_phl1_low+Pi_vs_Col_0_low+Pi	InterGenotype	NotSignificant	Fungi	Chytridiomycota	Chytridiomycota_unclassified	Chytridiomycota_unclassified	Chytridiomycota_unclassified	Chytridiomycota_unclassified	Chytridiomycota_unclassified
ASV172	4.94808	0.161046	0.428873	phr1_phl1_low_vs_Col_0_low	InterGenotype	NotSignificant	Fungi	Chytridiomycota	Chytridiomycota_unclassified	Chytridiomycota_unclassified	Chytridiomycota_unclassified	Chytridiomycota_unclassified	Chytridiomycota_unclassified
ASV172	7.28634	0.0335345	0.120823	phf1_low_vs_Col_0_low	InterGenotype	NotSignificant	Fungi	Chytridiomycota	Chytridiomycota_unclassified	Chytridiomycota_unclassified	Chytridiomycota_unclassified	Chytridiomycota_unclassified	Chytridiomycota_unclassified
ASV172	-2.17953	0.603126	0.959519	phf1_low+Pi_vs_Col_0_low+Pi	InterGenotype	NotSignificant	Fungi	Chytridiomycota	Chytridiomycota_unclassified	Chytridiomycota_unclassified	Chytridiomycota_unclassified	Chytridiomycota_unclassified	Chytridiomycota_unclassified
ASV173	2.28487	0.596849	0.894501	low_Pi_vs_low	Col-0	NotSignificant	Fungi	Ascomycota	Dothideomycetes	Pleosporales	Cucurbitariaceae	Pyrenochaetopsis	Pyrenochaetopsis_unclassified
ASV173	-17.9601	1.93418e-05	0.000112827	low_Pi_vs_low	phf1	NotSignificant	Fungi	Ascomycota	Dothideomycetes	Pleosporales	Cucurbitariaceae	Pyrenochaetopsis	Pyrenochaetopsis_unclassified
ASV173	2.13264	0.633646	0.935305	low_Pi_vs_low	phr1/phl1	NotSignificant	Fungi	Ascomycota	Dothideomycetes	Pleosporales	Cucurbitariaceae	Pyrenochaetopsis	Pyrenochaetopsis_unclassified
ASV173	-2.44987	0.529629	0.933519	phr1_phl1_low_vs_Col_0_low	InterGenotype	NotSignificant	Fungi	Ascomycota	Dothideomycetes	Pleosporales	Cucurbitariaceae	Pyrenochaetopsis	Pyrenochaetopsis_unclassified
ASV173	-23.1693	1.07995e-06	1.65367e-05	phf1_low+Pi_vs_phr1/phl1_low+Pi	InterGenotype	phr1/phl1	Fungi	Ascomycota	Dothideomycetes	Pleosporales	Cucurbitariaceae	Pyrenochaetopsis	Pyrenochaetopsis_unclassified
ASV173	-25.7714	4.45306e-08	1.03303e-06	phf1_low+Pi_vs_Col_0_low+Pi	InterGenotype	Col-0	Fungi	Ascomycota	Dothideomycetes	Pleosporales	Cucurbitariaceae	Pyrenochaetopsis	Pyrenochaetopsis_unclassified
ASV173	-2.6021	0.591219	1	phr1_phl1_low+Pi_vs_Col_0_low+Pi	InterGenotype	NotSignificant	Fungi	Ascomycota	Dothideomycetes	Pleosporales	Cucurbitariaceae	Pyrenochaetopsis	Pyrenochaetopsis_unclassified
ASV173	-5.52642	0.148344	0.417751	phf1_low_vs_Col_0_low	InterGenotype	NotSignificant	Fungi	Ascomycota	Dothideomycetes	Pleosporales	Cucurbitariaceae	Pyrenochaetopsis	Pyrenochaetopsis_unclassified
ASV173	-3.07655	0.435855	0.997986	phf1_low_vs_phr1/phl1_low	InterGenotype	NotSignificant	Fungi	Ascomycota	Dothideomycetes	Pleosporales	Cucurbitariaceae	Pyrenochaetopsis	Pyrenochaetopsis_unclassified
ASV176	3.0079	0.578301	0.894501	low_Pi_vs_low	Col-0	NotSignificant	Fungi	Mortierellomycota	Mortierellomycetes	Mortierellales	Mortierellaceae	Mortierella	Mortierella_amoeboidea
ASV176	31.0499	1.27876e-09	3.13297e-08	low_Pi_vs_low	phf1	NotSignificant	Fungi	Mortierellomycota	Mortierellomycetes	Mortierellales	Mortierellaceae	Mortierella	Mortierella_amoeboidea
ASV176	18.0724	0.00122597	0.00492396	low_Pi_vs_low	phr1/phl1	NotSignificant	Fungi	Mortierellomycota	Mortierellomycetes	Mortierellales	Mortierellaceae	Mortierella	Mortierella_amoeboidea
ASV176	-18.3595	0.000117338	0.000798551	phf1_low_vs_Col_0_low	InterGenotype	Col-0	Fungi	Mortierellomycota	Mortierellomycetes	Mortierellales	Mortierellaceae	Mortierella	Mortierella_amoeboidea
ASV176	9.68254	0.0941173	0.390826	phf1_low+Pi_vs_Col_0_low+Pi	InterGenotype	NotSignificant	Fungi	Mortierellomycota	Mortierellomycetes	Mortierellales	Mortierellaceae	Mortierella	Mortierella_amoeboidea
ASV176	-15.6229	0.00130094	0.0063746	phr1_phl1_low_vs_Col_0_low	InterGenotype	Col-0	Fungi	Mortierellomycota	Mortierellomycetes	Mortierellales	Mortierellaceae	Mortierella	Mortierella_amoeboidea
ASV176	0	1	1	phf1_low_vs_phr1/phl1_low	InterGenotype	NotSignificant	Fungi	Mortierellomycota	Mortierellomycetes	Mortierellales	Mortierellaceae	Mortierella	Mortierella_amoeboidea
ASV176	10.241	0.0805675	0.281768	phf1_low+Pi_vs_phr1/phl1_low+Pi	InterGenotype	NotSignificant	Fungi	Mortierellomycota	Mortierellomycetes	Mortierellales	Mortierellaceae	Mortierella	Mortierella_amoeboidea
ASV176	-0.55848	0.926666	1	phr1_phl1_low+Pi_vs_Col_0_low+Pi	InterGenotype	NotSignificant	Fungi	Mortierellomycota	Mortierellomycetes	Mortierellales	Mortierellaceae	Mortierella	Mortierella_amoeboidea
ASV177	2.49168	0.643531	0.911248	low_Pi_vs_low	Col-0	NotSignificant	Fungi	Ascomycota	Sordariomycetes	Hypocreales	Bionectriaceae	Gliomastix	Gliomastix_tumulicola
ASV177	17.4697	0.000644228	0.00284295	low_Pi_vs_low	phf1	NotSignificant	Fungi	Ascomycota	Sordariomycetes	Hypocreales	Bionectriaceae	Gliomastix	Gliomastix_tumulicola
ASV177	2.78028	0.615049	0.935305	low_Pi_vs_low	phr1/phl1	NotSignificant	Fungi	Ascomycota	Sordariomycetes	Hypocreales	Bionectriaceae	Gliomastix	Gliomastix_tumulicola
ASV177	-15.4994	0.00108248	0.00530417	phf1_low_vs_Col_0_low	InterGenotype	Col-0	Fungi	Ascomycota	Sordariomycetes	Hypocreales	Bionectriaceae	Gliomastix	Gliomastix_tumulicola
ASV177	4.21383	0.379589	0.756091	phr1_phl1_low_vs_Col_0_low	InterGenotype	NotSignificant	Fungi	Ascomycota	Sordariomycetes	Hypocreales	Bionectriaceae	Gliomastix	Gliomastix_tumulicola
ASV177	4.50243	0.456564	0.989896	phr1_phl1_low+Pi_vs_Col_0_low+Pi	InterGenotype	NotSignificant	Fungi	Ascomycota	Sordariomycetes	Hypocreales	Bionectriaceae	Gliomastix	Gliomastix_tumulicola
ASV177	-0.52135	0.928095	1	phf1_low+Pi_vs_Col_0_low+Pi	InterGenotype	NotSignificant	Fungi	Ascomycota	Sordariomycetes	Hypocreales	Bionectriaceae	Gliomastix	Gliomastix_tumulicola
ASV177	-19.7132	4.32962e-05	0.000252561	phf1_low_vs_phr1/phl1_low	InterGenotype	phr1/phl1	Fungi	Ascomycota	Sordariomycetes	Hypocreales	Bionectriaceae	Gliomastix	Gliomastix_tumulicola
ASV177	-5.02378	0.389439	0.640353	phf1_low+Pi_vs_phr1/phl1_low+Pi	InterGenotype	NotSignificant	Fungi	Ascomycota	Sordariomycetes	Hypocreales	Bionectriaceae	Gliomastix	Gliomastix_tumulicola
ASV180	-2.40574	0.463985	0.842048	low_Pi_vs_low	Col-0	NotSignificant	Fungi	Ascomycota	Sordariomycetes	Sordariomycetes_unclassified	Sordariomycetes_unclassified	Sordariomycetes_unclassified	Sordariomycetes_unclassified
ASV180	-1.93771	0.553331	0.891576	low_Pi_vs_low	phf1	NotSignificant	Fungi	Ascomycota	Sordariomycetes	Sordariomycetes_unclassified	Sordariomycetes_unclassified	Sordariomycetes_unclassified	Sordariomycetes_unclassified
ASV180	4.77982	0.166065	0.452066	low_Pi_vs_low	phr1/phl1	NotSignificant	Fungi	Ascomycota	Sordariomycetes	Sordariomycetes_unclassified	Sordariomycetes_unclassified	Sordariomycetes_unclassified	Sordariomycetes_unclassified
ASV180	-5.27238	0.0735745	0.240343	phf1_low_vs_Col_0_low	InterGenotype	NotSignificant	Fungi	Ascomycota	Sordariomycetes	Sordariomycetes_unclassified	Sordariomycetes_unclassified	Sordariomycetes_unclassified	Sordariomycetes_unclassified
ASV180	-4.80435	0.182655	0.630287	phf1_low+Pi_vs_Col_0_low+Pi	InterGenotype	NotSignificant	Fungi	Ascomycota	Sordariomycetes	Sordariomycetes_unclassified	Sordariomycetes_unclassified	Sordariomycetes_unclassified	Sordariomycetes_unclassified
ASV180	-4.66566	0.11848	0.358367	phr1_phl1_low_vs_Col_0_low	InterGenotype	NotSignificant	Fungi	Ascomycota	Sordariomycetes	Sordariomycetes_unclassified	Sordariomycetes_unclassified	Sordariomycetes_unclassified	Sordariomycetes_unclassified
ASV180	-7.32425	0.0453291	0.19293	phf1_low+Pi_vs_phr1/phl1_low+Pi	InterGenotype	NotSignificant	Fungi	Ascomycota	Sordariomycetes	Sordariomycetes_unclassified	Sordariomycetes_unclassified	Sordariomycetes_unclassified	Sordariomycetes_unclassified
ASV180	2.5199	0.497315	0.997412	phr1_phl1_low+Pi_vs_Col_0_low+Pi	InterGenotype	NotSignificant	Fungi	Ascomycota	Sordariomycetes	Sordariomycetes_unclassified	Sordariomycetes_unclassified	Sordariomycetes_unclassified	Sordariomycetes_unclassified
ASV180	-0.606722	0.843493	1	phf1_low_vs_phr1/phl1_low	InterGenotype	NotSignificant	Fungi	Ascomycota	Sordariomycetes	Sordariomycetes_unclassified	Sordariomycetes_unclassified	Sordariomycetes_unclassified	Sordariomycetes_unclassified
ASV181	6.92044	0.19223	0.495751	low_Pi_vs_low	Col-0	NotSignificant	Fungi	Ascomycota	Lecanoromycetes	Lecanoromycetes_unclassified	Lecanoromycetes_unclassified	Lecanoromycetes_unclassified	Lecanoromycetes_unclassified
ASV181	24.5555	1.21882e-06	9.95371e-06	low_Pi_vs_low	phf1	NotSignificant	Fungi	Ascomycota	Lecanoromycetes	Lecanoromycetes_unclassified	Lecanoromycetes_unclassified	Lecanoromycetes_unclassified	Lecanoromycetes_unclassified
ASV181	14.7653	0.00779184	0.0289242	low_Pi_vs_low	phr1/phl1	NotSignificant	Fungi	Ascomycota	Lecanoromycetes	Lecanoromycetes_unclassified	Lecanoromycetes_unclassified	Lecanoromycetes_unclassified	Lecanoromycetes_unclassified
ASV181	-7.48187	0.211599	0.640021	phr1_phl1_low+Pi_vs_Col_0_low+Pi	InterGenotype	NotSignificant	Fungi	Ascomycota	Lecanoromycetes	Lecanoromycetes_unclassified	Lecanoromycetes_unclassified	Lecanoromycetes_unclassified	Lecanoromycetes_unclassified
ASV181	-17.5256	0.000200454	0.00125926	phf1_low_vs_Col_0_low	InterGenotype	Col-0	Fungi	Ascomycota	Lecanoromycetes	Lecanoromycetes_unclassified	Lecanoromycetes_unclassified	Lecanoromycetes_unclassified	Lecanoromycetes_unclassified
ASV181	-15.3267	0.00141943	0.00681884	phr1_phl1_low_vs_Col_0_low	InterGenotype	Col-0	Fungi	Ascomycota	Lecanoromycetes	Lecanoromycetes_unclassified	Lecanoromycetes_unclassified	Lecanoromycetes_unclassified	Lecanoromycetes_unclassified
ASV181	7.59132	0.191254	0.434189	phf1_low+Pi_vs_phr1/phl1_low+Pi	InterGenotype	NotSignificant	Fungi	Ascomycota	Lecanoromycetes	Lecanoromycetes_unclassified	Lecanoromycetes_unclassified	Lecanoromycetes_unclassified	Lecanoromycetes_unclassified
ASV181	0.109444	0.984595	1	phf1_low+Pi_vs_Col_0_low+Pi	InterGenotype	NotSignificant	Fungi	Ascomycota	Lecanoromycetes	Lecanoromycetes_unclassified	Lecanoromycetes_unclassified	Lecanoromycetes_unclassified	Lecanoromycetes_unclassified
ASV181	0	1	1	phf1_low_vs_phr1/phl1_low	InterGenotype	NotSignificant	Fungi	Ascomycota	Lecanoromycetes	Lecanoromycetes_unclassified	Lecanoromycetes_unclassified	Lecanoromycetes_unclassified	Lecanoromycetes_unclassified
ASV184	1.63615	0.66062	0.911248	low_Pi_vs_low	Col-0	NotSignificant	Fungi	Ascomycota	Dothideomycetes	Pleosporales	Pleosporales_unclassified	Pleosporales_unclassified	Pleosporales_unclassified
ASV184	-3.98957	0.261284	0.6215	low_Pi_vs_low	phf1	NotSignificant	Fungi	Ascomycota	Dothideomycetes	Pleosporales	Pleosporales_unclassified	Pleosporales_unclassified	Pleosporales_unclassified
ASV184	24.5004	4.19008e-10	4.08533e-09	low_Pi_vs_low	phr1/phl1	NotSignificant	Fungi	Ascomycota	Dothideomycetes	Pleosporales	Pleosporales_unclassified	Pleosporales_unclassified	Pleosporales_unclassified
ASV184	-7.0769	0.0828053	0.281768	phf1_low+Pi_vs_phr1/phl1_low+Pi	InterGenotype	NotSignificant	Fungi	Ascomycota	Dothideomycetes	Pleosporales	Pleosporales_unclassified	Pleosporales_unclassified	Pleosporales_unclassified
ASV184	-21.7771	1.38982e-10	1.13502e-08	phr1_phl1_low_vs_Col_0_low	InterGenotype	Col-0	Fungi	Ascomycota	Dothideomycetes	Pleosporales	Pleosporales_unclassified	Pleosporales_unclassified	Pleosporales_unclassified
ASV184	1.08718	0.796714	1	phr1_phl1_low+Pi_vs_Col_0_low+Pi	InterGenotype	NotSignificant	Fungi	Ascomycota	Dothideomycetes	Pleosporales	Pleosporales_unclassified	Pleosporales_unclassified	Pleosporales_unclassified
ASV184	21.4131	3.97851e-10	4.64159e-09	phf1_low_vs_phr1/phl1_low	InterGenotype	phf1	Fungi	Ascomycota	Dothideomycetes	Pleosporales	Pleosporales_unclassified	Pleosporales_unclassified	Pleosporales_unclassified
ASV184	-5.98972	0.13418	0.514476	phf1_low+Pi_vs_Col_0_low+Pi	InterGenotype	NotSignificant	Fungi	Ascomycota	Dothideomycetes	Pleosporales	Pleosporales_unclassified	Pleosporales_unclassified	Pleosporales_unclassified
ASV184	-0.363998	0.911666	1	phf1_low_vs_Col_0_low	InterGenotype	NotSignificant	Fungi	Ascomycota	Dothideomycetes	Pleosporales	Pleosporales_unclassified	Pleosporales_unclassified	Pleosporales_unclassified
ASV185	-29.9805	3.598e-08	1.0225e-06	low_Pi_vs_low	Col-0	low	Fungi	Ascomycota	Sordariomycetes	Chaetosphaeriales	Chaetosphaeriaceae	unidentified	Chaetosphaeriaceae_sp
ASV185	3.60731	0.479722	0.870779	low_Pi_vs_low	phf1	low+Pi	Fungi	Ascomycota	Sordariomycetes	Chaetosphaeriales	Chaetosphaeriaceae	unidentified	Chaetosphaeriaceae_sp
ASV185	11.3393	0.0427396	0.137779	low_Pi_vs_low	phr1/phl1	low+Pi	Fungi	Ascomycota	Sordariomycetes	Chaetosphaeriales	Chaetosphaeriaceae	unidentified	Chaetosphaeriaceae_sp
ASV185	38.236	4.69873e-10	1.04654e-08	phr1_phl1_low+Pi_vs_Col_0_low+Pi	InterGenotype	phr1/phl1	Fungi	Ascomycota	Sordariomycetes	Chaetosphaeriales	Chaetosphaeriaceae	unidentified	Chaetosphaeriaceae_sp
ASV185	27.9825	1.53011e-06	2.67769e-05	phf1_low+Pi_vs_Col_0_low+Pi	InterGenotype	phf1	Fungi	Ascomycota	Sordariomycetes	Chaetosphaeriales	Chaetosphaeriaceae	unidentified	Chaetosphaeriaceae_sp
ASV185	-2.52153	0.602722	1	phf1_low_vs_phr1/phl1_low	InterGenotype	NotSignificant	Fungi	Ascomycota	Sordariomycetes	Chaetosphaeriales	Chaetosphaeriaceae	unidentified	Chaetosphaeriaceae_sp
ASV185	-3.08374	0.522402	0.933519	phr1_phl1_low_vs_Col_0_low	InterGenotype	NotSignificant	Fungi	Ascomycota	Sordariomycetes	Chaetosphaeriales	Chaetosphaeriaceae	unidentified	Chaetosphaeriaceae_sp
ASV185	-5.60527	0.23677	0.598027	phf1_low_vs_Col_0_low	InterGenotype	NotSignificant	Fungi	Ascomycota	Sordariomycetes	Chaetosphaeriales	Chaetosphaeriaceae	unidentified	Chaetosphaeriaceae_sp
ASV185	-10.2535	0.080393	0.281768	phf1_low+Pi_vs_phr1/phl1_low+Pi	InterGenotype	NotSignificant	Fungi	Ascomycota	Sordariomycetes	Chaetosphaeriales	Chaetosphaeriaceae	unidentified	Chaetosphaeriaceae_sp
ASV188	27.2787	4.98307e-07	7.63033e-06	low_Pi_vs_low	Col-0	low+Pi	Fungi	Ascomycota	Leotiomycetes	Thelebolales	Pseudeurotiaceae	Pseudogymnoascus	Pseudogymnoascus_unclassified
ASV188	31.2314	1.42815e-09	3.18088e-08	low_Pi_vs_low	phf1	low+Pi	Fungi	Ascomycota	Leotiomycetes	Thelebolales	Pseudeurotiaceae	Pseudogymnoascus	Pseudogymnoascus_unclassified
ASV188	11.7384	0.0362149	0.119901	low_Pi_vs_low	phr1/phl1	low+Pi	Fungi	Ascomycota	Leotiomycetes	Thelebolales	Pseudeurotiaceae	Pseudogymnoascus	Pseudogymnoascus_unclassified
ASV188	-1.01814	0.867374	1	phr1_phl1_low+Pi_vs_Col_0_low+Pi	InterGenotype	NotSignificant	Fungi	Ascomycota	Leotiomycetes	Thelebolales	Pseudeurotiaceae	Pseudogymnoascus	Pseudogymnoascus_unclassified
ASV188	-10.4402	0.0774596	0.281768	phf1_low+Pi_vs_phr1/phl1_low+Pi	InterGenotype	NotSignificant	Fungi	Ascomycota	Leotiomycetes	Thelebolales	Pseudeurotiaceae	Pseudogymnoascus	Pseudogymnoascus_unclassified
ASV188	14.5221	0.00285168	0.0131823	phr1_phl1_low_vs_Col_0_low	InterGenotype	phr1/phl1	Fungi	Ascomycota	Leotiomycetes	Thelebolales	Pseudeurotiaceae	Pseudogymnoascus	Pseudogymnoascus_unclassified
ASV188	-11.4584	0.0488521	0.230169	phf1_low+Pi_vs_Col_0_low+Pi	InterGenotype	NotSignificant	Fungi	Ascomycota	Leotiomycetes	Thelebolales	Pseudeurotiaceae	Pseudogymnoascus	Pseudogymnoascus_unclassified
ASV188	-29.9332	7.80039e-10	8.6868e-09	phf1_low_vs_phr1/phl1_low	InterGenotype	phr1/phl1	Fungi	Ascomycota	Leotiomycetes	Thelebolales	Pseudeurotiaceae	Pseudogymnoascus	Pseudogymnoascus_unclassified
ASV188	0	1	1	phf1_low_vs_Col_0_low	InterGenotype	NotSignificant	Fungi	Ascomycota	Leotiomycetes	Thelebolales	Pseudeurotiaceae	Pseudogymnoascus	Pseudogymnoascus_unclassified
ASV189	3.4814	0.51753	0.87184	low_Pi_vs_low	Col-0	NotSignificant	Fungi	Ascomycota	Sordariomycetes	Hypocreales	Hypocreales_fam_Incertae_sedis	Acremonium	Acremonium_persicinum
ASV189	1.87433	0.713321	0.950082	low_Pi_vs_low	phf1	NotSignificant	Fungi	Ascomycota	Sordariomycetes	Hypocreales	Hypocreales_fam_Incertae_sedis	Acremonium	Acremonium_persicinum
ASV189	1.13484	0.838054	1	low_Pi_vs_low	phr1/phl1	NotSignificant	Fungi	Ascomycota	Sordariomycetes	Hypocreales	Hypocreales_fam_Incertae_sedis	Acremonium	Acremonium_persicinum
ASV189	-1.25541	0.829233	0.949355	phf1_low+Pi_vs_phr1/phl1_low+Pi	InterGenotype	NotSignificant	Fungi	Ascomycota	Sordariomycetes	Hypocreales	Hypocreales_fam_Incertae_sedis	Acremonium	Acremonium_persicinum
ASV189	-0.25175	0.966726	1	phr1_phl1_low+Pi_vs_Col_0_low+Pi	InterGenotype	NotSignificant	Fungi	Ascomycota	Sordariomycetes	Hypocreales	Hypocreales_fam_Incertae_sedis	Acremonium	Acremonium_persicinum
ASV189	2.09481	0.66453	1	phr1_phl1_low_vs_Col_0_low	InterGenotype	NotSignificant	Fungi	Ascomycota	Sordariomycetes	Hypocreales	Hypocreales_fam_Incertae_sedis	Acremonium	Acremonium_persicinum
ASV189	-1.50716	0.792792	1	phf1_low+Pi_vs_Col_0_low+Pi	InterGenotype	NotSignificant	Fungi	Ascomycota	Sordariomycetes	Hypocreales	Hypocreales_fam_Incertae_sedis	Acremonium	Acremonium_persicinum
ASV189	0	1	1	phf1_low_vs_phr1/phl1_low	InterGenotype	NotSignificant	Fungi	Ascomycota	Sordariomycetes	Hypocreales	Hypocreales_fam_Incertae_sedis	Acremonium	Acremonium_persicinum
ASV189	0.0999013	0.983256	1	phf1_low_vs_Col_0_low	InterGenotype	NotSignificant	Fungi	Ascomycota	Sordariomycetes	Hypocreales	Hypocreales_fam_Incertae_sedis	Acremonium	Acremonium_persicinum
ASV191	-0.71885	0.813875	0.988219	low_Pi_vs_low	Col-0	NotSignificant	Fungi	Ascomycota	Leotiomycetes	Helotiales	Helotiales_unclassified	Helotiales_unclassified	Helotiales_unclassified
ASV191	-1.04435	0.717409	0.950082	low_Pi_vs_low	phf1	NotSignificant	Fungi	Ascomycota	Leotiomycetes	Helotiales	Helotiales_unclassified	Helotiales_unclassified	Helotiales_unclassified
ASV191	3.61375	0.251267	0.603532	low_Pi_vs_low	phr1/phl1	NotSignificant	Fungi	Ascomycota	Leotiomycetes	Helotiales	Helotiales_unclassified	Helotiales_unclassified	Helotiales_unclassified
ASV191	-1.3467	0.621366	1	phf1_low_vs_phr1/phl1_low	InterGenotype	NotSignificant	Fungi	Ascomycota	Leotiomycetes	Helotiales	Helotiales_unclassified	Helotiales_unclassified	Helotiales_unclassified
ASV191	1.60521	0.550149	0.967547	phf1_low_vs_Col_0_low	InterGenotype	NotSignificant	Fungi	Ascomycota	Leotiomycetes	Helotiales	Helotiales_unclassified	Helotiales_unclassified	Helotiales_unclassified
ASV191	7.2845	0.0341401	0.149363	phr1_phl1_low+Pi_vs_Col_0_low+Pi	InterGenotype	NotSignificant	Fungi	Ascomycota	Leotiomycetes	Helotiales	Helotiales_unclassified	Helotiales_unclassified	Helotiales_unclassified
ASV191	2.95191	0.27861	0.650091	phr1_phl1_low_vs_Col_0_low	InterGenotype	NotSignificant	Fungi	Ascomycota	Leotiomycetes	Helotiales	Helotiales_unclassified	Helotiales_unclassified	Helotiales_unclassified
ASV191	-6.0048	0.0714849	0.269443	phf1_low+Pi_vs_phr1/phl1_low+Pi	InterGenotype	NotSignificant	Fungi	Ascomycota	Leotiomycetes	Helotiales	Helotiales_unclassified	Helotiales_unclassified	Helotiales_unclassified
ASV191	1.2797	0.6942	0.984358	phf1_low+Pi_vs_Col_0_low+Pi	InterGenotype	NotSignificant	Fungi	Ascomycota	Leotiomycetes	Helotiales	Helotiales_unclassified	Helotiales_unclassified	Helotiales_unclassified
ASV192	1.83959	0.567129	0.894501	low_Pi_vs_low	Col-0	NotSignificant	Fungi	Ascomycota	Leotiomycetes	Helotiales	Helotiales_fam_Incertae_sedis	Helotiales_fam_Incertae_sedis_unclassified	Helotiales_fam_Incertae_sedis_unclassified
ASV192	-1.44971	0.633447	0.910325	low_Pi_vs_low	phf1	NotSignificant	Fungi	Ascomycota	Leotiomycetes	Helotiales	Helotiales_fam_Incertae_sedis	Helotiales_fam_Incertae_sedis_unclassified	Helotiales_fam_Incertae_sedis_unclassified
ASV192	-21.7644	4.33545e-10	4.08533e-09	low_Pi_vs_low	phr1/phl1	NotSignificant	Fungi	Ascomycota	Leotiomycetes	Helotiales	Helotiales_fam_Incertae_sedis	Helotiales_fam_Incertae_sedis_unclassified	Helotiales_fam_Incertae_sedis_unclassified
ASV192	0.136493	0.962208	1	phr1_phl1_low_vs_Col_0_low	InterGenotype	NotSignificant	Fungi	Ascomycota	Leotiomycetes	Helotiales	Helotiales_fam_Incertae_sedis	Helotiales_fam_Incertae_sedis_unclassified	Helotiales_fam_Incertae_sedis_unclassified
ASV192	0.692191	0.841251	1	phf1_low+Pi_vs_Col_0_low+Pi	InterGenotype	NotSignificant	Fungi	Ascomycota	Leotiomycetes	Helotiales	Helotiales_fam_Incertae_sedis	Helotiales_fam_Incertae_sedis_unclassified	Helotiales_fam_Incertae_sedis_unclassified
ASV192	24.1597	3.51723e-11	1.72344e-09	phf1_low+Pi_vs_phr1/phl1_low+Pi	InterGenotype	phf1	Fungi	Ascomycota	Leotiomycetes	Helotiales	Helotiales_fam_Incertae_sedis	Helotiales_fam_Incertae_sedis_unclassified	Helotiales_fam_Incertae_sedis_unclassified
ASV192	3.845	0.181751	0.674681	phf1_low_vs_phr1/phl1_low	InterGenotype	NotSignificant	Fungi	Ascomycota	Leotiomycetes	Helotiales	Helotiales_fam_Incertae_sedis	Helotiales_fam_Incertae_sedis_unclassified	Helotiales_fam_Incertae_sedis_unclassified
ASV192	-23.4675	4.69675e-10	1.04654e-08	phr1_phl1_low+Pi_vs_Col_0_low+Pi	InterGenotype	Col-0	Fungi	Ascomycota	Leotiomycetes	Helotiales	Helotiales_fam_Incertae_sedis	Helotiales_fam_Incertae_sedis_unclassified	Helotiales_fam_Incertae_sedis_unclassified
ASV192	3.9815	0.156328	0.43034	phf1_low_vs_Col_0_low	InterGenotype	NotSignificant	Fungi	Ascomycota	Leotiomycetes	Helotiales	Helotiales_fam_Incertae_sedis	Helotiales_fam_Incertae_sedis_unclassified	Helotiales_fam_Incertae_sedis_unclassified
ASV194	18.5958	0.000631951	0.0038707	low_Pi_vs_low	Col-0	low+Pi	Fungi	Ascomycota	Leotiomycetes	Helotiales	Dermateaceae	Mollisia	Mollisia_sp
ASV194	-0.167898	0.973629	1	low_Pi_vs_low	phf1	low	Fungi	Ascomycota	Leotiomycetes	Helotiales	Dermateaceae	Mollisia	Mollisia_sp
ASV194	0	1	1	low_Pi_vs_low	phr1/phl1	NotSignificant	Fungi	Ascomycota	Leotiomycetes	Helotiales	Dermateaceae	Mollisia	Mollisia_sp
ASV194	33.848	2.7672e-12	4.84261e-11	phf1_low_vs_phr1/phl1_low	InterGenotype	phf1	Fungi	Ascomycota	Leotiomycetes	Helotiales	Dermateaceae	Mollisia	Mollisia_sp
ASV194	-31.2449	3.7864e-07	3.86529e-06	phr1_phl1_low+Pi_vs_Col_0_low+Pi	InterGenotype	Col-0	Fungi	Ascomycota	Leotiomycetes	Helotiales	Dermateaceae	Mollisia	Mollisia_sp
ASV194	33.2123	1.95925e-08	3.69243e-07	phf1_low+Pi_vs_phr1/phl1_low+Pi	InterGenotype	phf1	Fungi	Ascomycota	Leotiomycetes	Helotiales	Dermateaceae	Mollisia	Mollisia_sp
ASV194	0	1	1	phr1_phl1_low_vs_Col_0_low	InterGenotype	NotSignificant	Fungi	Ascomycota	Leotiomycetes	Helotiales	Dermateaceae	Mollisia	Mollisia_sp
ASV194	20.7311	1.29576e-05	0.000115435	phf1_low_vs_Col_0_low	InterGenotype	phf1	Fungi	Ascomycota	Leotiomycetes	Helotiales	Dermateaceae	Mollisia	Mollisia_sp
ASV194	1.96736	0.733527	0.992895	phf1_low+Pi_vs_Col_0_low+Pi	InterGenotype	NotSignificant	Fungi	Ascomycota	Leotiomycetes	Helotiales	Dermateaceae	Mollisia	Mollisia_sp
ASV195	6.82882	0.134967	0.371538	low_Pi_vs_low	Col-0	NotSignificant	Fungi	Zoopagomycota	Zoopagomycetes	Zoopagales	Piptocephalidaceae	Syncephalis	Syncephalis_sp
ASV195	17.048	9.77232e-05	0.000483825	low_Pi_vs_low	phf1	NotSignificant	Fungi	Zoopagomycota	Zoopagomycetes	Zoopagales	Piptocephalidaceae	Syncephalis	Syncephalis_sp
ASV195	4.45933	0.351611	0.71194	low_Pi_vs_low	phr1/phl1	NotSignificant	Fungi	Zoopagomycota	Zoopagomycetes	Zoopagales	Piptocephalidaceae	Syncephalis	Syncephalis_sp
ASV195	-10.2428	0.0362332	0.177542	phf1_low+Pi_vs_Col_0_low+Pi	InterGenotype	NotSignificant	Fungi	Zoopagomycota	Zoopagomycetes	Zoopagales	Piptocephalidaceae	Syncephalis	Syncephalis_sp
ASV195	-6.2225	0.212881	0.461555	phf1_low+Pi_vs_phr1/phl1_low+Pi	InterGenotype	NotSignificant	Fungi	Zoopagomycota	Zoopagomycetes	Zoopagales	Piptocephalidaceae	Syncephalis	Syncephalis_sp
ASV195	-4.02027	0.437932	0.975394	phr1_phl1_low+Pi_vs_Col_0_low+Pi	InterGenotype	NotSignificant	Fungi	Zoopagomycota	Zoopagomycetes	Zoopagales	Piptocephalidaceae	Syncephalis	Syncephalis_sp
ASV195	-1.65078	0.688561	1	phr1_phl1_low_vs_Col_0_low	InterGenotype	NotSignificant	Fungi	Zoopagomycota	Zoopagomycetes	Zoopagales	Piptocephalidaceae	Syncephalis	Syncephalis_sp
ASV195	-20.4619	4.43713e-07	6.79435e-06	phf1_low_vs_Col_0_low	InterGenotype	Col-0	Fungi	Zoopagomycota	Zoopagomycetes	Zoopagales	Piptocephalidaceae	Syncephalis	Syncephalis_sp
ASV195	-18.8112	6.55066e-06	4.72033e-05	phf1_low_vs_phr1/phl1_low	InterGenotype	phr1/phl1	Fungi	Zoopagomycota	Zoopagomycetes	Zoopagales	Piptocephalidaceae	Syncephalis	Syncephalis_sp
ASV197	0.61411	0.907917	1	low_Pi_vs_low	Col-0	NotSignificant	Fungi	Ascomycota	Sordariomycetes	Glomerellales	Plectosphaerellaceae	Verticillium	Verticillium_unclassified
ASV197	-7.01823	0.170201	0.448379	low_Pi_vs_low	phf1	NotSignificant	Fungi	Ascomycota	Sordariomycetes	Glomerellales	Plectosphaerellaceae	Verticillium	Verticillium_unclassified
ASV197	0	1	1	low_Pi_vs_low	phr1/phl1	NotSignificant	Fungi	Ascomycota	Sordariomycetes	Glomerellales	Plectosphaerellaceae	Verticillium	Verticillium_unclassified
ASV197	-3.02879	0.527356	0.933519	phr1_phl1_low_vs_Col_0_low	InterGenotype	NotSignificant	Fungi	Ascomycota	Sordariomycetes	Glomerellales	Plectosphaerellaceae	Verticillium	Verticillium_unclassified
ASV197	0	1	1	phf1_low+Pi_vs_phr1/phl1_low+Pi	InterGenotype	NotSignificant	Fungi	Ascomycota	Sordariomycetes	Glomerellales	Plectosphaerellaceae	Verticillium	Verticillium_unclassified
ASV197	-6.37863	0.293936	0.782765	phr1_phl1_low+Pi_vs_Col_0_low+Pi	InterGenotype	NotSignificant	Fungi	Ascomycota	Sordariomycetes	Glomerellales	Plectosphaerellaceae	Verticillium	Verticillium_unclassified
ASV197	-0.301364	0.948479	1	phf1_low_vs_Col_0_low	InterGenotype	NotSignificant	Fungi	Ascomycota	Sordariomycetes	Glomerellales	Plectosphaerellaceae	Verticillium	Verticillium_unclassified
ASV197	-7.93371	0.169146	0.594899	phf1_low+Pi_vs_Col_0_low+Pi	InterGenotype	NotSignificant	Fungi	Ascomycota	Sordariomycetes	Glomerellales	Plectosphaerellaceae	Verticillium	Verticillium_unclassified
ASV197	2.72743	0.570821	1	phf1_low_vs_phr1/phl1_low	InterGenotype	NotSignificant	Fungi	Ascomycota	Sordariomycetes	Glomerellales	Plectosphaerellaceae	Verticillium	Verticillium_unclassified
ASV198	10.3491	0.0062243	0.029326	low_Pi_vs_low	Col-0	low+Pi	Fungi	Ascomycota	Ascomycota_unclassified	Ascomycota_unclassified	Ascomycota_unclassified	Ascomycota_unclassified	Ascomycota_unclassified
ASV198	2.88661	0.416217	0.839672	low_Pi_vs_low	phf1	low+Pi	Fungi	Ascomycota	Ascomycota_unclassified	Ascomycota_unclassified	Ascomycota_unclassified	Ascomycota_unclassified	Ascomycota_unclassified
ASV198	-5.08444	0.196063	0.516511	low_Pi_vs_low	phr1/phl1	low	Fungi	Ascomycota	Ascomycota_unclassified	Ascomycota_unclassified	Ascomycota_unclassified	Ascomycota_unclassified	Ascomycota_unclassified
ASV198	-3.15967	0.428029	0.889513	phf1_low+Pi_vs_Col_0_low+Pi	InterGenotype	NotSignificant	Fungi	Ascomycota	Ascomycota_unclassified	Ascomycota_unclassified	Ascomycota_unclassified	Ascomycota_unclassified	Ascomycota_unclassified
ASV198	4.96884	0.228402	0.474225	phf1_low+Pi_vs_phr1/phl1_low+Pi	InterGenotype	NotSignificant	Fungi	Ascomycota	Ascomycota_unclassified	Ascomycota_unclassified	Ascomycota_unclassified	Ascomycota_unclassified	Ascomycota_unclassified
ASV198	7.30507	0.0314131	0.122162	phr1_phl1_low_vs_Col_0_low	InterGenotype	NotSignificant	Fungi	Ascomycota	Ascomycota_unclassified	Ascomycota_unclassified	Ascomycota_unclassified	Ascomycota_unclassified	Ascomycota_unclassified
ASV198	4.30286	0.199726	0.53188	phf1_low_vs_Col_0_low	InterGenotype	NotSignificant	Fungi	Ascomycota	Ascomycota_unclassified	Ascomycota_unclassified	Ascomycota_unclassified	Ascomycota_unclassified	Ascomycota_unclassified
ASV198	-8.12852	0.0573552	0.237769	phr1_phl1_low+Pi_vs_Col_0_low+Pi	InterGenotype	NotSignificant	Fungi	Ascomycota	Ascomycota_unclassified	Ascomycota_unclassified	Ascomycota_unclassified	Ascomycota_unclassified	Ascomycota_unclassified
ASV198	-3.00221	0.373885	0.916019	phf1_low_vs_phr1/phl1_low	InterGenotype	NotSignificant	Fungi	Ascomycota	Ascomycota_unclassified	Ascomycota_unclassified	Ascomycota_unclassified	Ascomycota_unclassified	Ascomycota_unclassified
ASV203	0	1	1	low_Pi_vs_low	Col-0	NotSignificant	Fungi	Ascomycota	Sordariomycetes	Hypocreales	Nectriaceae	Volutella	Volutella_sp
ASV203	1.11253	0.826414	0.980578	low_Pi_vs_low	phf1	NotSignificant	Fungi	Ascomycota	Sordariomycetes	Hypocreales	Nectriaceae	Volutella	Volutella_sp
ASV203	-1.47612	0.792291	1	low_Pi_vs_low	phr1/phl1	NotSignificant	Fungi	Ascomycota	Sordariomycetes	Hypocreales	Nectriaceae	Volutella	Volutella_sp
ASV203	1.4503	0.813647	1	phr1_phl1_low+Pi_vs_Col_0_low+Pi	InterGenotype	NotSignificant	Fungi	Ascomycota	Sordariomycetes	Hypocreales	Nectriaceae	Volutella	Volutella_sp
ASV203	0	1	1	phr1_phl1_low_vs_Col_0_low	InterGenotype	NotSignificant	Fungi	Ascomycota	Sordariomycetes	Hypocreales	Nectriaceae	Volutella	Volutella_sp
ASV203	2.4039	0.612094	0.9866	phf1_low_vs_Col_0_low	InterGenotype	NotSignificant	Fungi	Ascomycota	Sordariomycetes	Hypocreales	Nectriaceae	Volutella	Volutella_sp
ASV203	2.49189	0.671408	0.856745	phf1_low+Pi_vs_phr1/phl1_low+Pi	InterGenotype	NotSignificant	Fungi	Ascomycota	Sordariomycetes	Hypocreales	Nectriaceae	Volutella	Volutella_sp
ASV203	3.94219	0.4975	0.929046	phf1_low+Pi_vs_Col_0_low+Pi	InterGenotype	NotSignificant	Fungi	Ascomycota	Sordariomycetes	Hypocreales	Nectriaceae	Volutella	Volutella_sp
ASV203	-0.0967591	0.983982	1	phf1_low_vs_phr1/phl1_low	InterGenotype	NotSignificant	Fungi	Ascomycota	Sordariomycetes	Hypocreales	Nectriaceae	Volutella	Volutella_sp
ASV204	3.7461	0.403761	0.804239	low_Pi_vs_low	Col-0	NotSignificant	Fungi	Ascomycota	Sordariomycetes	Hypocreales	Hypocreales_fam_Incertae_sedis	Hypocreales_fam_Incertae_sedis_unclassified	Hypocreales_fam_Incertae_sedis_unclassified
ASV204	-2.19946	0.606135	0.905698	low_Pi_vs_low	phf1	NotSignificant	Fungi	Ascomycota	Sordariomycetes	Hypocreales	Hypocreales_fam_Incertae_sedis	Hypocreales_fam_Incertae_sedis_unclassified	Hypocreales_fam_Incertae_sedis_unclassified
ASV204	-0.962328	0.838201	1	low_Pi_vs_low	phr1/phl1	NotSignificant	Fungi	Ascomycota	Sordariomycetes	Hypocreales	Hypocreales_fam_Incertae_sedis	Hypocreales_fam_Incertae_sedis_unclassified	Hypocreales_fam_Incertae_sedis_unclassified
ASV204	-3.35547	0.510446	1	phr1_phl1_low+Pi_vs_Col_0_low+Pi	InterGenotype	NotSignificant	Fungi	Ascomycota	Sordariomycetes	Hypocreales	Hypocreales_fam_Incertae_sedis	Hypocreales_fam_Incertae_sedis_unclassified	Hypocreales_fam_Incertae_sedis_unclassified
ASV204	-1.46854	0.76654	0.905055	phf1_low+Pi_vs_phr1/phl1_low+Pi	InterGenotype	NotSignificant	Fungi	Ascomycota	Sordariomycetes	Hypocreales	Hypocreales_fam_Incertae_sedis	Hypocreales_fam_Incertae_sedis_unclassified	Hypocreales_fam_Incertae_sedis_unclassified
ASV204	-4.82401	0.31519	0.780015	phf1_low+Pi_vs_Col_0_low+Pi	InterGenotype	NotSignificant	Fungi	Ascomycota	Sordariomycetes	Hypocreales	Hypocreales_fam_Incertae_sedis	Hypocreales_fam_Incertae_sedis_unclassified	Hypocreales_fam_Incertae_sedis_unclassified
ASV204	1.12155	0.777384	1	phf1_low_vs_Col_0_low	InterGenotype	NotSignificant	Fungi	Ascomycota	Sordariomycetes	Hypocreales	Hypocreales_fam_Incertae_sedis	Hypocreales_fam_Incertae_sedis_unclassified	Hypocreales_fam_Incertae_sedis_unclassified
ASV204	-0.23141	0.954442	1	phf1_low_vs_phr1/phl1_low	InterGenotype	NotSignificant	Fungi	Ascomycota	Sordariomycetes	Hypocreales	Hypocreales_fam_Incertae_sedis	Hypocreales_fam_Incertae_sedis_unclassified	Hypocreales_fam_Incertae_sedis_unclassified
ASV204	1.35296	0.738083	1	phr1_phl1_low_vs_Col_0_low	InterGenotype	NotSignificant	Fungi	Ascomycota	Sordariomycetes	Hypocreales	Hypocreales_fam_Incertae_sedis	Hypocreales_fam_Incertae_sedis_unclassified	Hypocreales_fam_Incertae_sedis_unclassified
ASV205	-23.9879	1.05152e-05	0.000103049	low_Pi_vs_low	Col-0	low	Fungi	Ascomycota	Lecanoromycetes	Lecanoromycetes_unclassified	Lecanoromycetes_unclassified	Lecanoromycetes_unclassified	Lecanoromycetes_unclassified
ASV205	3.33431	0.512856	0.870779	low_Pi_vs_low	phf1	low+Pi	Fungi	Ascomycota	Lecanoromycetes	Lecanoromycetes_unclassified	Lecanoromycetes_unclassified	Lecanoromycetes_unclassified	Lecanoromycetes_unclassified
ASV205	7.76755	0.163487	0.450047	low_Pi_vs_low	phr1/phl1	low+Pi	Fungi	Ascomycota	Lecanoromycetes	Lecanoromycetes_unclassified	Lecanoromycetes_unclassified	Lecanoromycetes_unclassified	Lecanoromycetes_unclassified
ASV205	-5.30598	0.271496	0.788023	phf1_low_vs_phr1/phl1_low	InterGenotype	NotSignificant	Fungi	Ascomycota	Lecanoromycetes	Lecanoromycetes_unclassified	Lecanoromycetes_unclassified	Lecanoromycetes_unclassified	Lecanoromycetes_unclassified
ASV205	26.0906	7.26955e-06	9.39002e-05	phf1_low+Pi_vs_Col_0_low+Pi	InterGenotype	phf1	Fungi	Ascomycota	Lecanoromycetes	Lecanoromycetes_unclassified	Lecanoromycetes_unclassified	Lecanoromycetes_unclassified	Lecanoromycetes_unclassified
ASV205	-1.23156	0.794937	1	phf1_low_vs_Col_0_low	InterGenotype	NotSignificant	Fungi	Ascomycota	Lecanoromycetes	Lecanoromycetes_unclassified	Lecanoromycetes_unclassified	Lecanoromycetes_unclassified	Lecanoromycetes_unclassified
ASV205	-9.73923	0.0968839	0.296707	phf1_low+Pi_vs_phr1/phl1_low+Pi	InterGenotype	NotSignificant	Fungi	Ascomycota	Lecanoromycetes	Lecanoromycetes_unclassified	Lecanoromycetes_unclassified	Lecanoromycetes_unclassified	Lecanoromycetes_unclassified
ASV205	4.07443	0.396481	0.78337	phr1_phl1_low_vs_Col_0_low	InterGenotype	NotSignificant	Fungi	Ascomycota	Lecanoromycetes	Lecanoromycetes_unclassified	Lecanoromycetes_unclassified	Lecanoromycetes_unclassified	Lecanoromycetes_unclassified
ASV205	35.8298	4.95811e-09	8.09824e-08	phr1_phl1_low+Pi_vs_Col_0_low+Pi	InterGenotype	phr1/phl1	Fungi	Ascomycota	Lecanoromycetes	Lecanoromycetes_unclassified	Lecanoromycetes_unclassified	Lecanoromycetes_unclassified	Lecanoromycetes_unclassified
ASV206	1.41414	0.793408	0.980743	low_Pi_vs_low	Col-0	NotSignificant	Fungi	Ascomycota	Sordariomycetes	Hypocreales	Hypocreales_fam_Incertae_sedis	Acremonium	Acremonium_nepalense
ASV206	22.0169	1.85092e-05	0.000110604	low_Pi_vs_low	phf1	NotSignificant	Fungi	Ascomycota	Sordariomycetes	Hypocreales	Hypocreales_fam_Incertae_sedis	Acremonium	Acremonium_nepalense
ASV206	13.2773	0.0180274	0.0622072	low_Pi_vs_low	phr1/phl1	NotSignificant	Fungi	Ascomycota	Sordariomycetes	Hypocreales	Hypocreales_fam_Incertae_sedis	Acremonium	Acremonium_nepalense
ASV206	-5.29325	0.385645	0.91731	phr1_phl1_low+Pi_vs_Col_0_low+Pi	InterGenotype	NotSignificant	Fungi	Ascomycota	Sordariomycetes	Hypocreales	Hypocreales_fam_Incertae_sedis	Acremonium	Acremonium_nepalense
ASV206	0	1	1	phf1_low_vs_phr1/phl1_low	InterGenotype	NotSignificant	Fungi	Ascomycota	Sordariomycetes	Hypocreales	Hypocreales_fam_Incertae_sedis	Acremonium	Acremonium_nepalense
ASV206	-0.688132	0.905642	1	phf1_low+Pi_vs_Col_0_low+Pi	InterGenotype	NotSignificant	Fungi	Ascomycota	Sordariomycetes	Hypocreales	Hypocreales_fam_Incertae_sedis	Acremonium	Acremonium_nepalense
ASV206	-21.2909	7.50138e-06	8.35381e-05	phf1_low_vs_Col_0_low	InterGenotype	Col-0	Fungi	Ascomycota	Sordariomycetes	Hypocreales	Hypocreales_fam_Incertae_sedis	Acremonium	Acremonium_nepalense
ASV206	-17.1564	0.000395507	0.0023634	phr1_phl1_low_vs_Col_0_low	InterGenotype	Col-0	Fungi	Ascomycota	Sordariomycetes	Hypocreales	Hypocreales_fam_Incertae_sedis	Acremonium	Acremonium_nepalense
ASV206	4.60512	0.434728	0.668457	phf1_low+Pi_vs_phr1/phl1_low+Pi	InterGenotype	NotSignificant	Fungi	Ascomycota	Sordariomycetes	Hypocreales	Hypocreales_fam_Incertae_sedis	Acremonium	Acremonium_nepalense
ASV208	18.3524	0.000718562	0.00429385	low_Pi_vs_low	Col-0	low+Pi	Fungi	Ascomycota	Leotiomycetes	Helotiales	unidentified	unidentified	Helotiales_sp
ASV208	4.58148	0.369837	0.781121	low_Pi_vs_low	phf1	low+Pi	Fungi	Ascomycota	Leotiomycetes	Helotiales	unidentified	unidentified	Helotiales_sp
ASV208	-32.5382	7.54321e-09	5.60026e-08	low_Pi_vs_low	phr1/phl1	low	Fungi	Ascomycota	Leotiomycetes	Helotiales	unidentified	unidentified	Helotiales_sp
ASV208	23.4646	1.30582e-06	1.88191e-05	phr1_phl1_low_vs_Col_0_low	InterGenotype	phr1/phl1	Fungi	Ascomycota	Leotiomycetes	Helotiales	unidentified	unidentified	Helotiales_sp
ASV208	-2.85172	0.554364	1	phf1_low_vs_phr1/phl1_low	InterGenotype	NotSignificant	Fungi	Ascomycota	Leotiomycetes	Helotiales	unidentified	unidentified	Helotiales_sp
ASV208	-27.426	7.7627e-06	6.79236e-05	phr1_phl1_low+Pi_vs_Col_0_low+Pi	InterGenotype	Col-0	Fungi	Ascomycota	Leotiomycetes	Helotiales	unidentified	unidentified	Helotiales_sp
ASV208	20.6129	1.48611e-05	0.000125551	phf1_low_vs_Col_0_low	InterGenotype	phf1	Fungi	Ascomycota	Leotiomycetes	Helotiales	unidentified	unidentified	Helotiales_sp
ASV208	34.2679	7.5731e-09	1.54617e-07	phf1_low+Pi_vs_phr1/phl1_low+Pi	InterGenotype	phf1	Fungi	Ascomycota	Leotiomycetes	Helotiales	unidentified	unidentified	Helotiales_sp
ASV208	6.84198	0.236656	0.698563	phf1_low+Pi_vs_Col_0_low+Pi	InterGenotype	NotSignificant	Fungi	Ascomycota	Leotiomycetes	Helotiales	unidentified	unidentified	Helotiales_sp
ASV215	-4.31142	0.427336	0.832504	low_Pi_vs_low	Col-0	NotSignificant	Fungi	Basidiomycota	Tremellomycetes	Trichosporonales	Trichosporonaceae	Apiotrichum	Apiotrichum_gracile
ASV215	16.7175	0.0011974	0.00473166	low_Pi_vs_low	phf1	NotSignificant	Fungi	Basidiomycota	Tremellomycetes	Trichosporonales	Trichosporonaceae	Apiotrichum	Apiotrichum_gracile
ASV215	28.8557	2.70161e-07	1.53929e-06	low_Pi_vs_low	phr1/phl1	NotSignificant	Fungi	Basidiomycota	Tremellomycetes	Trichosporonales	Trichosporonaceae	Apiotrichum	Apiotrichum_gracile
ASV215	-20.8331	1.21876e-05	0.000114844	phf1_low_vs_Col_0_low	InterGenotype	Col-0	Fungi	Basidiomycota	Tremellomycetes	Trichosporonales	Trichosporonaceae	Apiotrichum	Apiotrichum_gracile
ASV215	-22.8521	2.49028e-06	3.05059e-05	phr1_phl1_low_vs_Col_0_low	InterGenotype	Col-0	Fungi	Basidiomycota	Tremellomycetes	Trichosporonales	Trichosporonaceae	Apiotrichum	Apiotrichum_gracile
ASV215	0.195834	0.973214	1	phf1_low+Pi_vs_Col_0_low+Pi	InterGenotype	NotSignificant	Fungi	Basidiomycota	Tremellomycetes	Trichosporonales	Trichosporonaceae	Apiotrichum	Apiotrichum_gracile
ASV215	-10.1191	0.0864681	0.28304	phf1_low+Pi_vs_phr1/phl1_low+Pi	InterGenotype	NotSignificant	Fungi	Basidiomycota	Tremellomycetes	Trichosporonales	Trichosporonaceae	Apiotrichum	Apiotrichum_gracile
ASV215	10.315	0.0922574	0.327581	phr1_phl1_low+Pi_vs_Col_0_low+Pi	InterGenotype	NotSignificant	Fungi	Basidiomycota	Tremellomycetes	Trichosporonales	Trichosporonaceae	Apiotrichum	Apiotrichum_gracile
ASV215	0	1	1	phf1_low_vs_phr1/phl1_low	InterGenotype	NotSignificant	Fungi	Basidiomycota	Tremellomycetes	Trichosporonales	Trichosporonaceae	Apiotrichum	Apiotrichum_gracile
ASV219	3.58544	0.448533	0.832504	low_Pi_vs_low	Col-0	NotSignificant	Fungi	Ascomycota	Dothideomycetes	Pleosporales	Periconiaceae	Periconia	Periconia_prolifica
ASV219	4.27663	0.3377	0.732182	low_Pi_vs_low	phf1	NotSignificant	Fungi	Ascomycota	Dothideomycetes	Pleosporales	Periconiaceae	Periconia	Periconia_prolifica
ASV219	0.973908	0.841109	1	low_Pi_vs_low	phr1/phl1	NotSignificant	Fungi	Ascomycota	Dothideomycetes	Pleosporales	Periconiaceae	Periconia	Periconia_prolifica
ASV219	2.03611	0.684695	0.984358	phf1_low+Pi_vs_Col_0_low+Pi	InterGenotype	NotSignificant	Fungi	Ascomycota	Dothideomycetes	Pleosporales	Periconiaceae	Periconia	Periconia_prolifica
ASV219	0.885992	0.861512	0.972675	phf1_low+Pi_vs_phr1/phl1_low+Pi	InterGenotype	NotSignificant	Fungi	Ascomycota	Dothideomycetes	Pleosporales	Periconiaceae	Periconia	Periconia_prolifica
ASV219	3.76165	0.376875	0.756091	phr1_phl1_low_vs_Col_0_low	InterGenotype	NotSignificant	Fungi	Ascomycota	Dothideomycetes	Pleosporales	Periconiaceae	Periconia	Periconia_prolifica
ASV219	1.15012	0.827697	1	phr1_phl1_low+Pi_vs_Col_0_low+Pi	InterGenotype	NotSignificant	Fungi	Ascomycota	Dothideomycetes	Pleosporales	Periconiaceae	Periconia	Periconia_prolifica
ASV219	0	1	1	phf1_low_vs_Col_0_low	InterGenotype	NotSignificant	Fungi	Ascomycota	Dothideomycetes	Pleosporales	Periconiaceae	Periconia	Periconia_prolifica
ASV219	-2.41673	0.570683	1	phf1_low_vs_phr1/phl1_low	InterGenotype	NotSignificant	Fungi	Ascomycota	Dothideomycetes	Pleosporales	Periconiaceae	Periconia	Periconia_prolifica
ASV222	-0.221404	0.967069	1	low_Pi_vs_low	Col-0	NotSignificant	Fungi	Ascomycota	Eurotiomycetes	Eurotiales	Trichocomaceae	Talaromyces	Talaromyces_unclassified
ASV222	26.6467	2.10611e-07	2.14999e-06	low_Pi_vs_low	phf1	NotSignificant	Fungi	Ascomycota	Eurotiomycetes	Eurotiales	Trichocomaceae	Talaromyces	Talaromyces_unclassified
ASV222	0	1	1	low_Pi_vs_low	phr1/phl1	NotSignificant	Fungi	Ascomycota	Eurotiomycetes	Eurotiales	Trichocomaceae	Talaromyces	Talaromyces_unclassified
ASV222	-20.0106	3.48315e-05	0.000250992	phr1_phl1_low_vs_Col_0_low	InterGenotype	Col-0	Fungi	Ascomycota	Eurotiomycetes	Eurotiales	Trichocomaceae	Talaromyces	Talaromyces_unclassified
ASV222	17.3935	0.00337078	0.0242895	phf1_low+Pi_vs_phr1/phl1_low+Pi	InterGenotype	phf1	Fungi	Ascomycota	Eurotiomycetes	Eurotiales	Trichocomaceae	Talaromyces	Talaromyces_unclassified
ASV222	-20.2132	0.000950571	0.00582225	phr1_phl1_low+Pi_vs_Col_0_low+Pi	InterGenotype	Col-0	Fungi	Ascomycota	Eurotiomycetes	Eurotiales	Trichocomaceae	Talaromyces	Talaromyces_unclassified
ASV222	-29.6878	4.04635e-10	1.98271e-08	phf1_low_vs_Col_0_low	InterGenotype	Col-0	Fungi	Ascomycota	Eurotiomycetes	Eurotiales	Trichocomaceae	Talaromyces	Talaromyces_unclassified
ASV222	-2.81968	0.624386	0.962104	phf1_low+Pi_vs_Col_0_low+Pi	InterGenotype	NotSignificant	Fungi	Ascomycota	Eurotiomycetes	Eurotiales	Trichocomaceae	Talaromyces	Talaromyces_unclassified
ASV222	0	1	1	phf1_low_vs_phr1/phl1_low	InterGenotype	NotSignificant	Fungi	Ascomycota	Eurotiomycetes	Eurotiales	Trichocomaceae	Talaromyces	Talaromyces_unclassified
ASV225	5.00711	0.1979	0.499851	low_Pi_vs_low	Col-0	NotSignificant	Fungi	Ascomycota	Sordariomycetes	Microascales	Microascaceae	Scedosporium	Scedosporium_dehoogii
ASV225	-5.20739	0.156042	0.42478	low_Pi_vs_low	phf1	NotSignificant	Fungi	Ascomycota	Sordariomycetes	Microascales	Microascaceae	Scedosporium	Scedosporium_dehoogii
ASV225	-4.75722	0.236883	0.580364	low_Pi_vs_low	phr1/phl1	NotSignificant	Fungi	Ascomycota	Sordariomycetes	Microascales	Microascaceae	Scedosporium	Scedosporium_dehoogii
ASV225	-3.6973	0.383773	0.639622	phf1_low+Pi_vs_phr1/phl1_low+Pi	InterGenotype	NotSignificant	Fungi	Ascomycota	Sordariomycetes	Microascales	Microascaceae	Scedosporium	Scedosporium_dehoogii
ASV225	-3.61788	0.409582	0.946676	phr1_phl1_low+Pi_vs_Col_0_low+Pi	InterGenotype	NotSignificant	Fungi	Ascomycota	Sordariomycetes	Microascales	Microascaceae	Scedosporium	Scedosporium_dehoogii
ASV225	6.14645	0.076515	0.253327	phr1_phl1_low_vs_Col_0_low	InterGenotype	NotSignificant	Fungi	Ascomycota	Sordariomycetes	Microascales	Microascaceae	Scedosporium	Scedosporium_dehoogii
ASV225	2.89932	0.396171	0.835007	phf1_low_vs_Col_0_low	InterGenotype	NotSignificant	Fungi	Ascomycota	Sordariomycetes	Microascales	Microascaceae	Scedosporium	Scedosporium_dehoogii
ASV225	-7.31518	0.0783092	0.342603	phf1_low+Pi_vs_Col_0_low+Pi	InterGenotype	NotSignificant	Fungi	Ascomycota	Sordariomycetes	Microascales	Microascaceae	Scedosporium	Scedosporium_dehoogii
ASV225	-3.24713	0.346476	0.91276	phf1_low_vs_phr1/phl1_low	InterGenotype	NotSignificant	Fungi	Ascomycota	Sordariomycetes	Microascales	Microascaceae	Scedosporium	Scedosporium_dehoogii
ASV226	8.18101	0.0599089	0.203857	low_Pi_vs_low	Col-0	NotSignificant	Fungi	Basidiomycota	Agaricomycetes	Cantharellales	Cantharellales_fam_Incertae_sedis	Minimedusa	Minimedusa_polyspora
ASV226	-20.6545	8.84785e-07	7.74187e-06	low_Pi_vs_low	phf1	NotSignificant	Fungi	Basidiomycota	Agaricomycetes	Cantharellales	Cantharellales_fam_Incertae_sedis	Minimedusa	Minimedusa_polyspora
ASV226	-5.00799	0.266197	0.615268	low_Pi_vs_low	phr1/phl1	NotSignificant	Fungi	Basidiomycota	Agaricomycetes	Cantharellales	Cantharellales_fam_Incertae_sedis	Minimedusa	Minimedusa_polyspora
ASV226	7.29893	0.0603531	0.205368	phr1_phl1_low_vs_Col_0_low	InterGenotype	NotSignificant	Fungi	Basidiomycota	Agaricomycetes	Cantharellales	Cantharellales_fam_Incertae_sedis	Minimedusa	Minimedusa_polyspora
ASV226	-5.89006	0.230802	0.657518	phr1_phl1_low+Pi_vs_Col_0_low+Pi	InterGenotype	NotSignificant	Fungi	Basidiomycota	Agaricomycetes	Cantharellales	Cantharellales_fam_Incertae_sedis	Minimedusa	Minimedusa_polyspora
ASV226	-31.362	2.53688e-11	1.61658e-09	phf1_low+Pi_vs_Col_0_low+Pi	InterGenotype	Col-0	Fungi	Basidiomycota	Agaricomycetes	Cantharellales	Cantharellales_fam_Incertae_sedis	Minimedusa	Minimedusa_polyspora
ASV226	-25.4719	1.05563e-07	1.7242e-06	phf1_low+Pi_vs_phr1/phl1_low+Pi	InterGenotype	phr1/phl1	Fungi	Basidiomycota	Agaricomycetes	Cantharellales	Cantharellales_fam_Incertae_sedis	Minimedusa	Minimedusa_polyspora
ASV226	-2.52641	0.511812	0.949675	phf1_low_vs_Col_0_low	InterGenotype	NotSignificant	Fungi	Basidiomycota	Agaricomycetes	Cantharellales	Cantharellales_fam_Incertae_sedis	Minimedusa	Minimedusa_polyspora
ASV226	-9.82534	0.0118886	0.0571118	phf1_low_vs_phr1/phl1_low	InterGenotype	phr1/phl1	Fungi	Basidiomycota	Agaricomycetes	Cantharellales	Cantharellales_fam_Incertae_sedis	Minimedusa	Minimedusa_polyspora
ASV227	0	1	1	low_Pi_vs_low	Col-0	NotSignificant	Fungi	Ascomycota	Leotiomycetes	Helotiales	Dermateaceae	Mollisia	Mollisia_sp
ASV227	-4.6505	0.362556	0.773243	low_Pi_vs_low	phf1	NotSignificant	Fungi	Ascomycota	Leotiomycetes	Helotiales	Dermateaceae	Mollisia	Mollisia_sp
ASV227	-0.301361	0.957138	1	low_Pi_vs_low	phr1/phl1	NotSignificant	Fungi	Ascomycota	Leotiomycetes	Helotiales	Dermateaceae	Mollisia	Mollisia_sp
ASV227	0.563655	0.922886	1	phf1_low+Pi_vs_Col_0_low+Pi	InterGenotype	NotSignificant	Fungi	Ascomycota	Leotiomycetes	Helotiales	Dermateaceae	Mollisia	Mollisia_sp
ASV227	0	1	1	phr1_phl1_low_vs_Col_0_low	InterGenotype	NotSignificant	Fungi	Ascomycota	Leotiomycetes	Helotiales	Dermateaceae	Mollisia	Mollisia_sp
ASV227	-2.36682	0.688652	0.87112	phf1_low+Pi_vs_phr1/phl1_low+Pi	InterGenotype	NotSignificant	Fungi	Ascomycota	Leotiomycetes	Helotiales	Dermateaceae	Mollisia	Mollisia_sp
ASV227	1.98232	0.680788	1	phf1_low_vs_phr1/phl1_low	InterGenotype	NotSignificant	Fungi	Ascomycota	Leotiomycetes	Helotiales	Dermateaceae	Mollisia	Mollisia_sp
ASV227	4.57038	0.334224	0.769073	phf1_low_vs_Col_0_low	InterGenotype	NotSignificant	Fungi	Ascomycota	Leotiomycetes	Helotiales	Dermateaceae	Mollisia	Mollisia_sp
ASV227	2.93047	0.632616	1	phr1_phl1_low+Pi_vs_Col_0_low+Pi	InterGenotype	NotSignificant	Fungi	Ascomycota	Leotiomycetes	Helotiales	Dermateaceae	Mollisia	Mollisia_sp
ASV229	-29.3844	6.89956e-08	1.69039e-06	low_Pi_vs_low	Col-0	low	Fungi	Ascomycota	Sordariomycetes	Hypocreales	Nectriaceae	Fusarium	Fusarium_unclassified
ASV229	18.4578	0.000347542	0.00163746	low_Pi_vs_low	phf1	low+Pi	Fungi	Ascomycota	Sordariomycetes	Hypocreales	Nectriaceae	Fusarium	Fusarium_unclassified
ASV229	39.0548	3.94334e-12	5.68305e-11	low_Pi_vs_low	phr1/phl1	low+Pi	Fungi	Ascomycota	Sordariomycetes	Hypocreales	Nectriaceae	Fusarium	Fusarium_unclassified
ASV229	-20.2799	0.000621625	0.00543922	phf1_low+Pi_vs_phr1/phl1_low+Pi	InterGenotype	phr1/phl1	Fungi	Ascomycota	Sordariomycetes	Hypocreales	Nectriaceae	Fusarium	Fusarium_unclassified
ASV229	-28.447	2.28149e-09	7.98521e-08	phf1_low_vs_Col_0_low	InterGenotype	Col-0	Fungi	Ascomycota	Sordariomycetes	Hypocreales	Nectriaceae	Fusarium	Fusarium_unclassified
ASV229	0	1	1	phf1_low_vs_phr1/phl1_low	InterGenotype	NotSignificant	Fungi	Ascomycota	Sordariomycetes	Hypocreales	Nectriaceae	Fusarium	Fusarium_unclassified
ASV229	39.6752	1.18146e-10	3.61823e-09	phr1_phl1_low+Pi_vs_Col_0_low+Pi	InterGenotype	phr1/phl1	Fungi	Ascomycota	Sordariomycetes	Hypocreales	Nectriaceae	Fusarium	Fusarium_unclassified
ASV229	19.3953	0.000932728	0.0071412	phf1_low+Pi_vs_Col_0_low+Pi	InterGenotype	phf1	Fungi	Ascomycota	Sordariomycetes	Hypocreales	Nectriaceae	Fusarium	Fusarium_unclassified
ASV229	-28.764	2.93002e-09	8.9732e-08	phr1_phl1_low_vs_Col_0_low	InterGenotype	Col-0	Fungi	Ascomycota	Sordariomycetes	Hypocreales	Nectriaceae	Fusarium	Fusarium_unclassified
ASV233	30	2.85689e-08	1.0225e-06	low_Pi_vs_low	Col-0	low+Pi	Fungi	Ascomycota	Sordariomycetes	Hypocreales	Hypocreaceae	Trichoderma	Trichoderma_unclassified
ASV233	36.7335	1.08061e-12	6.61876e-11	low_Pi_vs_low	phf1	low+Pi	Fungi	Ascomycota	Sordariomycetes	Hypocreales	Hypocreaceae	Trichoderma	Trichoderma_unclassified
ASV233	6.7102	0.232659	0.575772	low_Pi_vs_low	phr1/phl1	low+Pi	Fungi	Ascomycota	Sordariomycetes	Hypocreales	Hypocreaceae	Trichoderma	Trichoderma_unclassified
ASV233	0	1	1	phf1_low_vs_Col_0_low	InterGenotype	NotSignificant	Fungi	Ascomycota	Sordariomycetes	Hypocreales	Hypocreaceae	Trichoderma	Trichoderma_unclassified
ASV233	-38.5936	2.11747e-15	5.76423e-14	phf1_low_vs_phr1/phl1_low	InterGenotype	phr1/phl1	Fungi	Ascomycota	Sordariomycetes	Hypocreales	Hypocreaceae	Trichoderma	Trichoderma_unclassified
ASV233	-8.57032	0.148064	0.394302	phf1_low+Pi_vs_phr1/phl1_low+Pi	InterGenotype	NotSignificant	Fungi	Ascomycota	Sordariomycetes	Hypocreales	Hypocreaceae	Trichoderma	Trichoderma_unclassified
ASV233	-6.28061	0.303491	0.79952	phr1_phl1_low+Pi_vs_Col_0_low+Pi	InterGenotype	NotSignificant	Fungi	Ascomycota	Sordariomycetes	Hypocreales	Hypocreaceae	Trichoderma	Trichoderma_unclassified
ASV233	-14.8509	0.0102811	0.0585784	phf1_low+Pi_vs_Col_0_low+Pi	InterGenotype	Col-0	Fungi	Ascomycota	Sordariomycetes	Hypocreales	Hypocreaceae	Trichoderma	Trichoderma_unclassified
ASV233	17.0092	0.000470564	0.00267153	phr1_phl1_low_vs_Col_0_low	InterGenotype	phr1/phl1	Fungi	Ascomycota	Sordariomycetes	Hypocreales	Hypocreaceae	Trichoderma	Trichoderma_unclassified
ASV235	1.76913	0.744894	0.959664	low_Pi_vs_low	Col-0	NotSignificant	Fungi	Ascomycota	Dothideomycetes	Pleosporales	Pleosporaceae	Drechslera	Drechslera_sp
ASV235	-1.48015	0.771923	0.973075	low_Pi_vs_low	phf1	NotSignificant	Fungi	Ascomycota	Dothideomycetes	Pleosporales	Pleosporaceae	Drechslera	Drechslera_sp
ASV235	-30.221	7.58465e-08	4.6456e-07	low_Pi_vs_low	phr1/phl1	NotSignificant	Fungi	Ascomycota	Dothideomycetes	Pleosporales	Pleosporaceae	Drechslera	Drechslera_sp
ASV235	6.90839	0.150454	0.594537	phf1_low_vs_phr1/phl1_low	InterGenotype	NotSignificant	Fungi	Ascomycota	Dothideomycetes	Pleosporales	Pleosporaceae	Drechslera	Drechslera_sp
ASV235	-22.1042	0.00032619	0.00228333	phr1_phl1_low+Pi_vs_Col_0_low+Pi	InterGenotype	Col-0	Fungi	Ascomycota	Dothideomycetes	Pleosporales	Pleosporaceae	Drechslera	Drechslera_sp
ASV235	13.545	0.0198747	0.103602	phf1_low+Pi_vs_Col_0_low+Pi	InterGenotype	NotSignificant	Fungi	Ascomycota	Dothideomycetes	Pleosporales	Pleosporaceae	Drechslera	Drechslera_sp
ASV235	35.6493	1.8802e-09	5.11833e-08	phf1_low+Pi_vs_phr1/phl1_low+Pi	InterGenotype	phf1	Fungi	Ascomycota	Dothideomycetes	Pleosporales	Pleosporaceae	Drechslera	Drechslera_sp
ASV235	9.88592	0.0407244	0.151174	phr1_phl1_low_vs_Col_0_low	InterGenotype	NotSignificant	Fungi	Ascomycota	Dothideomycetes	Pleosporales	Pleosporaceae	Drechslera	Drechslera_sp
ASV235	16.7943	0.000390558	0.0021747	phf1_low_vs_Col_0_low	InterGenotype	phf1	Fungi	Ascomycota	Dothideomycetes	Pleosporales	Pleosporaceae	Drechslera	Drechslera_sp
ASV236	7.08577	0.0482012	0.171694	low_Pi_vs_low	Col-0	NotSignificant	Fungi	Ascomycota	Sordariomycetes	Hypocreales	Nectriaceae	Thelonectria	Thelonectria_rubrococca
ASV236	0.547555	0.869901	0.99972	low_Pi_vs_low	phf1	NotSignificant	Fungi	Ascomycota	Sordariomycetes	Hypocreales	Nectriaceae	Thelonectria	Thelonectria_rubrococca
ASV236	-1.93871	0.599928	0.931155	low_Pi_vs_low	phr1/phl1	NotSignificant	Fungi	Ascomycota	Sordariomycetes	Hypocreales	Nectriaceae	Thelonectria	Thelonectria_rubrococca
ASV236	-3.69005	0.357329	0.875456	phr1_phl1_low+Pi_vs_Col_0_low+Pi	InterGenotype	NotSignificant	Fungi	Ascomycota	Sordariomycetes	Hypocreales	Nectriaceae	Thelonectria	Thelonectria_rubrococca
ASV236	5.33443	0.0994107	0.315513	phr1_phl1_low_vs_Col_0_low	InterGenotype	NotSignificant	Fungi	Ascomycota	Sordariomycetes	Hypocreales	Nectriaceae	Thelonectria	Thelonectria_rubrococca
ASV236	-0.493836	0.876694	1	phf1_low_vs_phr1/phl1_low	InterGenotype	NotSignificant	Fungi	Ascomycota	Sordariomycetes	Hypocreales	Nectriaceae	Thelonectria	Thelonectria_rubrococca
ASV236	1.99243	0.606183	0.81285	phf1_low+Pi_vs_phr1/phl1_low+Pi	InterGenotype	NotSignificant	Fungi	Ascomycota	Sordariomycetes	Hypocreales	Nectriaceae	Thelonectria	Thelonectria_rubrococca
ASV236	-1.69762	0.653212	0.982388	phf1_low+Pi_vs_Col_0_low+Pi	InterGenotype	NotSignificant	Fungi	Ascomycota	Sordariomycetes	Hypocreales	Nectriaceae	Thelonectria	Thelonectria_rubrococca
ASV236	4.8406	0.127535	0.375552	phf1_low_vs_Col_0_low	InterGenotype	NotSignificant	Fungi	Ascomycota	Sordariomycetes	Hypocreales	Nectriaceae	Thelonectria	Thelonectria_rubrococca
ASV237	-19.6244	0.000326374	0.00216113	low_Pi_vs_low	Col-0	low	Fungi	Ascomycota	Sordariomycetes	Xylariales	Microdochiaceae	Idriella	Idriella_sp
ASV237	17.3218	0.000789786	0.00327962	low_Pi_vs_low	phf1	low+Pi	Fungi	Ascomycota	Sordariomycetes	Xylariales	Microdochiaceae	Idriella	Idriella_sp
ASV237	35.1573	4.21536e-10	4.08533e-09	low_Pi_vs_low	phr1/phl1	low+Pi	Fungi	Ascomycota	Sordariomycetes	Xylariales	Microdochiaceae	Idriella	Idriella_sp
ASV237	-20.4347	2.60584e-05	0.000196734	phr1_phl1_low_vs_Col_0_low	InterGenotype	Col-0	Fungi	Ascomycota	Sordariomycetes	Xylariales	Microdochiaceae	Idriella	Idriella_sp
ASV237	-18.2671	0.000129373	0.00085666	phf1_low_vs_Col_0_low	InterGenotype	Col-0	Fungi	Ascomycota	Sordariomycetes	Xylariales	Microdochiaceae	Idriella	Idriella_sp
ASV237	0	1	1	phf1_low_vs_phr1/phl1_low	InterGenotype	NotSignificant	Fungi	Ascomycota	Sordariomycetes	Xylariales	Microdochiaceae	Idriella	Idriella_sp
ASV237	34.3469	2.46654e-08	3.35723e-07	phr1_phl1_low+Pi_vs_Col_0_low+Pi	InterGenotype	phr1/phl1	Fungi	Ascomycota	Sordariomycetes	Xylariales	Microdochiaceae	Idriella	Idriella_sp
ASV237	-15.6679	0.00822521	0.053031	phf1_low+Pi_vs_phr1/phl1_low+Pi	InterGenotype	phr1/phl1	Fungi	Ascomycota	Sordariomycetes	Xylariales	Microdochiaceae	Idriella	Idriella_sp
ASV237	18.679	0.00143404	0.0106467	phf1_low+Pi_vs_Col_0_low+Pi	InterGenotype	phf1	Fungi	Ascomycota	Sordariomycetes	Xylariales	Microdochiaceae	Idriella	Idriella_sp
ASV238	4.36451	0.269543	0.605854	low_Pi_vs_low	Col-0	NotSignificant	Fungi	Basidiomycota	Microbotryomycetes	Leucosporidiales	Leucosporidiaceae	Leucosporidium	Leucosporidium_drummii
ASV238	2.40775	0.517445	0.870779	low_Pi_vs_low	phf1	NotSignificant	Fungi	Basidiomycota	Microbotryomycetes	Leucosporidiales	Leucosporidiaceae	Leucosporidium	Leucosporidium_drummii
ASV238	-1.21299	0.76332	1	low_Pi_vs_low	phr1/phl1	NotSignificant	Fungi	Basidiomycota	Microbotryomycetes	Leucosporidiales	Leucosporidiaceae	Leucosporidium	Leucosporidium_drummii
ASV238	-0.0195044	0.996455	1	phr1_phl1_low+Pi_vs_Col_0_low+Pi	InterGenotype	NotSignificant	Fungi	Basidiomycota	Microbotryomycetes	Leucosporidiales	Leucosporidiaceae	Leucosporidium	Leucosporidium_drummii
ASV238	-3.50526	0.320834	0.863783	phf1_low_vs_phr1/phl1_low	InterGenotype	NotSignificant	Fungi	Basidiomycota	Microbotryomycetes	Leucosporidiales	Leucosporidiaceae	Leucosporidium	Leucosporidium_drummii
ASV238	5.558	0.117135	0.358367	phr1_phl1_low_vs_Col_0_low	InterGenotype	NotSignificant	Fungi	Basidiomycota	Microbotryomycetes	Leucosporidiales	Leucosporidiaceae	Leucosporidium	Leucosporidium_drummii
ASV238	0.0959879	0.981724	1	phf1_low+Pi_vs_Col_0_low+Pi	InterGenotype	NotSignificant	Fungi	Basidiomycota	Microbotryomycetes	Leucosporidiales	Leucosporidiaceae	Leucosporidium	Leucosporidium_drummii
ASV238	2.05275	0.556833	0.967547	phf1_low_vs_Col_0_low	InterGenotype	NotSignificant	Fungi	Basidiomycota	Microbotryomycetes	Leucosporidiales	Leucosporidiaceae	Leucosporidium	Leucosporidium_drummii
ASV238	0.115492	0.978258	1	phf1_low+Pi_vs_phr1/phl1_low+Pi	InterGenotype	NotSignificant	Fungi	Basidiomycota	Microbotryomycetes	Leucosporidiales	Leucosporidiaceae	Leucosporidium	Leucosporidium_drummii
ASV239	6.69295	0.172563	0.459544	low_Pi_vs_low	Col-0	NotSignificant	Fungi	Mortierellomycota	Mortierellomycetes	Mortierellales	Mortierellaceae	Mortierella	Mortierella_alpina
ASV239	0.455328	0.922267	1	low_Pi_vs_low	phf1	NotSignificant	Fungi	Mortierellomycota	Mortierellomycetes	Mortierellales	Mortierellaceae	Mortierella	Mortierella_alpina
ASV239	24.9456	8.71843e-07	4.54472e-06	low_Pi_vs_low	phr1/phl1	NotSignificant	Fungi	Mortierellomycota	Mortierellomycetes	Mortierellales	Mortierellaceae	Mortierella	Mortierella_alpina
ASV239	1.8729	0.732592	1	phr1_phl1_low+Pi_vs_Col_0_low+Pi	InterGenotype	NotSignificant	Fungi	Mortierellomycota	Mortierellomycetes	Mortierellales	Mortierellaceae	Mortierella	Mortierella_alpina
ASV239	-3.43087	0.515248	0.929046	phf1_low+Pi_vs_Col_0_low+Pi	InterGenotype	NotSignificant	Fungi	Mortierellomycota	Mortierellomycetes	Mortierellales	Mortierellaceae	Mortierella	Mortierella_alpina
ASV239	-5.30377	0.319141	0.60612	phf1_low+Pi_vs_phr1/phl1_low+Pi	InterGenotype	NotSignificant	Fungi	Mortierellomycota	Mortierellomycetes	Mortierellales	Mortierellaceae	Mortierella	Mortierella_alpina
ASV239	-16.3798	0.000221346	0.0014271	phr1_phl1_low_vs_Col_0_low	InterGenotype	Col-0	Fungi	Mortierellomycota	Mortierellomycetes	Mortierellales	Mortierellaceae	Mortierella	Mortierella_alpina
ASV239	2.80675	0.515538	0.949675	phf1_low_vs_Col_0_low	InterGenotype	NotSignificant	Fungi	Mortierellomycota	Mortierellomycetes	Mortierellales	Mortierellaceae	Mortierella	Mortierella_alpina
ASV239	19.1865	1.43849e-05	9.52511e-05	phf1_low_vs_phr1/phl1_low	InterGenotype	phf1	Fungi	Mortierellomycota	Mortierellomycetes	Mortierellales	Mortierellaceae	Mortierella	Mortierella_alpina
ASV240	-0.94811	0.839336	1	low_Pi_vs_low	Col-0	NotSignificant	Fungi	Chytridiomycota	Chytridiomycota_unclassified	Chytridiomycota_unclassified	Chytridiomycota_unclassified	Chytridiomycota_unclassified	Chytridiomycota_unclassified
ASV240	19.9606	1.18519e-05	7.64137e-05	low_Pi_vs_low	phf1	NotSignificant	Fungi	Chytridiomycota	Chytridiomycota_unclassified	Chytridiomycota_unclassified	Chytridiomycota_unclassified	Chytridiomycota_unclassified	Chytridiomycota_unclassified
ASV240	5.9844	0.220418	0.56104	low_Pi_vs_low	phr1/phl1	NotSignificant	Fungi	Chytridiomycota	Chytridiomycota_unclassified	Chytridiomycota_unclassified	Chytridiomycota_unclassified	Chytridiomycota_unclassified	Chytridiomycota_unclassified
ASV240	-4.84271	0.251055	0.608995	phr1_phl1_low_vs_Col_0_low	InterGenotype	NotSignificant	Fungi	Chytridiomycota	Chytridiomycota_unclassified	Chytridiomycota_unclassified	Chytridiomycota_unclassified	Chytridiomycota_unclassified	Chytridiomycota_unclassified
ASV240	-20.9231	1.12482e-06	9.186e-06	phf1_low_vs_phr1/phl1_low	InterGenotype	phr1/phl1	Fungi	Chytridiomycota	Chytridiomycota_unclassified	Chytridiomycota_unclassified	Chytridiomycota_unclassified	Chytridiomycota_unclassified	Chytridiomycota_unclassified
ASV240	-4.85707	0.338238	0.801651	phf1_low+Pi_vs_Col_0_low+Pi	InterGenotype	NotSignificant	Fungi	Chytridiomycota	Chytridiomycota_unclassified	Chytridiomycota_unclassified	Chytridiomycota_unclassified	Chytridiomycota_unclassified	Chytridiomycota_unclassified
ASV240	-25.7658	6.20694e-10	2.5345e-08	phf1_low_vs_Col_0_low	InterGenotype	Col-0	Fungi	Chytridiomycota	Chytridiomycota_unclassified	Chytridiomycota_unclassified	Chytridiomycota_unclassified	Chytridiomycota_unclassified	Chytridiomycota_unclassified
ASV240	2.0898	0.69246	1	phr1_phl1_low+Pi_vs_Col_0_low+Pi	InterGenotype	NotSignificant	Fungi	Chytridiomycota	Chytridiomycota_unclassified	Chytridiomycota_unclassified	Chytridiomycota_unclassified	Chytridiomycota_unclassified	Chytridiomycota_unclassified
ASV240	-6.94687	0.178383	0.423767	phf1_low+Pi_vs_phr1/phl1_low+Pi	InterGenotype	NotSignificant	Fungi	Chytridiomycota	Chytridiomycota_unclassified	Chytridiomycota_unclassified	Chytridiomycota_unclassified	Chytridiomycota_unclassified	Chytridiomycota_unclassified
ASV243	0.401657	0.939239	1	low_Pi_vs_low	Col-0	NotSignificant	Fungi	Ascomycota	Sordariomycetes	Sordariales	Lasiosphaeriaceae	Schizothecium	Schizothecium_unclassified
ASV243	-3.45249	0.48652	0.870779	low_Pi_vs_low	phf1	NotSignificant	Fungi	Ascomycota	Sordariomycetes	Sordariales	Lasiosphaeriaceae	Schizothecium	Schizothecium_unclassified
ASV243	5.02721	0.350058	0.71194	low_Pi_vs_low	phr1/phl1	NotSignificant	Fungi	Ascomycota	Sordariomycetes	Sordariales	Lasiosphaeriaceae	Schizothecium	Schizothecium_unclassified
ASV243	0	1	1	phr1_phl1_low_vs_Col_0_low	InterGenotype	NotSignificant	Fungi	Ascomycota	Sordariomycetes	Sordariales	Lasiosphaeriaceae	Schizothecium	Schizothecium_unclassified
ASV243	1.12447	0.810126	1	phf1_low_vs_phr1/phl1_low	InterGenotype	NotSignificant	Fungi	Ascomycota	Sordariomycetes	Sordariales	Lasiosphaeriaceae	Schizothecium	Schizothecium_unclassified
ASV243	3.41773	0.45711	0.888825	phf1_low_vs_Col_0_low	InterGenotype	NotSignificant	Fungi	Ascomycota	Sordariomycetes	Sordariales	Lasiosphaeriaceae	Schizothecium	Schizothecium_unclassified
ASV243	-7.35523	0.194945	0.438179	phf1_low+Pi_vs_phr1/phl1_low+Pi	InterGenotype	NotSignificant	Fungi	Ascomycota	Sordariomycetes	Sordariales	Lasiosphaeriaceae	Schizothecium	Schizothecium_unclassified
ASV243	6.91881	0.239591	0.666913	phr1_phl1_low+Pi_vs_Col_0_low+Pi	InterGenotype	NotSignificant	Fungi	Ascomycota	Sordariomycetes	Sordariales	Lasiosphaeriaceae	Schizothecium	Schizothecium_unclassified
ASV243	-0.436417	0.938342	1	phf1_low+Pi_vs_Col_0_low+Pi	InterGenotype	NotSignificant	Fungi	Ascomycota	Sordariomycetes	Sordariales	Lasiosphaeriaceae	Schizothecium	Schizothecium_unclassified
ASV245	2.82032	0.574466	0.894501	low_Pi_vs_low	Col-0	NotSignificant	Fungi	Mortierellomycota	Mortierellomycetes	Mortierellales	Mortierellaceae	Mortierella	Mortierella_unclassified
ASV245	19.244	6.33956e-05	0.000323582	low_Pi_vs_low	phf1	NotSignificant	Fungi	Mortierellomycota	Mortierellomycetes	Mortierellales	Mortierellaceae	Mortierella	Mortierella_unclassified
ASV245	0.464848	0.929204	1	low_Pi_vs_low	phr1/phl1	NotSignificant	Fungi	Mortierellomycota	Mortierellomycetes	Mortierellales	Mortierellaceae	Mortierella	Mortierella_unclassified
ASV245	-0.517003	0.923557	1	phf1_low+Pi_vs_Col_0_low+Pi	InterGenotype	NotSignificant	Fungi	Mortierellomycota	Mortierellomycetes	Mortierellales	Mortierellaceae	Mortierella	Mortierella_unclassified
ASV245	-16.2013	0.000391859	0.00218194	phf1_low_vs_phr1/phl1_low	InterGenotype	phr1/phl1	Fungi	Mortierellomycota	Mortierellomycetes	Mortierellales	Mortierellaceae	Mortierella	Mortierella_unclassified
ASV245	-16.9406	0.000147409	0.000950398	phf1_low_vs_Col_0_low	InterGenotype	Col-0	Fungi	Mortierellomycota	Mortierellomycetes	Mortierellales	Mortierellaceae	Mortierella	Mortierella_unclassified
ASV245	-0.73929	0.870152	1	phr1_phl1_low_vs_Col_0_low	InterGenotype	NotSignificant	Fungi	Mortierellomycota	Mortierellomycetes	Mortierellales	Mortierellaceae	Mortierella	Mortierella_unclassified
ASV245	2.57776	0.639481	0.828957	phf1_low+Pi_vs_phr1/phl1_low+Pi	InterGenotype	NotSignificant	Fungi	Mortierellomycota	Mortierellomycetes	Mortierellales	Mortierellaceae	Mortierella	Mortierella_unclassified
ASV245	-3.09476	0.585076	1	phr1_phl1_low+Pi_vs_Col_0_low+Pi	InterGenotype	NotSignificant	Fungi	Mortierellomycota	Mortierellomycetes	Mortierellales	Mortierellaceae	Mortierella	Mortierella_unclassified
ASV247	-1.52482	0.73211	0.953841	low_Pi_vs_low	Col-0	NotSignificant	Fungi	Ascomycota	Leotiomycetes	Helotiales	unidentified	unidentified	Helotiales_sp
ASV247	5.30063	0.212407	0.529339	low_Pi_vs_low	phf1	NotSignificant	Fungi	Ascomycota	Leotiomycetes	Helotiales	unidentified	unidentified	Helotiales_sp
ASV247	0	1	1	low_Pi_vs_low	phr1/phl1	NotSignificant	Fungi	Ascomycota	Leotiomycetes	Helotiales	unidentified	unidentified	Helotiales_sp
ASV247	-1.13024	0.780115	1	phf1_low_vs_phr1/phl1_low	InterGenotype	NotSignificant	Fungi	Ascomycota	Leotiomycetes	Helotiales	unidentified	unidentified	Helotiales_sp
ASV247	-4.04505	0.426952	0.959662	phr1_phl1_low+Pi_vs_Col_0_low+Pi	InterGenotype	NotSignificant	Fungi	Ascomycota	Leotiomycetes	Helotiales	unidentified	unidentified	Helotiales_sp
ASV247	-1.31719	0.741643	1	phr1_phl1_low_vs_Col_0_low	InterGenotype	NotSignificant	Fungi	Ascomycota	Leotiomycetes	Helotiales	unidentified	unidentified	Helotiales_sp
ASV247	4.37802	0.360381	0.825171	phf1_low+Pi_vs_Col_0_low+Pi	InterGenotype	NotSignificant	Fungi	Ascomycota	Leotiomycetes	Helotiales	unidentified	unidentified	Helotiales_sp
ASV247	-2.44743	0.533933	0.956351	phf1_low_vs_Col_0_low	InterGenotype	NotSignificant	Fungi	Ascomycota	Leotiomycetes	Helotiales	unidentified	unidentified	Helotiales_sp
ASV247	8.42307	0.0866448	0.28304	phf1_low+Pi_vs_phr1/phl1_low+Pi	InterGenotype	NotSignificant	Fungi	Ascomycota	Leotiomycetes	Helotiales	unidentified	unidentified	Helotiales_sp
ASV256	10.0047	0.0652842	0.219104	low_Pi_vs_low	Col-0	NotSignificant	Fungi	Mortierellomycota	Mortierellomycetes	Mortierellales	unidentified	unidentified	Mortierellales_sp
ASV256	12.0022	0.0195302	0.0724986	low_Pi_vs_low	phf1	NotSignificant	Fungi	Mortierellomycota	Mortierellomycetes	Mortierellales	unidentified	unidentified	Mortierellales_sp
ASV256	0	1	1	low_Pi_vs_low	phr1/phl1	NotSignificant	Fungi	Mortierellomycota	Mortierellomycetes	Mortierellales	unidentified	unidentified	Mortierellales_sp
ASV256	12.1488	0.0107052	0.0416315	phf1_low_vs_Col_0_low	InterGenotype	phf1	Fungi	Mortierellomycota	Mortierellomycetes	Mortierellales	unidentified	unidentified	Mortierellales_sp
ASV256	40.7351	7.47312e-12	6.10305e-10	phf1_low+Pi_vs_phr1/phl1_low+Pi	InterGenotype	phf1	Fungi	Mortierellomycota	Mortierellomycetes	Mortierellales	unidentified	unidentified	Mortierellales_sp
ASV256	0	1	1	phr1_phl1_low_vs_Col_0_low	InterGenotype	NotSignificant	Fungi	Mortierellomycota	Mortierellomycetes	Mortierellales	unidentified	unidentified	Mortierellales_sp
ASV256	-26.5888	1.43244e-05	0.000121016	phr1_phl1_low+Pi_vs_Col_0_low+Pi	InterGenotype	Col-0	Fungi	Mortierellomycota	Mortierellomycetes	Mortierellales	unidentified	unidentified	Mortierellales_sp
ASV256	27.7908	1.02008e-08	1.04133e-07	phf1_low_vs_phr1/phl1_low	InterGenotype	phf1	Fungi	Mortierellomycota	Mortierellomycetes	Mortierellales	unidentified	unidentified	Mortierellales_sp
ASV256	14.1463	0.0150188	0.0836273	phf1_low+Pi_vs_Col_0_low+Pi	InterGenotype	phf1	Fungi	Mortierellomycota	Mortierellomycetes	Mortierellales	unidentified	unidentified	Mortierellales_sp
ASV260	1.15026	0.759869	0.96321	low_Pi_vs_low	Col-0	NotSignificant	Fungi	Chytridiomycota	Spizellomycetes	Spizellomycetales	Powellomycetaceae	unidentified	Powellomycetaceae_sp
ASV260	-0.16262	0.963482	1	low_Pi_vs_low	phf1	NotSignificant	Fungi	Chytridiomycota	Spizellomycetes	Spizellomycetales	Powellomycetaceae	unidentified	Powellomycetaceae_sp
ASV260	3.22038	0.40436	0.792269	low_Pi_vs_low	phr1/phl1	NotSignificant	Fungi	Chytridiomycota	Spizellomycetes	Spizellomycetales	Powellomycetaceae	unidentified	Powellomycetaceae_sp
ASV260	-2.46456	0.54216	0.767798	phf1_low+Pi_vs_phr1/phl1_low+Pi	InterGenotype	NotSignificant	Fungi	Chytridiomycota	Spizellomycetes	Spizellomycetales	Powellomycetaceae	unidentified	Powellomycetaceae_sp
ASV260	-0.127753	0.974662	1	phf1_low+Pi_vs_Col_0_low+Pi	InterGenotype	NotSignificant	Fungi	Chytridiomycota	Spizellomycetes	Spizellomycetales	Powellomycetaceae	unidentified	Powellomycetaceae_sp
ASV260	2.33681	0.577141	1	phr1_phl1_low+Pi_vs_Col_0_low+Pi	InterGenotype	NotSignificant	Fungi	Chytridiomycota	Spizellomycetes	Spizellomycetales	Powellomycetaceae	unidentified	Powellomycetaceae_sp
ASV260	0.266684	0.937169	1	phr1_phl1_low_vs_Col_0_low	InterGenotype	NotSignificant	Fungi	Chytridiomycota	Spizellomycetes	Spizellomycetales	Powellomycetaceae	unidentified	Powellomycetaceae_sp
ASV260	1.18513	0.720483	1	phf1_low_vs_Col_0_low	InterGenotype	NotSignificant	Fungi	Chytridiomycota	Spizellomycetes	Spizellomycetales	Powellomycetaceae	unidentified	Powellomycetaceae_sp
ASV260	0.918442	0.786029	1	phf1_low_vs_phr1/phl1_low	InterGenotype	NotSignificant	Fungi	Chytridiomycota	Spizellomycetes	Spizellomycetales	Powellomycetaceae	unidentified	Powellomycetaceae_sp
ASV262	3.23446	0.52524	0.87184	low_Pi_vs_low	Col-0	NotSignificant	Fungi	Ascomycota	Orbiliomycetes	Orbiliales	Orbiliaceae	Arthrobotrys	Arthrobotrys_oligospora
ASV262	-0.0632232	0.989429	1	low_Pi_vs_low	phf1	NotSignificant	Fungi	Ascomycota	Orbiliomycetes	Orbiliales	Orbiliaceae	Arthrobotrys	Arthrobotrys_oligospora
ASV262	-1.9302	0.712489	1	low_Pi_vs_low	phr1/phl1	NotSignificant	Fungi	Ascomycota	Orbiliomycetes	Orbiliales	Orbiliaceae	Arthrobotrys	Arthrobotrys_oligospora
ASV262	-1.02833	0.820155	1	phf1_low_vs_phr1/phl1_low	InterGenotype	NotSignificant	Fungi	Ascomycota	Orbiliomycetes	Orbiliales	Orbiliaceae	Arthrobotrys	Arthrobotrys_oligospora
ASV262	0.838646	0.878658	0.985844	phf1_low+Pi_vs_phr1/phl1_low+Pi	InterGenotype	NotSignificant	Fungi	Ascomycota	Orbiliomycetes	Orbiliales	Orbiliaceae	Arthrobotrys	Arthrobotrys_oligospora
ASV262	-1.37358	0.810474	1	phr1_phl1_low+Pi_vs_Col_0_low+Pi	InterGenotype	NotSignificant	Fungi	Ascomycota	Orbiliomycetes	Orbiliales	Orbiliaceae	Arthrobotrys	Arthrobotrys_oligospora
ASV262	2.76275	0.534776	0.956351	phf1_low_vs_Col_0_low	InterGenotype	NotSignificant	Fungi	Ascomycota	Orbiliomycetes	Orbiliales	Orbiliaceae	Arthrobotrys	Arthrobotrys_oligospora
ASV262	3.79108	0.403378	0.790621	phr1_phl1_low_vs_Col_0_low	InterGenotype	NotSignificant	Fungi	Ascomycota	Orbiliomycetes	Orbiliales	Orbiliaceae	Arthrobotrys	Arthrobotrys_oligospora
ASV262	-0.534931	0.921503	1	phf1_low+Pi_vs_Col_0_low+Pi	InterGenotype	NotSignificant	Fungi	Ascomycota	Orbiliomycetes	Orbiliales	Orbiliaceae	Arthrobotrys	Arthrobotrys_oligospora
ASV266	23.5994	1.36623e-05	0.000119546	low_Pi_vs_low	Col-0	low+Pi	Fungi	Ascomycota	Sordariomycetes	Hypocreales	Clavicipitaceae	Metarhizium	Metarhizium_marquandii
ASV266	29.848	6.83107e-09	1.39468e-07	low_Pi_vs_low	phf1	low+Pi	Fungi	Ascomycota	Sordariomycetes	Hypocreales	Clavicipitaceae	Metarhizium	Metarhizium_marquandii
ASV266	34.5506	7.66669e-10	6.70835e-09	low_Pi_vs_low	phr1/phl1	low+Pi	Fungi	Ascomycota	Sordariomycetes	Hypocreales	Clavicipitaceae	Metarhizium	Metarhizium_marquandii
ASV266	0	1	1	phf1_low_vs_Col_0_low	InterGenotype	NotSignificant	Fungi	Ascomycota	Sordariomycetes	Hypocreales	Clavicipitaceae	Metarhizium	Metarhizium_marquandii
ASV266	-4.56887	0.439272	0.668457	phf1_low+Pi_vs_phr1/phl1_low+Pi	InterGenotype	NotSignificant	Fungi	Ascomycota	Sordariomycetes	Hypocreales	Clavicipitaceae	Metarhizium	Metarhizium_marquandii
ASV266	0	1	1	phf1_low_vs_phr1/phl1_low	InterGenotype	NotSignificant	Fungi	Ascomycota	Sordariomycetes	Hypocreales	Clavicipitaceae	Metarhizium	Metarhizium_marquandii
ASV266	-2.77862	0.648953	1	phr1_phl1_low+Pi_vs_Col_0_low+Pi	InterGenotype	NotSignificant	Fungi	Ascomycota	Sordariomycetes	Hypocreales	Clavicipitaceae	Metarhizium	Metarhizium_marquandii
ASV266	0	1	1	phr1_phl1_low_vs_Col_0_low	InterGenotype	NotSignificant	Fungi	Ascomycota	Sordariomycetes	Hypocreales	Clavicipitaceae	Metarhizium	Metarhizium_marquandii
ASV266	-7.34749	0.206052	0.637686	phf1_low+Pi_vs_Col_0_low+Pi	InterGenotype	NotSignificant	Fungi	Ascomycota	Sordariomycetes	Hypocreales	Clavicipitaceae	Metarhizium	Metarhizium_marquandii
ASV281	25.2079	3.74335e-06	4.36725e-05	low_Pi_vs_low	Col-0	low+Pi	Fungi	Ascomycota	Dothideomycetes	Pleosporales	Pleosporaceae	Setosphaeria	Setosphaeria_pedicellata
ASV281	49.2179	1.04538e-21	2.56118e-19	low_Pi_vs_low	phf1	low+Pi	Fungi	Ascomycota	Dothideomycetes	Pleosporales	Pleosporaceae	Setosphaeria	Setosphaeria_pedicellata
ASV281	-0.801674	0.886493	1	low_Pi_vs_low	phr1/phl1	low	Fungi	Ascomycota	Dothideomycetes	Pleosporales	Pleosporaceae	Setosphaeria	Setosphaeria_pedicellata
ASV281	-38.2161	3.97487e-15	9.73842e-14	phf1_low_vs_phr1/phl1_low	InterGenotype	phr1/phl1	Fungi	Ascomycota	Dothideomycetes	Pleosporales	Pleosporaceae	Setosphaeria	Setosphaeria_pedicellata
ASV281	0	1	1	phf1_low_vs_Col_0_low	InterGenotype	NotSignificant	Fungi	Ascomycota	Dothideomycetes	Pleosporales	Pleosporaceae	Setosphaeria	Setosphaeria_pedicellata
ASV281	18.4509	0.000148874	0.00101317	phr1_phl1_low_vs_Col_0_low	InterGenotype	phr1/phl1	Fungi	Ascomycota	Dothideomycetes	Pleosporales	Pleosporaceae	Setosphaeria	Setosphaeria_pedicellata
ASV281	11.8035	0.0456731	0.19293	phf1_low+Pi_vs_phr1/phl1_low+Pi	InterGenotype	NotSignificant	Fungi	Ascomycota	Dothideomycetes	Pleosporales	Pleosporaceae	Setosphaeria	Setosphaeria_pedicellata
ASV281	4.2449	0.466544	0.914425	phf1_low+Pi_vs_Col_0_low+Pi	InterGenotype	NotSignificant	Fungi	Ascomycota	Dothideomycetes	Pleosporales	Pleosporaceae	Setosphaeria	Setosphaeria_pedicellata
ASV281	-7.55859	0.217792	0.649607	phr1_phl1_low+Pi_vs_Col_0_low+Pi	InterGenotype	NotSignificant	Fungi	Ascomycota	Dothideomycetes	Pleosporales	Pleosporaceae	Setosphaeria	Setosphaeria_pedicellata
ASV285	0	1	1	low_Pi_vs_low	Col-0	NotSignificant	Fungi	Ascomycota	Sordariomycetes	Hypocreales	Hypocreaceae	Trichoderma	Trichoderma_unclassified
ASV285	1.85137	0.71591	0.950082	low_Pi_vs_low	phf1	NotSignificant	Fungi	Ascomycota	Sordariomycetes	Hypocreales	Hypocreaceae	Trichoderma	Trichoderma_unclassified
ASV285	-0.729618	0.895299	1	low_Pi_vs_low	phr1/phl1	NotSignificant	Fungi	Ascomycota	Sordariomycetes	Hypocreales	Hypocreaceae	Trichoderma	Trichoderma_unclassified
ASV285	0.162887	0.977673	1	phf1_low+Pi_vs_phr1/phl1_low+Pi	InterGenotype	NotSignificant	Fungi	Ascomycota	Sordariomycetes	Hypocreales	Hypocreaceae	Trichoderma	Trichoderma_unclassified
ASV285	-2.4181	0.616915	1	phf1_low_vs_phr1/phl1_low	InterGenotype	NotSignificant	Fungi	Ascomycota	Sordariomycetes	Hypocreales	Hypocreaceae	Trichoderma	Trichoderma_unclassified
ASV285	2.25762	0.634864	0.992825	phf1_low_vs_Col_0_low	InterGenotype	NotSignificant	Fungi	Ascomycota	Sordariomycetes	Hypocreales	Hypocreaceae	Trichoderma	Trichoderma_unclassified
ASV285	3.84494	0.507421	0.929046	phf1_low+Pi_vs_Col_0_low+Pi	InterGenotype	NotSignificant	Fungi	Ascomycota	Sordariomycetes	Hypocreales	Hypocreaceae	Trichoderma	Trichoderma_unclassified
ASV285	3.68205	0.545677	1	phr1_phl1_low+Pi_vs_Col_0_low+Pi	InterGenotype	NotSignificant	Fungi	Ascomycota	Sordariomycetes	Hypocreales	Hypocreaceae	Trichoderma	Trichoderma_unclassified
ASV285	4.67572	0.333355	0.704068	phr1_phl1_low_vs_Col_0_low	InterGenotype	NotSignificant	Fungi	Ascomycota	Sordariomycetes	Hypocreales	Hypocreaceae	Trichoderma	Trichoderma_unclassified
ASV286	6.49426	0.228185	0.54809	low_Pi_vs_low	Col-0	NotSignificant	Fungi	Ascomycota	Pezizomycetes	Pezizales	Pezizaceae	Peziza	Peziza_buxea
ASV286	0	1	1	low_Pi_vs_low	phf1	NotSignificant	Fungi	Ascomycota	Pezizomycetes	Pezizales	Pezizaceae	Peziza	Peziza_buxea
ASV286	16.2697	0.00385396	0.0149876	low_Pi_vs_low	phr1/phl1	NotSignificant	Fungi	Ascomycota	Pezizomycetes	Pezizales	Pezizaceae	Peziza	Peziza_buxea
ASV286	0	1	1	phf1_low_vs_phr1/phl1_low	InterGenotype	NotSignificant	Fungi	Ascomycota	Pezizomycetes	Pezizales	Pezizaceae	Peziza	Peziza_buxea
ASV286	-33.0802	1.36514e-08	4.18075e-07	phf1_low+Pi_vs_Col_0_low+Pi	InterGenotype	Col-0	Fungi	Ascomycota	Pezizomycetes	Pezizales	Pezizaceae	Peziza	Peziza_buxea
ASV286	-10.6147	0.0816695	0.312641	phr1_phl1_low+Pi_vs_Col_0_low+Pi	InterGenotype	NotSignificant	Fungi	Ascomycota	Pezizomycetes	Pezizales	Pezizaceae	Peziza	Peziza_buxea
ASV286	-21.3681	7.17995e-06	8.35381e-05	phf1_low_vs_Col_0_low	InterGenotype	Col-0	Fungi	Ascomycota	Pezizomycetes	Pezizales	Pezizaceae	Peziza	Peziza_buxea
ASV286	-20.3902	2.64988e-05	0.000196734	phr1_phl1_low_vs_Col_0_low	InterGenotype	Col-0	Fungi	Ascomycota	Pezizomycetes	Pezizales	Pezizaceae	Peziza	Peziza_buxea
ASV286	-22.4655	0.000155193	0.0016763	phf1_low+Pi_vs_phr1/phl1_low+Pi	InterGenotype	phr1/phl1	Fungi	Ascomycota	Pezizomycetes	Pezizales	Pezizaceae	Peziza	Peziza_buxea
ASV291	1.9521	0.719474	0.952817	low_Pi_vs_low	Col-0	NotSignificant	Fungi	Ascomycota	Dothideomycetes	Pleosporales	Pleosporaceae	Alternaria	Alternaria_terricola
ASV291	1.15575	0.820813	0.980578	low_Pi_vs_low	phf1	NotSignificant	Fungi	Ascomycota	Dothideomycetes	Pleosporales	Pleosporaceae	Alternaria	Alternaria_terricola
ASV291	0.905829	0.870142	1	low_Pi_vs_low	phr1/phl1	NotSignificant	Fungi	Ascomycota	Dothideomycetes	Pleosporales	Pleosporaceae	Alternaria	Alternaria_terricola
ASV291	-3.12868	0.517948	1	phf1_low_vs_phr1/phl1_low	InterGenotype	NotSignificant	Fungi	Ascomycota	Dothideomycetes	Pleosporales	Pleosporaceae	Alternaria	Alternaria_terricola
ASV291	-2.87876	0.620971	0.813572	phf1_low+Pi_vs_phr1/phl1_low+Pi	InterGenotype	NotSignificant	Fungi	Ascomycota	Dothideomycetes	Pleosporales	Pleosporaceae	Alternaria	Alternaria_terricola
ASV291	0	1	1	phf1_low_vs_Col_0_low	InterGenotype	NotSignificant	Fungi	Ascomycota	Dothideomycetes	Pleosporales	Pleosporaceae	Alternaria	Alternaria_terricola
ASV291	3.32855	0.583548	1	phr1_phl1_low+Pi_vs_Col_0_low+Pi	InterGenotype	NotSignificant	Fungi	Ascomycota	Dothideomycetes	Pleosporales	Pleosporaceae	Alternaria	Alternaria_terricola
ASV291	0.449788	0.938021	1	phf1_low+Pi_vs_Col_0_low+Pi	InterGenotype	NotSignificant	Fungi	Ascomycota	Dothideomycetes	Pleosporales	Pleosporaceae	Alternaria	Alternaria_terricola
ASV291	4.37481	0.365568	0.751119	phr1_phl1_low_vs_Col_0_low	InterGenotype	NotSignificant	Fungi	Ascomycota	Dothideomycetes	Pleosporales	Pleosporaceae	Alternaria	Alternaria_terricola
ASV292	15.5849	0.00407143	0.0212234	low_Pi_vs_low	Col-0	low+Pi	Fungi	Basidiomycota	Agaricomycetes	Cantharellales	Cantharellales_fam_Incertae_sedis	Minimedusa	Minimedusa_polyspora
ASV292	-39.8777	9.0125e-15	1.10403e-12	low_Pi_vs_low	phf1	low	Fungi	Basidiomycota	Agaricomycetes	Cantharellales	Cantharellales_fam_Incertae_sedis	Minimedusa	Minimedusa_polyspora
ASV292	-2.6009	0.64052	0.935305	low_Pi_vs_low	phr1/phl1	low	Fungi	Basidiomycota	Agaricomycetes	Cantharellales	Cantharellales_fam_Incertae_sedis	Minimedusa	Minimedusa_polyspora
ASV292	-38.7505	5.75015e-11	2.34798e-09	phf1_low+Pi_vs_phr1/phl1_low+Pi	InterGenotype	phr1/phl1	Fungi	Basidiomycota	Agaricomycetes	Cantharellales	Cantharellales_fam_Incertae_sedis	Minimedusa	Minimedusa_polyspora
ASV292	-1.47365	0.759195	1	phf1_low_vs_phr1/phl1_low	InterGenotype	NotSignificant	Fungi	Basidiomycota	Agaricomycetes	Cantharellales	Cantharellales_fam_Incertae_sedis	Minimedusa	Minimedusa_polyspora
ASV292	18.289	0.000157546	0.00104321	phr1_phl1_low_vs_Col_0_low	InterGenotype	phr1/phl1	Fungi	Basidiomycota	Agaricomycetes	Cantharellales	Cantharellales_fam_Incertae_sedis	Minimedusa	Minimedusa_polyspora
ASV292	-38.6472	3.29915e-11	1.61658e-09	phf1_low+Pi_vs_Col_0_low+Pi	InterGenotype	Col-0	Fungi	Basidiomycota	Agaricomycetes	Cantharellales	Cantharellales_fam_Incertae_sedis	Minimedusa	Minimedusa_polyspora
ASV292	16.8154	0.000403368	0.00219611	phf1_low_vs_Col_0_low	InterGenotype	phf1	Fungi	Basidiomycota	Agaricomycetes	Cantharellales	Cantharellales_fam_Incertae_sedis	Minimedusa	Minimedusa_polyspora
ASV292	0.103256	0.98647	1	phr1_phl1_low+Pi_vs_Col_0_low+Pi	InterGenotype	NotSignificant	Fungi	Basidiomycota	Agaricomycetes	Cantharellales	Cantharellales_fam_Incertae_sedis	Minimedusa	Minimedusa_polyspora
ASV301	4.99723	0.353166	0.752397	low_Pi_vs_low	Col-0	NotSignificant	Fungi	Ascomycota	Sordariomycetes	Sordariales	Lasiosphaeriaceae	Schizothecium	Schizothecium_unclassified
ASV301	-0.125849	0.980218	1	low_Pi_vs_low	phf1	NotSignificant	Fungi	Ascomycota	Sordariomycetes	Sordariales	Lasiosphaeriaceae	Schizothecium	Schizothecium_unclassified
ASV301	0	1	1	low_Pi_vs_low	phr1/phl1	NotSignificant	Fungi	Ascomycota	Sordariomycetes	Sordariales	Lasiosphaeriaceae	Schizothecium	Schizothecium_unclassified
ASV301	-4.84615	0.426361	0.959662	phr1_phl1_low+Pi_vs_Col_0_low+Pi	InterGenotype	NotSignificant	Fungi	Ascomycota	Sordariomycetes	Sordariales	Lasiosphaeriaceae	Schizothecium	Schizothecium_unclassified
ASV301	0	1	1	phr1_phl1_low_vs_Col_0_low	InterGenotype	NotSignificant	Fungi	Ascomycota	Sordariomycetes	Sordariales	Lasiosphaeriaceae	Schizothecium	Schizothecium_unclassified
ASV301	1.13275	0.814513	1	phf1_low_vs_phr1/phl1_low	InterGenotype	NotSignificant	Fungi	Ascomycota	Sordariomycetes	Sordariales	Lasiosphaeriaceae	Schizothecium	Schizothecium_unclassified
ASV301	-1.20269	0.833725	1	phf1_low+Pi_vs_Col_0_low+Pi	InterGenotype	NotSignificant	Fungi	Ascomycota	Sordariomycetes	Sordariales	Lasiosphaeriaceae	Schizothecium	Schizothecium_unclassified
ASV301	3.64345	0.537121	0.765086	phf1_low+Pi_vs_phr1/phl1_low+Pi	InterGenotype	NotSignificant	Fungi	Ascomycota	Sordariomycetes	Sordariales	Lasiosphaeriaceae	Schizothecium	Schizothecium_unclassified
ASV301	3.92038	0.409246	0.842566	phf1_low_vs_Col_0_low	InterGenotype	NotSignificant	Fungi	Ascomycota	Sordariomycetes	Sordariales	Lasiosphaeriaceae	Schizothecium	Schizothecium_unclassified
ASV305	2.79623	0.602419	0.894501	low_Pi_vs_low	Col-0	NotSignificant	Fungi	Chytridiomycota	Spizellomycetes	Spizellomycetales	Powellomycetaceae	unidentified	Powellomycetaceae_sp
ASV305	-3.55303	0.489378	0.870779	low_Pi_vs_low	phf1	NotSignificant	Fungi	Chytridiomycota	Spizellomycetes	Spizellomycetales	Powellomycetaceae	unidentified	Powellomycetaceae_sp
ASV305	1.43475	0.796985	1	low_Pi_vs_low	phr1/phl1	NotSignificant	Fungi	Chytridiomycota	Spizellomycetes	Spizellomycetales	Powellomycetaceae	unidentified	Powellomycetaceae_sp
ASV305	0.568327	0.906334	1	phr1_phl1_low_vs_Col_0_low	InterGenotype	NotSignificant	Fungi	Chytridiomycota	Spizellomycetes	Spizellomycetales	Powellomycetaceae	unidentified	Powellomycetaceae_sp
ASV305	-5.96218	0.310569	0.594449	phf1_low+Pi_vs_phr1/phl1_low+Pi	InterGenotype	NotSignificant	Fungi	Chytridiomycota	Spizellomycetes	Spizellomycetales	Powellomycetaceae	unidentified	Powellomycetaceae_sp
ASV305	-0.406069	0.931767	1	phf1_low_vs_Col_0_low	InterGenotype	NotSignificant	Fungi	Chytridiomycota	Spizellomycetes	Spizellomycetales	Powellomycetaceae	unidentified	Powellomycetaceae_sp
ASV305	-6.75533	0.242126	0.703135	phf1_low+Pi_vs_Col_0_low+Pi	InterGenotype	NotSignificant	Fungi	Chytridiomycota	Spizellomycetes	Spizellomycetales	Powellomycetaceae	unidentified	Powellomycetaceae_sp
ASV305	-0.793147	0.895649	1	phr1_phl1_low+Pi_vs_Col_0_low+Pi	InterGenotype	NotSignificant	Fungi	Chytridiomycota	Spizellomycetes	Spizellomycetales	Powellomycetaceae	unidentified	Powellomycetaceae_sp
ASV305	0	1	1	phf1_low_vs_phr1/phl1_low	InterGenotype	NotSignificant	Fungi	Chytridiomycota	Spizellomycetes	Spizellomycetales	Powellomycetaceae	unidentified	Powellomycetaceae_sp
ASV311	-29.1329	8.2843e-08	1.84514e-06	low_Pi_vs_low	Col-0	low	Fungi	Fungi_unclassified	Fungi_unclassified	Fungi_unclassified	Fungi_unclassified	Fungi_unclassified	Fungi_unclassified
ASV311	24.3889	2.10088e-06	1.55974e-05	low_Pi_vs_low	phf1	low+Pi	Fungi	Fungi_unclassified	Fungi_unclassified	Fungi_unclassified	Fungi_unclassified	Fungi_unclassified	Fungi_unclassified
ASV311	-19.8695	0.000426255	0.00174054	low_Pi_vs_low	phr1/phl1	low	Fungi	Fungi_unclassified	Fungi_unclassified	Fungi_unclassified	Fungi_unclassified	Fungi_unclassified	Fungi_unclassified
ASV311	-19.9704	4.02108e-05	0.000240284	phf1_low_vs_phr1/phl1_low	InterGenotype	phr1/phl1	Fungi	Fungi_unclassified	Fungi_unclassified	Fungi_unclassified	Fungi_unclassified	Fungi_unclassified	Fungi_unclassified
ASV311	-10.0015	0.0380244	0.145562	phr1_phl1_low_vs_Col_0_low	InterGenotype	NotSignificant	Fungi	Fungi_unclassified	Fungi_unclassified	Fungi_unclassified	Fungi_unclassified	Fungi_unclassified	Fungi_unclassified
ASV311	-29.9719	2.73983e-10	1.98271e-08	phf1_low_vs_Col_0_low	InterGenotype	Col-0	Fungi	Fungi_unclassified	Fungi_unclassified	Fungi_unclassified	Fungi_unclassified	Fungi_unclassified	Fungi_unclassified
ASV311	23.5498	5.49644e-05	0.000561095	phf1_low+Pi_vs_Col_0_low+Pi	InterGenotype	phf1	Fungi	Fungi_unclassified	Fungi_unclassified	Fungi_unclassified	Fungi_unclassified	Fungi_unclassified	Fungi_unclassified
ASV311	0	1	1	phr1_phl1_low+Pi_vs_Col_0_low+Pi	InterGenotype	NotSignificant	Fungi	Fungi_unclassified	Fungi_unclassified	Fungi_unclassified	Fungi_unclassified	Fungi_unclassified	Fungi_unclassified
ASV311	24.2879	4.32638e-05	0.000511848	phf1_low+Pi_vs_phr1/phl1_low+Pi	InterGenotype	phf1	Fungi	Fungi_unclassified	Fungi_unclassified	Fungi_unclassified	Fungi_unclassified	Fungi_unclassified	Fungi_unclassified
ASV313	19.9263	0.000227343	0.0015914	low_Pi_vs_low	Col-0	low+Pi	Fungi	Ascomycota	Sordariomycetes	Hypocreales	Nectriaceae	Cylindrocarpon	Cylindrocarpon_sp
ASV313	4.08299	0.424847	0.839672	low_Pi_vs_low	phf1	low+Pi	Fungi	Ascomycota	Sordariomycetes	Hypocreales	Nectriaceae	Cylindrocarpon	Cylindrocarpon_sp
ASV313	8.45031	0.130877	0.381726	low_Pi_vs_low	phr1/phl1	low+Pi	Fungi	Ascomycota	Sordariomycetes	Hypocreales	Nectriaceae	Cylindrocarpon	Cylindrocarpon_sp
ASV313	-2.69215	0.578876	1	phf1_low_vs_phr1/phl1_low	InterGenotype	NotSignificant	Fungi	Ascomycota	Sordariomycetes	Hypocreales	Nectriaceae	Cylindrocarpon	Cylindrocarpon_sp
ASV313	-7.05947	0.230462	0.474481	phf1_low+Pi_vs_phr1/phl1_low+Pi	InterGenotype	NotSignificant	Fungi	Ascomycota	Sordariomycetes	Hypocreales	Nectriaceae	Cylindrocarpon	Cylindrocarpon_sp
ASV313	-0.918175	0.873324	1	phf1_low+Pi_vs_Col_0_low+Pi	InterGenotype	NotSignificant	Fungi	Ascomycota	Sordariomycetes	Hypocreales	Nectriaceae	Cylindrocarpon	Cylindrocarpon_sp
ASV313	14.9251	0.0017661	0.00832107	phf1_low_vs_Col_0_low	InterGenotype	phf1	Fungi	Ascomycota	Sordariomycetes	Hypocreales	Nectriaceae	Cylindrocarpon	Cylindrocarpon_sp
ASV313	6.1413	0.31196	0.813086	phr1_phl1_low+Pi_vs_Col_0_low+Pi	InterGenotype	NotSignificant	Fungi	Ascomycota	Sordariomycetes	Hypocreales	Nectriaceae	Cylindrocarpon	Cylindrocarpon_sp
ASV313	17.6173	0.000291063	0.00182847	phr1_phl1_low_vs_Col_0_low	InterGenotype	phr1/phl1	Fungi	Ascomycota	Sordariomycetes	Hypocreales	Nectriaceae	Cylindrocarpon	Cylindrocarpon_sp
ASV323	-5.04615	0.351774	0.752397	low_Pi_vs_low	Col-0	NotSignificant	Fungi	Ascomycota	Sordariomycetes	Microascales	Ceratocystidaceae	Ceratocystis	Ceratocystis_sp
ASV323	0.656575	0.897708	0.99972	low_Pi_vs_low	phf1	NotSignificant	Fungi	Ascomycota	Sordariomycetes	Microascales	Ceratocystidaceae	Ceratocystis	Ceratocystis_sp
ASV323	-1.55892	0.780507	1	low_Pi_vs_low	phr1/phl1	NotSignificant	Fungi	Ascomycota	Sordariomycetes	Microascales	Ceratocystidaceae	Ceratocystis	Ceratocystis_sp
ASV323	2.88005	0.620675	0.962104	phf1_low+Pi_vs_Col_0_low+Pi	InterGenotype	NotSignificant	Fungi	Ascomycota	Sordariomycetes	Microascales	Ceratocystidaceae	Ceratocystis	Ceratocystis_sp
ASV323	-0.597176	0.900858	1	phr1_phl1_low_vs_Col_0_low	InterGenotype	NotSignificant	Fungi	Ascomycota	Sordariomycetes	Microascales	Ceratocystidaceae	Ceratocystis	Ceratocystis_sp
ASV323	-2.22549	0.645919	1	phf1_low_vs_phr1/phl1_low	InterGenotype	NotSignificant	Fungi	Ascomycota	Sordariomycetes	Microascales	Ceratocystidaceae	Ceratocystis	Ceratocystis_sp
ASV323	-0.00999624	0.998643	1	phf1_low+Pi_vs_phr1/phl1_low+Pi	InterGenotype	NotSignificant	Fungi	Ascomycota	Sordariomycetes	Microascales	Ceratocystidaceae	Ceratocystis	Ceratocystis_sp
ASV323	2.89005	0.637869	1	phr1_phl1_low+Pi_vs_Col_0_low+Pi	InterGenotype	NotSignificant	Fungi	Ascomycota	Sordariomycetes	Microascales	Ceratocystidaceae	Ceratocystis	Ceratocystis_sp
ASV323	-2.82267	0.549362	0.967547	phf1_low_vs_Col_0_low	InterGenotype	NotSignificant	Fungi	Ascomycota	Sordariomycetes	Microascales	Ceratocystidaceae	Ceratocystis	Ceratocystis_sp
ASV328	-9.10008	0.0934812	0.292307	low_Pi_vs_low	Col-0	NotSignificant	Fungi	Mortierellomycota	Mortierellomycetes	Mortierellales	Mortierellaceae	Mortierella	Mortierella_bisporalis
ASV328	16.2671	0.00162116	0.00620602	low_Pi_vs_low	phf1	NotSignificant	Fungi	Mortierellomycota	Mortierellomycetes	Mortierellales	Mortierellaceae	Mortierella	Mortierella_bisporalis
ASV328	35.0561	4.69805e-10	4.26304e-09	low_Pi_vs_low	phr1/phl1	NotSignificant	Fungi	Mortierellomycota	Mortierellomycetes	Mortierellales	Mortierellaceae	Mortierella	Mortierella_bisporalis
ASV328	-0.920147	0.874719	1	phf1_low+Pi_vs_Col_0_low+Pi	InterGenotype	NotSignificant	Fungi	Mortierellomycota	Mortierellomycetes	Mortierellales	Mortierellaceae	Mortierella	Mortierella_bisporalis
ASV328	-20.3226	0.000606284	0.00543922	phf1_low+Pi_vs_phr1/phl1_low+Pi	InterGenotype	phr1/phl1	Fungi	Mortierellomycota	Mortierellomycetes	Mortierellales	Mortierellaceae	Mortierella	Mortierella_bisporalis
ASV328	19.4024	0.00158579	0.00925046	phr1_phl1_low+Pi_vs_Col_0_low+Pi	InterGenotype	phr1/phl1	Fungi	Mortierellomycota	Mortierellomycetes	Mortierellales	Mortierellaceae	Mortierella	Mortierella_bisporalis
ASV328	-24.7537	3.27061e-07	5.34199e-06	phr1_phl1_low_vs_Col_0_low	InterGenotype	Col-0	Fungi	Mortierellomycota	Mortierellomycetes	Mortierellales	Mortierellaceae	Mortierella	Mortierella_bisporalis
ASV328	0	1	1	phf1_low_vs_phr1/phl1_low	InterGenotype	NotSignificant	Fungi	Mortierellomycota	Mortierellomycetes	Mortierellales	Mortierellaceae	Mortierella	Mortierella_bisporalis
ASV328	-26.2874	3.3587e-08	7.48075e-07	phf1_low_vs_Col_0_low	InterGenotype	Col-0	Fungi	Mortierellomycota	Mortierellomycetes	Mortierellales	Mortierellaceae	Mortierella	Mortierella_bisporalis
ASV330	4.06995	0.448284	0.832504	low_Pi_vs_low	Col-0	NotSignificant	Fungi	Ascomycota	Sordariomycetes	Hypocreales	Nectriaceae	Nectriaceae_unclassified	Nectriaceae_unclassified
ASV330	-5.21639	0.308567	0.704151	low_Pi_vs_low	phf1	NotSignificant	Fungi	Ascomycota	Sordariomycetes	Hypocreales	Nectriaceae	Nectriaceae_unclassified	Nectriaceae_unclassified
ASV330	23.4502	2.87893e-05	0.000130618	low_Pi_vs_low	phr1/phl1	NotSignificant	Fungi	Ascomycota	Sordariomycetes	Hypocreales	Nectriaceae	Nectriaceae_unclassified	Nectriaceae_unclassified
ASV330	-7.96045	0.176901	0.423767	phf1_low+Pi_vs_phr1/phl1_low+Pi	InterGenotype	NotSignificant	Fungi	Ascomycota	Sordariomycetes	Hypocreales	Nectriaceae	Nectriaceae_unclassified	Nectriaceae_unclassified
ASV330	-2.04887	0.736156	1	phr1_phl1_low+Pi_vs_Col_0_low+Pi	InterGenotype	NotSignificant	Fungi	Ascomycota	Sordariomycetes	Hypocreales	Nectriaceae	Nectriaceae_unclassified	Nectriaceae_unclassified
ASV330	-21.4292	9.23823e-06	8.70526e-05	phr1_phl1_low_vs_Col_0_low	InterGenotype	Col-0	Fungi	Ascomycota	Sordariomycetes	Hypocreales	Nectriaceae	Nectriaceae_unclassified	Nectriaceae_unclassified
ASV330	-10.0093	0.0834129	0.358529	phf1_low+Pi_vs_Col_0_low+Pi	InterGenotype	NotSignificant	Fungi	Ascomycota	Sordariomycetes	Hypocreales	Nectriaceae	Nectriaceae_unclassified	Nectriaceae_unclassified
ASV330	20.7062	1.90779e-05	0.000119848	phf1_low_vs_phr1/phl1_low	InterGenotype	phf1	Fungi	Ascomycota	Sordariomycetes	Hypocreales	Nectriaceae	Nectriaceae_unclassified	Nectriaceae_unclassified
ASV330	-0.722991	0.878075	1	phf1_low_vs_Col_0_low	InterGenotype	NotSignificant	Fungi	Ascomycota	Sordariomycetes	Hypocreales	Nectriaceae	Nectriaceae_unclassified	Nectriaceae_unclassified
ASV334	2.44107	0.652164	0.911248	low_Pi_vs_low	Col-0	NotSignificant	Fungi	Ascomycota	Sordariomycetes	Sordariales	Cephalothecaceae	Phialemonium	Phialemonium_inflatum
ASV334	-1.95619	0.702084	0.950082	low_Pi_vs_low	phf1	NotSignificant	Fungi	Ascomycota	Sordariomycetes	Sordariales	Cephalothecaceae	Phialemonium	Phialemonium_inflatum
ASV334	-3.24686	0.561707	0.917455	low_Pi_vs_low	phr1/phl1	NotSignificant	Fungi	Ascomycota	Sordariomycetes	Sordariales	Cephalothecaceae	Phialemonium	Phialemonium_inflatum
ASV334	-1.59577	0.74068	1	phf1_low_vs_phr1/phl1_low	InterGenotype	NotSignificant	Fungi	Ascomycota	Sordariomycetes	Sordariales	Cephalothecaceae	Phialemonium	Phialemonium_inflatum
ASV334	-2.07067	0.72074	0.98979	phf1_low+Pi_vs_Col_0_low+Pi	InterGenotype	NotSignificant	Fungi	Ascomycota	Sordariomycetes	Sordariales	Cephalothecaceae	Phialemonium	Phialemonium_inflatum
ASV334	-0.3051	0.958768	1	phf1_low+Pi_vs_phr1/phl1_low+Pi	InterGenotype	NotSignificant	Fungi	Ascomycota	Sordariomycetes	Sordariales	Cephalothecaceae	Phialemonium	Phialemonium_inflatum
ASV334	3.92236	0.416789	0.810423	phr1_phl1_low_vs_Col_0_low	InterGenotype	NotSignificant	Fungi	Ascomycota	Sordariomycetes	Sordariales	Cephalothecaceae	Phialemonium	Phialemonium_inflatum
ASV334	-1.76557	0.772653	1	phr1_phl1_low+Pi_vs_Col_0_low+Pi	InterGenotype	NotSignificant	Fungi	Ascomycota	Sordariomycetes	Sordariales	Cephalothecaceae	Phialemonium	Phialemonium_inflatum
ASV334	2.32659	0.62432	0.992825	phf1_low_vs_Col_0_low	InterGenotype	NotSignificant	Fungi	Ascomycota	Sordariomycetes	Sordariales	Cephalothecaceae	Phialemonium	Phialemonium_inflatum
ASV335	25.858	1.88665e-06	2.31115e-05	low_Pi_vs_low	Col-0	low+Pi	Fungi	Ascomycota	Laboulbeniomycetes	Pyxidiophorales	Pyxidiophorales_unclassified	Pyxidiophorales_unclassified	Pyxidiophorales_unclassified
ASV335	35.4628	5.85192e-12	1.79215e-10	low_Pi_vs_low	phf1	low+Pi	Fungi	Ascomycota	Laboulbeniomycetes	Pyxidiophorales	Pyxidiophorales_unclassified	Pyxidiophorales_unclassified	Pyxidiophorales_unclassified
ASV335	39.492	2.07155e-12	3.79199e-11	low_Pi_vs_low	phr1/phl1	low+Pi	Fungi	Ascomycota	Laboulbeniomycetes	Pyxidiophorales	Pyxidiophorales_unclassified	Pyxidiophorales_unclassified	Pyxidiophorales_unclassified
ASV335	0	1	1	phf1_low_vs_phr1/phl1_low	InterGenotype	NotSignificant	Fungi	Ascomycota	Laboulbeniomycetes	Pyxidiophorales	Pyxidiophorales_unclassified	Pyxidiophorales_unclassified	Pyxidiophorales_unclassified
ASV335	-3.9226	0.506885	0.73051	phf1_low+Pi_vs_phr1/phl1_low+Pi	InterGenotype	NotSignificant	Fungi	Ascomycota	Laboulbeniomycetes	Pyxidiophorales	Pyxidiophorales_unclassified	Pyxidiophorales_unclassified	Pyxidiophorales_unclassified
ASV335	-6.33157	0.275953	0.726973	phf1_low+Pi_vs_Col_0_low+Pi	InterGenotype	NotSignificant	Fungi	Ascomycota	Laboulbeniomycetes	Pyxidiophorales	Pyxidiophorales_unclassified	Pyxidiophorales_unclassified	Pyxidiophorales_unclassified
ASV335	-2.40897	0.693188	1	phr1_phl1_low+Pi_vs_Col_0_low+Pi	InterGenotype	NotSignificant	Fungi	Ascomycota	Laboulbeniomycetes	Pyxidiophorales	Pyxidiophorales_unclassified	Pyxidiophorales_unclassified	Pyxidiophorales_unclassified
ASV335	0	1	1	phr1_phl1_low_vs_Col_0_low	InterGenotype	NotSignificant	Fungi	Ascomycota	Laboulbeniomycetes	Pyxidiophorales	Pyxidiophorales_unclassified	Pyxidiophorales_unclassified	Pyxidiophorales_unclassified
ASV335	0	1	1	phf1_low_vs_Col_0_low	InterGenotype	NotSignificant	Fungi	Ascomycota	Laboulbeniomycetes	Pyxidiophorales	Pyxidiophorales_unclassified	Pyxidiophorales_unclassified	Pyxidiophorales_unclassified
ASV339	30	3.23176e-08	1.0225e-06	low_Pi_vs_low	Col-0	low+Pi	Fungi	Chytridiomycota	Spizellomycetes	Spizellomycetales	unidentified	unidentified	Spizellomycetales_sp
ASV339	-36.1536	2.36395e-12	9.65281e-11	low_Pi_vs_low	phf1	low	Fungi	Chytridiomycota	Spizellomycetes	Spizellomycetales	unidentified	unidentified	Spizellomycetales_sp
ASV339	29.855	1.04597e-07	6.25034e-07	low_Pi_vs_low	phr1/phl1	low+Pi	Fungi	Chytridiomycota	Spizellomycetes	Spizellomycetales	unidentified	unidentified	Spizellomycetales_sp
ASV339	0	1	1	phr1_phl1_low_vs_Col_0_low	InterGenotype	NotSignificant	Fungi	Chytridiomycota	Spizellomycetes	Spizellomycetales	unidentified	unidentified	Spizellomycetales_sp
ASV339	16.9595	0.000369433	0.00210491	phf1_low_vs_Col_0_low	InterGenotype	phf1	Fungi	Chytridiomycota	Spizellomycetes	Spizellomycetales	unidentified	unidentified	Spizellomycetales_sp
ASV339	-49.1941	3.5255e-17	8.63747e-15	phf1_low+Pi_vs_Col_0_low+Pi	InterGenotype	Col-0	Fungi	Chytridiomycota	Spizellomycetes	Spizellomycetales	unidentified	unidentified	Spizellomycetales_sp
ASV339	-34.2581	7.04171e-09	1.54617e-07	phf1_low+Pi_vs_phr1/phl1_low+Pi	InterGenotype	phr1/phl1	Fungi	Chytridiomycota	Spizellomycetes	Spizellomycetales	unidentified	unidentified	Spizellomycetales_sp
ASV339	31.7504	6.43704e-11	8.76152e-10	phf1_low_vs_phr1/phl1_low	InterGenotype	phf1	Fungi	Chytridiomycota	Spizellomycetes	Spizellomycetales	unidentified	unidentified	Spizellomycetales_sp
ASV339	-14.9359	0.0144023	0.067857	phr1_phl1_low+Pi_vs_Col_0_low+Pi	InterGenotype	Col-0	Fungi	Chytridiomycota	Spizellomycetes	Spizellomycetales	unidentified	unidentified	Spizellomycetales_sp
ASV340	2.43463	0.65292	0.911248	low_Pi_vs_low	Col-0	NotSignificant	Fungi	Chytridiomycota	Spizellomycetes	Spizellomycetales	Powellomycetaceae	Powellomyces	Powellomyces_sp
ASV340	1.10487	0.828771	0.980578	low_Pi_vs_low	phf1	NotSignificant	Fungi	Chytridiomycota	Spizellomycetes	Spizellomycetales	Powellomycetaceae	Powellomyces	Powellomyces_sp
ASV340	1.63854	0.767769	1	low_Pi_vs_low	phr1/phl1	NotSignificant	Fungi	Chytridiomycota	Spizellomycetes	Spizellomycetales	Powellomycetaceae	Powellomyces	Powellomyces_sp
ASV340	0	1	1	phf1_low_vs_Col_0_low	InterGenotype	NotSignificant	Fungi	Chytridiomycota	Spizellomycetes	Spizellomycetales	Powellomycetaceae	Powellomyces	Powellomyces_sp
ASV340	-1.99173	0.732902	0.893113	phf1_low+Pi_vs_phr1/phl1_low+Pi	InterGenotype	NotSignificant	Fungi	Chytridiomycota	Spizellomycetes	Spizellomycetales	Powellomycetaceae	Powellomyces	Powellomyces_sp
ASV340	0	1	1	phf1_low_vs_phr1/phl1_low	InterGenotype	NotSignificant	Fungi	Chytridiomycota	Spizellomycetes	Spizellomycetales	Powellomycetaceae	Powellomyces	Powellomyces_sp
ASV340	2.24266	0.711173	1	phr1_phl1_low+Pi_vs_Col_0_low+Pi	InterGenotype	NotSignificant	Fungi	Chytridiomycota	Spizellomycetes	Spizellomycetales	Powellomycetaceae	Powellomyces	Powellomyces_sp
ASV340	0	1	1	phr1_phl1_low_vs_Col_0_low	InterGenotype	NotSignificant	Fungi	Chytridiomycota	Spizellomycetes	Spizellomycetales	Powellomycetaceae	Powellomyces	Powellomyces_sp
ASV340	0.250933	0.965372	1	phf1_low+Pi_vs_Col_0_low+Pi	InterGenotype	NotSignificant	Fungi	Chytridiomycota	Spizellomycetes	Spizellomycetales	Powellomycetaceae	Powellomyces	Powellomyces_sp
ASV342	0	1	1	low_Pi_vs_low	Col-0	NotSignificant	Fungi	Ascomycota	Leotiomycetes	Helotiales	Helotiaceae	Helotiaceae_unclassified	Helotiaceae_unclassified
ASV342	4.99058	0.326265	0.732182	low_Pi_vs_low	phf1	NotSignificant	Fungi	Ascomycota	Leotiomycetes	Helotiales	Helotiaceae	Helotiaceae_unclassified	Helotiaceae_unclassified
ASV342	0	1	1	low_Pi_vs_low	phr1/phl1	NotSignificant	Fungi	Ascomycota	Leotiomycetes	Helotiales	Helotiaceae	Helotiaceae_unclassified	Helotiaceae_unclassified
ASV342	7.16526	0.224167	0.46941	phf1_low+Pi_vs_phr1/phl1_low+Pi	InterGenotype	NotSignificant	Fungi	Ascomycota	Leotiomycetes	Helotiales	Helotiaceae	Helotiaceae_unclassified	Helotiaceae_unclassified
ASV342	0	1	1	phr1_phl1_low_vs_Col_0_low	InterGenotype	NotSignificant	Fungi	Ascomycota	Leotiomycetes	Helotiales	Helotiaceae	Helotiaceae_unclassified	Helotiaceae_unclassified
ASV342	0	1	1	phr1_phl1_low+Pi_vs_Col_0_low+Pi	InterGenotype	NotSignificant	Fungi	Ascomycota	Leotiomycetes	Helotiales	Helotiaceae	Helotiaceae_unclassified	Helotiaceae_unclassified
ASV342	0	1	1	phf1_low_vs_Col_0_low	InterGenotype	NotSignificant	Fungi	Ascomycota	Leotiomycetes	Helotiales	Helotiaceae	Helotiaceae_unclassified	Helotiaceae_unclassified
ASV342	7.42857	0.200958	0.637686	phf1_low+Pi_vs_Col_0_low+Pi	InterGenotype	NotSignificant	Fungi	Ascomycota	Leotiomycetes	Helotiales	Helotiaceae	Helotiaceae_unclassified	Helotiaceae_unclassified
ASV342	0	1	1	phf1_low_vs_phr1/phl1_low	InterGenotype	NotSignificant	Fungi	Ascomycota	Leotiomycetes	Helotiales	Helotiaceae	Helotiaceae_unclassified	Helotiaceae_unclassified
ASV345	-20.6447	3.63866e-05	0.000307404	low_Pi_vs_low	Col-0	low	Fungi	Fungi_unclassified	Fungi_unclassified	Fungi_unclassified	Fungi_unclassified	Fungi_unclassified	Fungi_unclassified
ASV345	-16.0942	0.000545915	0.00247684	low_Pi_vs_low	phf1	low	Fungi	Fungi_unclassified	Fungi_unclassified	Fungi_unclassified	Fungi_unclassified	Fungi_unclassified	Fungi_unclassified
ASV345	6.89681	0.174252	0.469141	low_Pi_vs_low	phr1/phl1	low+Pi	Fungi	Fungi_unclassified	Fungi_unclassified	Fungi_unclassified	Fungi_unclassified	Fungi_unclassified	Fungi_unclassified
ASV345	4.88275	0.264611	0.78108	phf1_low_vs_phr1/phl1_low	InterGenotype	NotSignificant	Fungi	Fungi_unclassified	Fungi_unclassified	Fungi_unclassified	Fungi_unclassified	Fungi_unclassified	Fungi_unclassified
ASV345	-18.1082	0.000741574	0.00626503	phf1_low+Pi_vs_phr1/phl1_low+Pi	InterGenotype	phr1/phl1	Fungi	Fungi_unclassified	Fungi_unclassified	Fungi_unclassified	Fungi_unclassified	Fungi_unclassified	Fungi_unclassified
ASV345	7.34056	0.0964242	0.310841	phr1_phl1_low_vs_Col_0_low	InterGenotype	NotSignificant	Fungi	Fungi_unclassified	Fungi_unclassified	Fungi_unclassified	Fungi_unclassified	Fungi_unclassified	Fungi_unclassified
ASV345	34.8821	4.37925e-10	1.04654e-08	phr1_phl1_low+Pi_vs_Col_0_low+Pi	InterGenotype	phr1/phl1	Fungi	Fungi_unclassified	Fungi_unclassified	Fungi_unclassified	Fungi_unclassified	Fungi_unclassified	Fungi_unclassified
ASV345	12.2233	0.00461506	0.0194946	phf1_low_vs_Col_0_low	InterGenotype	phf1	Fungi	Fungi_unclassified	Fungi_unclassified	Fungi_unclassified	Fungi_unclassified	Fungi_unclassified	Fungi_unclassified
ASV345	16.7739	0.00172568	0.0124351	phf1_low+Pi_vs_Col_0_low+Pi	InterGenotype	phf1	Fungi	Fungi_unclassified	Fungi_unclassified	Fungi_unclassified	Fungi_unclassified	Fungi_unclassified	Fungi_unclassified
ASV346	3.69638	0.49307	0.852587	low_Pi_vs_low	Col-0	NotSignificant	Fungi	Chytridiomycota	Rhizophydiomycetes	Rhizophydiales	Rhizophydiales_fam_Incertae_sedis	Operculomyces	Operculomyces_laminatus
ASV346	0.520648	0.918607	1	low_Pi_vs_low	phf1	NotSignificant	Fungi	Chytridiomycota	Rhizophydiomycetes	Rhizophydiales	Rhizophydiales_fam_Incertae_sedis	Operculomyces	Operculomyces_laminatus
ASV346	2.09705	0.705346	0.998901	low_Pi_vs_low	phr1/phl1	NotSignificant	Fungi	Chytridiomycota	Rhizophydiomycetes	Rhizophydiales	Rhizophydiales_fam_Incertae_sedis	Operculomyces	Operculomyces_laminatus
ASV346	2.50977	0.597908	0.9866	phf1_low_vs_Col_0_low	InterGenotype	NotSignificant	Fungi	Chytridiomycota	Rhizophydiomycetes	Rhizophydiales	Rhizophydiales_fam_Incertae_sedis	Operculomyces	Operculomyces_laminatus
ASV346	1.59245	0.791787	1	phr1_phl1_low+Pi_vs_Col_0_low+Pi	InterGenotype	NotSignificant	Fungi	Chytridiomycota	Rhizophydiomycetes	Rhizophydiales	Rhizophydiales_fam_Incertae_sedis	Operculomyces	Operculomyces_laminatus
ASV346	3.19177	0.509906	0.925385	phr1_phl1_low_vs_Col_0_low	InterGenotype	NotSignificant	Fungi	Chytridiomycota	Rhizophydiomycetes	Rhizophydiales	Rhizophydiales_fam_Incertae_sedis	Operculomyces	Operculomyces_laminatus
ASV346	-0.665959	0.907768	1	phf1_low+Pi_vs_Col_0_low+Pi	InterGenotype	NotSignificant	Fungi	Chytridiomycota	Rhizophydiomycetes	Rhizophydiales	Rhizophydiales_fam_Incertae_sedis	Operculomyces	Operculomyces_laminatus
ASV346	-0.682002	0.887739	1	phf1_low_vs_phr1/phl1_low	InterGenotype	NotSignificant	Fungi	Chytridiomycota	Rhizophydiomycetes	Rhizophydiales	Rhizophydiales_fam_Incertae_sedis	Operculomyces	Operculomyces_laminatus
ASV346	-2.25841	0.698412	0.877492	phf1_low+Pi_vs_phr1/phl1_low+Pi	InterGenotype	NotSignificant	Fungi	Chytridiomycota	Rhizophydiomycetes	Rhizophydiales	Rhizophydiales_fam_Incertae_sedis	Operculomyces	Operculomyces_laminatus
ASV349	-20.6113	8.44954e-06	8.62557e-05	low_Pi_vs_low	Col-0	low	Fungi	Ascomycota	Sordariomycetes	Sordariomycetes_unclassified	Sordariomycetes_unclassified	Sordariomycetes_unclassified	Sordariomycetes_unclassified
ASV349	20.9501	1.37291e-06	1.08504e-05	low_Pi_vs_low	phf1	low+Pi	Fungi	Ascomycota	Sordariomycetes	Sordariomycetes_unclassified	Sordariomycetes_unclassified	Sordariomycetes_unclassified	Sordariomycetes_unclassified
ASV349	21.0969	9.76515e-06	4.51408e-05	low_Pi_vs_low	phr1/phl1	low+Pi	Fungi	Ascomycota	Sordariomycetes	Sordariomycetes_unclassified	Sordariomycetes_unclassified	Sordariomycetes_unclassified	Sordariomycetes_unclassified
ASV349	0	1	1	phf1_low_vs_phr1/phl1_low	InterGenotype	NotSignificant	Fungi	Ascomycota	Sordariomycetes	Sordariomycetes_unclassified	Sordariomycetes_unclassified	Sordariomycetes_unclassified	Sordariomycetes_unclassified
ASV349	-19.2646	2.72339e-06	3.17728e-05	phr1_phl1_low_vs_Col_0_low	InterGenotype	Col-0	Fungi	Ascomycota	Sordariomycetes	Sordariomycetes_unclassified	Sordariomycetes_unclassified	Sordariomycetes_unclassified	Sordariomycetes_unclassified
ASV349	-22.614	2.00469e-08	4.91149e-07	phf1_low_vs_Col_0_low	InterGenotype	Col-0	Fungi	Ascomycota	Sordariomycetes	Sordariomycetes_unclassified	Sordariomycetes_unclassified	Sordariomycetes_unclassified	Sordariomycetes_unclassified
ASV349	18.9474	0.000125806	0.0012329	phf1_low+Pi_vs_Col_0_low+Pi	InterGenotype	phf1	Fungi	Ascomycota	Sordariomycetes	Sordariomycetes_unclassified	Sordariomycetes_unclassified	Sordariomycetes_unclassified	Sordariomycetes_unclassified
ASV349	22.4437	1.75531e-05	0.000138726	phr1_phl1_low+Pi_vs_Col_0_low+Pi	InterGenotype	phr1/phl1	Fungi	Ascomycota	Sordariomycetes	Sordariomycetes_unclassified	Sordariomycetes_unclassified	Sordariomycetes_unclassified	Sordariomycetes_unclassified
ASV349	-3.49626	0.480739	0.715969	phf1_low+Pi_vs_phr1/phl1_low+Pi	InterGenotype	NotSignificant	Fungi	Ascomycota	Sordariomycetes	Sordariomycetes_unclassified	Sordariomycetes_unclassified	Sordariomycetes_unclassified	Sordariomycetes_unclassified
ASV351	-0.855044	0.874856	1	low_Pi_vs_low	Col-0	NotSignificant	Fungi	Chytridiomycota	Chytridiomycota_unclassified	Chytridiomycota_unclassified	Chytridiomycota_unclassified	Chytridiomycota_unclassified	Chytridiomycota_unclassified
ASV351	0.399233	0.937583	1	low_Pi_vs_low	phf1	NotSignificant	Fungi	Chytridiomycota	Chytridiomycota_unclassified	Chytridiomycota_unclassified	Chytridiomycota_unclassified	Chytridiomycota_unclassified	Chytridiomycota_unclassified
ASV351	-0.0754379	0.989287	1	low_Pi_vs_low	phr1/phl1	NotSignificant	Fungi	Chytridiomycota	Chytridiomycota_unclassified	Chytridiomycota_unclassified	Chytridiomycota_unclassified	Chytridiomycota_unclassified	Chytridiomycota_unclassified
ASV351	1.13182	0.845261	1	phf1_low+Pi_vs_Col_0_low+Pi	InterGenotype	NotSignificant	Fungi	Chytridiomycota	Chytridiomycota_unclassified	Chytridiomycota_unclassified	Chytridiomycota_unclassified	Chytridiomycota_unclassified	Chytridiomycota_unclassified
ASV351	-0.0529614	0.992828	1	phf1_low+Pi_vs_phr1/phl1_low+Pi	InterGenotype	NotSignificant	Fungi	Chytridiomycota	Chytridiomycota_unclassified	Chytridiomycota_unclassified	Chytridiomycota_unclassified	Chytridiomycota_unclassified	Chytridiomycota_unclassified
ASV351	-0.122453	0.979385	1	phf1_low_vs_Col_0_low	InterGenotype	NotSignificant	Fungi	Chytridiomycota	Chytridiomycota_unclassified	Chytridiomycota_unclassified	Chytridiomycota_unclassified	Chytridiomycota_unclassified	Chytridiomycota_unclassified
ASV351	0.40518	0.933205	1	phr1_phl1_low_vs_Col_0_low	InterGenotype	NotSignificant	Fungi	Chytridiomycota	Chytridiomycota_unclassified	Chytridiomycota_unclassified	Chytridiomycota_unclassified	Chytridiomycota_unclassified	Chytridiomycota_unclassified
ASV351	0	1	1	phf1_low_vs_phr1/phl1_low	InterGenotype	NotSignificant	Fungi	Chytridiomycota	Chytridiomycota_unclassified	Chytridiomycota_unclassified	Chytridiomycota_unclassified	Chytridiomycota_unclassified	Chytridiomycota_unclassified
ASV351	1.18479	0.846957	1	phr1_phl1_low+Pi_vs_Col_0_low+Pi	InterGenotype	NotSignificant	Fungi	Chytridiomycota	Chytridiomycota_unclassified	Chytridiomycota_unclassified	Chytridiomycota_unclassified	Chytridiomycota_unclassified	Chytridiomycota_unclassified
ASV353	30	2.83168e-08	1.0225e-06	low_Pi_vs_low	Col-0	low+Pi	Fungi	Ascomycota	Pezizomycetes	Pezizales	Pyronemataceae	Cheilymenia	Cheilymenia_stercorea
ASV353	3.83535	0.45469	0.863558	low_Pi_vs_low	phf1	low+Pi	Fungi	Ascomycota	Pezizomycetes	Pezizales	Pyronemataceae	Cheilymenia	Cheilymenia_stercorea
ASV353	29.5335	1.53995e-07	8.98306e-07	low_Pi_vs_low	phr1/phl1	low+Pi	Fungi	Ascomycota	Pezizomycetes	Pezizales	Pyronemataceae	Cheilymenia	Cheilymenia_stercorea
ASV353	-19.4406	0.00141525	0.00845698	phr1_phl1_low+Pi_vs_Col_0_low+Pi	InterGenotype	Col-0	Fungi	Ascomycota	Pezizomycetes	Pezizales	Pyronemataceae	Cheilymenia	Cheilymenia_stercorea
ASV353	-12.1799	0.0357495	0.177542	phf1_low+Pi_vs_Col_0_low+Pi	InterGenotype	NotSignificant	Fungi	Ascomycota	Pezizomycetes	Pezizales	Pyronemataceae	Cheilymenia	Cheilymenia_stercorea
ASV353	7.26066	0.218325	0.465127	phf1_low+Pi_vs_phr1/phl1_low+Pi	InterGenotype	NotSignificant	Fungi	Ascomycota	Pezizomycetes	Pezizales	Pyronemataceae	Cheilymenia	Cheilymenia_stercorea
ASV353	0	1	1	phr1_phl1_low_vs_Col_0_low	InterGenotype	NotSignificant	Fungi	Ascomycota	Pezizomycetes	Pezizales	Pyronemataceae	Cheilymenia	Cheilymenia_stercorea
ASV353	13.9847	0.00338714	0.0145588	phf1_low_vs_Col_0_low	InterGenotype	phf1	Fungi	Ascomycota	Pezizomycetes	Pezizales	Pyronemataceae	Cheilymenia	Cheilymenia_stercorea
ASV353	32.9588	1.23743e-11	1.89482e-10	phf1_low_vs_phr1/phl1_low	InterGenotype	phf1	Fungi	Ascomycota	Pezizomycetes	Pezizales	Pyronemataceae	Cheilymenia	Cheilymenia_stercorea
ASV358	-13.9306	0.0108506	0.0476746	low_Pi_vs_low	Col-0	low	Fungi	Ascomycota	Dothideomycetes	Pleosporales	Phaeosphaeriaceae	Ophiosphaerella	Ophiosphaerella_sp
ASV358	21.2386	3.34504e-05	0.000186258	low_Pi_vs_low	phf1	low+Pi	Fungi	Ascomycota	Dothideomycetes	Pleosporales	Phaeosphaeriaceae	Ophiosphaerella	Ophiosphaerella_sp
ASV358	2.65676	0.635197	0.935305	low_Pi_vs_low	phr1/phl1	low+Pi	Fungi	Ascomycota	Dothideomycetes	Pleosporales	Phaeosphaeriaceae	Ophiosphaerella	Ophiosphaerella_sp
ASV358	-24.0079	7.61852e-07	6.43634e-06	phf1_low_vs_phr1/phl1_low	InterGenotype	phr1/phl1	Fungi	Ascomycota	Dothideomycetes	Pleosporales	Phaeosphaeriaceae	Ophiosphaerella	Ophiosphaerella_sp
ASV358	-14.3582	0.00263747	0.0117487	phf1_low_vs_Col_0_low	InterGenotype	Col-0	Fungi	Ascomycota	Dothideomycetes	Pleosporales	Phaeosphaeriaceae	Ophiosphaerella	Ophiosphaerella_sp
ASV358	26.2371	1.94025e-05	0.00014855	phr1_phl1_low+Pi_vs_Col_0_low+Pi	InterGenotype	phr1/phl1	Fungi	Ascomycota	Dothideomycetes	Pleosporales	Phaeosphaeriaceae	Ophiosphaerella	Ophiosphaerella_sp
ASV358	-5.42611	0.355053	0.623963	phf1_low+Pi_vs_phr1/phl1_low+Pi	InterGenotype	NotSignificant	Fungi	Ascomycota	Dothideomycetes	Pleosporales	Phaeosphaeriaceae	Ophiosphaerella	Ophiosphaerella_sp
ASV358	20.811	0.000350648	0.00306817	phf1_low+Pi_vs_Col_0_low+Pi	InterGenotype	phf1	Fungi	Ascomycota	Dothideomycetes	Pleosporales	Phaeosphaeriaceae	Ophiosphaerella	Ophiosphaerella_sp
ASV358	9.64975	0.0466391	0.168038	phr1_phl1_low_vs_Col_0_low	InterGenotype	NotSignificant	Fungi	Ascomycota	Dothideomycetes	Pleosporales	Phaeosphaeriaceae	Ophiosphaerella	Ophiosphaerella_sp
ASV368	2.66354	0.620728	0.909182	low_Pi_vs_low	Col-0	NotSignificant	Fungi	Ascomycota	Dothideomycetes	Pleosporales	Phaeosphaeriaceae	Setophoma	Setophoma_terrestris
ASV368	-2.3336	0.646923	0.916162	low_Pi_vs_low	phf1	NotSignificant	Fungi	Ascomycota	Dothideomycetes	Pleosporales	Phaeosphaeriaceae	Setophoma	Setophoma_terrestris
ASV368	0	1	1	low_Pi_vs_low	phr1/phl1	NotSignificant	Fungi	Ascomycota	Dothideomycetes	Pleosporales	Phaeosphaeriaceae	Setophoma	Setophoma_terrestris
ASV368	-1.01096	0.860646	1	phf1_low+Pi_vs_Col_0_low+Pi	InterGenotype	NotSignificant	Fungi	Ascomycota	Dothideomycetes	Pleosporales	Phaeosphaeriaceae	Setophoma	Setophoma_terrestris
ASV368	1.22639	0.836072	0.952733	phf1_low+Pi_vs_phr1/phl1_low+Pi	InterGenotype	NotSignificant	Fungi	Ascomycota	Dothideomycetes	Pleosporales	Phaeosphaeriaceae	Setophoma	Setophoma_terrestris
ASV368	2.07924	0.665836	1	phf1_low_vs_phr1/phl1_low	InterGenotype	NotSignificant	Fungi	Ascomycota	Dothideomycetes	Pleosporales	Phaeosphaeriaceae	Setophoma	Setophoma_terrestris
ASV368	0	1	1	phr1_phl1_low_vs_Col_0_low	InterGenotype	NotSignificant	Fungi	Ascomycota	Dothideomycetes	Pleosporales	Phaeosphaeriaceae	Setophoma	Setophoma_terrestris
ASV368	-2.23735	0.714668	1	phr1_phl1_low+Pi_vs_Col_0_low+Pi	InterGenotype	NotSignificant	Fungi	Ascomycota	Dothideomycetes	Pleosporales	Phaeosphaeriaceae	Setophoma	Setophoma_terrestris
ASV368	3.98618	0.399044	0.835007	phf1_low_vs_Col_0_low	InterGenotype	NotSignificant	Fungi	Ascomycota	Dothideomycetes	Pleosporales	Phaeosphaeriaceae	Setophoma	Setophoma_terrestris
ASV375	-20.6097	8.6752e-07	1.25025e-05	low_Pi_vs_low	Col-0	low	Fungi	Fungi_unclassified	Fungi_unclassified	Fungi_unclassified	Fungi_unclassified	Fungi_unclassified	Fungi_unclassified
ASV375	-2.84454	0.459413	0.865818	low_Pi_vs_low	phf1	low	Fungi	Fungi_unclassified	Fungi_unclassified	Fungi_unclassified	Fungi_unclassified	Fungi_unclassified	Fungi_unclassified
ASV375	19.3581	6.58077e-06	3.16135e-05	low_Pi_vs_low	phr1/phl1	low+Pi	Fungi	Fungi_unclassified	Fungi_unclassified	Fungi_unclassified	Fungi_unclassified	Fungi_unclassified	Fungi_unclassified
ASV375	20.1538	6.06804e-08	5.50619e-07	phf1_low_vs_phr1/phl1_low	InterGenotype	phf1	Fungi	Fungi_unclassified	Fungi_unclassified	Fungi_unclassified	Fungi_unclassified	Fungi_unclassified	Fungi_unclassified
ASV375	19.8729	8.67792e-06	0.000101242	phf1_low+Pi_vs_Col_0_low+Pi	InterGenotype	phf1	Fungi	Fungi_unclassified	Fungi_unclassified	Fungi_unclassified	Fungi_unclassified	Fungi_unclassified	Fungi_unclassified
ASV375	-2.04887	0.644932	0.831623	phf1_low+Pi_vs_phr1/phl1_low+Pi	InterGenotype	NotSignificant	Fungi	Fungi_unclassified	Fungi_unclassified	Fungi_unclassified	Fungi_unclassified	Fungi_unclassified	Fungi_unclassified
ASV375	2.10769	0.556015	0.967547	phf1_low_vs_Col_0_low	InterGenotype	NotSignificant	Fungi	Fungi_unclassified	Fungi_unclassified	Fungi_unclassified	Fungi_unclassified	Fungi_unclassified	Fungi_unclassified
ASV375	21.9218	3.24944e-06	3.06198e-05	phr1_phl1_low+Pi_vs_Col_0_low+Pi	InterGenotype	phr1/phl1	Fungi	Fungi_unclassified	Fungi_unclassified	Fungi_unclassified	Fungi_unclassified	Fungi_unclassified	Fungi_unclassified
ASV375	-18.0461	1.19479e-06	1.82952e-05	phr1_phl1_low_vs_Col_0_low	InterGenotype	Col-0	Fungi	Fungi_unclassified	Fungi_unclassified	Fungi_unclassified	Fungi_unclassified	Fungi_unclassified	Fungi_unclassified
ASV382	0	1	1	low_Pi_vs_low	Col-0	NotSignificant	Fungi	Ascomycota	Ascomycota_unclassified	Ascomycota_unclassified	Ascomycota_unclassified	Ascomycota_unclassified	Ascomycota_unclassified
ASV382	-5.5838	0.276893	0.652295	low_Pi_vs_low	phf1	NotSignificant	Fungi	Ascomycota	Ascomycota_unclassified	Ascomycota_unclassified	Ascomycota_unclassified	Ascomycota_unclassified	Ascomycota_unclassified
ASV382	-37.2973	3.68547e-11	4.10428e-10	low_Pi_vs_low	phr1/phl1	NotSignificant	Fungi	Ascomycota	Ascomycota_unclassified	Ascomycota_unclassified	Ascomycota_unclassified	Ascomycota_unclassified	Ascomycota_unclassified
ASV382	14.1999	0.00292392	0.0127921	phf1_low_vs_Col_0_low	InterGenotype	phf1	Fungi	Ascomycota	Ascomycota_unclassified	Ascomycota_unclassified	Ascomycota_unclassified	Ascomycota_unclassified	Ascomycota_unclassified
ASV382	0	1	1	phr1_phl1_low+Pi_vs_Col_0_low+Pi	InterGenotype	NotSignificant	Fungi	Ascomycota	Ascomycota_unclassified	Ascomycota_unclassified	Ascomycota_unclassified	Ascomycota_unclassified	Ascomycota_unclassified
ASV382	-15.8001	0.0010755	0.00585553	phf1_low_vs_phr1/phl1_low	InterGenotype	phr1/phl1	Fungi	Ascomycota	Ascomycota_unclassified	Ascomycota_unclassified	Ascomycota_unclassified	Ascomycota_unclassified	Ascomycota_unclassified
ASV382	30	5.93351e-10	3.63427e-08	phr1_phl1_low_vs_Col_0_low	InterGenotype	phr1/phl1	Fungi	Ascomycota	Ascomycota_unclassified	Ascomycota_unclassified	Ascomycota_unclassified	Ascomycota_unclassified	Ascomycota_unclassified
ASV382	15.9134	0.00746646	0.0494401	phf1_low+Pi_vs_phr1/phl1_low+Pi	InterGenotype	phf1	Fungi	Ascomycota	Ascomycota_unclassified	Ascomycota_unclassified	Ascomycota_unclassified	Ascomycota_unclassified	Ascomycota_unclassified
ASV382	27.6393	2.33359e-06	3.81153e-05	phf1_low+Pi_vs_Col_0_low+Pi	InterGenotype	phf1	Fungi	Ascomycota	Ascomycota_unclassified	Ascomycota_unclassified	Ascomycota_unclassified	Ascomycota_unclassified	Ascomycota_unclassified
ASV384	0.0801794	0.988222	1	low_Pi_vs_low	Col-0	NotSignificant	Fungi	Basidiomycota	Tremellomycetes	Cystofilobasidiales	Cystofilobasidiaceae	Cystofilobasidium	Cystofilobasidium_macerans
ASV384	-3.41494	0.504186	0.870779	low_Pi_vs_low	phf1	NotSignificant	Fungi	Basidiomycota	Tremellomycetes	Cystofilobasidiales	Cystofilobasidiaceae	Cystofilobasidium	Cystofilobasidium_macerans
ASV384	3.83165	0.489634	0.864459	low_Pi_vs_low	phr1/phl1	NotSignificant	Fungi	Basidiomycota	Tremellomycetes	Cystofilobasidiales	Cystofilobasidiaceae	Cystofilobasidium	Cystofilobasidium_macerans
ASV384	2.31328	0.632633	1	phr1_phl1_low_vs_Col_0_low	InterGenotype	NotSignificant	Fungi	Basidiomycota	Tremellomycetes	Cystofilobasidiales	Cystofilobasidiaceae	Cystofilobasidium	Cystofilobasidium_macerans
ASV384	6.06475	0.317824	0.818965	phr1_phl1_low+Pi_vs_Col_0_low+Pi	InterGenotype	NotSignificant	Fungi	Basidiomycota	Tremellomycetes	Cystofilobasidiales	Cystofilobasidiaceae	Cystofilobasidium	Cystofilobasidium_macerans
ASV384	-6.84055	0.242284	0.490576	phf1_low+Pi_vs_phr1/phl1_low+Pi	InterGenotype	NotSignificant	Fungi	Basidiomycota	Tremellomycetes	Cystofilobasidiales	Cystofilobasidiaceae	Cystofilobasidium	Cystofilobasidium_macerans
ASV384	-0.775791	0.893969	1	phf1_low+Pi_vs_Col_0_low+Pi	InterGenotype	NotSignificant	Fungi	Basidiomycota	Tremellomycetes	Cystofilobasidiales	Cystofilobasidiaceae	Cystofilobasidium	Cystofilobasidium_macerans
ASV384	0.406043	0.93293	1	phf1_low_vs_phr1/phl1_low	InterGenotype	NotSignificant	Fungi	Basidiomycota	Tremellomycetes	Cystofilobasidiales	Cystofilobasidiaceae	Cystofilobasidium	Cystofilobasidium_macerans
ASV384	2.71933	0.565491	0.969727	phf1_low_vs_Col_0_low	InterGenotype	NotSignificant	Fungi	Basidiomycota	Tremellomycetes	Cystofilobasidiales	Cystofilobasidiaceae	Cystofilobasidium	Cystofilobasidium_macerans
ASV386	9.02723	0.094254	0.292307	low_Pi_vs_low	Col-0	NotSignificant	Fungi	Ascomycota	Sordariomycetes	Hypocreales	Clavicipitaceae	Metarhizium	Metarhizium_marquandii
ASV386	20.8747	4.48504e-05	0.000238877	low_Pi_vs_low	phf1	NotSignificant	Fungi	Ascomycota	Sordariomycetes	Hypocreales	Clavicipitaceae	Metarhizium	Metarhizium_marquandii
ASV386	-6.22227	0.26594	0.615268	low_Pi_vs_low	phr1/phl1	NotSignificant	Fungi	Ascomycota	Sordariomycetes	Hypocreales	Clavicipitaceae	Metarhizium	Metarhizium_marquandii
ASV386	4.89973	0.405123	0.64522	phf1_low+Pi_vs_phr1/phl1_low+Pi	InterGenotype	NotSignificant	Fungi	Ascomycota	Sordariomycetes	Hypocreales	Clavicipitaceae	Metarhizium	Metarhizium_marquandii
ASV386	-3.46697	0.546036	0.942104	phf1_low+Pi_vs_Col_0_low+Pi	InterGenotype	NotSignificant	Fungi	Ascomycota	Sordariomycetes	Hypocreales	Clavicipitaceae	Metarhizium	Metarhizium_marquandii
ASV386	-15.3144	0.00133364	0.0064067	phf1_low_vs_Col_0_low	InterGenotype	Col-0	Fungi	Ascomycota	Sordariomycetes	Hypocreales	Clavicipitaceae	Metarhizium	Metarhizium_marquandii
ASV386	-8.36669	0.169891	0.533631	phr1_phl1_low+Pi_vs_Col_0_low+Pi	InterGenotype	NotSignificant	Fungi	Ascomycota	Sordariomycetes	Hypocreales	Clavicipitaceae	Metarhizium	Metarhizium_marquandii
ASV386	6.88281	0.153715	0.423148	phr1_phl1_low_vs_Col_0_low	InterGenotype	NotSignificant	Fungi	Ascomycota	Sordariomycetes	Hypocreales	Clavicipitaceae	Metarhizium	Metarhizium_marquandii
ASV386	-22.1972	4.45171e-06	3.30506e-05	phf1_low_vs_phr1/phl1_low	InterGenotype	phr1/phl1	Fungi	Ascomycota	Sordariomycetes	Hypocreales	Clavicipitaceae	Metarhizium	Metarhizium_marquandii
ASV387	-1.08454	0.79934	0.980743	low_Pi_vs_low	Col-0	NotSignificant	Fungi	Chytridiomycota	Spizellomycetes	Spizellomycetales	Spizellomycetaceae	Spizellomyces	Spizellomyces_pseudodichotomus
ASV387	-1.38337	0.731515	0.956686	low_Pi_vs_low	phf1	NotSignificant	Fungi	Chytridiomycota	Spizellomycetes	Spizellomycetales	Spizellomycetaceae	Spizellomyces	Spizellomyces_pseudodichotomus
ASV387	3.00561	0.495021	0.865262	low_Pi_vs_low	phr1/phl1	NotSignificant	Fungi	Chytridiomycota	Spizellomycetes	Spizellomycetales	Spizellomycetaceae	Spizellomyces	Spizellomyces_pseudodichotomus
ASV387	-0.641643	0.888813	1	phf1_low+Pi_vs_Col_0_low+Pi	InterGenotype	NotSignificant	Fungi	Chytridiomycota	Spizellomycetes	Spizellomycetales	Spizellomycetaceae	Spizellomyces	Spizellomyces_pseudodichotomus
ASV387	-1.38117	0.717829	1	phr1_phl1_low_vs_Col_0_low	InterGenotype	NotSignificant	Fungi	Chytridiomycota	Spizellomycetes	Spizellomycetales	Spizellomycetaceae	Spizellomyces	Spizellomyces_pseudodichotomus
ASV387	1.03835	0.787062	1	phf1_low_vs_phr1/phl1_low	InterGenotype	NotSignificant	Fungi	Chytridiomycota	Spizellomycetes	Spizellomycetales	Spizellomycetaceae	Spizellomyces	Spizellomyces_pseudodichotomus
ASV387	2.70898	0.571831	1	phr1_phl1_low+Pi_vs_Col_0_low+Pi	InterGenotype	NotSignificant	Fungi	Chytridiomycota	Spizellomycetes	Spizellomycetales	Spizellomycetaceae	Spizellomyces	Spizellomyces_pseudodichotomus
ASV387	-0.342822	0.926638	1	phf1_low_vs_Col_0_low	InterGenotype	NotSignificant	Fungi	Chytridiomycota	Spizellomycetes	Spizellomycetales	Spizellomycetaceae	Spizellomyces	Spizellomyces_pseudodichotomus
ASV387	-3.35063	0.467314	0.702404	phf1_low+Pi_vs_phr1/phl1_low+Pi	InterGenotype	NotSignificant	Fungi	Chytridiomycota	Spizellomycetes	Spizellomycetales	Spizellomycetaceae	Spizellomyces	Spizellomyces_pseudodichotomus
ASV389	0	1	1	low_Pi_vs_low	Col-0	NotSignificant	Fungi	Basidiomycota	Atractiellomycetes	Atractiellales	Hoehnelomycetaceae	Atractiella	Atractiella_sp
ASV389	27.4335	1.06312e-07	1.30233e-06	low_Pi_vs_low	phf1	NotSignificant	Fungi	Basidiomycota	Atractiellomycetes	Atractiellales	Hoehnelomycetaceae	Atractiella	Atractiella_sp
ASV389	13.4224	0.017027	0.0595945	low_Pi_vs_low	phr1/phl1	NotSignificant	Fungi	Basidiomycota	Atractiellomycetes	Atractiellales	Hoehnelomycetaceae	Atractiella	Atractiella_sp
ASV389	-28.6366	4.01827e-09	4.28033e-08	phf1_low_vs_phr1/phl1_low	InterGenotype	phr1/phl1	Fungi	Basidiomycota	Atractiellomycetes	Atractiellales	Hoehnelomycetaceae	Atractiella	Atractiella_sp
ASV389	43.4463	1.76336e-12	1.08006e-10	phr1_phl1_low+Pi_vs_Col_0_low+Pi	InterGenotype	phr1/phl1	Fungi	Basidiomycota	Atractiellomycetes	Atractiellales	Hoehnelomycetaceae	Atractiella	Atractiella_sp
ASV389	0	1	1	phf1_low_vs_Col_0_low	InterGenotype	NotSignificant	Fungi	Basidiomycota	Atractiellomycetes	Atractiellales	Hoehnelomycetaceae	Atractiella	Atractiella_sp
ASV389	16.5776	0.000659093	0.00351038	phr1_phl1_low_vs_Col_0_low	InterGenotype	phr1/phl1	Fungi	Basidiomycota	Atractiellomycetes	Atractiellales	Hoehnelomycetaceae	Atractiella	Atractiella_sp
ASV389	-14.6254	0.0136359	0.0726261	phf1_low+Pi_vs_phr1/phl1_low+Pi	InterGenotype	phr1/phl1	Fungi	Basidiomycota	Atractiellomycetes	Atractiellales	Hoehnelomycetaceae	Atractiella	Atractiella_sp
ASV389	28.8209	8.72461e-07	1.64425e-05	phf1_low+Pi_vs_Col_0_low+Pi	InterGenotype	phf1	Fungi	Basidiomycota	Atractiellomycetes	Atractiellales	Hoehnelomycetaceae	Atractiella	Atractiella_sp
ASV395	0	1	1	low_Pi_vs_low	Col-0	NotSignificant	Fungi	Kickxellomycota	Kickxellomycetes	Kickxellales	Kickxellaceae	Spiromyces	Spiromyces_aspiralis
ASV395	21.808	2.38658e-05	0.00013598	low_Pi_vs_low	phf1	NotSignificant	Fungi	Kickxellomycota	Kickxellomycetes	Kickxellales	Kickxellaceae	Spiromyces	Spiromyces_aspiralis
ASV395	38.7184	5.34872e-12	7.28021e-11	low_Pi_vs_low	phr1/phl1	NotSignificant	Fungi	Kickxellomycota	Kickxellomycetes	Kickxellales	Kickxellaceae	Spiromyces	Spiromyces_aspiralis
ASV395	0	1	1	phf1_low_vs_phr1/phl1_low	InterGenotype	NotSignificant	Fungi	Kickxellomycota	Kickxellomycetes	Kickxellales	Kickxellaceae	Spiromyces	Spiromyces_aspiralis
ASV395	20.7944	0.000386656	0.00326658	phf1_low+Pi_vs_Col_0_low+Pi	InterGenotype	phf1	Fungi	Kickxellomycota	Kickxellomycetes	Kickxellales	Kickxellaceae	Spiromyces	Spiromyces_aspiralis
ASV395	-16.696	0.00469198	0.0325585	phf1_low+Pi_vs_phr1/phl1_low+Pi	InterGenotype	phr1/phl1	Fungi	Kickxellomycota	Kickxellomycetes	Kickxellales	Kickxellaceae	Spiromyces	Spiromyces_aspiralis
ASV395	37.4904	1.06559e-09	2.17558e-08	phr1_phl1_low+Pi_vs_Col_0_low+Pi	InterGenotype	phr1/phl1	Fungi	Kickxellomycota	Kickxellomycetes	Kickxellales	Kickxellaceae	Spiromyces	Spiromyces_aspiralis
ASV395	0	1	1	phr1_phl1_low_vs_Col_0_low	InterGenotype	NotSignificant	Fungi	Kickxellomycota	Kickxellomycetes	Kickxellales	Kickxellaceae	Spiromyces	Spiromyces_aspiralis
ASV395	0	1	1	phf1_low_vs_Col_0_low	InterGenotype	NotSignificant	Fungi	Kickxellomycota	Kickxellomycetes	Kickxellales	Kickxellaceae	Spiromyces	Spiromyces_aspiralis
ASV399	3.34273	0.532222	0.87184	low_Pi_vs_low	Col-0	NotSignificant	Fungi	Chytridiomycota	Spizellomycetes	Spizellomycetales	Spizellomycetaceae	Spizellomyces	Spizellomyces_dolichospermus
ASV399	0	1	1	low_Pi_vs_low	phf1	NotSignificant	Fungi	Chytridiomycota	Spizellomycetes	Spizellomycetales	Spizellomycetaceae	Spizellomyces	Spizellomyces_dolichospermus
ASV399	-0.439685	0.93712	1	low_Pi_vs_low	phr1/phl1	NotSignificant	Fungi	Chytridiomycota	Spizellomycetes	Spizellomycetales	Spizellomycetaceae	Spizellomyces	Spizellomyces_dolichospermus
ASV399	-5.65747	0.337262	0.61852	phf1_low+Pi_vs_phr1/phl1_low+Pi	InterGenotype	NotSignificant	Fungi	Chytridiomycota	Spizellomycetes	Spizellomycetales	Spizellomycetaceae	Spizellomyces	Spizellomyces_dolichospermus
ASV399	-1.10003	0.81629	1	phf1_low_vs_Col_0_low	InterGenotype	NotSignificant	Fungi	Chytridiomycota	Spizellomycetes	Spizellomycetales	Spizellomycetaceae	Spizellomyces	Spizellomyces_dolichospermus
ASV399	-8.04285	0.164929	0.594228	phf1_low+Pi_vs_Col_0_low+Pi	InterGenotype	NotSignificant	Fungi	Chytridiomycota	Spizellomycetes	Spizellomycetales	Spizellomycetaceae	Spizellomyces	Spizellomyces_dolichospermus
ASV399	-2.49707	0.606588	1	phf1_low_vs_phr1/phl1_low	InterGenotype	NotSignificant	Fungi	Chytridiomycota	Spizellomycetes	Spizellomycetales	Spizellomycetaceae	Spizellomyces	Spizellomyces_dolichospermus
ASV399	1.39704	0.771651	1	phr1_phl1_low_vs_Col_0_low	InterGenotype	NotSignificant	Fungi	Chytridiomycota	Spizellomycetes	Spizellomycetales	Spizellomycetaceae	Spizellomyces	Spizellomyces_dolichospermus
ASV399	-2.38537	0.693223	1	phr1_phl1_low+Pi_vs_Col_0_low+Pi	InterGenotype	NotSignificant	Fungi	Chytridiomycota	Spizellomycetes	Spizellomycetales	Spizellomycetaceae	Spizellomyces	Spizellomyces_dolichospermus
ASV400	-2.61993	0.627243	0.909317	low_Pi_vs_low	Col-0	NotSignificant	Fungi	Ascomycota	Eurotiomycetes	Eurotiales	Aspergillaceae	Penicillium	Penicillium_astrolabium
ASV400	0	1	1	low_Pi_vs_low	phf1	NotSignificant	Fungi	Ascomycota	Eurotiomycetes	Eurotiales	Aspergillaceae	Penicillium	Penicillium_astrolabium
ASV400	23.2392	3.48288e-05	0.000155147	low_Pi_vs_low	phr1/phl1	NotSignificant	Fungi	Ascomycota	Eurotiomycetes	Eurotiales	Aspergillaceae	Penicillium	Penicillium_astrolabium
ASV400	-24.4111	2.74374e-07	4.48144e-06	phf1_low_vs_Col_0_low	InterGenotype	Col-0	Fungi	Ascomycota	Eurotiomycetes	Eurotiales	Aspergillaceae	Penicillium	Penicillium_astrolabium
ASV400	2.81355	0.644363	1	phr1_phl1_low+Pi_vs_Col_0_low+Pi	InterGenotype	NotSignificant	Fungi	Ascomycota	Eurotiomycetes	Eurotiales	Aspergillaceae	Penicillium	Penicillium_astrolabium
ASV400	-27.4112	3.66774e-06	5.28587e-05	phf1_low+Pi_vs_phr1/phl1_low+Pi	InterGenotype	phr1/phl1	Fungi	Ascomycota	Eurotiomycetes	Eurotiales	Aspergillaceae	Penicillium	Penicillium_astrolabium
ASV400	-24.5977	2.43526e-05	0.000259409	phf1_low+Pi_vs_Col_0_low+Pi	InterGenotype	Col-0	Fungi	Ascomycota	Eurotiomycetes	Eurotiales	Aspergillaceae	Penicillium	Penicillium_astrolabium
ASV400	0	1	1	phf1_low_vs_phr1/phl1_low	InterGenotype	NotSignificant	Fungi	Ascomycota	Eurotiomycetes	Eurotiales	Aspergillaceae	Penicillium	Penicillium_astrolabium
ASV400	-23.0455	1.97379e-06	2.54516e-05	phr1_phl1_low_vs_Col_0_low	InterGenotype	Col-0	Fungi	Ascomycota	Eurotiomycetes	Eurotiales	Aspergillaceae	Penicillium	Penicillium_astrolabium
ASV401	16.4205	0.00249858	0.0139125	low_Pi_vs_low	Col-0	low+Pi	Fungi	Ascomycota	Lecanoromycetes	Peltigerales	Pannariaceae	Pectenia	Pectenia_unclassified
ASV401	28.3065	3.74713e-08	6.12031e-07	low_Pi_vs_low	phf1	low+Pi	Fungi	Ascomycota	Lecanoromycetes	Peltigerales	Pannariaceae	Pectenia	Pectenia_unclassified
ASV401	28.7822	2.86956e-07	1.59782e-06	low_Pi_vs_low	phr1/phl1	low+Pi	Fungi	Ascomycota	Lecanoromycetes	Peltigerales	Pannariaceae	Pectenia	Pectenia_unclassified
ASV401	0.36375	0.950799	1	phf1_low+Pi_vs_phr1/phl1_low+Pi	InterGenotype	NotSignificant	Fungi	Ascomycota	Lecanoromycetes	Peltigerales	Pannariaceae	Pectenia	Pectenia_unclassified
ASV401	0.327594	0.957161	1	phr1_phl1_low+Pi_vs_Col_0_low+Pi	InterGenotype	NotSignificant	Fungi	Ascomycota	Lecanoromycetes	Peltigerales	Pannariaceae	Pectenia	Pectenia_unclassified
ASV401	0	1	1	phf1_low_vs_Col_0_low	InterGenotype	NotSignificant	Fungi	Ascomycota	Lecanoromycetes	Peltigerales	Pannariaceae	Pectenia	Pectenia_unclassified
ASV401	0	1	1	phf1_low_vs_phr1/phl1_low	InterGenotype	NotSignificant	Fungi	Ascomycota	Lecanoromycetes	Peltigerales	Pannariaceae	Pectenia	Pectenia_unclassified
ASV401	0.691344	0.9053	1	phf1_low+Pi_vs_Col_0_low+Pi	InterGenotype	NotSignificant	Fungi	Ascomycota	Lecanoromycetes	Peltigerales	Pannariaceae	Pectenia	Pectenia_unclassified
ASV401	0	1	1	phr1_phl1_low_vs_Col_0_low	InterGenotype	NotSignificant	Fungi	Ascomycota	Lecanoromycetes	Peltigerales	Pannariaceae	Pectenia	Pectenia_unclassified
ASV403	1.3755	0.7999	0.980743	low_Pi_vs_low	Col-0	NotSignificant	Fungi	Chytridiomycota	Rhizophydiomycetes	Rhizophydiales	Rhizophydiales_fam_Incertae_sedis	Operculomyces	Operculomyces_laminatus
ASV403	-1.61592	0.753513	0.971635	low_Pi_vs_low	phf1	NotSignificant	Fungi	Chytridiomycota	Rhizophydiomycetes	Rhizophydiales	Rhizophydiales_fam_Incertae_sedis	Operculomyces	Operculomyces_laminatus
ASV403	2.65766	0.632136	0.935305	low_Pi_vs_low	phr1/phl1	NotSignificant	Fungi	Chytridiomycota	Rhizophydiomycetes	Rhizophydiales	Rhizophydiales_fam_Incertae_sedis	Operculomyces	Operculomyces_laminatus
ASV403	-1.32349	0.820088	1	phf1_low+Pi_vs_Col_0_low+Pi	InterGenotype	NotSignificant	Fungi	Chytridiomycota	Rhizophydiomycetes	Rhizophydiales	Rhizophydiales_fam_Incertae_sedis	Operculomyces	Operculomyces_laminatus
ASV403	4.08662	0.500421	0.997412	phr1_phl1_low+Pi_vs_Col_0_low+Pi	InterGenotype	NotSignificant	Fungi	Chytridiomycota	Rhizophydiomycetes	Rhizophydiales	Rhizophydiales_fam_Incertae_sedis	Operculomyces	Operculomyces_laminatus
ASV403	0	1	1	phf1_low_vs_phr1/phl1_low	InterGenotype	NotSignificant	Fungi	Chytridiomycota	Rhizophydiomycetes	Rhizophydiales	Rhizophydiales_fam_Incertae_sedis	Operculomyces	Operculomyces_laminatus
ASV403	-5.41011	0.35655	0.623963	phf1_low+Pi_vs_phr1/phl1_low+Pi	InterGenotype	NotSignificant	Fungi	Chytridiomycota	Rhizophydiomycetes	Rhizophydiales	Rhizophydiales_fam_Incertae_sedis	Operculomyces	Operculomyces_laminatus
ASV403	0	1	1	phr1_phl1_low_vs_Col_0_low	InterGenotype	NotSignificant	Fungi	Chytridiomycota	Rhizophydiomycetes	Rhizophydiales	Rhizophydiales_fam_Incertae_sedis	Operculomyces	Operculomyces_laminatus
ASV403	0	1	1	phf1_low_vs_Col_0_low	InterGenotype	NotSignificant	Fungi	Chytridiomycota	Rhizophydiomycetes	Rhizophydiales	Rhizophydiales_fam_Incertae_sedis	Operculomyces	Operculomyces_laminatus
ASV405	4.69512	0.381995	0.793944	low_Pi_vs_low	Col-0	NotSignificant	Fungi	Ascomycota	Sordariomycetes	Myrmecridiales	unidentified	unidentified	Myrmecridiales_sp
ASV405	-1.74525	0.73411	0.956686	low_Pi_vs_low	phf1	NotSignificant	Fungi	Ascomycota	Sordariomycetes	Myrmecridiales	unidentified	unidentified	Myrmecridiales_sp
ASV405	0	1	1	low_Pi_vs_low	phr1/phl1	NotSignificant	Fungi	Ascomycota	Sordariomycetes	Myrmecridiales	unidentified	unidentified	Myrmecridiales_sp
ASV405	1.01037	0.831687	1	phf1_low_vs_Col_0_low	InterGenotype	NotSignificant	Fungi	Ascomycota	Sordariomycetes	Myrmecridiales	unidentified	unidentified	Myrmecridiales_sp
ASV405	-5.83219	0.338652	0.855357	phr1_phl1_low+Pi_vs_Col_0_low+Pi	InterGenotype	NotSignificant	Fungi	Ascomycota	Sordariomycetes	Myrmecridiales	unidentified	unidentified	Myrmecridiales_sp
ASV405	0	1	1	phf1_low_vs_phr1/phl1_low	InterGenotype	NotSignificant	Fungi	Ascomycota	Sordariomycetes	Myrmecridiales	unidentified	unidentified	Myrmecridiales_sp
ASV405	-5.43	0.346524	0.808557	phf1_low+Pi_vs_Col_0_low+Pi	InterGenotype	NotSignificant	Fungi	Ascomycota	Sordariomycetes	Myrmecridiales	unidentified	unidentified	Myrmecridiales_sp
ASV405	0.402183	0.946074	1	phf1_low+Pi_vs_phr1/phl1_low+Pi	InterGenotype	NotSignificant	Fungi	Ascomycota	Sordariomycetes	Myrmecridiales	unidentified	unidentified	Myrmecridiales_sp
ASV405	1.49103	0.758486	1	phr1_phl1_low_vs_Col_0_low	InterGenotype	NotSignificant	Fungi	Ascomycota	Sordariomycetes	Myrmecridiales	unidentified	unidentified	Myrmecridiales_sp
ASV408	1.95578	0.715839	0.952817	low_Pi_vs_low	Col-0	NotSignificant	Fungi	Ascomycota	Pezizomycotina_cls_Incertae_sedis	Pezizomycotina_ord_Incertae_sedis	Pezizomycotina_fam_Incertae_sedis	Hymenula	Hymenula_cerealis
ASV408	-2.86898	0.575481	0.903801	low_Pi_vs_low	phf1	NotSignificant	Fungi	Ascomycota	Pezizomycotina_cls_Incertae_sedis	Pezizomycotina_ord_Incertae_sedis	Pezizomycotina_fam_Incertae_sedis	Hymenula	Hymenula_cerealis
ASV408	0	1	1	low_Pi_vs_low	phr1/phl1	NotSignificant	Fungi	Ascomycota	Pezizomycotina_cls_Incertae_sedis	Pezizomycotina_ord_Incertae_sedis	Pezizomycotina_fam_Incertae_sedis	Hymenula	Hymenula_cerealis
ASV408	1.97357	0.682436	1	phr1_phl1_low_vs_Col_0_low	InterGenotype	NotSignificant	Fungi	Ascomycota	Pezizomycotina_cls_Incertae_sedis	Pezizomycotina_ord_Incertae_sedis	Pezizomycotina_fam_Incertae_sedis	Hymenula	Hymenula_cerealis
ASV408	2.36683	0.617187	0.988307	phf1_low_vs_Col_0_low	InterGenotype	NotSignificant	Fungi	Ascomycota	Pezizomycotina_cls_Incertae_sedis	Pezizomycotina_ord_Incertae_sedis	Pezizomycotina_fam_Incertae_sedis	Hymenula	Hymenula_cerealis
ASV408	0.687678	0.907526	0.989309	phf1_low+Pi_vs_phr1/phl1_low+Pi	InterGenotype	NotSignificant	Fungi	Ascomycota	Pezizomycotina_cls_Incertae_sedis	Pezizomycotina_ord_Incertae_sedis	Pezizomycotina_fam_Incertae_sedis	Hymenula	Hymenula_cerealis
ASV408	-3.14561	0.605006	1	phr1_phl1_low+Pi_vs_Col_0_low+Pi	InterGenotype	NotSignificant	Fungi	Ascomycota	Pezizomycotina_cls_Incertae_sedis	Pezizomycotina_ord_Incertae_sedis	Pezizomycotina_fam_Incertae_sedis	Hymenula	Hymenula_cerealis
ASV408	-2.45793	0.670377	0.982388	phf1_low+Pi_vs_Col_0_low+Pi	InterGenotype	NotSignificant	Fungi	Ascomycota	Pezizomycotina_cls_Incertae_sedis	Pezizomycotina_ord_Incertae_sedis	Pezizomycotina_fam_Incertae_sedis	Hymenula	Hymenula_cerealis
ASV408	0.393257	0.935014	1	phf1_low_vs_phr1/phl1_low	InterGenotype	NotSignificant	Fungi	Ascomycota	Pezizomycotina_cls_Incertae_sedis	Pezizomycotina_ord_Incertae_sedis	Pezizomycotina_fam_Incertae_sedis	Hymenula	Hymenula_cerealis
ASV414	13.1318	0.0160611	0.0655826	low_Pi_vs_low	Col-0	low+Pi	Fungi	Ascomycota	Saccharomycetes	Saccharomycetales	Phaffomycetaceae	Cyberlindnera	Cyberlindnera_misumaiensis
ASV414	-1.37012	0.790032	0.980578	low_Pi_vs_low	phf1	low	Fungi	Ascomycota	Saccharomycetes	Saccharomycetales	Phaffomycetaceae	Cyberlindnera	Cyberlindnera_misumaiensis
ASV414	4.03735	0.469381	0.839403	low_Pi_vs_low	phr1/phl1	low+Pi	Fungi	Ascomycota	Saccharomycetes	Saccharomycetales	Phaffomycetaceae	Cyberlindnera	Cyberlindnera_misumaiensis
ASV414	-10.0307	0.0895387	0.288645	phf1_low+Pi_vs_phr1/phl1_low+Pi	InterGenotype	NotSignificant	Fungi	Ascomycota	Saccharomycetes	Saccharomycetales	Phaffomycetaceae	Cyberlindnera	Cyberlindnera_misumaiensis
ASV414	20.6204	2.10758e-05	0.000172119	phr1_phl1_low_vs_Col_0_low	InterGenotype	phr1/phl1	Fungi	Ascomycota	Saccharomycetes	Saccharomycetales	Phaffomycetaceae	Cyberlindnera	Cyberlindnera_misumaiensis
ASV414	-4.62325	0.338179	0.900586	phf1_low_vs_phr1/phl1_low	InterGenotype	NotSignificant	Fungi	Ascomycota	Saccharomycetes	Saccharomycetales	Phaffomycetaceae	Cyberlindnera	Cyberlindnera_misumaiensis
ASV414	15.9972	0.000793387	0.00396694	phf1_low_vs_Col_0_low	InterGenotype	phf1	Fungi	Ascomycota	Saccharomycetes	Saccharomycetales	Phaffomycetaceae	Cyberlindnera	Cyberlindnera_misumaiensis
ASV414	1.49525	0.797842	1	phf1_low+Pi_vs_Col_0_low+Pi	InterGenotype	NotSignificant	Fungi	Ascomycota	Saccharomycetes	Saccharomycetales	Phaffomycetaceae	Cyberlindnera	Cyberlindnera_misumaiensis
ASV414	11.526	0.0595807	0.237769	phr1_phl1_low+Pi_vs_Col_0_low+Pi	InterGenotype	NotSignificant	Fungi	Ascomycota	Saccharomycetes	Saccharomycetales	Phaffomycetaceae	Cyberlindnera	Cyberlindnera_misumaiensis
ASV431	14.7477	0.00681238	0.0314912	low_Pi_vs_low	Col-0	low+Pi	Fungi	Ascomycota	Sordariomycetes	Sordariales	Chaetomiaceae	Botryotrichum	Botryotrichum_atrogriseum
ASV431	36.2675	2.1178e-12	9.65281e-11	low_Pi_vs_low	phf1	low+Pi	Fungi	Ascomycota	Sordariomycetes	Sordariales	Chaetomiaceae	Botryotrichum	Botryotrichum_atrogriseum
ASV431	8.34414	0.137202	0.395465	low_Pi_vs_low	phr1/phl1	low+Pi	Fungi	Ascomycota	Sordariomycetes	Sordariales	Chaetomiaceae	Botryotrichum	Botryotrichum_atrogriseum
ASV431	-18.548	0.00175524	0.013872	phf1_low+Pi_vs_phr1/phl1_low+Pi	InterGenotype	phr1/phl1	Fungi	Ascomycota	Sordariomycetes	Sordariales	Chaetomiaceae	Botryotrichum	Botryotrichum_atrogriseum
ASV431	15.2523	0.0130317	0.0638552	phr1_phl1_low+Pi_vs_Col_0_low+Pi	InterGenotype	phr1/phl1	Fungi	Ascomycota	Sordariomycetes	Sordariales	Chaetomiaceae	Botryotrichum	Botryotrichum_atrogriseum
ASV431	-3.29571	0.572222	0.947259	phf1_low+Pi_vs_Col_0_low+Pi	InterGenotype	NotSignificant	Fungi	Ascomycota	Sordariomycetes	Sordariales	Chaetomiaceae	Botryotrichum	Botryotrichum_atrogriseum
ASV431	0	1	1	phf1_low_vs_Col_0_low	InterGenotype	NotSignificant	Fungi	Ascomycota	Sordariomycetes	Sordariales	Chaetomiaceae	Botryotrichum	Botryotrichum_atrogriseum
ASV431	21.6559	7.98593e-06	7.82621e-05	phr1_phl1_low_vs_Col_0_low	InterGenotype	phr1/phl1	Fungi	Ascomycota	Sordariomycetes	Sordariales	Chaetomiaceae	Botryotrichum	Botryotrichum_atrogriseum
ASV431	-46.4714	9.49459e-22	1.16309e-19	phf1_low_vs_phr1/phl1_low	InterGenotype	phr1/phl1	Fungi	Ascomycota	Sordariomycetes	Sordariales	Chaetomiaceae	Botryotrichum	Botryotrichum_atrogriseum
ASV439	-13.0581	0.0169345	0.0680157	low_Pi_vs_low	Col-0	low	Fungi	Ascomycota	Sordariomycetes	Hypocreales	Nectriaceae	Nectriaceae_unclassified	Nectriaceae_unclassified
ASV439	17.4175	0.000669532	0.00287781	low_Pi_vs_low	phf1	low+Pi	Fungi	Ascomycota	Sordariomycetes	Hypocreales	Nectriaceae	Nectriaceae_unclassified	Nectriaceae_unclassified
ASV439	5.59477	0.318373	0.684223	low_Pi_vs_low	phr1/phl1	low+Pi	Fungi	Ascomycota	Sordariomycetes	Hypocreales	Nectriaceae	Nectriaceae_unclassified	Nectriaceae_unclassified
ASV439	2.84063	0.559098	0.962181	phr1_phl1_low_vs_Col_0_low	InterGenotype	NotSignificant	Fungi	Ascomycota	Sordariomycetes	Hypocreales	Nectriaceae	Nectriaceae_unclassified	Nectriaceae_unclassified
ASV439	-5.66744	0.334118	0.61852	phf1_low+Pi_vs_phr1/phl1_low+Pi	InterGenotype	NotSignificant	Fungi	Ascomycota	Sordariomycetes	Hypocreales	Nectriaceae	Nectriaceae_unclassified	Nectriaceae_unclassified
ASV439	-14.6495	0.00214918	0.00978212	phf1_low_vs_Col_0_low	InterGenotype	Col-0	Fungi	Ascomycota	Sordariomycetes	Hypocreales	Nectriaceae	Nectriaceae_unclassified	Nectriaceae_unclassified
ASV439	-17.4902	0.000327018	0.00186324	phf1_low_vs_phr1/phl1_low	InterGenotype	phr1/phl1	Fungi	Ascomycota	Sordariomycetes	Hypocreales	Nectriaceae	Nectriaceae_unclassified	Nectriaceae_unclassified
ASV439	15.8261	0.0065628	0.0401971	phf1_low+Pi_vs_Col_0_low+Pi	InterGenotype	phf1	Fungi	Ascomycota	Sordariomycetes	Hypocreales	Nectriaceae	Nectriaceae_unclassified	Nectriaceae_unclassified
ASV439	21.4935	0.000466326	0.00300657	phr1_phl1_low+Pi_vs_Col_0_low+Pi	InterGenotype	phr1/phl1	Fungi	Ascomycota	Sordariomycetes	Hypocreales	Nectriaceae	Nectriaceae_unclassified	Nectriaceae_unclassified
ASV449	0	1	1	low_Pi_vs_low	Col-0	NotSignificant	Fungi	Ascomycota	Sordariomycetes	Hypocreales	Nectriaceae	Cosmospora	Cosmospora_khandalensis
ASV449	26.2359	3.7026e-07	3.62854e-06	low_Pi_vs_low	phf1	NotSignificant	Fungi	Ascomycota	Sordariomycetes	Hypocreales	Nectriaceae	Cosmospora	Cosmospora_khandalensis
ASV449	14.8037	0.00850446	0.0310984	low_Pi_vs_low	phr1/phl1	NotSignificant	Fungi	Ascomycota	Sordariomycetes	Hypocreales	Nectriaceae	Cosmospora	Cosmospora_khandalensis
ASV449	-13.5046	0.0227547	0.103337	phf1_low+Pi_vs_phr1/phl1_low+Pi	InterGenotype	NotSignificant	Fungi	Ascomycota	Sordariomycetes	Hypocreales	Nectriaceae	Cosmospora	Cosmospora_khandalensis
ASV449	15.1963	0.00179681	0.00846574	phr1_phl1_low_vs_Col_0_low	InterGenotype	phr1/phl1	Fungi	Ascomycota	Sordariomycetes	Hypocreales	Nectriaceae	Cosmospora	Cosmospora_khandalensis
ASV449	0	1	1	phf1_low_vs_Col_0_low	InterGenotype	NotSignificant	Fungi	Ascomycota	Sordariomycetes	Hypocreales	Nectriaceae	Cosmospora	Cosmospora_khandalensis
ASV449	26.9905	4.1019e-06	6.28104e-05	phf1_low+Pi_vs_Col_0_low+Pi	InterGenotype	phf1	Fungi	Ascomycota	Sordariomycetes	Hypocreales	Nectriaceae	Cosmospora	Cosmospora_khandalensis
ASV449	40.4952	4.94233e-11	1.72981e-09	phr1_phl1_low+Pi_vs_Col_0_low+Pi	InterGenotype	phr1/phl1	Fungi	Ascomycota	Sordariomycetes	Hypocreales	Nectriaceae	Cosmospora	Cosmospora_khandalensis
ASV449	-24.9367	3.01066e-07	2.63433e-06	phf1_low_vs_phr1/phl1_low	InterGenotype	phr1/phl1	Fungi	Ascomycota	Sordariomycetes	Hypocreales	Nectriaceae	Cosmospora	Cosmospora_khandalensis
ASV451	-20.1708	0.000221237	0.0015914	low_Pi_vs_low	Col-0	low	Fungi	Ascomycota	Dothideomycetes	Pleosporales	Thyridariaceae	Roussoella	Roussoella_sp
ASV451	16.9798	0.000986192	0.00396094	low_Pi_vs_low	phf1	low+Pi	Fungi	Ascomycota	Dothideomycetes	Pleosporales	Thyridariaceae	Roussoella	Roussoella_sp
ASV451	37.3767	3.17462e-11	3.70373e-10	low_Pi_vs_low	phr1/phl1	low+Pi	Fungi	Ascomycota	Dothideomycetes	Pleosporales	Thyridariaceae	Roussoella	Roussoella_sp
ASV451	40.5628	4.53823e-11	1.72981e-09	phr1_phl1_low+Pi_vs_Col_0_low+Pi	InterGenotype	phr1/phl1	Fungi	Ascomycota	Dothideomycetes	Pleosporales	Thyridariaceae	Roussoella	Roussoella_sp
ASV451	-24.2041	4.38727e-05	0.000511848	phf1_low+Pi_vs_phr1/phl1_low+Pi	InterGenotype	phr1/phl1	Fungi	Ascomycota	Dothideomycetes	Pleosporales	Thyridariaceae	Roussoella	Roussoella_sp
ASV451	-20.7919	1.31926e-05	0.000115435	phf1_low_vs_Col_0_low	InterGenotype	Col-0	Fungi	Ascomycota	Dothideomycetes	Pleosporales	Thyridariaceae	Roussoella	Roussoella_sp
ASV451	-16.9847	0.000479784	0.00267153	phr1_phl1_low_vs_Col_0_low	InterGenotype	Col-0	Fungi	Ascomycota	Dothideomycetes	Pleosporales	Thyridariaceae	Roussoella	Roussoella_sp
ASV451	0	1	1	phf1_low_vs_phr1/phl1_low	InterGenotype	NotSignificant	Fungi	Ascomycota	Dothideomycetes	Pleosporales	Thyridariaceae	Roussoella	Roussoella_sp
ASV451	16.3586	0.0051871	0.034347	phf1_low+Pi_vs_Col_0_low+Pi	InterGenotype	phf1	Fungi	Ascomycota	Dothideomycetes	Pleosporales	Thyridariaceae	Roussoella	Roussoella_sp
ASV454	16.9434	0.000365241	0.00229446	low_Pi_vs_low	Col-0	low+Pi	Fungi	Ascomycota	Leotiomycetes	Erysiphales	Erysiphaceae	Blumeria	Blumeria_graminis
ASV454	-7.99913	0.0728196	0.225833	low_Pi_vs_low	phf1	low	Fungi	Ascomycota	Leotiomycetes	Erysiphales	Erysiphaceae	Blumeria	Blumeria_graminis
ASV454	51.8428	2.95943e-26	7.25059e-24	low_Pi_vs_low	phr1/phl1	low+Pi	Fungi	Ascomycota	Leotiomycetes	Erysiphales	Erysiphaceae	Blumeria	Blumeria_graminis
ASV454	44.0294	2.56461e-25	6.2833e-23	phf1_low_vs_phr1/phl1_low	InterGenotype	phf1	Fungi	Ascomycota	Leotiomycetes	Erysiphales	Erysiphaceae	Blumeria	Blumeria_graminis
ASV454	13.0566	0.0141539	0.067857	phr1_phl1_low+Pi_vs_Col_0_low+Pi	InterGenotype	phr1/phl1	Fungi	Ascomycota	Leotiomycetes	Erysiphales	Erysiphaceae	Blumeria	Blumeria_graminis
ASV454	-15.8125	0.00205992	0.0157713	phf1_low+Pi_vs_phr1/phl1_low+Pi	InterGenotype	phr1/phl1	Fungi	Ascomycota	Leotiomycetes	Erysiphales	Erysiphaceae	Blumeria	Blumeria_graminis
ASV454	22.1867	9.71412e-08	1.7916e-06	phf1_low_vs_Col_0_low	InterGenotype	phf1	Fungi	Ascomycota	Leotiomycetes	Erysiphales	Erysiphaceae	Blumeria	Blumeria_graminis
ASV454	0	1	1	phr1_phl1_low_vs_Col_0_low	InterGenotype	NotSignificant	Fungi	Ascomycota	Leotiomycetes	Erysiphales	Erysiphaceae	Blumeria	Blumeria_graminis
ASV454	-2.75583	0.585596	0.956473	phf1_low+Pi_vs_Col_0_low+Pi	InterGenotype	NotSignificant	Fungi	Ascomycota	Leotiomycetes	Erysiphales	Erysiphaceae	Blumeria	Blumeria_graminis
ASV456	22.3057	3.94849e-05	0.00032246	low_Pi_vs_low	Col-0	low+Pi	Fungi	Basidiomycota	Tremellomycetes	Tremellales	Tremellaceae	Cryptococcus	Cryptococcus_sp
ASV456	28.1212	4.97296e-08	7.16691e-07	low_Pi_vs_low	phf1	low+Pi	Fungi	Basidiomycota	Tremellomycetes	Tremellales	Tremellaceae	Cryptococcus	Cryptococcus_sp
ASV456	32.056	1.2094e-08	8.71482e-08	low_Pi_vs_low	phr1/phl1	low+Pi	Fungi	Basidiomycota	Tremellomycetes	Tremellales	Tremellaceae	Cryptococcus	Cryptococcus_sp
ASV456	-6.65181	0.252733	0.703135	phf1_low+Pi_vs_Col_0_low+Pi	InterGenotype	NotSignificant	Fungi	Basidiomycota	Tremellomycetes	Tremellales	Tremellaceae	Cryptococcus	Cryptococcus_sp
ASV456	0	1	1	phf1_low_vs_phr1/phl1_low	InterGenotype	NotSignificant	Fungi	Basidiomycota	Tremellomycetes	Tremellales	Tremellaceae	Cryptococcus	Cryptococcus_sp
ASV456	0	1	1	phr1_phl1_low_vs_Col_0_low	InterGenotype	NotSignificant	Fungi	Basidiomycota	Tremellomycetes	Tremellales	Tremellaceae	Cryptococcus	Cryptococcus_sp
ASV456	0	1	1	phf1_low_vs_Col_0_low	InterGenotype	NotSignificant	Fungi	Basidiomycota	Tremellomycetes	Tremellales	Tremellaceae	Cryptococcus	Cryptococcus_sp
ASV456	-3.14404	0.607079	1	phr1_phl1_low+Pi_vs_Col_0_low+Pi	InterGenotype	NotSignificant	Fungi	Basidiomycota	Tremellomycetes	Tremellales	Tremellaceae	Cryptococcus	Cryptococcus_sp
ASV456	-3.50777	0.553609	0.7788	phf1_low+Pi_vs_phr1/phl1_low+Pi	InterGenotype	NotSignificant	Fungi	Basidiomycota	Tremellomycetes	Tremellales	Tremellaceae	Cryptococcus	Cryptococcus_sp
ASV465	24.8773	4.10749e-06	4.57425e-05	low_Pi_vs_low	Col-0	low+Pi	Fungi	Chytridiomycota	Chytridiomycota_unclassified	Chytridiomycota_unclassified	Chytridiomycota_unclassified	Chytridiomycota_unclassified	Chytridiomycota_unclassified
ASV465	0.304502	0.952593	1	low_Pi_vs_low	phf1	low+Pi	Fungi	Chytridiomycota	Chytridiomycota_unclassified	Chytridiomycota_unclassified	Chytridiomycota_unclassified	Chytridiomycota_unclassified	Chytridiomycota_unclassified
ASV465	2.62606	0.6392	0.935305	low_Pi_vs_low	phr1/phl1	low+Pi	Fungi	Chytridiomycota	Chytridiomycota_unclassified	Chytridiomycota_unclassified	Chytridiomycota_unclassified	Chytridiomycota_unclassified	Chytridiomycota_unclassified
ASV465	21.0546	1.50124e-05	0.000131359	phr1_phl1_low_vs_Col_0_low	InterGenotype	phr1/phl1	Fungi	Chytridiomycota	Chytridiomycota_unclassified	Chytridiomycota_unclassified	Chytridiomycota_unclassified	Chytridiomycota_unclassified	Chytridiomycota_unclassified
ASV465	-3.37732	0.487007	1	phf1_low_vs_phr1/phl1_low	InterGenotype	NotSignificant	Fungi	Chytridiomycota	Chytridiomycota_unclassified	Chytridiomycota_unclassified	Chytridiomycota_unclassified	Chytridiomycota_unclassified	Chytridiomycota_unclassified
ASV465	-5.69887	0.331791	0.61852	phf1_low+Pi_vs_phr1/phl1_low+Pi	InterGenotype	NotSignificant	Fungi	Chytridiomycota	Chytridiomycota_unclassified	Chytridiomycota_unclassified	Chytridiomycota_unclassified	Chytridiomycota_unclassified	Chytridiomycota_unclassified
ASV465	-1.1967	0.844019	1	phr1_phl1_low+Pi_vs_Col_0_low+Pi	InterGenotype	NotSignificant	Fungi	Chytridiomycota	Chytridiomycota_unclassified	Chytridiomycota_unclassified	Chytridiomycota_unclassified	Chytridiomycota_unclassified	Chytridiomycota_unclassified
ASV465	17.6772	0.000210568	0.00128973	phf1_low_vs_Col_0_low	InterGenotype	phf1	Fungi	Chytridiomycota	Chytridiomycota_unclassified	Chytridiomycota_unclassified	Chytridiomycota_unclassified	Chytridiomycota_unclassified	Chytridiomycota_unclassified
ASV465	-6.89557	0.231858	0.692747	phf1_low+Pi_vs_Col_0_low+Pi	InterGenotype	NotSignificant	Fungi	Chytridiomycota	Chytridiomycota_unclassified	Chytridiomycota_unclassified	Chytridiomycota_unclassified	Chytridiomycota_unclassified	Chytridiomycota_unclassified
ASV472	0.561606	0.918075	1	low_Pi_vs_low	Col-0	NotSignificant	Fungi	Ascomycota	Dothideomycetes	Pleosporales	Phaeosphaeriaceae	Ophiosphaerella	Ophiosphaerella_sp
ASV472	3.32247	0.513732	0.870779	low_Pi_vs_low	phf1	NotSignificant	Fungi	Ascomycota	Dothideomycetes	Pleosporales	Phaeosphaeriaceae	Ophiosphaerella	Ophiosphaerella_sp
ASV472	-0.652691	0.907579	1	low_Pi_vs_low	phr1/phl1	NotSignificant	Fungi	Ascomycota	Dothideomycetes	Pleosporales	Phaeosphaeriaceae	Ophiosphaerella	Ophiosphaerella_sp
ASV472	2.91281	0.619885	0.813572	phf1_low+Pi_vs_phr1/phl1_low+Pi	InterGenotype	NotSignificant	Fungi	Ascomycota	Dothideomycetes	Pleosporales	Phaeosphaeriaceae	Ophiosphaerella	Ophiosphaerella_sp
ASV472	4.41392	0.446572	0.889513	phf1_low+Pi_vs_Col_0_low+Pi	InterGenotype	NotSignificant	Fungi	Ascomycota	Dothideomycetes	Pleosporales	Phaeosphaeriaceae	Ophiosphaerella	Ophiosphaerella_sp
ASV472	0	1	1	phf1_low_vs_Col_0_low	InterGenotype	NotSignificant	Fungi	Ascomycota	Dothideomycetes	Pleosporales	Phaeosphaeriaceae	Ophiosphaerella	Ophiosphaerella_sp
ASV472	1.5011	0.807126	1	phr1_phl1_low+Pi_vs_Col_0_low+Pi	InterGenotype	NotSignificant	Fungi	Ascomycota	Dothideomycetes	Pleosporales	Phaeosphaeriaceae	Ophiosphaerella	Ophiosphaerella_sp
ASV472	0	1	1	phr1_phl1_low_vs_Col_0_low	InterGenotype	NotSignificant	Fungi	Ascomycota	Dothideomycetes	Pleosporales	Phaeosphaeriaceae	Ophiosphaerella	Ophiosphaerella_sp
ASV472	0	1	1	phf1_low_vs_phr1/phl1_low	InterGenotype	NotSignificant	Fungi	Ascomycota	Dothideomycetes	Pleosporales	Phaeosphaeriaceae	Ophiosphaerella	Ophiosphaerella_sp
ASV474	2.03407	0.708039	0.952817	low_Pi_vs_low	Col-0	NotSignificant	Fungi	Chytridiomycota	Spizellomycetes	Spizellomycetales	Powellomycetaceae	Powellomyces	Powellomyces_sp
ASV474	-1.24498	0.808992	0.980578	low_Pi_vs_low	phf1	NotSignificant	Fungi	Chytridiomycota	Spizellomycetes	Spizellomycetales	Powellomycetaceae	Powellomyces	Powellomyces_sp
ASV474	-3.56706	0.524033	0.885435	low_Pi_vs_low	phr1/phl1	NotSignificant	Fungi	Chytridiomycota	Spizellomycetes	Spizellomycetales	Powellomycetaceae	Powellomyces	Powellomyces_sp
ASV474	-0.0818909	0.988962	1	phf1_low+Pi_vs_phr1/phl1_low+Pi	InterGenotype	NotSignificant	Fungi	Chytridiomycota	Spizellomycetes	Spizellomycetales	Powellomycetaceae	Powellomyces	Powellomyces_sp
ASV474	-2.1433	0.726449	1	phr1_phl1_low+Pi_vs_Col_0_low+Pi	InterGenotype	NotSignificant	Fungi	Chytridiomycota	Spizellomycetes	Spizellomycetales	Powellomycetaceae	Powellomyces	Powellomyces_sp
ASV474	0	1	1	phf1_low_vs_phr1/phl1_low	InterGenotype	NotSignificant	Fungi	Chytridiomycota	Spizellomycetes	Spizellomycetales	Powellomycetaceae	Powellomyces	Powellomyces_sp
ASV474	-2.22519	0.703113	0.984358	phf1_low+Pi_vs_Col_0_low+Pi	InterGenotype	NotSignificant	Fungi	Chytridiomycota	Spizellomycetes	Spizellomycetales	Powellomycetaceae	Powellomyces	Powellomyces_sp
ASV474	0	1	1	phr1_phl1_low_vs_Col_0_low	InterGenotype	NotSignificant	Fungi	Chytridiomycota	Spizellomycetes	Spizellomycetales	Powellomycetaceae	Powellomyces	Powellomyces_sp
ASV474	0	1	1	phf1_low_vs_Col_0_low	InterGenotype	NotSignificant	Fungi	Chytridiomycota	Spizellomycetes	Spizellomycetales	Powellomycetaceae	Powellomyces	Powellomyces_sp
ASV479	0	1	1	low_Pi_vs_low	Col-0	NotSignificant	Fungi	Chytridiomycota	Rhizophydiomycetes	Rhizophydiales	Rhizophydiaceae	Rhizophydium	Rhizophydium_sp
ASV479	-2.64524	0.606313	0.905698	low_Pi_vs_low	phf1	NotSignificant	Fungi	Chytridiomycota	Rhizophydiomycetes	Rhizophydiales	Rhizophydiaceae	Rhizophydium	Rhizophydium_sp
ASV479	-0.376679	0.946548	1	low_Pi_vs_low	phr1/phl1	NotSignificant	Fungi	Chytridiomycota	Rhizophydiomycetes	Rhizophydiales	Rhizophydiaceae	Rhizophydium	Rhizophydium_sp
ASV479	2.09529	0.732873	1	phr1_phl1_low+Pi_vs_Col_0_low+Pi	InterGenotype	NotSignificant	Fungi	Chytridiomycota	Rhizophydiomycetes	Rhizophydiales	Rhizophydiaceae	Rhizophydium	Rhizophydium_sp
ASV479	0.275011	0.954667	1	phf1_low_vs_phr1/phl1_low	InterGenotype	NotSignificant	Fungi	Chytridiomycota	Rhizophydiomycetes	Rhizophydiales	Rhizophydiaceae	Rhizophydium	Rhizophydium_sp
ASV479	0	1	1	phr1_phl1_low_vs_Col_0_low	InterGenotype	NotSignificant	Fungi	Chytridiomycota	Rhizophydiomycetes	Rhizophydiales	Rhizophydiaceae	Rhizophydium	Rhizophydium_sp
ASV479	0.101745	0.986077	1	phf1_low+Pi_vs_Col_0_low+Pi	InterGenotype	NotSignificant	Fungi	Chytridiomycota	Rhizophydiomycetes	Rhizophydiales	Rhizophydiaceae	Rhizophydium	Rhizophydium_sp
ASV479	2.56156	0.589432	0.9866	phf1_low_vs_Col_0_low	InterGenotype	NotSignificant	Fungi	Chytridiomycota	Rhizophydiomycetes	Rhizophydiales	Rhizophydiaceae	Rhizophydium	Rhizophydium_sp
ASV479	-1.99355	0.736362	0.893113	phf1_low+Pi_vs_phr1/phl1_low+Pi	InterGenotype	NotSignificant	Fungi	Chytridiomycota	Rhizophydiomycetes	Rhizophydiales	Rhizophydiaceae	Rhizophydium	Rhizophydium_sp
[truncated: 207 more rows]
