# Supplementary material for: The effects of soil phosphorus content on plant microbiota are driven by the plant phosphate starvation response
Source: PLoS Biol. 2019 Nov 13;17(11):e3000534. doi: 10.1371/journal.pbio.3000534 (PMC6876890; doi:10.1371/journal.pbio.3000534)
Supplement: S8 Table — USeq, unique sequence. (XLSX) [file pbio.3000534.s018.xlsx]

## Sheet: Table S8
S8 Table Map of Unique Sequences to bacterial strains in culture collections and their genome IDs.
USeq	Strain ID	taxon_oid	Genome Name	Taxonomic Classification
USeq1	MF160	2643221485	Variovorax sp. 160MFSha2.1	k__Bacteria;p__Proteobacteria;c__Betaproteobacteria;o__Burkholderiales;f__Comamonadaceae;g__Variovorax
USeq1	MF278	2643221492	Variovorax sp. 278MFTsu5.1	k__Bacteria;p__Proteobacteria;c__Betaproteobacteria;o__Burkholderiales;f__Comamonadaceae;g__Variovorax
USeq1	MF375	2643221501	Variovorax sp. 375MFSha3.1	k__Bacteria;p__Proteobacteria;c__Betaproteobacteria;o__Burkholderiales;f__Comamonadaceae;g__Variovorax
USeq2	MF496	2593339199	Paenibacillus sp. UNC496MF	k__Bacteria;p__Firmicutes;c__Bacilli;o__Bacillales;f__Paenibacillaceae;g__Paenibacillus
USeq3	MF312A	2643221533	Chryseobacterium sp. 312AMFChir4.1	k__Bacteria;p__Bacteroidetes;c__Flavobacteria;o__Flavobacteriales;f__Flavobacteriaceae;g__Chryseobacterium
USeq3	MF8	2529292577	Chryseobacterium sp. UNC8MFCol	k__Bacteria;p__Bacteroidetes;c__Flavobacteria;o__Flavobacteriales;f__Flavobacteriaceae;g__Chryseobacterium
USeq4	MF220A	2643221532	Sphingomonas sp. 220AMFTsu3.1	k__Bacteria;p__Proteobacteria;c__Alphaproteobacteria;o__Sphingomonadales;f__Sphingomonadaceae;g__Sphingomonas
USeq5	CL141A	2636416070	Paenibacillus sp. CL141A	k__Bacteria;p__Firmicutes;c__Bacilli;o__Bacillales;f__Paenibacillaceae;g__Paenibacillus
USeq6	MF217	2563366516	Paenibacillus sp. UNC217MF	k__Bacteria;p__Firmicutes;c__Bacilli;o__Bacillales;f__Paenibacillaceae;g__Paenibacillus
USeq7	MF273	2522125155	Terracoccus sp. 273MFTsu3.1	k__Bacteria;p__Actinobacteria;c__Actinobacteria;o__Actinomycetales;f__Intrasporangiaceae;g__Terracoccus
USeq8	MF348	2521172629	Nocardia sp. 348MFTsu5.1	k__Bacteria;p__Actinobacteria;c__Actinobacteria;o__Actinomycetales;f__Nocardiaceae;g__Nocardia
USeq9	MF135	2517572123	Arthrobacter sp. 135MFCol5.1	k__Bacteria;p__Actinobacteria;c__Actinobacteria;o__Actinomycetales;f__Micrococcaceae;g__Arthrobacter
USeq10	MF323	NA	NA	NA
USeq10	MF327	2522572130	Promicromonospora sukumoe 327MFSha3.1	k__Bacteria;p__Actinobacteria;c__Actinobacteria;o__Actinomycetales;f__Promicromonosporaceae;g__Promicromonospora
USeq11	MF455	2639762525	Mycobacterium sp. 455MF	k__Bacteria;p__Actinobacteria;c__Actinobacteria;o__Corynebacterineae;f__Mycobacteriaceae;g__Mycobacterium
USeq12	MF174	2590828856	Methylobacterium sp. 174MFSha1.1	k__Bacteria;p__Proteobacteria;c__Alphaproteobacteria;o__Rhizobiales;f__Methylobacteriaceae;g__Methylobacterium
USeq13	MF314	2521172612	Curtobacterium sp. 314Chir4.1	k__Bacteria;p__Actinobacteria;c__Actinobacteria;o__Actinomycetales;f__Microbacteriaceae;g__Curtobacterium
USeq14	MF332	NA	NA	NA
USeq15	CL71	2558860101	Acinetobacter sp. UNC436CL71CviS28	k__Bacteria;p__Proteobacteria;c__Gammaproteobacteria;o__Pseudomonadales;f__Moraxellaceae;g__Acinetobacter
USeq16	MF6	2546825542	Burkholderia cenocepacia6	k__Bacteria;p__Proteobacteria;c__Betaproteobacteria;o__Burkholderiales;f__Burkholderiaceae;g__Burkholderia
USeq16	MF7	2546825540	Burkholderia cenocepacia7	k__Bacteria;p__Proteobacteria;c__Betaproteobacteria;o__Burkholderiales;f__Burkholderiaceae;g__Burkholderia
USeq17	MF105	2517572206	Bacillus sp. 105MF	k__Bacteria;p__Firmicutes;c__Bacilli;o__Bacillales;f__Bacillaceae;g__Bacillus
USeq17	MF107	2522125078	Bacillus sp. 278922_107	k__Bacteria;p__Firmicutes;c__Bacilli;o__Bacillales;f__Bacillaceae;g__Bacillus
USeq17	MF140	2563366508	Streptomyces sp. 140Col2.1E	k__Bacteria;p__Actinobacteria;c__Actinobacteria;o__Actinomycetales;f__Streptomycetaceae;g__Streptomyces
USeq17	MF196	2639762634	Bacillus sp. 196MF	k__Bacteria;p__Firmicutes;c__Bacilli;o__Bacillales;f__Bacillaceae;g__Bacillus
USeq17	MF259	2643221491	Rhodococcus maanshanensis 259MFSha1.1	k__Bacteria;p__Actinobacteria;c__Actinobacteria;o__Actinomycetales;f__Nocardiaceae;g__Rhodococcus
USeq17	MF28	2643221483	Rhizobium sp. 28MFCol1.1	k__Bacteria;p__Proteobacteria;c__Alphaproteobacteria;o__Rhizobiales;f__Rhizobiaceae;g__Rhizobium
USeq17	MF331	2593339239	Luteibacter sp. UNCMF331Sha3.1	k__Bacteria;p__Proteobacteria;c__Gammaproteobacteria;o__Xanthomonadales;f__Rhodanobacteraceae;g__Luteibacter
USeq17	MF5	2636416171	Bacillus sp. 5MFCol3.1	k__Bacteria;p__Firmicutes;c__Bacilli;o__Bacillales;f__Bacillaceae;g__Bacillus
USeq17	MF72	2510065092	Rhizobium sp. IBUN	k__Bacteria;p__Proteobacteria;c__Alphaproteobacteria;o__Rhizobiales;f__Rhizobiaceae;g__Rhizobium
USeq18	CL10	2579779165	Microbacterium sp. UNCCL10	k__Bacteria;p__Actinobacteria;c__Actinobacteria;o__Actinomycetales;f__Microbacteriaceae;g__Microbacterium
USeq18	MF380	2639762635	Hymenobacter sp. UNC380MFSha3.1	k__Bacteria;p__Actinobacteria;c__Actinobacteria;o__Actinomycetales;f__Microbacteriaceae;g__Microbacterium
USeq19	MF231	2523533508	Arthrobacter nicotinovorans 231Sha2.1M6	k__Bacteria;p__Actinobacteria;c__Actinobacteria;o__Actinomycetales;f__Micrococcaceae;g__Arthrobacter
USeq20	MF92	2639762581	Stenotrophomonas sp. 92MFCol6.1	k__Bacteria;p__Proteobacteria;c__Gammaproteobacteria;o__Xanthomonadales;f__Xanthomonadaceae;g__Stenotrophomonas
USeq21	MF322	2574179748	Bacillus sp. UNC322MFChir4.1	k__Bacteria;p__Firmicutes;c__Bacilli;o__Bacillales;f__Bacillaceae;g__Bacillus
USeq22	MF136	2636416059	Streptomyces sp. 136MFCol5.1	k__Bacteria;p__Actinobacteria;c__Actinobacteria;o__Actinomycetales;f__Streptomycetaceae;g__Streptomyces
USeq23	MF445	2643221531	Paenibacillus sp. 445MF	k__Bacteria;p__Actinobacteria;c__Actinobacteria;o__Corynebacterineae;f__Mycobacteriaceae;g__Mycobacterium
USeq23	MF88	2642422555	Mycobacterium sp. 88MF	k__Bacteria;p__Actinobacteria;c__Actinobacteria;o__Corynebacterineae;f__Mycobacteriaceae;g__Mycobacterium
USeq24	CL18	2563366515	Streptomyces sp. UNC401CLCol	k__Bacteria;p__Actinobacteria;c__Actinobacteria;o__Actinomycetales;f__Streptomycetaceae;g__Streptomyces
USeq25	MF453	2636416067	Paenibacillus sp. 453MF	k__Bacteria;p__Firmicutes;c__Bacilli;o__Bacillales;f__Paenibacillaceae;g__Paenibacillus
USeq26	CL13	2639762621	Bacillus sp. UNCCL13	k__Bacteria;p__Firmicutes;c__Bacilli;o__Bacillales;f__Bacillaceae;g__Bacillus
USeq27	MF491	2636416083	Bacillus sp. 491MF	k__Bacteria;p__Firmicutes;c__Bacilli;o__Bacillales;f__Bacillaceae;g__Bacillus
USeq28	CL123	2636416068	Paenibacillus sp. CL123	k__Bacteria;p__Firmicutes;c__Bacilli;o__Bacillales;f__Paenibacillaceae;g__Paenibacillus
USeq29	MF17	NA	NA	NA
USeq30	CL11	2546825541	Burkholderia CL11	k__Bacteria;p__Proteobacteria;c__Betaproteobacteria;o__Burkholderiales;f__Burkholderiaceae;g__Burkholderia
USeq30	MF376	2521172625	Burkholderia bryophila 376MFSha3.1	k__Bacteria;p__Proteobacteria;c__Betaproteobacteria;o__Burkholderiales;f__Burkholderiaceae;g__Burkholderia
USeq30	MF384	2546825545	Burkholderia MF384	k__Bacteria;p__Proteobacteria;c__Betaproteobacteria;o__Burkholderiales;f__Burkholderiaceae;g__Burkholderia
USeq32	CL20	2595698215	Curtobacterium sp. UNCCL20	k__Bacteria;p__Actinobacteria;c__Actinobacteria;o__Actinomycetales;f__Microbacteriaceae;g__Curtobacterium
USeq33	MF103	2636416172	Bacillus sp. 103MF	k__Bacteria;p__Firmicutes;c__Bacilli;o__Bacillales;f__Bacillaceae;g__Bacillus
USeq33	MF123	2521172627	Bacillus sp. 123MFChir2	k__Bacteria;p__Firmicutes;c__Bacilli;o__Bacillales;f__Bacillaceae;g__Bacillus
USeq34	CL63	2643221510	Arthrobacter sp. CL63Tsu	k__Bacteria;p__Actinobacteria;c__Actinobacteria;o__Actinomycetales;f__Micrococcaceae;g__Arthrobacter
USeq34	MF131	2517572122	Arthrobacter sp. 131MFCol6.1	k__Bacteria;p__Actinobacteria;c__Actinobacteria;o__Actinomycetales;f__Micrococcaceae;g__Arthrobacter
USeq34	MF49	2519899654	Arthrobacter sp. 49Tsu3.1M3	k__Bacteria;p__Actinobacteria;c__Actinobacteria;o__Actinomycetales;f__Micrococcaceae;g__Arthrobacter
USeq34	MF9	2556921097	Arthrobacter sp. 9MFCol3.1	k__Bacteria;p__Actinobacteria;c__Actinobacteria;o__Actinomycetales;f__Micrococcaceae;g__Arthrobacter
USeq35	CL19	2579779168	Bosea sp. UNC402CLCol	k__Bacteria;p__Proteobacteria;c__Alphaproteobacteria;o__Rhizobiales;f__Bradyrhizobiaceae;g__Bosea
USeq36	MF261	2548877166	Mycobacterium mucogenicum 261Sha1.1M5	k__Bacteria;p__Actinobacteria;c__Actinobacteria;o__Actinomycetales;f__Microbacteriaceae;g__Microbacterium
USeq37	MF303	2521172626	Streptomyces sp. 303MFCol5.2	k__Bacteria;p__Actinobacteria;c__Actinobacteria;o__Actinomycetales;f__Streptomycetaceae;g__Streptomyces
USeq38	MF181	2639762524	Paenibacillus sp. 181MFCol5.1	k__Bacteria;p__Firmicutes;c__Bacilli;o__Bacillales;f__Paenibacillaceae;g__Paenibacillus
USeq39	CL32	2643221509	Agrobacterium tumefaciens CL32Tsu	k__Bacteria;p__Proteobacteria;c__Alphaproteobacteria;o__Rhizobiales;f__Rhizobiaceae;g__Agrobacterium
USeq39	CL41	2529292583	Agrobacterium sp. UNC420CL41Cvi	k__Bacteria;p__Proteobacteria;c__Alphaproteobacteria;o__Rhizobiales;f__Rhizobiaceae;g__Agrobacterium
USeq39	MF10	2521172663	Agrobacterium sp. 10MFCol1.1	k__Bacteria;p__Proteobacteria;c__Alphaproteobacteria;o__Rhizobiales;f__Rhizobiaceae;g__Agrobacterium
USeq39	MF224	2521172624	Agrobacterium sp. 224MFTsu3.1	k__Bacteria;p__Proteobacteria;c__Alphaproteobacteria;o__Rhizobiales;f__Rhizobiaceae;g__Agrobacterium
USeq39	MF389	2521172559	Agrobacterium sp. 719_389	k__Bacteria;p__Proteobacteria;c__Alphaproteobacteria;o__Rhizobiales;f__Rhizobiaceae;g__Agrobacterium
USeq40	CL144	2596583598	Ralstonia sp. UNCCL144	k__Bacteria;p__Proteobacteria;c__Betaproteobacteria;o__Burkholderiales;f__Ralstoniaceae;g__Ralstonia
USeq40	CL21	2558309150	Ralstonia sp. UNC404CL21Col	k__Bacteria;p__Proteobacteria;c__Betaproteobacteria;o__Burkholderiales;f__Ralstoniaceae;g__Ralstonia
USeq41	CL72	2529292578	Bacillus sp. UNC437CL72CviS29	k__Bacteria;p__Firmicutes;c__Bacilli;o__Bacillales;f__Bacillaceae;g__Bacillus
USeq42	CL2	2565956514	Ochrobactrum sp. UNC390CL2Tsu3S39	k__Bacteria;p__Proteobacteria;c__Alphaproteobacteria;o__Rhizobiales;f__Brucellaceae;g__Ochrobactrum
USeq42	MF370	2643221500	Ochrobactrum sp. 370MFChir3.1Proteobacteria	k__Bacteria;p__Proteobacteria;c__Alphaproteobacteria;o__Rhizobiales;f__Brucellaceae;g__Ochrobactrum
USeq43	CL115	2639762527	Bacillus sp. CL115	k__Bacteria;p__Firmicutes;c__Bacilli;o__Bacillales;f__Bacillaceae;g__Bacillus
USeq43	CL25	2639762622	Bacillus sp. CL25	k__Bacteria;p__Firmicutes;c__Bacilli;o__Bacillales;f__Bacillaceae;g__Bacillus
USeq43	CL73	2528768222	Bacillus sp. UNC438CL73TsuS30	k__Bacteria;p__Firmicutes;c__Bacilli;o__Bacillales;f__Bacillaceae;g__Bacillus
USeq43	CL96	2639762528	Bacillus sp. CL96	k__Bacteria;p__Firmicutes;c__Bacilli;o__Bacillales;f__Bacillaceae;g__Bacillus
USeq43	MF112	2639762568	Bacillus sp. 112MF	k__Bacteria;p__Firmicutes;c__Bacilli;o__Bacillales;f__Bacillaceae;g__Bacillus
USeq43	MF166A	2636416173	Bacillus sp. 166AMFTsu	k__Bacteria;p__Firmicutes;c__Bacilli;o__Bacillales;f__Bacillaceae;g__Bacillus
USeq43	MF95	2517572209	Bacillus sp. 95MFCvi2.1	k__Bacteria;p__Firmicutes;c__Bacilli;o__Bacillales;f__Bacillaceae;g__Bacillus
USeq44	MF499	2593339197	Paenibacillus sp. UNC499MF	k__Bacteria;p__Firmicutes;c__Bacilli;o__Bacillales;f__Paenibacillaceae;g__Paenibacillus
USeq45	MF178	2593339196	Dyella marensis UNC178MFTsu3.1	k__Bacteria;p__Proteobacteria;c__Gammaproteobacteria;o__Xanthomonadales;f__Rhodanobacteraceae;g__Dyella
USeq45	MF79	2556921674	Dyella japonica UNC79MFTsu3.2	k__Bacteria;p__Proteobacteria;c__Gammaproteobacteria;o__Xanthomonadales;f__Rhodanobacteraceae;g__Dyella
USeq46	MF299	2521172643	Streptomyces canus 299MFChir4.1	k__Bacteria;p__Actinobacteria;c__Actinobacteria;o__Actinomycetales;f__Streptomycetaceae;g__Streptomyces
USeq47	MF365	2639762559	Mycobacterium sp. 365MFTsu	k__Bacteria;p__Actinobacteria;c__Actinobacteria;o__Corynebacterineae;f__Mycobacteriaceae;g__Mycobacterium
USeq48	MF305	2565956511	Sphingomonas sp. UNC305MFCol5.2	k__Bacteria;p__Proteobacteria;c__Alphaproteobacteria;o__Sphingomonadales;f__Sphingomonadaceae;g__Sphingomonas
USeq49	MF22	2519899668	Luteibacter sp. 22Crub2.1	k__Bacteria;p__Proteobacteria;c__Gammaproteobacteria;o__Xanthomonadales;f__Rhodanobacteraceae;g__Luteibacter
USeq49	MF333	2639762574	Dyella sp. 333MFSha	k__Bacteria;p__Proteobacteria;c__Gammaproteobacteria;o__Xanthomonadales;f__Rhodanobacteraceae;g__Dyella
USeq50	MF280	2579778519	Mycobacterium sp. UNC280MFTsu5.1	k__Bacteria;p__Actinobacteria;c__Actinobacteria;o__Corynebacterineae;f__Mycobacteriaceae;g__Mycobacterium
USeq50	MF283	2636416058	Mycobacterium sp. 283MFTsu	k__Bacteria;p__Actinobacteria;c__Actinobacteria;o__Corynebacterineae;f__Mycobacteriaceae;g__Mycobacterium
USeq50	MF360	2521172630	Mycobacterium sp. 360MFTsu5.1	k__Bacteria;p__Actinobacteria;c__Actinobacteria;o__Corynebacterineae;f__Mycobacteriaceae;g__Mycobacterium
USeq51	MF397	2643221503	Pseudomonas sp. 397MF	k__Bacteria;p__Proteobacteria;c__Gammaproteobacteria;o__Pseudomonadales;f__Pseudomonadaceae;g__Pseudomonas
USeq52	MF267	2593339259	Mycobacterium sp. UNC267MFSha1.1M11	k__Bacteria;p__Actinobacteria;c__Actinobacteria;o__Corynebacterineae;f__Mycobacteriaceae;g__Mycobacterium
USeq53	CL33	2639762575	Phyllobacterium sp. CL33Tsu	k__Bacteria;p__Proteobacteria;c__Alphaproteobacteria;o__Rhizobiales;f__Phyllobacteriaceae;g__Phyllobacterium
USeq53	MF177	2643221486	Phyllobacterium sp. 177MFSha	k__Bacteria;p__Proteobacteria;c__Alphaproteobacteria;o__Rhizobiales;f__Phyllobacteriaceae;g__Phyllobacterium
USeq53	MF302	2563366739	Phyllobacterium sp. UNC302MFCol5.2	k__Bacteria;p__Proteobacteria;c__Alphaproteobacteria;o__Rhizobiales;f__Phyllobacteriaceae;g__Phyllobacterium
USeq54	MF351	2521172628	Streptomyces sp. 351MFTsu5.1	k__Bacteria;p__Actinobacteria;c__Actinobacteria;o__Actinomycetales;f__Streptomycetaceae;g__Streptomyces
USeq55	MF42	2517572096	Rhizobium sp. 42MFCr.1	k__Bacteria;p__Proteobacteria;c__Alphaproteobacteria;o__Rhizobiales;f__Rhizobiaceae;g__Rhizobium
USeq55	MF57	2228664006	Rhizobium sp. 57MFTsu3.2	k__Bacteria;p__Proteobacteria;c__Alphaproteobacteria;o__Rhizobiales;f__Rhizobiaceae;g__Rhizobium
USeq56	MF215	2643221488	Bacillus sp. 215MF	k__Bacteria;p__Firmicutes;c__Bacilli;o__Bacillales;f__Bacillaceae;g__Bacillus
USeq56	MF27	2522125133	Bacillus flexus 27Col1.1E	k__Bacteria;p__Firmicutes;c__Bacilli;o__Bacillales;f__Bacillaceae;g__Bacillus
USeq57	MF106	2522125150	Bacillus sp. 171095_106	k__Bacteria;p__Firmicutes;c__Bacilli;o__Bacillales;f__Bacillaceae;g__Bacillus
USeq58	CL91	2643221535	Paenibacillus sp. CL91	k__Bacteria;p__Firmicutes;c__Bacilli;o__Bacillales;f__Paenibacillaceae;g__Paenibacillus
USeq58	CL9	2576861824	Mycobacterium sp. UNCCL9	k__Bacteria;p__Actinobacteria;c__Actinobacteria;o__Corynebacterineae;f__Mycobacteriaceae;g__Mycobacterium
USeq59	CL69	2593339129	Acinetobacter sp. UNC434CL69Tsu2S25	k__Bacteria;p__Proteobacteria;c__Gammaproteobacteria;o__Pseudomonadales;f__Moraxellaceae;g__Acinetobacter
USeq60	MF35	2521172667	Pseudomonas sp. 35MFCvi1.1	k__Bacteria;p__Proteobacteria;c__Gammaproteobacteria;o__Pseudomonadales;f__Pseudomonadaceae;g__Pseudomonas
USeq60	MF36	2521172653	Pseudomonas mandelii 36MFCvi1.1	k__Bacteria;p__Proteobacteria;c__Gammaproteobacteria;o__Pseudomonadales;f__Pseudomonadaceae;g__Pseudomonas
USeq60	MF45	2519899642	Pseudomonas sp. 45MFCol3.1	k__Bacteria;p__Proteobacteria;c__Gammaproteobacteria;o__Pseudomonadales;f__Pseudomonadaceae;g__Pseudomonas
USeq61	MF110	2519899633	Variovorax paradoxus 110B	k__Bacteria;p__Proteobacteria;c__Betaproteobacteria;o__Burkholderiales;f__Comamonadaceae;g__Variovorax
USeq62	CL130	2636416069	Paenibacillus sp. CL130	k__Bacteria;p__Firmicutes;c__Bacilli;o__Bacillales;f__Paenibacillaceae;g__Paenibacillus
USeq62	CL52	2563366513	Paenibacillus sp. UNCCL52	k__Bacteria;p__Firmicutes;c__Bacilli;o__Bacillales;f__Paenibacillaceae;g__Paenibacillus
USeq63	MF20	2517572232	Pseudomonas umsongensis 20MFCvi1.1	k__Bacteria;p__Proteobacteria;c__Gammaproteobacteria;o__Pseudomonadales;f__Pseudomonadaceae;g__Pseudomonas
USeq64	MF2	2517572231	Rhizobium sp. 2MFCol3.1	k__Bacteria;p__Proteobacteria;c__Alphaproteobacteria;o__Rhizobiales;f__Rhizobiaceae;g__Rhizobium
USeq65	MF114	2521172631	Rhodococcus sp. 114MFTsu3.1	k__Bacteria;p__Actinobacteria;c__Actinobacteria;o__Actinomycetales;f__Nocardiaceae;g__Rhodococcus
USeq65	MF29	2519899643	Rhodococcus sp. 29MFTsu3.1	k__Bacteria;p__Actinobacteria;c__Actinobacteria;o__Actinomycetales;f__Nocardiaceae;g__Rhodococcus
USeq66	MF362	2563366511	Arthrobacter sp. UNC362MFTsu5.1	k__Bacteria;p__Actinobacteria;c__Actinobacteria;o__Actinomycetales;f__Micrococcaceae;g__Arthrobacter
USeq67	CL17	2563366719	Curtobacterium sp. UNCCL17	k__Bacteria;p__Actinobacteria;c__Actinobacteria;o__Actinomycetales;f__Microbacteriaceae;g__Curtobacterium
USeq68	MF345	2582580751	Nocardioides sp. UNC345MFTsu5.1	k__Bacteria;p__Actinobacteria;c__Actinobacteria;o__Actinomycetales;f__Nocardioidaceae;g__Nocardioides
USeq70	MF125	2561511073	Bacillus sp. UNC125MFCrub1.1	k__Bacteria;p__Firmicutes;c__Bacilli;o__Bacillales;f__Bacillaceae;g__Bacillus
USeq70	MF143	NA	NA	NA
USeq70	MF451	2563366509	Paenibacillus sp. UNC451MF	k__Bacteria;p__Firmicutes;c__Bacilli;o__Bacillales;f__Paenibacillaceae;g__Paenibacillus
USeq71	CL116	NA	NA	NA
USeq71	CL125	2595698237	Methylobacterium sp. UNCCL125	k__Bacteria;p__Proteobacteria;c__Alphaproteobacteria;o__Rhizobiales;f__Methylobacteriaceae;g__Methylobacterium
USeq71	CL126	2606217774	Methylobacterium sp. UNCCL126	k__Bacteria;p__Proteobacteria;c__Alphaproteobacteria;o__Rhizobiales;f__Methylobacteriaceae;g__Methylobacterium
USeq71	CL129	2643221507	Methylobacterium sp. CL129	k__Bacteria;p__Proteobacteria;c__Alphaproteobacteria;o__Rhizobiales;f__Methylobacteriaceae;g__Methylobacterium
USeq71	CL136	2606217775	Methylobacterium sp. UNCCL136	k__Bacteria;p__Proteobacteria;c__Alphaproteobacteria;o__Rhizobiales;f__Methylobacteriaceae;g__Methylobacterium
USeq71	CL143	2606217776	Methylobacterium sp. UNCCL143	k__Bacteria;p__Proteobacteria;c__Alphaproteobacteria;o__Rhizobiales;f__Methylobacteriaceae;g__Methylobacterium
USeq71	MF190	2636416051	Methylobacterium sp. 190MF	k__Bacteria;p__Proteobacteria;c__Alphaproteobacteria;o__Rhizobiales;f__Methylobacteriaceae;g__Methylobacterium
USeq71	MF275	2590828857	Methylobacterium sp. 275MFSha3.1	k__Bacteria;p__Proteobacteria;c__Alphaproteobacteria;o__Rhizobiales;f__Methylobacteriaceae;g__Methylobacterium
USeq71	MF300	2590828860	Methylobacterium sp. UNC300MFChir4.1	k__Bacteria;p__Proteobacteria;c__Alphaproteobacteria;o__Rhizobiales;f__Methylobacteriaceae;g__Methylobacterium
USeq71	MF378	2590828861	Methylobacterium sp. UNC378MF	k__Bacteria;p__Proteobacteria;c__Alphaproteobacteria;o__Rhizobiales;f__Methylobacteriaceae;g__Methylobacterium
USeq72	MF51	2510065054	Pseudomonas brassicacearum 51MFCVI2.1	k__Bacteria;p__Proteobacteria;c__Gammaproteobacteria;o__Pseudomonadales;f__Pseudomonadaceae;g__Pseudomonas
USeq73	MF11	2522125170	Microbacterium sp. 11MF	k__Bacteria;p__Actinobacteria;c__Actinobacteria;o__Actinomycetales;f__Microbacteriaceae;g__Microbacterium
USeq73	MF77	2639762631	Microbacterium_sp._77MFTsu3.1	k__Bacteria;p__Actinobacteria;c__Actinobacteria;o__Actinomycetales;f__Microbacteriaceae;g__Microbacterium
USeq74	CL68	NA	NA	NA
USeq75	MF162	2517572214	Arthrobacter sp. 162MFSha1.1	k__Bacteria;p__Actinobacteria;c__Actinobacteria;o__Actinomycetales;f__Micrococcaceae;g__Arthrobacter
USeq76	CL28	2593339130	Arthrobacter sp. UNCCL28	k__Bacteria;p__Actinobacteria;c__Actinobacteria;o__Actinomycetales;f__Micrococcaceae;g__Arthrobacter
USeq76	MF26	2522125132	Arthrobacter nicotinovorans 26Cvi1.1E	k__Bacteria;p__Actinobacteria;c__Actinobacteria;o__Actinomycetales;f__Micrococcaceae;g__Arthrobacter
USeq77	MF41	2563366514	Bacillus sp. UNC41MFS5	k__Bacteria;p__Firmicutes;c__Bacilli;o__Bacillales;f__Bacillaceae;g__Bacillus
USeq78	MF350	2643221498	Variovorax sp. 350MFTsu5.1	k__Bacteria;p__Proteobacteria;c__Betaproteobacteria;o__Burkholderiales;f__Comamonadaceae;g__Variovorax
USeq79	MF161	2517572124	Arthrobacter sp. 161MFSha2.1	k__Bacteria;p__Actinobacteria;c__Actinobacteria;o__Actinomycetales;f__Micrococcaceae;g__Arthrobacter
USeq79	MF254	2643221490	Arthrobacter nicotinovorans 254MFSha2.1	k__Bacteria;p__Actinobacteria;c__Actinobacteria;o__Actinomycetales;f__Micrococcaceae;g__Arthrobacter
USeq79	MF31	2519899686	Arthrobacter sp. 31Cvi3.1E	k__Bacteria;p__Actinobacteria;c__Actinobacteria;o__Actinomycetales;f__Micrococcaceae;g__Arthrobacter
USeq80	CL4	2643221505	Brevundimonas sp. CL04Tsu	k__Bacteria;p__Proteobacteria;c__Alphaproteobacteria;o__Caulobacterales;f__Caulobacteraceae;g__Brevundimonas
USeq80	MF374	2596583649	Brevundimonas sp. 374	k__Bacteria;p__Proteobacteria;c__Alphaproteobacteria;o__Caulobacterales;f__Caulobacteraceae;g__Brevundimonas
USeq81	CL14	2643221508	Variovorax paradoxus CL14	k__Bacteria;p__Proteobacteria;c__Betaproteobacteria;o__Burkholderiales;f__Comamonadaceae;g__Variovorax
USeq81	MF295	2643221495	Variovorax paradoxus 295MFChir4.1	k__Bacteria;p__Proteobacteria;c__Betaproteobacteria;o__Burkholderiales;f__Comamonadaceae;g__Variovorax
USeq81	MF349	2643221497	Variovorax paradoxus 349MFTsu5.1	k__Bacteria;p__Proteobacteria;c__Betaproteobacteria;o__Burkholderiales;f__Comamonadaceae;g__Variovorax
USeq81	MF369	2643221499	Variovorax paradoxus 369MFTsu5.1	k__Bacteria;p__Proteobacteria;c__Betaproteobacteria;o__Burkholderiales;f__Comamonadaceae;g__Variovorax
USeq81	MF4	2517572245	Variovorax paradoxus 4MFCol3.1	k__Bacteria;p__Proteobacteria;c__Betaproteobacteria;o__Burkholderiales;f__Comamonadaceae;g__Variovorax
USeq82	MF3	2513237142	Pseudomonas sp. BZ64	k__Bacteria;p__Proteobacteria;c__Gammaproteobacteria;o__Pseudomonadales;f__Pseudomonadaceae;g__Pseudomonas
USeq83	MF279	2590828858	Caulobacter sp. UNC279MFTsu5.1	k__Bacteria;p__Proteobacteria;c__Alphaproteobacteria;o__Caulobacterales;f__Caulobacteraceae;g__Caulobacter
USeq84	MF40	2563366720	Flavobacterium sp. 40S8	k__Bacteria;p__Bacteroidetes;c__Flavobacteria;o__Flavobacteriales;f__Flavobacteriaceae;g__Flavobacterium
USeq85	MF363	2563366512	Rhodococcus sp. UNC363MFTsu5.1	k__Bacteria;p__Actinobacteria;c__Actinobacteria;o__Actinomycetales;f__Nocardiaceae;g__Rhodococcus
USeq86	CL147	2639762526	Leifsonia sp. CL147	k__Bacteria;p__Actinobacteria;c__Actinobacteria;o__Actinomycetales;f__Microbacteriaceae;g__Leifsonia
USeq86	MF109	2522572063	Leifsonia sp. 109	k__Bacteria;p__Actinobacteria;c__Actinobacteria;o__Actinomycetales;f__Microbacteriaceae;g__Leifsonia
USeq86	MF115A	2639763198	Leifsonia sp. 115AMFTsu3.1	k__Bacteria;p__Actinobacteria;c__Actinobacteria;o__Actinomycetales;f__Microbacteriaceae;g__Leifsonia
USeq86	MF137	NA	NA	NA
USeq86	MF157	2642422515	Leifsonia sp. 157MF	k__Bacteria;p__Actinobacteria;c__Actinobacteria;o__Actinomycetales;f__Microbacteriaceae;g__Leifsonia
USeq86	MF197A	2639762662	Leifsonia sp. 197AMF	k__Bacteria;p__Actinobacteria;c__Actinobacteria;o__Actinomycetales;f__Microbacteriaceae;g__Leifsonia
USeq86	MF21	2639762661	Leifsonia sp. 21MFCrub1.1	k__Bacteria;p__Actinobacteria;c__Actinobacteria;o__Actinomycetales;f__Microbacteriaceae;g__Leifsonia
USeq86	MF340	2522125173	Cryocola sp. 340MFSha3.1	k__Bacteria;p__Actinobacteria;c__Actinobacteria;o__Actinomycetales;f__Microbacteriaceae;g__Cryocola
USeq86	MF466	2639762589	Leifsonia sp. 466MF	k__Bacteria;p__Actinobacteria;c__Actinobacteria;o__Actinomycetales;f__Microbacteriaceae;g__Leifsonia
USeq86	MF467	2639763199	Leifsonia sp. 467MF	k__Bacteria;p__Actinobacteria;c__Actinobacteria;o__Actinomycetales;f__Microbacteriaceae;g__Leifsonia
USeq86	MF501A	2643221504	Mycobacterium sp. 501AMF	k__Bacteria;p__Actinobacteria;c__Actinobacteria;o__Corynebacterineae;f__Mycobacteriaceae;g__Mycobacterium
USeq86	MF509	2639763200	Leifsonia sp. 509MF	k__Bacteria;p__Actinobacteria;c__Actinobacteria;o__Actinomycetales;f__Microbacteriaceae;g__Leifsonia
USeq86	MF98A	2639762620	Leifsonia sp. 98AMF	k__Bacteria;p__Actinobacteria;c__Actinobacteria;o__Actinomycetales;f__Microbacteriaceae;g__Leifsonia
USeq87	MF48	2636416057	Pseudomonas sp. 48MFCvi1.1	k__Bacteria;p__Proteobacteria;c__Gammaproteobacteria;o__Pseudomonadales;f__Pseudomonadaceae;g__Pseudomonas
USeq88	CL127	2639762580	Microbacterium sp. CL127	k__Bacteria;p__Actinobacteria;c__Actinobacteria;o__Actinomycetales;f__Microbacteriaceae;g__Microbacterium
USeq88	CL12A	2639762578	Microbacterium sp. CL12A	k__Bacteria;p__Actinobacteria;c__Actinobacteria;o__Actinomycetales;f__Microbacteriaceae;g__Microbacterium
USeq88	CL140	2639762579	Microbacterium sp. CL140	k__Bacteria;p__Actinobacteria;c__Actinobacteria;o__Actinomycetales;f__Microbacteriaceae;g__Microbacterium
USeq88	CL152	2639762630	Microbacterium sp. CL152	k__Bacteria;p__Actinobacteria;c__Actinobacteria;o__Actinomycetales;f__Microbacteriaceae;g__Microbacterium
USeq88	CL89	2643221511	Microbacterium azadirachtae CL89	k__Bacteria;p__Actinobacteria;c__Actinobacteria;o__Actinomycetales;f__Microbacteriaceae;g__Microbacterium
USeq89	MF212	2643221487	Bacillus sp. 212MF	k__Bacteria;p__Firmicutes;c__Bacilli;o__Bacillales;f__Bacillaceae;g__Bacillus
USeq89	MF69	2574179747	Bacillus sp. UNC69MF	k__Bacteria;p__Firmicutes;c__Bacilli;o__Bacillales;f__Bacillaceae;g__Bacillus
USeq90	MF23	2563366510	Rhodococcus sp. UNC23MFCrub1.1	k__Bacteria;p__Actinobacteria;c__Actinobacteria;o__Actinomycetales;f__Nocardiaceae;g__Rhodococcus
USeq91	CL81	2593339131	Bacillus sp. UNCCL81	k__Bacteria;p__Firmicutes;c__Bacilli;o__Bacillales;f__Bacillaceae;g__Bacillus
USeq92	MF164	2593339195	Rhodococcus sp. 164Chir2E	k__Bacteria;p__Actinobacteria;c__Actinobacteria;o__Actinomycetales;f__Nocardiaceae;g__Rhodococcus
USeq92	MF339	2643221496	Rhodococcus erythropolis 339MFSha3.1	k__Bacteria;p__Actinobacteria;c__Actinobacteria;o__Actinomycetales;f__Nocardiaceae;g__Rhodococcus
USeq93	MF292	2519899511	Microbacterium sp. 292MF	k__Bacteria;p__Actinobacteria;c__Actinobacteria;o__Actinomycetales;f__Microbacteriaceae;g__Microbacterium
USeq94	MF138	2593339266	Luteibacter sp. UNC138MFCol5.1	k__Bacteria;p__Proteobacteria;c__Gammaproteobacteria;o__Xanthomonadales;f__Rhodanobacteraceae;g__Luteibacter
USeq94	MF329	2639762521	Luteibacter sp. 329MFSha	k__Bacteria;p__Proteobacteria;c__Gammaproteobacteria;o__Xanthomonadales;f__Rhodanobacteraceae;g__Luteibacter
USeq94	MF366	2593339238	Luteibacter sp. UNCMF366Tsu5.1	k__Bacteria;p__Proteobacteria;c__Gammaproteobacteria;o__Xanthomonadales;f__Rhodanobacteraceae;g__Luteibacter
USeq95	CL117	2593339198	Paenibacillus sp. UNCCL117	k__Bacteria;p__Firmicutes;c__Bacilli;o__Bacillales;f__Paenibacillaceae;g__Paenibacillus
USeq96	CL58	2556921015	Pseudomonas umsongensis UNC430CL58Col	k__Bacteria;p__Proteobacteria;c__Gammaproteobacteria;o__Pseudomonadales;f__Pseudomonadaceae;g__Pseudomonas
USeq96	MF113	2643221484	Pseudomonas sp. 113MF	k__Bacteria;p__Proteobacteria;c__Gammaproteobacteria;o__Pseudomonadales;f__Pseudomonadaceae;g__Pseudomonas
USeq96	MF50	2228664007	Pseudomonas sp. KD5	k__Bacteria;p__Proteobacteria;c__Gammaproteobacteria;o__Pseudomonadales;f__Pseudomonadaceae;g__Pseudomonas
USeq97	MF33	2561511224	Agrobacterium sp. 33MFTa1.1	k__Bacteria;p__Proteobacteria;c__Alphaproteobacteria;o__Rhizobiales;f__Rhizobiaceae;g__Agrobacterium
