# Supplementary material for: The effects of soil phosphorus content on plant microbiota are driven by the plant phosphate starvation response
Source: PLoS Biol. 2019 Nov 13;17(11):e3000534. doi: 10.1371/journal.pbio.3000534 (PMC6876890; doi:10.1371/journal.pbio.3000534)
Supplement: S10 Table — GLM, generalized linear model. (XLSX) [file pbio.3000534.s020.xlsx]

## Sheet: Table S10
S10 Table Results of the negative binomial generalized linear model in the agar system.
Id	log2 (Fold Change)	p value	FDR adjusted q value	Contrast
USeq1	0.372083	0.218532	0.305121	Root0Pi_vs_Agar0Pi
USeq10	4.29289	4.65847e-06	1.81435e-05	Root0Pi_vs_Agar0Pi
USeq11	-2.21411	0.00587744	0.0127921	Root0Pi_vs_Agar0Pi
USeq12	2.51437	1.52928e-06	8.08334e-06	Root0Pi_vs_Agar0Pi
USeq13	4.74241	3.14003e-11	3.87271e-10	Root0Pi_vs_Agar0Pi
USeq14	-0.00949322	0.999169	NA	Root0Pi_vs_Agar0Pi
USeq15	-3.62402	4.45211e-06	1.81435e-05	Root0Pi_vs_Agar0Pi
USeq16	-0.214988	0.49507	0.638096	Root0Pi_vs_Agar0Pi
USeq17	0.175165	0.93096	NA	Root0Pi_vs_Agar0Pi
USeq18	-1.19617	0.743367	NA	Root0Pi_vs_Agar0Pi
USeq19	3.23605	8.78555e-15	2.1671e-13	Root0Pi_vs_Agar0Pi
USeq20	-1.178	0.000813114	0.00214894	Root0Pi_vs_Agar0Pi
USeq21	0	1	NA	Root0Pi_vs_Agar0Pi
USeq23	0.0589	0.932472	0.950483	Root0Pi_vs_Agar0Pi
USeq24	0	1	NA	Root0Pi_vs_Agar0Pi
USeq26	-0.811486	0.835215	NA	Root0Pi_vs_Agar0Pi
USeq27	-0.694079	0.939311	NA	Root0Pi_vs_Agar0Pi
USeq28	0	1	NA	Root0Pi_vs_Agar0Pi
USeq3	0.715159	0.104013	0.175906	Root0Pi_vs_Agar0Pi
USeq30	1.27235	9.40396e-05	0.000302562	Root0Pi_vs_Agar0Pi
USeq31	1.75665	0.0452187	0.0880575	Root0Pi_vs_Agar0Pi
USeq32	3.05352	6.64695e-13	1.22969e-11	Root0Pi_vs_Agar0Pi
USeq33	-1.09719	0.601571	NA	Root0Pi_vs_Agar0Pi
USeq34	0.436932	0.153991	0.242454	Root0Pi_vs_Agar0Pi
USeq35	2.05279	0.00267493	0.00659817	Root0Pi_vs_Agar0Pi
USeq36	2.92384	1.75519e-07	1.18077e-06	Root0Pi_vs_Agar0Pi
USeq37	0.523708	0.811655	0.889955	Root0Pi_vs_Agar0Pi
USeq38	0	1	NA	Root0Pi_vs_Agar0Pi
USeq39	-0.381988	0.0525605	0.0981137	Root0Pi_vs_Agar0Pi
USeq4	-1.72214	4.63958e-08	3.81476e-07	Root0Pi_vs_Agar0Pi
USeq40	-0.908082	0.029333	0.0596463	Root0Pi_vs_Agar0Pi
USeq42	1.16611	1.0823e-07	8.00899e-07	Root0Pi_vs_Agar0Pi
USeq43	-1.13881	0.739094	NA	Root0Pi_vs_Agar0Pi
USeq44	-2.74267	0.352219	NA	Root0Pi_vs_Agar0Pi
USeq45	0	1	NA	Root0Pi_vs_Agar0Pi
USeq46	0	1	NA	Root0Pi_vs_Agar0Pi
USeq47	-1.44751	0.00721788	0.0152607	Root0Pi_vs_Agar0Pi
USeq48	0.974396	0.00344509	0.00796677	Root0Pi_vs_Agar0Pi
USeq49	-1.15169	0.899541	NA	Root0Pi_vs_Agar0Pi
USeq5	0	1	NA	Root0Pi_vs_Agar0Pi
USeq50	-0.279217	0.709941	0.808241	Root0Pi_vs_Agar0Pi
USeq51	-1.43065	0.00115558	0.00294871	Root0Pi_vs_Agar0Pi
USeq52	-2.01853	7.75077e-05	0.00027192	Root0Pi_vs_Agar0Pi
USeq53	0.698374	0.0298231	0.0596463	Root0Pi_vs_Agar0Pi
USeq54	0	1	NA	Root0Pi_vs_Agar0Pi
USeq55	1.40612	0.000802727	0.00214894	Root0Pi_vs_Agar0Pi
USeq56	-1.07519	0.86643	NA	Root0Pi_vs_Agar0Pi
USeq57	-1.66952	0.8548	NA	Root0Pi_vs_Agar0Pi
USeq58	0.276458	0.973318	NA	Root0Pi_vs_Agar0Pi
USeq59	-0.277046	0.542636	0.669251	Root0Pi_vs_Agar0Pi
USeq6	0	1	NA	Root0Pi_vs_Agar0Pi
USeq60	-3.12367	4.85244e-12	7.18161e-11	Root0Pi_vs_Agar0Pi
USeq61	-0.509001	0.569359	0.679558	Root0Pi_vs_Agar0Pi
USeq62	-0.593168	0.948111	NA	Root0Pi_vs_Agar0Pi
USeq64	1.69939	0.000454684	0.0012941	Root0Pi_vs_Agar0Pi
USeq65	1.29771	0.0551981	0.0996258	Root0Pi_vs_Agar0Pi
USeq66	-2.01602	0.00295926	0.00706405	Root0Pi_vs_Agar0Pi
USeq67	1.5038	0.000138283	0.000426371	Root0Pi_vs_Agar0Pi
USeq68	0.980551	0.139384	0.22921	Root0Pi_vs_Agar0Pi
USeq69	3.09331	2.03032e-06	1.00163e-05	Root0Pi_vs_Agar0Pi
USeq7	-1.23932	0.00448705	0.0100619	Root0Pi_vs_Agar0Pi
USeq70	0	1	NA	Root0Pi_vs_Agar0Pi
USeq71	-0.310751	0.209194	0.297699	Root0Pi_vs_Agar0Pi
USeq72	-1.91956	2.85907e-06	1.24454e-05	Root0Pi_vs_Agar0Pi
USeq73	-0.0961853	0.946375	NA	Root0Pi_vs_Agar0Pi
USeq74	-1.10284	0.562148	NA	Root0Pi_vs_Agar0Pi
USeq75	-3.99401	8.40867e-09	7.77802e-08	Root0Pi_vs_Agar0Pi
USeq76	3.43306	3.81369e-15	1.41107e-13	Root0Pi_vs_Agar0Pi
USeq77	0	1	NA	Root0Pi_vs_Agar0Pi
USeq78	-1.09561	0.647464	NA	Root0Pi_vs_Agar0Pi
USeq79	0.100672	0.776591	0.870723	Root0Pi_vs_Agar0Pi
USeq8	0.802565	0.203245	0.297699	Root0Pi_vs_Agar0Pi
USeq80	-0.917384	0.104593	0.175906	Root0Pi_vs_Agar0Pi
USeq81	-2.23946	2.15665e-10	2.27988e-09	Root0Pi_vs_Agar0Pi
USeq82	-3.21501	2.25645e-17	1.66977e-15	Root0Pi_vs_Agar0Pi
USeq83	-0.94766	0.500129	0.638096	Root0Pi_vs_Agar0Pi
USeq84	-0.536428	0.0530344	0.0981137	Root0Pi_vs_Agar0Pi
USeq85	1.2405	0.242152	NA	Root0Pi_vs_Agar0Pi
USeq86	1.05612	0.000435039	0.00128771	Root0Pi_vs_Agar0Pi
USeq87	-0.0826782	0.817796	0.889955	Root0Pi_vs_Agar0Pi
USeq88	1.06284	0.380169	0.5115	Root0Pi_vs_Agar0Pi
USeq89	-1.69274	0.852793	NA	Root0Pi_vs_Agar0Pi
USeq9	-2.25263	2.77631e-07	1.58036e-06	Root0Pi_vs_Agar0Pi
USeq90	0.338157	0.621774	0.718927	Root0Pi_vs_Agar0Pi
USeq92	0.834831	0.187387	0.282992	Root0Pi_vs_Agar0Pi
USeq93	1.47706	0.230405	NA	Root0Pi_vs_Agar0Pi
USeq94	-2.43897	0.692566	NA	Root0Pi_vs_Agar0Pi
USeq95	0	1	NA	Root0Pi_vs_Agar0Pi
USeq96	-4.64834	4.47525e-05	0.000165584	Root0Pi_vs_Agar0Pi
USeq97	-0.530962	0.179933	0.277397	Root0Pi_vs_Agar0Pi
OTU_125	-1.87168	0.0596234	0.105051	Root0Pi_vs_Agar0Pi
OTU_102	0	1	NA	Root0Pi_vs_Agar0Pi
OTU_77	0	1	NA	Root0Pi_vs_Agar0Pi
OTU_45	0	1	NA	Root0Pi_vs_Agar0Pi
OTU_254	0	1	NA	Root0Pi_vs_Agar0Pi
OTU_142	0	1	NA	Root0Pi_vs_Agar0Pi
OTU_63	-1.13665	0.900854	NA	Root0Pi_vs_Agar0Pi
OTU_41	0	1	NA	Root0Pi_vs_Agar0Pi
OTU_55	0.362411	0.896981	0.950483	Root0Pi_vs_Agar0Pi
OTU_219	-1.1312	0.90133	NA	Root0Pi_vs_Agar0Pi
OTU_117	0	1	NA	Root0Pi_vs_Agar0Pi
OTU_29	0	1	NA	Root0Pi_vs_Agar0Pi
OTU_34	-1.12397	0.901965	NA	Root0Pi_vs_Agar0Pi
OTU_61	0	1	NA	Root0Pi_vs_Agar0Pi
OTU_22	0	1	NA	Root0Pi_vs_Agar0Pi
OTU_26	0	1	NA	Root0Pi_vs_Agar0Pi
OTU_177	0	1	NA	Root0Pi_vs_Agar0Pi
OTU_9	0	NA	NA	Root0Pi_vs_Agar0Pi
OTU_25	0	1	NA	Root0Pi_vs_Agar0Pi
OTU_3	0	1	NA	Root0Pi_vs_Agar0Pi
OTU_115	-0.811891	0.474993	0.627669	Root0Pi_vs_Agar0Pi
OTU_119	0	1	NA	Root0Pi_vs_Agar0Pi
OTU_35	0	1	NA	Root0Pi_vs_Agar0Pi
OTU_15	-2.36183	0.604284	NA	Root0Pi_vs_Agar0Pi
OTU_99	0	1	NA	Root0Pi_vs_Agar0Pi
OTU_27	0	1	NA	Root0Pi_vs_Agar0Pi
OTU_192	0	1	NA	Root0Pi_vs_Agar0Pi
OTU_147	0	1	NA	Root0Pi_vs_Agar0Pi
OTU_53	0	1	NA	Root0Pi_vs_Agar0Pi
OTU_11	-0.186417	0.960559	NA	Root0Pi_vs_Agar0Pi
OTU_250	0	1	NA	Root0Pi_vs_Agar0Pi
OTU_90	-1.49754	0.208234	0.297699	Root0Pi_vs_Agar0Pi
OTU_30	0	1	NA	Root0Pi_vs_Agar0Pi
OTU_39	0	1	NA	Root0Pi_vs_Agar0Pi
OTU_181	0	1	NA	Root0Pi_vs_Agar0Pi
OTU_69	0	1	NA	Root0Pi_vs_Agar0Pi
OTU_92	-3.89371	0.198365	NA	Root0Pi_vs_Agar0Pi
OTU_153	0	1	NA	Root0Pi_vs_Agar0Pi
OTU_109	0	1	NA	Root0Pi_vs_Agar0Pi
OTU_38	0	1	NA	Root0Pi_vs_Agar0Pi
OTU_72	0	1	NA	Root0Pi_vs_Agar0Pi
OTU_188	0	1	NA	Root0Pi_vs_Agar0Pi
OTU_33	-3.18139	8.0841e-05	0.00027192	Root0Pi_vs_Agar0Pi
OTU_81	0	1	NA	Root0Pi_vs_Agar0Pi
OTU_98	0	1	NA	Root0Pi_vs_Agar0Pi
OTU_154	-0.684247	0.530159	0.664945	Root0Pi_vs_Agar0Pi
OTU_6	1.67531	0.143833	0.231383	Root0Pi_vs_Agar0Pi
OTU_20	0	1	NA	Root0Pi_vs_Agar0Pi
OTU_127	0	1	NA	Root0Pi_vs_Agar0Pi
OTU_1	-2.97021	2.35854e-07	1.45444e-06	Root0Pi_vs_Agar0Pi
OTU_129	0	1	NA	Root0Pi_vs_Agar0Pi
OTU_42	0	1	NA	Root0Pi_vs_Agar0Pi
OTU_14	0.0546069	0.937639	0.950483	Root0Pi_vs_Agar0Pi
OTU_8	-0.369102	0.909349	0.950483	Root0Pi_vs_Agar0Pi
OTU_7	0	1	NA	Root0Pi_vs_Agar0Pi
OTU_2	-1.28053	0.601354	0.706352	Root0Pi_vs_Agar0Pi
OTU_62	0	1	NA	Root0Pi_vs_Agar0Pi
OTU_101	0	1	NA	Root0Pi_vs_Agar0Pi
OTU_87	0	1	NA	Root0Pi_vs_Agar0Pi
OTU_75	-1.10402	0.329514	0.451556	Root0Pi_vs_Agar0Pi
OTU_5	-0.177415	0.952241	0.952241	Root0Pi_vs_Agar0Pi
OTU_31	0	1	NA	Root0Pi_vs_Agar0Pi
OTU_44	0	1	NA	Root0Pi_vs_Agar0Pi
OTU_71	-2.2894	0.80185	NA	Root0Pi_vs_Agar0Pi
OTU_4	1.33053	0.568259	0.679558	Root0Pi_vs_Agar0Pi
OTU_28	0	1	NA	Root0Pi_vs_Agar0Pi
OTU_17	-2.37857	0.794286	NA	Root0Pi_vs_Agar0Pi
OTU_256	-2.28887	0.801895	NA	Root0Pi_vs_Agar0Pi
OTU_19	0	1	NA	Root0Pi_vs_Agar0Pi
OTU_50	0	1	NA	Root0Pi_vs_Agar0Pi
OTU_12	0.390975	0.915962	0.950483	Root0Pi_vs_Agar0Pi
OTU_21	-0.686546	0.890841	NA	Root0Pi_vs_Agar0Pi
OTU_18	0	1	NA	Root0Pi_vs_Agar0Pi
OTU_16	5.5394	2.30548e-06	1.06628e-05	Root0Pi_vs_Agar0Pi
OTU_118	0	1	NA	Root0Pi_vs_Agar0Pi
OTU_23	-0.751097	0.934316	NA	Root0Pi_vs_Agar0Pi
OTU_68	0	1	NA	Root0Pi_vs_Agar0Pi
OTU_49	0	1	NA	Root0Pi_vs_Agar0Pi
OTU_10	0	1	NA	Root0Pi_vs_Agar0Pi
USeq1	-0.403705	0.147867	0.253486	Root10Pi_vs_Agar10Pi
USeq10	4.63786	3.19321e-08	2.04365e-07	Root10Pi_vs_Agar10Pi
USeq11	-3.02534	5.20495e-05	0.000208198	Root10Pi_vs_Agar10Pi
USeq12	2.21683	4.52605e-06	2.1725e-05	Root10Pi_vs_Agar10Pi
USeq13	2.2522	0.00119027	0.0034626	Root10Pi_vs_Agar10Pi
USeq14	-2.62418	0.762741	NA	Root10Pi_vs_Agar10Pi
USeq15	-4.52807	2.08203e-09	1.5375e-08	Root10Pi_vs_Agar10Pi
USeq16	-1.3421	4.80295e-06	2.19564e-05	Root10Pi_vs_Agar10Pi
USeq17	0.00138109	0.999422	1	Root10Pi_vs_Agar10Pi
USeq18	1.11486	0.745891	NA	Root10Pi_vs_Agar10Pi
USeq19	2.57414	1.82573e-11	1.7527e-10	Root10Pi_vs_Agar10Pi
USeq20	-0.38076	0.257163	0.408585	Root10Pi_vs_Agar10Pi
USeq21	0	1	NA	Root10Pi_vs_Agar10Pi
USeq23	0.792146	0.259622	0.408585	Root10Pi_vs_Agar10Pi
USeq24	-1.02165	0.906471	NA	Root10Pi_vs_Agar10Pi
USeq26	-0.466024	0.900199	1	Root10Pi_vs_Agar10Pi
USeq27	-1.06998	0.902059	NA	Root10Pi_vs_Agar10Pi
USeq28	-2.08064	0.810853	NA	Root10Pi_vs_Agar10Pi
USeq3	0.112605	0.798028	0.912033	Root10Pi_vs_Agar10Pi
USeq30	0.757589	0.0135297	0.0295194	Root10Pi_vs_Agar10Pi
USeq31	2.30042	0.0101351	0.0226272	Root10Pi_vs_Agar10Pi
USeq32	2.45811	2.79349e-11	2.43795e-10	Root10Pi_vs_Agar10Pi
USeq33	-0.968832	0.630738	0.840984	Root10Pi_vs_Agar10Pi
USeq34	1.50458	3.67806e-07	1.96163e-06	Root10Pi_vs_Agar10Pi
USeq35	1.42451	0.0167998	0.0358397	Root10Pi_vs_Agar10Pi
USeq36	4.68654	7.36934e-12	7.86063e-11	Root10Pi_vs_Agar10Pi
USeq37	4.58017	0.0235093	0.0490629	Root10Pi_vs_Agar10Pi
USeq38	0	1	NA	Root10Pi_vs_Agar10Pi
USeq39	-0.0766341	0.683444	0.841162	Root10Pi_vs_Agar10Pi
USeq4	-0.87718	0.00379548	0.00934271	Root10Pi_vs_Agar10Pi
USeq40	-1.34072	0.000782848	0.00234854	Root10Pi_vs_Agar10Pi
USeq42	1.99038	2.55419e-20	1.22601e-18	Root10Pi_vs_Agar10Pi
USeq43	-0.617423	0.85059	NA	Root10Pi_vs_Agar10Pi
USeq44	-0.966577	0.7189	0.8736	Root10Pi_vs_Agar10Pi
USeq45	-2.09292	0.809753	NA	Root10Pi_vs_Agar10Pi
USeq46	0	1	NA	Root10Pi_vs_Agar10Pi
USeq47	-0.229664	0.674973	0.841162	Root10Pi_vs_Agar10Pi
USeq48	1.19392	0.000137109	0.0005265	Root10Pi_vs_Agar10Pi
USeq49	-0.610142	0.944036	NA	Root10Pi_vs_Agar10Pi
USeq5	0	1	NA	Root10Pi_vs_Agar10Pi
USeq50	1.09115	0.15053	0.253523	Root10Pi_vs_Agar10Pi
USeq51	-1.79847	1.91502e-05	7.99313e-05	Root10Pi_vs_Agar10Pi
USeq52	-1.01173	0.0387948	0.0760061	Root10Pi_vs_Agar10Pi
USeq53	1.43063	6.26983e-06	2.73593e-05	Root10Pi_vs_Agar10Pi
USeq54	0	1	NA	Root10Pi_vs_Agar10Pi
USeq55	1.4982	0.000169518	0.00060273	Root10Pi_vs_Agar10Pi
USeq56	0.0838423	0.989001	NA	Root10Pi_vs_Agar10Pi
USeq57	-1.03164	0.905564	NA	Root10Pi_vs_Agar10Pi
USeq58	-1.41011	0.858041	NA	Root10Pi_vs_Agar10Pi
USeq59	-0.137391	0.751133	0.879376	Root10Pi_vs_Agar10Pi
USeq6	0	1	NA	Root10Pi_vs_Agar10Pi
USeq60	-3.46872	1.34708e-15	2.94425e-14	Root10Pi_vs_Agar10Pi
USeq61	-2.37141	0.00593672	0.0139006	Root10Pi_vs_Agar10Pi
USeq62	-1.40871	0.871261	NA	Root10Pi_vs_Agar10Pi
USeq64	1.54159	0.000556748	0.00178159	Root10Pi_vs_Agar10Pi
USeq65	2.01011	0.00132099	0.00372984	Root10Pi_vs_Agar10Pi
USeq66	-1.61793	0.00271952	0.00714159	Root10Pi_vs_Agar10Pi
USeq67	2.2646	1.17852e-08	8.08127e-08	Root10Pi_vs_Agar10Pi
USeq68	2.37563	0.000184489	0.000632535	Root10Pi_vs_Agar10Pi
USeq69	3.06368	1.28058e-07	7.23149e-07	Root10Pi_vs_Agar10Pi
USeq7	0.302417	0.578492	0.793138	Root10Pi_vs_Agar10Pi
USeq70	0	1	NA	Root10Pi_vs_Agar10Pi
USeq71	-0.786612	0.000642709	0.00199032	Root10Pi_vs_Agar10Pi
USeq72	-2.79438	7.20644e-13	8.64772e-12	Root10Pi_vs_Agar10Pi
USeq73	1.20571	0.348961	0.523441	Root10Pi_vs_Agar10Pi
USeq74	0.447371	0.794352	0.912033	Root10Pi_vs_Agar10Pi
USeq75	-2.44209	0.000157364	0.000581038	Root10Pi_vs_Agar10Pi
USeq76	2.91469	2.68168e-13	4.29068e-12	Root10Pi_vs_Agar10Pi
USeq77	-0.58104	0.946674	NA	Root10Pi_vs_Agar10Pi
USeq78	-0.999806	0.660039	0.841162	Root10Pi_vs_Agar10Pi
USeq79	-0.0161826	0.961395	1	Root10Pi_vs_Agar10Pi
USeq8	2.30343	0.00856361	0.019574	Root10Pi_vs_Agar10Pi
USeq80	-1.59083	0.00275249	0.00714159	Root10Pi_vs_Agar10Pi
USeq81	-2.77494	7.00527e-17	2.24169e-15	Root10Pi_vs_Agar10Pi
USeq82	-3.58717	5.15139e-23	4.94534e-21	Root10Pi_vs_Agar10Pi
USeq83	-3.38146	0.00578564	0.0138855	Root10Pi_vs_Agar10Pi
USeq84	-0.419118	0.112605	0.196546	Root10Pi_vs_Agar10Pi
USeq85	2.28271	0.0287694	0.0587631	Root10Pi_vs_Agar10Pi
USeq86	2.22998	3.62087e-13	4.96577e-12	Root10Pi_vs_Agar10Pi
USeq87	-1.77539	1.15577e-07	6.93463e-07	Root10Pi_vs_Agar10Pi
USeq88	4.06345	0.000487275	0.00161305	Root10Pi_vs_Agar10Pi
USeq89	-2.06314	0.812422	NA	Root10Pi_vs_Agar10Pi
USeq9	-2.45143	8.08622e-10	6.46898e-09	Root10Pi_vs_Agar10Pi
USeq90	1.3323	0.0598078	0.110414	Root10Pi_vs_Agar10Pi
USeq92	1.88246	0.00190845	0.00523462	Root10Pi_vs_Agar10Pi
USeq93	2.43918	0.0346383	0.0692766	Root10Pi_vs_Agar10Pi
USeq94	-2.3707	0.686042	NA	Root10Pi_vs_Agar10Pi
USeq95	0	1	NA	Root10Pi_vs_Agar10Pi
USeq96	-4.76771	2.34715e-06	1.18593e-05	Root10Pi_vs_Agar10Pi
USeq97	0.124379	0.750358	0.879376	Root10Pi_vs_Agar10Pi
OTU_125	-0.597278	0.502655	0.722964	Root10Pi_vs_Agar10Pi
OTU_102	0	1	NA	Root10Pi_vs_Agar10Pi
OTU_77	-1.01058	0.907477	NA	Root10Pi_vs_Agar10Pi
OTU_45	0	1	NA	Root10Pi_vs_Agar10Pi
OTU_254	0	1	NA	Root10Pi_vs_Agar10Pi
OTU_142	0	1	NA	Root10Pi_vs_Agar10Pi
OTU_63	-1.0486	0.904013	NA	Root10Pi_vs_Agar10Pi
OTU_41	-0.613568	0.943721	NA	Root10Pi_vs_Agar10Pi
OTU_55	1.12848	0.669254	0.841162	Root10Pi_vs_Agar10Pi
OTU_219	0	1	NA	Root10Pi_vs_Agar10Pi
OTU_117	0	1	NA	Root10Pi_vs_Agar10Pi
OTU_29	0	1	NA	Root10Pi_vs_Agar10Pi
OTU_34	0	1	NA	Root10Pi_vs_Agar10Pi
OTU_61	0	1	NA	Root10Pi_vs_Agar10Pi
OTU_22	-0.467857	0.952707	1	Root10Pi_vs_Agar10Pi
OTU_26	-0.3412	0.968677	NA	Root10Pi_vs_Agar10Pi
OTU_177	0	1	1	Root10Pi_vs_Agar10Pi
OTU_9	0	NA	NA	Root10Pi_vs_Agar10Pi
OTU_25	0	1	NA	Root10Pi_vs_Agar10Pi
OTU_3	0.04413	0.99569	1	Root10Pi_vs_Agar10Pi
OTU_115	0.989894	0.33995	0.518019	Root10Pi_vs_Agar10Pi
OTU_119	0	1	NA	Root10Pi_vs_Agar10Pi
OTU_35	0	1	NA	Root10Pi_vs_Agar10Pi
OTU_15	0.0935865	0.98274	1	Root10Pi_vs_Agar10Pi
OTU_99	0	1	NA	Root10Pi_vs_Agar10Pi
OTU_27	0	1	NA	Root10Pi_vs_Agar10Pi
OTU_192	0	1	NA	Root10Pi_vs_Agar10Pi
OTU_147	0	1	NA	Root10Pi_vs_Agar10Pi
OTU_53	0	1	NA	Root10Pi_vs_Agar10Pi
OTU_11	1.94384	0.586591	0.793138	Root10Pi_vs_Agar10Pi
OTU_250	-1.03164	0.905564	NA	Root10Pi_vs_Agar10Pi
OTU_90	-1.82665	0.0720633	0.128113	Root10Pi_vs_Agar10Pi
OTU_30	0	1	1	Root10Pi_vs_Agar10Pi
OTU_39	0	1	NA	Root10Pi_vs_Agar10Pi
OTU_181	-0.482219	0.955752	NA	Root10Pi_vs_Agar10Pi
OTU_69	0	1	NA	Root10Pi_vs_Agar10Pi
OTU_92	-2.58561	0.376095	0.555464	Root10Pi_vs_Agar10Pi
OTU_153	0	1	NA	Root10Pi_vs_Agar10Pi
OTU_109	0	1	NA	Root10Pi_vs_Agar10Pi
OTU_38	-1.02545	0.906126	NA	Root10Pi_vs_Agar10Pi
OTU_72	0	1	NA	Root10Pi_vs_Agar10Pi
OTU_188	-1.04569	0.904279	NA	Root10Pi_vs_Agar10Pi
OTU_33	-2.09308	0.00314916	0.00795578	Root10Pi_vs_Agar10Pi
OTU_81	0	1	NA	Root10Pi_vs_Agar10Pi
OTU_98	-1.0165	0.906939	NA	Root10Pi_vs_Agar10Pi
OTU_154	-1.78245	0.071455	0.128113	Root10Pi_vs_Agar10Pi
OTU_6	-0.359701	0.738962	0.879376	Root10Pi_vs_Agar10Pi
OTU_20	-1.03167	0.65993	0.841162	Root10Pi_vs_Agar10Pi
OTU_127	0	1	NA	Root10Pi_vs_Agar10Pi
OTU_1	-4.48902	1.53346e-15	2.94425e-14	Root10Pi_vs_Agar10Pi
OTU_129	-1.68475	0.314422	0.486848	Root10Pi_vs_Agar10Pi
OTU_42	0	1	NA	Root10Pi_vs_Agar10Pi
OTU_14	0.305516	0.657297	0.841162	Root10Pi_vs_Agar10Pi
OTU_8	1.70019	0.57657	0.793138	Root10Pi_vs_Agar10Pi
OTU_7	0	1	1	Root10Pi_vs_Agar10Pi
OTU_2	4.53493	0.0526202	0.0990497	Root10Pi_vs_Agar10Pi
OTU_62	0	1	NA	Root10Pi_vs_Agar10Pi
OTU_101	-2.06739	0.812041	NA	Root10Pi_vs_Agar10Pi
OTU_87	0	1	NA	Root10Pi_vs_Agar10Pi
OTU_75	0.657791	0.505543	0.722964	Root10Pi_vs_Agar10Pi
OTU_5	3.1843	0.249141	0.405381	Root10Pi_vs_Agar10Pi
OTU_31	0.274604	0.974774	NA	Root10Pi_vs_Agar10Pi
OTU_44	0	1	NA	Root10Pi_vs_Agar10Pi
OTU_71	0	1	NA	Root10Pi_vs_Agar10Pi
OTU_4	4.44797	0.0409477	0.0786195	Root10Pi_vs_Agar10Pi
OTU_28	-1.00414	0.908062	NA	Root10Pi_vs_Agar10Pi
OTU_17	-2.11191	0.808053	NA	Root10Pi_vs_Agar10Pi
OTU_256	0	1	NA	Root10Pi_vs_Agar10Pi
OTU_19	-1.04525	0.904319	NA	Root10Pi_vs_Agar10Pi
OTU_50	0	1	1	Root10Pi_vs_Agar10Pi
OTU_12	2.29984	0.5121	0.722964	Root10Pi_vs_Agar10Pi
OTU_21	-0.100901	0.983117	1	Root10Pi_vs_Agar10Pi
OTU_18	0	1	NA	Root10Pi_vs_Agar10Pi
OTU_16	1.61955	0.173326	0.286884	Root10Pi_vs_Agar10Pi
OTU_118	0	1	NA	Root10Pi_vs_Agar10Pi
OTU_23	-1.00687	0.907787	NA	Root10Pi_vs_Agar10Pi
OTU_68	0	1	NA	Root10Pi_vs_Agar10Pi
OTU_49	0	1	NA	Root10Pi_vs_Agar10Pi
OTU_10	-0.768567	0.929528	1	Root10Pi_vs_Agar10Pi
USeq1	-0.833601	0.0025086	0.00805794	Root30Pi_vs_Agar30Pi
USeq10	5.06275	1.03049e-07	6.42538e-07	Root30Pi_vs_Agar30Pi
USeq11	-2.15613	0.00289146	0.00901456	Root30Pi_vs_Agar30Pi
USeq12	3.62262	1.87705e-14	4.9742e-13	Root30Pi_vs_Agar30Pi
USeq13	2.28131	0.00167683	0.00645665	Root30Pi_vs_Agar30Pi
USeq14	-0.149361	0.986293	1	Root30Pi_vs_Agar30Pi
USeq15	-3.00401	2.37113e-05	0.000119685	Root30Pi_vs_Agar30Pi
USeq16	-1.96465	3.06748e-11	4.0644e-10	Root30Pi_vs_Agar30Pi
USeq17	-0.180987	0.92749	1	Root30Pi_vs_Agar30Pi
USeq18	-0.653099	0.851554	1	Root30Pi_vs_Agar30Pi
USeq19	2.83452	7.0712e-14	1.24925e-12	Root30Pi_vs_Agar30Pi
USeq20	0.538906	0.107524	0.207228	Root30Pi_vs_Agar30Pi
USeq21	-0.155045	0.985775	NA	Root30Pi_vs_Agar30Pi
USeq23	1.6475	0.0333354	0.075182	Root30Pi_vs_Agar30Pi
USeq24	0	1	NA	Root30Pi_vs_Agar30Pi
USeq26	0.600403	0.872338	1	Root30Pi_vs_Agar30Pi
USeq27	0.303694	0.972109	NA	Root30Pi_vs_Agar30Pi
USeq28	-1.07848	0.901284	NA	Root30Pi_vs_Agar30Pi
USeq3	-0.582181	0.16493	0.2866	Root30Pi_vs_Agar30Pi
USeq30	-0.497846	0.101573	0.199383	Root30Pi_vs_Agar30Pi
USeq31	3.17923	0.00213291	0.00720088	Root30Pi_vs_Agar30Pi
USeq32	2.20947	4.1767e-09	3.16236e-08	Root30Pi_vs_Agar30Pi
USeq33	-0.0374893	0.985221	1	Root30Pi_vs_Agar30Pi
USeq34	1.93504	1.76405e-10	1.86989e-09	Root30Pi_vs_Agar30Pi
USeq35	1.72097	0.00440003	0.0129557	Root30Pi_vs_Agar30Pi
USeq36	4.24278	8.45669e-13	1.28058e-11	Root30Pi_vs_Agar30Pi
USeq37	4.91244	0.0162046	0.0399463	Root30Pi_vs_Agar30Pi
USeq38	0	1	NA	Root30Pi_vs_Agar30Pi
USeq39	0.253908	0.176336	0.301477	Root30Pi_vs_Agar30Pi
USeq4	0.237361	0.433504	0.647204	Root30Pi_vs_Agar30Pi
USeq40	-0.264157	0.514861	0.747607	Root30Pi_vs_Agar30Pi
USeq42	1.9873	3.569e-20	3.78314e-18	Root30Pi_vs_Agar30Pi
USeq43	-1.08185	0.74168	0.947206	Root30Pi_vs_Agar30Pi
USeq44	0.0188829	0.994542	1	Root30Pi_vs_Agar30Pi
USeq45	0	1	NA	Root30Pi_vs_Agar30Pi
USeq46	0	1	NA	Root30Pi_vs_Agar30Pi
USeq47	2.04175	0.00107201	0.0043705	Root30Pi_vs_Agar30Pi
USeq48	1.8452	1.535e-09	1.31523e-08	Root30Pi_vs_Agar30Pi
USeq49	-0.155045	0.985775	NA	Root30Pi_vs_Agar30Pi
USeq5	-0.847691	0.922263	NA	Root30Pi_vs_Agar30Pi
USeq50	2.72759	0.00624636	0.0174241	Root30Pi_vs_Agar30Pi
USeq51	-1.05732	0.0121649	0.0307019	Root30Pi_vs_Agar30Pi
USeq52	3.01896	1.90554e-06	1.06309e-05	Root30Pi_vs_Agar30Pi
USeq53	1.92707	1.61302e-09	1.31523e-08	Root30Pi_vs_Agar30Pi
USeq54	0	1	NA	Root30Pi_vs_Agar30Pi
USeq55	1.13859	0.00194772	0.00710601	Root30Pi_vs_Agar30Pi
USeq56	-0.18435	0.975833	1	Root30Pi_vs_Agar30Pi
USeq57	-0.902288	0.917302	NA	Root30Pi_vs_Agar30Pi
USeq58	-0.0382464	0.996131	1	Root30Pi_vs_Agar30Pi
USeq59	-0.351005	0.417733	0.632567	Root30Pi_vs_Agar30Pi
USeq6	0	1	NA	Root30Pi_vs_Agar30Pi
USeq60	-1.33842	0.00170553	0.00645665	Root30Pi_vs_Agar30Pi
USeq61	-1.061	0.158094	0.2793	Root30Pi_vs_Agar30Pi
USeq62	-0.155045	0.985775	NA	Root30Pi_vs_Agar30Pi
USeq64	2.5512	7.4375e-09	4.92734e-08	Root30Pi_vs_Agar30Pi
USeq65	1.8808	0.00201114	0.00710601	Root30Pi_vs_Agar30Pi
USeq66	-0.259388	0.637998	0.88984	Root30Pi_vs_Agar30Pi
USeq67	0.680518	0.0645028	0.136746	Root30Pi_vs_Agar30Pi
USeq68	1.33405	0.0197735	0.047636	Root30Pi_vs_Agar30Pi
USeq69	4.55142	9.10558e-16	3.2173e-14	Root30Pi_vs_Agar30Pi
USeq7	0.893388	0.0241324	0.0568453	Root30Pi_vs_Agar30Pi
USeq70	0	1	NA	Root30Pi_vs_Agar30Pi
USeq71	0.322941	0.156429	0.2793	Root30Pi_vs_Agar30Pi
USeq72	-2.42554	7.92991e-11	9.33968e-10	Root30Pi_vs_Agar30Pi
USeq73	1.04841	0.381113	0.61209	Root30Pi_vs_Agar30Pi
USeq74	0.698169	0.684846	0.922993	Root30Pi_vs_Agar30Pi
USeq75	0.97164	0.145631	0.266154	Root30Pi_vs_Agar30Pi
USeq76	2.92443	4.19014e-14	8.88309e-13	Root30Pi_vs_Agar30Pi
USeq77	1.2868	0.882163	NA	Root30Pi_vs_Agar30Pi
USeq78	0.856946	0.70732	0.93001	Root30Pi_vs_Agar30Pi
USeq79	1.1249	0.000968802	0.00410772	Root30Pi_vs_Agar30Pi
USeq8	2.92131	0.000746444	0.0032968	Root30Pi_vs_Agar30Pi
USeq80	-0.701311	0.188495	0.31715	Root30Pi_vs_Agar30Pi
USeq81	-2.04959	2.17934e-10	2.10009e-09	Root30Pi_vs_Agar30Pi
USeq82	-1.53458	1.90373e-05	0.000100898	Root30Pi_vs_Agar30Pi
USeq83	1.66663	0.0880749	0.183058	Root30Pi_vs_Agar30Pi
USeq84	-0.439456	0.0961191	0.195434	Root30Pi_vs_Agar30Pi
USeq85	3.04191	0.00520725	0.0149181	Root30Pi_vs_Agar30Pi
USeq86	2.61546	6.1966e-17	3.2842e-15	Root30Pi_vs_Agar30Pi
USeq87	-1.94273	4.67071e-09	3.30064e-08	Root30Pi_vs_Agar30Pi
USeq88	2.58112	0.0313598	0.072264	Root30Pi_vs_Agar30Pi
USeq89	-0.102184	0.990623	NA	Root30Pi_vs_Agar30Pi
USeq9	-0.313004	0.40901	0.632567	Root30Pi_vs_Agar30Pi
USeq90	1.7557	0.00997485	0.0264333	Root30Pi_vs_Agar30Pi
USeq92	1.77112	0.00436801	0.0129557	Root30Pi_vs_Agar30Pi
USeq93	2.40561	0.0447146	0.0977725	Root30Pi_vs_Agar30Pi
USeq94	-0.0931698	0.987351	1	Root30Pi_vs_Agar30Pi
USeq95	-0.155045	0.985775	NA	Root30Pi_vs_Agar30Pi
USeq96	-3.53663	1.47354e-07	8.67751e-07	Root30Pi_vs_Agar30Pi
USeq97	0.145607	0.710668	0.93001	Root30Pi_vs_Agar30Pi
OTU_125	-1.5366	0.0451967	0.0977725	Root30Pi_vs_Agar30Pi
OTU_102	0	1	NA	Root30Pi_vs_Agar30Pi
OTU_77	0	1	NA	Root30Pi_vs_Agar30Pi
OTU_45	0	1	NA	Root30Pi_vs_Agar30Pi
OTU_254	0	1	NA	Root30Pi_vs_Agar30Pi
OTU_142	-2.67828	0.757666	NA	Root30Pi_vs_Agar30Pi
OTU_63	0	1	NA	Root30Pi_vs_Agar30Pi
OTU_41	0	1	NA	Root30Pi_vs_Agar30Pi
OTU_55	-1.36272	0.61576	0.882034	Root30Pi_vs_Agar30Pi
OTU_219	0	1	NA	Root30Pi_vs_Agar30Pi
OTU_117	0	1	NA	Root30Pi_vs_Agar30Pi
OTU_29	0	1	NA	Root30Pi_vs_Agar30Pi
OTU_34	0	1	NA	Root30Pi_vs_Agar30Pi
OTU_61	0	1	NA	Root30Pi_vs_Agar30Pi
OTU_22	-1.47779	0.851375	1	Root30Pi_vs_Agar30Pi
OTU_26	-1.16632	0.893289	1	Root30Pi_vs_Agar30Pi
OTU_177	-0.0851156	0.976378	1	Root30Pi_vs_Agar30Pi
OTU_9	0	NA	NA	Root30Pi_vs_Agar30Pi
OTU_25	0	1	NA	Root30Pi_vs_Agar30Pi
OTU_3	0	1	1	Root30Pi_vs_Agar30Pi
OTU_115	2.3378	0.00217385	0.00720088	Root30Pi_vs_Agar30Pi
OTU_119	0	1	NA	Root30Pi_vs_Agar30Pi
OTU_35	0	1	NA	Root30Pi_vs_Agar30Pi
OTU_15	-1.21406	0.779645	0.983838	Root30Pi_vs_Agar30Pi
OTU_99	0	1	NA	Root30Pi_vs_Agar30Pi
OTU_27	0	1	NA	Root30Pi_vs_Agar30Pi
OTU_192	0	1	NA	Root30Pi_vs_Agar30Pi
OTU_147	-0.137375	0.987395	NA	Root30Pi_vs_Agar30Pi
OTU_53	0	1	NA	Root30Pi_vs_Agar30Pi
OTU_11	-1.73036	0.633794	0.88984	Root30Pi_vs_Agar30Pi
OTU_250	0	1	NA	Root30Pi_vs_Agar30Pi
OTU_90	-3.24898	0.00035901	0.00165457	Root30Pi_vs_Agar30Pi
OTU_30	0	1	1	Root30Pi_vs_Agar30Pi
OTU_39	0	1	NA	Root30Pi_vs_Agar30Pi
OTU_181	0	1	NA	Root30Pi_vs_Agar30Pi
OTU_69	0	1	NA	Root30Pi_vs_Agar30Pi
OTU_92	-2.36885	0.412057	0.632567	Root30Pi_vs_Agar30Pi
OTU_153	0	1	NA	Root30Pi_vs_Agar30Pi
OTU_109	-0.135559	0.987562	NA	Root30Pi_vs_Agar30Pi
OTU_38	0	1	NA	Root30Pi_vs_Agar30Pi
OTU_72	0	1	NA	Root30Pi_vs_Agar30Pi
OTU_188	0	1	NA	Root30Pi_vs_Agar30Pi
OTU_33	-0.636602	0.357881	0.589016	Root30Pi_vs_Agar30Pi
OTU_81	0	1	NA	Root30Pi_vs_Agar30Pi
OTU_98	-0.123767	0.988643	NA	Root30Pi_vs_Agar30Pi
OTU_154	-2.32186	0.00662765	0.0180136	Root30Pi_vs_Agar30Pi
OTU_6	2.4397	0.0111663	0.0288689	Root30Pi_vs_Agar30Pi
OTU_20	-0.791287	0.724654	0.936747	Root30Pi_vs_Agar30Pi
OTU_127	0	1	NA	Root30Pi_vs_Agar30Pi
OTU_1	-2.25129	4.13933e-05	0.000199441	Root30Pi_vs_Agar30Pi
OTU_129	-1.43257	0.361189	0.589016	Root30Pi_vs_Agar30Pi
OTU_42	0	1	NA	Root30Pi_vs_Agar30Pi
OTU_14	0.142498	0.840791	1	Root30Pi_vs_Agar30Pi
OTU_8	-2.19974	0.477741	0.703342	Root30Pi_vs_Agar30Pi
OTU_7	0	1	1	Root30Pi_vs_Agar30Pi
OTU_2	-3.55835	0.122011	0.23095	Root30Pi_vs_Agar30Pi
OTU_62	0	1	NA	Root30Pi_vs_Agar30Pi
OTU_101	0	1	NA	Root30Pi_vs_Agar30Pi
OTU_87	0	1	NA	Root30Pi_vs_Agar30Pi
OTU_75	1.30169	0.097717	0.195434	Root30Pi_vs_Agar30Pi
OTU_5	-1.29857	0.649094	0.893559	Root30Pi_vs_Agar30Pi
OTU_31	0	1	1	Root30Pi_vs_Agar30Pi
OTU_44	-1.20565	0.889702	NA	Root30Pi_vs_Agar30Pi
OTU_71	0	1	NA	Root30Pi_vs_Agar30Pi
OTU_4	-1.79615	0.404129	0.632567	Root30Pi_vs_Agar30Pi
OTU_28	-0.152649	0.985994	NA	Root30Pi_vs_Agar30Pi
OTU_17	0	1	1	Root30Pi_vs_Agar30Pi
OTU_256	0	1	NA	Root30Pi_vs_Agar30Pi
OTU_19	-1.18301	0.891766	NA	Root30Pi_vs_Agar30Pi
OTU_50	-0.155049	0.971585	1	Root30Pi_vs_Agar30Pi
OTU_12	-1.41564	0.687891	0.922993	Root30Pi_vs_Agar30Pi
OTU_21	0	1	1	Root30Pi_vs_Agar30Pi
OTU_18	0	1	1	Root30Pi_vs_Agar30Pi
OTU_16	1.68766	0.133405	0.248086	Root30Pi_vs_Agar30Pi
OTU_118	0	1	NA	Root30Pi_vs_Agar30Pi
OTU_23	-0.155045	0.985775	NA	Root30Pi_vs_Agar30Pi
OTU_68	0	1	NA	Root30Pi_vs_Agar30Pi
OTU_49	0	1	NA	Root30Pi_vs_Agar30Pi
OTU_10	0	1	1	Root30Pi_vs_Agar30Pi
USeq1	-0.963811	0.000540429	0.00147823	Root50Pi_vs_Agar50Pi
USeq10	4.55277	4.57044e-07	1.77105e-06	Root50Pi_vs_Agar50Pi
USeq11	-3.33497	1.31045e-05	4.51376e-05	Root50Pi_vs_Agar50Pi
USeq12	4.216	2.00913e-18	3.11415e-17	Root50Pi_vs_Agar50Pi
USeq13	2.79046	0.000325854	0.000947012	Root50Pi_vs_Agar50Pi
USeq14	-1.1166	0.897796	NA	Root50Pi_vs_Agar50Pi
USeq15	-5.54842	3.17061e-10	1.55193e-09	Root50Pi_vs_Agar50Pi
USeq16	-3.53465	6.71155e-32	6.24174e-30	Root50Pi_vs_Agar50Pi
USeq17	-0.263527	0.892775	0.941745	Root50Pi_vs_Agar50Pi
USeq18	-0.702105	0.839199	NA	Root50Pi_vs_Agar50Pi
USeq19	2.50822	1.19137e-10	6.92485e-10	Root50Pi_vs_Agar50Pi
USeq20	0.231532	0.490881	0.652171	Root50Pi_vs_Agar50Pi
USeq21	0	1	NA	Root50Pi_vs_Agar50Pi
USeq23	1.2511	0.147661	0.240921	Root50Pi_vs_Agar50Pi
USeq24	0	1	NA	Root50Pi_vs_Agar50Pi
USeq26	-0.998177	0.789516	NA	Root50Pi_vs_Agar50Pi
USeq27	0	1	NA	Root50Pi_vs_Agar50Pi
USeq28	-1.67995	0.846717	NA	Root50Pi_vs_Agar50Pi
USeq3	0.373475	0.39724	0.53541	Root50Pi_vs_Agar50Pi
USeq30	-0.184579	0.544117	0.712716	Root50Pi_vs_Agar50Pi
USeq31	2.15928	0.030314	0.059983	Root50Pi_vs_Agar50Pi
USeq32	2.51959	1.76457e-10	9.65324e-10	Root50Pi_vs_Agar50Pi
USeq33	-0.634664	0.748158	0.877771	Root50Pi_vs_Agar50Pi
USeq34	2.27294	2.2052e-12	1.86439e-11	Root50Pi_vs_Agar50Pi
USeq35	2.7352	1.35963e-05	4.51592e-05	Root50Pi_vs_Agar50Pi
USeq36	4.693	8.31529e-09	3.68249e-08	Root50Pi_vs_Agar50Pi
USeq37	2.77836	0.174772	0.270897	Root50Pi_vs_Agar50Pi
USeq38	-1.08948	0.90027	NA	Root50Pi_vs_Agar50Pi
USeq39	-0.446638	0.0178325	0.0368539	Root50Pi_vs_Agar50Pi
USeq4	-0.596345	0.0526632	0.0941861	Root50Pi_vs_Agar50Pi
USeq40	-1.17828	0.00394743	0.00966082	Root50Pi_vs_Agar50Pi
USeq42	1.86507	9.86144e-17	1.31016e-15	Root50Pi_vs_Agar50Pi
USeq43	0.542992	0.866758	NA	Root50Pi_vs_Agar50Pi
USeq44	-1.01643	0.719193	0.868549	Root50Pi_vs_Agar50Pi
USeq45	-0.660713	0.939398	NA	Root50Pi_vs_Agar50Pi
USeq46	0	1	NA	Root50Pi_vs_Agar50Pi
USeq47	1.30216	0.0429361	0.081491	Root50Pi_vs_Agar50Pi
USeq48	2.16462	3.88689e-12	2.78062e-11	Root50Pi_vs_Agar50Pi
USeq49	-0.125974	0.988427	NA	Root50Pi_vs_Agar50Pi
USeq5	-2.76775	0.750056	NA	Root50Pi_vs_Agar50Pi
USeq50	1.8989	0.0458763	0.0836568	Root50Pi_vs_Agar50Pi
USeq51	-3.18771	1.01302e-13	9.42109e-13	Root50Pi_vs_Agar50Pi
USeq52	1.64204	0.0103187	0.0234059	Root50Pi_vs_Agar50Pi
USeq53	1.77564	3.57785e-07	1.44669e-06	Root50Pi_vs_Agar50Pi
USeq54	-0.956373	0.912391	NA	Root50Pi_vs_Agar50Pi
USeq55	1.66831	3.30747e-05	0.000106067	Root50Pi_vs_Agar50Pi
USeq56	0.189567	0.975075	NA	Root50Pi_vs_Agar50Pi
USeq57	0	1	NA	Root50Pi_vs_Agar50Pi
USeq58	-1.90583	0.809146	NA	Root50Pi_vs_Agar50Pi
USeq59	-0.696556	0.108115	0.179548	Root50Pi_vs_Agar50Pi
USeq6	0	1	NA	Root50Pi_vs_Agar50Pi
USeq60	-3.34544	9.16952e-15	9.47517e-14	Root50Pi_vs_Agar50Pi
USeq61	-0.157283	0.873661	0.933913	Root50Pi_vs_Agar50Pi
USeq62	0	1	NA	Root50Pi_vs_Agar50Pi
USeq64	3.43188	1.07037e-11	6.66339e-11	Root50Pi_vs_Agar50Pi
USeq65	3.02547	3.58424e-06	1.28206e-05	Root50Pi_vs_Agar50Pi
USeq66	1.50117	0.0171714	0.0368539	Root50Pi_vs_Agar50Pi
USeq67	0.666372	0.0765339	0.129412	Root50Pi_vs_Agar50Pi
USeq68	1.46157	0.0197285	0.0398859	Root50Pi_vs_Agar50Pi
USeq69	4.63462	2.76037e-15	3.20893e-14	Root50Pi_vs_Agar50Pi
USeq7	1.7186	6.92969e-05	0.00021482	Root50Pi_vs_Agar50Pi
USeq70	0	1	NA	Root50Pi_vs_Agar50Pi
USeq71	0.302716	0.18126	0.276347	Root50Pi_vs_Agar50Pi
USeq72	-2.59124	3.20047e-12	2.48036e-11	Root50Pi_vs_Agar50Pi
USeq73	1.63353	0.186349	0.279524	Root50Pi_vs_Agar50Pi
USeq74	-0.039227	0.981781	0.981781	Root50Pi_vs_Agar50Pi
USeq75	-0.1222	0.861626	0.931759	Root50Pi_vs_Agar50Pi
USeq76	2.76204	1.07474e-11	6.66339e-11	Root50Pi_vs_Agar50Pi
USeq77	-0.402074	0.96309	NA	Root50Pi_vs_Agar50Pi
USeq78	-1.05932	0.647077	NA	Root50Pi_vs_Agar50Pi
USeq79	1.60229	3.27772e-06	1.21931e-05	Root50Pi_vs_Agar50Pi
USeq8	2.88803	0.00169676	0.00426482	Root50Pi_vs_Agar50Pi
USeq80	-1.21328	0.0344911	0.0668265	Root50Pi_vs_Agar50Pi
USeq81	-3.27687	1.56002e-23	7.25408e-22	Root50Pi_vs_Agar50Pi
USeq82	-3.36225	1.21952e-20	2.83538e-19	Root50Pi_vs_Agar50Pi
USeq83	1.30039	0.225641	0.322841	Root50Pi_vs_Agar50Pi
USeq84	-0.863121	0.00108782	0.00281021	Root50Pi_vs_Agar50Pi
USeq85	1.31825	0.241581	0.340409	Root50Pi_vs_Agar50Pi
USeq86	4.09033	5.68959e-23	1.76377e-21	Root50Pi_vs_Agar50Pi
USeq87	-1.997	1.7839e-09	8.29513e-09	Root50Pi_vs_Agar50Pi
USeq88	-0.304674	0.809058	0.895743	Root50Pi_vs_Agar50Pi
USeq89	0	1	NA	Root50Pi_vs_Agar50Pi
USeq9	-0.0376496	0.927341	0.947722	Root50Pi_vs_Agar50Pi
USeq90	2.41256	0.00479684	0.0114386	Root50Pi_vs_Agar50Pi
USeq92	3.86382	6.13121e-08	2.59183e-07	Root50Pi_vs_Agar50Pi
USeq93	1.44021	0.222136	0.322841	Root50Pi_vs_Agar50Pi
USeq94	-0.480674	0.934776	NA	Root50Pi_vs_Agar50Pi
USeq95	0	1	NA	Root50Pi_vs_Agar50Pi
USeq96	-4.75748	3.03482e-10	1.55193e-09	Root50Pi_vs_Agar50Pi
USeq97	0.0960359	0.824353	0.901939	Root50Pi_vs_Agar50Pi
OTU_125	-0.343112	0.650901	0.829231	Root50Pi_vs_Agar50Pi
OTU_102	0	1	NA	Root50Pi_vs_Agar50Pi
OTU_77	0	1	NA	Root50Pi_vs_Agar50Pi
OTU_45	0	1	NA	Root50Pi_vs_Agar50Pi
OTU_254	0	1	NA	Root50Pi_vs_Agar50Pi
OTU_142	-1.60428	0.853547	NA	Root50Pi_vs_Agar50Pi
OTU_63	0	1	NA	Root50Pi_vs_Agar50Pi
OTU_41	-1.03813	0.90489	NA	Root50Pi_vs_Agar50Pi
OTU_55	2.62273	0.31814	0.441597	Root50Pi_vs_Agar50Pi
OTU_219	0	1	NA	Root50Pi_vs_Agar50Pi
OTU_117	0	1	NA	Root50Pi_vs_Agar50Pi
OTU_29	0	1	NA	Root50Pi_vs_Agar50Pi
OTU_34	0	1	NA	Root50Pi_vs_Agar50Pi
OTU_61	0	1	NA	Root50Pi_vs_Agar50Pi
OTU_22	-0.877024	0.911366	0.941745	Root50Pi_vs_Agar50Pi
OTU_26	0.554515	0.949052	NA	Root50Pi_vs_Agar50Pi
OTU_177	-1.09823	0.702256	0.859339	Root50Pi_vs_Agar50Pi
OTU_9	-4.25608	NA	NA	Root50Pi_vs_Agar50Pi
OTU_25	0	1	NA	Root50Pi_vs_Agar50Pi
OTU_3	2.38242	0.769982	0.884054	Root50Pi_vs_Agar50Pi
OTU_115	3.03551	0.000533971	0.00147823	Root50Pi_vs_Agar50Pi
OTU_119	0	1	NA	Root50Pi_vs_Agar50Pi
OTU_35	0	1	NA	Root50Pi_vs_Agar50Pi
OTU_15	1.20303	0.779906	0.884528	Root50Pi_vs_Agar50Pi
OTU_99	0	1	NA	Root50Pi_vs_Agar50Pi
OTU_27	-1.08744	0.900456	NA	Root50Pi_vs_Agar50Pi
OTU_192	0	1	NA	Root50Pi_vs_Agar50Pi
OTU_147	0	1	NA	Root50Pi_vs_Agar50Pi
OTU_53	0	1	NA	Root50Pi_vs_Agar50Pi
OTU_11	0.407703	0.90999	0.941745	Root50Pi_vs_Agar50Pi
OTU_250	0	1	NA	Root50Pi_vs_Agar50Pi
OTU_90	-3.15048	0.000633945	0.00168448	Root50Pi_vs_Agar50Pi
OTU_30	-2.22374	0.728461	0.868549	Root50Pi_vs_Agar50Pi
OTU_39	0	1	NA	Root50Pi_vs_Agar50Pi
OTU_181	-1.06058	0.902901	NA	Root50Pi_vs_Agar50Pi
OTU_69	0	1	NA	Root50Pi_vs_Agar50Pi
OTU_92	-5.41844	0.056245	0.0981923	Root50Pi_vs_Agar50Pi
OTU_153	0	1	NA	Root50Pi_vs_Agar50Pi
OTU_109	-1.08661	0.900532	NA	Root50Pi_vs_Agar50Pi
OTU_38	0	1	NA	Root50Pi_vs_Agar50Pi
OTU_72	0	1	NA	Root50Pi_vs_Agar50Pi
OTU_188	0	1	NA	Root50Pi_vs_Agar50Pi
OTU_33	-1.68593	0.0176256	0.0368539	Root50Pi_vs_Agar50Pi
OTU_81	0	1	NA	Root50Pi_vs_Agar50Pi
OTU_98	0	1	NA	Root50Pi_vs_Agar50Pi
OTU_154	-3.55591	0.000244722	0.000734166	Root50Pi_vs_Agar50Pi
OTU_6	2.70198	0.00626386	0.0145635	Root50Pi_vs_Agar50Pi
OTU_20	-0.713631	0.755072	0.877771	Root50Pi_vs_Agar50Pi
OTU_127	0	1	NA	Root50Pi_vs_Agar50Pi
OTU_1	-5.75251	4.91236e-20	9.13699e-19	Root50Pi_vs_Agar50Pi
OTU_129	-1.99444	0.224371	0.322841	Root50Pi_vs_Agar50Pi
OTU_42	0	1	NA	Root50Pi_vs_Agar50Pi
OTU_14	-1.00298	0.154012	0.24695	Root50Pi_vs_Agar50Pi
OTU_8	1.66319	0.583896	0.754199	Root50Pi_vs_Agar50Pi
OTU_7	-0.723843	0.933625	NA	Root50Pi_vs_Agar50Pi
OTU_2	5.55045	0.0177928	0.0368539	Root50Pi_vs_Agar50Pi
OTU_62	0	1	NA	Root50Pi_vs_Agar50Pi
OTU_101	0	1	NA	Root50Pi_vs_Agar50Pi
OTU_87	0	1	NA	Root50Pi_vs_Agar50Pi
OTU_75	1.68131	0.0570149	0.0981923	Root50Pi_vs_Agar50Pi
OTU_5	2.7201	0.324522	0.443831	Root50Pi_vs_Agar50Pi
OTU_31	-0.65927	0.939529	NA	Root50Pi_vs_Agar50Pi
OTU_44	0	1	NA	Root50Pi_vs_Agar50Pi
OTU_71	0	1	NA	Root50Pi_vs_Agar50Pi
OTU_4	2.9442	0.169909	0.267823	Root50Pi_vs_Agar50Pi
OTU_28	-0.341123	0.968677	NA	Root50Pi_vs_Agar50Pi
OTU_17	0	1	NA	Root50Pi_vs_Agar50Pi
OTU_256	0	1	NA	Root50Pi_vs_Agar50Pi
OTU_19	-0.663016	0.939188	NA	Root50Pi_vs_Agar50Pi
OTU_50	-0.232679	0.957192	0.967596	Root50Pi_vs_Agar50Pi
OTU_12	1.51444	0.667723	0.839165	Root50Pi_vs_Agar50Pi
OTU_21	1.81561	0.701877	0.859339	Root50Pi_vs_Agar50Pi
OTU_18	0	1	NA	Root50Pi_vs_Agar50Pi
OTU_16	2.28712	0.0455797	0.0836568	Root50Pi_vs_Agar50Pi
OTU_118	0	1	NA	Root50Pi_vs_Agar50Pi
OTU_23	-0.986043	0.909614	NA	Root50Pi_vs_Agar50Pi
OTU_68	-1.09851	0.899446	NA	Root50Pi_vs_Agar50Pi
OTU_49	-1.06625	0.902385	NA	Root50Pi_vs_Agar50Pi
OTU_10	-2.22827	0.797629	0.893729	Root50Pi_vs_Agar50Pi
USeq1	-1.19412	1.65454e-05	6.41136e-05	Root100Pi_vs_Agar100Pi
USeq10	6.55	9.55526e-11	7.40533e-10	Root100Pi_vs_Agar100Pi
USeq11	-3.7339	9.76909e-07	4.32631e-06	Root100Pi_vs_Agar100Pi
USeq12	3.17236	1.30803e-12	1.35163e-11	Root100Pi_vs_Agar100Pi
USeq13	1.86467	0.0152529	0.036466	Root100Pi_vs_Agar100Pi
USeq14	0	1	NA	Root100Pi_vs_Agar100Pi
USeq15	-5.22774	2.23945e-10	1.60207e-09	Root100Pi_vs_Agar100Pi
USeq16	-3.58909	2.71543e-32	2.52535e-30	Root100Pi_vs_Agar100Pi
USeq17	0.0193149	0.992194	1	Root100Pi_vs_Agar100Pi
USeq18	-0.783295	0.822478	NA	Root100Pi_vs_Agar100Pi
USeq19	2.45835	2.63843e-10	1.75267e-09	Root100Pi_vs_Agar100Pi
USeq20	0.255927	0.445676	0.627998	Root100Pi_vs_Agar100Pi
USeq21	0	1	NA	Root100Pi_vs_Agar100Pi
USeq23	1.40668	0.116146	0.203804	Root100Pi_vs_Agar100Pi
USeq24	0	1	NA	Root100Pi_vs_Agar100Pi
USeq26	-0.240595	0.948715	NA	Root100Pi_vs_Agar100Pi
USeq27	0	1	NA	Root100Pi_vs_Agar100Pi
USeq28	0	1	NA	Root100Pi_vs_Agar100Pi
USeq3	0.133501	0.744921	0.887387	Root100Pi_vs_Agar100Pi
USeq30	-0.740179	0.0143441	0.0361867	Root100Pi_vs_Agar100Pi
USeq31	2.62726	0.012262	0.0325818	Root100Pi_vs_Agar100Pi
USeq32	1.75725	4.20862e-06	1.7791e-05	Root100Pi_vs_Agar100Pi
USeq33	-1.25208	0.540322	0.697917	Root100Pi_vs_Agar100Pi
USeq34	1.9191	2.70356e-09	1.57145e-08	Root100Pi_vs_Agar100Pi
USeq35	1.73883	0.00423975	0.0131432	Root100Pi_vs_Agar100Pi
USeq36	3.34667	4.90744e-06	1.98431e-05	Root100Pi_vs_Agar100Pi
USeq37	4.21674	0.0381464	0.0771221	Root100Pi_vs_Agar100Pi
USeq38	0	1	NA	Root100Pi_vs_Agar100Pi
USeq39	-0.32882	0.0793441	0.141904	Root100Pi_vs_Agar100Pi
USeq4	0.379577	0.219449	0.328101	Root100Pi_vs_Agar100Pi
USeq40	-1.40868	0.000520093	0.00172745	Root100Pi_vs_Agar100Pi
USeq42	1.76815	1.14769e-15	1.52478e-14	Root100Pi_vs_Agar100Pi
USeq43	-0.796396	0.808393	NA	Root100Pi_vs_Agar100Pi
USeq44	-1.76217	0.533967	0.697917	Root100Pi_vs_Agar100Pi
USeq45	0	1	NA	Root100Pi_vs_Agar100Pi
USeq46	0	1	NA	Root100Pi_vs_Agar100Pi
USeq47	0.347928	0.589853	0.723269	Root100Pi_vs_Agar100Pi
USeq48	2.5667	1.84873e-16	2.86553e-15	Root100Pi_vs_Agar100Pi
USeq49	-1.77583	0.83817	NA	Root100Pi_vs_Agar100Pi
USeq5	-1.96704	0.820988	NA	Root100Pi_vs_Agar100Pi
USeq50	1.17618	0.198387	0.3075	Root100Pi_vs_Agar100Pi
USeq51	-1.491	0.000468415	0.00161343	Root100Pi_vs_Agar100Pi
USeq52	0.748539	0.197973	0.3075	Root100Pi_vs_Agar100Pi
USeq53	2.19758	6.11664e-11	5.17134e-10	Root100Pi_vs_Agar100Pi
USeq54	0.882092	0.919056	NA	Root100Pi_vs_Agar100Pi
USeq55	2.14429	3.6212e-09	1.87095e-08	Root100Pi_vs_Agar100Pi
USeq56	0	1	NA	Root100Pi_vs_Agar100Pi
USeq57	0	1	NA	Root100Pi_vs_Agar100Pi
USeq58	0	1	NA	Root100Pi_vs_Agar100Pi
USeq59	-0.58601	0.17644	0.287875	Root100Pi_vs_Agar100Pi
USeq6	0	1	NA	Root100Pi_vs_Agar100Pi
USeq60	-2.16405	4.80198e-07	2.23292e-06	Root100Pi_vs_Agar100Pi
USeq61	-1.0851	0.21973	0.328101	Root100Pi_vs_Agar100Pi
USeq62	-0.78327	0.928228	NA	Root100Pi_vs_Agar100Pi
USeq64	3.10076	2.62509e-13	3.05166e-12	Root100Pi_vs_Agar100Pi
USeq65	1.44763	0.0176581	0.0410551	Root100Pi_vs_Agar100Pi
USeq66	1.25904	0.0344562	0.0712094	Root100Pi_vs_Agar100Pi
USeq67	0.0431267	0.911153	0.962923	Root100Pi_vs_Agar100Pi
USeq68	2.16076	9.46427e-05	0.00033853	Root100Pi_vs_Agar100Pi
USeq69	5.81008	5.97883e-21	1.85344e-19	Root100Pi_vs_Agar100Pi
USeq7	0.582067	0.163295	0.271187	Root100Pi_vs_Agar100Pi
USeq70	-1.79375	0.836552	NA	Root100Pi_vs_Agar100Pi
USeq71	0.684521	0.00226613	0.00726725	Root100Pi_vs_Agar100Pi
USeq72	-2.2126	3.01337e-09	1.64849e-08	Root100Pi_vs_Agar100Pi
USeq73	1.69454	0.182653	0.292875	Root100Pi_vs_Agar100Pi
USeq74	-1.18546	0.509049	0.686679	Root100Pi_vs_Agar100Pi
USeq75	1.41159	0.0314212	0.066413	Root100Pi_vs_Agar100Pi
USeq76	2.77872	1.14581e-11	1.0656e-10	Root100Pi_vs_Agar100Pi
USeq77	-0.341157	0.968693	NA	Root100Pi_vs_Agar100Pi
USeq78	0.765709	0.735099	NA	Root100Pi_vs_Agar100Pi
USeq79	0.932526	0.00628568	0.0177142	Root100Pi_vs_Agar100Pi
USeq8	2.5533	0.00874446	0.0239187	Root100Pi_vs_Agar100Pi
USeq80	-2.30088	2.755e-05	0.000102486	Root100Pi_vs_Agar100Pi
USeq81	-2.96721	5.46914e-20	1.27158e-18	Root100Pi_vs_Agar100Pi
USeq82	-2.17553	1.53478e-09	9.51563e-09	Root100Pi_vs_Agar100Pi
USeq83	2.01408	0.051331	0.0954756	Root100Pi_vs_Agar100Pi
USeq84	-0.1423	0.590402	0.723269	Root100Pi_vs_Agar100Pi
USeq85	-0.79185	0.516856	0.686679	Root100Pi_vs_Agar100Pi
USeq86	3.25884	1.03537e-18	1.92579e-17	Root100Pi_vs_Agar100Pi
USeq87	-0.733509	0.0265649	0.0602569	Root100Pi_vs_Agar100Pi
USeq88	1.81074	0.144653	0.244594	Root100Pi_vs_Agar100Pi
USeq89	0	1	NA	Root100Pi_vs_Agar100Pi
USeq9	0.792144	0.053251	0.0971047	Root100Pi_vs_Agar100Pi
USeq90	1.90101	0.0283752	0.0628308	Root100Pi_vs_Agar100Pi
USeq92	1.23488	0.049504	0.0954756	Root100Pi_vs_Agar100Pi
USeq93	1.78324	0.136634	0.235313	Root100Pi_vs_Agar100Pi
USeq94	-1.77092	0.763365	NA	Root100Pi_vs_Agar100Pi
USeq95	-2.12574	0.806803	NA	Root100Pi_vs_Agar100Pi
USeq96	-3.65789	4.2954e-08	2.10248e-07	Root100Pi_vs_Agar100Pi
USeq97	-0.0929984	0.814921	0.902234	Root100Pi_vs_Agar100Pi
OTU_125	-1.80877	0.0152922	0.036466	Root100Pi_vs_Agar100Pi
OTU_102	0	1	NA	Root100Pi_vs_Agar100Pi
OTU_77	0	1	NA	Root100Pi_vs_Agar100Pi
OTU_45	0	1	NA	Root100Pi_vs_Agar100Pi
OTU_254	0	1	NA	Root100Pi_vs_Agar100Pi
OTU_142	-2.48741	0.774701	NA	Root100Pi_vs_Agar100Pi
OTU_63	0	1	NA	Root100Pi_vs_Agar100Pi
OTU_41	0	1	NA	Root100Pi_vs_Agar100Pi
OTU_55	-0.093712	0.972464	1	Root100Pi_vs_Agar100Pi
OTU_219	0	1	NA	Root100Pi_vs_Agar100Pi
OTU_117	0	1	NA	Root100Pi_vs_Agar100Pi
OTU_29	0	1	NA	Root100Pi_vs_Agar100Pi
OTU_34	0	1	NA	Root100Pi_vs_Agar100Pi
OTU_61	0	1	NA	Root100Pi_vs_Agar100Pi
OTU_22	-2.1866	0.781624	0.887387	Root100Pi_vs_Agar100Pi
OTU_26	0	1	NA	Root100Pi_vs_Agar100Pi
OTU_177	0.782849	0.782427	0.887387	Root100Pi_vs_Agar100Pi
OTU_9	0	NA	NA	Root100Pi_vs_Agar100Pi
OTU_25	0	1	NA	Root100Pi_vs_Agar100Pi
OTU_3	-1.25911	0.877692	0.938223	Root100Pi_vs_Agar100Pi
OTU_115	1.62527	0.0143969	0.0361867	Root100Pi_vs_Agar100Pi
OTU_119	0	1	NA	Root100Pi_vs_Agar100Pi
OTU_35	0	1	NA	Root100Pi_vs_Agar100Pi
OTU_15	-0.783292	0.857048	0.926808	Root100Pi_vs_Agar100Pi
OTU_99	0	1	NA	Root100Pi_vs_Agar100Pi
OTU_27	0	1	NA	Root100Pi_vs_Agar100Pi
OTU_192	-0.757336	0.930593	NA	Root100Pi_vs_Agar100Pi
OTU_147	0	1	NA	Root100Pi_vs_Agar100Pi
OTU_53	0	1	NA	Root100Pi_vs_Agar100Pi
OTU_11	-0.783294	0.829785	0.907882	Root100Pi_vs_Agar100Pi
OTU_250	0	1	NA	Root100Pi_vs_Agar100Pi
OTU_90	-2.768	0.00502407	0.0150722	Root100Pi_vs_Agar100Pi
OTU_30	-1.78311	0.780928	0.887387	Root100Pi_vs_Agar100Pi
OTU_39	0	1	NA	Root100Pi_vs_Agar100Pi
OTU_181	0	1	NA	Root100Pi_vs_Agar100Pi
OTU_69	0	1	NA	Root100Pi_vs_Agar100Pi
OTU_92	-2.29884	0.427433	0.611558	Root100Pi_vs_Agar100Pi
OTU_153	0	1	NA	Root100Pi_vs_Agar100Pi
OTU_109	0	1	NA	Root100Pi_vs_Agar100Pi
OTU_38	0	1	NA	Root100Pi_vs_Agar100Pi
OTU_72	0	1	NA	Root100Pi_vs_Agar100Pi
OTU_188	0	1	NA	Root100Pi_vs_Agar100Pi
OTU_33	-1.4266	0.0506848	0.0954756	Root100Pi_vs_Agar100Pi
OTU_81	0	1	NA	Root100Pi_vs_Agar100Pi
OTU_98	0	1	NA	Root100Pi_vs_Agar100Pi
OTU_154	-1.99287	0.0293169	0.0634064	Root100Pi_vs_Agar100Pi
OTU_6	1.93573	0.0412733	0.0816684	Root100Pi_vs_Agar100Pi
OTU_20	-0.54456	0.810454	0.902234	Root100Pi_vs_Agar100Pi
OTU_127	0	1	NA	Root100Pi_vs_Agar100Pi
OTU_1	-5.90493	1.36029e-21	6.32535e-20	Root100Pi_vs_Agar100Pi
OTU_129	0.0232368	0.988204	1	Root100Pi_vs_Agar100Pi
OTU_42	0	1	NA	Root100Pi_vs_Agar100Pi
OTU_14	-0.378707	0.591058	0.723269	Root100Pi_vs_Agar100Pi
OTU_8	-0.879755	0.778185	0.887387	Root100Pi_vs_Agar100Pi
OTU_7	-0.758209	0.930513	NA	Root100Pi_vs_Agar100Pi
OTU_2	2.41648	0.311543	0.45271	Root100Pi_vs_Agar100Pi
OTU_62	0	1	NA	Root100Pi_vs_Agar100Pi
OTU_101	0	1	NA	Root100Pi_vs_Agar100Pi
OTU_87	0	1	NA	Root100Pi_vs_Agar100Pi
OTU_75	2.78032	0.0061183	0.0177142	Root100Pi_vs_Agar100Pi
OTU_5	-1.54226	0.586903	0.723269	Root100Pi_vs_Agar100Pi
OTU_31	0	1	NA	Root100Pi_vs_Agar100Pi
OTU_44	0	1	NA	Root100Pi_vs_Agar100Pi
OTU_71	-0.748101	0.931435	NA	Root100Pi_vs_Agar100Pi
OTU_4	1.52226	0.497089	0.686679	Root100Pi_vs_Agar100Pi
OTU_28	0	1	NA	Root100Pi_vs_Agar100Pi
OTU_17	0	1	NA	Root100Pi_vs_Agar100Pi
OTU_256	0	1	NA	Root100Pi_vs_Agar100Pi
OTU_19	0	1	NA	Root100Pi_vs_Agar100Pi
OTU_50	2.79403	0.513912	0.686679	Root100Pi_vs_Agar100Pi
OTU_12	0.202798	0.954616	0.99752	Root100Pi_vs_Agar100Pi
OTU_21	-1.79356	0.708056	0.855185	Root100Pi_vs_Agar100Pi
OTU_18	0	1	NA	Root100Pi_vs_Agar100Pi
OTU_16	1.40963	0.222262	0.328101	Root100Pi_vs_Agar100Pi
OTU_118	0	1	NA	Root100Pi_vs_Agar100Pi
OTU_23	0	1	NA	Root100Pi_vs_Agar100Pi
OTU_68	0	1	NA	Root100Pi_vs_Agar100Pi
OTU_49	0	1	NA	Root100Pi_vs_Agar100Pi
OTU_10	0	1	1	Root100Pi_vs_Agar100Pi
USeq1	-0.916441	0.00195602	0.00500512	Root1000Pi_vs_Agar1000Pi
USeq10	4.85514	3.36398e-07	1.39365e-06	Root1000Pi_vs_Agar1000Pi
USeq11	-2.74701	0.00118916	0.00313505	Root1000Pi_vs_Agar1000Pi
USeq12	3.86023	1.0781e-15	1.56325e-14	Root1000Pi_vs_Agar1000Pi
USeq13	2.84301	0.000533405	0.00154687	Root1000Pi_vs_Agar1000Pi
USeq14	0	1	NA	Root1000Pi_vs_Agar1000Pi
USeq15	-5.17917	3.00868e-09	1.74504e-08	Root1000Pi_vs_Agar1000Pi
USeq16	-3.88742	1.99912e-33	1.73923e-31	Root1000Pi_vs_Agar1000Pi
USeq17	-0.995478	0.62921	NA	Root1000Pi_vs_Agar1000Pi
USeq18	0	1	NA	Root1000Pi_vs_Agar1000Pi
USeq19	2.26653	3.51218e-08	1.60821e-07	Root1000Pi_vs_Agar1000Pi
USeq20	-0.025346	0.942628	1	Root1000Pi_vs_Agar1000Pi
USeq21	0	1	NA	Root1000Pi_vs_Agar1000Pi
USeq23	1.38277	0.102116	0.17338	Root1000Pi_vs_Agar1000Pi
USeq24	0	1	NA	Root1000Pi_vs_Agar1000Pi
USeq26	-0.932101	0.811734	NA	Root1000Pi_vs_Agar1000Pi
USeq27	0	1	NA	Root1000Pi_vs_Agar1000Pi
USeq28	-2.23541	0.806374	NA	Root1000Pi_vs_Agar1000Pi
USeq3	0.849327	0.057032	0.10557	Root1000Pi_vs_Agar1000Pi
USeq30	-0.0905054	0.780854	0.882263	Root1000Pi_vs_Agar1000Pi
USeq31	1.44322	0.143536	0.215304	Root1000Pi_vs_Agar1000Pi
USeq32	1.30097	0.000520938	0.00154687	Root1000Pi_vs_Agar1000Pi
USeq33	-0.541968	0.796468	NA	Root1000Pi_vs_Agar1000Pi
USeq34	2.62271	1.43349e-13	1.55892e-12	Root1000Pi_vs_Agar1000Pi
USeq35	1.67509	0.009789	0.0212911	Root1000Pi_vs_Agar1000Pi
USeq36	3.48206	1.08155e-05	3.9206e-05	Root1000Pi_vs_Agar1000Pi
USeq37	3.80542	0.0734288	0.13309	Root1000Pi_vs_Agar1000Pi
USeq38	0	1	NA	Root1000Pi_vs_Agar1000Pi
USeq39	-0.150032	0.44803	0.581771	Root1000Pi_vs_Agar1000Pi
USeq4	-0.537593	0.0954992	0.166169	Root1000Pi_vs_Agar1000Pi
USeq40	-1.68741	0.00012088	0.000404484	Root1000Pi_vs_Agar1000Pi
USeq42	2.00099	5.90805e-17	1.285e-15	Root1000Pi_vs_Agar1000Pi
USeq43	-0.557809	0.870529	NA	Root1000Pi_vs_Agar1000Pi
USeq44	-1.15477	0.696984	0.836706	Root1000Pi_vs_Agar1000Pi
USeq45	0	1	NA	Root1000Pi_vs_Agar1000Pi
USeq46	0	1	NA	Root1000Pi_vs_Agar1000Pi
USeq47	1.92876	0.0154427	0.0319885	Root1000Pi_vs_Agar1000Pi
USeq48	2.73305	5.53427e-16	9.62964e-15	Root1000Pi_vs_Agar1000Pi
USeq49	-1.15527	0.899223	NA	Root1000Pi_vs_Agar1000Pi
USeq5	0	1	NA	Root1000Pi_vs_Agar1000Pi
USeq50	1.43503	0.10363	0.17338	Root1000Pi_vs_Agar1000Pi
USeq51	-2.47778	3.31679e-08	1.60311e-07	Root1000Pi_vs_Agar1000Pi
USeq52	2.04643	0.00359288	0.0082258	Root1000Pi_vs_Agar1000Pi
USeq53	2.21021	3.89371e-09	2.1172e-08	Root1000Pi_vs_Agar1000Pi
USeq54	-0.244132	0.97862	NA	Root1000Pi_vs_Agar1000Pi
USeq55	2.10542	9.38971e-08	4.08452e-07	Root1000Pi_vs_Agar1000Pi
USeq56	-0.182308	0.977191	NA	Root1000Pi_vs_Agar1000Pi
USeq57	0	1	NA	Root1000Pi_vs_Agar1000Pi
USeq58	0	1	NA	Root1000Pi_vs_Agar1000Pi
USeq59	-0.932383	0.0407026	0.0786917	Root1000Pi_vs_Agar1000Pi
USeq6	0	1	NA	Root1000Pi_vs_Agar1000Pi
USeq60	-2.24888	7.53734e-07	2.85108e-06	Root1000Pi_vs_Agar1000Pi
USeq61	-1.93084	0.0793804	0.140941	Root1000Pi_vs_Agar1000Pi
USeq62	0	1	NA	Root1000Pi_vs_Agar1000Pi
USeq64	3.50344	1.7496e-13	1.69128e-12	Root1000Pi_vs_Agar1000Pi
USeq65	2.28136	0.000744573	0.00202431	Root1000Pi_vs_Agar1000Pi
USeq66	2.44857	0.00226037	0.00561862	Root1000Pi_vs_Agar1000Pi
USeq67	0.335678	0.421589	0.555731	Root1000Pi_vs_Agar1000Pi
USeq68	2.32716	0.000108943	0.000379122	Root1000Pi_vs_Agar1000Pi
USeq69	5.6141	1.51442e-19	6.58772e-18	Root1000Pi_vs_Agar1000Pi
USeq7	-0.986039	0.0520939	0.0985255	Root1000Pi_vs_Agar1000Pi
USeq70	0	1	NA	Root1000Pi_vs_Agar1000Pi
USeq71	1.22426	3.76098e-07	1.4873e-06	Root1000Pi_vs_Agar1000Pi
USeq72	-2.63247	2.19188e-11	1.73358e-10	Root1000Pi_vs_Agar1000Pi
USeq73	1.99173	0.117097	0.185227	Root1000Pi_vs_Agar1000Pi
USeq74	0.528882	0.769192	NA	Root1000Pi_vs_Agar1000Pi
USeq75	1.17694	0.108663	0.178372	Root1000Pi_vs_Agar1000Pi
USeq76	2.61133	1.14131e-09	7.63798e-09	Root1000Pi_vs_Agar1000Pi
USeq77	0	1	NA	Root1000Pi_vs_Agar1000Pi
USeq78	-1.73238	0.466909	NA	Root1000Pi_vs_Agar1000Pi
USeq79	1.2221	0.000738908	0.00202431	Root1000Pi_vs_Agar1000Pi
USeq8	1.47148	0.135662	0.207064	Root1000Pi_vs_Agar1000Pi
USeq80	-0.284417	0.609584	0.763319	Root1000Pi_vs_Agar1000Pi
USeq81	-2.44101	9.33215e-13	8.11897e-12	Root1000Pi_vs_Agar1000Pi
USeq82	-2.35488	5.54144e-10	4.01755e-09	Root1000Pi_vs_Agar1000Pi
USeq83	3.80474	0.000279066	0.000867098	Root1000Pi_vs_Agar1000Pi
USeq84	-0.745624	0.00719161	0.0160428	Root1000Pi_vs_Agar1000Pi
USeq85	1.50384	0.182301	0.261449	Root1000Pi_vs_Agar1000Pi
USeq86	2.83697	4.11768e-15	5.11769e-14	Root1000Pi_vs_Agar1000Pi
USeq87	-0.77754	0.0245339	0.0496383	Root1000Pi_vs_Agar1000Pi
USeq88	0.281717	0.82793	0.923461	Root1000Pi_vs_Agar1000Pi
USeq89	0	1	NA	Root1000Pi_vs_Agar1000Pi
USeq9	1.36152	0.002965	0.00716543	Root1000Pi_vs_Agar1000Pi
USeq90	1.01967	0.183315	0.261449	Root1000Pi_vs_Agar1000Pi
USeq92	2.1148	0.00323609	0.00760919	Root1000Pi_vs_Agar1000Pi
USeq93	1.50132	0.220255	0.309067	Root1000Pi_vs_Agar1000Pi
USeq94	0	1	NA	Root1000Pi_vs_Agar1000Pi
USeq95	-2.33268	0.798042	NA	Root1000Pi_vs_Agar1000Pi
USeq96	-5.42583	2.6569e-09	1.65108e-08	Root1000Pi_vs_Agar1000Pi
USeq97	-0.173619	0.687279	0.836706	Root1000Pi_vs_Agar1000Pi
OTU_125	-1.67491	0.0311772	0.0616457	Root1000Pi_vs_Agar1000Pi
OTU_102	0	1	NA	Root1000Pi_vs_Agar1000Pi
OTU_77	0	1	NA	Root1000Pi_vs_Agar1000Pi
OTU_45	0	1	NA	Root1000Pi_vs_Agar1000Pi
OTU_254	0	1	NA	Root1000Pi_vs_Agar1000Pi
OTU_142	-2.12008	0.816193	NA	Root1000Pi_vs_Agar1000Pi
OTU_63	0	1	NA	Root1000Pi_vs_Agar1000Pi
OTU_41	0	1	NA	Root1000Pi_vs_Agar1000Pi
OTU_55	0	1	1	Root1000Pi_vs_Agar1000Pi
OTU_219	0	1	NA	Root1000Pi_vs_Agar1000Pi
OTU_117	0	1	NA	Root1000Pi_vs_Agar1000Pi
OTU_29	0	1	NA	Root1000Pi_vs_Agar1000Pi
OTU_34	0	1	NA	Root1000Pi_vs_Agar1000Pi
OTU_61	0	1	NA	Root1000Pi_vs_Agar1000Pi
OTU_22	-2.40087	0.771717	0.882263	Root1000Pi_vs_Agar1000Pi
OTU_26	0	1	NA	Root1000Pi_vs_Agar1000Pi
OTU_177	-1.12044	0.710222	0.836706	Root1000Pi_vs_Agar1000Pi
OTU_9	0	NA	NA	Root1000Pi_vs_Agar1000Pi
OTU_25	0	1	NA	Root1000Pi_vs_Agar1000Pi
OTU_3	0	1	NA	Root1000Pi_vs_Agar1000Pi
OTU_115	3.16082	0.000129988	0.00041885	Root1000Pi_vs_Agar1000Pi
OTU_119	0	1	NA	Root1000Pi_vs_Agar1000Pi
OTU_35	0	1	NA	Root1000Pi_vs_Agar1000Pi
OTU_15	0	1	1	Root1000Pi_vs_Agar1000Pi
OTU_99	0	1	NA	Root1000Pi_vs_Agar1000Pi
OTU_27	0	1	NA	Root1000Pi_vs_Agar1000Pi
OTU_192	0	1	NA	Root1000Pi_vs_Agar1000Pi
OTU_147	0	1	NA	Root1000Pi_vs_Agar1000Pi
OTU_53	0	1	NA	Root1000Pi_vs_Agar1000Pi
OTU_11	-1.17699	0.757633	0.878855	Root1000Pi_vs_Agar1000Pi
OTU_250	0	1	NA	Root1000Pi_vs_Agar1000Pi
OTU_90	-1.62549	0.13027	0.202384	Root1000Pi_vs_Agar1000Pi
OTU_30	0	1	NA	Root1000Pi_vs_Agar1000Pi
OTU_39	0	1	NA	Root1000Pi_vs_Agar1000Pi
OTU_181	0	1	NA	Root1000Pi_vs_Agar1000Pi
OTU_69	0	1	NA	Root1000Pi_vs_Agar1000Pi
OTU_92	-2.60137	0.391543	0.524066	Root1000Pi_vs_Agar1000Pi
OTU_153	0	1	NA	Root1000Pi_vs_Agar1000Pi
OTU_109	0	1	NA	Root1000Pi_vs_Agar1000Pi
OTU_38	0	1	NA	Root1000Pi_vs_Agar1000Pi
OTU_72	0	1	NA	Root1000Pi_vs_Agar1000Pi
OTU_188	0	1	NA	Root1000Pi_vs_Agar1000Pi
OTU_33	-0.80889	0.323235	0.446372	Root1000Pi_vs_Agar1000Pi
OTU_81	0	1	NA	Root1000Pi_vs_Agar1000Pi
OTU_98	0	1	NA	Root1000Pi_vs_Agar1000Pi
OTU_154	-2.3186	0.0116352	0.0246894	Root1000Pi_vs_Agar1000Pi
OTU_6	0.850606	0.344453	0.46824	Root1000Pi_vs_Agar1000Pi
OTU_20	-0.295649	0.90129	0.981473	Root1000Pi_vs_Agar1000Pi
OTU_127	0	1	NA	Root1000Pi_vs_Agar1000Pi
OTU_1	-5.95777	2.71817e-19	7.8827e-18	Root1000Pi_vs_Agar1000Pi
OTU_129	-0.864774	0.614165	0.763319	Root1000Pi_vs_Agar1000Pi
OTU_42	0	1	NA	Root1000Pi_vs_Agar1000Pi
OTU_14	-1.00851	0.157835	0.232739	Root1000Pi_vs_Agar1000Pi
OTU_8	-1.21053	0.711681	0.836706	Root1000Pi_vs_Agar1000Pi
OTU_7	0	1	NA	Root1000Pi_vs_Agar1000Pi
OTU_2	14.524	1.94433e-08	9.95039e-08	Root1000Pi_vs_Agar1000Pi
OTU_62	0	1	NA	Root1000Pi_vs_Agar1000Pi
OTU_101	0	1	NA	Root1000Pi_vs_Agar1000Pi
OTU_87	0	1	NA	Root1000Pi_vs_Agar1000Pi
OTU_75	0.00404331	0.996646	1	Root1000Pi_vs_Agar1000Pi
OTU_5	-0.163219	0.956193	1	Root1000Pi_vs_Agar1000Pi
OTU_31	0	1	NA	Root1000Pi_vs_Agar1000Pi
OTU_44	0	1	NA	Root1000Pi_vs_Agar1000Pi
OTU_71	-0.715968	0.937416	NA	Root1000Pi_vs_Agar1000Pi
OTU_4	0.288285	0.902504	0.981473	Root1000Pi_vs_Agar1000Pi
OTU_28	0	1	NA	Root1000Pi_vs_Agar1000Pi
OTU_17	0	1	NA	Root1000Pi_vs_Agar1000Pi
OTU_256	-3.10471	0.73342	NA	Root1000Pi_vs_Agar1000Pi
OTU_19	0	1	NA	Root1000Pi_vs_Agar1000Pi
OTU_50	2.33172	0.603259	0.763319	Root1000Pi_vs_Agar1000Pi
OTU_12	0	1	1	Root1000Pi_vs_Agar1000Pi
OTU_21	0	1	1	Root1000Pi_vs_Agar1000Pi
OTU_18	0	1	NA	Root1000Pi_vs_Agar1000Pi
OTU_16	1.9878	0.110831	0.178561	Root1000Pi_vs_Agar1000Pi
OTU_118	0	1	NA	Root1000Pi_vs_Agar1000Pi
OTU_23	0	1	NA	Root1000Pi_vs_Agar1000Pi
OTU_68	0	1	NA	Root1000Pi_vs_Agar1000Pi
OTU_49	0	1	NA	Root1000Pi_vs_Agar1000Pi
OTU_10	0	1	NA	Root1000Pi_vs_Agar1000Pi
USeq1	0.572384	0.0477272	0.0784848	Shoot0Pi_vs_Agar0Pi
USeq10	4.16083	6.16212e-06	2.68233e-05	Shoot0Pi_vs_Agar0Pi
USeq11	-1.88447	0.0132455	0.0251325	Shoot0Pi_vs_Agar0Pi
USeq12	2.21348	1.17789e-05	4.84245e-05	Shoot0Pi_vs_Agar0Pi
USeq13	1.34961	0.0584949	0.0920984	Shoot0Pi_vs_Agar0Pi
USeq14	1.09298	0.899766	NA	Shoot0Pi_vs_Agar0Pi
USeq15	-3.55605	1.89298e-06	9.33871e-06	Shoot0Pi_vs_Agar0Pi
USeq16	-0.403803	0.181637	0.231744	Shoot0Pi_vs_Agar0Pi
USeq17	1.1106	0.55763	NA	Shoot0Pi_vs_Agar0Pi
USeq18	0.159607	0.963185	NA	Shoot0Pi_vs_Agar0Pi
USeq19	2.25145	2.08801e-08	1.71681e-07	Shoot0Pi_vs_Agar0Pi
USeq20	-1.22707	0.000255996	0.000701997	Shoot0Pi_vs_Agar0Pi
USeq21	0	1	NA	Shoot0Pi_vs_Agar0Pi
USeq23	-1.99244	0.0102176	0.0204353	Shoot0Pi_vs_Agar0Pi
USeq24	0	1	NA	Shoot0Pi_vs_Agar0Pi
USeq26	0	1	NA	Shoot0Pi_vs_Agar0Pi
USeq27	0	1	NA	Shoot0Pi_vs_Agar0Pi
USeq28	0	1	NA	Shoot0Pi_vs_Agar0Pi
USeq3	1.17934	0.00498293	0.0108452	Shoot0Pi_vs_Agar0Pi
USeq30	0.100954	0.749906	0.768208	Shoot0Pi_vs_Agar0Pi
USeq31	0.303191	0.736578	0.767701	Shoot0Pi_vs_Agar0Pi
USeq32	3.25296	5.35553e-15	3.11779e-13	Shoot0Pi_vs_Agar0Pi
USeq33	-0.537315	0.787454	NA	Shoot0Pi_vs_Agar0Pi
USeq34	0.901747	0.00204101	0.00471984	Shoot0Pi_vs_Agar0Pi
USeq35	0.547413	0.416568	0.474246	Shoot0Pi_vs_Agar0Pi
USeq36	2.13787	0.00011707	0.000360966	Shoot0Pi_vs_Agar0Pi
USeq37	1.08186	0.604078	0.657379	Shoot0Pi_vs_Agar0Pi
USeq38	0	1	NA	Shoot0Pi_vs_Agar0Pi
USeq39	0.958259	3.19573e-07	1.81911e-06	Shoot0Pi_vs_Agar0Pi
USeq4	-2.33607	8.42646e-15	3.11779e-13	Shoot0Pi_vs_Agar0Pi
USeq40	-0.935584	0.0187588	0.0335262	Shoot0Pi_vs_Agar0Pi
USeq42	0.586646	0.00569145	0.0116991	Shoot0Pi_vs_Agar0Pi
USeq43	-1.04741	0.748188	NA	Shoot0Pi_vs_Agar0Pi
USeq44	-2.58155	0.357868	NA	Shoot0Pi_vs_Agar0Pi
USeq45	0	1	NA	Shoot0Pi_vs_Agar0Pi
USeq46	-0.990261	0.909327	NA	Shoot0Pi_vs_Agar0Pi
USeq47	-1.90587	0.000339492	0.000866289	Shoot0Pi_vs_Agar0Pi
USeq48	0.886559	0.00554297	0.0116991	Shoot0Pi_vs_Agar0Pi
USeq49	-0.339198	0.968855	NA	Shoot0Pi_vs_Agar0Pi
USeq5	0	1	NA	Shoot0Pi_vs_Agar0Pi
USeq50	-1.7484	0.0348542	0.0586184	Shoot0Pi_vs_Agar0Pi
USeq51	-1.53498	0.000256134	0.000701997	Shoot0Pi_vs_Agar0Pi
USeq52	-3.26256	1.65386e-09	1.74836e-08	Shoot0Pi_vs_Agar0Pi
USeq53	1.21374	8.06156e-05	0.000271162	Shoot0Pi_vs_Agar0Pi
USeq54	0	1	NA	Shoot0Pi_vs_Agar0Pi
USeq55	1.25644	0.00213013	0.00477666	Shoot0Pi_vs_Agar0Pi
USeq56	-0.0423874	0.994438	NA	Shoot0Pi_vs_Agar0Pi
USeq57	-1.53722	0.859642	NA	Shoot0Pi_vs_Agar0Pi
USeq58	-1.00305	0.898883	NA	Shoot0Pi_vs_Agar0Pi
USeq59	-1.77323	4.46018e-05	0.000157168	Shoot0Pi_vs_Agar0Pi
USeq6	-0.998229	0.908598	NA	Shoot0Pi_vs_Agar0Pi
USeq60	-2.55057	2.72109e-09	2.51701e-08	Shoot0Pi_vs_Agar0Pi
USeq61	-1.14682	0.208078	0.256629	Shoot0Pi_vs_Agar0Pi
USeq62	-1.00407	0.908054	NA	Shoot0Pi_vs_Agar0Pi
USeq64	2.58137	2.6335e-08	1.94879e-07	Shoot0Pi_vs_Agar0Pi
USeq65	3.39165	1.29337e-07	7.97578e-07	Shoot0Pi_vs_Agar0Pi
USeq66	-0.494052	0.411325	0.474246	Shoot0Pi_vs_Agar0Pi
USeq67	1.89921	5.63041e-07	2.97607e-06	Shoot0Pi_vs_Agar0Pi
USeq68	-0.476904	0.472748	0.52214	Shoot0Pi_vs_Agar0Pi
USeq69	0.525594	0.430509	0.482692	Shoot0Pi_vs_Agar0Pi
USeq7	-1.94552	2.81696e-05	0.000104228	Shoot0Pi_vs_Agar0Pi
USeq70	-0.463986	0.957416	NA	Shoot0Pi_vs_Agar0Pi
USeq71	0.994155	1.90965e-05	7.4376e-05	Shoot0Pi_vs_Agar0Pi
USeq72	-0.130924	0.731117	0.767701	Shoot0Pi_vs_Agar0Pi
USeq73	0.769991	0.560684	NA	Shoot0Pi_vs_Agar0Pi
USeq74	-0.991559	0.583309	NA	Shoot0Pi_vs_Agar0Pi
USeq75	-2.33631	0.000280461	0.000741219	Shoot0Pi_vs_Agar0Pi
USeq76	2.29843	5.3464e-08	3.59667e-07	Shoot0Pi_vs_Agar0Pi
USeq77	0	1	NA	Shoot0Pi_vs_Agar0Pi
USeq78	-0.238221	0.916303	NA	Shoot0Pi_vs_Agar0Pi
USeq79	-1.1511	0.000823464	0.00203121	Shoot0Pi_vs_Agar0Pi
USeq8	-0.735297	0.26836	0.315217	Shoot0Pi_vs_Agar0Pi
USeq80	-1.01301	0.0639101	0.0985281	Shoot0Pi_vs_Agar0Pi
USeq81	-2.06639	7.65436e-10	9.44038e-09	Shoot0Pi_vs_Agar0Pi
USeq82	-2.68767	8.61777e-14	2.12572e-12	Shoot0Pi_vs_Agar0Pi
USeq83	0.381702	0.757827	0.768208	Shoot0Pi_vs_Agar0Pi
USeq84	-1.02747	0.00010157	0.000326792	Shoot0Pi_vs_Agar0Pi
USeq85	0.346755	0.750735	NA	Shoot0Pi_vs_Agar0Pi
USeq86	0.501277	0.0886297	0.1286	Shoot0Pi_vs_Agar0Pi
USeq87	0.76239	0.0255528	0.0439745	Shoot0Pi_vs_Agar0Pi
USeq88	-0.570212	0.656374	0.703937	Shoot0Pi_vs_Agar0Pi
USeq89	-1.55897	0.857674	NA	Shoot0Pi_vs_Agar0Pi
USeq9	-0.697732	0.073076	0.11036	Shoot0Pi_vs_Agar0Pi
USeq90	-1.3665	0.0761579	0.112714	Shoot0Pi_vs_Agar0Pi
USeq92	2.84404	2.21741e-06	1.02555e-05	Shoot0Pi_vs_Agar0Pi
USeq93	1.22672	0.314802	NA	Shoot0Pi_vs_Agar0Pi
USeq94	-1.56721	0.789633	NA	Shoot0Pi_vs_Agar0Pi
USeq95	0	1	NA	Shoot0Pi_vs_Agar0Pi
USeq96	-3.90953	0.000216605	0.00064115	Shoot0Pi_vs_Agar0Pi
USeq97	2.40616	2.98291e-11	5.51838e-10	Shoot0Pi_vs_Agar0Pi
OTU_125	-2.43175	0.0147284	0.0272475	Shoot0Pi_vs_Agar0Pi
OTU_102	-0.116779	0.989274	NA	Shoot0Pi_vs_Agar0Pi
OTU_77	0	1	NA	Shoot0Pi_vs_Agar0Pi
OTU_45	0.607916	0.944171	NA	Shoot0Pi_vs_Agar0Pi
OTU_254	0	1	NA	Shoot0Pi_vs_Agar0Pi
OTU_142	0	1	NA	Shoot0Pi_vs_Agar0Pi
OTU_63	0	1	NA	Shoot0Pi_vs_Agar0Pi
OTU_41	-1.07457	0.901635	NA	Shoot0Pi_vs_Agar0Pi
OTU_55	4.23872	0.103991	0.147987	Shoot0Pi_vs_Agar0Pi
OTU_219	0	1	NA	Shoot0Pi_vs_Agar0Pi
OTU_117	0	1	NA	Shoot0Pi_vs_Agar0Pi
OTU_29	-0.465807	0.957252	NA	Shoot0Pi_vs_Agar0Pi
OTU_34	-1.02859	0.905837	NA	Shoot0Pi_vs_Agar0Pi
OTU_61	0	1	NA	Shoot0Pi_vs_Agar0Pi
OTU_22	0	1	NA	Shoot0Pi_vs_Agar0Pi
OTU_26	1.90248	0.826269	NA	Shoot0Pi_vs_Agar0Pi
OTU_177	-0.992569	0.730262	NA	Shoot0Pi_vs_Agar0Pi
OTU_9	0	NA	NA	Shoot0Pi_vs_Agar0Pi
OTU_25	0.25833	0.976269	NA	Shoot0Pi_vs_Agar0Pi
OTU_3	2.61514	0.748204	NA	Shoot0Pi_vs_Agar0Pi
OTU_115	0.263441	0.787547	0.787547	Shoot0Pi_vs_Agar0Pi
OTU_119	0	1	NA	Shoot0Pi_vs_Agar0Pi
OTU_35	0	1	NA	Shoot0Pi_vs_Agar0Pi
OTU_15	3.16326	0.458731	NA	Shoot0Pi_vs_Agar0Pi
OTU_99	-1.018	0.906801	NA	Shoot0Pi_vs_Agar0Pi
OTU_27	0.986422	0.90951	NA	Shoot0Pi_vs_Agar0Pi
OTU_192	-1.00852	0.907661	NA	Shoot0Pi_vs_Agar0Pi
OTU_147	0	1	NA	Shoot0Pi_vs_Agar0Pi
OTU_53	0.907335	0.916749	NA	Shoot0Pi_vs_Agar0Pi
OTU_11	3.40624	0.336875	NA	Shoot0Pi_vs_Agar0Pi
OTU_250	-0.177122	0.983735	NA	Shoot0Pi_vs_Agar0Pi
OTU_90	-1.70832	0.152021	0.201489	Shoot0Pi_vs_Agar0Pi
OTU_30	0.693196	0.913639	NA	Shoot0Pi_vs_Agar0Pi
OTU_39	-1.00231	0.908225	NA	Shoot0Pi_vs_Agar0Pi
OTU_181	-1.00409	0.90806	NA	Shoot0Pi_vs_Agar0Pi
OTU_69	-0.990261	0.909327	NA	Shoot0Pi_vs_Agar0Pi
OTU_92	-3.71537	0.197019	NA	Shoot0Pi_vs_Agar0Pi
OTU_153	-0.998229	0.908598	NA	Shoot0Pi_vs_Agar0Pi
OTU_109	0	1	NA	Shoot0Pi_vs_Agar0Pi
OTU_38	-0.130583	0.988007	NA	Shoot0Pi_vs_Agar0Pi
OTU_72	0.773209	0.929022	NA	Shoot0Pi_vs_Agar0Pi
OTU_188	0	1	NA	Shoot0Pi_vs_Agar0Pi
OTU_33	1.27844	0.0570144	0.0917189	Shoot0Pi_vs_Agar0Pi
OTU_81	0	1	NA	Shoot0Pi_vs_Agar0Pi
OTU_98	0	1	NA	Shoot0Pi_vs_Agar0Pi
OTU_154	-1.8693	0.112283	0.156772	Shoot0Pi_vs_Agar0Pi
OTU_6	1.29123	0.256611	0.311299	Shoot0Pi_vs_Agar0Pi
OTU_20	-0.920894	0.69153	NA	Shoot0Pi_vs_Agar0Pi
OTU_127	-1.018	0.906801	NA	Shoot0Pi_vs_Agar0Pi
OTU_1	-3.59926	1.19588e-10	1.7699e-09	Shoot0Pi_vs_Agar0Pi
OTU_129	-0.484457	0.773418	NA	Shoot0Pi_vs_Agar0Pi
OTU_42	-0.990261	0.909327	NA	Shoot0Pi_vs_Agar0Pi
OTU_14	0.763507	0.263214	0.314158	Shoot0Pi_vs_Agar0Pi
OTU_8	4.39036	0.146759	0.201114	Shoot0Pi_vs_Agar0Pi
OTU_7	-0.998309	0.908591	NA	Shoot0Pi_vs_Agar0Pi
OTU_2	5.67401	0.0125959	0.024529	Shoot0Pi_vs_Agar0Pi
OTU_62	-0.315744	0.971011	NA	Shoot0Pi_vs_Agar0Pi
OTU_101	0	1	NA	Shoot0Pi_vs_Agar0Pi
OTU_87	0	1	NA	Shoot0Pi_vs_Agar0Pi
OTU_75	-1.43837	0.204217	0.256137	Shoot0Pi_vs_Agar0Pi
OTU_5	6.46323	0.0190284	0.0335262	Shoot0Pi_vs_Agar0Pi
OTU_31	1.21278	0.888823	NA	Shoot0Pi_vs_Agar0Pi
OTU_44	-0.99026	0.909327	NA	Shoot0Pi_vs_Agar0Pi
OTU_71	-2.07114	0.811699	NA	Shoot0Pi_vs_Agar0Pi
OTU_4	6.97827	0.00127451	0.00304237	Shoot0Pi_vs_Agar0Pi
OTU_28	1.47972	0.864517	NA	Shoot0Pi_vs_Agar0Pi
OTU_17	1.48079	0.864298	NA	Shoot0Pi_vs_Agar0Pi
OTU_256	-2.07087	0.811722	NA	Shoot0Pi_vs_Agar0Pi
OTU_19	-0.114585	0.989475	NA	Shoot0Pi_vs_Agar0Pi
OTU_50	0	1	NA	Shoot0Pi_vs_Agar0Pi
OTU_12	4.98712	0.152478	0.201489	Shoot0Pi_vs_Agar0Pi
OTU_21	2.93806	0.534249	NA	Shoot0Pi_vs_Agar0Pi
OTU_18	1.94912	0.82207	NA	Shoot0Pi_vs_Agar0Pi
OTU_16	1.66585	0.169675	0.22028	Shoot0Pi_vs_Agar0Pi
OTU_118	0	1	NA	Shoot0Pi_vs_Agar0Pi
OTU_23	-0.52859	0.951483	NA	Shoot0Pi_vs_Agar0Pi
OTU_68	0	1	NA	Shoot0Pi_vs_Agar0Pi
OTU_49	-0.586271	0.946214	NA	Shoot0Pi_vs_Agar0Pi
OTU_10	2.95168	0.733242	NA	Shoot0Pi_vs_Agar0Pi
USeq1	-0.526026	0.0599865	0.0971781	Shoot10Pi_vs_Agar10Pi
USeq10	4.21772	5.21556e-07	2.8164e-06	Shoot10Pi_vs_Agar10Pi
USeq11	-2.80787	0.000174407	0.000487136	Shoot10Pi_vs_Agar10Pi
USeq12	2.64755	4.5409e-08	2.82933e-07	Shoot10Pi_vs_Agar10Pi
USeq13	1.19047	0.0992329	0.151658	Shoot10Pi_vs_Agar10Pi
USeq14	-2.31243	0.790223	NA	Shoot10Pi_vs_Agar10Pi
USeq15	-4.49266	5.04012e-09	5.10312e-08	Shoot10Pi_vs_Agar10Pi
USeq16	-1.9738	3.39046e-11	9.15424e-10	Shoot10Pi_vs_Agar10Pi
USeq17	-1.00327	0.609597	NA	Shoot10Pi_vs_Agar10Pi
USeq18	0.165363	0.961997	NA	Shoot10Pi_vs_Agar10Pi
USeq19	1.78019	3.53831e-06	1.43302e-05	Shoot10Pi_vs_Agar10Pi
USeq20	-1.22646	0.000284513	0.000768186	Shoot10Pi_vs_Agar10Pi
USeq21	0	1	NA	Shoot10Pi_vs_Agar10Pi
USeq23	-0.533728	0.485797	0.562137	Shoot10Pi_vs_Agar10Pi
USeq24	0	1	NA	Shoot10Pi_vs_Agar10Pi
USeq26	0.146127	0.968694	NA	Shoot10Pi_vs_Agar10Pi
USeq27	-0.774395	0.929025	NA	Shoot10Pi_vs_Agar10Pi
USeq28	-1.7689	0.83877	NA	Shoot10Pi_vs_Agar10Pi
USeq3	1.85723	1.8476e-05	6.50678e-05	Shoot10Pi_vs_Agar10Pi
USeq30	-0.196707	0.529604	0.604196	Shoot10Pi_vs_Agar10Pi
USeq31	0.404453	0.675345	0.729372	Shoot10Pi_vs_Agar10Pi
USeq32	2.11024	1.53528e-08	1.24358e-07	Shoot10Pi_vs_Agar10Pi
USeq33	0.463478	0.814836	NA	Shoot10Pi_vs_Agar10Pi
USeq34	1.88931	1.59623e-10	3.23236e-09	Shoot10Pi_vs_Agar10Pi
USeq35	-0.538133	0.380794	0.474528	Shoot10Pi_vs_Agar10Pi
USeq36	3.53268	3.2218e-07	1.86404e-06	Shoot10Pi_vs_Agar10Pi
USeq37	1.48725	0.470176	0.551946	Shoot10Pi_vs_Agar10Pi
USeq38	0	1	NA	Shoot10Pi_vs_Agar10Pi
USeq39	1.05031	2.1757e-08	1.6021e-07	Shoot10Pi_vs_Agar10Pi
USeq4	-0.707596	0.019504	0.0359051	Shoot10Pi_vs_Agar10Pi
USeq40	-1.68797	2.82842e-05	9.54592e-05	Shoot10Pi_vs_Agar10Pi
USeq42	1.24554	1.07894e-08	9.71042e-08	Shoot10Pi_vs_Agar10Pi
USeq43	0.330938	0.919203	NA	Shoot10Pi_vs_Agar10Pi
USeq44	-1.63393	0.548346	NA	Shoot10Pi_vs_Agar10Pi
USeq45	-1.78117	0.837662	NA	Shoot10Pi_vs_Agar10Pi
USeq46	0	1	NA	Shoot10Pi_vs_Agar10Pi
USeq47	-1.81189	0.00348313	0.00783704	Shoot10Pi_vs_Agar10Pi
USeq48	1.22278	9.52676e-05	0.000285803	Shoot10Pi_vs_Agar10Pi
USeq49	0	1	NA	Shoot10Pi_vs_Agar10Pi
USeq5	0	1	NA	Shoot10Pi_vs_Agar10Pi
USeq50	-0.883909	0.318303	0.422664	Shoot10Pi_vs_Agar10Pi
USeq51	-1.74613	3.41296e-05	0.00011058	Shoot10Pi_vs_Agar10Pi
USeq52	-2.6587	2.05589e-06	8.76457e-06	Shoot10Pi_vs_Agar10Pi
USeq53	1.21961	0.000139224	0.000402755	Shoot10Pi_vs_Agar10Pi
USeq54	0	1	NA	Shoot10Pi_vs_Agar10Pi
USeq55	1.75628	9.96169e-06	3.66771e-05	Shoot10Pi_vs_Agar10Pi
USeq56	-0.622753	0.918534	NA	Shoot10Pi_vs_Agar10Pi
USeq57	-0.621555	0.943002	NA	Shoot10Pi_vs_Agar10Pi
USeq58	-1.31157	0.867886	NA	Shoot10Pi_vs_Agar10Pi
USeq59	-1.43087	0.000966548	0.0025255	Shoot10Pi_vs_Agar10Pi
USeq6	0	1	NA	Shoot10Pi_vs_Agar10Pi
USeq60	-2.05543	1.60851e-06	7.23828e-06	Shoot10Pi_vs_Agar10Pi
USeq61	-2.15172	0.0122246	0.0235761	Shoot10Pi_vs_Agar10Pi
USeq62	-1.62446	0.851777	NA	Shoot10Pi_vs_Agar10Pi
USeq64	2.17824	9.26695e-07	4.69139e-06	Shoot10Pi_vs_Agar10Pi
USeq65	0.802807	0.206835	0.288856	Shoot10Pi_vs_Agar10Pi
USeq66	-1.47085	0.00710028	0.0147467	Shoot10Pi_vs_Agar10Pi
USeq67	2.50147	3.33847e-10	5.40832e-09	Shoot10Pi_vs_Agar10Pi
USeq68	0.62235	0.341546	0.446214	Shoot10Pi_vs_Agar10Pi
USeq69	1.37619	0.0208834	0.0375901	Shoot10Pi_vs_Agar10Pi
USeq7	0.222643	0.690402	0.735824	Shoot10Pi_vs_Agar10Pi
USeq70	-0.69321	0.936448	NA	Shoot10Pi_vs_Agar10Pi
USeq71	0.630111	0.00535749	0.0114199	Shoot10Pi_vs_Agar10Pi
USeq72	-1.54992	4.54038e-05	0.00014145	Shoot10Pi_vs_Agar10Pi
USeq73	0.998726	0.449652	0.543609	Shoot10Pi_vs_Agar10Pi
USeq74	0.281201	0.871558	NA	Shoot10Pi_vs_Agar10Pi
USeq75	-1.64707	0.00885508	0.0179315	Shoot10Pi_vs_Agar10Pi
USeq76	2.18841	4.41804e-08	2.82933e-07	Shoot10Pi_vs_Agar10Pi
USeq77	0	1	NA	Shoot10Pi_vs_Agar10Pi
USeq78	-0.524644	0.81763	NA	Shoot10Pi_vs_Agar10Pi
USeq79	-0.792253	0.019395	0.0359051	Shoot10Pi_vs_Agar10Pi
USeq8	1.08966	0.238103	0.321439	Shoot10Pi_vs_Agar10Pi
USeq80	-1.6333	0.00262555	0.00644454	Shoot10Pi_vs_Agar10Pi
USeq81	-3.08911	8.76345e-20	7.0984e-18	Shoot10Pi_vs_Agar10Pi
USeq82	-2.1185	3.92103e-09	4.53719e-08	Shoot10Pi_vs_Agar10Pi
USeq83	-3.05449	0.0109913	0.0217146	Shoot10Pi_vs_Agar10Pi
USeq84	-1.16937	9.6702e-06	3.66771e-05	Shoot10Pi_vs_Agar10Pi
USeq85	0.620575	0.59239	0.666438	Shoot10Pi_vs_Agar10Pi
USeq86	1.51586	1.21787e-06	5.8028e-06	Shoot10Pi_vs_Agar10Pi
USeq87	-0.990376	0.00305718	0.00707519	Shoot10Pi_vs_Agar10Pi
USeq88	1.18376	0.359079	0.454459	Shoot10Pi_vs_Agar10Pi
USeq89	-0.659911	0.939456	NA	Shoot10Pi_vs_Agar10Pi
USeq9	-0.83802	0.0242993	0.0427879	Shoot10Pi_vs_Agar10Pi
USeq90	-1.23898	0.15043	0.217587	Shoot10Pi_vs_Agar10Pi
USeq92	0.7725	0.206301	0.288856	Shoot10Pi_vs_Agar10Pi
USeq93	1.46857	0.230366	0.316265	Shoot10Pi_vs_Agar10Pi
USeq94	-2.95829	0.614453	NA	Shoot10Pi_vs_Agar10Pi
USeq95	-0.797856	0.926875	NA	Shoot10Pi_vs_Agar10Pi
USeq96	-2.36685	0.00304254	0.00707519	Shoot10Pi_vs_Agar10Pi
USeq97	2.24563	2.73078e-09	3.68656e-08	Shoot10Pi_vs_Agar10Pi
OTU_125	-2.28201	0.0299183	0.0515614	Shoot10Pi_vs_Agar10Pi
OTU_102	0	1	NA	Shoot10Pi_vs_Agar10Pi
OTU_77	0	1	NA	Shoot10Pi_vs_Agar10Pi
OTU_45	0	1	NA	Shoot10Pi_vs_Agar10Pi
OTU_254	0	1	NA	Shoot10Pi_vs_Agar10Pi
OTU_142	0	1	NA	Shoot10Pi_vs_Agar10Pi
OTU_63	0	1	NA	Shoot10Pi_vs_Agar10Pi
OTU_41	0	1	NA	Shoot10Pi_vs_Agar10Pi
OTU_55	2.4197	0.354969	0.454459	Shoot10Pi_vs_Agar10Pi
OTU_219	0	1	NA	Shoot10Pi_vs_Agar10Pi
OTU_117	0	1	NA	Shoot10Pi_vs_Agar10Pi
OTU_29	-0.34592	0.968253	NA	Shoot10Pi_vs_Agar10Pi
OTU_34	0	1	NA	Shoot10Pi_vs_Agar10Pi
OTU_61	0	1	NA	Shoot10Pi_vs_Agar10Pi
OTU_22	0	1	NA	Shoot10Pi_vs_Agar10Pi
OTU_26	0.206978	0.980994	NA	Shoot10Pi_vs_Agar10Pi
OTU_177	0.0709705	0.980201	NA	Shoot10Pi_vs_Agar10Pi
OTU_9	0	NA	NA	Shoot10Pi_vs_Agar10Pi
OTU_25	-0.702474	0.935601	NA	Shoot10Pi_vs_Agar10Pi
OTU_3	-0.795292	0.922545	NA	Shoot10Pi_vs_Agar10Pi
OTU_115	1.58778	0.120223	0.177056	Shoot10Pi_vs_Agar10Pi
OTU_119	0	1	NA	Shoot10Pi_vs_Agar10Pi
OTU_35	0	1	NA	Shoot10Pi_vs_Agar10Pi
OTU_15	0.458641	0.915632	NA	Shoot10Pi_vs_Agar10Pi
OTU_99	0	1	NA	Shoot10Pi_vs_Agar10Pi
OTU_27	-0.621565	0.943001	NA	Shoot10Pi_vs_Agar10Pi
OTU_192	0	1	NA	Shoot10Pi_vs_Agar10Pi
OTU_147	0	1	NA	Shoot10Pi_vs_Agar10Pi
OTU_53	0	1	NA	Shoot10Pi_vs_Agar10Pi
OTU_11	0.827854	0.818736	0.861268	Shoot10Pi_vs_Agar10Pi
OTU_250	-0.621539	0.943003	NA	Shoot10Pi_vs_Agar10Pi
OTU_90	-3.75553	0.00140115	0.00354666	Shoot10Pi_vs_Agar10Pi
OTU_30	0.336426	0.958089	NA	Shoot10Pi_vs_Agar10Pi
OTU_39	-0.741413	0.932042	NA	Shoot10Pi_vs_Agar10Pi
OTU_181	0	1	NA	Shoot10Pi_vs_Agar10Pi
OTU_69	0	1	NA	Shoot10Pi_vs_Agar10Pi
OTU_92	-2.27385	0.436338	0.535506	Shoot10Pi_vs_Agar10Pi
OTU_153	0	1	NA	Shoot10Pi_vs_Agar10Pi
OTU_109	0	1	NA	Shoot10Pi_vs_Agar10Pi
OTU_38	-0.717663	0.934212	NA	Shoot10Pi_vs_Agar10Pi
OTU_72	0	1	NA	Shoot10Pi_vs_Agar10Pi
OTU_188	0	1	NA	Shoot10Pi_vs_Agar10Pi
OTU_33	-2.04087	0.00403908	0.0088423	Shoot10Pi_vs_Agar10Pi
OTU_81	0	1	NA	Shoot10Pi_vs_Agar10Pi
OTU_98	0	1	NA	Shoot10Pi_vs_Agar10Pi
OTU_154	-1.96903	0.0598471	0.0971781	Shoot10Pi_vs_Agar10Pi
OTU_6	-0.085028	0.936761	0.936761	Shoot10Pi_vs_Agar10Pi
OTU_20	0.335931	0.88356	0.905928	Shoot10Pi_vs_Agar10Pi
OTU_127	0	1	NA	Shoot10Pi_vs_Agar10Pi
OTU_1	-4.23134	1.69545e-13	6.86657e-12	Shoot10Pi_vs_Agar10Pi
OTU_129	-1.74857	0.300235	NA	Shoot10Pi_vs_Agar10Pi
OTU_42	0	1	NA	Shoot10Pi_vs_Agar10Pi
OTU_14	1.4281	0.0352811	0.0595368	Shoot10Pi_vs_Agar10Pi
OTU_8	-0.248946	0.936104	0.936761	Shoot10Pi_vs_Agar10Pi
OTU_7	0	1	NA	Shoot10Pi_vs_Agar10Pi
OTU_2	4.20629	0.0724591	0.115082	Shoot10Pi_vs_Agar10Pi
OTU_62	0	1	NA	Shoot10Pi_vs_Agar10Pi
OTU_101	-1.75565	0.839966	NA	Shoot10Pi_vs_Agar10Pi
OTU_87	0	1	NA	Shoot10Pi_vs_Agar10Pi
OTU_75	0.481719	0.636147	0.696323	Shoot10Pi_vs_Agar10Pi
OTU_5	2.02463	0.466105	0.551946	Shoot10Pi_vs_Agar10Pi
OTU_31	-0.632829	0.941968	NA	Shoot10Pi_vs_Agar10Pi
OTU_44	0	1	NA	Shoot10Pi_vs_Agar10Pi
OTU_71	-0.354052	0.967507	NA	Shoot10Pi_vs_Agar10Pi
OTU_4	3.53508	0.105536	0.158304	Shoot10Pi_vs_Agar10Pi
OTU_28	0	1	NA	Shoot10Pi_vs_Agar10Pi
OTU_17	-1.80016	0.835949	NA	Shoot10Pi_vs_Agar10Pi
OTU_256	0	1	NA	Shoot10Pi_vs_Agar10Pi
OTU_19	0	1	NA	Shoot10Pi_vs_Agar10Pi
OTU_50	-0.659306	0.879306	0.905928	Shoot10Pi_vs_Agar10Pi
OTU_12	1.81597	0.605844	0.672237	Shoot10Pi_vs_Agar10Pi
OTU_21	-0.354366	0.940915	NA	Shoot10Pi_vs_Agar10Pi
OTU_18	-0.638016	0.941492	NA	Shoot10Pi_vs_Agar10Pi
OTU_16	1.98151	0.0959703	0.149492	Shoot10Pi_vs_Agar10Pi
OTU_118	0	1	NA	Shoot10Pi_vs_Agar10Pi
OTU_23	0	1	NA	Shoot10Pi_vs_Agar10Pi
OTU_68	0	1	NA	Shoot10Pi_vs_Agar10Pi
OTU_49	0	1	NA	Shoot10Pi_vs_Agar10Pi
OTU_10	0	1	NA	Shoot10Pi_vs_Agar10Pi
USeq1	-1.02423	0.000201281	0.000915505	Shoot30Pi_vs_Agar30Pi
USeq10	6.20555	5.30794e-11	1.24737e-09	Shoot30Pi_vs_Agar30Pi
USeq11	-3.07719	3.22458e-05	0.000168395	Shoot30Pi_vs_Agar30Pi
USeq12	2.94622	5.06562e-10	7.14253e-09	Shoot30Pi_vs_Agar30Pi
USeq13	1.30614	0.0791374	0.232466	Shoot30Pi_vs_Agar30Pi
USeq14	0.602092	0.944739	1	Shoot30Pi_vs_Agar30Pi
USeq15	-4.09509	5.25534e-08	4.52302e-07	Shoot30Pi_vs_Agar30Pi
USeq16	-2.81768	6.77853e-21	4.77886e-19	Shoot30Pi_vs_Agar30Pi
USeq17	0.819087	0.674329	1	Shoot30Pi_vs_Agar30Pi
USeq18	-1.30816	0.707783	1	Shoot30Pi_vs_Agar30Pi
USeq19	2.07402	4.43555e-08	4.16941e-07	Shoot30Pi_vs_Agar30Pi
USeq20	-0.733109	0.0291922	0.0935477	Shoot30Pi_vs_Agar30Pi
USeq21	-0.301164	0.97237	1	Shoot30Pi_vs_Agar30Pi
USeq23	-0.542319	0.53986	1	Shoot30Pi_vs_Agar30Pi
USeq24	0	1	NA	Shoot30Pi_vs_Agar30Pi
USeq26	0	1	1	Shoot30Pi_vs_Agar30Pi
USeq27	-1.26223	0.884578	1	Shoot30Pi_vs_Agar30Pi
USeq28	-0.371053	0.965943	1	Shoot30Pi_vs_Agar30Pi
USeq3	1.14697	0.00526967	0.0185756	Shoot30Pi_vs_Agar30Pi
USeq30	-1.43658	3.39867e-06	2.12482e-05	Shoot30Pi_vs_Agar30Pi
USeq31	1.90977	0.0778526	0.232466	Shoot30Pi_vs_Agar30Pi
USeq32	2.47851	2.69778e-11	7.60773e-10	Shoot30Pi_vs_Agar30Pi
USeq33	-0.391792	0.846717	1	Shoot30Pi_vs_Agar30Pi
USeq34	1.8903	4.14897e-10	6.50005e-09	Shoot30Pi_vs_Agar30Pi
USeq35	0.199821	0.745198	1	Shoot30Pi_vs_Agar30Pi
USeq36	3.43726	8.65679e-09	1.01717e-07	Shoot30Pi_vs_Agar30Pi
USeq37	0.919021	0.668207	1	Shoot30Pi_vs_Agar30Pi
USeq38	0	1	NA	Shoot30Pi_vs_Agar30Pi
USeq39	0.726891	0.000105664	0.000532095	Shoot30Pi_vs_Agar30Pi
USeq4	-0.433586	0.153238	0.415394	Shoot30Pi_vs_Agar30Pi
USeq40	-0.369394	0.361696	0.809509	Shoot30Pi_vs_Agar30Pi
USeq42	1.52326	2.06336e-12	9.69778e-11	Shoot30Pi_vs_Agar30Pi
USeq43	-0.795503	0.808382	1	Shoot30Pi_vs_Agar30Pi
USeq44	-2.17101	0.439626	0.968551	Shoot30Pi_vs_Agar30Pi
USeq45	0	1	1	Shoot30Pi_vs_Agar30Pi
USeq46	0	1	NA	Shoot30Pi_vs_Agar30Pi
USeq47	-0.332951	0.633522	1	Shoot30Pi_vs_Agar30Pi
USeq48	1.11582	0.000267955	0.00111122	Shoot30Pi_vs_Agar30Pi
USeq49	0	1	1	Shoot30Pi_vs_Agar30Pi
USeq5	-1.21431	0.888851	1	Shoot30Pi_vs_Agar30Pi
USeq50	0.708562	0.528924	1	Shoot30Pi_vs_Agar30Pi
USeq51	-1.57627	0.000189701	0.000891594	Shoot30Pi_vs_Agar30Pi
USeq52	0.902279	0.179655	0.460569	Shoot30Pi_vs_Agar30Pi
USeq53	1.82701	9.82531e-09	1.06567e-07	Shoot30Pi_vs_Agar30Pi
USeq54	1.42112	0.869978	1	Shoot30Pi_vs_Agar30Pi
USeq55	1.67662	3.46602e-06	2.12482e-05	Shoot30Pi_vs_Agar30Pi
USeq56	-0.106162	0.986078	1	Shoot30Pi_vs_Agar30Pi
USeq57	-1.56481	0.857123	1	Shoot30Pi_vs_Agar30Pi
USeq58	-0.838608	0.915376	1	Shoot30Pi_vs_Agar30Pi
USeq59	-1.63253	0.000165415	0.000804257	Shoot30Pi_vs_Agar30Pi
USeq6	0	1	NA	Shoot30Pi_vs_Agar30Pi
USeq60	-1.56377	0.00024595	0.00105088	Shoot30Pi_vs_Agar30Pi
USeq61	-2.5036	0.00302685	0.0112312	Shoot30Pi_vs_Agar30Pi
USeq62	-0.324432	0.970237	1	Shoot30Pi_vs_Agar30Pi
USeq64	2.81168	1.56638e-10	2.76075e-09	Shoot30Pi_vs_Agar30Pi
USeq65	1.76914	0.00362953	0.0131221	Shoot30Pi_vs_Agar30Pi
USeq66	-0.371099	0.499861	1	Shoot30Pi_vs_Agar30Pi
USeq67	0.786784	0.0312633	0.0979582	Shoot30Pi_vs_Agar30Pi
USeq68	1.90244	0.000836752	0.0031887	Shoot30Pi_vs_Agar30Pi
USeq69	2.55123	8.88747e-06	5.22139e-05	Shoot30Pi_vs_Agar30Pi
USeq7	0.197145	0.631062	1	Shoot30Pi_vs_Agar30Pi
USeq70	-0.292366	0.973176	1	Shoot30Pi_vs_Agar30Pi
USeq71	1.08244	1.44526e-06	1.01891e-05	Shoot30Pi_vs_Agar30Pi
USeq72	-2.08716	1.83208e-08	1.84517e-07	Shoot30Pi_vs_Agar30Pi
USeq73	1.43494	0.218629	0.531494	Shoot30Pi_vs_Agar30Pi
USeq74	-0.170388	0.922484	1	Shoot30Pi_vs_Agar30Pi
USeq75	0.472907	0.484388	1	Shoot30Pi_vs_Agar30Pi
USeq76	2.10749	5.45328e-08	4.52302e-07	Shoot30Pi_vs_Agar30Pi
USeq77	0.223093	0.979522	1	Shoot30Pi_vs_Agar30Pi
USeq78	-0.327139	0.887884	1	Shoot30Pi_vs_Agar30Pi
USeq79	0.548144	0.109106	0.307679	Shoot30Pi_vs_Agar30Pi
USeq8	1.19527	0.201685	0.507814	Shoot30Pi_vs_Agar30Pi
USeq80	-1.3344	0.0145642	0.0488941	Shoot30Pi_vs_Agar30Pi
USeq81	-3.1893	2.25449e-22	3.17884e-20	Shoot30Pi_vs_Agar30Pi
USeq82	-1.57901	1.06981e-05	6.03374e-05	Shoot30Pi_vs_Agar30Pi
USeq83	2.27872	0.0161573	0.0529808	Shoot30Pi_vs_Agar30Pi
USeq84	-1.27017	1.52533e-06	1.02415e-05	Shoot30Pi_vs_Agar30Pi
USeq85	1.65452	0.156141	0.415394	Shoot30Pi_vs_Agar30Pi
USeq86	2.03349	1.10666e-10	2.22913e-09	Shoot30Pi_vs_Agar30Pi
USeq87	-1.78128	7.4151e-08	5.80849e-07	Shoot30Pi_vs_Agar30Pi
USeq88	0.206502	0.876689	1	Shoot30Pi_vs_Agar30Pi
USeq89	0	1	1	Shoot30Pi_vs_Agar30Pi
USeq9	-0.214543	0.567216	1	Shoot30Pi_vs_Agar30Pi
USeq90	1.32199	0.055241	0.169326	Shoot30Pi_vs_Agar30Pi
USeq92	2.16037	0.000474545	0.00185863	Shoot30Pi_vs_Agar30Pi
USeq93	2.91694	0.0122967	0.0422885	Shoot30Pi_vs_Agar30Pi
USeq94	-0.785119	0.893804	1	Shoot30Pi_vs_Agar30Pi
USeq95	0	1	1	Shoot30Pi_vs_Agar30Pi
USeq96	-3.25591	2.78919e-07	2.06987e-06	Shoot30Pi_vs_Agar30Pi
USeq97	2.50764	1.14725e-11	4.04407e-10	Shoot30Pi_vs_Agar30Pi
OTU_125	-3.35936	0.000237283	0.00104553	Shoot30Pi_vs_Agar30Pi
OTU_102	0	1	1	Shoot30Pi_vs_Agar30Pi
OTU_77	0	1	NA	Shoot30Pi_vs_Agar30Pi
OTU_45	0	1	1	Shoot30Pi_vs_Agar30Pi
OTU_254	0	1	NA	Shoot30Pi_vs_Agar30Pi
OTU_142	-2.85244	0.742449	1	Shoot30Pi_vs_Agar30Pi
OTU_63	0	1	NA	Shoot30Pi_vs_Agar30Pi
OTU_41	-0.305397	0.971982	1	Shoot30Pi_vs_Agar30Pi
OTU_55	2.60339	0.316987	0.720889	Shoot30Pi_vs_Agar30Pi
OTU_219	0	1	NA	Shoot30Pi_vs_Agar30Pi
OTU_117	0	1	NA	Shoot30Pi_vs_Agar30Pi
OTU_29	0	1	1	Shoot30Pi_vs_Agar30Pi
OTU_34	0	1	1	Shoot30Pi_vs_Agar30Pi
OTU_61	0	1	NA	Shoot30Pi_vs_Agar30Pi
OTU_22	-1.65195	0.8341	1	Shoot30Pi_vs_Agar30Pi
OTU_26	1.41127	0.870751	1	Shoot30Pi_vs_Agar30Pi
OTU_177	1.10252	0.697974	1	Shoot30Pi_vs_Agar30Pi
OTU_9	-0.258003	NA	NA	Shoot30Pi_vs_Agar30Pi
OTU_25	2.37614	0.784044	1	Shoot30Pi_vs_Agar30Pi
OTU_3	-0.305483	0.970215	1	Shoot30Pi_vs_Agar30Pi
OTU_115	1.34191	0.0877884	0.252616	Shoot30Pi_vs_Agar30Pi
OTU_119	-0.290653	0.973333	NA	Shoot30Pi_vs_Agar30Pi
OTU_35	0	1	NA	Shoot30Pi_vs_Agar30Pi
OTU_15	2.13848	0.616903	1	Shoot30Pi_vs_Agar30Pi
OTU_99	0	1	NA	Shoot30Pi_vs_Agar30Pi
OTU_27	-0.289742	0.973416	1	Shoot30Pi_vs_Agar30Pi
OTU_192	0	1	NA	Shoot30Pi_vs_Agar30Pi
OTU_147	0	1	NA	Shoot30Pi_vs_Agar30Pi
OTU_53	0	1	1	Shoot30Pi_vs_Agar30Pi
OTU_11	2.15956	0.543433	1	Shoot30Pi_vs_Agar30Pi
OTU_250	0.186062	0.982917	1	Shoot30Pi_vs_Agar30Pi
OTU_90	-4.52027	1.18127e-05	6.40612e-05	Shoot30Pi_vs_Agar30Pi
OTU_30	0.416096	0.948185	1	Shoot30Pi_vs_Agar30Pi
OTU_39	-0.295382	0.9729	1	Shoot30Pi_vs_Agar30Pi
OTU_181	-0.303162	0.972187	1	Shoot30Pi_vs_Agar30Pi
OTU_69	0	1	NA	Shoot30Pi_vs_Agar30Pi
OTU_92	-1.99936	0.487644	1	Shoot30Pi_vs_Agar30Pi
OTU_153	0	1	NA	Shoot30Pi_vs_Agar30Pi
OTU_109	0	1	1	Shoot30Pi_vs_Agar30Pi
OTU_38	0	1	1	Shoot30Pi_vs_Agar30Pi
OTU_72	0	1	1	Shoot30Pi_vs_Agar30Pi
OTU_188	0	1	NA	Shoot30Pi_vs_Agar30Pi
OTU_33	-0.35157	0.605513	1	Shoot30Pi_vs_Agar30Pi
OTU_81	0	1	NA	Shoot30Pi_vs_Agar30Pi
OTU_98	0	1	1	Shoot30Pi_vs_Agar30Pi
OTU_154	-3.34491	0.000450435	0.00181461	Shoot30Pi_vs_Agar30Pi
OTU_6	1.34572	0.177152	0.460569	Shoot30Pi_vs_Agar30Pi
OTU_20	1.4741	0.501404	1	Shoot30Pi_vs_Agar30Pi
OTU_127	0	1	NA	Shoot30Pi_vs_Agar30Pi
OTU_1	-3.40632	1.56685e-09	2.00842e-08	Shoot30Pi_vs_Agar30Pi
OTU_129	-2.58158	0.11184	0.309205	Shoot30Pi_vs_Agar30Pi
OTU_42	0	1	NA	Shoot30Pi_vs_Agar30Pi
OTU_14	-0.866733	0.231608	0.553504	Shoot30Pi_vs_Agar30Pi
OTU_8	1.32867	0.65835	1	Shoot30Pi_vs_Agar30Pi
OTU_7	0	1	1	Shoot30Pi_vs_Agar30Pi
OTU_2	1.12625	0.609309	1	Shoot30Pi_vs_Agar30Pi
OTU_62	0	1	NA	Shoot30Pi_vs_Agar30Pi
OTU_101	0	1	NA	Shoot30Pi_vs_Agar30Pi
OTU_87	0	1	NA	Shoot30Pi_vs_Agar30Pi
OTU_75	-0.31082	0.721644	1	Shoot30Pi_vs_Agar30Pi
OTU_5	3.38573	0.217715	0.531494	Shoot30Pi_vs_Agar30Pi
OTU_31	0.537164	0.950697	1	Shoot30Pi_vs_Agar30Pi
OTU_44	0.017574	0.998385	1	Shoot30Pi_vs_Agar30Pi
OTU_71	0	1	1	Shoot30Pi_vs_Agar30Pi
OTU_4	2.08321	0.313944	0.720889	Shoot30Pi_vs_Agar30Pi
OTU_28	0	1	1	Shoot30Pi_vs_Agar30Pi
OTU_17	0	1	1	Shoot30Pi_vs_Agar30Pi
OTU_256	0	1	1	Shoot30Pi_vs_Agar30Pi
OTU_19	-1.35717	0.875952	1	Shoot30Pi_vs_Agar30Pi
OTU_50	0	1	1	Shoot30Pi_vs_Agar30Pi
OTU_12	1.32029	0.703117	1	Shoot30Pi_vs_Agar30Pi
OTU_21	2.62153	0.580274	1	Shoot30Pi_vs_Agar30Pi
OTU_18	0	1	1	Shoot30Pi_vs_Agar30Pi
OTU_16	1.32369	0.240913	0.566145	Shoot30Pi_vs_Agar30Pi
OTU_118	-0.290653	0.973333	NA	Shoot30Pi_vs_Agar30Pi
OTU_23	-0.00906332	0.999168	1	Shoot30Pi_vs_Agar30Pi
OTU_68	0	1	NA	Shoot30Pi_vs_Agar30Pi
OTU_49	0	1	NA	Shoot30Pi_vs_Agar30Pi
OTU_10	-0.296002	0.972843	1	Shoot30Pi_vs_Agar30Pi
USeq1	-1.18572	2.02439e-05	8.17253e-05	Shoot50Pi_vs_Agar50Pi
USeq10	5.4266	1.5191e-09	1.37985e-08	Shoot50Pi_vs_Agar50Pi
USeq11	-2.19169	0.00261901	0.00751243	Shoot50Pi_vs_Agar50Pi
USeq12	3.2338	1.93554e-11	2.63717e-10	Shoot50Pi_vs_Agar50Pi
USeq13	1.71334	0.0299098	0.0758179	Shoot50Pi_vs_Agar50Pi
USeq14	0	1	1	Shoot50Pi_vs_Agar50Pi
USeq15	-5.24322	3.51866e-10	3.48668e-09	Shoot50Pi_vs_Agar50Pi
USeq16	-3.45001	3.80846e-31	4.15122e-29	Shoot50Pi_vs_Agar50Pi
USeq17	0.503112	0.792439	1	Shoot50Pi_vs_Agar50Pi
USeq18	-1.85906	0.593089	0.964877	Shoot50Pi_vs_Agar50Pi
USeq19	1.92829	7.48762e-07	3.70978e-06	Shoot50Pi_vs_Agar50Pi
USeq20	-1.05524	0.00175111	0.00515867	Shoot50Pi_vs_Agar50Pi
USeq21	0	1	NA	Shoot50Pi_vs_Agar50Pi
USeq23	-0.0835996	0.926849	1	Shoot50Pi_vs_Agar50Pi
USeq24	0	1	NA	Shoot50Pi_vs_Agar50Pi
USeq26	0.456505	0.902075	1	Shoot50Pi_vs_Agar50Pi
USeq27	-1.35087	0.876513	NA	Shoot50Pi_vs_Agar50Pi
USeq28	-2.47893	0.775458	NA	Shoot50Pi_vs_Agar50Pi
USeq3	1.99233	4.36942e-06	1.83179e-05	Shoot50Pi_vs_Agar50Pi
USeq30	-1.47195	1.81714e-06	8.25283e-06	Shoot50Pi_vs_Agar50Pi
USeq31	0.634319	0.548208	0.905373	Shoot50Pi_vs_Agar50Pi
USeq32	2.49369	2.2585e-10	2.46177e-09	Shoot50Pi_vs_Agar50Pi
USeq33	-0.256953	0.895423	1	Shoot50Pi_vs_Agar50Pi
USeq34	1.79081	3.30199e-08	2.24948e-07	Shoot50Pi_vs_Agar50Pi
USeq35	0.782716	0.21828	0.396541	Shoot50Pi_vs_Agar50Pi
USeq36	4.17811	3.02411e-07	1.57327e-06	Shoot50Pi_vs_Agar50Pi
USeq37	2.86627	0.15986	0.316813	Shoot50Pi_vs_Agar50Pi
USeq38	0	1	NA	Shoot50Pi_vs_Agar50Pi
USeq39	0.385688	0.0401617	0.0994915	Shoot50Pi_vs_Agar50Pi
USeq4	-0.378386	0.217346	0.396541	Shoot50Pi_vs_Agar50Pi
USeq40	-0.881035	0.0296206	0.0758179	Shoot50Pi_vs_Agar50Pi
USeq42	1.34337	2.30933e-09	1.93628e-08	Shoot50Pi_vs_Agar50Pi
USeq43	0.0565639	0.986099	1	Shoot50Pi_vs_Agar50Pi
USeq44	0	1	1	Shoot50Pi_vs_Agar50Pi
USeq45	0	1	NA	Shoot50Pi_vs_Agar50Pi
USeq46	0	1	NA	Shoot50Pi_vs_Agar50Pi
USeq47	-0.148515	0.824867	1	Shoot50Pi_vs_Agar50Pi
USeq48	1.21047	0.000107643	0.000391102	Shoot50Pi_vs_Agar50Pi
USeq49	-0.855531	0.921564	NA	Shoot50Pi_vs_Agar50Pi
USeq5	-2.6527	0.760072	1	Shoot50Pi_vs_Agar50Pi
USeq50	0.132332	0.897919	1	Shoot50Pi_vs_Agar50Pi
USeq51	-2.74751	9.84821e-11	1.19273e-09	Shoot50Pi_vs_Agar50Pi
USeq52	0.514119	0.43338	0.726745	Shoot50Pi_vs_Agar50Pi
USeq53	1.63581	2.51095e-06	1.09478e-05	Shoot50Pi_vs_Agar50Pi
USeq54	0	1	1	Shoot50Pi_vs_Agar50Pi
USeq55	2.06128	2.16595e-07	1.24257e-06	Shoot50Pi_vs_Agar50Pi
USeq56	-1.26516	0.835241	1	Shoot50Pi_vs_Agar50Pi
USeq57	0	1	NA	Shoot50Pi_vs_Agar50Pi
USeq58	-2.2181	0.778631	1	Shoot50Pi_vs_Agar50Pi
USeq59	-2.14275	7.87647e-07	3.73276e-06	Shoot50Pi_vs_Agar50Pi
USeq6	0	1	NA	Shoot50Pi_vs_Agar50Pi
USeq60	-1.59146	0.000188843	0.000623755	Shoot50Pi_vs_Agar50Pi
USeq61	-0.184737	0.849984	1	Shoot50Pi_vs_Agar50Pi
USeq62	0	1	NA	Shoot50Pi_vs_Agar50Pi
USeq64	3.91418	7.17819e-15	1.95606e-13	Shoot50Pi_vs_Agar50Pi
USeq65	1.70995	0.00924135	0.0251827	Shoot50Pi_vs_Agar50Pi
USeq66	0.814401	0.200691	0.37716	Shoot50Pi_vs_Agar50Pi
USeq67	0.566087	0.130333	0.268043	Shoot50Pi_vs_Agar50Pi
USeq68	2.28204	0.000238271	0.000763869	Shoot50Pi_vs_Agar50Pi
USeq69	2.24157	0.000155359	0.000529193	Shoot50Pi_vs_Agar50Pi
USeq7	0.616538	0.165083	0.321322	Shoot50Pi_vs_Agar50Pi
USeq70	-0.737133	0.932381	NA	Shoot50Pi_vs_Agar50Pi
USeq71	0.860756	0.000124347	0.00043722	Shoot50Pi_vs_Agar50Pi
USeq72	-2.74858	1.34829e-13	2.4494e-12	Shoot50Pi_vs_Agar50Pi
USeq73	1.91138	0.113981	0.243606	Shoot50Pi_vs_Agar50Pi
USeq74	0.238686	0.888321	1	Shoot50Pi_vs_Agar50Pi
USeq75	0.689437	0.304683	0.518914	Shoot50Pi_vs_Agar50Pi
USeq76	2.16141	1.07741e-07	6.52433e-07	Shoot50Pi_vs_Agar50Pi
USeq77	-0.960108	0.912027	NA	Shoot50Pi_vs_Agar50Pi
USeq78	-0.905554	0.693525	1	Shoot50Pi_vs_Agar50Pi
USeq79	0.499537	0.148296	0.299337	Shoot50Pi_vs_Agar50Pi
USeq8	1.72567	0.0713259	0.161969	Shoot50Pi_vs_Agar50Pi
USeq80	-0.978503	0.0801017	0.178185	Shoot50Pi_vs_Agar50Pi
USeq81	-3.15007	3.19307e-22	1.74022e-20	Shoot50Pi_vs_Agar50Pi
USeq82	-1.83593	3.03106e-07	1.57327e-06	Shoot50Pi_vs_Agar50Pi
USeq83	2.00003	0.0535823	0.129788	Shoot50Pi_vs_Agar50Pi
USeq84	-1.81843	5.98498e-12	9.31946e-11	Shoot50Pi_vs_Agar50Pi
USeq85	0.12763	0.91472	1	Shoot50Pi_vs_Agar50Pi
USeq86	3.08634	1.30407e-13	2.4494e-12	Shoot50Pi_vs_Agar50Pi
USeq87	-1.92121	6.5893e-09	4.78822e-08	Shoot50Pi_vs_Agar50Pi
USeq88	0.231329	0.848484	1	Shoot50Pi_vs_Agar50Pi
USeq89	-1.45232	0.867304	NA	Shoot50Pi_vs_Agar50Pi
USeq9	0.0780012	0.848063	1	Shoot50Pi_vs_Agar50Pi
USeq90	2.88655	0.00059064	0.00183942	Shoot50Pi_vs_Agar50Pi
USeq92	2.12711	0.00312656	0.00873833	Shoot50Pi_vs_Agar50Pi
USeq93	1.81496	0.113249	0.243606	Shoot50Pi_vs_Agar50Pi
USeq94	-0.859629	0.883641	1	Shoot50Pi_vs_Agar50Pi
USeq95	-1.35152	0.876465	NA	Shoot50Pi_vs_Agar50Pi
USeq96	-3.63647	5.59315e-09	4.35467e-08	Shoot50Pi_vs_Agar50Pi
USeq97	2.20569	7.24227e-08	4.64358e-07	Shoot50Pi_vs_Agar50Pi
OTU_125	-3.38332	0.000650534	0.00196967	Shoot50Pi_vs_Agar50Pi
OTU_102	0	1	NA	Shoot50Pi_vs_Agar50Pi
OTU_77	0	1	NA	Shoot50Pi_vs_Agar50Pi
OTU_45	0	1	NA	Shoot50Pi_vs_Agar50Pi
OTU_254	0	1	NA	Shoot50Pi_vs_Agar50Pi
OTU_142	-2.40385	0.782095	NA	Shoot50Pi_vs_Agar50Pi
OTU_63	0	1	NA	Shoot50Pi_vs_Agar50Pi
OTU_41	-2.23729	0.796872	NA	Shoot50Pi_vs_Agar50Pi
OTU_55	-0.424175	0.875171	1	Shoot50Pi_vs_Agar50Pi
OTU_219	0	1	NA	Shoot50Pi_vs_Agar50Pi
OTU_117	0	1	NA	Shoot50Pi_vs_Agar50Pi
OTU_29	-1.35095	0.876489	1	Shoot50Pi_vs_Agar50Pi
OTU_34	0	1	NA	Shoot50Pi_vs_Agar50Pi
OTU_61	-1.35097	0.876484	NA	Shoot50Pi_vs_Agar50Pi
OTU_22	-2.43779	0.757249	1	Shoot50Pi_vs_Agar50Pi
OTU_26	-1.35088	0.876509	1	Shoot50Pi_vs_Agar50Pi
OTU_177	0.90522	0.747007	1	Shoot50Pi_vs_Agar50Pi
OTU_9	-0.462358	NA	NA	Shoot50Pi_vs_Agar50Pi
OTU_25	0	1	NA	Shoot50Pi_vs_Agar50Pi
OTU_3	0	1	1	Shoot50Pi_vs_Agar50Pi
OTU_115	2.20185	0.0129185	0.0343444	Shoot50Pi_vs_Agar50Pi
OTU_119	0	1	NA	Shoot50Pi_vs_Agar50Pi
OTU_35	0	1	NA	Shoot50Pi_vs_Agar50Pi
OTU_15	-1.3484	0.756267	1	Shoot50Pi_vs_Agar50Pi
OTU_99	0	1	NA	Shoot50Pi_vs_Agar50Pi
OTU_27	0	1	NA	Shoot50Pi_vs_Agar50Pi
OTU_192	-1.35094	0.876493	NA	Shoot50Pi_vs_Agar50Pi
OTU_147	0	1	NA	Shoot50Pi_vs_Agar50Pi
OTU_53	0	1	NA	Shoot50Pi_vs_Agar50Pi
OTU_11	-0.620496	0.86398	1	Shoot50Pi_vs_Agar50Pi
OTU_250	-1.02385	0.90621	NA	Shoot50Pi_vs_Agar50Pi
OTU_90	-3.98881	4.24511e-05	0.000165256	Shoot50Pi_vs_Agar50Pi
OTU_30	0.247411	0.969051	1	Shoot50Pi_vs_Agar50Pi
OTU_39	-1.35092	0.876498	NA	Shoot50Pi_vs_Agar50Pi
OTU_181	0	1	NA	Shoot50Pi_vs_Agar50Pi
OTU_69	0	1	NA	Shoot50Pi_vs_Agar50Pi
OTU_92	-5.1664	0.0680171	0.157742	Shoot50Pi_vs_Agar50Pi
OTU_153	0	1	NA	Shoot50Pi_vs_Agar50Pi
OTU_109	0	1	NA	Shoot50Pi_vs_Agar50Pi
OTU_38	0	1	NA	Shoot50Pi_vs_Agar50Pi
OTU_72	-0.902963	0.917234	NA	Shoot50Pi_vs_Agar50Pi
OTU_188	0	1	NA	Shoot50Pi_vs_Agar50Pi
OTU_33	-0.73449	0.281775	0.487516	Shoot50Pi_vs_Agar50Pi
OTU_81	0	1	NA	Shoot50Pi_vs_Agar50Pi
OTU_98	0	1	NA	Shoot50Pi_vs_Agar50Pi
OTU_154	-3.94381	5.09607e-05	0.000191542	Shoot50Pi_vs_Agar50Pi
OTU_6	1.32709	0.190281	0.36387	Shoot50Pi_vs_Agar50Pi
OTU_20	1.10211	0.620072	0.993939	Shoot50Pi_vs_Agar50Pi
OTU_127	0	1	NA	Shoot50Pi_vs_Agar50Pi
OTU_1	-4.77536	2.14906e-16	7.80824e-15	Shoot50Pi_vs_Agar50Pi
OTU_129	-1.8957	0.240636	0.423054	Shoot50Pi_vs_Agar50Pi
OTU_42	0	1	NA	Shoot50Pi_vs_Agar50Pi
OTU_14	-1.28851	0.0657464	0.15579	Shoot50Pi_vs_Agar50Pi
OTU_8	-1.14326	0.711811	1	Shoot50Pi_vs_Agar50Pi
OTU_7	0	1	1	Shoot50Pi_vs_Agar50Pi
OTU_2	2.84077	0.231265	0.413244	Shoot50Pi_vs_Agar50Pi
OTU_62	0	1	NA	Shoot50Pi_vs_Agar50Pi
OTU_101	0	1	NA	Shoot50Pi_vs_Agar50Pi
OTU_87	0	1	NA	Shoot50Pi_vs_Agar50Pi
OTU_75	-0.0226869	0.980991	1	Shoot50Pi_vs_Agar50Pi
OTU_5	0.0746614	0.978804	1	Shoot50Pi_vs_Agar50Pi
OTU_31	0	1	1	Shoot50Pi_vs_Agar50Pi
OTU_44	0	1	NA	Shoot50Pi_vs_Agar50Pi
OTU_71	0.0276926	0.997455	NA	Shoot50Pi_vs_Agar50Pi
OTU_4	0.334296	0.878404	1	Shoot50Pi_vs_Agar50Pi
OTU_28	0	1	NA	Shoot50Pi_vs_Agar50Pi
OTU_17	0	1	1	Shoot50Pi_vs_Agar50Pi
OTU_256	0	1	NA	Shoot50Pi_vs_Agar50Pi
OTU_19	0	1	NA	Shoot50Pi_vs_Agar50Pi
OTU_50	0	1	1	Shoot50Pi_vs_Agar50Pi
OTU_12	0.808846	0.81905	1	Shoot50Pi_vs_Agar50Pi
OTU_21	-0.681156	0.8866	1	Shoot50Pi_vs_Agar50Pi
OTU_18	0	1	1	Shoot50Pi_vs_Agar50Pi
OTU_16	1.75654	0.127522	0.267306	Shoot50Pi_vs_Agar50Pi
OTU_118	0	1	NA	Shoot50Pi_vs_Agar50Pi
OTU_23	-1.83425	0.832842	NA	Shoot50Pi_vs_Agar50Pi
OTU_68	0	1	NA	Shoot50Pi_vs_Agar50Pi
OTU_49	0	1	NA	Shoot50Pi_vs_Agar50Pi
OTU_10	-2.54053	0.770019	1	Shoot50Pi_vs_Agar50Pi
USeq1	-0.992536	0.000405698	0.00138062	Shoot100Pi_vs_Agar100Pi
USeq10	6.67505	4.86482e-11	6.25476e-10	Shoot100Pi_vs_Agar100Pi
USeq11	-2.8157	0.000214632	0.00087804	Shoot100Pi_vs_Agar100Pi
USeq12	1.58923	0.000414186	0.00138062	Shoot100Pi_vs_Agar100Pi
USeq13	1.40435	0.0803405	0.153843	Shoot100Pi_vs_Agar100Pi
USeq14	0	1	NA	Shoot100Pi_vs_Agar100Pi
USeq15	-3.50737	5.74707e-06	2.7223e-05	Shoot100Pi_vs_Agar100Pi
USeq16	-3.04358	3.78584e-23	3.40726e-21	Shoot100Pi_vs_Agar100Pi
USeq17	0.305056	0.878189	0.908471	Shoot100Pi_vs_Agar100Pi
USeq18	0.527549	0.879706	NA	Shoot100Pi_vs_Agar100Pi
USeq19	2.66774	7.91774e-12	1.18766e-10	Shoot100Pi_vs_Agar100Pi
USeq20	-0.515187	0.127771	0.239571	Shoot100Pi_vs_Agar100Pi
USeq21	0.150009	0.986234	NA	Shoot100Pi_vs_Agar100Pi
USeq23	1.73102	0.059295	0.121058	Shoot100Pi_vs_Agar100Pi
USeq24	0	1	NA	Shoot100Pi_vs_Agar100Pi
USeq26	0.850556	0.819881	NA	Shoot100Pi_vs_Agar100Pi
USeq27	0.138576	0.987284	NA	Shoot100Pi_vs_Agar100Pi
USeq28	0.157008	0.985592	NA	Shoot100Pi_vs_Agar100Pi
USeq3	1.3617	0.000876108	0.00254354	Shoot100Pi_vs_Agar100Pi
USeq30	-1.79514	1.74279e-08	1.96064e-07	Shoot100Pi_vs_Agar100Pi
USeq31	2.16265	0.0539839	0.11568	Shoot100Pi_vs_Agar100Pi
USeq32	1.89976	1.10964e-06	8.32228e-06	Shoot100Pi_vs_Agar100Pi
USeq33	0.0539727	0.978829	NA	Shoot100Pi_vs_Agar100Pi
USeq34	1.16337	0.000488796	0.00157113	Shoot100Pi_vs_Agar100Pi
USeq35	0.447434	0.474763	0.646745	Shoot100Pi_vs_Agar100Pi
USeq36	3.53273	1.83359e-06	1.17874e-05	Shoot100Pi_vs_Agar100Pi
USeq37	1.45615	0.492506	0.646745	Shoot100Pi_vs_Agar100Pi
USeq38	0	1	NA	Shoot100Pi_vs_Agar100Pi
USeq39	0.0300336	0.872858	0.908471	Shoot100Pi_vs_Agar100Pi
USeq4	0.208894	0.503024	0.646745	Shoot100Pi_vs_Agar100Pi
USeq40	-0.976825	0.0169977	0.0413457	Shoot100Pi_vs_Agar100Pi
USeq42	1.57755	1.94935e-12	3.50883e-11	Shoot100Pi_vs_Agar100Pi
USeq43	0	1	NA	Shoot100Pi_vs_Agar100Pi
USeq44	-0.881986	0.755573	0.875955	Shoot100Pi_vs_Agar100Pi
USeq45	0.144768	0.986716	NA	Shoot100Pi_vs_Agar100Pi
USeq46	0	1	NA	Shoot100Pi_vs_Agar100Pi
USeq47	0.901377	0.169695	0.282826	Shoot100Pi_vs_Agar100Pi
USeq48	1.08661	0.000605198	0.0018782	Shoot100Pi_vs_Agar100Pi
USeq49	-0.895672	0.917955	NA	Shoot100Pi_vs_Agar100Pi
USeq5	-1.06748	0.902263	NA	Shoot100Pi_vs_Agar100Pi
USeq50	0.504448	0.619571	0.753532	Shoot100Pi_vs_Agar100Pi
USeq51	-1.968	5.56586e-06	2.7223e-05	Shoot100Pi_vs_Agar100Pi
USeq52	0.516317	0.399381	0.579747	Shoot100Pi_vs_Agar100Pi
USeq53	1.30091	0.000229413	0.000882688	Shoot100Pi_vs_Agar100Pi
USeq54	0.114768	0.989469	NA	Shoot100Pi_vs_Agar100Pi
USeq55	1.35649	0.000298345	0.00107404	Shoot100Pi_vs_Agar100Pi
USeq56	0.00521647	0.999316	NA	Shoot100Pi_vs_Agar100Pi
USeq57	0	1	NA	Shoot100Pi_vs_Agar100Pi
USeq58	0	1	NA	Shoot100Pi_vs_Agar100Pi
USeq59	-0.605852	0.16253	0.281302	Shoot100Pi_vs_Agar100Pi
USeq6	0	1	NA	Shoot100Pi_vs_Agar100Pi
USeq60	-1.27726	0.00296911	0.00809758	Shoot100Pi_vs_Agar100Pi
USeq61	-0.739833	0.430531	0.605434	Shoot100Pi_vs_Agar100Pi
USeq62	0	1	NA	Shoot100Pi_vs_Agar100Pi
USeq64	2.06595	1.49511e-06	1.03508e-05	Shoot100Pi_vs_Agar100Pi
USeq65	1.24034	0.0447303	0.0981885	Shoot100Pi_vs_Agar100Pi
USeq66	0.39214	0.543855	0.679818	Shoot100Pi_vs_Agar100Pi
USeq67	0.112608	0.778626	0.875955	Shoot100Pi_vs_Agar100Pi
USeq68	2.10818	0.000143901	0.000616719	Shoot100Pi_vs_Agar100Pi
USeq69	3.22236	3.23357e-07	2.91022e-06	Shoot100Pi_vs_Agar100Pi
USeq7	0.590336	0.182201	0.292823	Shoot100Pi_vs_Agar100Pi
USeq70	-0.370774	0.965979	NA	Shoot100Pi_vs_Agar100Pi
USeq71	1.05548	2.85114e-06	1.50943e-05	Shoot100Pi_vs_Agar100Pi
USeq72	-2.09544	2.64889e-08	2.64889e-07	Shoot100Pi_vs_Agar100Pi
USeq73	2.40795	0.0605288	0.121058	Shoot100Pi_vs_Agar100Pi
USeq74	0.808702	0.645954	0.775144	Shoot100Pi_vs_Agar100Pi
USeq75	0.204111	0.77224	0.875955	Shoot100Pi_vs_Agar100Pi
USeq76	3.00777	2.45306e-13	1.10388e-11	Shoot100Pi_vs_Agar100Pi
USeq77	0.0968865	0.99111	NA	Shoot100Pi_vs_Agar100Pi
USeq78	0.123338	0.957578	NA	Shoot100Pi_vs_Agar100Pi
USeq79	0.696438	0.043101	0.0969772	Shoot100Pi_vs_Agar100Pi
USeq8	1.98692	0.0627911	0.122852	Shoot100Pi_vs_Agar100Pi
USeq80	-1.90711	0.000829476	0.00248843	Shoot100Pi_vs_Agar100Pi
USeq81	-2.32797	7.97766e-13	2.3933e-11	Shoot100Pi_vs_Agar100Pi
USeq82	-1.39199	0.000111918	0.000503629	Shoot100Pi_vs_Agar100Pi
USeq83	2.38168	0.0240191	0.0568873	Shoot100Pi_vs_Agar100Pi
USeq84	-0.583572	0.027466	0.063383	Shoot100Pi_vs_Agar100Pi
USeq85	1.52742	0.165656	0.281303	Shoot100Pi_vs_Agar100Pi
USeq86	1.81973	2.84879e-06	1.50943e-05	Shoot100Pi_vs_Agar100Pi
USeq87	-1.56868	2.51813e-06	1.50943e-05	Shoot100Pi_vs_Agar100Pi
USeq88	0.944534	0.491699	0.646745	Shoot100Pi_vs_Agar100Pi
USeq89	0	1	NA	Shoot100Pi_vs_Agar100Pi
USeq9	0.456812	0.286363	0.444357	Shoot100Pi_vs_Agar100Pi
USeq90	3.15407	0.000235383	0.000882688	Shoot100Pi_vs_Agar100Pi
USeq92	1.19863	0.0596806	0.121058	Shoot100Pi_vs_Agar100Pi
USeq93	1.72875	0.172882	0.282897	Shoot100Pi_vs_Agar100Pi
USeq94	-0.402526	0.94544	NA	Shoot100Pi_vs_Agar100Pi
USeq95	-1.24558	0.886056	NA	Shoot100Pi_vs_Agar100Pi
USeq96	-3.92929	1.08665e-06	8.32228e-06	Shoot100Pi_vs_Agar100Pi
USeq97	1.07302	0.00631877	0.0162483	Shoot100Pi_vs_Agar100Pi
OTU_125	-3.08219	0.00135021	0.00379748	Shoot100Pi_vs_Agar100Pi
OTU_102	0	1	NA	Shoot100Pi_vs_Agar100Pi
OTU_77	0	1	NA	Shoot100Pi_vs_Agar100Pi
OTU_45	0	1	NA	Shoot100Pi_vs_Agar100Pi
OTU_254	0	1	NA	Shoot100Pi_vs_Agar100Pi
OTU_142	-1.60725	0.853269	NA	Shoot100Pi_vs_Agar100Pi
OTU_63	0	1	NA	Shoot100Pi_vs_Agar100Pi
OTU_41	0	1	NA	Shoot100Pi_vs_Agar100Pi
OTU_55	0.606258	0.823811	0.908471	Shoot100Pi_vs_Agar100Pi
OTU_219	0	1	NA	Shoot100Pi_vs_Agar100Pi
OTU_117	0.160831	0.985241	NA	Shoot100Pi_vs_Agar100Pi
OTU_29	1.57349	0.856203	NA	Shoot100Pi_vs_Agar100Pi
OTU_34	0	1	NA	Shoot100Pi_vs_Agar100Pi
OTU_61	0	1	NA	Shoot100Pi_vs_Agar100Pi
OTU_22	-1.30644	0.868454	0.908471	Shoot100Pi_vs_Agar100Pi
OTU_26	0	1	NA	Shoot100Pi_vs_Agar100Pi
OTU_177	1.73433	0.540952	0.679818	Shoot100Pi_vs_Agar100Pi
OTU_9	0	NA	NA	Shoot100Pi_vs_Agar100Pi
OTU_25	0	1	NA	Shoot100Pi_vs_Agar100Pi
OTU_3	-0.859833	0.916302	0.926597	Shoot100Pi_vs_Agar100Pi
OTU_115	0.994968	0.152099	0.273778	Shoot100Pi_vs_Agar100Pi
OTU_119	0	1	NA	Shoot100Pi_vs_Agar100Pi
OTU_35	0	1	NA	Shoot100Pi_vs_Agar100Pi
OTU_15	0.914935	0.832898	0.908471	Shoot100Pi_vs_Agar100Pi
OTU_99	0	1	NA	Shoot100Pi_vs_Agar100Pi
OTU_27	0	1	NA	Shoot100Pi_vs_Agar100Pi
OTU_192	0	1	NA	Shoot100Pi_vs_Agar100Pi
OTU_147	0	1	NA	Shoot100Pi_vs_Agar100Pi
OTU_53	0	1	NA	Shoot100Pi_vs_Agar100Pi
OTU_11	1.59823	0.657986	0.779193	Shoot100Pi_vs_Agar100Pi
OTU_250	0.0431334	0.996041	NA	Shoot100Pi_vs_Agar100Pi
OTU_90	-3.30545	0.00316039	0.00836574	Shoot100Pi_vs_Agar100Pi
OTU_30	0.437401	0.945543	NA	Shoot100Pi_vs_Agar100Pi
OTU_39	0	1	NA	Shoot100Pi_vs_Agar100Pi
OTU_181	0	1	NA	Shoot100Pi_vs_Agar100Pi
OTU_69	0	1	NA	Shoot100Pi_vs_Agar100Pi
OTU_92	-1.94762	0.501958	0.646745	Shoot100Pi_vs_Agar100Pi
OTU_153	0	1	NA	Shoot100Pi_vs_Agar100Pi
OTU_109	0.161036	0.985222	NA	Shoot100Pi_vs_Agar100Pi
OTU_38	0	1	NA	Shoot100Pi_vs_Agar100Pi
OTU_72	0	1	NA	Shoot100Pi_vs_Agar100Pi
OTU_188	0	1	NA	Shoot100Pi_vs_Agar100Pi
OTU_33	-0.596745	0.415056	0.592937	Shoot100Pi_vs_Agar100Pi
OTU_81	0.160831	0.985241	NA	Shoot100Pi_vs_Agar100Pi
OTU_98	0	1	NA	Shoot100Pi_vs_Agar100Pi
OTU_154	-1.39617	0.142938	0.262539	Shoot100Pi_vs_Agar100Pi
OTU_6	0.929971	0.362946	0.543387	Shoot100Pi_vs_Agar100Pi
OTU_20	0.656463	0.772195	0.875955	Shoot100Pi_vs_Agar100Pi
OTU_127	0	1	NA	Shoot100Pi_vs_Agar100Pi
OTU_1	-4.14023	1.30565e-12	2.93772e-11	Shoot100Pi_vs_Agar100Pi
OTU_129	-1.70541	0.311917	0.475806	Shoot100Pi_vs_Agar100Pi
OTU_42	0	1	NA	Shoot100Pi_vs_Agar100Pi
OTU_14	-1.02288	0.158489	0.279686	Shoot100Pi_vs_Agar100Pi
OTU_8	-0.437204	0.889039	0.909245	Shoot100Pi_vs_Agar100Pi
OTU_7	0	1	NA	Shoot100Pi_vs_Agar100Pi
OTU_2	3.04272	0.203941	0.322012	Shoot100Pi_vs_Agar100Pi
OTU_62	0	1	NA	Shoot100Pi_vs_Agar100Pi
OTU_101	0	1	NA	Shoot100Pi_vs_Agar100Pi
OTU_87	0	1	NA	Shoot100Pi_vs_Agar100Pi
OTU_75	2.82108	0.00746436	0.0186609	Shoot100Pi_vs_Agar100Pi
OTU_5	0.511766	0.855078	0.908471	Shoot100Pi_vs_Agar100Pi
OTU_31	0	1	NA	Shoot100Pi_vs_Agar100Pi
OTU_44	0	1	NA	Shoot100Pi_vs_Agar100Pi
OTU_71	0.169958	0.984403	NA	Shoot100Pi_vs_Agar100Pi
OTU_4	1.65053	0.466212	0.645525	Shoot100Pi_vs_Agar100Pi
OTU_28	0	1	NA	Shoot100Pi_vs_Agar100Pi
OTU_17	1.27459	0.883341	NA	Shoot100Pi_vs_Agar100Pi
OTU_256	0	1	NA	Shoot100Pi_vs_Agar100Pi
OTU_19	0.160946	0.985231	NA	Shoot100Pi_vs_Agar100Pi
OTU_50	2.47657	0.56426	0.695663	Shoot100Pi_vs_Agar100Pi
OTU_12	0.555419	0.876591	0.908471	Shoot100Pi_vs_Agar100Pi
OTU_21	0.0401628	0.993301	0.993301	Shoot100Pi_vs_Agar100Pi
OTU_18	1.29646	0.881354	NA	Shoot100Pi_vs_Agar100Pi
OTU_16	1.06229	0.368296	0.543387	Shoot100Pi_vs_Agar100Pi
OTU_118	0	1	NA	Shoot100Pi_vs_Agar100Pi
OTU_23	0	1	NA	Shoot100Pi_vs_Agar100Pi
OTU_68	0	1	NA	Shoot100Pi_vs_Agar100Pi
OTU_49	0	1	NA	Shoot100Pi_vs_Agar100Pi
OTU_10	1.47296	0.865302	NA	Shoot100Pi_vs_Agar100Pi
USeq1	-0.540964	0.0479191	0.0938823	Shoot1000Pi_vs_Agar1000Pi
USeq10	5.62121	9.74952e-10	8.50867e-09	Shoot1000Pi_vs_Agar1000Pi
USeq11	-1.83925	0.0155626	0.0332002	Shoot1000Pi_vs_Agar1000Pi
USeq12	2.4288	5.82274e-08	3.28813e-07	Shoot1000Pi_vs_Agar1000Pi
USeq13	2.39815	0.00199459	0.00531891	Shoot1000Pi_vs_Agar1000Pi
USeq14	0	1	NA	Shoot1000Pi_vs_Agar1000Pi
USeq15	-4.35857	3.24084e-09	2.39324e-08	Shoot1000Pi_vs_Agar1000Pi
USeq16	-3.72861	6.5013e-36	6.24125e-34	Shoot1000Pi_vs_Agar1000Pi
USeq17	-1.24414	0.515098	0.738051	Shoot1000Pi_vs_Agar1000Pi
USeq18	-0.351541	0.916455	NA	Shoot1000Pi_vs_Agar1000Pi
USeq19	2.35365	7.12788e-10	6.85667e-09	Shoot1000Pi_vs_Agar1000Pi
USeq20	-0.51023	0.116372	0.206883	Shoot1000Pi_vs_Agar1000Pi
USeq21	0	1	NA	Shoot1000Pi_vs_Agar1000Pi
USeq23	1.02482	0.225927	0.361483	Shoot1000Pi_vs_Agar1000Pi
USeq24	0	1	NA	Shoot1000Pi_vs_Agar1000Pi
USeq26	0	1	1	Shoot1000Pi_vs_Agar1000Pi
USeq27	0	1	NA	Shoot1000Pi_vs_Agar1000Pi
USeq28	-1.34095	0.872819	NA	Shoot1000Pi_vs_Agar1000Pi
USeq3	1.77869	1.57823e-05	6.58741e-05	Shoot1000Pi_vs_Agar1000Pi
USeq30	-1.01347	0.000985575	0.00326259	Shoot1000Pi_vs_Agar1000Pi
USeq31	-0.190058	0.859867	0.995343	Shoot1000Pi_vs_Agar1000Pi
USeq32	1.38704	0.000113874	0.000455495	Shoot1000Pi_vs_Agar1000Pi
USeq33	-0.348748	0.858096	0.995343	Shoot1000Pi_vs_Agar1000Pi
USeq34	2.04652	1.75028e-09	1.40023e-08	Shoot1000Pi_vs_Agar1000Pi
USeq35	0.770222	0.20708	0.342753	Shoot1000Pi_vs_Agar1000Pi
USeq36	3.69419	1.94238e-06	9.32341e-06	Shoot1000Pi_vs_Agar1000Pi
USeq37	-0.832771	0.693056	0.924074	Shoot1000Pi_vs_Agar1000Pi
USeq38	0	1	NA	Shoot1000Pi_vs_Agar1000Pi
USeq39	0.429287	0.0182235	0.0380317	Shoot1000Pi_vs_Agar1000Pi
USeq4	-0.547714	0.0660027	0.12424	Shoot1000Pi_vs_Agar1000Pi
USeq40	-1.09418	0.00646396	0.0155135	Shoot1000Pi_vs_Agar1000Pi
USeq42	1.90534	3.27862e-17	1.04916e-15	Shoot1000Pi_vs_Agar1000Pi
USeq43	-0.805028	0.799001	NA	Shoot1000Pi_vs_Agar1000Pi
USeq44	0	1	1	Shoot1000Pi_vs_Agar1000Pi
USeq45	-0.532652	0.949308	NA	Shoot1000Pi_vs_Agar1000Pi
USeq46	0	1	NA	Shoot1000Pi_vs_Agar1000Pi
USeq47	2.06193	0.00759935	0.0177936	Shoot1000Pi_vs_Agar1000Pi
USeq48	1.42891	6.71855e-06	2.93173e-05	Shoot1000Pi_vs_Agar1000Pi
USeq49	0	1	NA	Shoot1000Pi_vs_Agar1000Pi
USeq5	0	1	NA	Shoot1000Pi_vs_Agar1000Pi
USeq50	0.868088	0.335961	0.51194	Shoot1000Pi_vs_Agar1000Pi
USeq51	-2.26061	4.14387e-08	2.48632e-07	Shoot1000Pi_vs_Agar1000Pi
USeq52	2.21081	0.00123411	0.0038064	Shoot1000Pi_vs_Agar1000Pi
USeq53	1.68633	4.29248e-06	1.96228e-05	Shoot1000Pi_vs_Agar1000Pi
USeq54	0	1	NA	Shoot1000Pi_vs_Agar1000Pi
USeq55	1.24685	0.00107523	0.00344075	Shoot1000Pi_vs_Agar1000Pi
USeq56	-0.890712	0.879371	NA	Shoot1000Pi_vs_Agar1000Pi
USeq57	-0.814494	0.922574	NA	Shoot1000Pi_vs_Agar1000Pi
USeq58	0	1	NA	Shoot1000Pi_vs_Agar1000Pi
USeq59	-0.745343	0.0750327	0.138522	Shoot1000Pi_vs_Agar1000Pi
USeq6	0	1	NA	Shoot1000Pi_vs_Agar1000Pi
USeq60	-1.03847	0.0124505	0.0277965	Shoot1000Pi_vs_Agar1000Pi
USeq61	0.255916	0.770466	0.937599	Shoot1000Pi_vs_Agar1000Pi
USeq62	0	1	NA	Shoot1000Pi_vs_Agar1000Pi
USeq64	2.89864	1.19432e-10	1.43319e-09	Shoot1000Pi_vs_Agar1000Pi
USeq65	2.16061	0.000692775	0.0024632	Shoot1000Pi_vs_Agar1000Pi
USeq66	2.22475	0.00508886	0.0125264	Shoot1000Pi_vs_Agar1000Pi
USeq67	0.366385	0.353397	0.530096	Shoot1000Pi_vs_Agar1000Pi
USeq68	2.76513	7.09805e-07	3.58638e-06	Shoot1000Pi_vs_Agar1000Pi
USeq69	3.48893	4.5201e-09	3.0995e-08	Shoot1000Pi_vs_Agar1000Pi
USeq7	-0.00282571	0.995045	1	Shoot1000Pi_vs_Agar1000Pi
USeq70	0	1	NA	Shoot1000Pi_vs_Agar1000Pi
USeq71	1.45127	9.82474e-11	1.34739e-09	Shoot1000Pi_vs_Agar1000Pi
USeq72	-2.22831	7.14237e-10	6.85667e-09	Shoot1000Pi_vs_Agar1000Pi
USeq73	1.54345	0.214379	0.348819	Shoot1000Pi_vs_Agar1000Pi
USeq74	0.298671	0.860557	0.995343	Shoot1000Pi_vs_Agar1000Pi
USeq75	0.384814	0.604481	0.841017	Shoot1000Pi_vs_Agar1000Pi
USeq76	2.60558	8.05648e-11	1.28904e-09	Shoot1000Pi_vs_Agar1000Pi
USeq77	0	1	NA	Shoot1000Pi_vs_Agar1000Pi
USeq78	-2.26653	0.304231	0.471067	Shoot1000Pi_vs_Agar1000Pi
USeq79	0.883797	0.00857467	0.0195992	Shoot1000Pi_vs_Agar1000Pi
USeq8	1.46535	0.125487	0.217207	Shoot1000Pi_vs_Agar1000Pi
USeq80	-1.05368	0.0507108	0.0973647	Shoot1000Pi_vs_Agar1000Pi
USeq81	-2.44611	8.74852e-15	2.09964e-13	Shoot1000Pi_vs_Agar1000Pi
USeq82	-1.14875	0.000951124	0.003261	Shoot1000Pi_vs_Agar1000Pi
USeq83	2.50867	0.0150693	0.0328784	Shoot1000Pi_vs_Agar1000Pi
USeq84	-0.919123	0.000312274	0.00115301	Shoot1000Pi_vs_Agar1000Pi
USeq85	0.971447	0.394432	0.582545	Shoot1000Pi_vs_Agar1000Pi
USeq86	1.88741	9.62387e-08	5.13273e-07	Shoot1000Pi_vs_Agar1000Pi
USeq87	-1.77957	2.3171e-08	1.48295e-07	Shoot1000Pi_vs_Agar1000Pi
USeq88	0.421824	0.733259	0.937599	Shoot1000Pi_vs_Agar1000Pi
USeq89	0	1	NA	Shoot1000Pi_vs_Agar1000Pi
USeq9	0.92471	0.0373371	0.076263	Shoot1000Pi_vs_Agar1000Pi
USeq90	2.28097	0.00137985	0.0040141	Shoot1000Pi_vs_Agar1000Pi
USeq92	2.11505	0.00184923	0.00507217	Shoot1000Pi_vs_Agar1000Pi
USeq93	2.0285	0.078305	0.141836	Shoot1000Pi_vs_Agar1000Pi
USeq94	-0.775762	0.891078	NA	Shoot1000Pi_vs_Agar1000Pi
USeq95	-1.94893	0.815944	NA	Shoot1000Pi_vs_Agar1000Pi
USeq96	-2.16571	0.000150786	0.000579017	Shoot1000Pi_vs_Agar1000Pi
USeq97	1.13231	0.00401889	0.010153	Shoot1000Pi_vs_Agar1000Pi
OTU_125	-2.53563	0.00164414	0.00464229	Shoot1000Pi_vs_Agar1000Pi
OTU_102	0	1	NA	Shoot1000Pi_vs_Agar1000Pi
OTU_77	0	1	NA	Shoot1000Pi_vs_Agar1000Pi
OTU_45	0	1	NA	Shoot1000Pi_vs_Agar1000Pi
OTU_254	-0.826866	0.921402	NA	Shoot1000Pi_vs_Agar1000Pi
OTU_142	-1.6298	0.845754	NA	Shoot1000Pi_vs_Agar1000Pi
OTU_63	0	1	NA	Shoot1000Pi_vs_Agar1000Pi
OTU_41	0	1	NA	Shoot1000Pi_vs_Agar1000Pi
OTU_55	0	1	1	Shoot1000Pi_vs_Agar1000Pi
OTU_219	0	1	NA	Shoot1000Pi_vs_Agar1000Pi
OTU_117	0	1	NA	Shoot1000Pi_vs_Agar1000Pi
OTU_29	0.564684	0.946223	NA	Shoot1000Pi_vs_Agar1000Pi
OTU_34	0	1	NA	Shoot1000Pi_vs_Agar1000Pi
OTU_61	0	1	NA	Shoot1000Pi_vs_Agar1000Pi
OTU_22	2.19725	0.771566	0.937599	Shoot1000Pi_vs_Agar1000Pi
OTU_26	0	1	NA	Shoot1000Pi_vs_Agar1000Pi
OTU_177	2.78226	0.30011	0.471067	Shoot1000Pi_vs_Agar1000Pi
OTU_9	0	NA	NA	Shoot1000Pi_vs_Agar1000Pi
OTU_25	0	1	NA	Shoot1000Pi_vs_Agar1000Pi
OTU_3	0	1	1	Shoot1000Pi_vs_Agar1000Pi
OTU_115	2.5846	0.0012688	0.0038064	Shoot1000Pi_vs_Agar1000Pi
OTU_119	0	1	NA	Shoot1000Pi_vs_Agar1000Pi
OTU_35	-0.820456	0.922013	NA	Shoot1000Pi_vs_Agar1000Pi
OTU_15	0	1	1	Shoot1000Pi_vs_Agar1000Pi
OTU_99	0	1	NA	Shoot1000Pi_vs_Agar1000Pi
OTU_27	0	1	NA	Shoot1000Pi_vs_Agar1000Pi
OTU_192	0	1	NA	Shoot1000Pi_vs_Agar1000Pi
OTU_147	0	1	NA	Shoot1000Pi_vs_Agar1000Pi
OTU_53	0	1	NA	Shoot1000Pi_vs_Agar1000Pi
OTU_11	0	1	1	Shoot1000Pi_vs_Agar1000Pi
OTU_250	0	1	NA	Shoot1000Pi_vs_Agar1000Pi
OTU_90	-1.59162	0.126704	0.217207	Shoot1000Pi_vs_Agar1000Pi
OTU_30	1.91405	0.755543	0.937599	Shoot1000Pi_vs_Agar1000Pi
OTU_39	0	1	NA	Shoot1000Pi_vs_Agar1000Pi
OTU_181	0	1	NA	Shoot1000Pi_vs_Agar1000Pi
OTU_69	0	1	NA	Shoot1000Pi_vs_Agar1000Pi
OTU_92	-1.95059	0.48297	0.702501	Shoot1000Pi_vs_Agar1000Pi
OTU_153	0	1	NA	Shoot1000Pi_vs_Agar1000Pi
OTU_109	0	1	NA	Shoot1000Pi_vs_Agar1000Pi
OTU_38	0	1	NA	Shoot1000Pi_vs_Agar1000Pi
OTU_72	0	1	NA	Shoot1000Pi_vs_Agar1000Pi
OTU_188	0	1	NA	Shoot1000Pi_vs_Agar1000Pi
OTU_33	0.345177	0.645827	0.873231	Shoot1000Pi_vs_Agar1000Pi
OTU_81	0	1	NA	Shoot1000Pi_vs_Agar1000Pi
OTU_98	0	1	NA	Shoot1000Pi_vs_Agar1000Pi
OTU_154	-2.77467	0.00319014	0.00827711	Shoot1000Pi_vs_Agar1000Pi
OTU_6	-0.177376	0.84006	0.995343	Shoot1000Pi_vs_Agar1000Pi
OTU_20	0.0054809	0.997997	1	Shoot1000Pi_vs_Agar1000Pi
OTU_127	0	1	NA	Shoot1000Pi_vs_Agar1000Pi
[truncated: 1,044 more rows]
