# Supplementary material for: The effects of soil phosphorus content on plant microbiota are driven by the plant phosphate starvation response
Source: PLoS Biol. 2019 Nov 13;17(11):e3000534. doi: 10.1371/journal.pbio.3000534 (PMC6876890; doi:10.1371/journal.pbio.3000534)
Supplement: S11 Table — GLM, generalized linear model; Pi, orthophosphate. (XLSX) [file pbio.3000534.s021.xlsx]

## Sheet: Table S11
S11 Table Results for the Fraction:Pi interaction term in the negative binomial generazlied linear model for the agar system.
Id	log2 (Fold Change)	p value	FDR adjusted q value	Fraction
USeq1	1.06474	0.00049884	0.00226141	Root
USeq10	-1.04116	0.273809	0.443309	Root
USeq11	0.831916	0.265762	0.440775	Root
USeq12	-1.0497	0.0357027	0.0991047	Root
USeq13	1.27702	0.121567	0.285055	Root
USeq14	-0.0712475	0.992186	NA	Root
USeq15	1.19929	0.0708204	0.178363	Root
USeq16	2.95022	1.24959e-23	8.49719e-22	Root
USeq17	0.623864	0.690615	NA	Root
USeq18	1.62657	0.564197	NA	Root
USeq19	0.558447	0.161813	0.344185	Root
USeq20	-0.766143	0.0427082	0.111698	Root
USeq21	-0.0700148	0.992322	NA	Root
USeq23	-0.883458	0.256662	0.440775	Root
USeq24	0.200193	0.978048	NA	Root
USeq26	0.0570493	0.982609	NA	Root
USeq27	0.661532	0.927539	NA	Root
USeq28	-0.0646241	0.992912	NA	Root
USeq3	0.0739988	0.874143	0.961391	Root
USeq30	1.52395	3.33689e-06	3.24155e-05	Root
USeq31	0.154781	0.876563	0.961391	Root
USeq32	1.28548	0.00137486	0.00519392	Root
USeq33	0.0147018	0.994483	NA	Root
USeq34	-1.14813	0.000582963	0.00247759	Root
USeq35	-0.0347981	0.955951	0.99411	Root
USeq36	0.423653	0.523673	0.684803	Root
USeq37	0.046516	0.979612	0.99411	Root
USeq39	0.0656079	0.740782	0.868503	Root
USeq4	-1.29361	0.000419716	0.00203862	Root
USeq40	0.438802	0.26089	0.440775	Root
USeq42	-0.239452	0.281735	0.445535	Root
USeq43	-0.0753633	0.978714	NA	Root
USeq44	0.0439198	0.98242	NA	Root
USeq45	-0.331227	0.963688	NA	Root
USeq46	-0.0623953	0.993157	NA	Root
USeq47	-1.79274	0.00545894	0.0176766	Root
USeq48	-1.41353	5.94548e-06	4.04293e-05	Root
USeq49	0.789797	0.905515	NA	Root
USeq5	0.332332	0.963562	NA	Root
USeq50	-0.723577	0.408454	0.578643	Root
USeq51	0.441008	0.302193	0.467026	Root
USeq52	-2.66548	1.80183e-06	2.04208e-05	Root
USeq53	-1.06171	0.00264727	0.00900073	Root
USeq54	-2.10154	0.772411	NA	Root
USeq55	-0.538845	0.165726	0.344185	Root
USeq56	0.431715	0.927897	NA	Root
USeq57	0.231199	0.974649	NA	Root
USeq58	0.979795	0.833693	NA	Root
USeq59	0.636349	0.137366	0.311362	Root
USeq6	-0.0697689	0.992349	NA	Root
USeq60	-1.03866	0.0152281	0.0450221	Root
USeq61	-0.0206619	0.98306	0.99411	Root
USeq62	0.244035	0.973235	NA	Root
USeq64	-1.57268	0.000668715	0.00267486	Root
USeq65	0.1414	0.839557	0.951498	Root
USeq66	-3.29353	6.66431e-07	9.06346e-06	Root
USeq67	1.74017	5.70317e-06	4.04293e-05	Root
USeq68	-0.498206	0.319937	0.483461	Root
USeq69	-2.51795	6.23727e-05	0.000353446	Root
USeq7	-0.690644	0.202071	0.392596	Root
USeq70	0.225086	0.975317	NA	Root
USeq71	-1.44069	1.54792e-10	3.50862e-09	Root
USeq72	0.085533	0.834694	0.951498	Root
USeq73	-1.07445	0.459536	NA	Root
USeq74	0.385521	0.834022	NA	Root
USeq75	-4.13689	6.54028e-09	1.11185e-07	Root
USeq76	0.504983	0.225285	0.414037	Root
USeq77	-0.0621496	0.993184	NA	Root
USeq78	-0.497719	0.769744	NA	Root
USeq79	-0.98553	0.00851289	0.0263126	Root
USeq8	-0.782436	0.356133	0.526457	Root
USeq80	-0.0571638	0.919443	0.992414	Root
USeq81	0.283135	0.369281	0.534279	Root
USeq82	-1.08774	0.00205803	0.00736557	Root
USeq83	-5.40414	9.16473e-06	5.66547e-05	Root
USeq84	0.0973555	0.694898	0.829001	Root
USeq85	1.36872	0.219911	NA	Root
USeq86	-1.31904	0.000192321	0.00100599	Root
USeq87	-0.204648	0.633126	0.782774	Root
USeq88	1.95837	0.110033	NA	Root
USeq89	-0.308552	0.96617	NA	Root
USeq9	-3.34292	1.6916e-14	5.75143e-13	Root
USeq90	-0.455944	0.53865	0.691098	Root
USeq92	0.00504623	0.99411	0.99411	Root
USeq93	0.47496	0.69271	NA	Root
USeq94	-0.420898	0.926217	NA	Root
USeq95	0.710851	0.922132	NA	Root
USeq96	-0.395194	0.679285	0.824846	Root
USeq97	-0.0229328	0.954579	0.99411	Root
USeq1	0.789447	0.00794099	0.0274626	Shoot
USeq10	-1.77794	0.058822	0.145172	Shoot
USeq11	0.154519	0.829262	0.850675	Shoot
USeq12	0.524165	0.282477	0.468911	Shoot
USeq13	-0.775817	0.346474	0.542591	Shoot
USeq14	0.296085	0.966465	NA	Shoot
USeq15	-0.0586579	0.922808	0.922808	Shoot
USeq16	2.21526	1.39543e-14	1.15821e-12	Shoot
USeq17	0.724561	0.637188	NA	Shoot
USeq18	0.138824	0.959524	NA	Shoot
USeq19	-0.483972	0.21304	0.376219	Shoot
USeq20	-0.657981	0.0733591	0.169134	Shoot
USeq21	-0.699308	0.920962	NA	Shoot
USeq23	-2.56176	0.00176396	0.00732044	Shoot
USeq24	-0.461228	0.947822	NA	Shoot
USeq26	-0.429347	0.866447	NA	Shoot
USeq27	-0.487266	0.944881	NA	Shoot
USeq28	-0.931868	0.894784	NA	Shoot
USeq3	-0.116494	0.7965	0.850675	Shoot
USeq30	1.38824	2.01761e-05	0.000186068	Shoot
USeq31	-0.578131	0.583809	0.773288	Shoot
USeq32	1.11781	0.0049134	0.017731	Shoot
USeq33	0.196162	0.923603	NA	Shoot
USeq34	-0.173912	0.59627	0.773288	Shoot
USeq35	-0.795947	0.204668	0.375089	Shoot
USeq36	-0.800739	0.228426	0.394798	Shoot
USeq37	1.21665	0.514396	0.723641	Shoot
USeq39	0.8289	1.58517e-05	0.000164461	Shoot
USeq4	-1.46763	3.79405e-05	0.000314906	Shoot
USeq40	-0.121035	0.749742	0.850675	Shoot
USeq42	-0.804044	0.00023795	0.0016624	Shoot
USeq43	0.31608	0.907978	NA	Shoot
USeq44	-1.03306	0.596179	0.773288	Shoot
USeq45	-1.38596	0.844069	NA	Shoot
USeq46	-0.218339	0.975286	NA	Shoot
USeq47	-3.09636	1.96549e-06	3.26271e-05	Shoot
USeq48	-0.0774813	0.799888	0.850675	Shoot
USeq49	0.525016	0.93508	NA	Shoot
USeq5	-0.0654761	0.992586	NA	Shoot
USeq50	-1.99063	0.0360126	0.0996349	Shoot
USeq51	0.528475	0.203678	0.375089	Shoot
USeq52	-4.16802	8.21881e-13	3.41081e-11	Shoot
USeq53	-0.213607	0.543962	0.740146	Shoot
USeq54	-0.733121	0.917152	NA	Shoot
USeq55	0.303667	0.430652	0.649892	Shoot
USeq56	0.246373	0.95747	NA	Shoot
USeq57	-0.394888	0.955309	NA	Shoot
USeq58	-0.224704	0.960406	NA	Shoot
USeq59	-0.782702	0.0594679	0.145172	Shoot
USeq6	-0.235105	0.973389	NA	Shoot
USeq60	-1.08246	0.00863515	0.0286687	Shoot
USeq61	-1.43366	0.12641	0.269026	Shoot
USeq62	-0.499234	0.943527	NA	Shoot
USeq64	-0.0545161	0.903768	0.91479	Shoot
USeq65	0.857559	0.207881	0.375089	Shoot
USeq66	-2.03689	0.00197589	0.00780945	Shoot
USeq67	1.95668	2.29977e-07	6.36269e-06	Shoot
USeq68	-2.32634	3.85752e-06	4.57392e-05	Shoot
USeq69	-2.31332	0.000240347	0.0016624	Shoot
USeq7	-1.20036	0.0280064	0.0860937	Shoot
USeq70	0.335907	0.961973	NA	Shoot
USeq71	-0.392898	0.0696804	0.165242	Shoot
USeq72	1.36616	0.000512357	0.00303755	Shoot
USeq73	-1.00042	0.484214	0.705084	Shoot
USeq74	-0.626745	0.726713	NA	Shoot
USeq75	-2.10177	0.00306657	0.0115693	Shoot
USeq76	-0.520074	0.200876	0.375089	Shoot
USeq77	-0.728764	0.917644	NA	Shoot
USeq78	0.921497	0.580702	NA	Shoot
USeq79	-1.71324	2.95437e-06	4.08689e-05	Shoot
USeq8	-1.86872	0.033804	0.0967493	Shoot
USeq80	0.18189	0.746914	0.850675	Shoot
USeq81	-0.109361	0.721917	0.850675	Shoot
USeq82	-1.06798	0.00171471	0.00732044	Shoot
USeq83	-3.84449	0.00107072	0.00493721	Shoot
USeq84	-0.253814	0.291503	0.474406	Shoot
USeq85	-0.694339	0.538785	0.740146	Shoot
USeq86	-0.870647	0.0142634	0.0455332	Shoot
USeq87	1.46099	0.000439237	0.00280436	Shoot
USeq88	-0.322071	0.804848	0.850675	Shoot
USeq89	-0.103299	0.988301	NA	Shoot
USeq9	-1.37515	0.000974471	0.00475771	Shoot
USeq90	-3.8978	7.10741e-07	1.47479e-05	Shoot
USeq92	0.691336	0.299476	0.47801	Shoot
USeq93	-0.507835	0.675642	0.82468	Shoot
USeq94	-1.62648	0.711768	NA	Shoot
USeq95	0.58059	0.934311	NA	Shoot
USeq96	-0.193152	0.811853	0.850675	Shoot
USeq97	1.30766	0.000583603	0.00322927	Shoot
