# Supplementary material for: The effects of soil phosphorus content on plant microbiota are driven by the plant phosphate starvation response
Source: PLoS Biol. 2019 Nov 13;17(11):e3000534. doi: 10.1371/journal.pbio.3000534 (PMC6876890; doi:10.1371/journal.pbio.3000534)
Supplement: S1 Data — (ZIP) [file pbio.3000534.s023.zip]

Archive with 73 entries (72 files):
- data_figures/
- data_figures/data_Fig1A_S1C.csv
- data_figures/data_S1B.csv
- data_figures/data_S1A.csv
- data_figures/data_S1E.csv
- data_figures/data_Fig1C.csv
- data_figures/data_S1F.csv
- data_figures/data_Fig1B.csv
- data_figures/data_Fig1D.csv
- data_figures/data_Fig2A_S2A.csv
- data_figures/data_S2C_dist.csv
- data_figures/data_S2C_metadata.csv
- data_figures/data_Fig2B.csv
- data_figures/data_S4A_dist.csv
- data_figures/data_S4A_metadata.csv
- data_figures/data_Fig3A.csv
- data_figures/data_S4E.csv
- data_figures/data_S4C.csv
- data_figures/data_S3ABC.csv
- data_figures/data_Fig2C_census.csv
- data_figures/data_S2E.csv
- data_figures/data_Fig2C_enrichment.csv
- data_figures/data_Fig3C_enrichedinlow.csv
- data_figures/data_Fig3C_enrichedinlowplusP.csv
- data_figures/data_Fig2D_S2B.csv
- data_figures/data_S2D_dist.csv
- data_figures/data_S2D_metadata.csv
- data_figures/data_Fig2E.csv
- data_figures/data_S4B_dist.csv
- data_figures/data_S4B_metadata.csv
- data_figures/data_Fig3B.csv
- data_figures/data_S4F.csv
- data_figures/data_S4D.csv
- data_figures/data_Fig2F_census.csv
- data_figures/data_S2F.csv
- data_figures/data_Fig2F_enrichment.csv
- data_figures/data_Fig3D_enrichedinlow.csv
- data_figures/data_Fig3D_enrichedinlowplusP.csv
- data_figures/data_S10A.csv
- data_figures/data_S10B.csv
- data_figures/data_S10C.csv
- data_figures/data_S10D_dist_bacteria.csv
- data_figures/data_S10D_metadata_bacteria.csv
- data_figures/data_S10D_dist_fungi.csv
- data_figures/data_S10D_metadata_fungi.csv
- data_figures/data_S1D.csv
- data_figures/data_Fig5B_Fig5E_census.csv
- data_figures/data_S5D_dist.csv
- data_figures/data_S5D_metadata.csv
- data_figures/data_Fig5C.csv
- data_figures/data_Fig5F.csv
- data_figures/data_S6C_dist.csv
- data_figures/data_S6C_metadata.csv
- data_figures/data_S6B.csv
- data_figures/data_S6E_dist.csv
- data_figures/data_S6E_metadata.csv
- data_figures/data_S6A.csv
- data_figures/data_S6D_dist.csv
- data_figures/data_S6D_metadata.csv
- data_figures/data_S5EFG.csv
- data_figures/data_Fig4B.csv
- data_figures/data_Fig5D.csv
- data_figures/data_Fig5A_S5A.csv
- data_figures/data_S7BC.csv
- data_figures/data_S7A.csv
- data_figures/data_Fig6B.csv
- data_figures/data_S9AB.csv
- data_figures/data_S8.csv
- data_figures/data_S5B.csv
- data_figures/data_S5C.csv
- data_figures/data_Fig6A.csv
- data_figures/data_Fig6C.csv
- data_figures/data_S3DEF.csv
