# Supplementary material for: The effects of soil phosphorus content on plant microbiota are driven by the plant phosphate starvation response
Source: PLoS Biol. 2019 Nov 13;17(11):e3000534. doi: 10.1371/journal.pbio.3000534 (PMC6876890; doi:10.1371/journal.pbio.3000534)
Supplement: S1 Data — (ZIP) [file pbio.3000534.s023.zip › data_figures/data_Fig1A_S1C.csv]

Pot	Soil	Genotype	Plot	PiperG	Weight	Pot.1	plantnum	normWeight	Phosphate	PhosphateNum
1	a-low	Col-0	Plot1	0.02528268489	0.2041	1	2	0.10205	low	0
2	a-low	Col-0	Plot4	0.05484368189	0.4351	2	3	0.145033333	low	0
3	a-low	Col-0	Plot7	0.06275218005	0.2923	3	3	0.097433333	low	0
4	a-low	Col-0	Plot10	0.06433940165	0.2666	4	3	0.088866667	low	0
5	a-low	Col-0	Plot13	0.03606899609	0.2725	5	2	0.13625	low	0
6	a-low	Col-0	Plot16	0.0491212606	0.5523	6	3	0.1841	low	0
19	b-medium	Col-0	Plot2	0.04708535312	0.2384	19	3	0.079466667	medium	15
20	b-medium	Col-0	Plot5	0.03906543504	0.1524	20	3	0.0508	medium	15
21	b-medium	Col-0	Plot8	0.05746885596	0.4019	21	2	0.20095	medium	15
22	b-medium	Col-0	Plot11	0.07005043203	0.5338	22	3	0.177933333	medium	15
23	b-medium	Col-0	Plot14	0.05703659259	0.3516	23	3	0.1172	medium	15
24	b-medium	Col-0	Plot17	0.05631825849	0.7657	24	3	0.255233333	medium	15
37	c-high	Col-0	Plot3	0.07202881543	0.3382	37	3	0.112733333	high	45
38	c-high	Col-0	Plot6	0.03417603777	0.0589	38	2	0.02945	high	45
39	c-high	Col-0	Plot9	0.06041029014	0.3653	39	3	0.121766667	high	45
40	c-high	Col-0	Plot12	0.05017936725	0.2249	40	2	0.11245	high	45
41	c-high	Col-0	Plot15	0.07163769429	0.5176	41	3	0.172533333	high	45
42	c-high	Col-0	Plot18	0.06175060975	0.6227	42	3	0.207566667	high	45
55	a-low+Pi	Col-0	Plot1	0.05912501922	0.3066	55	3	0.1022	low+Pi	0
56	a-low+Pi	Col-0	Plot4	0.0636677449	0.4628	56	3	0.154266667	low+Pi	0
57	a-low+Pi	Col-0	Plot7	0.07212846024	0.5658	57	3	0.1886	low+Pi	0
58	a-low+Pi	Col-0	Plot10	0.06083878834	0.1621	58	2	0.08105	low+Pi	0
59	a-low+Pi	Col-0	Plot13	0.05374751936	0.4347	59	3	0.1449	low+Pi	0
60	a-low+Pi	Col-0	Plot16	0.0682007923	0.4879	60	3	0.162633333	low+Pi	0
13	a-low	phf1	Plot1	0.02461646638	0.0965	13	3	0.032166667	low	0
14	a-low	phf1	Plot4	0.04832177588	0.27	14	3	0.09	low	0
15	a-low	phf1	Plot7	0.03729144719	0.2136	15	3	0.0712	low	0
16	a-low	phf1	Plot10	0.05319173633	0.2379	16	2	0.11895	low	0
17	a-low	phf1	Plot13	0.03737337429	0.3065	17	3	0.102166667	low	0
18	a-low	phf1	Plot16	0.04192963232	0.3073	18	3	0.102433333	low	0
31	b-medium	phf1	Plot2	0.04649782589	0.3966	31	3	0.1322	medium	15
32	b-medium	phf1	Plot5	0.04649782589	0.2066	32	2	0.1033	medium	15
33	b-medium	phf1	Plot8	0.03454845698	0.2646	33	3	0.0882	medium	15
34	b-medium	phf1	Plot11	0.05280904323	0.3176	34	3	0.105866667	medium	15
35	b-medium	phf1	Plot14	0.02554488499	0.0951	35	3	0.0317	medium	15
36	b-medium	phf1	Plot17	0.02508444098	0.423	36	3	0.141	medium	15
49	c-high	phf1	Plot3	0.05407414747	0.4439	49	3	0.147966667	high	45
50	c-high	phf1	Plot6	0.04387800878	0.2583	50	3	0.0861	high	45
51	c-high	phf1	Plot9	0.06386274577	0.3319	51	3	0.110633333	high	45
52	c-high	phf1	Plot12	0.0491212606	0.1349	52	3	0.044966667	high	45
53	c-high	phf1	Plot15	0.05294936289	0.4034	53	3	0.134466667	high	45
54	c-high	phf1	Plot18	0.05469005955	0.3607	54	3	0.120233333	high	45
67	a-low+Pi	phf1	Plot1	0.03848984559	0.2882	67	3	0.096066667	low+Pi	0
68	a-low+Pi	phf1	Plot4	0.04960482249	0.284	68	3	0.094666667	low+Pi	0
69	a-low+Pi	phf1	Plot7	0.04461146788	0.2901	69	3	0.0967	low+Pi	0
70	a-low+Pi	phf1	Plot10	0.06246928385	0.4361	70	3	0.145366667	low+Pi	0
71	a-low+Pi	phf1	Plot13	0.04509443457	0.1122	71	3	0.0374	low+Pi	0
72	a-low+Pi	phf1	Plot16	0.06535155588	0.6282	72	3	0.2094	low+Pi	0
7	a-low	phr1/phl1	Plot1	0	0.0129	7	2	0.00645	low	0
8	a-low	phr1/phl1	Plot4	0.001876804924	0.0146	8	1	0.0146	low	0
9	a-low	phr1/phl1	Plot7	0.001613947541	0.0094	9	3	0.003133333	low	0
10	a-low	phr1/phl1	Plot10	0.02018956229	0.0557	10	3	0.018566667	low	0
11	a-low	phr1/phl1	Plot13	0.004291108821	0.0234	11	3	0.0078	low	0
12	a-low	phr1/phl1	Plot16	0.01400316932	0.0849	12	3	0.0283	low	0
25	b-medium	phr1/phl1	Plot2	0.000680258246	0.0126	25	2	0.0063	medium	15
26	b-medium	phr1/phl1	Plot5	0.01732869293	0.0108	26	1	0.0108	medium	15
27	b-medium	phr1/phl1	Plot8	0.00848950639	0.0235	27	3	0.007833333	medium	15
28	b-medium	phr1/phl1	Plot11	0.007369294753	0.0316	28	3	0.010533333	medium	15
29	b-medium	phr1/phl1	Plot14	0.02065489577	0.0547	29	3	0.018233333	medium	15
30	b-medium	phr1/phl1	Plot17	0.01333534817	0.0698	30	3	0.023266667	medium	15
43	c-high	phr1/phl1	Plot3	0.006564706178	0.0104	43	3	0.003466667	high	45
44	c-high	phr1/phl1	Plot6	0.005623756319	0.0086	44	2	0.0043	high	45
45	c-high	phr1/phl1	Plot9	0.000680258246	0.0321	45	3	0.0107	high	45
46	c-high	phr1/phl1	Plot12	0.008045466277	0.0315	46	3	0.0105	high	45
47	c-high	phr1/phl1	Plot15	0.012358357	0.0709	47	3	0.023633333	high	45
48	c-high	phr1/phl1	Plot18	0.02833667702	0.102	48	2	0.051	high	45
62	a-low+Pi	phr1/phl1	Plot4	0.000949223338	0.0099	62	3	0.0033	low+Pi	0
63	a-low+Pi	phr1/phl1	Plot7	0	0	63	1	0	low+Pi	0
64	a-low+Pi	phr1/phl1	Plot10	0.003919587039	0.0183	64	2	0.00915	low+Pi	0
65	a-low+Pi	phr1/phl1	Plot13	0.005742644898	0.0895	65	3	0.029833333	low+Pi	0
66	a-low+Pi	phr1/phl1	Plot16	0.02434559401	0.1057	66	3	0.035233333	low+Pi	0
