# Supplementary material for: The effects of soil phosphorus content on plant microbiota are driven by the plant phosphate starvation response
Source: PLoS Biol. 2019 Nov 13;17(11):e3000534. doi: 10.1371/journal.pbio.3000534 (PMC6876890; doi:10.1371/journal.pbio.3000534)
Supplement: S1 Data — (ZIP) [file pbio.3000534.s023.zip › data_figures/data_S1B.csv]

plant	plot	Genotype	Phosphate	TotalLength_cm	TotalProjArea_cm2	TotSurfArea_cm2	Plot
1	1	Col-0	low	2683465.6008	2133.6	2186.94	Plot1
2	1	Col-0	low	2961381.174	2484.12	2270.76	Plot1
3	1	Col-0	low	2468220.87	2179.32	2247.9	Plot1
4	1	Col-0	low	201793.1448	449.58	609.6	Plot1
1	1	phf1	low	1132429.9932	1623.06	1303.02	Plot1
2	1	phf1	low	935320.71	1173.48	1432.56	Plot1
3	1	phf1	low	1176752.4852	1569.72	1524	Plot1
4	1	phf1	low	632850.3472	906.78	944.88	Plot1
1	1	Col-0	low+Pi	1569809.7636	1836.42	1661.16	Plot1
2	1	Col-0	low+Pi	3062897.1	2628.9	2346.96	Plot1
3	1	Col-0	low+Pi	3021452.0216	2727.96	2727.96	Plot1
4	1	Col-0	low+Pi	3476257.5636	2758.44	2872.74	Plot1
1	1	phf1	low+Pi	4896048.2724	3558.54	3116.58	Plot1
2	1	phf1	low+Pi	112741.71	419.1	403.86	Plot1
3	1	phf1	low+Pi	1161423.4836	1478.28	1760.22	Plot1
4	1	phf1	low+Pi	554437.6008	1234.44	990.6	Plot1
1	2	Col-0	medium	1980596.0388	1882.14	1813.56	Plot2
2	2	Col-0	medium	1474835.76	1699.26	1684.02	Plot2
3	2	Col-0	medium	1157126.718	1348.74	1356.36	Plot2
4	2	Col-0	medium	3573328.3372	2651.76	2560.32	Plot2
1	3	Col-0	high	4616197.2192	3215.64	3124.2	Plot3
2	3	Col-0	high	2746329.9912	2415.54	2331.72	Plot3
3	3	Col-0	high	3011077.8488	2369.82	2766.06	Plot3
4	3	Col-0	high	2403653.2572	2263.14	2400.3	Plot3
1	3	phr1/phl1	high	670372.8528	1021.08	868.68	Plot3
2	3	phr1/phl1	high	47670.8724	289.56	220.98	Plot3
3	3	phr1/phl1	high	268741.398	662.94	662.94	Plot3
4	3	phr1/phl1	high	158457.7476	495.3	419.1	Plot3
1	4	Col-0	low	3207922.6164	2324.1	2042.16	Plot4
2	4	Col-0	low	4018398.4148	3040.38	2606.04	Plot4
3	4	Col-0	low	2887484.5476	2423.16	2385.06	Plot4
4	4	Col-0	low	3076348.686	2263.14	2255.52	Plot4
1	4	phf1	low	2750355.7896	2461.26	2209.8	Plot4
2	4	phf1	low	2322750.1932	2133.6	1996.44	Plot4
3	4	phf1	low	3667057.182	3055.62	2545.08	Plot4
4	4	phf1	low	4057482.2076	2903.22	2804.16	Plot4
1	4	Col-0	low+Pi	4177869.0636	3139.44	2468.88	Plot4
2	4	Col-0	low+Pi	4852964.4876	3345.18	2994.66	Plot4
3	4	Col-0	low+Pi	2277511.574	2407.92	2011.68	Plot4
4	4	Col-0	low+Pi	2934323.1636	2453.64	2423.16	Plot4
1	4	phf1	low+Pi	3601831.506	2644.14	2781.3	Plot4
2	4	phf1	low+Pi	1216255.632	1318.26	1485.9	Plot4
3	4	phf1	low+Pi	2609472.2004	2446.02	2118.36	Plot4
4	4	phf1	low+Pi	1869557.5512	1973.58	1775.46	Plot4
1	4	phr1/phl1	low+Pi	134593.2792	558.8	457.2	Plot4
2	4	phr1/phl1	low+Pi	120690.0812	457.2	457.2	Plot4
3	4	phr1/phl1	low+Pi	65774.062	330.2	284.48	Plot4
4	4	phr1/phl1	low+Pi	119954.5988	401.32	452.12	Plot4
1	5	Col-0	medium	1438622.9292	2133.6	1798.32	Plot5
2	5	Col-0	medium	2967129.5496	2651.76	2164.08	Plot5
3	5	Col-0	medium	2036260.4436	2316.48	2095.5	Plot5
4	5	Col-0	medium	862166.0176	1135.38	1272.54	Plot5
1	6	Col-0	high	3019561.7028	2583.18	2369.82	Plot6
2	6	Col-0	high	850527.3312	1097.28	1234.44	Plot6
3	6	Col-0	high	1587693.5988	1821.18	1607.82	Plot6
1	6	phr1/phl1	high	513521.5536	929.64	944.88	Plot6
2	6	phr1/phl1	high	231599.5368	617.22	502.92	Plot6
3	6	phr1/phl1	high	265199.4696	617.22	624.84	Plot6
1	7	phr1/phl1	low	62748.2616	297.18	289.56	Plot7
2	7	phr1/phl1	low	354831.5484	693.42	906.78	Plot7
3	7	phr1/phl1	low	234793.0788	723.9	617.22	Plot7
1	7	Col-0	low+Pi	3755489.2632	2987.04	2499.36	Plot7
2	7	Col-0	low+Pi	3143671.132	2552.7	2667	Plot7
3	7	Col-0	low+Pi	1918912.2912	2263.14	2407.92	Plot7
4	7	Col-0	low+Pi	3082368.0288	2560.32	2583.18	Plot7
1	7	phf1	low+Pi	2065789.4168	2042.16	2049.78	Plot7
2	7	phf1	low+Pi	4859061.2496	3253.74	3284.22	Plot7
3	7	phf1	low+Pi	4097469.2244	3467.1	2491.74	Plot7
4	7	phf1	low+Pi	2452969.2876	2308.86	2095.5	Plot7
1	8	Col-0	medium	4151120.73	2956.56	2712.72	Plot8
2	8	Col-0	medium	5064299.5488	3261.36	3253.74	Plot8
1	8	phr1/phl1	medium	597734.2884	891.54	937.26	Plot8
2	8	phr1/phl1	medium	109625.5872	350.52	381	Plot8
3	8	phr1/phl1	medium	166083.5388	419.1	541.02	Plot8
4	8	phr1/phl1	medium	336212.2308	731.52	929.64	Plot8
1	9	Col-0	high	1700041.7612	1927.86	1805.94	Plot9
2	9	Col-0	high	3455451.1536	2148.84	2621.28	Plot9
3	9	Col-0	high	3951205.0008	3474.72	3329.94	Plot9
4	9	Col-0	high	4409081.5044	3467.1	2887.98	Plot9
1	9	phf1	high	3139929.204	2575.56	2293.62	Plot9
2	9	phf1	high	6522877.2768	3451.86	3764.28	Plot9
3	9	phf1	high	2440562.8608	2209.8	2186.94	Plot9
4	9	phf1	high	2435898.354	2407.92	2293.62	Plot9
1	10	Col-0	low	3794914.9908	2880.36	2697.48	Plot10
2	10	Col-0	low	2596039.9692	2255.52	2171.7	Plot10
3	10	Col-0	low	1103842.9536	1432.56	1242.06	Plot10
4	10	Col-0	low	3211754.8668	2682.24	2346.96	Plot10
1	10	phf1	low	3156187.236	2926.08	2834.64	Plot10
2	10	phf1	low	5387350.5156	3284.22	3726.18	Plot10
3	10	phf1	low	2392930.698	2438.4	2468.88	Plot10
1	10	phr1/phl1	low	873230.5116	1249.68	1455.42	Plot10
2	10	phr1/phl1	low	393483.084	769.62	838.2	Plot10
3	10	phr1/phl1	low	762017.8308	1066.8	1188.72	Plot10
4	10	phr1/phl1	low	362650.8876	762	769.62	Plot10
1	10	phf1	low+Pi	3230625.7968	2072.64	2545.08	Plot10
2	10	phf1	low+Pi	5320021.618	3444.24	2994.66	Plot10
3	10	phf1	low+Pi	5333589.3328	3657.6	2598.42	Plot10
4	10	phf1	low+Pi	3734857.0464	2804.16	2674.62	Plot10
1	10	phr1/phl1	low+Pi	207593.1332	472.44	731.52	Plot10
2	10	phr1/phl1	low+Pi	536244.0888	784.86	1051.56	Plot10
1	11	Col-0	medium	3354309.4204	3131.82	2232.66	Plot11
2	11	Col-0	medium	4101804.6996	2781.3	3345.18	Plot11
3	11	Col-0	medium	4021946.7948	3314.7	2941.32	Plot11
4	11	Col-0	medium	3618095.9896	2834.64	2918.46	Plot11
1	11	phf1	medium	3300883.7208	2499.36	2369.82	Plot11
2	11	phf1	medium	1429177.7868	1645.92	1386.84	Plot11
3	11	phf1	medium	2505265.9572	2133.6	2293.62	Plot11
4	11	phf1	medium	2621394.7572	1935.48	2202.18	Plot11
1	12	phf1	high	2005002.4416	2011.68	2148.84	Plot12
2	12	phf1	high	1064320.452	1440.18	1356.36	Plot12
3	12	phf1	high	2175750.4872	2148.84	2011.68	Plot12
4	12	phf1	high	1283474.8524	2049.78	1653.54	Plot12
1	12	phr1/phl1	high	1134055.7964	1318.26	1356.36	Plot12
2	12	phr1/phl1	high	2409575.826	2255.52	2293.62	Plot12
3	12	phr1/phl1	high	297831.6624	685.8	685.8	Plot12
4	12	phr1/phl1	high	1301416.752	1584.96	1592.58	Plot12
1	12	phr1/phl1	high	417328.1976	929.64	777.24	Plot12
2	12	phr1/phl1	high	406160.478	899.16	701.04	Plot12
3	12	phr1/phl1	high	301005.8496	640.08	830.58	Plot12
4	12	phr1/phl1	high	373199.2536	990.6	899.16	Plot12
1	13	Col-0	low	3385812.5832	2484.12	2727.96	Plot13
2	13	Col-0	low	5645195.1612	3627.12	3878.58	Plot13
3	13	Col-0	low	3780321.4716	2667	2423.16	Plot13
1	13	phf1	low	2339163.0636	2125.98	1965.96	Plot13
2	13	phf1	low	2556033.5976	2080.26	2339.34	Plot13
3	13	phf1	low	1413364.9152	1699.26	1691.64	Plot13
4	13	phf1	low	2105415.144	1958.34	1950.72	Plot13
1	13	phr1/phl1	low	378637.9524	594.36	845.82	Plot13
2	13	phr1/phl1	low	323767.0944	662.94	716.28	Plot13
3	13	phr1/phl1	low	357250.8984	632.46	647.7	Plot13
4	13	phr1/phl1	low	422134.6396	784.86	716.28	Plot13
1	13	Col-0	low+Pi	5324215.158	3147.06	3436.62	Plot13
2	13	Col-0	low+Pi	2579627.0988	2004.06	2590.8	Plot13
3	13	Col-0	low+Pi	1323771.546	1501.14	1676.4	Plot13
4	13	Col-0	low+Pi	5163396.1248	3848.1	3070.86	Plot13
1	13	phf1	low+Pi	2547575.55	2453.64	2133.6	Plot13
2	13	phf1	low+Pi	1401326.2296	1516.38	1638.3	Plot13
3	13	phf1	low+Pi	1668886.9848	1950.72	1714.5	Plot13
4	13	phf1	low+Pi	1298552.2416	1249.68	1691.64	Plot13
1	13	phr1/phl1	low+Pi	857101.5116	1173.48	1112.52	Plot13
2	13	phr1/phl1	low+Pi	1029597.9408	1219.2	1127.76	Plot13
3	13	phr1/phl1	low+Pi	873424.0596	1165.86	1280.16	Plot13
4	13	phr1/phl1	low+Pi	1386868.194	1440.18	1379.22	Plot13
1	14	Col-0	medium	3001000.4496	2278.38	2232.66	Plot14
2	14	Col-0	medium	4109391.7812	3032.76	2933.7	Plot14
3	14	Col-0	medium	3416973.8112	2362.2	2857.5	Plot14
4	14	Col-0	medium	4846616.1132	3002.28	3070.86	Plot14
1	15	Col-0	high	4272888.2284	3307.08	2720.34	Plot15
2	15	Col-0	high	4062243.4884	2865.12	2880.36	Plot15
3	15	Col-0	high	5491472.888	3794.76	3627.12	Plot15
4	15	Col-0	high	2413950.0108	2240.28	2202.18	Plot15
1	15	phf1	high	3811850.4408	2895.6	2956.56	Plot15
2	15	phf1	high	3230954.8284	3025.14	2766.06	Plot15
3	15	phf1	high	2393627.4708	2316.48	2308.86	Plot15
4	15	phf1	high	3368838.4236	2880.36	2857.5	Plot15
1	15	phr1/phl1	high	584166.5736	998.22	929.64	Plot15
2	15	phr1/phl1	high	1234029.79	1447.8	1569.72	Plot15
3	15	phr1/phl1	high	2455349.928	2217.42	2346.96	Plot15
4	15	phr1/phl1	high	687114.7548	1120.14	990.6	Plot15
1	16	phf1	low	1968957.3524	2453.64	1638.3	Plot16
2	16	phf1	low	3756863.454	2987.04	2834.64	Plot16
3	16	phf1	low	2303814.7472	2362.2	1950.72	Plot16
4	16	phf1	low	2451343.4844	2590.8	2522.22	Plot16
1	16	phr1/phl1	low	692579.26	1264.92	1051.56	Plot16
2	16	phr1/phl1	low	930675.558	1226.82	1135.38	Plot16
3	16	phr1/phl1	low	1498351.842	1607.82	1783.08	Plot16
4	16	phr1/phl1	low	1220358.8496	1356.36	1417.32	Plot16
1	16	phf1	low+Pi	1954950.9288	2263.14	1935.48	Plot16
2	16	phf1	low+Pi	3857953.5744	3589.02	2651.76	Plot16
3	16	phf1	low+Pi	5477214.852	3863.34	3726.18	Plot16
4	16	phf1	low+Pi	4253604.396	3025.14	3284.22	Plot16
1	17	phf1	medium	4037456.4412	3070.86	2796.54	Plot17
2	17	phf1	medium	3768824.7204	2575.56	2857.5	Plot17
3	17	phf1	medium	3022135.8912	2773.68	2750.82	Plot17
4	17	phf1	medium	3343670.732	2598.42	2766.06	Plot17
1	18	Col-0	high	3556412.242	2758.44	2819.4	Plot18
2	18	Col-0	high	3662121.708	2583.18	2659.38	Plot18
3	18	Col-0	high	3111303.4548	2286	2621.28	Plot18
4	18	Col-0	high	5117080.0884	3413.76	3291.84	Plot18
1	18	phf1	high	2359292.0556	2034.54	1691.64	Plot18
2	18	phf1	high	3605373.4344	2659.38	2758.44	Plot18
3	18	phf1	high	3978340.4304	2788.92	2743.2	Plot18
4	18	phf1	high	2766710.5956	2324.1	2590.8	Plot18
1	18	phr1/phl1	high	3095761.5504	2407.92	2461.26	Plot18
2	18	phr1/phl1	high	1631106.4152	1950.72	1485.9	Plot18
3	18	phr1/phl1	high	2882336.1708	2476.5	2529.84	Plot18
