# Supplementary material for: The effects of soil phosphorus content on plant microbiota are driven by the plant phosphate starvation response
Source: PLoS Biol. 2019 Nov 13;17(11):e3000534. doi: 10.1371/journal.pbio.3000534 (PMC6876890; doi:10.1371/journal.pbio.3000534)
Supplement: S1 Data — (ZIP) [file pbio.3000534.s023.zip › data_figures/data_S1E.csv]

group	Gene	value	Fraction	Phosphate	Genotype
Root_low_Col_0	AT1G02310	-0.139359827565318	Root	low	Col_0
Root_low_Col_0	AT1G03020	-0.606640601523449	Root	low	Col_0
Root_low_Col_0	AT1G03250	0.246345381497942	Root	low	Col_0
Root_low_Col_0	AT1G05000	0.588148463001351	Root	low	Col_0
Root_low_Col_0	AT1G08310	0.326040519110096	Root	low	Col_0
Root_low_Col_0	AT1G08650	-0.363011277600687	Root	low	Col_0
Root_low_Col_0	AT1G13300	-0.225666032092159	Root	low	Col_0
Root_low_Col_0	AT1G13750	0.819376714320586	Root	low	Col_0
Root_low_Col_0	AT1G17710	0.756000922729533	Root	low	Col_0
Root_low_Col_0	AT1G17745	0.335888549449321	Root	low	Col_0
Root_low_Col_0	AT1G17830	-0.934527895576714	Root	low	Col_0
Root_low_Col_0	AT1G19200	0.110359453800612	Root	low	Col_0
Root_low_Col_0	AT1G22150	0.697344248819225	Root	low	Col_0
Root_low_Col_0	AT1G22170	0.0302105394344097	Root	low	Col_0
Root_low_Col_0	AT1G22410	0.625298475127301	Root	low	Col_0
Root_low_Col_0	AT1G22990	0.240799132286763	Root	low	Col_0
Root_low_Col_0	AT1G23120	0.689976678685315	Root	low	Col_0
Root_low_Col_0	AT1G23140	0.878410264387914	Root	low	Col_0
Root_low_Col_0	AT1G24575	-0.430086196116149	Root	low	Col_0
Root_low_Col_0	AT1G27760	0.909318192993738	Root	low	Col_0
Root_low_Col_0	AT1G30500	-0.505023957309511	Root	low	Col_0
Root_low_Col_0	AT1G31120	0.684779197651967	Root	low	Col_0
Root_low_Col_0	AT1G32900	0.324233758693638	Root	low	Col_0
Root_low_Col_0	AT1G35720	-0.434309707842162	Root	low	Col_0
Root_low_Col_0	AT1G48370	0.724882402487648	Root	low	Col_0
Root_low_Col_0	AT1G50110	0.812380871156763	Root	low	Col_0
Root_low_Col_0	AT1G53310	0.494032786157531	Root	low	Col_0
Root_low_Col_0	AT1G56600	-0.418622963531654	Root	low	Col_0
Root_low_Col_0	AT1G61800	-0.277350098112615	Root	low	Col_0
Root_low_Col_0	AT1G62540	-1.14759625034948	Root	low	Col_0
Root_low_Col_0	AT1G62710	-0.466702359955183	Root	low	Col_0
Root_low_Col_0	AT1G64590	0.448603208744667	Root	low	Col_0
Root_low_Col_0	AT1G67600	0.374958191813474	Root	low	Col_0
Root_low_Col_0	AT1G67810	0.797990163974777	Root	low	Col_0
Root_low_Col_0	AT1G67920	-0.129715233605893	Root	low	Col_0
Root_low_Col_0	AT1G68620	-0.152124515734857	Root	low	Col_0
Root_low_Col_0	AT1G68670	-0.685315768155178	Root	low	Col_0
Root_low_Col_0	AT1G68740	0.152807906595356	Root	low	Col_0
Root_low_Col_0	AT1G69930	0.859994313567619	Root	low	Col_0
Root_low_Col_0	AT1G70900	0.0755976878946581	Root	low	Col_0
Root_low_Col_0	AT1G71130	0.212244662083188	Root	low	Col_0
Root_low_Col_0	AT1G72070	-0.566211148963741	Root	low	Col_0
Root_low_Col_0	AT1G72520	1.51447535816019	Root	low	Col_0
Root_low_Col_0	AT1G72890	-0.188407856732548	Root	low	Col_0
Root_low_Col_0	AT1G73010	0.478049000348767	Root	low	Col_0
Root_low_Col_0	AT1G73220	0.720495170921168	Root	low	Col_0
Root_low_Col_0	AT1G74210	0.895837473842817	Root	low	Col_0
Root_low_Col_0	AT1G76410	-0.173762269010203	Root	low	Col_0
Root_low_Col_0	AT1G76430	0.419136072233882	Root	low	Col_0
Root_low_Col_0	AT1G76520	0.903223569894817	Root	low	Col_0
Root_low_Col_0	AT2G01880	0.660221194001303	Root	low	Col_0
Root_low_Col_0	AT2G02990	-0.0879840997153739	Root	low	Col_0
Root_low_Col_0	AT2G03020	1.45847655627514	Root	low	Col_0
Root_low_Col_0	AT2G04040	0.632967687846097	Root	low	Col_0
Root_low_Col_0	AT2G04160	0.756589256562302	Root	low	Col_0
Root_low_Col_0	AT2G11810	0.363608628857311	Root	low	Col_0
Root_low_Col_0	AT2G16430	0.49265191715486	Root	low	Col_0
Root_low_Col_0	AT2G17280	0.96491838900027	Root	low	Col_0
Root_low_Col_0	AT2G18660	0.184223410245728	Root	low	Col_0
Root_low_Col_0	AT2G22080	-0.225775193049132	Root	low	Col_0
Root_low_Col_0	AT2G26660	0.0971167080666635	Root	low	Col_0
Root_low_Col_0	AT2G27190	0.207105333784414	Root	low	Col_0
Root_low_Col_0	AT2G28660	-0.299205554636762	Root	low	Col_0
Root_low_Col_0	AT2G29460	0.635185208609353	Root	low	Col_0
Root_low_Col_0	AT2G29670	0.592203682274482	Root	low	Col_0
Root_low_Col_0	AT2G30540	0.0249303405557106	Root	low	Col_0
Root_low_Col_0	AT2G30550	1.22525088215261	Root	low	Col_0
Root_low_Col_0	AT2G32830	0.128458624759864	Root	low	Col_0
Root_low_Col_0	AT2G34810	-0.354425633721388	Root	low	Col_0
Root_low_Col_0	AT2G36970	0.0407636674693268	Root	low	Col_0
Root_low_Col_0	AT2G37890	-0.50413686956376	Root	low	Col_0
Root_low_Col_0	AT2G37980	0.955024953060059	Root	low	Col_0
Root_low_Col_0	AT2G38740	0.341721288648568	Root	low	Col_0
Root_low_Col_0	AT2G38940	1.10509507708417	Root	low	Col_0
Root_low_Col_0	AT2G40710	-0.6347461670952	Root	low	Col_0
Root_low_Col_0	AT2G40750	0.080211090315121	Root	low	Col_0
Root_low_Col_0	AT2G41070	1.0520105296985	Root	low	Col_0
Root_low_Col_0	AT2G42690	-0.912051598626421	Root	low	Col_0
Root_low_Col_0	AT2G43535	-0.0389033534259801	Root	low	Col_0
Root_low_Col_0	AT2G44260	-0.496762791157256	Root	low	Col_0
Root_low_Col_0	AT2G45130	0.412415505819138	Root	low	Col_0
Root_low_Col_0	AT2G47130	0.782586799746825	Root	low	Col_0
Root_low_Col_0	AT3G01830	0.910006544083099	Root	low	Col_0
Root_low_Col_0	AT3G02040	-0.170670102785898	Root	low	Col_0
Root_low_Col_0	AT3G02870	-0.438325687748947	Root	low	Col_0
Root_low_Col_0	AT3G02980	1.13687597934184	Root	low	Col_0
Root_low_Col_0	AT3G03310	-0.60682444384114	Root	low	Col_0
Root_low_Col_0	AT3G03790	0.50190375834495	Root	low	Col_0
Root_low_Col_0	AT3G04350	-0.313288307935927	Root	low	Col_0
Root_low_Col_0	AT3G04530	1.50463537257216	Root	low	Col_0
Root_low_Col_0	AT3G05630	0.957557115417788	Root	low	Col_0
Root_low_Col_0	AT3G05690	1.26758836842555	Root	low	Col_0
Root_low_Col_0	AT3G07350	-0.616043288454086	Root	low	Col_0
Root_low_Col_0	AT3G08720	0.881162372764345	Root	low	Col_0
Root_low_Col_0	AT3G10420	0.0882618790216325	Root	low	Col_0
Root_low_Col_0	AT3G11230	-0.306314618720938	Root	low	Col_0
Root_low_Col_0	AT3G11670	1.25244094558404	Root	low	Col_0
Root_low_Col_0	AT3G12350	0.333896747617134	Root	low	Col_0
Root_low_Col_0	AT3G12500	0.44043476945074	Root	low	Col_0
Root_low_Col_0	AT3G13110	-0.10964610104066	Root	low	Col_0
Root_low_Col_0	AT3G14940	0.944006309929258	Root	low	Col_0
Root_low_Col_0	AT3G15990	-0.12286411107663	Root	low	Col_0
Root_low_Col_0	AT3G17790	0.370278509887663	Root	low	Col_0
Root_low_Col_0	AT3G18080	-1.12329361218346	Root	low	Col_0
Root_low_Col_0	AT3G19970	0.698296677649259	Root	low	Col_0
Root_low_Col_0	AT3G20660	0.273355478623433	Root	low	Col_0
Root_low_Col_0	AT3G21560	0.0861042824469043	Root	low	Col_0
Root_low_Col_0	AT3G23870	-0.174433309398622	Root	low	Col_0
Root_low_Col_0	AT3G25790	-0.0716544368595217	Root	low	Col_0
Root_low_Col_0	AT3G27190	0.865422969108191	Root	low	Col_0
Root_low_Col_0	AT3G43110	-0.448156031190847	Root	low	Col_0
Root_low_Col_0	AT3G44510	0.738638472483797	Root	low	Col_0
Root_low_Col_0	AT3G47420	0.35746416521485	Root	low	Col_0
Root_low_Col_0	AT3G48850	1.08813089577709	Root	low	Col_0
Root_low_Col_0	AT3G49350	0.497473228561213	Root	low	Col_0
Root_low_Col_0	AT3G50350	0.681381271338439	Root	low	Col_0
Root_low_Col_0	AT3G51860	0.0743970564024725	Root	low	Col_0
Root_low_Col_0	AT3G52190	1.28082830132481	Root	low	Col_0
Root_low_Col_0	AT3G52720	0.512090419290701	Root	low	Col_0
Root_low_Col_0	AT3G52820	0.659110011972034	Root	low	Col_0
Root_low_Col_0	AT3G53620	0.0477851206848083	Root	low	Col_0
Root_low_Col_0	AT3G56040	0.266390076569455	Root	low	Col_0
Root_low_Col_0	AT3G59140	1.27615177110279	Root	low	Col_0
Root_low_Col_0	AT3G61410	0.944652235494263	Root	low	Col_0
Root_low_Col_0	AT4G00500	-0.131817216340759	Root	low	Col_0
Root_low_Col_0	AT4G00550	0.993906847326398	Root	low	Col_0
Root_low_Col_0	AT4G01480	1.03985343068374	Root	low	Col_0
Root_low_Col_0	AT4G03960	-0.345102385768444	Root	low	Col_0
Root_low_Col_0	AT4G11600	0.135008028754676	Root	low	Col_0
Root_low_Col_0	AT4G13000	-0.0836773652825945	Root	low	Col_0
Root_low_Col_0	AT4G13700	0.0805980476926078	Root	low	Col_0
Root_low_Col_0	AT4G15740	1.07512225862922	Root	low	Col_0
Root_low_Col_0	AT4G17030	1.14236731234823	Root	low	Col_0
Root_low_Col_0	AT4G17615	0.728680180555203	Root	low	Col_0
Root_low_Col_0	AT4G17790	0.341525070519797	Root	low	Col_0
Root_low_Col_0	AT4G18700	-0.730242692854828	Root	low	Col_0
Root_low_Col_0	AT4G19810	-0.770906407565929	Root	low	Col_0
Root_low_Col_0	AT4G21470	0.955605006911807	Root	low	Col_0
Root_low_Col_0	AT4G23000	0.0149800151972406	Root	low	Col_0
Root_low_Col_0	AT4G24890	0.548074045594207	Root	low	Col_0
Root_low_Col_0	AT4G25160	0.579970059030145	Root	low	Col_0
Root_low_Col_0	AT4G26620	-0.742409881365709	Root	low	Col_0
Root_low_Col_0	AT4G28260	-0.443058179763662	Root	low	Col_0
Root_low_Col_0	AT4G31240	-0.179732608414734	Root	low	Col_0
Root_low_Col_0	AT4G33030	-0.0728087096697723	Root	low	Col_0
Root_low_Col_0	AT4G33770	0.233840871742212	Root	low	Col_0
Root_low_Col_0	AT4G34200	0.582392266923544	Root	low	Col_0
Root_low_Col_0	AT4G35750	-0.522751226060522	Root	low	Col_0
Root_low_Col_0	AT4G36350	-0.516038468537787	Root	low	Col_0
Root_low_Col_0	AT4G38320	-0.377811144785549	Root	low	Col_0
Root_low_Col_0	AT5G01220	1.01917634493919	Root	low	Col_0
Root_low_Col_0	AT5G01820	0.259480847879935	Root	low	Col_0
Root_low_Col_0	AT5G02200	-0.549056975955964	Root	low	Col_0
Root_low_Col_0	AT5G06300	0.727121407737497	Root	low	Col_0
Root_low_Col_0	AT5G08030	0.924500327042044	Root	low	Col_0
Root_low_Col_0	AT5G08380	0.652511286484356	Root	low	Col_0
Root_low_Col_0	AT5G09470	-0.40896316822741	Root	low	Col_0
Root_low_Col_0	AT5G09570	0.0880088379900871	Root	low	Col_0
Root_low_Col_0	AT5G10740	1.35079842906182	Root	low	Col_0
Root_low_Col_0	AT5G13820	0.504304231677546	Root	low	Col_0
Root_low_Col_0	AT5G19430	0.10199649702143	Root	low	Col_0
Root_low_Col_0	AT5G20150	0.400885839576575	Root	low	Col_0
Root_low_Col_0	AT5G20400	0.901255601244304	Root	low	Col_0
Root_low_Col_0	AT5G20410	0.505977820761827	Root	low	Col_0
Root_low_Col_0	AT5G20790	0.371452494955009	Root	low	Col_0
Root_low_Col_0	AT5G24600	0.803237875048483	Root	low	Col_0
Root_low_Col_0	AT5G26340	0.21086121243829	Root	low	Col_0
Root_low_Col_0	AT5G36940	0.196781016255355	Root	low	Col_0
Root_low_Col_0	AT5G38710	0.56033639506839	Root	low	Col_0
Root_low_Col_0	AT5G39720	-0.476230701210044	Root	low	Col_0
Root_low_Col_0	AT5G40690	1.10933808707353	Root	low	Col_0
Root_low_Col_0	AT5G41080	0.560771691438012	Root	low	Col_0
Root_low_Col_0	AT5G42800	0.0556213236464114	Root	low	Col_0
Root_low_Col_0	AT5G43150	-0.768454056557679	Root	low	Col_0
Root_low_Col_0	AT5G43360	-0.44010889681463	Root	low	Col_0
Root_low_Col_0	AT5G43370	0.040869500313314	Root	low	Col_0
Root_low_Col_0	AT5G47740	1.63365055817128	Root	low	Col_0
Root_low_Col_0	AT5G51050	0.800837171603692	Root	low	Col_0
Root_low_Col_0	AT5G53420	0.361001366377229	Root	low	Col_0
Root_low_Col_0	AT5G57610	0.287953958906362	Root	low	Col_0
Root_low_Col_0	AT5G61510	0.0988860233055206	Root	low	Col_0
Root_low_Col_0	AT5G61550	0.376314435228739	Root	low	Col_0
Root_low_Col_0	AT5G63130	0.616011378365947	Root	low	Col_0
Root_low_Col_0	AT5G63680	1.014706075284	Root	low	Col_0
Root_low_Col_0	AT5G64000	0.746346539606194	Root	low	Col_0
Root_low_Col_0	AT5G67080	0.762583783093862	Root	low	Col_0
Root_low_phf1	AT1G02310	-0.627545485293274	Root	low	phf1
Root_low_phf1	AT1G03020	0.00861173516482931	Root	low	phf1
Root_low_phf1	AT1G03250	0.175947292363666	Root	low	phf1
Root_low_phf1	AT1G05000	0.334294882409014	Root	low	phf1
Root_low_phf1	AT1G08310	0.543977413253236	Root	low	phf1
Root_low_phf1	AT1G08650	0.388201421385186	Root	low	phf1
Root_low_phf1	AT1G13300	-0.101500140363175	Root	low	phf1
Root_low_phf1	AT1G13750	0.450777143395858	Root	low	phf1
Root_low_phf1	AT1G17710	0.718578172496722	Root	low	phf1
Root_low_phf1	AT1G17745	0.281451088472044	Root	low	phf1
Root_low_phf1	AT1G17830	0.204389329322851	Root	low	phf1
Root_low_phf1	AT1G19200	0.171772059825861	Root	low	phf1
Root_low_phf1	AT1G22150	0.21610964456951	Root	low	phf1
Root_low_phf1	AT1G22170	0.254530875212267	Root	low	phf1
Root_low_phf1	AT1G22410	-0.154143167829061	Root	low	phf1
Root_low_phf1	AT1G22990	0.0853608191150334	Root	low	phf1
Root_low_phf1	AT1G23120	0.378097170174546	Root	low	phf1
Root_low_phf1	AT1G23140	0.631417917566776	Root	low	phf1
Root_low_phf1	AT1G24575	0.59209675838515	Root	low	phf1
Root_low_phf1	AT1G27760	0.391932135112221	Root	low	phf1
Root_low_phf1	AT1G30500	0.206851497274064	Root	low	phf1
Root_low_phf1	AT1G31120	0.411345158930185	Root	low	phf1
Root_low_phf1	AT1G32900	0.589862843061605	Root	low	phf1
Root_low_phf1	AT1G35720	-0.0814186202362066	Root	low	phf1
Root_low_phf1	AT1G48370	-0.0672725663058733	Root	low	phf1
Root_low_phf1	AT1G50110	-0.182061857055148	Root	low	phf1
Root_low_phf1	AT1G53310	0.150193349221225	Root	low	phf1
Root_low_phf1	AT1G56600	0.31426522801129	Root	low	phf1
Root_low_phf1	AT1G61800	-0.277350098112615	Root	low	phf1
Root_low_phf1	AT1G62540	0.245667193238321	Root	low	phf1
Root_low_phf1	AT1G62710	0.0889050508576611	Root	low	phf1
Root_low_phf1	AT1G64590	0.149291242665201	Root	low	phf1
Root_low_phf1	AT1G67600	0.936608606809531	Root	low	phf1
Root_low_phf1	AT1G67810	0.141924773331648	Root	low	phf1
Root_low_phf1	AT1G67920	-0.178292194287486	Root	low	phf1
Root_low_phf1	AT1G68620	0.38139250757661	Root	low	phf1
Root_low_phf1	AT1G68670	0.52348561860912	Root	low	phf1
Root_low_phf1	AT1G68740	0.546823571498159	Root	low	phf1
Root_low_phf1	AT1G69930	-0.371977091252884	Root	low	phf1
Root_low_phf1	AT1G70900	0.88525806371028	Root	low	phf1
Root_low_phf1	AT1G71130	-0.0296634886510334	Root	low	phf1
Root_low_phf1	AT1G72070	0.585788403960832	Root	low	phf1
Root_low_phf1	AT1G72520	-0.333441860084544	Root	low	phf1
Root_low_phf1	AT1G72890	0.167252773369291	Root	low	phf1
Root_low_phf1	AT1G73010	0.411613221816175	Root	low	phf1
Root_low_phf1	AT1G73220	-0.0678342631441138	Root	low	phf1
Root_low_phf1	AT1G74210	0.184254291030304	Root	low	phf1
Root_low_phf1	AT1G76410	0.0125841538682778	Root	low	phf1
Root_low_phf1	AT1G76430	1.0603121620288	Root	low	phf1
Root_low_phf1	AT1G76520	0.178145328903066	Root	low	phf1
Root_low_phf1	AT2G01880	-0.243726724701578	Root	low	phf1
Root_low_phf1	AT2G02990	-0.164141705208432	Root	low	phf1
Root_low_phf1	AT2G03020	-0.637696722833867	Root	low	phf1
Root_low_phf1	AT2G04040	0.0744504281426703	Root	low	phf1
Root_low_phf1	AT2G04160	-0.303649739621047	Root	low	phf1
Root_low_phf1	AT2G11810	0.576749447986657	Root	low	phf1
Root_low_phf1	AT2G16430	-0.286911505548495	Root	low	phf1
Root_low_phf1	AT2G17280	-0.0639235238132743	Root	low	phf1
Root_low_phf1	AT2G18660	0.121092816603173	Root	low	phf1
Root_low_phf1	AT2G22080	-0.570421131556631	Root	low	phf1
Root_low_phf1	AT2G26660	0.335329479236363	Root	low	phf1
Root_low_phf1	AT2G27190	0.80792290631743	Root	low	phf1
Root_low_phf1	AT2G28660	0.566305447041295	Root	low	phf1
Root_low_phf1	AT2G29460	-0.18520857970212	Root	low	phf1
Root_low_phf1	AT2G29670	0.525349297168488	Root	low	phf1
Root_low_phf1	AT2G30540	-0.0249605973607239	Root	low	phf1
Root_low_phf1	AT2G30550	-0.342477992144376	Root	low	phf1
Root_low_phf1	AT2G32830	0.927868751420139	Root	low	phf1
Root_low_phf1	AT2G34810	-0.532894122259612	Root	low	phf1
Root_low_phf1	AT2G36970	0.174145080349708	Root	low	phf1
Root_low_phf1	AT2G37890	0.696930972253158	Root	low	phf1
Root_low_phf1	AT2G37980	-0.28002428859498	Root	low	phf1
Root_low_phf1	AT2G38740	0.659809846350764	Root	low	phf1
Root_low_phf1	AT2G38940	-0.23911797067358	Root	low	phf1
Root_low_phf1	AT2G40710	-0.12189956719398	Root	low	phf1
Root_low_phf1	AT2G40750	-0.217251303216486	Root	low	phf1
Root_low_phf1	AT2G41070	-0.488955266513903	Root	low	phf1
Root_low_phf1	AT2G42690	0.416756627343313	Root	low	phf1
Root_low_phf1	AT2G43535	-1.06419722428822	Root	low	phf1
Root_low_phf1	AT2G44260	-0.0870568224605753	Root	low	phf1
Root_low_phf1	AT2G45130	-0.158925719287075	Root	low	phf1
Root_low_phf1	AT2G47130	-0.455208071180746	Root	low	phf1
Root_low_phf1	AT3G01830	-0.494019670881948	Root	low	phf1
Root_low_phf1	AT3G02040	0.14420476433157	Root	low	phf1
Root_low_phf1	AT3G02870	0.661733831492954	Root	low	phf1
Root_low_phf1	AT3G02980	-0.387846924197868	Root	low	phf1
Root_low_phf1	AT3G03310	0.213437885206039	Root	low	phf1
Root_low_phf1	AT3G03790	0.42184406760208	Root	low	phf1
Root_low_phf1	AT3G04350	0.287066674492828	Root	low	phf1
Root_low_phf1	AT3G04530	-0.0412291234636322	Root	low	phf1
Root_low_phf1	AT3G05630	0.392046033696145	Root	low	phf1
Root_low_phf1	AT3G05690	-0.177765071999245	Root	low	phf1
Root_low_phf1	AT3G07350	0.583473415879369	Root	low	phf1
Root_low_phf1	AT3G08720	0.156666512849863	Root	low	phf1
Root_low_phf1	AT3G10420	0.437508631394226	Root	low	phf1
Root_low_phf1	AT3G11230	-0.070256669459208	Root	low	phf1
Root_low_phf1	AT3G11670	0.0279744810198452	Root	low	phf1
Root_low_phf1	AT3G12350	-0.546586967373176	Root	low	phf1
Root_low_phf1	AT3G12500	0.351127583298604	Root	low	phf1
Root_low_phf1	AT3G13110	0.033593282934347	Root	low	phf1
Root_low_phf1	AT3G14940	-0.126459335685282	Root	low	phf1
Root_low_phf1	AT3G15990	0.628452619213975	Root	low	phf1
Root_low_phf1	AT3G17790	0.735063787643125	Root	low	phf1
Root_low_phf1	AT3G18080	0.256998440878703	Root	low	phf1
Root_low_phf1	AT3G19970	0.801160832167168	Root	low	phf1
Root_low_phf1	AT3G20660	0.521544734569939	Root	low	phf1
Root_low_phf1	AT3G21560	0.351215686435841	Root	low	phf1
Root_low_phf1	AT3G23870	0.337395089456128	Root	low	phf1
Root_low_phf1	AT3G25790	0.627279589501172	Root	low	phf1
Root_low_phf1	AT3G27190	0.191622664105711	Root	low	phf1
Root_low_phf1	AT3G43110	-0.723868875621564	Root	low	phf1
Root_low_phf1	AT3G44510	0.498821979047567	Root	low	phf1
Root_low_phf1	AT3G47420	0.687329814459284	Root	low	phf1
Root_low_phf1	AT3G48850	0.073442346284943	Root	low	phf1
Root_low_phf1	AT3G49350	-0.0389891500603879	Root	low	phf1
Root_low_phf1	AT3G50350	-0.0766338709799635	Root	low	phf1
Root_low_phf1	AT3G51860	0.539397577289834	Root	low	phf1
Root_low_phf1	AT3G52190	-0.339299461186998	Root	low	phf1
Root_low_phf1	AT3G52720	-0.232007644025731	Root	low	phf1
Root_low_phf1	AT3G52820	0.400152797933288	Root	low	phf1
Root_low_phf1	AT3G53620	0.19862992550844	Root	low	phf1
Root_low_phf1	AT3G56040	0.751348593817719	Root	low	phf1
Root_low_phf1	AT3G59140	-0.422035290964299	Root	low	phf1
Root_low_phf1	AT3G61410	0.364764753024551	Root	low	phf1
Root_low_phf1	AT4G00500	0.251669022912394	Root	low	phf1
Root_low_phf1	AT4G00550	0.179958236801144	Root	low	phf1
Root_low_phf1	AT4G01480	0.350917342690943	Root	low	phf1
Root_low_phf1	AT4G03960	0.307916339754143	Root	low	phf1
Root_low_phf1	AT4G11600	0.639590404334209	Root	low	phf1
Root_low_phf1	AT4G13000	0.741051785873356	Root	low	phf1
Root_low_phf1	AT4G13700	0.577649192412335	Root	low	phf1
Root_low_phf1	AT4G15740	-0.0188177129949626	Root	low	phf1
Root_low_phf1	AT4G17030	-0.366784525541112	Root	low	phf1
Root_low_phf1	AT4G17615	0.342727534711665	Root	low	phf1
Root_low_phf1	AT4G17790	0.416061784741061	Root	low	phf1
Root_low_phf1	AT4G18700	0.221925841848672	Root	low	phf1
Root_low_phf1	AT4G19810	0.283792740632958	Root	low	phf1
Root_low_phf1	AT4G21470	0.458826602176948	Root	low	phf1
Root_low_phf1	AT4G23000	0.792751602949521	Root	low	phf1
Root_low_phf1	AT4G24890	0.452144965975849	Root	low	phf1
Root_low_phf1	AT4G25160	-0.33331276243428	Root	low	phf1
Root_low_phf1	AT4G26620	0.138135776150115	Root	low	phf1
Root_low_phf1	AT4G28260	0.143564228040594	Root	low	phf1
Root_low_phf1	AT4G31240	0.952468871181952	Root	low	phf1
Root_low_phf1	AT4G33030	0.608945009569874	Root	low	phf1
Root_low_phf1	AT4G33770	-0.160666988074793	Root	low	phf1
Root_low_phf1	AT4G34200	-0.32704275725074	Root	low	phf1
Root_low_phf1	AT4G35750	0.196588070093597	Root	low	phf1
Root_low_phf1	AT4G36350	0.414034475738729	Root	low	phf1
Root_low_phf1	AT4G38320	0.387252514379438	Root	low	phf1
Root_low_phf1	AT5G01220	0.0512170328239879	Root	low	phf1
Root_low_phf1	AT5G01820	-0.0591565811535867	Root	low	phf1
Root_low_phf1	AT5G02200	0.518156368011227	Root	low	phf1
Root_low_phf1	AT5G06300	-0.308496979511847	Root	low	phf1
Root_low_phf1	AT5G08030	-0.27735009811262	Root	low	phf1
Root_low_phf1	AT5G08380	0.288580809936099	Root	low	phf1
Root_low_phf1	AT5G09470	0.429071304205595	Root	low	phf1
Root_low_phf1	AT5G09570	0.304566143834048	Root	low	phf1
Root_low_phf1	AT5G10740	0.197855303417961	Root	low	phf1
Root_low_phf1	AT5G13820	0.312521224226038	Root	low	phf1
Root_low_phf1	AT5G19430	0.0999717391281521	Root	low	phf1
Root_low_phf1	AT5G20150	0.456281468092797	Root	low	phf1
Root_low_phf1	AT5G20400	-0.558413743002973	Root	low	phf1
Root_low_phf1	AT5G20410	0.683409495505441	Root	low	phf1
Root_low_phf1	AT5G20790	0.572199751880567	Root	low	phf1
Root_low_phf1	AT5G24600	0.541867701979899	Root	low	phf1
Root_low_phf1	AT5G26340	0.144422349621941	Root	low	phf1
Root_low_phf1	AT5G36940	0.241363761980704	Root	low	phf1
Root_low_phf1	AT5G38710	0.392225976513006	Root	low	phf1
Root_low_phf1	AT5G39720	-0.272042662860537	Root	low	phf1
Root_low_phf1	AT5G40690	-0.46840194924832	Root	low	phf1
Root_low_phf1	AT5G41080	-0.128160703983849	Root	low	phf1
Root_low_phf1	AT5G42800	0.192408099520626	Root	low	phf1
Root_low_phf1	AT5G43150	-0.0577040790555384	Root	low	phf1
Root_low_phf1	AT5G43360	0.419846823682942	Root	low	phf1
Root_low_phf1	AT5G43370	1.09237799540042	Root	low	phf1
Root_low_phf1	AT5G47740	-0.179500370747269	Root	low	phf1
Root_low_phf1	AT5G51050	-0.249365179759059	Root	low	phf1
Root_low_phf1	AT5G53420	0.304625824486379	Root	low	phf1
Root_low_phf1	AT5G57610	0.505064829101839	Root	low	phf1
Root_low_phf1	AT5G61510	0.71783522002064	Root	low	phf1
Root_low_phf1	AT5G61550	0.278695514306336	Root	low	phf1
Root_low_phf1	AT5G63130	0.0991670146078067	Root	low	phf1
Root_low_phf1	AT5G63680	0.368230634485309	Root	low	phf1
Root_low_phf1	AT5G64000	0.30640949359074	Root	low	phf1
Root_low_phf1	AT5G67080	0.150701905677508	Root	low	phf1
Root_low_phr1_phl1	AT1G02310	0.089857257130096	Root	low	phr1_phl1
Root_low_phr1_phl1	AT1G03020	-0.606640601523449	Root	low	phr1_phl1
Root_low_phr1_phl1	AT1G03250	-0.628621903909625	Root	low	phr1_phl1
Root_low_phr1_phl1	AT1G05000	-1.48821612894976	Root	low	phr1_phl1
Root_low_phr1_phl1	AT1G08310	-1.06816311391001	Root	low	phr1_phl1
Root_low_phr1_phl1	AT1G08650	0.332173724743288	Root	low	phr1_phl1
Root_low_phr1_phl1	AT1G13300	-0.00446200828572541	Root	low	phr1_phl1
Root_low_phr1_phl1	AT1G13750	-1.39035074480835	Root	low	phr1_phl1
Root_low_phr1_phl1	AT1G17710	-0.603834403310014	Root	low	phr1_phl1
Root_low_phr1_phl1	AT1G17745	-0.0966107181339212	Root	low	phr1_phl1
Root_low_phr1_phl1	AT1G17830	0.0884144583390876	Root	low	phr1_phl1
Root_low_phr1_phl1	AT1G19200	-0.914310204493011	Root	low	phr1_phl1
Root_low_phr1_phl1	AT1G22150	-0.391480240023739	Root	low	phr1_phl1
Root_low_phr1_phl1	AT1G22170	-0.263540619890937	Root	low	phr1_phl1
Root_low_phr1_phl1	AT1G22410	-0.812283790718465	Root	low	phr1_phl1
Root_low_phr1_phl1	AT1G22990	0.733365319662737	Root	low	phr1_phl1
Root_low_phr1_phl1	AT1G23120	0.26418293559239	Root	low	phr1_phl1
Root_low_phr1_phl1	AT1G23140	-1.15758674003811	Root	low	phr1_phl1
Root_low_phr1_phl1	AT1G24575	-0.138301368168504	Root	low	phr1_phl1
Root_low_phr1_phl1	AT1G27760	-0.99561062649629	Root	low	phr1_phl1
Root_low_phr1_phl1	AT1G30500	0.935832989980253	Root	low	phr1_phl1
Root_low_phr1_phl1	AT1G31120	0.20315273297881	Root	low	phr1_phl1
Root_low_phr1_phl1	AT1G32900	-0.512435741146346	Root	low	phr1_phl1
Root_low_phr1_phl1	AT1G35720	-0.309677659627967	Root	low	phr1_phl1
Root_low_phr1_phl1	AT1G48370	-0.765207390386206	Root	low	phr1_phl1
Root_low_phr1_phl1	AT1G50110	-0.965959495163375	Root	low	phr1_phl1
Root_low_phr1_phl1	AT1G53310	-0.862997253789849	Root	low	phr1_phl1
Root_low_phr1_phl1	AT1G56600	0.0886289958287819	Root	low	phr1_phl1
Root_low_phr1_phl1	AT1G61800	-0.277350098112615	Root	low	phr1_phl1
Root_low_phr1_phl1	AT1G62540	0.822085648317229	Root	low	phr1_phl1
Root_low_phr1_phl1	AT1G62710	0.00589992575705909	Root	low	phr1_phl1
Root_low_phr1_phl1	AT1G64590	-0.169049678164354	Root	low	phr1_phl1
Root_low_phr1_phl1	AT1G67600	-0.749426614232717	Root	low	phr1_phl1
Root_low_phr1_phl1	AT1G67810	-0.21713327748001	Root	low	phr1_phl1
Root_low_phr1_phl1	AT1G67920	0.0617499149281462	Root	low	phr1_phl1
Root_low_phr1_phl1	AT1G68620	0.531777186544772	Root	low	phr1_phl1
Root_low_phr1_phl1	AT1G68670	0.0890186600606515	Root	low	phr1_phl1
Root_low_phr1_phl1	AT1G68740	-0.126542431063002	Root	low	phr1_phl1
Root_low_phr1_phl1	AT1G69930	-0.481335751332735	Root	low	phr1_phl1
Root_low_phr1_phl1	AT1G70900	-1.53145559931241	Root	low	phr1_phl1
Root_low_phr1_phl1	AT1G71130	0.618312477469724	Root	low	phr1_phl1
Root_low_phr1_phl1	AT1G72070	-0.371919785652517	Root	low	phr1_phl1
Root_low_phr1_phl1	AT1G72520	-0.933195203170707	Root	low	phr1_phl1
Root_low_phr1_phl1	AT1G72890	0.470283474255935	Root	low	phr1_phl1
Root_low_phr1_phl1	AT1G73010	-1.54913044420488	Root	low	phr1_phl1
Root_low_phr1_phl1	AT1G73220	-0.361342507242575	Root	low	phr1_phl1
Root_low_phr1_phl1	AT1G74210	-1.21046068457553	Root	low	phr1_phl1
Root_low_phr1_phl1	AT1G76410	-0.472287222921963	Root	low	phr1_phl1
Root_low_phr1_phl1	AT1G76430	-1.47357508248926	Root	low	phr1_phl1
Root_low_phr1_phl1	AT1G76520	-0.286670581043434	Root	low	phr1_phl1
Root_low_phr1_phl1	AT2G01880	-0.348359494458421	Root	low	phr1_phl1
Root_low_phr1_phl1	AT2G02990	-0.818690039430982	Root	low	phr1_phl1
Root_low_phr1_phl1	AT2G03020	-0.637696722833867	Root	low	phr1_phl1
Root_low_phr1_phl1	AT2G04040	-0.286618468761238	Root	low	phr1_phl1
Root_low_phr1_phl1	AT2G04160	-0.774223306291065	Root	low	phr1_phl1
Root_low_phr1_phl1	AT2G11810	-1.09449782346319	Root	low	phr1_phl1
Root_low_phr1_phl1	AT2G16430	-0.906594483458106	Root	low	phr1_phl1
Root_low_phr1_phl1	AT2G17280	-1.10526365296588	Root	low	phr1_phl1
Root_low_phr1_phl1	AT2G18660	-0.697787727225413	Root	low	phr1_phl1
Root_low_phr1_phl1	AT2G22080	0.214366497804852	Root	low	phr1_phl1
Root_low_phr1_phl1	AT2G26660	0.1652857747312	Root	low	phr1_phl1
Root_low_phr1_phl1	AT2G27190	-0.788948149039602	Root	low	phr1_phl1
Root_low_phr1_phl1	AT2G28660	0.188954288509315	Root	low	phr1_phl1
Root_low_phr1_phl1	AT2G29460	-0.381288486803969	Root	low	phr1_phl1
Root_low_phr1_phl1	AT2G29670	0.493537233492093	Root	low	phr1_phl1
Root_low_phr1_phl1	AT2G30540	1.12498489930931	Root	low	phr1_phl1
Root_low_phr1_phl1	AT2G30550	0.0949371457622753	Root	low	phr1_phl1
Root_low_phr1_phl1	AT2G32830	-0.42819903449182	Root	low	phr1_phl1
Root_low_phr1_phl1	AT2G34810	-0.914816399359171	Root	low	phr1_phl1
Root_low_phr1_phl1	AT2G36970	0.746469539437415	Root	low	phr1_phl1
Root_low_phr1_phl1	AT2G37890	0.878320396496057	Root	low	phr1_phl1
Root_low_phr1_phl1	AT2G37980	-0.920420883568776	Root	low	phr1_phl1
Root_low_phr1_phl1	AT2G38740	-0.793231736398786	Root	low	phr1_phl1
Root_low_phr1_phl1	AT2G38940	-0.946855268941071	Root	low	phr1_phl1
Root_low_phr1_phl1	AT2G40710	0.864641313938196	Root	low	phr1_phl1
Root_low_phr1_phl1	AT2G40750	0.393761858206879	Root	low	phr1_phl1
Root_low_phr1_phl1	AT2G41070	0.715980534037802	Root	low	phr1_phl1
Root_low_phr1_phl1	AT2G42690	0.204673738496355	Root	low	phr1_phl1
Root_low_phr1_phl1	AT2G43535	-0.18641123718292	Root	low	phr1_phl1
Root_low_phr1_phl1	AT2G44260	-0.256476860573899	Root	low	phr1_phl1
Root_low_phr1_phl1	AT2G45130	-0.854165649242605	Root	low	phr1_phl1
Root_low_phr1_phl1	AT2G47130	0.858328521204597	Root	low	phr1_phl1
Root_low_phr1_phl1	AT3G01830	-1.12621937077791	Root	low	phr1_phl1
Root_low_phr1_phl1	AT3G02040	-0.335848589878751	Root	low	phr1_phl1
Root_low_phr1_phl1	AT3G02870	-0.500691471290531	Root	low	phr1_phl1
Root_low_phr1_phl1	AT3G02980	-0.17475351617609	Root	low	phr1_phl1
Root_low_phr1_phl1	AT3G03310	0.45721035815243	Root	low	phr1_phl1
Root_low_phr1_phl1	AT3G03790	-0.648876270144862	Root	low	phr1_phl1
Root_low_phr1_phl1	AT3G04350	0.66802451321982	Root	low	phr1_phl1
Root_low_phr1_phl1	AT3G04530	-0.498129379919532	Root	low	phr1_phl1
Root_low_phr1_phl1	AT3G05630	-0.250084028901338	Root	low	phr1_phl1
Root_low_phr1_phl1	AT3G05690	0.0420178775867845	Root	low	phr1_phl1
Root_low_phr1_phl1	AT3G07350	-0.0757025441720572	Root	low	phr1_phl1
Root_low_phr1_phl1	AT3G08720	-0.412980734732355	Root	low	phr1_phl1
Root_low_phr1_phl1	AT3G10420	0.459532701336931	Root	low	phr1_phl1
Root_low_phr1_phl1	AT3G11230	0.320108859500502	Root	low	phr1_phl1
Root_low_phr1_phl1	AT3G11670	0.0822532315819189	Root	low	phr1_phl1
Root_low_phr1_phl1	AT3G12350	1.37776016489718	Root	low	phr1_phl1
Root_low_phr1_phl1	AT3G12500	-0.751964848564239	Root	low	phr1_phl1
Root_low_phr1_phl1	AT3G13110	-0.177990600558132	Root	low	phr1_phl1
Root_low_phr1_phl1	AT3G14940	-0.577089264472475	Root	low	phr1_phl1
Root_low_phr1_phl1	AT3G15990	-0.726325069646752	Root	low	phr1_phl1
Root_low_phr1_phl1	AT3G17790	-1.01794751845	Root	low	phr1_phl1
Root_low_phr1_phl1	AT3G18080	-0.827330800506946	Root	low	phr1_phl1
Root_low_phr1_phl1	AT3G19970	-0.76465169303279	Root	low	phr1_phl1
Root_low_phr1_phl1	AT3G20660	-0.74761465055525	Root	low	phr1_phl1
Root_low_phr1_phl1	AT3G21560	0.588551226374691	Root	low	phr1_phl1
Root_low_phr1_phl1	AT3G23870	-1.30252801043193	Root	low	phr1_phl1
Root_low_phr1_phl1	AT3G25790	-0.814983168150643	Root	low	phr1_phl1
Root_low_phr1_phl1	AT3G27190	-0.533516187352535	Root	low	phr1_phl1
Root_low_phr1_phl1	AT3G43110	0.755186718738636	Root	low	phr1_phl1
Root_low_phr1_phl1	AT3G44510	-0.786373751483405	Root	low	phr1_phl1
Root_low_phr1_phl1	AT3G47420	-0.863814940223534	Root	low	phr1_phl1
Root_low_phr1_phl1	AT3G48850	-0.217477035726726	Root	low	phr1_phl1
Root_low_phr1_phl1	AT3G49350	0.661765710102607	Root	low	phr1_phl1
Root_low_phr1_phl1	AT3G50350	0.119503939781008	Root	low	phr1_phl1
Root_low_phr1_phl1	AT3G51860	-0.333056367539091	Root	low	phr1_phl1
Root_low_phr1_phl1	AT3G52190	-0.547258295591365	Root	low	phr1_phl1
Root_low_phr1_phl1	AT3G52720	-0.619838387848743	Root	low	phr1_phl1
Root_low_phr1_phl1	AT3G52820	-1.17955373331807	Root	low	phr1_phl1
Root_low_phr1_phl1	AT3G53620	-1.26403805041507	Root	low	phr1_phl1
Root_low_phr1_phl1	AT3G56040	-0.678874238432991	Root	low	phr1_phl1
Root_low_phr1_phl1	AT3G59140	-0.786091677019459	Root	low	phr1_phl1
Root_low_phr1_phl1	AT3G61410	-1.09792832887365	Root	low	phr1_phl1
Root_low_phr1_phl1	AT4G00500	0.249960644827861	Root	low	phr1_phl1
Root_low_phr1_phl1	AT4G00550	-0.942809479373132	Root	low	phr1_phl1
Root_low_phr1_phl1	AT4G01480	-0.639505095541031	Root	low	phr1_phl1
Root_low_phr1_phl1	AT4G03960	0.386149431779383	Root	low	phr1_phl1
Root_low_phr1_phl1	AT4G11600	-0.839287685174581	Root	low	phr1_phl1
Root_low_phr1_phl1	AT4G13000	-0.663771710675833	Root	low	phr1_phl1
Root_low_phr1_phl1	AT4G13700	-0.484963676970957	Root	low	phr1_phl1
Root_low_phr1_phl1	AT4G15740	-0.738855190568449	Root	low	phr1_phl1
Root_low_phr1_phl1	AT4G17030	-0.619194744267612	Root	low	phr1_phl1
Root_low_phr1_phl1	AT4G17615	-0.854072133671546	Root	low	phr1_phl1
Root_low_phr1_phl1	AT4G17790	-0.18074932305275	Root	low	phr1_phl1
Root_low_phr1_phl1	AT4G18700	0.893951677414818	Root	low	phr1_phl1
Root_low_phr1_phl1	AT4G19810	-0.129435408150132	Root	low	phr1_phl1
Root_low_phr1_phl1	AT4G21470	-1.72397013532835	Root	low	phr1_phl1
Root_low_phr1_phl1	AT4G23000	0.0810440994044315	Root	low	phr1_phl1
Root_low_phr1_phl1	AT4G24890	-0.507579600551327	Root	low	phr1_phl1
Root_low_phr1_phl1	AT4G25160	-0.585753108883966	Root	low	phr1_phl1
Root_low_phr1_phl1	AT4G26620	0.795255906013566	Root	low	phr1_phl1
Root_low_phr1_phl1	AT4G28260	-0.222380791147458	Root	low	phr1_phl1
Root_low_phr1_phl1	AT4G31240	-0.300073122720355	Root	low	phr1_phl1
Root_low_phr1_phl1	AT4G33030	-0.018205958771106	Root	low	phr1_phl1
Root_low_phr1_phl1	AT4G33770	-0.383695467063903	Root	low	phr1_phl1
Root_low_phr1_phl1	AT4G34200	0.53736051254678	Root	low	phr1_phl1
Root_low_phr1_phl1	AT4G35750	0.373382619578506	Root	low	phr1_phl1
Root_low_phr1_phl1	AT4G36350	-0.516038468537787	Root	low	phr1_phl1
Root_low_phr1_phl1	AT4G38320	-0.822725733121286	Root	low	phr1_phl1
Root_low_phr1_phl1	AT5G01220	-0.598470042982994	Root	low	phr1_phl1
Root_low_phr1_phl1	AT5G01820	0.383939691068066	Root	low	phr1_phl1
Root_low_phr1_phl1	AT5G02200	0.210184246858092	Root	low	phr1_phl1
Root_low_phr1_phl1	AT5G06300	0.0910863828290765	Root	low	phr1_phl1
Root_low_phr1_phl1	AT5G08030	-0.27735009811262	Root	low	phr1_phl1
Root_low_phr1_phl1	AT5G08380	-0.789293133118919	Root	low	phr1_phl1
Root_low_phr1_phl1	AT5G09470	-0.40896316822741	Root	low	phr1_phl1
Root_low_phr1_phl1	AT5G09570	-0.2511494567744	Root	low	phr1_phl1
Root_low_phr1_phl1	AT5G10740	-0.697479292504532	Root	low	phr1_phl1
Root_low_phr1_phl1	AT5G13820	-0.973937712726224	Root	low	phr1_phl1
Root_low_phr1_phl1	AT5G19430	0.0192579803991072	Root	low	phr1_phl1
Root_low_phr1_phl1	AT5G20150	-1.19156954055556	Root	low	phr1_phl1
Root_low_phr1_phl1	AT5G20400	0.220971633346898	Root	low	phr1_phl1
Root_low_phr1_phl1	AT5G20410	-0.74922357366043	Root	low	phr1_phl1
Root_low_phr1_phl1	AT5G20790	-0.260446071469695	Root	low	phr1_phl1
Root_low_phr1_phl1	AT5G24600	-1.18557007682943	Root	low	phr1_phl1
Root_low_phr1_phl1	AT5G26340	-0.0722914830700855	Root	low	phr1_phl1
Root_low_phr1_phl1	AT5G36940	-0.259593512017027	Root	low	phr1_phl1
Root_low_phr1_phl1	AT5G38710	-1.11109717192664	Root	low	phr1_phl1
Root_low_phr1_phl1	AT5G39720	-0.429440297379921	Root	low	phr1_phl1
Root_low_phr1_phl1	AT5G40690	-0.920217515873085	Root	low	phr1_phl1
Root_low_phr1_phl1	AT5G41080	-1.04930722660006	Root	low	phr1_phl1
Root_low_phr1_phl1	AT5G42800	-0.632745038930466	Root	low	phr1_phl1
Root_low_phr1_phl1	AT5G43150	0.167727616330516	Root	low	phr1_phl1
Root_low_phr1_phl1	AT5G43360	0.716245707635029	Root	low	phr1_phl1
Root_low_phr1_phl1	AT5G43370	-0.488841916720382	Root	low	phr1_phl1
Root_low_phr1_phl1	AT5G47740	-0.627710198298343	Root	low	phr1_phl1
Root_low_phr1_phl1	AT5G51050	-1.75815145595286	Root	low	phr1_phl1
Root_low_phr1_phl1	AT5G53420	0.585433931587944	Root	low	phr1_phl1
Root_low_phr1_phl1	AT5G57610	-0.243828938355606	Root	low	phr1_phl1
Root_low_phr1_phl1	AT5G61510	-1.30883809096443	Root	low	phr1_phl1
Root_low_phr1_phl1	AT5G61550	-0.529089932801368	Root	low	phr1_phl1
Root_low_phr1_phl1	AT5G63130	-1.12626542187375	Root	low	phr1_phl1
Root_low_phr1_phl1	AT5G63680	-0.72432410595471	Root	low	phr1_phl1
Root_low_phr1_phl1	AT5G64000	-1.21813715634486	Root	low	phr1_phl1
Root_low_phr1_phl1	AT5G67080	-0.817756050134196	Root	low	phr1_phl1
Root_low_Pi_Col_0	AT1G02310	0.845400757135453	Root	low_Pi	Col_0
Root_low_Pi_Col_0	AT1G03020	0.230658144411175	Root	low_Pi	Col_0
Root_low_Pi_Col_0	AT1G03250	-0.484595544479296	Root	low_Pi	Col_0
Root_low_Pi_Col_0	AT1G05000	-1.12679636358077	Root	low_Pi	Col_0
Root_low_Pi_Col_0	AT1G08310	-0.842019324326962	Root	low_Pi	Col_0
Root_low_Pi_Col_0	AT1G08650	0.136269221033526	Root	low_Pi	Col_0
Root_low_Pi_Col_0	AT1G13300	0.00392894617300743	Root	low_Pi	Col_0
Root_low_Pi_Col_0	AT1G13750	-0.179155352315968	Root	low_Pi	Col_0
Root_low_Pi_Col_0	AT1G17710	-0.329953055408025	Root	low_Pi	Col_0
Root_low_Pi_Col_0	AT1G17745	0.775921041373461	Root	low_Pi	Col_0
Root_low_Pi_Col_0	AT1G17830	-0.388368199020104	Root	low_Pi	Col_0
Root_low_Pi_Col_0	AT1G19200	0.532751245531001	Root	low_Pi	Col_0
Root_low_Pi_Col_0	AT1G22150	-0.391480240023739	Root	low_Pi	Col_0
Root_low_Pi_Col_0	AT1G22170	0.32278504058034	Root	low_Pi	Col_0
Root_low_Pi_Col_0	AT1G22410	0.957568923316578	Root	low_Pi	Col_0
Root_low_Pi_Col_0	AT1G22990	-0.524512425806712	Root	low_Pi	Col_0
Root_low_Pi_Col_0	AT1G23120	-1.56674835281245	Root	low_Pi	Col_0
Root_low_Pi_Col_0	AT1G23140	-1.07146828869774	Root	low_Pi	Col_0
Root_low_Pi_Col_0	AT1G24575	0.0176058198695707	Root	low_Pi	Col_0
Root_low_Pi_Col_0	AT1G27760	-0.103441805789024	Root	low_Pi	Col_0
Root_low_Pi_Col_0	AT1G30500	-0.666137406614147	Root	low_Pi	Col_0
Root_low_Pi_Col_0	AT1G31120	-0.622474245943066	Root	low_Pi	Col_0
Root_low_Pi_Col_0	AT1G32900	0.0819695135942879	Root	low_Pi	Col_0
Root_low_Pi_Col_0	AT1G35720	1.09440729996055	Root	low_Pi	Col_0
Root_low_Pi_Col_0	AT1G48370	-0.825004996859992	Root	low_Pi	Col_0
Root_low_Pi_Col_0	AT1G50110	0.164892903661573	Root	low_Pi	Col_0
Root_low_Pi_Col_0	AT1G53310	0.617176849551024	Root	low_Pi	Col_0
Root_low_Pi_Col_0	AT1G56600	0.392509687921849	Root	low_Pi	Col_0
Root_low_Pi_Col_0	AT1G61800	1.52542553961938	Root	low_Pi	Col_0
Root_low_Pi_Col_0	AT1G62540	0.626181965375845	Root	low_Pi	Col_0
Root_low_Pi_Col_0	AT1G62710	1.3942279330555	Root	low_Pi	Col_0
Root_low_Pi_Col_0	AT1G64590	-0.0526763777191554	Root	low_Pi	Col_0
Root_low_Pi_Col_0	AT1G67600	-0.579640011049434	Root	low_Pi	Col_0
Root_low_Pi_Col_0	AT1G67810	-1.43483551953611	Root	low_Pi	Col_0
Root_low_Pi_Col_0	AT1G67920	-0.481922873712571	Root	low_Pi	Col_0
Root_low_Pi_Col_0	AT1G68620	-0.390074950747632	Root	low_Pi	Col_0
Root_low_Pi_Col_0	AT1G68670	-0.354015763310559	Root	low_Pi	Col_0
Root_low_Pi_Col_0	AT1G68740	-0.558374672898893	Root	low_Pi	Col_0
Root_low_Pi_Col_0	AT1G69930	-0.547320252164029	Root	low_Pi	Col_0
Root_low_Pi_Col_0	AT1G70900	0.262932081691279	Root	low_Pi	Col_0
Root_low_Pi_Col_0	AT1G71130	-0.578971555062996	Root	low_Pi	Col_0
Root_low_Pi_Col_0	AT1G72070	-0.899280650314543	Root	low_Pi	Col_0
Root_low_Pi_Col_0	AT1G72520	-0.536097274105695	Root	low_Pi	Col_0
Root_low_Pi_Col_0	AT1G72890	-1.26957424210957	Root	low_Pi	Col_0
Root_low_Pi_Col_0	AT1G73010	0.180777966500091	Root	low_Pi	Col_0
Root_low_Pi_Col_0	AT1G73220	0.0137945940715436	Root	low_Pi	Col_0
Root_low_Pi_Col_0	AT1G74210	-0.0236970861627289	Root	low_Pi	Col_0
Root_low_Pi_Col_0	AT1G76410	-0.685667381941538	Root	low_Pi	Col_0
Root_low_Pi_Col_0	AT1G76430	-0.438835026513695	Root	low_Pi	Col_0
Root_low_Pi_Col_0	AT1G76520	-1.39160909770156	Root	low_Pi	Col_0
Root_low_Pi_Col_0	AT2G01880	-0.289801023637816	Root	low_Pi	Col_0
Root_low_Pi_Col_0	AT2G02990	0.835541459680595	Root	low_Pi	Col_0
Root_low_Pi_Col_0	AT2G03020	-0.637696722833867	Root	low_Pi	Col_0
Root_low_Pi_Col_0	AT2G04040	-0.68140390796732	Root	low_Pi	Col_0
Root_low_Pi_Col_0	AT2G04160	-0.0276667150052488	Root	low_Pi	Col_0
Root_low_Pi_Col_0	AT2G11810	-0.736381480333267	Root	low_Pi	Col_0
Root_low_Pi_Col_0	AT2G16430	1.10339283194725	Root	low_Pi	Col_0
Root_low_Pi_Col_0	AT2G17280	0.156891665126306	Root	low_Pi	Col_0
Root_low_Pi_Col_0	AT2G18660	-0.0111832205592198	Root	low_Pi	Col_0
Root_low_Pi_Col_0	AT2G22080	0.486369403394468	Root	low_Pi	Col_0
Root_low_Pi_Col_0	AT2G26660	-0.997174464443005	Root	low_Pi	Col_0
Root_low_Pi_Col_0	AT2G27190	-0.854495066029096	Root	low_Pi	Col_0
Root_low_Pi_Col_0	AT2G28660	-0.724816876285375	Root	low_Pi	Col_0
Root_low_Pi_Col_0	AT2G29460	0.435969883673214	Root	low_Pi	Col_0
Root_low_Pi_Col_0	AT2G29670	-0.0178995032095962	Root	low_Pi	Col_0
Root_low_Pi_Col_0	AT2G30540	-0.0389038023829533	Root	low_Pi	Col_0
Root_low_Pi_Col_0	AT2G30550	-0.497974357833115	Root	low_Pi	Col_0
Root_low_Pi_Col_0	AT2G32830	0.0581956357393884	Root	low_Pi	Col_0
Root_low_Pi_Col_0	AT2G34810	0.729953040323207	Root	low_Pi	Col_0
Root_low_Pi_Col_0	AT2G36970	-0.0822769429771212	Root	low_Pi	Col_0
Root_low_Pi_Col_0	AT2G37890	-0.189234076039739	Root	low_Pi	Col_0
Root_low_Pi_Col_0	AT2G37980	0.00893693832646192	Root	low_Pi	Col_0
Root_low_Pi_Col_0	AT2G38740	0.198320226297755	Root	low_Pi	Col_0
Root_low_Pi_Col_0	AT2G38940	-0.316059402184889	Root	low_Pi	Col_0
Root_low_Pi_Col_0	AT2G40710	0.321961684627787	Root	low_Pi	Col_0
Root_low_Pi_Col_0	AT2G40750	-0.639912407042824	Root	low_Pi	Col_0
Root_low_Pi_Col_0	AT2G41070	-0.411686579189772	Root	low_Pi	Col_0
Root_low_Pi_Col_0	AT2G42690	0.651481474226261	Root	low_Pi	Col_0
Root_low_Pi_Col_0	AT2G43535	0.0710422724450935	Root	low_Pi	Col_0
Root_low_Pi_Col_0	AT2G44260	0.955031892673706	Root	low_Pi	Col_0
Root_low_Pi_Col_0	AT2G45130	0.199608178338222	Root	low_Pi	Col_0
Root_low_Pi_Col_0	AT2G47130	-0.846038718884656	Root	low_Pi	Col_0
Root_low_Pi_Col_0	AT3G01830	-0.462220217111878	Root	low_Pi	Col_0
Root_low_Pi_Col_0	AT3G02040	-0.860490009441089	Root	low_Pi	Col_0
Root_low_Pi_Col_0	AT3G02870	-0.0624518227562894	Root	low_Pi	Col_0
Root_low_Pi_Col_0	AT3G02980	0.110000389267173	Root	low_Pi	Col_0
Root_low_Pi_Col_0	AT3G03310	-0.658421771588815	Root	low_Pi	Col_0
Root_low_Pi_Col_0	AT3G03790	0.274476986526228	Root	low_Pi	Col_0
Root_low_Pi_Col_0	AT3G04350	-0.976562672299374	Root	low_Pi	Col_0
Root_low_Pi_Col_0	AT3G04530	-0.770902750375675	Root	low_Pi	Col_0
Root_low_Pi_Col_0	AT3G05630	-0.905979314292281	Root	low_Pi	Col_0
Root_low_Pi_Col_0	AT3G05690	-0.992543984070287	Root	low_Pi	Col_0
Root_low_Pi_Col_0	AT3G07350	-0.691045304383954	Root	low_Pi	Col_0
Root_low_Pi_Col_0	AT3G08720	-1.48095955284115	Root	low_Pi	Col_0
Root_low_Pi_Col_0	AT3G10420	-1.19861104822253	Root	low_Pi	Col_0
Root_low_Pi_Col_0	AT3G11230	-1.24758312771322	Root	low_Pi	Col_0
Root_low_Pi_Col_0	AT3G11670	-0.597244556330343	Root	low_Pi	Col_0
Root_low_Pi_Col_0	AT3G12350	-0.205342745848593	Root	low_Pi	Col_0
Root_low_Pi_Col_0	AT3G12500	0.124736325969618	Root	low_Pi	Col_0
Root_low_Pi_Col_0	AT3G13110	0.0810302083401301	Root	low_Pi	Col_0
Root_low_Pi_Col_0	AT3G14940	-0.0159075295130079	Root	low_Pi	Col_0
Root_low_Pi_Col_0	AT3G15990	-0.676334931139382	Root	low_Pi	Col_0
Root_low_Pi_Col_0	AT3G17790	-0.601227576993484	Root	low_Pi	Col_0
Root_low_Pi_Col_0	AT3G18080	0.668676236058639	Root	low_Pi	Col_0
Root_low_Pi_Col_0	AT3G19970	-1.37857557503359	Root	low_Pi	Col_0
Root_low_Pi_Col_0	AT3G20660	-0.780190627917098	Root	low_Pi	Col_0
Root_low_Pi_Col_0	AT3G21560	0.463174872878688	Root	low_Pi	Col_0
Root_low_Pi_Col_0	AT3G23870	0.253046944931468	Root	low_Pi	Col_0
Root_low_Pi_Col_0	AT3G25790	-0.34537452259443	Root	low_Pi	Col_0
Root_low_Pi_Col_0	AT3G27190	-0.926253602204553	Root	low_Pi	Col_0
Root_low_Pi_Col_0	AT3G43110	0.417480530956402	Root	low_Pi	Col_0
Root_low_Pi_Col_0	AT3G44510	-1.02374011785632	Root	low_Pi	Col_0
Root_low_Pi_Col_0	AT3G47420	-0.699425571861748	Root	low_Pi	Col_0
Root_low_Pi_Col_0	AT3G48850	-0.0700297233548665	Root	low_Pi	Col_0
Root_low_Pi_Col_0	AT3G49350	-0.986309459075178	Root	low_Pi	Col_0
Root_low_Pi_Col_0	AT3G50350	-0.112800166522602	Root	low_Pi	Col_0
Root_low_Pi_Col_0	AT3G51860	-1.1402092156518	Root	low_Pi	Col_0
Root_low_Pi_Col_0	AT3G52190	-0.314939898836227	Root	low_Pi	Col_0
Root_low_Pi_Col_0	AT3G52720	-0.0939431458170228	Root	low_Pi	Col_0
Root_low_Pi_Col_0	AT3G52820	0.186917462984909	Root	low_Pi	Col_0
Root_low_Pi_Col_0	AT3G53620	0.944562993481931	Root	low_Pi	Col_0
Root_low_Pi_Col_0	AT3G56040	-0.952882166353524	Root	low_Pi	Col_0
Root_low_Pi_Col_0	AT3G59140	-0.382826981106889	Root	low_Pi	Col_0
Root_low_Pi_Col_0	AT3G61410	-0.778809104800776	Root	low_Pi	Col_0
Root_low_Pi_Col_0	AT4G00500	-1.22196420408643	Root	low_Pi	Col_0
Root_low_Pi_Col_0	AT4G00550	0.000163474288609855	Root	low_Pi	Col_0
Root_low_Pi_Col_0	AT4G01480	-0.400204845732195	Root	low_Pi	Col_0
Root_low_Pi_Col_0	AT4G03960	-0.982384408504222	Root	low_Pi	Col_0
Root_low_Pi_Col_0	AT4G11600	-0.275346238400119	Root	low_Pi	Col_0
Root_low_Pi_Col_0	AT4G13000	0.309678009276524	Root	low_Pi	Col_0
Root_low_Pi_Col_0	AT4G13700	0.225038332269989	Root	low_Pi	Col_0
Root_low_Pi_Col_0	AT4G15740	-0.485874530913038	Root	low_Pi	Col_0
Root_low_Pi_Col_0	AT4G17030	-0.090768220010647	Root	low_Pi	Col_0
Root_low_Pi_Col_0	AT4G17615	-1.40191828307241	Root	low_Pi	Col_0
Root_low_Pi_Col_0	AT4G17790	-1.0478081572412	Root	low_Pi	Col_0
Root_low_Pi_Col_0	AT4G18700	-0.10104218930045	Root	low_Pi	Col_0
Root_low_Pi_Col_0	AT4G19810	1.11655172719624	Root	low_Pi	Col_0
Root_low_Pi_Col_0	AT4G21470	0.169603670832303	Root	low_Pi	Col_0
Root_low_Pi_Col_0	AT4G23000	-1.19831922689746	Root	low_Pi	Col_0
Root_low_Pi_Col_0	AT4G24890	-0.455603381167775	Root	low_Pi	Col_0
Root_low_Pi_Col_0	AT4G25160	-0.397824531656006	Root	low_Pi	Col_0
Root_low_Pi_Col_0	AT4G26620	-0.432940844926854	Root	low_Pi	Col_0
Root_low_Pi_Col_0	AT4G28260	-0.957204293154447	Root	low_Pi	Col_0
Root_low_Pi_Col_0	AT4G31240	-0.946186437936121	Root	low_Pi	Col_0
Root_low_Pi_Col_0	AT4G33030	-1.28578536256002	Root	low_Pi	Col_0
Root_low_Pi_Col_0	AT4G33770	-0.401632423515521	Root	low_Pi	Col_0
Root_low_Pi_Col_0	AT4G34200	0.311288336617579	Root	low_Pi	Col_0
Root_low_Pi_Col_0	AT4G35750	-0.901991173957305	Root	low_Pi	Col_0
Root_low_Pi_Col_0	AT4G36350	0.460816863644293	Root	low_Pi	Col_0
Root_low_Pi_Col_0	AT4G38320	0.641861203047353	Root	low_Pi	Col_0
Root_low_Pi_Col_0	AT5G01220	-0.619574696852322	Root	low_Pi	Col_0
Root_low_Pi_Col_0	AT5G01820	0.82889837314651	Root	low_Pi	Col_0
Root_low_Pi_Col_0	AT5G02200	-0.931172886774294	Root	low_Pi	Col_0
Root_low_Pi_Col_0	AT5G06300	-0.363272751279031	Root	low_Pi	Col_0
Root_low_Pi_Col_0	AT5G08030	-0.27735009811262	Root	low_Pi	Col_0
Root_low_Pi_Col_0	AT5G08380	-0.491677422985292	Root	low_Pi	Col_0
Root_low_Pi_Col_0	AT5G09470	-0.40896316822741	Root	low_Pi	Col_0
Root_low_Pi_Col_0	AT5G09570	0.498770741517261	Root	low_Pi	Col_0
Root_low_Pi_Col_0	AT5G10740	-1.4351497319141	Root	low_Pi	Col_0
Root_low_Pi_Col_0	AT5G13820	0.121390266245705	Root	low_Pi	Col_0
Root_low_Pi_Col_0	AT5G19430	-0.441865115341315	Root	low_Pi	Col_0
Root_low_Pi_Col_0	AT5G20150	-0.830939820954304	Root	low_Pi	Col_0
Root_low_Pi_Col_0	AT5G20400	-0.389174744806447	Root	low_Pi	Col_0
Root_low_Pi_Col_0	AT5G20410	0.0268794271126553	Root	low_Pi	Col_0
Root_low_Pi_Col_0	AT5G20790	-0.949642085983598	Root	low_Pi	Col_0
Root_low_Pi_Col_0	AT5G24600	-1.07075792058146	Root	low_Pi	Col_0
Root_low_Pi_Col_0	AT5G26340	-0.259694065796238	Root	low_Pi	Col_0
Root_low_Pi_Col_0	AT5G36940	-0.303126938238905	Root	low_Pi	Col_0
Root_low_Pi_Col_0	AT5G38710	0.160718295365724	Root	low_Pi	Col_0
Root_low_Pi_Col_0	AT5G39720	0.392336731157788	Root	low_Pi	Col_0
Root_low_Pi_Col_0	AT5G40690	-0.0248396996863045	Root	low_Pi	Col_0
Root_low_Pi_Col_0	AT5G41080	0.174316533541399	Root	low_Pi	Col_0
Root_low_Pi_Col_0	AT5G42800	-0.632745038930466	Root	low_Pi	Col_0
Root_low_Pi_Col_0	AT5G43150	-0.0525457978034208	Root	low_Pi	Col_0
Root_low_Pi_Col_0	AT5G43360	-0.259241850620221	Root	low_Pi	Col_0
Root_low_Pi_Col_0	AT5G43370	-0.915973194490727	Root	low_Pi	Col_0
Root_low_Pi_Col_0	AT5G47740	-0.649286568147914	Root	low_Pi	Col_0
Root_low_Pi_Col_0	AT5G51050	0.415043850406188	Root	low_Pi	Col_0
Root_low_Pi_Col_0	AT5G53420	-0.29188536804175	Root	low_Pi	Col_0
Root_low_Pi_Col_0	AT5G57610	-0.271481257571163	Root	low_Pi	Col_0
Root_low_Pi_Col_0	AT5G61510	0.0380566244954892	Root	low_Pi	Col_0
Root_low_Pi_Col_0	AT5G61550	-0.405813679757053	Root	low_Pi	Col_0
Root_low_Pi_Col_0	AT5G63130	0.208557822325682	Root	low_Pi	Col_0
Root_low_Pi_Col_0	AT5G63680	-0.44287494408397	Root	low_Pi	Col_0
Root_low_Pi_Col_0	AT5G64000	-0.983523578413607	Root	low_Pi	Col_0
Root_low_Pi_Col_0	AT5G67080	-0.779847424804481	Root	low_Pi	Col_0
Root_low_Pi_phf1	AT1G02310	0.00201248164017298	Root	low_Pi	phf1
Root_low_Pi_phf1	AT1G03020	0.123914809761033	Root	low_Pi	phf1
Root_low_Pi_phf1	AT1G03250	0.453006859439626	Root	low_Pi	phf1
Root_low_Pi_phf1	AT1G05000	0.550836475991129	Root	low_Pi	phf1
Root_low_Pi_phf1	AT1G08310	0.450008062407674	Root	low_Pi	phf1
Root_low_Pi_phf1	AT1G08650	-0.278554727893958	Root	low_Pi	phf1
Root_low_Pi_phf1	AT1G13300	0.225822176492385	Root	low_Pi	phf1
Root_low_Pi_phf1	AT1G13750	-0.258547282281599	Root	low_Pi	phf1
Root_low_Pi_phf1	AT1G17710	-0.626680716773126	Root	low_Pi	phf1
Root_low_Pi_phf1	AT1G17745	-0.796229120253484	Root	low_Pi	phf1
Root_low_Pi_phf1	AT1G17830	0.977410966717094	Root	low_Pi	phf1
Root_low_Pi_phf1	AT1G19200	-0.351082867247344	Root	low_Pi	phf1
Root_low_Pi_phf1	AT1G22150	-0.391480240023739	Root	low_Pi	phf1
Root_low_Pi_phf1	AT1G22170	-0.785936343771248	Root	low_Pi	phf1
Root_low_Pi_phf1	AT1G22410	-0.610810150921601	Root	low_Pi	phf1
Root_low_Pi_phf1	AT1G22990	-0.379985422607037	Root	low_Pi	phf1
Root_low_Pi_phf1	AT1G23120	-0.472364544988316	Root	low_Pi	phf1
Root_low_Pi_phf1	AT1G23140	-0.156943418829198	Root	low_Pi	phf1
Root_low_Pi_phf1	AT1G24575	0.259045090817453	Root	low_Pi	phf1
Root_low_Pi_phf1	AT1G27760	-0.731431299710437	Root	low_Pi	phf1
Root_low_Pi_phf1	AT1G30500	0.277140637671472	Root	low_Pi	phf1
Root_low_Pi_phf1	AT1G31120	-0.550578639022481	Root	low_Pi	phf1
Root_low_Pi_phf1	AT1G32900	-0.955265891252312	Root	low_Pi	phf1
Root_low_Pi_phf1	AT1G35720	-0.0327712338438001	Root	low_Pi	phf1
Root_low_Pi_phf1	AT1G48370	0.321985418102357	Root	low_Pi	phf1
Root_low_Pi_phf1	AT1G50110	-0.215606601736518	Root	low_Pi	phf1
Root_low_Pi_phf1	AT1G53310	-0.574328343228193	Root	low_Pi	phf1
Root_low_Pi_phf1	AT1G56600	0.019388315312825	Root	low_Pi	phf1
Root_low_Pi_phf1	AT1G61800	-0.277350098112615	Root	low_Pi	phf1
Root_low_Pi_phf1	AT1G62540	-0.291629418391982	Root	low_Pi	phf1
Root_low_Pi_phf1	AT1G62710	-0.575694658026499	Root	low_Pi	phf1
Root_low_Pi_phf1	AT1G64590	-0.512306735143588	Root	low_Pi	phf1
Root_low_Pi_phf1	AT1G67600	-0.487172503944818	Root	low_Pi	phf1
Root_low_Pi_phf1	AT1G67810	0.221213971964754	Root	low_Pi	phf1
Root_low_Pi_phf1	AT1G67920	0.246151092556359	Root	low_Pi	phf1
Root_low_Pi_phf1	AT1G68620	-0.0761921559550882	Root	low_Pi	phf1
Root_low_Pi_phf1	AT1G68670	0.402778564412704	Root	low_Pi	phf1
Root_low_Pi_phf1	AT1G68740	-0.483121004309573	Root	low_Pi	phf1
Root_low_Pi_phf1	AT1G69930	0.348077762520796	Root	low_Pi	phf1
Root_low_Pi_phf1	AT1G70900	-0.479656268501156	Root	low_Pi	phf1
Root_low_Pi_phf1	AT1G71130	0.177690694945413	Root	low_Pi	phf1
Root_low_Pi_phf1	AT1G72070	0.514356823790776	Root	low_Pi	phf1
Root_low_Pi_phf1	AT1G72520	-0.31380593543864	Root	low_Pi	phf1
Root_low_Pi_phf1	AT1G72890	0.595744946639926	Root	low_Pi	phf1
Root_low_Pi_phf1	AT1G73010	0.0265713188789171	Root	low_Pi	phf1
Root_low_Pi_phf1	AT1G73220	-0.361964398875345	Root	low_Pi	phf1
Root_low_Pi_phf1	AT1G74210	-0.429467151702042	Root	low_Pi	phf1
Root_low_Pi_phf1	AT1G76410	0.799785343957073	Root	low_Pi	phf1
Root_low_Pi_phf1	AT1G76430	-0.340135476412184	Root	low_Pi	phf1
Root_low_Pi_phf1	AT1G76520	0.109120116018776	Root	low_Pi	phf1
Root_low_Pi_phf1	AT2G01880	-0.150322566424166	Root	low_Pi	phf1
Root_low_Pi_phf1	AT2G02990	-0.123578559575558	Root	low_Pi	phf1
Root_low_Pi_phf1	AT2G03020	0.363072056922736	Root	low_Pi	phf1
Root_low_Pi_phf1	AT2G04040	0.163224925395608	Root	low_Pi	phf1
Root_low_Pi_phf1	AT2G04160	0.00157095079824865	Root	low_Pi	phf1
Root_low_Pi_phf1	AT2G11810	0.188265608822317	Root	low_Pi	phf1
Root_low_Pi_phf1	AT2G16430	-0.297193308865539	Root	low_Pi	phf1
Root_low_Pi_phf1	AT2G17280	-0.320005375403175	Root	low_Pi	phf1
Root_low_Pi_phf1	AT2G18660	0.252582518631541	Root	low_Pi	phf1
Root_low_Pi_phf1	AT2G22080	0.503665208336352	Root	low_Pi	phf1
Root_low_Pi_phf1	AT2G26660	0.190859844923112	Root	low_Pi	phf1
Root_low_Pi_phf1	AT2G27190	0.176387491366953	Root	low_Pi	phf1
Root_low_Pi_phf1	AT2G28660	0.204588849584197	Root	low_Pi	phf1
Root_low_Pi_phf1	AT2G29460	-0.498335133972469	Root	low_Pi	phf1
Root_low_Pi_phf1	AT2G29670	-1.20680307869484	Root	low_Pi	phf1
Root_low_Pi_phf1	AT2G30540	-0.869907618574466	Root	low_Pi	phf1
Root_low_Pi_phf1	AT2G30550	-0.644770453526957	Root	low_Pi	phf1
Root_low_Pi_phf1	AT2G32830	-1.15481672095745	Root	low_Pi	phf1
Root_low_Pi_phf1	AT2G34810	0.55530015496664	Root	low_Pi	phf1
Root_low_Pi_phf1	AT2G36970	-0.340645279952692	Root	low_Pi	phf1
Root_low_Pi_phf1	AT2G37890	-0.504553001266176	Root	low_Pi	phf1
Root_low_Pi_phf1	AT2G37980	-0.0109519692163474	Root	low_Pi	phf1
Root_low_Pi_phf1	AT2G38740	-0.874672947814279	Root	low_Pi	phf1
Root_low_Pi_phf1	AT2G38940	-0.358929403483649	Root	low_Pi	phf1
Root_low_Pi_phf1	AT2G40710	0.0283146601927497	Root	low_Pi	phf1
Root_low_Pi_phf1	AT2G40750	0.142825198585538	Root	low_Pi	phf1
Root_low_Pi_phf1	AT2G41070	-0.602808304265798	Root	low_Pi	phf1
Root_low_Pi_phf1	AT2G42690	-0.30924236676059	Root	low_Pi	phf1
Root_low_Pi_phf1	AT2G43535	1.2667010803012	Root	low_Pi	phf1
Root_low_Pi_phf1	AT2G44260	-0.118552854335316	Root	low_Pi	phf1
Root_low_Pi_phf1	AT2G45130	0.701405615727603	Root	low_Pi	phf1
Root_low_Pi_phf1	AT2G47130	-0.316924632138125	Root	low_Pi	phf1
Root_low_Pi_phf1	AT3G01830	0.778993365486563	Root	low_Pi	phf1
Root_low_Pi_phf1	AT3G02040	0.594843350009342	Root	low_Pi	phf1
Root_low_Pi_phf1	AT3G02870	-0.207214608788393	Root	low_Pi	phf1
Root_low_Pi_phf1	AT3G02980	-0.0263612977271905	Root	low_Pi	phf1
Root_low_Pi_phf1	AT3G03310	0.554423132538701	Root	low_Pi	phf1
Root_low_Pi_phf1	AT3G03790	-0.880403988530133	Root	low_Pi	phf1
Root_low_Pi_phf1	AT3G04350	0.391983917984424	Root	low_Pi	phf1
Root_low_Pi_phf1	AT3G04530	-0.516327952727092	Root	low_Pi	phf1
Root_low_Pi_phf1	AT3G05630	-0.403938778062686	Root	low_Pi	phf1
Root_low_Pi_phf1	AT3G05690	-0.324692904276375	Root	low_Pi	phf1
Root_low_Pi_phf1	AT3G07350	0.375365156070949	Root	low_Pi	phf1
Root_low_Pi_phf1	AT3G08720	0.0857047257140985	Root	low_Pi	phf1
Root_low_Pi_phf1	AT3G10420	-0.21874738100796	Root	low_Pi	phf1
Root_low_Pi_phf1	AT3G11230	1.07592737726614	Root	low_Pi	phf1
Root_low_Pi_phf1	AT3G11670	-0.933591387349766	Root	low_Pi	phf1
Root_low_Pi_phf1	AT3G12350	-0.76019163712523	Root	low_Pi	phf1
Root_low_Pi_phf1	AT3G12500	-0.184372806012512	Root	low_Pi	phf1
Root_low_Pi_phf1	AT3G13110	-0.24863243728461	Root	low_Pi	phf1
Root_low_Pi_phf1	AT3G14940	-0.465592924480384	Root	low_Pi	phf1
Root_low_Pi_phf1	AT3G15990	0.622255769964042	Root	low_Pi	phf1
Root_low_Pi_phf1	AT3G17790	0.0162811165547222	Root	low_Pi	phf1
Root_low_Pi_phf1	AT3G18080	0.817719938725255	Root	low_Pi	phf1
Root_low_Pi_phf1	AT3G19970	0.0180760208666672	Root	low_Pi	phf1
Root_low_Pi_phf1	AT3G20660	0.298987044196396	Root	low_Pi	phf1
Root_low_Pi_phf1	AT3G21560	-0.981977171847431	Root	low_Pi	phf1
Root_low_Pi_phf1	AT3G23870	0.228309480538035	Root	low_Pi	phf1
Root_low_Pi_phf1	AT3G25790	-0.07656490973509	Root	low_Pi	phf1
Root_low_Pi_phf1	AT3G27190	-0.101503391906785	Root	low_Pi	phf1
Root_low_Pi_phf1	AT3G43110	0.0920054157019884	Root	low_Pi	phf1
Root_low_Pi_phf1	AT3G44510	-0.0578951552221114	Root	low_Pi	phf1
Root_low_Pi_phf1	AT3G47420	-0.0212887338002937	Root	low_Pi	phf1
Root_low_Pi_phf1	AT3G48850	-0.827670744397099	Root	low_Pi	phf1
Root_low_Pi_phf1	AT3G49350	-0.42571653431067	Root	low_Pi	phf1
Root_low_Pi_phf1	AT3G50350	-0.581876503266064	Root	low_Pi	phf1
Root_low_Pi_phf1	AT3G51860	0.523936721199988	Root	low_Pi	phf1
Root_low_Pi_phf1	AT3G52190	-0.281187592780119	Root	low_Pi	phf1
Root_low_Pi_phf1	AT3G52720	-0.0430666463525445	Root	low_Pi	phf1
Root_low_Pi_phf1	AT3G52820	-0.755035955574452	Root	low_Pi	phf1
Root_low_Pi_phf1	AT3G53620	-0.165345555029235	Root	low_Pi	phf1
Root_low_Pi_phf1	AT3G56040	0.30175789250575	Root	low_Pi	phf1
Root_low_Pi_phf1	AT3G59140	-0.240639630333378	Root	low_Pi	phf1
Root_low_Pi_phf1	AT3G61410	0.252585733341141	Root	low_Pi	phf1
Root_low_Pi_phf1	AT4G00500	-0.00344077644210328	Root	low_Pi	phf1
Root_low_Pi_phf1	AT4G00550	-0.64236728478029	Root	low_Pi	phf1
Root_low_Pi_phf1	AT4G01480	-0.614471169209228	Root	low_Pi	phf1
Root_low_Pi_phf1	AT4G03960	0.300892670457851	Root	low_Pi	phf1
Root_low_Pi_phf1	AT4G11600	0.208091162260411	Root	low_Pi	phf1
Root_low_Pi_phf1	AT4G13000	-0.515690265772096	Root	low_Pi	phf1
Root_low_Pi_phf1	AT4G13700	-0.484963676970957	Root	low_Pi	phf1
Root_low_Pi_phf1	AT4G15740	-0.331321723897168	Root	low_Pi	phf1
Root_low_Pi_phf1	AT4G17030	-0.38694741740685	Root	low_Pi	phf1
Root_low_Pi_phf1	AT4G17615	0.44165771372474	Root	low_Pi	phf1
Root_low_Pi_phf1	AT4G17790	-0.406376142229037	Root	low_Pi	phf1
Root_low_Pi_phf1	AT4G18700	-0.0258451753188688	Root	low_Pi	phf1
Root_low_Pi_phf1	AT4G19810	-0.376429034778843	Root	low_Pi	phf1
Root_low_Pi_phf1	AT4G21470	-0.294276279580182	Root	low_Pi	phf1
Root_low_Pi_phf1	AT4G23000	-0.142504654628872	Root	low_Pi	phf1
Root_low_Pi_phf1	AT4G24890	-0.445838824702184	Root	low_Pi	phf1
Root_low_Pi_phf1	AT4G25160	0.178823321897773	Root	low_Pi	phf1
Root_low_Pi_phf1	AT4G26620	0.46688555044723	Root	low_Pi	phf1
Root_low_Pi_phf1	AT4G28260	0.795829575513441	Root	low_Pi	phf1
Root_low_Pi_phf1	AT4G31240	-0.187638230602936	Root	low_Pi	phf1
Root_low_Pi_phf1	AT4G33030	0.34698495269657	Root	low_Pi	phf1
Root_low_Pi_phf1	AT4G33770	0.234641145216579	Root	low_Pi	phf1
Root_low_Pi_phf1	AT4G34200	-0.663388406478168	Root	low_Pi	phf1
Root_low_Pi_phf1	AT4G35750	0.656334375928425	Root	low_Pi	phf1
Root_low_Pi_phf1	AT4G36350	0.466246828360947	Root	low_Pi	phf1
Root_low_Pi_phf1	AT4G38320	-0.100972090243983	Root	low_Pi	phf1
Root_low_Pi_phf1	AT5G01220	-0.423414861246967	Root	low_Pi	phf1
Root_low_Pi_phf1	AT5G01820	-0.871767280343109	Root	low_Pi	phf1
Root_low_Pi_phf1	AT5G02200	0.793707293893114	Root	low_Pi	phf1
Root_low_Pi_phf1	AT5G06300	-0.202243766971361	Root	low_Pi	phf1
Root_low_Pi_phf1	AT5G08030	-0.27735009811262	Root	low_Pi	phf1
Root_low_Pi_phf1	AT5G08380	0.0959095496669873	Root	low_Pi	phf1
Root_low_Pi_phf1	AT5G09470	0.992245716601263	Root	low_Pi	phf1
Root_low_Pi_phf1	AT5G09570	-0.405583610392288	Root	low_Pi	phf1
Root_low_Pi_phf1	AT5G10740	-0.0678400921445238	Root	low_Pi	phf1
Root_low_Pi_phf1	AT5G13820	-0.258092158318467	Root	low_Pi	phf1
Root_low_Pi_phf1	AT5G19430	0.165336942700083	Root	low_Pi	phf1
Root_low_Pi_phf1	AT5G20150	0.314963311716927	Root	low_Pi	phf1
Root_low_Pi_phf1	AT5G20400	-0.238613609246213	Root	low_Pi	phf1
Root_low_Pi_phf1	AT5G20410	-0.274420733309065	Root	low_Pi	phf1
Root_low_Pi_phf1	AT5G20790	-0.477839407751909	Root	low_Pi	phf1
Root_low_Pi_phf1	AT5G24600	0.232734157698175	Root	low_Pi	phf1
Root_low_Pi_phf1	AT5G26340	-0.00418994434037201	Root	low_Pi	phf1
Root_low_Pi_phf1	AT5G36940	-0.272568484048627	Root	low_Pi	phf1
Root_low_Pi_phf1	AT5G38710	-0.36759349237686	Root	low_Pi	phf1
Root_low_Pi_phf1	AT5G39720	0.786027025290721	Root	low_Pi	phf1
Root_low_Pi_phf1	AT5G40690	-0.587478607011453	Root	low_Pi	phf1
Root_low_Pi_phf1	AT5G41080	-0.152823230619725	Root	low_Pi	phf1
Root_low_Pi_phf1	AT5G42800	0.235920623013041	Root	low_Pi	phf1
Root_low_Pi_phf1	AT5G43150	0.877312387742188	Root	low_Pi	phf1
Root_low_Pi_phf1	AT5G43360	-0.0619883690272795	Root	low_Pi	phf1
Root_low_Pi_phf1	AT5G43370	-0.32942956047349	Root	low_Pi	phf1
Root_low_Pi_phf1	AT5G47740	-0.714091932366454	Root	low_Pi	phf1
Root_low_Pi_phf1	AT5G51050	0.353960749631855	Root	low_Pi	phf1
Root_low_Pi_phf1	AT5G53420	-1.32252607404207	Root	low_Pi	phf1
Root_low_Pi_phf1	AT5G57610	-0.051830928959005	Root	low_Pi	phf1
Root_low_Pi_phf1	AT5G61510	0.239043700278994	Root	low_Pi	phf1
Root_low_Pi_phf1	AT5G61550	0.124869971774287	Root	low_Pi	phf1
Root_low_Pi_phf1	AT5G63130	-0.376700857022815	Root	low_Pi	phf1
Root_low_Pi_phf1	AT5G63680	-0.71470805131875	Root	low_Pi	phf1
Root_low_Pi_phf1	AT5G64000	0.295679877887188	Root	low_Pi	phf1
Root_low_Pi_phf1	AT5G67080	0.104133309579589	Root	low_Pi	phf1
Root_low_Pi_phr1_phl1	AT1G02310	0.426174946764366	Root	low_Pi	phr1_phl1
Root_low_Pi_phr1_phl1	AT1G03020	2.29822189377838	Root	low_Pi	phr1_phl1
Root_low_Pi_phr1_phl1	AT1G03250	0.0535431563138041	Root	low_Pi	phr1_phl1
Root_low_Pi_phr1_phl1	AT1G05000	1.3610219968477	Root	low_Pi	phr1_phl1
Root_low_Pi_phr1_phl1	AT1G08310	0.310294954568585	Root	low_Pi	phr1_phl1
Root_low_Pi_phr1_phl1	AT1G08650	-0.455346867119236	Root	low_Pi	phr1_phl1
Root_low_Pi_phr1_phl1	AT1G13300	0.530920288606679	Root	low_Pi	phr1_phl1
Root_low_Pi_phr1_phl1	AT1G13750	-0.154354814337489	Root	low_Pi	phr1_phl1
Root_low_Pi_phr1_phl1	AT1G17710	-1.30280093469641	Root	low_Pi	phr1_phl1
Root_low_Pi_phr1_phl1	AT1G17745	-1.6181813197362	Root	low_Pi	phr1_phl1
Root_low_Pi_phr1_phl1	AT1G17830	0.835501246689447	Root	low_Pi	phr1_phl1
Root_low_Pi_phr1_phl1	AT1G19200	0.61888911153931	Root	low_Pi	phr1_phl1
Root_low_Pi_phr1_phl1	AT1G22150	-0.391480240023739	Root	low_Pi	phr1_phl1
Root_low_Pi_phr1_phl1	AT1G22170	0.599159602223674	Root	low_Pi	phr1_phl1
Root_low_Pi_phr1_phl1	AT1G22410	-0.482415885247737	Root	low_Pi	phr1_phl1
Root_low_Pi_phr1_phl1	AT1G22990	-0.63621479670335	Root	low_Pi	phr1_phl1
Root_low_Pi_phr1_phl1	AT1G23120	0.345638377837177	Root	low_Pi	phr1_phl1
Root_low_Pi_phr1_phl1	AT1G23140	0.242512349266019	Root	low_Pi	phr1_phl1
Root_low_Pi_phr1_phl1	AT1G24575	-0.762730771844043	Root	low_Pi	phr1_phl1
Root_low_Pi_phr1_phl1	AT1G27760	-0.242783520326377	Root	low_Pi	phr1_phl1
Root_low_Pi_phr1_phl1	AT1G30500	-0.199155061968818	Root	low_Pi	phr1_phl1
Root_low_Pi_phr1_phl1	AT1G31120	-1.34857276577298	Root	low_Pi	phr1_phl1
Root_low_Pi_phr1_phl1	AT1G32900	0.0291744323430138	Root	low_Pi	phr1_phl1
Root_low_Pi_phr1_phl1	AT1G35720	0.0432681712575468	Root	low_Pi	phr1_phl1
Root_low_Pi_phr1_phl1	AT1G48370	0.563624429742376	Root	low_Pi	phr1_phl1
Root_low_Pi_phr1_phl1	AT1G50110	0.142389344171794	Root	low_Pi	phr1_phl1
Root_low_Pi_phr1_phl1	AT1G53310	-0.29238091120225	Root	low_Pi	phr1_phl1
Root_low_Pi_phr1_phl1	AT1G56600	-0.687980791565813	Root	low_Pi	phr1_phl1
Root_low_Pi_phr1_phl1	AT1G61800	-0.277350098112615	Root	low_Pi	phr1_phl1
Root_low_Pi_phr1_phl1	AT1G62540	0.392510780731284	Root	low_Pi	phr1_phl1
Root_low_Pi_phr1_phl1	AT1G62710	-0.51547447427956	Root	low_Pi	phr1_phl1
Root_low_Pi_phr1_phl1	AT1G64590	-0.325617772175407	Root	low_Pi	phr1_phl1
Root_low_Pi_phr1_phl1	AT1G67600	-0.302222137415066	Root	low_Pi	phr1_phl1
Root_low_Pi_phr1_phl1	AT1G67810	0.0417648381834575	Root	low_Pi	phr1_phl1
Root_low_Pi_phr1_phl1	AT1G67920	1.27206601613629	Root	low_Pi	phr1_phl1
Root_low_Pi_phr1_phl1	AT1G68620	-0.818824135209359	Root	low_Pi	phr1_phl1
Root_low_Pi_phr1_phl1	AT1G68670	0.209927526312568	Root	low_Pi	phr1_phl1
Root_low_Pi_phr1_phl1	AT1G68740	0.237181782262392	Root	low_Pi	phr1_phl1
Root_low_Pi_phr1_phl1	AT1G69930	-0.102895184992275	Root	low_Pi	phr1_phl1
Root_low_Pi_phr1_phl1	AT1G70900	0.61379231742976	Root	low_Pi	phr1_phl1
Root_low_Pi_phr1_phl1	AT1G71130	-0.981806755000731	Root	low_Pi	phr1_phl1
Root_low_Pi_phr1_phl1	AT1G72070	1.45495545936128	Root	low_Pi	phr1_phl1
Root_low_Pi_phr1_phl1	AT1G72520	0.0230963312031429	Root	low_Pi	phr1_phl1
Root_low_Pi_phr1_phl1	AT1G72890	0.470556892517194	Root	low_Pi	phr1_phl1
Root_low_Pi_phr1_phl1	AT1G73010	0.0145756511569231	Root	low_Pi	phr1_phl1
Root_low_Pi_phr1_phl1	AT1G73220	-0.538958099238413	Root	low_Pi	phr1_phl1
Root_low_Pi_phr1_phl1	AT1G74210	0.0869745502612257	Root	low_Pi	phr1_phl1
Root_low_Pi_phr1_phl1	AT1G76410	1.19987286723863	Root	low_Pi	phr1_phl1
Root_low_Pi_phr1_phl1	AT1G76430	0.0667464680422465	Root	low_Pi	phr1_phl1
Root_low_Pi_phr1_phl1	AT1G76520	-0.105787570941217	Root	low_Pi	phr1_phl1
Root_low_Pi_phr1_phl1	AT2G01880	0.32748276114163	Root	low_Pi	phr1_phl1
Root_low_Pi_phr1_phl1	AT2G02990	0.969831693423302	Root	low_Pi	phr1_phl1
Root_low_Pi_phr1_phl1	AT2G03020	-0.637696722833867	Root	low_Pi	phr1_phl1
Root_low_Pi_phr1_phl1	AT2G04040	-0.512659445300411	Root	low_Pi	phr1_phl1
Root_low_Pi_phr1_phl1	AT2G04160	0.241819590172364	Root	low_Pi	phr1_phl1
Root_low_Pi_phr1_phl1	AT2G11810	0.464153159416373	Root	low_Pi	phr1_phl1
Root_low_Pi_phr1_phl1	AT2G16430	-0.41643131406631	Root	low_Pi	phr1_phl1
Root_low_Pi_phr1_phl1	AT2G17280	-0.166229869075498	Root	low_Pi	phr1_phl1
Root_low_Pi_phr1_phl1	AT2G18660	-0.00317182224050126	Root	low_Pi	phr1_phl1
Root_low_Pi_phr1_phl1	AT2G22080	-0.0202132452540549	Root	low_Pi	phr1_phl1
Root_low_Pi_phr1_phl1	AT2G26660	-0.015280872331676	Root	low_Pi	phr1_phl1
Root_low_Pi_phr1_phl1	AT2G27190	-0.110973272902061	Root	low_Pi	phr1_phl1
Root_low_Pi_phr1_phl1	AT2G28660	-0.138752200829867	Root	low_Pi	phr1_phl1
Root_low_Pi_phr1_phl1	AT2G29460	-0.462622412515252	Root	low_Pi	phr1_phl1
Root_low_Pi_phr1_phl1	AT2G29670	-1.89032824150421	Root	low_Pi	phr1_phl1
Root_low_Pi_phr1_phl1	AT2G30540	-0.432256186288736	Root	low_Pi	phr1_phl1
Root_low_Pi_phr1_phl1	AT2G30550	-0.5527033388291	Root	low_Pi	phr1_phl1
Root_low_Pi_phr1_phl1	AT2G32830	-0.119341889120247	Root	low_Pi	phr1_phl1
Root_low_Pi_phr1_phl1	AT2G34810	1.92108567608167	Root	low_Pi	phr1_phl1
Root_low_Pi_phr1_phl1	AT2G36970	-1.2918208764723	Root	low_Pi	phr1_phl1
Root_low_Pi_phr1_phl1	AT2G37890	-0.947448946448487	Root	low_Pi	phr1_phl1
Root_low_Pi_phr1_phl1	AT2G37980	-0.180130164477904	Root	low_Pi	phr1_phl1
Root_low_Pi_phr1_phl1	AT2G38740	-0.0654244891673586	Root	low_Pi	phr1_phl1
Root_low_Pi_phr1_phl1	AT2G38940	0.645756829987447	Root	low_Pi	phr1_phl1
Root_low_Pi_phr1_phl1	AT2G40710	-0.159898114649927	Root	low_Pi	phr1_phl1
Root_low_Pi_phr1_phl1	AT2G40750	0.617771339204915	Root	low_Pi	phr1_phl1
Root_low_Pi_phr1_phl1	AT2G41070	-1.09213709071826	Root	low_Pi	phr1_phl1
Root_low_Pi_phr1_phl1	AT2G42690	0.392059221925279	Root	low_Pi	phr1_phl1
Root_low_Pi_phr1_phl1	AT2G43535	1.00663750201588	Root	low_Pi	phr1_phl1
Root_low_Pi_phr1_phl1	AT2G44260	0.59145448532453	Root	low_Pi	phr1_phl1
Root_low_Pi_phr1_phl1	AT2G45130	-0.854165649242605	Root	low_Pi	phr1_phl1
Root_low_Pi_phr1_phl1	AT2G47130	-0.372866526061865	Root	low_Pi	phr1_phl1
Root_low_Pi_phr1_phl1	AT3G01830	0.37093182520301	Root	low_Pi	phr1_phl1
Root_low_Pi_phr1_phl1	AT3G02040	1.28238651398398	Root	low_Pi	phr1_phl1
Root_low_Pi_phr1_phl1	AT3G02870	0.870491374438398	Root	low_Pi	phr1_phl1
Root_low_Pi_phr1_phl1	AT3G02980	-2.06485831615969	Root	low_Pi	phr1_phl1
Root_low_Pi_phr1_phl1	AT3G03310	0.473736237700655	Root	low_Pi	phr1_phl1
Root_low_Pi_phr1_phl1	AT3G03790	-0.261636933543585	Root	low_Pi	phr1_phl1
Root_low_Pi_phr1_phl1	AT3G04350	-0.0882266174804445	Root	low_Pi	phr1_phl1
Root_low_Pi_phr1_phl1	AT3G04530	-0.819498581280984	Root	low_Pi	phr1_phl1
Root_low_Pi_phr1_phl1	AT3G05630	-0.928805204829188	Root	low_Pi	phr1_phl1
Root_low_Pi_phr1_phl1	AT3G05690	-0.719031867759166	Root	low_Pi	phr1_phl1
Root_low_Pi_phr1_phl1	AT3G07350	0.880475002694272	Root	low_Pi	phr1_phl1
Root_low_Pi_phr1_phl1	AT3G08720	0.502984466876192	Root	low_Pi	phr1_phl1
Root_low_Pi_phr1_phl1	AT3G10420	0.338339924539537	Root	low_Pi	phr1_phl1
Root_low_Pi_phr1_phl1	AT3G11230	0.832807646433583	Root	low_Pi	phr1_phl1
Root_low_Pi_phr1_phl1	AT3G11670	-0.944080855615248	Root	low_Pi	phr1_phl1
Root_low_Pi_phr1_phl1	AT3G12350	-0.186380904578604	Root	low_Pi	phr1_phl1
Root_low_Pi_phr1_phl1	AT3G12500	-0.751484401033756	Root	low_Pi	phr1_phl1
Root_low_Pi_phr1_phl1	AT3G13110	0.919344113324162	Root	low_Pi	phr1_phl1
Root_low_Pi_phr1_phl1	AT3G14940	-0.335461485800199	Root	low_Pi	phr1_phl1
Root_low_Pi_phr1_phl1	AT3G15990	0.0440429372321527	Root	low_Pi	phr1_phl1
Root_low_Pi_phr1_phl1	AT3G17790	-0.11023893481484	Root	low_Pi	phr1_phl1
Root_low_Pi_phr1_phl1	AT3G18080	1.28075476536039	Root	low_Pi	phr1_phl1
Root_low_Pi_phr1_phl1	AT3G19970	-0.248070035049838	Root	low_Pi	phr1_phl1
Root_low_Pi_phr1_phl1	AT3G20660	0.0729358289717759	Root	low_Pi	phr1_phl1
Root_low_Pi_phr1_phl1	AT3G21560	-1.45145776146013	Root	low_Pi	phr1_phl1
Root_low_Pi_phr1_phl1	AT3G23870	1.15345782975232	Root	low_Pi	phr1_phl1
Root_low_Pi_phr1_phl1	AT3G25790	0.806969743035378	Root	low_Pi	phr1_phl1
Root_low_Pi_phr1_phl1	AT3G27190	-0.0485905367139796	Root	low_Pi	phr1_phl1
Root_low_Pi_phr1_phl1	AT3G43110	0.986729389643153	Root	low_Pi	phr1_phl1
Root_low_Pi_phr1_phl1	AT3G44510	0.0236366945295717	Root	low_Pi	phr1_phl1
Root_low_Pi_phr1_phl1	AT3G47420	0.0346765527487499	Root	low_Pi	phr1_phl1
Root_low_Pi_phr1_phl1	AT3G48850	-1.25436471922872	Root	low_Pi	phr1_phl1
Root_low_Pi_phr1_phl1	AT3G49350	0.125068331063989	Root	low_Pi	phr1_phl1
Root_low_Pi_phr1_phl1	AT3G50350	-0.663896741060097	Root	low_Pi	phr1_phl1
Root_low_Pi_phr1_phl1	AT3G51860	0.0572738229048899	Root	low_Pi	phr1_phl1
Root_low_Pi_phr1_phl1	AT3G52190	-0.537814945998009	Root	low_Pi	phr1_phl1
Root_low_Pi_phr1_phl1	AT3G52720	0.673448034241706	Root	low_Pi	phr1_phl1
Root_low_Pi_phr1_phl1	AT3G52820	0.317556022099253	Root	low_Pi	phr1_phl1
Root_low_Pi_phr1_phl1	AT3G53620	0.230396085345001	Root	low_Pi	phr1_phl1
Root_low_Pi_phr1_phl1	AT3G56040	-0.39321898659996	Root	low_Pi	phr1_phl1
Root_low_Pi_phr1_phl1	AT3G59140	0.256767136503971	Root	low_Pi	phr1_phl1
Root_low_Pi_phr1_phl1	AT3G61410	-0.679947564889867	Root	low_Pi	phr1_phl1
Root_low_Pi_phr1_phl1	AT4G00500	1.59133325168648	Root	low_Pi	phr1_phl1
Root_low_Pi_phr1_phl1	AT4G00550	-0.351568672652967	Root	low_Pi	phr1_phl1
Root_low_Pi_phr1_phl1	AT4G01480	-0.863950099159113	Root	low_Pi	phr1_phl1
Root_low_Pi_phr1_phl1	AT4G03960	0.702242750576892	Root	low_Pi	phr1_phl1
Root_low_Pi_phr1_phl1	AT4G11600	-0.510709776638052	Root	low_Pi	phr1_phl1
Root_low_Pi_phr1_phl1	AT4G13000	-0.232555327429485	Root	low_Pi	phr1_phl1
Root_low_Pi_phr1_phl1	AT4G13700	-0.484963676970957	Root	low_Pi	phr1_phl1
Root_low_Pi_phr1_phl1	AT4G15740	-0.0568107461454786	Root	low_Pi	phr1_phl1
Root_low_Pi_phr1_phl1	AT4G17030	-0.132927597051136	Root	low_Pi	phr1_phl1
Root_low_Pi_phr1_phl1	AT4G17615	0.414442260237821	Root	low_Pi	phr1_phl1
Root_low_Pi_phr1_phl1	AT4G17790	0.997106679263458	Root	low_Pi	phr1_phl1
Root_low_Pi_phr1_phl1	AT4G18700	-0.00917807257251499	Root	low_Pi	phr1_phl1
Root_low_Pi_phr1_phl1	AT4G19810	0.239966432264388	Root	low_Pi	phr1_phl1
Root_low_Pi_phr1_phl1	AT4G21470	-0.54600933911381	Root	low_Pi	phr1_phl1
Root_low_Pi_phr1_phl1	AT4G23000	0.0963647098035089	Root	low_Pi	phr1_phl1
Root_low_Pi_phr1_phl1	AT4G24890	-0.182613421867587	Root	low_Pi	phr1_phl1
Root_low_Pi_phr1_phl1	AT4G25160	0.869536747496804	Root	low_Pi	phr1_phl1
Root_low_Pi_phr1_phl1	AT4G26620	0.15442109257887	Root	low_Pi	phr1_phl1
Root_low_Pi_phr1_phl1	AT4G28260	1.6659928727461	Root	low_Pi	phr1_phl1
Root_low_Pi_phr1_phl1	AT4G31240	0.549586794217162	Root	low_Pi	phr1_phl1
Root_low_Pi_phr1_phl1	AT4G33030	0.305603837568798	Root	low_Pi	phr1_phl1
Root_low_Pi_phr1_phl1	AT4G33770	0.881851839723448	Root	low_Pi	phr1_phl1
Root_low_Pi_phr1_phl1	AT4G34200	-1.13656941439081	Root	low_Pi	phr1_phl1
Root_low_Pi_phr1_phl1	AT4G35750	0.723037824801506	Root	low_Pi	phr1_phl1
Root_low_Pi_phr1_phl1	AT4G36350	-0.516038468537787	Root	low_Pi	phr1_phl1
Root_low_Pi_phr1_phl1	AT4G38320	0.535349131854188	Root	low_Pi	phr1_phl1
Root_low_Pi_phr1_phl1	AT5G01220	0.07173906887501	Root	low_Pi	phr1_phl1
Root_low_Pi_phr1_phl1	AT5G01820	-1.28311436792198	Root	low_Pi	phr1_phl1
Root_low_Pi_phr1_phl1	AT5G02200	-0.0527354841195928	Root	low_Pi	phr1_phl1
Root_low_Pi_phr1_phl1	AT5G06300	-0.307013013834312	Root	low_Pi	phr1_phl1
Root_low_Pi_phr1_phl1	AT5G08030	-0.27735009811262	Root	low_Pi	phr1_phl1
Root_low_Pi_phr1_phl1	AT5G08380	-0.453154276386928	Root	low_Pi	phr1_phl1
Root_low_Pi_phr1_phl1	AT5G09470	-0.40896316822741	Root	low_Pi	phr1_phl1
Root_low_Pi_phr1_phl1	AT5G09570	-0.861800294173543	Root	low_Pi	phr1_phl1
Root_low_Pi_phr1_phl1	AT5G10740	-0.245022964313027	Root	low_Pi	phr1_phl1
Root_low_Pi_phr1_phl1	AT5G13820	-0.229197158112786	Root	low_Pi	phr1_phl1
Root_low_Pi_phr1_phl1	AT5G19430	-0.0913643239644807	Root	low_Pi	phr1_phl1
Root_low_Pi_phr1_phl1	AT5G20150	0.843590176577753	Root	low_Pi	phr1_phl1
Root_low_Pi_phr1_phl1	AT5G20400	-0.214892133312478	Root	low_Pi	phr1_phl1
Root_low_Pi_phr1_phl1	AT5G20410	-1.57463218908811	Root	low_Pi	phr1_phl1
Root_low_Pi_phr1_phl1	AT5G20790	0.5448983899037	Root	low_Pi	phr1_phl1
Root_low_Pi_phr1_phl1	AT5G24600	0.0118709483402937	Root	low_Pi	phr1_phl1
Root_low_Pi_phr1_phl1	AT5G26340	-0.393499699767287	Root	low_Pi	phr1_phl1
Root_low_Pi_phr1_phl1	AT5G36940	0.356143533900964	Root	low_Pi	phr1_phl1
Root_low_Pi_phr1_phl1	AT5G38710	-0.221742376868621	Root	low_Pi	phr1_phl1
Root_low_Pi_phr1_phl1	AT5G39720	0.74697317407457	Root	low_Pi	phr1_phl1
Root_low_Pi_phr1_phl1	AT5G40690	1.14226323166606	Root	low_Pi	phr1_phl1
Root_low_Pi_phr1_phl1	AT5G41080	0.757794884994272	Root	low_Pi	phr1_phl1
Root_low_Pi_phr1_phl1	AT5G42800	1.31505064019463	Root	low_Pi	phr1_phl1
Root_low_Pi_phr1_phl1	AT5G43150	0.493485994301084	Root	low_Pi	phr1_phl1
Root_low_Pi_phr1_phl1	AT5G43360	-0.729244756579989	Root	low_Pi	phr1_phl1
Root_low_Pi_phr1_phl1	AT5G43370	0.0687468562280066	Root	low_Pi	phr1_phl1
Root_low_Pi_phr1_phl1	AT5G47740	-0.38027316464662	Root	low_Pi	phr1_phl1
Root_low_Pi_phr1_phl1	AT5G51050	0.323877736295735	Root	low_Pi	phr1_phl1
Root_low_Pi_phr1_phl1	AT5G53420	0.061073448400942	Root	low_Pi	phr1_phl1
Root_low_Pi_phr1_phl1	AT5G57610	-1.24477411425305	Root	low_Pi	phr1_phl1
Root_low_Pi_phr1_phl1	AT5G61510	-0.38668819759853	Root	low_Pi	phr1_phl1
Root_low_Pi_phr1_phl1	AT5G61550	-0.344962567036955	Root	low_Pi	phr1_phl1
Root_low_Pi_phr1_phl1	AT5G63130	0.443281734220506	Root	low_Pi	phr1_phl1
Root_low_Pi_phr1_phl1	AT5G63680	-0.384995926593029	Root	low_Pi	phr1_phl1
Root_low_Pi_phr1_phl1	AT5G64000	0.653693614151759	Root	low_Pi	phr1_phl1
Root_low_Pi_phr1_phl1	AT5G67080	0.247083264404067	Root	low_Pi	phr1_phl1
