# Supplementary material for: The effects of soil phosphorus content on plant microbiota are driven by the plant phosphate starvation response
Source: PLoS Biol. 2019 Nov 13;17(11):e3000534. doi: 10.1371/journal.pbio.3000534 (PMC6876890; doi:10.1371/journal.pbio.3000534)
Supplement: S1 Data — (ZIP) [file pbio.3000534.s023.zip › data_figures/data_Fig1C.csv]

Phosphate	variable	value
low	Regulon	-0.682605122257886
low	Regulon	-0.316227766016839
low	Regulon	0.111541472488735
low	Regulon	0.832554739570894
low	Regulon	0.285591154691793
low	Regulon	-0.537242410477247
low	Regulon	0.385458247835935
low	Regulon	0.266147598795544
low	Regulon	0.307399687424778
low	Regulon	-0.0364459628404133
low	Regulon	-0.493139284571718
low	Regulon	-0.630617859821063
low	Regulon	-0.0269840811925297
low	Regulon	-0.0697140067662147
low	Regulon	0.0707989715517502
low	Regulon	-0.333234870908511
low	Regulon	0.66403092254071
low	Regulon	0.856528482646354
low	Regulon	-0.318349171304762
low	Regulon	0.442003656917398
low	Regulon	-0.239733360001841
low	Regulon	0.319331808463287
low	Regulon	0.0154283864209801
low	Regulon	-0.493689317340537
low	Regulon	0.351789303536574
low	Regulon	0.28192713322491
low	Regulon	-0.0344320728794971
low	Regulon	-0.376141896578636
low	Regulon	-0.609366899070804
low	Regulon	-0.93662336472324
low	Regulon	-0.782878926964907
low	Regulon	-0.222445015912142
low	Regulon	0.840705051862896
low	Regulon	1.01646830260896
low	Regulon	-0.521002837613792
low	Regulon	-0.0183373407802028
low	Regulon	0.287485173168805
low	Regulon	0.311120741294964
low	Regulon	0.16346850478663
low	Regulon	-0.229321685769581
low	Regulon	0.462258110869663
low	Regulon	0.228343603145631
low	Regulon	1.16270473735703
low	Regulon	0.495989919846258
low	Regulon	-0.184735519346051
low	Regulon	0.220788933774592
low	Regulon	0.337866699073212
low	Regulon	0.608557185042106
low	Regulon	0.545347186738813
low	Regulon	1.24662100814491
low	Regulon	-0.0673122353226085
low	Regulon	-0.405113754112756
low	Regulon	0.600911800541306
low	Regulon	1.11470091623826
low	Regulon	0.283152145328952
low	Regulon	0.838337753988538
low	Regulon	-0.64521336988783
low	Regulon	0.323441248178593
low	Regulon	-0.242792378253461
low	Regulon	-0.351827579177775
low	Regulon	0.628077492302615
low	Regulon	0.501390594435702
low	Regulon	0.692205916305883
low	Regulon	0.162489991957906
low	Regulon	0.769211527781489
low	Regulon	0.355439306419208
low	Regulon	0.265069442776367
low	Regulon	0.634960180869829
low	Regulon	-0.665705145868572
low	Regulon	0.291072491764221
low	Regulon	-0.4266906183832
low	Regulon	0.266284132742413
low	Regulon	-0.401056740440504
low	Regulon	0.988868067873108
low	Regulon	-0.69896484795529
low	Regulon	0.490702317759776
low	Regulon	0.665013916573048
low	Regulon	-0.45645120273873
low	Regulon	-0.699962641872014
low	Regulon	-0.426427844486574
low	Regulon	-0.0891893351211871
low	Regulon	0.0477982075745883
low	Regulon	0.946748552031319
low	Regulon	0.654071152840691
low	Regulon	-0.389419037607103
low	Regulon	-0.155850617146195
low	Regulon	-0.336937237042554
low	Regulon	0.384676502273096
low	Regulon	0.507307402188734
low	Regulon	0.794119363917303
low	Regulon	1.18540679999006
low	Regulon	0.623242639928644
low	Regulon	0.365199620772213
low	Regulon	0.834316091157029
low	Regulon	0.25749277430257
low	Regulon	-0.144322034787571
low	Regulon	0.970339127894765
low	Regulon	0.470469044197208
low	Regulon	0.637897117579221
low	Regulon	0.732077658837156
low	Regulon	0.379696457154167
low	Regulon	0.271198545604056
low	Regulon	0.111336667435695
low	Regulon	-0.884465464687014
low	Regulon	0.552402292662019
low	Regulon	0.922903346747487
low	Regulon	0.382961020954414
low	Regulon	-0.729342235553614
low	Regulon	0.392851556395982
low	Regulon	0.814717530115398
low	Regulon	-0.713674458595332
low	Regulon	0.215454856047099
low	Regulon	0.658505473356522
low	Regulon	0.832581736949628
low	Regulon	0.291674734044129
low	Regulon	0.516121357117459
low	Regulon	0.324186886003012
low	Regulon	0.880765597621963
low	Regulon	-0.165019554303505
low	Regulon	0.495890885081652
low	Regulon	-0.256795552079448
low	Regulon	1.01111031992379
low	Regulon	0.604670108909125
low	Regulon	0.946958098594659
low	Regulon	0.507749407431193
low	Regulon	0.0692049555900274
low	Regulon	0.361221962475132
low	Regulon	0.0106796443643759
low	Regulon	-0.247504286261119
low	Regulon	-0.458220930079778
low	Regulon	0.38475422402664
low	Regulon	0.862953020973415
low	Regulon	0.381866600699751
low	Regulon	0.333403043506603
low	Regulon	0.409255547917665
low	Regulon	-0.519014051543944
low	Regulon	-0.576834038486149
low	Regulon	0.311296725663172
low	Regulon	0.466048349388175
low	Regulon	0.922503108759612
low	Regulon	0.526705274460826
low	Regulon	-0.087867538928185
low	Regulon	0.702958870774938
low	Regulon	-0.190341834134137
low	Regulon	0.630492570582698
low	Regulon	0.449078039364398
low	Regulon	0.570980139093247
low	Regulon	0.055701286286189
low	Regulon	-0.474338759169718
low	Regulon	-0.610705982403463
low	Regulon	0.661247012843413
low	Regulon	-0.440031978234933
low	Regulon	-0.516652586832885
low	Regulon	-0.00376824507012326
low	Regulon	0.341557028303195
low	Regulon	0.103224870878499
low	Regulon	-0.316227766016839
low	Regulon	0.164763886407733
low	Regulon	0.946334730151926
low	Regulon	0.321859640597513
low	Regulon	-0.316227766016837
low	Regulon	0.401089997329324
low	Regulon	1.01357865685865
low	Regulon	0.729884783446973
low	Regulon	0.249437660348624
low	Regulon	0.958621163193449
low	Regulon	1.16847977388338
low	Regulon	0.852038768997316
low	Regulon	-0.114570626217199
low	Regulon	0.65433498495714
low	Regulon	-0.535191009676382
low	Regulon	0.125770986833239
low	Regulon	0.650282310841625
low	Regulon	0.24746776677211
low	Regulon	-0.714129642541188
low	Regulon	-0.295151040116679
low	Regulon	0.944535604134705
low	Regulon	0.897468667347739
low	Regulon	-0.156622673249174
low	Regulon	-0.240304128412024
low	Regulon	-0.112292094987545
low	Regulon	-0.221857010695658
low	Regulon	0.00335730640917283
low	Regulon	-0.547350052270872
low	Regulon	0.829848744432135
low	Regulon	0.440126679303383
low	Regulon	0.954564880194056
medium	Regulon	-0.189128371665296
medium	Regulon	-0.316227766016839
medium	Regulon	-0.355932574287615
medium	Regulon	-1.13355315772214
medium	Regulon	0.020918070775099
medium	Regulon	-0.182846980401635
medium	Regulon	-0.980800304844283
medium	Regulon	0.398673855405685
medium	Regulon	0.647697779922382
medium	Regulon	0.0879899520893827
medium	Regulon	1.0222028830273
medium	Regulon	0.374931511471141
medium	Regulon	-0.0147304922651909
medium	Regulon	-0.608650210831618
medium	Regulon	0.161664441463328
medium	Regulon	-0.552024019343249
medium	Regulon	-0.710472197199664
medium	Regulon	-0.469748427423486
medium	Regulon	-0.0673777738722577
medium	Regulon	0.106372691305379
medium	Regulon	0.513896045540248
medium	Regulon	-1.10846780408828
medium	Regulon	0.430157422066403
medium	Regulon	1.07382620339617
medium	Regulon	0.2841091720281
medium	Regulon	-0.485993681397507
medium	Regulon	0.287537965564823
medium	Regulon	0.519756456524531
medium	Regulon	0.192522932427505
medium	Regulon	0.67689971742925
medium	Regulon	0.165495742945631
medium	Regulon	-0.117632855607846
medium	Regulon	-1.08303415287931
medium	Regulon	-0.64835771655914
medium	Regulon	0.610882635369315
medium	Regulon	-0.709472089593744
medium	Regulon	-0.122644088755092
medium	Regulon	-0.679454638671571
medium	Regulon	0.997599492126624
medium	Regulon	0.754861488328711
medium	Regulon	-0.109219429808662
medium	Regulon	0.26456619421557
medium	Regulon	-0.0907819581963505
medium	Regulon	0.52454360123192
medium	Regulon	1.47542286114097
medium	Regulon	-0.0627004972972536
medium	Regulon	-0.221840398900951
medium	Regulon	0.359509217413877
medium	Regulon	-0.391327763290078
medium	Regulon	-0.93468328929309
medium	Regulon	-0.430648232730299
medium	Regulon	0.51013847438484
medium	Regulon	0.24532755975544
medium	Regulon	-0.964879282624484
medium	Regulon	-0.262541212718924
medium	Regulon	0.00592348814381697
medium	Regulon	0.759711517257997
medium	Regulon	-0.666429126835532
medium	Regulon	1.12917534374073
medium	Regulon	0.693146315937241
medium	Regulon	0.207621547681022
medium	Regulon	0.592372567454455
medium	Regulon	-0.680216668020338
medium	Regulon	0.288874480428093
medium	Regulon	-0.985185460182343
medium	Regulon	0.231301962220058
medium	Regulon	-0.7007728522962
medium	Regulon	-0.991069179272423
medium	Regulon	1.07718420394325
medium	Regulon	-0.0394171148860443
medium	Regulon	0.302625528823688
medium	Regulon	-0.0321972577591368
medium	Regulon	0.40271069250104
medium	Regulon	-0.0133695923144939
medium	Regulon	-0.0582447292379477
medium	Regulon	-0.500723987630698
medium	Regulon	-0.458957878675708
medium	Regulon	0.357740666460308
medium	Regulon	1.44355990186624
medium	Regulon	0.81521126489563
medium	Regulon	0.678908041724873
medium	Regulon	0.834664709656832
medium	Regulon	-0.135945387947332
medium	Regulon	0.0965214976491631
medium	Regulon	1.28213619257575
medium	Regulon	-0.308491835534217
medium	Regulon	0.658175073804617
medium	Regulon	-0.223622976157758
medium	Regulon	-0.122021604635981
medium	Regulon	-0.762479670766294
medium	Regulon	-0.156978297841658
medium	Regulon	-0.291882399784815
medium	Regulon	0.675192194411262
medium	Regulon	0.414178978798732
medium	Regulon	-0.175651700887552
medium	Regulon	0.257568820138376
medium	Regulon	-0.97517183851335
medium	Regulon	0.471817468360553
medium	Regulon	-0.83685386419077
medium	Regulon	-0.0699821457350471
medium	Regulon	-0.546737948292585
medium	Regulon	0.226355481739198
medium	Regulon	0.645547083145397
medium	Regulon	1.0523340786644
medium	Regulon	-0.101832378561009
medium	Regulon	-0.468979572030362
medium	Regulon	-1.07309418643254
medium	Regulon	-0.146916858986149
medium	Regulon	-0.668143014122695
medium	Regulon	-0.641849403744144
medium	Regulon	1.23857041576602
medium	Regulon	-0.359240482130982
medium	Regulon	0.129942905007471
medium	Regulon	-0.54685555213315
medium	Regulon	0.427554299875822
medium	Regulon	-0.150027256177994
medium	Regulon	0.164450482772165
medium	Regulon	-0.172230070475044
medium	Regulon	1.11513686606378
medium	Regulon	0.0947537019299736
medium	Regulon	0.0978705868688827
medium	Regulon	-0.255854665499896
medium	Regulon	-0.535216717728195
medium	Regulon	-0.564665977694163
medium	Regulon	0.36844559812448
medium	Regulon	0.796487849332194
medium	Regulon	-0.440583912854527
medium	Regulon	0.87985438776313
medium	Regulon	0.871497311050139
medium	Regulon	1.06807473058059
medium	Regulon	-0.472006076176713
medium	Regulon	-0.858744418968014
medium	Regulon	-0.65892773857504
medium	Regulon	0.0845428584153888
medium	Regulon	0.00691227750496831
medium	Regulon	0.395435377956623
medium	Regulon	-0.225708359214455
medium	Regulon	0.810006547819325
medium	Regulon	0.00808376415287676
medium	Regulon	-0.616050270370666
medium	Regulon	-0.676238007240161
medium	Regulon	0.6780030224419
medium	Regulon	-0.37280469196555
medium	Regulon	0.380439499546598
medium	Regulon	0.200584145024474
medium	Regulon	0.268985776633687
medium	Regulon	0.0325425095954194
medium	Regulon	0.543020161022909
medium	Regulon	0.715210536174678
medium	Regulon	-0.411041559333633
medium	Regulon	-0.549555874496814
medium	Regulon	0.246648796373001
medium	Regulon	-0.177950060928731
medium	Regulon	0.0210853125010251
medium	Regulon	-0.474032247338349
medium	Regulon	1.04466842323163
medium	Regulon	-0.316227766016839
medium	Regulon	-0.820808224058599
medium	Regulon	-0.668316543298525
medium	Regulon	0.0147222849492458
medium	Regulon	1.26491106406735
medium	Regulon	-0.197243972009535
medium	Regulon	-0.259638469310252
medium	Regulon	0.157329977830278
medium	Regulon	-0.491243155995955
medium	Regulon	-0.587117956239255
medium	Regulon	-0.819984523287367
medium	Regulon	-0.574200157802403
medium	Regulon	-0.277587127160069
medium	Regulon	-0.775335542678057
medium	Regulon	1.33931770924051
medium	Regulon	-0.523203571478186
medium	Regulon	-0.373808472935045
medium	Regulon	0.809265415359936
medium	Regulon	0.180744754205862
medium	Regulon	0.835492966212775
medium	Regulon	-0.265324287712135
medium	Regulon	-0.895971817519403
medium	Regulon	-0.280721723110344
medium	Regulon	-0.389972637106292
medium	Regulon	0.475439330886775
medium	Regulon	1.22450058883754
medium	Regulon	0.125876543141073
medium	Regulon	0.836711524923494
medium	Regulon	0.373311425493381
medium	Regulon	0.0641081663166114
medium	Regulon	0.141073016235837
high	Regulon	0.983272407473866
high	Regulon	-0.316227766016839
high	Regulon	0.441259714558802
high	Regulon	0.257525437143629
high	Regulon	-0.00865043602284616
high	Regulon	0.799647577116901
high	Regulon	-0.0671353579044233
high	Regulon	-0.0224627181283094
high	Regulon	-0.286338990699506
high	Regulon	-0.299517077991893
high	Regulon	-0.228890763481292
high	Regulon	0.513621564512289
high	Regulon	0.408444640265615
high	Regulon	0.363439390278513
high	Regulon	-0.536638805377859
high	Regulon	1.17859450879307
high	Regulon	0.415291778137074
high	Regulon	0.100596168875655
high	Regulon	0.204231146770922
high	Regulon	-0.0262940547467649
high	Regulon	0.179714011679473
high	Regulon	0.792447460349191
high	Regulon	-0.123710955784548
high	Regulon	-0.394377009093075
high	Regulon	0.311000952644024
high	Regulon	0.255826983769059
high	Regulon	-0.241158727427548
high	Regulon	-7.2117735498913e-05
high	Regulon	0.19745624178506
high	Regulon	0.316587500988994
high	Regulon	0.235079961115752
high	Regulon	0.661386225844613
high	Regulon	-0.0764057402100238
high	Regulon	0.0453717100697193
high	Regulon	0.637168246310803
high	Regulon	0.638272016425457
high	Regulon	-0.612011832396709
high	Regulon	0.336921681845561
high	Regulon	-0.564169210068356
high	Regulon	-0.249804079725833
high	Regulon	-0.07051188276908
high	Regulon	-0.29791560356295
high	Regulon	-0.462413903613516
high	Regulon	-0.189576443454443
high	Regulon	-0.496020806432488
high	Regulon	0.0617751158338894
high	Regulon	0.277996855436118
high	Regulon	-0.987400133451902
high	Regulon	-0.0205792827079217
high	Regulon	-0.432216283070576
high	Regulon	0.759340398101358
high	Regulon	-0.313337019092424
high	Regulon	-0.159327656521194
high	Regulon	-0.491638610883897
high	Regulon	0.154303338378893
high	Regulon	-0.352571764327092
high	Regulon	0.10536540185723
high	Regulon	0.424512321609295
high	Regulon	-0.320502700685254
high	Regulon	-0.331717587596432
high	Regulon	-0.38685139225857
high	Regulon	-0.624971790180439
high	Regulon	-0.448448549071104
high	Regulon	-0.361178762957776
high	Regulon	-0.402859205838665
high	Regulon	-0.720041647903832
high	Regulon	0.69851089147299
high	Regulon	-0.342491387641516
high	Regulon	-0.0956147556669612
high	Regulon	-0.352963249068132
high	Regulon	0.273676461476443
high	Regulon	0.220059867784072
high	Regulon	0.492199566580726
high	Regulon	-0.614618450563924
high	Regulon	0.691339279396627
high	Regulon	-0.101433140005336
high	Regulon	0.00140151335495331
high	Regulon	-0.212656675441761
high	Regulon	0.109128150796167
high	Regulon	-0.561612785008205
high	Regulon	-0.165867506848273
high	Regulon	-0.0221066027974813
high	Regulon	-0.580329523146255
high	Regulon	-0.706783632777253
high	Regulon	-0.466329002556439
high	Regulon	1.06016208111892
high	Regulon	0.128964080122496
high	Regulon	-0.348254082490332
high	Regulon	-0.257588615250123
high	Regulon	0.253085518153593
high	Regulon	-0.734741895925495
high	Regulon	0.405837054428115
high	Regulon	-1.04451111280283
high	Regulon	-0.410623920436001
high	Regulon	0.630077620023943
high	Regulon	0.640735863842083
high	Regulon	0.0740981558189147
high	Regulon	-0.699073062786202
high	Regulon	-0.29089342194447
high	Regulon	-1.23697100577599
high	Regulon	0.317192025388957
high	Regulon	-0.071298042343153
high	Regulon	-0.152096831347868
high	Regulon	-0.243872221494564
high	Regulon	0.508661083163027
high	Regulon	-0.716568165486592
high	Regulon	-0.163085731179049
high	Regulon	1.09057277265284
high	Regulon	-0.0393219170650747
high	Regulon	-0.0701665779921451
high	Regulon	-0.0312332625957397
high	Regulon	0.848881818834236
high	Regulon	-0.580157642835415
high	Regulon	-0.262793078469634
high	Regulon	0.178457215345385
high	Regulon	-0.386304050542852
high	Regulon	0.331707586512386
high	Regulon	-0.186803744204412
high	Regulon	-0.287631045062719
high	Regulon	-0.544591046017533
high	Regulon	-0.539947647986732
high	Regulon	-0.260611371564376
high	Regulon	0.355300031497434
high	Regulon	0.171013525012403
high	Regulon	-0.415818920757832
high	Regulon	-0.180623698616048
high	Regulon	0.614647846317711
high	Regulon	-0.22137471444738
high	Regulon	0.0631086059461777
high	Regulon	-0.098234220716699
high	Regulon	-0.472006076176713
high	Regulon	-0.0762300684076451
high	Regulon	0.382348762250413
high	Regulon	0.708554303579844
high	Regulon	0.00283034404446821
high	Regulon	0.139813119162529
high	Regulon	0.327392231641125
high	Regulon	-0.5176386293939
high	Regulon	0.0683008710767529
high	Regulon	-0.422213357842245
high	Regulon	0.21414295564293
high	Regulon	-0.562493692132419
high	Regulon	-0.584020220426396
high	Regulon	0.62953813625608
high	Regulon	-0.211548597799715
high	Regulon	-0.582131357841897
high	Regulon	-0.830299805108967
high	Regulon	-0.199834192992129
high	Regulon	-0.474338759169718
high	Regulon	0.463663549343764
high	Regulon	0.194292305417084
high	Regulon	0.304161555566176
high	Regulon	1.11360483222426
high	Regulon	0.652490630411008
high	Regulon	0.290485968147933
high	Regulon	-0.498854324931062
high	Regulon	0.737864787372621
high	Regulon	-0.0185801312033695
high	Regulon	0.170135876733213
high	Regulon	-0.266580125582363
high	Regulon	-0.316227766016837
high	Regulon	-0.234837996793018
high	Regulon	-0.704496381430649
high	Regulon	-0.426625068304519
high	Regulon	0.221652345373102
high	Regulon	-0.175797221541113
high	Regulon	-0.442756518190881
high	Regulon	-0.754758525139535
high	Regulon	0.682188010448505
high	Regulon	-0.274873004025437
high	Regulon	-0.218406049736291
high	Regulon	0.803914550643697
high	Regulon	-0.5683788412723
high	Regulon	-0.472186826207242
high	Regulon	0.742908356239062
high	Regulon	-0.217265305177279
high	Regulon	-0.529848746858821
high	Regulon	0.28494537121688
high	Regulon	0.887008795447736
high	Regulon	0.922847182355113
high	Regulon	0.265582751747414
high	Regulon	-0.427886353454208
high	Regulon	0.335445163756732
high	Regulon	0.545080258902334
high	Regulon	-0.858301861589481
high	Regulon	0.297177711272782
high	Regulon	-0.786462987803899
low_Pi	Regulon	-0.261872556158677
low_Pi	Regulon	1.26491106406735
low_Pi	Regulon	-0.473269206283699
low_Pi	Regulon	-0.501567107349646
low_Pi	Regulon	-0.436329148778522
low_Pi	Regulon	-0.210760769557853
low_Pi	Regulon	0.503315969947018
low_Pi	Regulon	-0.764201176406534
low_Pi	Regulon	-0.679288825010294
low_Pi	Regulon	0.415954609159069
low_Pi	Regulon	0.0608421890522135
low_Pi	Regulon	-0.199437068507982
low_Pi	Regulon	-0.557460346344434
low_Pi	Regulon	0.168062135563166
low_Pi	Regulon	0.537095309275831
low_Pi	Regulon	-0.716015437483583
low_Pi	Regulon	-0.908511853817011
low_Pi	Regulon	-0.965938549859525
low_Pi	Regulon	0.238554810673016
low_Pi	Regulon	-0.729937094561323
low_Pi	Regulon	-0.4238670230567
low_Pi	Regulon	-0.55920109913044
low_Pi	Regulon	-0.267733568021058
low_Pi	Regulon	0.258273286254241
low_Pi	Regulon	-1.278294556299
low_Pi	Regulon	-0.320637494093446
low_Pi	Regulon	0.125848234895748
low_Pi	Regulon	0.0445645649466709
low_Pi	Regulon	0.425343053501101
low_Pi	Regulon	0.253154078172118
low_Pi	Regulon	0.656202705828103
low_Pi	Regulon	-0.540778959290862
low_Pi	Regulon	-0.0634148145999997
low_Pi	Regulon	-0.944402302458874
low_Pi	Regulon	-0.785130748414831
low_Pi	Regulon	-0.22042992387414
low_Pi	Regulon	0.60943407759695
low_Pi	Regulon	-0.292608996039215
low_Pi	Regulon	-0.396548434204035
low_Pi	Regulon	-0.0361728400855847
low_Pi	Regulon	-0.478399912342211
low_Pi	Regulon	-0.16020819358959
low_Pi	Regulon	-0.959654292418924
low_Pi	Regulon	-0.984163815819637
low_Pi	Regulon	-0.454288372473166
low_Pi	Regulon	-0.361145577115468
low_Pi	Regulon	-0.701954932863047
low_Pi	Regulon	0.208755205200816
low_Pi	Regulon	-0.395824092756252
low_Pi	Regulon	-0.286923798318404
low_Pi	Regulon	-0.607394011437827
low_Pi	Regulon	0.567537685422927
low_Pi	Regulon	-0.907703775785609
low_Pi	Regulon	0.0302858245929389
low_Pi	Regulon	-0.393642012842842
low_Pi	Regulon	-0.734572472635983
low_Pi	Regulon	0.0500604347878975
low_Pi	Regulon	-0.4555012278463
low_Pi	Regulon	-0.284232725332656
low_Pi	Regulon	0.332171434224077
low_Pi	Regulon	-0.569460697747087
low_Pi	Regulon	-0.407000773837351
low_Pi	Regulon	0.314580617168171
low_Pi	Regulon	0.00915867607171406
low_Pi	Regulon	0.435656977268101
low_Pi	Regulon	0.315601550006875
low_Pi	Regulon	-0.744597649077836
low_Pi	Regulon	0.552365989429952
low_Pi	Regulon	0.0647956483600528
low_Pi	Regulon	0.13225325084191
low_Pi	Regulon	-0.0731042934635616
low_Pi	Regulon	-0.697318743030586
low_Pi	Regulon	-0.539424931711368
low_Pi	Regulon	-0.548004833649281
low_Pi	Regulon	0.069683082075944
low_Pi	Regulon	-0.0831797790009652
low_Pi	Regulon	-0.540665266216289
low_Pi	Regulon	0.645921150810427
low_Pi	Regulon	-0.557308165252478
low_Pi	Regulon	0.666849679346539
low_Pi	Regulon	-0.296322778770689
low_Pi	Regulon	-0.873202116822491
low_Pi	Regulon	-0.413683155380266
low_Pi	Regulon	-0.0174527777443214
low_Pi	Regulon	0.00148586766956121
low_Pi	Regulon	-1.04797536042487
low_Pi	Regulon	-0.346215338424528
low_Pi	Regulon	0.16898934648361
low_Pi	Regulon	-0.252556575771931
low_Pi	Regulon	-0.808327652340048
low_Pi	Regulon	-0.519019058255195
low_Pi	Regulon	-1.25173714175032
low_Pi	Regulon	0.343775043634667
low_Pi	Regulon	-1.04971723488027
low_Pi	Regulon	-1.15570389060222
low_Pi	Regulon	-1.00218956372014
low_Pi	Regulon	-0.591484087057168
low_Pi	Regulon	-0.128911440477051
low_Pi	Regulon	0.316348320738644
low_Pi	Regulon	0.827322166143288
low_Pi	Regulon	-0.498594775522101
low_Pi	Regulon	-0.526206236630557
low_Pi	Regulon	-0.584406837277136
low_Pi	Regulon	0.64017245060797
low_Pi	Regulon	-1.48976268517655
low_Pi	Regulon	0.159476800139022
low_Pi	Regulon	0.743281251769495
low_Pi	Regulon	-0.394928946662697
low_Pi	Regulon	0.137848555126332
low_Pi	Regulon	-0.474977024440742
low_Pi	Regulon	-0.121208833979414
low_Pi	Regulon	-1.23726453019102
low_Pi	Regulon	-0.247464650789131
low_Pi	Regulon	-0.307827435586845
low_Pi	Regulon	-1.1327522239601
low_Pi	Regulon	-0.0446987036839171
low_Pi	Regulon	-1.14829219154526
low_Pi	Regulon	-0.868712709651281
low_Pi	Regulon	-0.436160967014435
low_Pi	Regulon	-0.0217034605261461
low_Pi	Regulon	1.0972442132304
low_Pi	Regulon	-0.869893757039213
low_Pi	Regulon	-0.904738492881646
low_Pi	Regulon	-1.11229145771643
low_Pi	Regulon	-0.506341328134529
low_Pi	Regulon	-0.629359734793166
low_Pi	Regulon	-1.02322080033474
low_Pi	Regulon	-0.563811782638621
low_Pi	Regulon	-0.594903790577722
low_Pi	Regulon	-0.23339200438587
low_Pi	Regulon	0.602883854401822
low_Pi	Regulon	-0.321340009880639
low_Pi	Regulon	-0.487395305850204
low_Pi	Regulon	-1.64747887904506
low_Pi	Regulon	-0.625041115448163
low_Pi	Regulon	0.173366020615501
low_Pi	Regulon	0.599871069481994
low_Pi	Regulon	-0.500493692223228
low_Pi	Regulon	-0.809607594850266
low_Pi	Regulon	-0.134384356005383
low_Pi	Regulon	-0.435034337915474
low_Pi	Regulon	0.297538824149002
low_Pi	Regulon	0.194396716442755
low_Pi	Regulon	-1.03923395272951
low_Pi	Regulon	-0.829000104198943
low_Pi	Regulon	-0.069405798917438
low_Pi	Regulon	0.35643698942815
low_Pi	Regulon	-0.326820800964005
low_Pi	Regulon	0.707805741334481
low_Pi	Regulon	0.631605208923181
low_Pi	Regulon	-0.733753102893928
low_Pi	Regulon	-0.0428431623698592
low_Pi	Regulon	-0.717478307158331
low_Pi	Regulon	-0.99416889051235
low_Pi	Regulon	-0.474032247338349
low_Pi	Regulon	-0.451224242152789
low_Pi	Regulon	-0.316227766016839
low_Pi	Regulon	0.601532591252053
low_Pi	Regulon	-1.00638936702918
low_Pi	Regulon	-0.097641557471979
low_Pi	Regulon	-0.316227766016837
low_Pi	Regulon	-0.0521340287949215
low_Pi	Regulon	-0.203984943831742
low_Pi	Regulon	-0.612219550543956
low_Pi	Regulon	-0.215391852586635
low_Pi	Regulon	-0.587117956239255
low_Pi	Regulon	-0.268600360251375
low_Pi	Regulon	0.428279792015732
low_Pi	Regulon	-0.573838949186887
low_Pi	Regulon	0.206142571280504
low_Pi	Regulon	-0.208922120121503
low_Pi	Regulon	-0.871324734737218
low_Pi	Regulon	0.250953268581056
low_Pi	Regulon	-0.472186826207242
low_Pi	Regulon	-0.223912824752677
low_Pi	Regulon	-0.0668684482718327
low_Pi	Regulon	-0.356705998201694
low_Pi	Regulon	-0.877649240327522
low_Pi	Regulon	-0.814857460187496
low_Pi	Regulon	-0.633841943808342
low_Pi	Regulon	-0.705375316026577
low_Pi	Regulon	-0.249885542612742
low_Pi	Regulon	-0.634080248389928
low_Pi	Regulon	-0.833306834870686
low_Pi	Regulon	-0.330631749757357
low_Pi	Regulon	-1.17006475218086
low_Pi	Regulon	-0.393225854821075
low	ZPiperG	-2.45229324917495
low	ZPiperG	-0.102907677706743
low	ZPiperG	0.525626991441489
low	ZPiperG	0.651772788410472
low	ZPiperG	-1.59504192227803
low	ZPiperG	-0.557702014061113
medium	ZPiperG	-0.719507505883875
medium	ZPiperG	-1.3568973686652
medium	ZPiperG	0.105730281380039
medium	ZPiperG	1.10566182243015
medium	ZPiperG	0.0713757795832207
medium	ZPiperG	0.0142855613462109
high	ZPiperG	1.2628955386946
high	ZPiperG	-1.74548640709695
high	ZPiperG	0.339503283755954
high	ZPiperG	-0.473608081214918
high	ZPiperG	1.23181085088748
high	ZPiperG	0.446026333465336
low_Pi	ZPiperG	0.237355275863133
low_Pi	ZPiperG	0.598392292568967
low_Pi	ZPiperG	1.27081489536872
low_Pi	ZPiperG	0.373558545440129
low_Pi	ZPiperG	-0.190026134231267
low_Pi	ZPiperG	0.958660119677148
