# Supplementary material for: The effects of soil phosphorus content on plant microbiota are driven by the plant phosphate starvation response
Source: PLoS Biol. 2019 Nov 13;17(11):e3000534. doi: 10.1371/journal.pbio.3000534 (PMC6876890; doi:10.1371/journal.pbio.3000534)
Supplement: S1 Data — (ZIP) [file pbio.3000534.s023.zip › data_figures/data_S1F.csv]

Phosphate	Regulon	ZPiperG
low	0.21113613620204	-0.58842418056148
medium	0.0265606748343361	-0.129891904968242
high	-0.02750900065302	0.176856919748583
low_Pi	-0.302001378157866	0.541459165781139
