# Supplementary material for: The effects of soil phosphorus content on plant microbiota are driven by the plant phosphate starvation response
Source: PLoS Biol. 2019 Nov 13;17(11):e3000534. doi: 10.1371/journal.pbio.3000534 (PMC6876890; doi:10.1371/journal.pbio.3000534)
Supplement: S1 Data — (ZIP) [file pbio.3000534.s023.zip › data_figures/data_Fig1B.csv]

Gene	group	value	Cluster	Genotype	Phosphate
AT1G01480	phf1_low	-0.122245096602279	Cluster1	phf1	low
AT1G01480	phr1_phl1_low_Pi	-0.225634839394542	Cluster1	phr1_phl1	low_Pi
AT1G01480	phf1_low_Pi	-0.496740061214772	Cluster1	phf1	low_Pi
AT1G01480	Col_0_low_Pi	-0.185081011727867	Cluster1	Col_0	low_Pi
AT1G01480	phr1_phl1_low	-0.879170552622712	Cluster1	phr1_phl1	low
AT1G01480	Col_0_low	1.13778749547632	Cluster1	Col_0	low
AT1G01720	phf1_low	-0.177852371887552	Cluster1	phf1	low
AT1G01720	phr1_phl1_low	-0.279492211774537	Cluster1	phr1_phl1	low
AT1G01720	phf1_low_Pi	-1.14326064830894	Cluster1	phf1	low_Pi
AT1G01720	Col_0_low	1.41814326729312	Cluster1	Col_0	low
AT1G01720	phr1_phl1_low_Pi	-0.835120020345591	Cluster1	phr1_phl1	low_Pi
AT1G01720	Col_0_low_Pi	-0.0201234728520761	Cluster1	Col_0	low_Pi
AT1G08630	phf1_low	-0.432108141984655	Cluster1	phf1	low
AT1G08630	phr1_phl1_low_Pi	-0.288251673745533	Cluster1	phr1_phl1	low_Pi
AT1G08630	phr1_phl1_low	-0.881137199733779	Cluster1	phr1_phl1	low
AT1G08630	phf1_low_Pi	0.0462672392386567	Cluster1	phf1	low_Pi
AT1G08630	Col_0_low	1.4123846384539	Cluster1	Col_0	low
AT1G08630	Col_0_low_Pi	-0.506257001877704	Cluster1	Col_0	low_Pi
AT1G12010	Col_0_low	1.53858046507361	Cluster1	Col_0	low
AT1G12010	Col_0_low_Pi	-0.972804587963323	Cluster1	Col_0	low_Pi
AT1G12010	phr1_phl1_low	-0.710733472441946	Cluster1	phr1_phl1	low
AT1G12010	phf1_low	-0.374294498012536	Cluster1	phf1	low
AT1G12010	phr1_phl1_low_Pi	-0.313516597471976	Cluster1	phr1_phl1	low_Pi
AT1G12010	phf1_low_Pi	0.0938674085496471	Cluster1	phf1	low_Pi
AT1G12110	Col_0_low	1.01205346068745	Cluster1	Col_0	low
AT1G12110	phr1_phl1_low_Pi	-0.643407805686124	Cluster1	phr1_phl1	low_Pi
AT1G12110	phf1_low	0.00863091670537275	Cluster1	phf1	low
AT1G12110	Col_0_low_Pi	-0.248838520174967	Cluster1	Col_0	low_Pi
AT1G12110	phr1_phl1_low	-0.522350216861307	Cluster1	phr1_phl1	low
AT1G12110	phf1_low_Pi	-0.596109136498295	Cluster1	phf1	low_Pi
AT1G14870	phf1_low	-0.130122452810778	Cluster1	phf1	low
AT1G14870	phf1_low_Pi	-0.111206329080209	Cluster1	phf1	low_Pi
AT1G14870	phr1_phl1_low_Pi	0.422870110961992	Cluster1	phr1_phl1	low_Pi
AT1G14870	phr1_phl1_low	-0.670963969151335	Cluster1	phr1_phl1	low
AT1G14870	Col_0_low_Pi	-1.24675577951328	Cluster1	Col_0	low_Pi
AT1G14870	Col_0_low	1.34178313432	Cluster1	Col_0	low
AT1G15520	phf1_low_Pi	-0.418729440565122	Cluster1	phf1	low_Pi
AT1G15520	phr1_phl1_low	-0.415237885448098	Cluster1	phr1_phl1	low
AT1G15520	phf1_low	-0.372040239522238	Cluster1	phf1	low
AT1G15520	phr1_phl1_low_Pi	-0.674544828889198	Cluster1	phr1_phl1	low_Pi
AT1G15520	Col_0_low	1.40014135230123	Cluster1	Col_0	low
AT1G15520	Col_0_low_Pi	-0.370911928710678	Cluster1	Col_0	low_Pi
AT1G17170	phr1_phl1_low_Pi	-0.287151964967526	Cluster1	phr1_phl1	low_Pi
AT1G17170	Col_0_low_Pi	-0.371545658507444	Cluster1	Col_0	low_Pi
AT1G17170	phr1_phl1_low	-0.743568506860133	Cluster1	phr1_phl1	low
AT1G17170	phf1_low	-0.240515025740221	Cluster1	phf1	low
AT1G17170	Col_0_low	1.56547921249075	Cluster1	Col_0	low
AT1G17170	phf1_low_Pi	-0.728756132274453	Cluster1	phf1	low_Pi
AT1G17180	Col_0_low_Pi	-0.264327864632981	Cluster1	Col_0	low_Pi
AT1G17180	phf1_low	-0.173724747422401	Cluster1	phf1	low
AT1G17180	phf1_low_Pi	-0.522778399428983	Cluster1	phf1	low_Pi
AT1G17180	phr1_phl1_low_Pi	-0.755538325654862	Cluster1	phr1_phl1	low_Pi
AT1G17180	phr1_phl1_low	-0.535035712639342	Cluster1	phr1_phl1	low
AT1G17180	Col_0_low	1.23266900803341	Cluster1	Col_0	low
AT1G18970	phf1_low	0.595748491509858	Cluster1	phf1	low
AT1G18970	phf1_low_Pi	-0.756819206354103	Cluster1	phf1	low_Pi
AT1G18970	phr1_phl1_low	-0.468969720026738	Cluster1	phr1_phl1	low
AT1G18970	phr1_phl1_low_Pi	-0.599707319434807	Cluster1	phr1_phl1	low_Pi
AT1G18970	Col_0_low	1.19267840367284	Cluster1	Col_0	low
AT1G18970	Col_0_low_Pi	-1.15699775667581	Cluster1	Col_0	low_Pi
AT1G19020	phr1_phl1_low_Pi	-0.383830290343549	Cluster1	phr1_phl1	low_Pi
AT1G19020	Col_0_low_Pi	-0.800224443492463	Cluster1	Col_0	low_Pi
AT1G19020	Col_0_low	1.48663117194797	Cluster1	Col_0	low
AT1G19020	phf1_low	-0.713659468648387	Cluster1	phf1	low
AT1G19020	phr1_phl1_low	-0.468279693987241	Cluster1	phr1_phl1	low
AT1G19020	phf1_low_Pi	0.300961727702092	Cluster1	phf1	low_Pi
AT1G19250	phr1_phl1_low	-0.632591132457771	Cluster1	phr1_phl1	low
AT1G19250	phr1_phl1_low_Pi	-0.158259432717178	Cluster1	phr1_phl1	low_Pi
AT1G19250	phf1_low	0.0787783660548425	Cluster1	phf1	low
AT1G19250	Col_0_low_Pi	-0.804957570978809	Cluster1	Col_0	low_Pi
AT1G19250	Col_0_low	1.01813096739466	Cluster1	Col_0	low
AT1G19250	phf1_low_Pi	-0.253344498908307	Cluster1	phf1	low_Pi
AT1G23190	Col_0_low	1.29512052182496	Cluster1	Col_0	low
AT1G23190	phr1_phl1_low_Pi	-0.986119750746735	Cluster1	phr1_phl1	low_Pi
AT1G23190	Col_0_low_Pi	0.63360986531632	Cluster1	Col_0	low_Pi
AT1G23190	phr1_phl1_low	-0.889338207844283	Cluster1	phr1_phl1	low
AT1G23190	phf1_low	-0.114002723166329	Cluster1	phf1	low
AT1G23190	phf1_low_Pi	-1.02288848008662	Cluster1	phf1	low_Pi
AT1G31290	phf1_low	-0.557660228962492	Cluster1	phf1	low
AT1G31290	phr1_phl1_low	-0.793880288176952	Cluster1	phr1_phl1	low
AT1G31290	phf1_low_Pi	-0.0918471310733317	Cluster1	phf1	low_Pi
AT1G31290	Col_0_low_Pi	-0.383253663936746	Cluster1	Col_0	low_Pi
AT1G31290	Col_0_low	1.59361487005612	Cluster1	Col_0	low
AT1G31290	phr1_phl1_low_Pi	-0.569901756906816	Cluster1	phr1_phl1	low_Pi
AT1G52880	phf1_low_Pi	-0.563639065569079	Cluster1	phf1	low_Pi
AT1G52880	phr1_phl1_low_Pi	-1.5697589576669	Cluster1	phr1_phl1	low_Pi
AT1G52880	phf1_low	-0.226661384577116	Cluster1	phf1	low
AT1G52880	phr1_phl1_low	0.00689480325321282	Cluster1	phr1_phl1	low
AT1G52880	Col_0_low_Pi	-0.632033956167262	Cluster1	Col_0	low_Pi
AT1G52880	Col_0_low	1.54243318278817	Cluster1	Col_0	low
AT1G61560	phf1_low	0.162279912837731	Cluster1	phf1	low
AT1G61560	phr1_phl1_low	-0.764618953414115	Cluster1	phr1_phl1	low
AT1G61560	phf1_low_Pi	-0.407558888273523	Cluster1	phf1	low_Pi
AT1G61560	Col_0_low_Pi	-1.0964978064811	Cluster1	Col_0	low_Pi
AT1G61560	phr1_phl1_low_Pi	0.267394286053021	Cluster1	phr1_phl1	low_Pi
AT1G61560	Col_0_low	1.26103909059042	Cluster1	Col_0	low
AT1G62380	phf1_low_Pi	-0.261679273938269	Cluster1	phf1	low_Pi
AT1G62380	phr1_phl1_low_Pi	-0.356110752096968	Cluster1	phr1_phl1	low_Pi
AT1G62380	phr1_phl1_low	-1.04193841328185	Cluster1	phr1_phl1	low
AT1G62380	Col_0_low_Pi	-0.193403009005113	Cluster1	Col_0	low_Pi
AT1G62380	phf1_low	-0.213678973085903	Cluster1	phf1	low
AT1G62380	Col_0_low	1.33039635460172	Cluster1	Col_0	low
AT1G62480	phr1_phl1_low_Pi	0.0392413456554912	Cluster1	phr1_phl1	low_Pi
AT1G62480	phf1_low	-0.933480133034944	Cluster1	phf1	low
AT1G62480	Col_0_low_Pi	-0.58316186215732	Cluster1	Col_0	low_Pi
AT1G62480	phf1_low_Pi	0.222710151608745	Cluster1	phf1	low_Pi
AT1G62480	phr1_phl1_low	-0.417401127258821	Cluster1	phr1_phl1	low
AT1G62480	Col_0_low	1.43896824302137	Cluster1	Col_0	low
AT1G63570	phf1_low_Pi	-0.663742572540052	Cluster1	phf1	low_Pi
AT1G63570	phr1_phl1_low	-0.532682822254746	Cluster1	phr1_phl1	low
AT1G63570	phr1_phl1_low_Pi	0.178270683247988	Cluster1	phr1_phl1	low_Pi
AT1G63570	phf1_low	0.0704937643220548	Cluster1	phf1	low
AT1G63570	Col_0_low	1.20166235279168	Cluster1	Col_0	low
AT1G63570	Col_0_low_Pi	-0.800944122499801	Cluster1	Col_0	low_Pi
AT1G64950	phr1_phl1_low_Pi	-1.07676737689465	Cluster1	phr1_phl1	low_Pi
AT1G64950	Col_0_low_Pi	-0.566225304946178	Cluster1	Col_0	low_Pi
AT1G64950	phr1_phl1_low	-0.347193793952495	Cluster1	phr1_phl1	low
AT1G64950	phf1_low_Pi	-0.328425083534825	Cluster1	phf1	low_Pi
AT1G64950	phf1_low	-0.34006936231608	Cluster1	phf1	low
AT1G64950	Col_0_low	1.52688794290329	Cluster1	Col_0	low
AT1G66200	phf1_low	-0.345702962097543	Cluster1	phf1	low
AT1G66200	Col_0_low	0.989903998439753	Cluster1	Col_0	low
AT1G66200	phf1_low_Pi	-0.399744442037992	Cluster1	phf1	low_Pi
AT1G66200	phr1_phl1_low_Pi	-0.390617436893403	Cluster1	phr1_phl1	low_Pi
AT1G66200	Col_0_low_Pi	-0.278016177958663	Cluster1	Col_0	low_Pi
AT1G66200	phr1_phl1_low	-0.296985261432801	Cluster1	phr1_phl1	low
AT1G69490	phf1_low_Pi	-0.260160105695196	Cluster1	phf1	low_Pi
AT1G69490	phf1_low	-0.75923761987736	Cluster1	phf1	low
AT1G69490	phr1_phl1_low_Pi	-0.172321223124188	Cluster1	phr1_phl1	low_Pi
AT1G69490	phr1_phl1_low	-0.499816858021344	Cluster1	phr1_phl1	low
AT1G69490	Col_0_low_Pi	-0.329026995201872	Cluster1	Col_0	low_Pi
AT1G69490	Col_0_low	1.54268066686436	Cluster1	Col_0	low
AT1G71695	phf1_low_Pi	-0.163493177845712	Cluster1	phf1	low_Pi
AT1G71695	phr1_phl1_low	-1.33350604973257	Cluster1	phr1_phl1	low
AT1G71695	phr1_phl1_low_Pi	-0.612239432433409	Cluster1	phr1_phl1	low_Pi
AT1G71695	Col_0_low	1.29048953124939	Cluster1	Col_0	low
AT1G71695	Col_0_low_Pi	-0.46961272900742	Cluster1	Col_0	low_Pi
AT1G71695	phf1_low	0.224664917285545	Cluster1	phf1	low
AT1G72520	phf1_low	-0.331148381764581	Cluster1	phf1	low
AT1G72520	phr1_phl1_low_Pi	0.0308572677288383	Cluster1	phr1_phl1	low_Pi
AT1G72520	phr1_phl1_low	-0.941293625440681	Cluster1	phr1_phl1	low
AT1G72520	phf1_low_Pi	-0.309862017008813	Cluster1	phf1	low_Pi
AT1G72520	Col_0_low_Pi	-0.535386021722177	Cluster1	Col_0	low_Pi
AT1G72520	Col_0_low	1.51189040196941	Cluster1	Col_0	low
AT1G74250	phf1_low_Pi	-0.345444699381811	Cluster1	phf1	low_Pi
AT1G74250	phr1_phl1_low	-0.519497214779109	Cluster1	phr1_phl1	low
AT1G74250	Col_0_low	1.29529685302398	Cluster1	Col_0	low
AT1G74250	phf1_low	-0.679927196816417	Cluster1	phf1	low
AT1G74250	Col_0_low_Pi	0.745179763819541	Cluster1	Col_0	low_Pi
AT1G74250	phr1_phl1_low_Pi	-1.60658466793995	Cluster1	phr1_phl1	low_Pi
AT2G04050	phf1_low_Pi	-0.616226447070035	Cluster1	phf1	low_Pi
AT2G04050	phr1_phl1_low_Pi	-0.659215472742828	Cluster1	phr1_phl1	low_Pi
AT2G04050	Col_0_low_Pi	-0.882225633442964	Cluster1	Col_0	low_Pi
AT2G04050	phr1_phl1_low	0.422059999192371	Cluster1	phr1_phl1	low
AT2G04050	Col_0_low	1.1882154482944	Cluster1	Col_0	low
AT2G04050	phf1_low	-0.250882236499707	Cluster1	phf1	low
AT2G04070	phr1_phl1_low	-0.428404258775046	Cluster1	phr1_phl1	low
AT2G04070	Col_0_low	1.3298656867818	Cluster1	Col_0	low
AT2G04070	phr1_phl1_low_Pi	-0.433760671620945	Cluster1	phr1_phl1	low_Pi
AT2G04070	phf1_low	-0.33806018344584	Cluster1	phf1	low
AT2G04070	Col_0_low_Pi	-0.491343551269388	Cluster1	Col_0	low_Pi
AT2G04070	phf1_low_Pi	-0.448985481003094	Cluster1	phf1	low_Pi
AT2G18193	phr1_phl1_low	-0.500607252399204	Cluster1	phr1_phl1	low
AT2G18193	phr1_phl1_low_Pi	0.234461172249228	Cluster1	phr1_phl1	low_Pi
AT2G18193	phf1_low_Pi	-0.497154006768486	Cluster1	phf1	low_Pi
AT2G18193	Col_0_low_Pi	-0.391232818063107	Cluster1	Col_0	low_Pi
AT2G18193	Col_0_low	1.40173213120622	Cluster1	Col_0	low
AT2G18193	phf1_low	-0.586267574549256	Cluster1	phf1	low
AT2G21640	phf1_low_Pi	-0.827931665693861	Cluster1	phf1	low_Pi
AT2G21640	phf1_low	-0.31551625023722	Cluster1	phf1	low
AT2G21640	phr1_phl1_low	-0.526493656403163	Cluster1	phr1_phl1	low
AT2G21640	phr1_phl1_low_Pi	-0.237298224888614	Cluster1	phr1_phl1	low_Pi
AT2G21640	Col_0_low_Pi	-0.143016468860281	Cluster1	Col_0	low_Pi
AT2G21640	Col_0_low	1.3929101858383	Cluster1	Col_0	low
AT2G21900	Col_0_low_Pi	-1.17667439272725	Cluster1	Col_0	low_Pi
AT2G21900	phr1_phl1_low	-1.22755104403068	Cluster1	phr1_phl1	low
AT2G21900	Col_0_low	0.881453538028267	Cluster1	Col_0	low
AT2G21900	phr1_phl1_low_Pi	-0.0233608100388396	Cluster1	phr1_phl1	low_Pi
AT2G21900	phf1_low_Pi	0.492125364316915	Cluster1	phf1	low_Pi
AT2G21900	phf1_low	0.444902974680589	Cluster1	phf1	low
AT2G23150	Col_0_low	1.56707955562568	Cluster1	Col_0	low
AT2G23150	phr1_phl1_low_Pi	-0.977713516887111	Cluster1	phr1_phl1	low_Pi
AT2G23150	Col_0_low_Pi	-0.16267867563843	Cluster1	Col_0	low_Pi
AT2G23150	phf1_low	0.0338200453452294	Cluster1	phf1	low
AT2G23150	phr1_phl1_low	-1.01249247516343	Cluster1	phr1_phl1	low
AT2G23150	phf1_low_Pi	-0.73732149221095	Cluster1	phf1	low_Pi
AT2G26480	Col_0_low_Pi	-0.662338851826899	Cluster1	Col_0	low_Pi
AT2G26480	Col_0_low	1.47474576647259	Cluster1	Col_0	low
AT2G26480	phr1_phl1_low_Pi	-0.108606741224201	Cluster1	phr1_phl1	low_Pi
AT2G26480	phf1_low	0.0148526367891777	Cluster1	phf1	low
AT2G26480	phr1_phl1_low	-0.942724472118951	Cluster1	phr1_phl1	low
AT2G26480	phf1_low_Pi	-0.5750309103347	Cluster1	phf1	low_Pi
AT2G26560	Col_0_low	1.44005995558925	Cluster1	Col_0	low
AT2G26560	phr1_phl1_low_Pi	-0.621490364583724	Cluster1	phr1_phl1	low_Pi
AT2G26560	phf1_low_Pi	-0.389848960403982	Cluster1	phf1	low_Pi
AT2G26560	phf1_low	-0.317208014788963	Cluster1	phf1	low
AT2G26560	phr1_phl1_low	-0.195137603135935	Cluster1	phr1_phl1	low
AT2G26560	Col_0_low_Pi	-0.788546165368661	Cluster1	Col_0	low_Pi
AT2G27880	phf1_low	-0.476857549015066	Cluster1	phf1	low
AT2G27880	Col_0_low_Pi	-0.107237150726543	Cluster1	Col_0	low_Pi
AT2G27880	Col_0_low	1.6573272643534	Cluster1	Col_0	low
AT2G27880	phr1_phl1_low_Pi	-0.724422070384919	Cluster1	phr1_phl1	low_Pi
AT2G27880	phf1_low_Pi	-0.576834316703578	Cluster1	phf1	low_Pi
AT2G27880	phr1_phl1_low	-0.724422070384919	Cluster1	phr1_phl1	low
AT2G28570	Col_0_low_Pi	-1.84457621264305	Cluster1	Col_0	low_Pi
AT2G28570	phr1_phl1_low_Pi	0.423901876157033	Cluster1	phr1_phl1	low_Pi
AT2G28570	Col_0_low	0.515536323923803	Cluster1	Col_0	low
AT2G28570	phr1_phl1_low	0.516443807222747	Cluster1	phr1_phl1	low
AT2G28570	phf1_low	-0.169037015732483	Cluster1	phf1	low
AT2G28570	phf1_low_Pi	0.646135473952015	Cluster1	phf1	low_Pi
AT2G31060	Col_0_low	0.706139298494946	Cluster1	Col_0	low
AT2G31060	phr1_phl1_low	0.543716865642321	Cluster1	phr1_phl1	low
AT2G31060	phf1_low	0.236748150737168	Cluster1	phf1	low
AT2G31060	Col_0_low_Pi	0.431259557951316	Cluster1	Col_0	low_Pi
AT2G31060	phr1_phl1_low_Pi	-1.84457621264305	Cluster1	phr1_phl1	low_Pi
AT2G31060	phf1_low_Pi	-1.40603794007832	Cluster1	phf1	low_Pi
AT2G33750	phf1_low_Pi	-0.422479898513184	Cluster1	phf1	low_Pi
AT2G33750	phr1_phl1_low	-0.175550917688945	Cluster1	phr1_phl1	low
AT2G33750	phr1_phl1_low_Pi	-0.572769322335356	Cluster1	phr1_phl1	low_Pi
AT2G33750	phf1_low	-0.232130667063205	Cluster1	phf1	low
AT2G33750	Col_0_low_Pi	-0.880164978798087	Cluster1	Col_0	low_Pi
AT2G33750	Col_0_low	1.34300707676413	Cluster1	Col_0	low
AT2G34500	phr1_phl1_low_Pi	-0.190775530115174	Cluster1	phr1_phl1	low_Pi
AT2G34500	phr1_phl1_low	-0.831086897556948	Cluster1	phr1_phl1	low
AT2G34500	Col_0_low_Pi	-0.347741534765673	Cluster1	Col_0	low_Pi
AT2G34500	Col_0_low	1.46471870330615	Cluster1	Col_0	low
AT2G34500	phf1_low	-0.223334454580232	Cluster1	phf1	low
AT2G34500	phf1_low_Pi	-0.587860175708673	Cluster1	phf1	low_Pi
AT2G41380	phr1_phl1_low_Pi	-0.0803787519410653	Cluster1	phr1_phl1	low_Pi
AT2G41380	Col_0_low_Pi	-0.143283890638912	Cluster1	Col_0	low_Pi
AT2G41380	phf1_low	-0.316931865652113	Cluster1	phf1	low
AT2G41380	Col_0_low	0.799911211083098	Cluster1	Col_0	low
AT2G41380	phr1_phl1_low	-0.545439813171603	Cluster1	phr1_phl1	low
AT2G41380	phf1_low_Pi	-0.262365944617561	Cluster1	phf1	low_Pi
AT2G43590	phr1_phl1_low_Pi	-0.380626524690068	Cluster1	phr1_phl1	low_Pi
AT2G43590	phr1_phl1_low	-0.992350486701865	Cluster1	phr1_phl1	low
AT2G43590	Col_0_low_Pi	-0.0670775065313518	Cluster1	Col_0	low_Pi
AT2G43590	phf1_low_Pi	-0.579248567524389	Cluster1	phf1	low_Pi
AT2G43590	Col_0_low	1.05867442251462	Cluster1	Col_0	low
AT2G43590	phf1_low	0.0829762568645142	Cluster1	phf1	low
AT3G01420	phr1_phl1_low_Pi	-0.570686308433131	Cluster1	phr1_phl1	low_Pi
AT3G01420	phf1_low_Pi	-0.318508041873717	Cluster1	phf1	low_Pi
AT3G01420	phr1_phl1_low	-1.10351712474948	Cluster1	phr1_phl1	low
AT3G01420	phf1_low	0.0845320382345677	Cluster1	phf1	low
AT3G01420	Col_0_low	1.31228368818092	Cluster1	Col_0	low
AT3G01420	Col_0_low_Pi	-0.387855268783465	Cluster1	Col_0	low_Pi
AT3G04070	Col_0_low	1.61603484103597	Cluster1	Col_0	low
AT3G04070	phr1_phl1_low_Pi	-0.631667884562428	Cluster1	phr1_phl1	low_Pi
AT3G04070	phr1_phl1_low	-1.18089771838812	Cluster1	phr1_phl1	low
AT3G04070	Col_0_low_Pi	-0.383714920509662	Cluster1	Col_0	low_Pi
AT3G04070	phf1_low	-0.175920907019096	Cluster1	phf1	low
AT3G04070	phf1_low_Pi	-0.27972431984631	Cluster1	phf1	low_Pi
AT3G04530	Col_0_low	1.49961152847311	Cluster1	Col_0	low
AT3G04530	phr1_phl1_low_Pi	-0.82458198159832	Cluster1	phr1_phl1	low_Pi
AT3G04530	phf1_low	-0.0325551853028217	Cluster1	phf1	low
AT3G04530	phr1_phl1_low	-0.497443718077539	Cluster1	phr1_phl1	low
AT3G04530	phf1_low_Pi	-0.514561804935914	Cluster1	phf1	low_Pi
AT3G04530	Col_0_low_Pi	-0.776288000942818	Cluster1	Col_0	low_Pi
AT3G05690	phr1_phl1_low	0.0587610763037585	Cluster1	phr1_phl1	low
AT3G05690	Col_0_low_Pi	-1.02308237699822	Cluster1	Col_0	low_Pi
AT3G05690	Col_0_low	1.22441467955979	Cluster1	Col_0	low
AT3G05690	phr1_phl1_low_Pi	-0.731487310571176	Cluster1	phr1_phl1	low_Pi
AT3G05690	phf1_low	-0.168163592603076	Cluster1	phf1	low
AT3G05690	phf1_low_Pi	-0.321095379373703	Cluster1	phf1	low_Pi
AT3G07720	phr1_phl1_low_Pi	-0.436512946219861	Cluster1	phr1_phl1	low_Pi
AT3G07720	phf1_low	-0.243452470092873	Cluster1	phf1	low
AT3G07720	Col_0_low	1.21027213722284	Cluster1	Col_0	low
AT3G07720	phf1_low_Pi	-0.569854204756245	Cluster1	phf1	low_Pi
AT3G07720	phr1_phl1_low	-0.553543198369535	Cluster1	phr1_phl1	low
AT3G07720	Col_0_low_Pi	-0.279252024764022	Cluster1	Col_0	low_Pi
AT3G08040	Col_0_low	1.41933882455465	Cluster1	Col_0	low
AT3G08040	phr1_phl1_low	0.144715477987189	Cluster1	phr1_phl1	low
AT3G08040	phr1_phl1_low_Pi	-0.164944659390654	Cluster1	phr1_phl1	low_Pi
AT3G08040	Col_0_low_Pi	-0.0286240770435837	Cluster1	Col_0	low_Pi
AT3G08040	phf1_low	-0.948518903818739	Cluster1	phf1	low
AT3G08040	phf1_low_Pi	-0.739848952352151	Cluster1	phf1	low_Pi
AT3G09940	Col_0_low	1.16345278173045	Cluster1	Col_0	low
AT3G09940	phr1_phl1_low	-0.926453307465499	Cluster1	phr1_phl1	low
AT3G09940	Col_0_low_Pi	0.0289923378787952	Cluster1	Col_0	low_Pi
AT3G09940	phr1_phl1_low_Pi	0.28176599394203	Cluster1	phr1_phl1	low_Pi
AT3G09940	phf1_low	-0.478766034058126	Cluster1	phf1	low
AT3G09940	phf1_low_Pi	-0.270452148892797	Cluster1	phf1	low_Pi
AT3G12580	phr1_phl1_low	0.0442405696467091	Cluster1	phr1_phl1	low
AT3G12580	Col_0_low	1.33297826156292	Cluster1	Col_0	low
AT3G12580	phf1_low	-0.565466571037233	Cluster1	phf1	low
AT3G12580	Col_0_low_Pi	0.109808359658682	Cluster1	Col_0	low_Pi
AT3G12580	phr1_phl1_low_Pi	-1.12231887714359	Cluster1	phr1_phl1	low_Pi
AT3G12580	phf1_low_Pi	-0.744157026522126	Cluster1	phf1	low_Pi
AT3G13100	phr1_phl1_low_Pi	-0.58707840018055	Cluster1	phr1_phl1	low_Pi
AT3G13100	phf1_low	0.636490789962394	Cluster1	phf1	low
AT3G13100	phr1_phl1_low	-1.62778743691733	Cluster1	phr1_phl1	low
AT3G13100	phf1_low_Pi	0.248188916982502	Cluster1	phf1	low_Pi
AT3G13100	Col_0_low	0.954624310072218	Cluster1	Col_0	low
AT3G13100	Col_0_low_Pi	-0.651678287778551	Cluster1	Col_0	low_Pi
AT3G13610	Col_0_low	0.981486218964038	Cluster1	Col_0	low
AT3G13610	phr1_phl1_low	-0.64377042259773	Cluster1	phr1_phl1	low
AT3G13610	phf1_low	-0.0119988207900755	Cluster1	phf1	low
AT3G13610	Col_0_low_Pi	-0.770193436675977	Cluster1	Col_0	low_Pi
AT3G13610	phf1_low_Pi	-0.20943238797606	Cluster1	phf1	low_Pi
AT3G13610	phr1_phl1_low_Pi	0.161622869197095	Cluster1	phr1_phl1	low_Pi
AT3G14680	Col_0_low	1.28916929074406	Cluster1	Col_0	low
AT3G14680	phr1_phl1_low_Pi	-0.46514156365336	Cluster1	phr1_phl1	low_Pi
AT3G14680	phr1_phl1_low	-0.680057102544544	Cluster1	phr1_phl1	low
AT3G14680	phf1_low	0.309713874776517	Cluster1	phf1	low
AT3G14680	Col_0_low_Pi	-1.27614341624657	Cluster1	Col_0	low_Pi
AT3G14680	phf1_low_Pi	-0.209553447663073	Cluster1	phf1	low_Pi
AT3G14940	Col_0_low	0.793592069464218	Cluster1	Col_0	low
AT3G14940	phr1_phl1_low	-0.592024707646301	Cluster1	phr1_phl1	low
AT3G14940	Col_0_low_Pi	-0.000727133104829338	Cluster1	Col_0	low_Pi
AT3G14940	phf1_low_Pi	-0.47268821893653	Cluster1	phf1	low_Pi
AT3G14940	phr1_phl1_low_Pi	-0.33469311672283	Cluster1	phr1_phl1	low_Pi
AT3G14940	phf1_low	-0.121698008196936	Cluster1	phf1	low
AT3G16150	Col_0_low	1.52560492326341	Cluster1	Col_0	low
AT3G16150	phr1_phl1_low	-1.04764060328916	Cluster1	phr1_phl1	low
AT3G16150	phf1_low	-0.0168369748546918	Cluster1	phf1	low
AT3G16150	Col_0_low_Pi	-0.595149023655421	Cluster1	Col_0	low_Pi
AT3G16150	phf1_low_Pi	-0.470769859547892	Cluster1	phf1	low_Pi
AT3G16150	phr1_phl1_low_Pi	-0.299184872241231	Cluster1	phr1_phl1	low_Pi
AT3G19450	Col_0_low	1.15815720973824	Cluster1	Col_0	low
AT3G19450	phr1_phl1_low	-0.313589308593153	Cluster1	phr1_phl1	low
AT3G19450	phf1_low	-0.461334894616413	Cluster1	phf1	low
AT3G19450	Col_0_low_Pi	0.00998509426098652	Cluster1	Col_0	low_Pi
AT3G19450	phr1_phl1_low_Pi	-0.582532803800188	Cluster1	phr1_phl1	low_Pi
AT3G19450	phf1_low_Pi	-0.622705449949054	Cluster1	phf1	low_Pi
AT3G19710	Col_0_low	1.21138781974604	Cluster1	Col_0	low
AT3G19710	Col_0_low_Pi	-0.70524410772867	Cluster1	Col_0	low_Pi
AT3G19710	phf1_low	0.47263592174685	Cluster1	phf1	low
AT3G19710	phr1_phl1_low	-0.716479707778045	Cluster1	phr1_phl1	low
AT3G19710	phf1_low_Pi	-0.712943893605408	Cluster1	phf1	low_Pi
AT3G19710	phr1_phl1_low_Pi	-0.782735806254434	Cluster1	phr1_phl1	low_Pi
AT3G21720	phf1_low	-0.748017985859358	Cluster1	phf1	low
AT3G21720	phf1_low_Pi	-0.374672696105601	Cluster1	phf1	low_Pi
AT3G21720	phr1_phl1_low_Pi	-0.387075392133506	Cluster1	phr1_phl1	low_Pi
AT3G21720	phr1_phl1_low	-0.538679023671817	Cluster1	phr1_phl1	low
AT3G21720	Col_0_low_Pi	-0.251330066972947	Cluster1	Col_0	low_Pi
AT3G21720	Col_0_low	1.65349764107077	Cluster1	Col_0	low
AT3G22240	phf1_low	-0.129402409859402	Cluster1	phf1	low
AT3G22240	phf1_low_Pi	-0.0705179150842012	Cluster1	phf1	low_Pi
AT3G22240	phr1_phl1_low	-0.892299617166846	Cluster1	phr1_phl1	low
AT3G22240	phr1_phl1_low_Pi	-0.34127679560684	Cluster1	phr1_phl1	low_Pi
AT3G22240	Col_0_low_Pi	-0.802573125546432	Cluster1	Col_0	low_Pi
AT3G22240	Col_0_low	1.42008844692667	Cluster1	Col_0	low
AT3G25250	phr1_phl1_low_Pi	-0.0216046513666536	Cluster1	phr1_phl1	low_Pi
AT3G25250	Col_0_low	1.65077687867696	Cluster1	Col_0	low
AT3G25250	Col_0_low_Pi	-0.969413989704256	Cluster1	Col_0	low_Pi
AT3G25250	phf1_low	-0.602704513715444	Cluster1	phf1	low
AT3G25250	phr1_phl1_low	-0.428679354764914	Cluster1	phr1_phl1	low
AT3G25250	phf1_low_Pi	-0.163212877289783	Cluster1	phf1	low_Pi
AT3G25730	phf1_low_Pi	-0.811972924792231	Cluster1	phf1	low_Pi
AT3G25730	phr1_phl1_low	-0.269144861978746	Cluster1	phr1_phl1	low
AT3G25730	Col_0_low	1.31251709129586	Cluster1	Col_0	low
AT3G25730	phr1_phl1_low_Pi	-1.49251440613361	Cluster1	phr1_phl1	low_Pi
AT3G25730	phf1_low	-0.208956244708023	Cluster1	phf1	low
AT3G25730	Col_0_low_Pi	0.172033719956028	Cluster1	Col_0	low_Pi
AT3G26210	phr1_phl1_low	-0.0831683008869312	Cluster1	phr1_phl1	low
AT3G26210	phf1_low_Pi	-0.402703461177824	Cluster1	phf1	low_Pi
AT3G26210	Col_0_low	1.37132520436651	Cluster1	Col_0	low
AT3G26210	phr1_phl1_low_Pi	-0.0347538205074661	Cluster1	phr1_phl1	low_Pi
AT3G26210	Col_0_low_Pi	-1.15247471849305	Cluster1	Col_0	low_Pi
AT3G26210	phf1_low	-0.268805226393228	Cluster1	phf1	low
AT3G26570	phf1_low	-0.0841618149852334	Cluster1	phf1	low
AT3G26570	Col_0_low_Pi	0.0276417081888848	Cluster1	Col_0	low_Pi
AT3G26570	phf1_low_Pi	-1.12744784136541	Cluster1	phf1	low_Pi
AT3G26570	phr1_phl1_low	0.180235643294705	Cluster1	phr1_phl1	low
AT3G26570	phr1_phl1_low_Pi	-1.57505441660404	Cluster1	phr1_phl1	low_Pi
AT3G26570	Col_0_low	1.22222694710779	Cluster1	Col_0	low
AT3G28510	phr1_phl1_low_Pi	-0.182616424128016	Cluster1	phr1_phl1	low_Pi
AT3G28510	phr1_phl1_low	-1.49500156004195	Cluster1	phr1_phl1	low
AT3G28510	Col_0_low	0.964662288068071	Cluster1	Col_0	low
AT3G28510	Col_0_low_Pi	-0.750338632323124	Cluster1	Col_0	low_Pi
AT3G28510	phf1_low	0.282516550587328	Cluster1	phf1	low
AT3G28510	phf1_low_Pi	0.465880146445988	Cluster1	phf1	low_Pi
AT3G44300	Col_0_low	1.55942242539039	Cluster1	Col_0	low
AT3G44300	phf1_low	-0.839332653813735	Cluster1	phf1	low
AT3G44300	Col_0_low_Pi	-0.747754021016329	Cluster1	Col_0	low_Pi
AT3G44300	phf1_low_Pi	-0.330770275415386	Cluster1	phf1	low_Pi
AT3G44300	phr1_phl1_low	-0.0365059136026534	Cluster1	phr1_phl1	low
AT3G44300	phr1_phl1_low_Pi	0.0697911053387594	Cluster1	phr1_phl1	low_Pi
AT3G47290	Col_0_low	1.5555566151918	Cluster1	Col_0	low
AT3G47290	phf1_low	-0.413959409626138	Cluster1	phf1	low
AT3G47290	phr1_phl1_low	-0.187415572455559	Cluster1	phr1_phl1	low
AT3G47290	phf1_low_Pi	-0.0510748741637131	Cluster1	phf1	low_Pi
AT3G47290	Col_0_low_Pi	-1.08486774057458	Cluster1	Col_0	low_Pi
AT3G47290	phr1_phl1_low_Pi	-0.778075242309278	Cluster1	phr1_phl1	low_Pi
AT3G47780	phf1_low	-0.0694608127502873	Cluster1	phf1	low
AT3G47780	phr1_phl1_low	-0.378118330473339	Cluster1	phr1_phl1	low
AT3G47780	phf1_low_Pi	-0.484552584507492	Cluster1	phf1	low_Pi
AT3G47780	phr1_phl1_low_Pi	-0.553379485892275	Cluster1	phr1_phl1	low_Pi
AT3G47780	Col_0_low	1.18598651209435	Cluster1	Col_0	low
AT3G47780	Col_0_low_Pi	-0.672872870427966	Cluster1	Col_0	low_Pi
AT3G53150	phf1_low	0.155500794804418	Cluster1	phf1	low
AT3G53150	phr1_phl1_low	-0.72699249359666	Cluster1	phr1_phl1	low
AT3G53150	phf1_low_Pi	-0.288440627779214	Cluster1	phf1	low_Pi
AT3G53150	Col_0_low_Pi	-1.11742032386931	Cluster1	Col_0	low_Pi
AT3G53150	Col_0_low	1.50490982470748	Cluster1	Col_0	low
AT3G53150	phr1_phl1_low_Pi	-0.715524968045303	Cluster1	phr1_phl1	low_Pi
AT3G53990	phf1_low	-0.456443175905738	Cluster1	phf1	low
AT3G53990	phf1_low_Pi	0.156812104546747	Cluster1	phf1	low_Pi
AT3G53990	phr1_phl1_low	-1.54200920553613	Cluster1	phr1_phl1	low
AT3G53990	Col_0_low	1.24173337890386	Cluster1	Col_0	low
AT3G53990	Col_0_low_Pi	-0.0348017326321899	Cluster1	Col_0	low_Pi
AT3G53990	phr1_phl1_low_Pi	0.484127058248762	Cluster1	phr1_phl1	low_Pi
AT3G60160	Col_0_low	1.57660876485428	Cluster1	Col_0	low
AT3G60160	phf1_low	-0.356264432919824	Cluster1	phf1	low
AT3G60160	phr1_phl1_low	-0.561135582737585	Cluster1	phr1_phl1	low
AT3G60160	phf1_low_Pi	-0.638356742214133	Cluster1	phf1	low_Pi
AT3G60160	Col_0_low_Pi	-0.24924353281682	Cluster1	Col_0	low_Pi
AT3G60160	phr1_phl1_low_Pi	-0.763561280266279	Cluster1	phr1_phl1	low_Pi
AT3G61400	phf1_low	-0.233212139206712	Cluster1	phf1	low
AT3G61400	phf1_low_Pi	-0.118477957710272	Cluster1	phf1	low_Pi
AT3G61400	phr1_phl1_low	-0.836972138236098	Cluster1	phr1_phl1	low
AT3G61400	Col_0_low	1.01781785672083	Cluster1	Col_0	low
AT3G61400	phr1_phl1_low_Pi	-0.330481962543613	Cluster1	phr1_phl1	low_Pi
AT3G61400	Col_0_low_Pi	-0.178766127607763	Cluster1	Col_0	low_Pi
AT3G63380	phr1_phl1_low	-0.697125032904424	Cluster1	phr1_phl1	low
AT3G63380	phr1_phl1_low_Pi	-0.175088136629666	Cluster1	phr1_phl1	low_Pi
AT3G63380	phf1_low	-0.115310841917635	Cluster1	phf1	low
AT3G63380	Col_0_low_Pi	-0.779426558550327	Cluster1	Col_0	low_Pi
AT3G63380	phf1_low_Pi	-0.48091484007421	Cluster1	phf1	low_Pi
AT3G63380	Col_0_low	1.46316983054644	Cluster1	Col_0	low
AT4G00755	phf1_low	-0.450366240113605	Cluster1	phf1	low
AT4G00755	Col_0_low	1.23140781166635	Cluster1	Col_0	low
AT4G00755	phr1_phl1_low	-0.370967967932471	Cluster1	phr1_phl1	low
AT4G00755	phf1_low_Pi	-0.52300543963163	Cluster1	phf1	low_Pi
AT4G00755	phr1_phl1_low_Pi	-0.191607506866804	Cluster1	phr1_phl1	low_Pi
AT4G00755	Col_0_low_Pi	-0.181785196331619	Cluster1	Col_0	low_Pi
AT4G01870	phf1_low	-0.438631515917761	Cluster1	phf1	low
AT4G01870	phf1_low_Pi	-0.622418812439486	Cluster1	phf1	low_Pi
AT4G01870	Col_0_low	1.61571840215012	Cluster1	Col_0	low
AT4G01870	phr1_phl1_low	-0.515405043066281	Cluster1	phr1_phl1	low
AT4G01870	Col_0_low_Pi	-0.148109182487793	Cluster1	Col_0	low_Pi
AT4G01870	phr1_phl1_low_Pi	-0.959394582709957	Cluster1	phr1_phl1	low_Pi
AT4G08780	phf1_low	0.403688445777525	Cluster1	phf1	low
AT4G08780	phf1_low_Pi	-0.522923150796183	Cluster1	phf1	low_Pi
AT4G08780	Col_0_low	1.10054297888521	Cluster1	Col_0	low
AT4G08780	phr1_phl1_low_Pi	-1.02403956462438	Cluster1	phr1_phl1	low_Pi
AT4G08780	phr1_phl1_low	-0.875981355162124	Cluster1	phr1_phl1	low
AT4G08780	Col_0_low_Pi	-0.345422848723601	Cluster1	Col_0	low_Pi
AT4G11290	phf1_low	-0.56040315045215	Cluster1	phf1	low
AT4G11290	phf1_low_Pi	-0.311043030364483	Cluster1	phf1	low_Pi
AT4G11290	phr1_phl1_low	-0.389801591350411	Cluster1	phr1_phl1	low
AT4G11290	Col_0_low_Pi	-0.577809951521885	Cluster1	Col_0	low_Pi
AT4G11290	Col_0_low	1.20524743865054	Cluster1	Col_0	low
AT4G11290	phr1_phl1_low_Pi	0.35794658123792	Cluster1	phr1_phl1	low_Pi
AT4G12030	phr1_phl1_low	-0.763135694954769	Cluster1	phr1_phl1	low
AT4G12030	phr1_phl1_low_Pi	-0.388522867519604	Cluster1	phr1_phl1	low_Pi
AT4G12030	phf1_low_Pi	-0.682272609529691	Cluster1	phf1	low_Pi
AT4G12030	Col_0_low_Pi	-0.963247582869786	Cluster1	Col_0	low_Pi
AT4G12030	phf1_low	0.738735439308512	Cluster1	phf1	low
AT4G12030	Col_0_low	0.996542774767521	Cluster1	Col_0	low
AT4G12400	phf1_low	-0.72158926627763	Cluster1	phf1	low
AT4G12400	Col_0_low	1.39103136584284	Cluster1	Col_0	low
AT4G12400	phr1_phl1_low	-0.131998902799945	Cluster1	phr1_phl1	low
AT4G12400	phf1_low_Pi	-0.759406574176668	Cluster1	phf1	low_Pi
AT4G12400	Col_0_low_Pi	0.358405278463504	Cluster1	Col_0	low_Pi
AT4G12400	phr1_phl1_low_Pi	-0.942325901669408	Cluster1	phr1_phl1	low_Pi
AT4G13180	phf1_low	-0.810495917685225	Cluster1	phf1	low
AT4G13180	phf1_low_Pi	-0.48710794467864	Cluster1	phf1	low_Pi
AT4G13180	phr1_phl1_low	-0.0490922729433303	Cluster1	phr1_phl1	low
AT4G13180	phr1_phl1_low_Pi	-0.649486979464473	Cluster1	phr1_phl1	low_Pi
AT4G13180	Col_0_low_Pi	-0.212295751933642	Cluster1	Col_0	low_Pi
AT4G13180	Col_0_low	1.52598889054379	Cluster1	Col_0	low
AT4G13310	phf1_low_Pi	0.312309752001799	Cluster1	phf1	low_Pi
AT4G13310	phr1_phl1_low_Pi	-0.292407240607961	Cluster1	phr1_phl1	low_Pi
AT4G13310	phf1_low	0.768179802648958	Cluster1	phf1	low
AT4G13310	phr1_phl1_low	-1.23969067709817	Cluster1	phr1_phl1	low
AT4G13310	Col_0_low_Pi	-1.21427483100145	Cluster1	Col_0	low_Pi
AT4G13310	Col_0_low	0.757059781618912	Cluster1	Col_0	low
AT4G15330	phf1_low	0.101825647023391	Cluster1	phf1	low
AT4G15330	Col_0_low_Pi	-0.730879211160169	Cluster1	Col_0	low_Pi
AT4G15330	phr1_phl1_low_Pi	-0.878284917125792	Cluster1	phr1_phl1	low_Pi
AT4G15330	phf1_low_Pi	-1.09957869582474	Cluster1	phf1	low_Pi
AT4G15330	phr1_phl1_low	0.276207449557061	Cluster1	phr1_phl1	low
AT4G15330	Col_0_low	1.22710296363711	Cluster1	Col_0	low
AT4G19760	Col_0_low_Pi	-0.336621833297788	Cluster1	Col_0	low_Pi
AT4G19760	phf1_low	-0.432153829728551	Cluster1	phf1	low
AT4G19760	phr1_phl1_low	-0.733888593891691	Cluster1	phr1_phl1	low
AT4G19760	phf1_low_Pi	-0.0215961562846024	Cluster1	phf1	low_Pi
AT4G19760	Col_0_low	1.16796476936236	Cluster1	Col_0	low
AT4G19760	phr1_phl1_low_Pi	-0.149126084663113	Cluster1	phr1_phl1	low_Pi
AT4G21680	phf1_low	-0.493931825212439	Cluster1	phf1	low
AT4G21680	phf1_low_Pi	-0.901618557236576	Cluster1	phf1	low_Pi
AT4G21680	Col_0_low	1.43524037849934	Cluster1	Col_0	low
AT4G21680	phr1_phl1_low_Pi	-0.528528694472954	Cluster1	phr1_phl1	low_Pi
AT4G21680	phr1_phl1_low	-0.327300032677549	Cluster1	phr1_phl1	low
AT4G21680	Col_0_low_Pi	0.0812201072202571	Cluster1	Col_0	low_Pi
AT4G28040	phf1_low	-0.522584513759298	Cluster1	phf1	low
AT4G28040	phr1_phl1_low_Pi	0.310030014713343	Cluster1	phr1_phl1	low_Pi
AT4G28040	phf1_low_Pi	-0.218556614675885	Cluster1	phf1	low_Pi
AT4G28040	phr1_phl1_low	-0.781970633232911	Cluster1	phr1_phl1	low
AT4G28040	Col_0_low_Pi	-0.595251270447953	Cluster1	Col_0	low_Pi
AT4G28040	Col_0_low	1.48309352109269	Cluster1	Col_0	low
AT4G29690	phf1_low	0.465147195800448	Cluster1	phf1	low
AT4G29690	Col_0_low	0.915483707535602	Cluster1	Col_0	low
AT4G29690	phr1_phl1_low	-1.19413664763475	Cluster1	phr1_phl1	low
AT4G29690	phf1_low_Pi	-1.06556611858934	Cluster1	phf1	low_Pi
AT4G29690	Col_0_low_Pi	0.469809303126891	Cluster1	Col_0	low_Pi
AT4G29690	phr1_phl1_low_Pi	-0.562105783813741	Cluster1	phr1_phl1	low_Pi
AT4G33720	Col_0_low_Pi	-0.370514719432014	Cluster1	Col_0	low_Pi
AT4G33720	phf1_low	-0.263740403829488	Cluster1	phf1	low
AT4G33720	Col_0_low	1.4122710979747	Cluster1	Col_0	low
AT4G33720	phr1_phl1_low_Pi	-0.0398644991114846	Cluster1	phr1_phl1	low_Pi
AT4G33720	phr1_phl1_low	-1.47107311156702	Cluster1	phr1_phl1	low
AT4G33720	phf1_low_Pi	0.138724039336956	Cluster1	phf1	low_Pi
AT4G34870	Col_0_low_Pi	0.655664760874732	Cluster1	Col_0	low_Pi
AT4G34870	phf1_low	-0.370636163232037	Cluster1	phf1	low
AT4G34870	Col_0_low	1.3284041838078	Cluster1	Col_0	low
AT4G34870	phr1_phl1_low_Pi	-0.695218210986053	Cluster1	phr1_phl1	low_Pi
AT4G34870	phf1_low_Pi	-0.826672791048504	Cluster1	phf1	low_Pi
AT4G34870	phr1_phl1_low	-0.918034895196851	Cluster1	phr1_phl1	low
AT4G36870	phf1_low	-0.0216977912626042	Cluster1	phf1	low
AT4G36870	Col_0_low_Pi	-0.792596681550625	Cluster1	Col_0	low_Pi
AT4G36870	phf1_low_Pi	-0.675933959611464	Cluster1	phf1	low_Pi
AT4G36870	phr1_phl1_low	-0.457503448682751	Cluster1	phr1_phl1	low
AT4G36870	Col_0_low	1.42803535146121	Cluster1	Col_0	low
AT4G36870	phr1_phl1_low_Pi	-0.465552172365512	Cluster1	phr1_phl1	low_Pi
AT4G36880	phf1_low_Pi	-0.58298613740572	Cluster1	phf1	low_Pi
AT4G36880	phf1_low	-0.490035498054961	Cluster1	phf1	low
AT4G36880	phr1_phl1_low	-0.408304870608983	Cluster1	phr1_phl1	low
AT4G36880	Col_0_low_Pi	-0.366647502793284	Cluster1	Col_0	low_Pi
AT4G36880	phr1_phl1_low_Pi	-0.0699573471133815	Cluster1	phr1_phl1	low_Pi
AT4G36880	Col_0_low	1.3355621645926	Cluster1	Col_0	low
AT4G37520	phf1_low	-0.409433977405348	Cluster1	phf1	low
AT4G37520	phr1_phl1_low	0.417712555273376	Cluster1	phr1_phl1	low
AT4G37520	phr1_phl1_low_Pi	-0.752181043764541	Cluster1	phr1_phl1	low_Pi
AT4G37520	Col_0_low	1.49967541878694	Cluster1	Col_0	low
AT4G37520	Col_0_low_Pi	-1.06005065204816	Cluster1	Col_0	low_Pi
AT4G37520	phf1_low_Pi	-0.616933543415326	Cluster1	phf1	low_Pi
AT5G06740	phr1_phl1_low	-1.33615960906452	Cluster1	phr1_phl1	low
AT5G06740	phr1_phl1_low_Pi	0.178559318719446	Cluster1	phr1_phl1	low_Pi
AT5G06740	Col_0_low	1.31035315813791	Cluster1	Col_0	low
AT5G06740	phf1_low_Pi	-0.397843375795592	Cluster1	phf1	low_Pi
AT5G06740	Col_0_low_Pi	-0.633168246900789	Cluster1	Col_0	low_Pi
AT5G06740	phf1_low	0.208241223462877	Cluster1	phf1	low
AT5G06860	Col_0_low_Pi	-0.0287263981137932	Cluster1	Col_0	low_Pi
AT5G06860	phr1_phl1_low_Pi	-0.642235118207545	Cluster1	phr1_phl1	low_Pi
AT5G06860	phf1_low_Pi	-0.65377892372438	Cluster1	phf1	low_Pi
AT5G06860	phf1_low	0.0254248742499149	Cluster1	phf1	low
AT5G06860	phr1_phl1_low	-0.832683916478141	Cluster1	phr1_phl1	low
AT5G06860	Col_0_low	1.19877965736348	Cluster1	Col_0	low
AT5G08610	phf1_low	-0.141740290026971	Cluster1	phf1	low
AT5G08610	phr1_phl1_low	0.018471172094753	Cluster1	phr1_phl1	low
AT5G08610	phf1_low_Pi	-0.781424593024005	Cluster1	phf1	low_Pi
AT5G08610	Col_0_low	1.40268741704948	Cluster1	Col_0	low
AT5G08610	phr1_phl1_low_Pi	-0.578266262227364	Cluster1	phr1_phl1	low_Pi
AT5G08610	Col_0_low_Pi	-0.839334138490834	Cluster1	Col_0	low_Pi
AT5G10740	phr1_phl1_low	-0.694319134834529	Cluster1	phr1_phl1	low
AT5G10740	Col_0_low	1.34391944106095	Cluster1	Col_0	low
AT5G10740	phf1_low	0.202243330127602	Cluster1	phf1	low
AT5G10740	phr1_phl1_low_Pi	-0.238280725327558	Cluster1	phr1_phl1	low_Pi
AT5G10740	phf1_low_Pi	-0.060662400200329	Cluster1	phf1	low_Pi
AT5G10740	Col_0_low_Pi	-1.44512225908419	Cluster1	Col_0	low_Pi
AT5G13210	phr1_phl1_low	-0.554840873722696	Cluster1	phr1_phl1	low
AT5G13210	phf1_low	-0.222374458960704	Cluster1	phf1	low
AT5G13210	phr1_phl1_low_Pi	-0.516707366994616	Cluster1	phr1_phl1	low_Pi
AT5G13210	Col_0_low	1.55421190293371	Cluster1	Col_0	low
AT5G13210	phf1_low_Pi	-0.635272177499997	Cluster1	phf1	low_Pi
AT5G13210	Col_0_low_Pi	-0.549289431239504	Cluster1	Col_0	low_Pi
AT5G14730	phf1_low_Pi	0.264157259902317	Cluster1	phf1	low_Pi
AT5G14730	phr1_phl1_low_Pi	-0.138670365445077	Cluster1	phr1_phl1	low_Pi
AT5G14730	phr1_phl1_low	-0.773962204428923	Cluster1	phr1_phl1	low
AT5G14730	phf1_low	-0.228000063918698	Cluster1	phf1	low
AT5G14730	Col_0_low_Pi	-1.09791091955543	Cluster1	Col_0	low_Pi
AT5G14730	Col_0_low	1.34603409512175	Cluster1	Col_0	low
AT5G17860	Col_0_low	1.19649501073587	Cluster1	Col_0	low
AT5G17860	phr1_phl1_low	-0.945457247619756	Cluster1	phr1_phl1	low
AT5G17860	phf1_low_Pi	-0.945457247619756	Cluster1	phf1	low_Pi
AT5G17860	phr1_phl1_low_Pi	0.0523580209030585	Cluster1	phr1_phl1	low_Pi
AT5G17860	Col_0_low_Pi	0.217279038705069	Cluster1	Col_0	low_Pi
AT5G17860	phf1_low	-0.100100689219706	Cluster1	phf1	low
AT5G19890	phr1_phl1_low_Pi	0.210052355011365	Cluster1	phr1_phl1	low_Pi
AT5G19890	phr1_phl1_low	-0.888668043661365	Cluster1	phr1_phl1	low
AT5G19890	phf1_low	-0.38301865698046	Cluster1	phf1	low
AT5G19890	Col_0_low_Pi	-0.12848780543847	Cluster1	Col_0	low_Pi
AT5G19890	Col_0_low	1.178326535158	Cluster1	Col_0	low
AT5G19890	phf1_low_Pi	-0.280832145672151	Cluster1	phf1	low_Pi
AT5G22790	phf1_low_Pi	-1.43191954210317	Cluster1	phf1	low_Pi
AT5G22790	phr1_phl1_low	-0.0153814485733404	Cluster1	phr1_phl1	low
AT5G22790	Col_0_low	1.0632757622013	Cluster1	Col_0	low
AT5G22790	phr1_phl1_low_Pi	-1.33895884778874	Cluster1	phr1_phl1	low_Pi
AT5G22790	phf1_low	0.237501618821472	Cluster1	phf1	low
AT5G22790	Col_0_low_Pi	0.165614343036735	Cluster1	Col_0	low_Pi
AT5G23010	phr1_phl1_low_Pi	-0.247366913069079	Cluster1	phr1_phl1	low_Pi
AT5G23010	phr1_phl1_low	-0.85372997448028	Cluster1	phr1_phl1	low
AT5G23010	Col_0_low_Pi	-1.33655212114448	Cluster1	Col_0	low_Pi
AT5G23010	Col_0_low	1.16290073036304	Cluster1	Col_0	low
AT5G23010	phf1_low_Pi	-0.217333533937167	Cluster1	phf1	low_Pi
AT5G23010	phf1_low	0.524631993701278	Cluster1	phf1	low
AT5G23810	phf1_low_Pi	-0.0985807514236986	Cluster1	phf1	low_Pi
AT5G23810	Col_0_low_Pi	-0.204779419266938	Cluster1	Col_0	low_Pi
AT5G23810	phr1_phl1_low_Pi	0.177170562992589	Cluster1	phr1_phl1	low_Pi
AT5G23810	phr1_phl1_low	-1.35770488387086	Cluster1	phr1_phl1	low
AT5G23810	phf1_low	-0.306423359212375	Cluster1	phf1	low
AT5G23810	Col_0_low	1.35474320792251	Cluster1	Col_0	low
AT5G24280	phf1_low_Pi	-0.506718690549657	Cluster1	phf1	low_Pi
AT5G24280	phf1_low	0.14163670745058	Cluster1	phf1	low
AT5G24280	phr1_phl1_low	-1.36782330818347	Cluster1	phr1_phl1	low
AT5G24280	phr1_phl1_low_Pi	-0.398093548367204	Cluster1	phr1_phl1	low_Pi
AT5G24280	Col_0_low	1.47109414706951	Cluster1	Col_0	low
AT5G24280	Col_0_low_Pi	-0.345507508863401	Cluster1	Col_0	low_Pi
AT5G24930	phr1_phl1_low	-0.0963205629456155	Cluster1	phr1_phl1	low
AT5G24930	phf1_low_Pi	-0.49325257563342	Cluster1	phf1	low_Pi
AT5G24930	phr1_phl1_low_Pi	-0.521171657731031	Cluster1	phr1_phl1	low_Pi
AT5G24930	Col_0_low	1.36607737794393	Cluster1	Col_0	low
AT5G24930	Col_0_low_Pi	-0.115291959203805	Cluster1	Col_0	low_Pi
AT5G24930	phf1_low	-0.722443426845026	Cluster1	phf1	low
AT5G25250	Col_0_low_Pi	-0.720027190228967	Cluster1	Col_0	low_Pi
AT5G25250	phr1_phl1_low	-0.284978919886891	Cluster1	phr1_phl1	low
AT5G25250	Col_0_low	1.42084460466139	Cluster1	Col_0	low
AT5G25250	phf1_low	-0.251299403350673	Cluster1	phf1	low
AT5G25250	phr1_phl1_low_Pi	-1.12414105638971	Cluster1	phr1_phl1	low_Pi
AT5G25250	phf1_low_Pi	-0.18724116365536	Cluster1	phf1	low_Pi
AT5G38200	phr1_phl1_low_Pi	-0.206980316897317	Cluster1	phr1_phl1	low_Pi
AT5G38200	Col_0_low	1.08822921609644	Cluster1	Col_0	low
AT5G38200	phr1_phl1_low	-1.00763372159471	Cluster1	phr1_phl1	low
AT5G38200	phf1_low	0.309446766784003	Cluster1	phf1	low
AT5G38200	Col_0_low_Pi	-1.28174010412734	Cluster1	Col_0	low_Pi
AT5G38200	phf1_low_Pi	0.296350009850038	Cluster1	phf1	low_Pi
AT5G38540	phr1_phl1_low_Pi	-0.873170357424761	Cluster1	phr1_phl1	low_Pi
AT5G38540	phr1_phl1_low	-1.43862146364897	Cluster1	phr1_phl1	low
AT5G38540	Col_0_low_Pi	-0.632738150537512	Cluster1	Col_0	low_Pi
AT5G38540	phf1_low_Pi	0.28194507201749	Cluster1	phf1	low_Pi
AT5G38540	Col_0_low	0.985228288273039	Cluster1	Col_0	low
AT5G38540	phf1_low	0.498771525647878	Cluster1	phf1	low
AT5G38550	phf1_low_Pi	0.282668029201048	Cluster1	phf1	low_Pi
AT5G38550	Col_0_low	1.06185770428567	Cluster1	Col_0	low
AT5G38550	phr1_phl1_low_Pi	-0.149423928185752	Cluster1	phr1_phl1	low_Pi
AT5G38550	phf1_low	0.271499749377879	Cluster1	phf1	low
AT5G38550	phr1_phl1_low	-1.57521998932732	Cluster1	phr1_phl1	low
AT5G38550	Col_0_low_Pi	-0.63277225627617	Cluster1	Col_0	low_Pi
AT5G40010	Col_0_low	1.11901565180178	Cluster1	Col_0	low
AT5G40010	phr1_phl1_low_Pi	-0.0641141709584151	Cluster1	phr1_phl1	low_Pi
AT5G40010	phr1_phl1_low	-1.45414657776624	Cluster1	phr1_phl1	low
AT5G40010	phf1_low	0.211126436875224	Cluster1	phf1	low
AT5G40010	Col_0_low_Pi	-0.739370442263259	Cluster1	Col_0	low_Pi
AT5G40010	phf1_low_Pi	0.2303609724932	Cluster1	phf1	low_Pi
AT5G41610	Col_0_low_Pi	-0.318983205804504	Cluster1	Col_0	low_Pi
AT5G41610	phr1_phl1_low	-1.08557278063126	Cluster1	phr1_phl1	low
AT5G41610	phf1_low	-0.361087685542254	Cluster1	phf1	low
AT5G41610	phr1_phl1_low_Pi	0.102191408127809	Cluster1	phr1_phl1	low_Pi
AT5G41610	Col_0_low	1.4670891585171	Cluster1	Col_0	low
AT5G41610	phf1_low_Pi	-0.305541927090412	Cluster1	phf1	low_Pi
AT5G42980	phf1_low	0.648985226259572	Cluster1	phf1	low
AT5G42980	phf1_low_Pi	-0.107055782713861	Cluster1	phf1	low_Pi
AT5G42980	Col_0_low_Pi	0.0493471978682622	Cluster1	Col_0	low_Pi
AT5G42980	phr1_phl1_low	-1.76086101233029	Cluster1	phr1_phl1	low
AT5G42980	Col_0_low	0.754036372054204	Cluster1	Col_0	low
AT5G42980	phr1_phl1_low_Pi	-0.434310666759867	Cluster1	phr1_phl1	low_Pi
AT5G43330	phr1_phl1_low	-0.231918111298464	Cluster1	phr1_phl1	low
AT5G43330	phr1_phl1_low_Pi	-0.816390601332241	Cluster1	phr1_phl1	low_Pi
AT5G43330	Col_0_low	1.53307252338771	Cluster1	Col_0	low
AT5G43330	phf1_low	-0.33302306451663	Cluster1	phf1	low
AT5G43330	Col_0_low_Pi	-0.212281029991641	Cluster1	Col_0	low_Pi
AT5G43330	phf1_low_Pi	-0.947679746350395	Cluster1	phf1	low_Pi
AT5G43450	phr1_phl1_low	-0.283074584534893	Cluster1	phr1_phl1	low
AT5G43450	Col_0_low	1.57233058808734	Cluster1	Col_0	low
AT5G43450	phr1_phl1_low_Pi	-0.618477485147751	Cluster1	phr1_phl1	low_Pi
AT5G43450	Col_0_low_Pi	-0.606152902396771	Cluster1	Col_0	low_Pi
AT5G43450	phf1_low	-0.19337096737263	Cluster1	phf1	low
AT5G43450	phf1_low_Pi	-0.869973201566521	Cluster1	phf1	low_Pi
AT5G45380	phf1_low	-0.410242935106386	Cluster1	phf1	low
AT5G45380	phr1_phl1_low_Pi	-0.653219483597115	Cluster1	phr1_phl1	low_Pi
AT5G45380	phr1_phl1_low	0.0935942217514499	Cluster1	phr1_phl1	low
AT5G45380	phf1_low_Pi	-0.236321118045328	Cluster1	phf1	low_Pi
AT5G45380	Col_0_low	0.973592237289625	Cluster1	Col_0	low
AT5G45380	Col_0_low_Pi	-0.57893176228289	Cluster1	Col_0	low_Pi
AT5G47110	phf1_low	-0.819557117880309	Cluster1	phf1	low
AT5G47110	Col_0_low_Pi	-0.322459595293282	Cluster1	Col_0	low_Pi
AT5G47110	phf1_low_Pi	-1.03521085116215	Cluster1	phf1	low_Pi
AT5G47110	phr1_phl1_low_Pi	0.134382425527202	Cluster1	phr1_phl1	low_Pi
AT5G47110	phr1_phl1_low	0.605372034647083	Cluster1	phr1_phl1	low
AT5G47110	Col_0_low	1.27629525057681	Cluster1	Col_0	low
AT5G47220	phr1_phl1_low	-0.958640882158564	Cluster1	phr1_phl1	low
AT5G47220	phr1_phl1_low_Pi	-0.0214294197625256	Cluster1	phr1_phl1	low_Pi
AT5G47220	Col_0_low	1.2053253437772	Cluster1	Col_0	low
AT5G47220	Col_0_low_Pi	-0.990880572541931	Cluster1	Col_0	low_Pi
AT5G47220	phf1_low	-0.213115143231655	Cluster1	phf1	low
AT5G47220	phf1_low_Pi	0.471920863763436	Cluster1	phf1	low_Pi
AT5G47740	phr1_phl1_low_Pi	-0.377749021462589	Cluster1	phr1_phl1	low_Pi
AT5G47740	Col_0_low_Pi	-0.650256113727931	Cluster1	Col_0	low_Pi
AT5G47740	Col_0_low	1.63214139648613	Cluster1	Col_0	low
AT5G47740	phf1_low	-0.176335575630129	Cluster1	phf1	low
AT5G47740	phf1_low_Pi	-0.716108960623033	Cluster1	phf1	low_Pi
AT5G47740	phr1_phl1_low	-0.628469146201746	Cluster1	phr1_phl1	low
AT5G51440	phr1_phl1_low	-0.477457334963447	Cluster1	phr1_phl1	low
AT5G51440	phr1_phl1_low_Pi	-1.07416575176261	Cluster1	phr1_phl1	low_Pi
AT5G51440	Col_0_low	1.57405262161174	Cluster1	Col_0	low
AT5G51440	phf1_low_Pi	-0.307272948826539	Cluster1	phf1	low_Pi
AT5G51440	Col_0_low_Pi	-0.281517169553709	Cluster1	Col_0	low_Pi
AT5G51440	phf1_low	-0.505165735461741	Cluster1	phf1	low
AT5G51870	phr1_phl1_low	-0.292336790991753	Cluster1	phr1_phl1	low
AT5G51870	Col_0_low	0.72091376190042	Cluster1	Col_0	low
AT5G51870	phr1_phl1_low_Pi	-0.285623539603338	Cluster1	phr1_phl1	low_Pi
AT5G51870	Col_0_low_Pi	-1.64927646548915	Cluster1	Col_0	low_Pi
AT5G51870	phf1_low_Pi	0.407177351376377	Cluster1	phf1	low_Pi
AT5G51870	phf1_low	0.397251354703709	Cluster1	phf1	low
AT5G52640	phf1_low	-0.705809236836058	Cluster1	phf1	low
AT5G52640	Col_0_low_Pi	0.264804335165578	Cluster1	Col_0	low_Pi
AT5G52640	phr1_phl1_low	-0.300590565228617	Cluster1	phr1_phl1	low
AT5G52640	phf1_low_Pi	-0.53164891819413	Cluster1	phf1	low_Pi
AT5G52640	Col_0_low	1.4039390616762	Cluster1	Col_0	low
AT5G52640	phr1_phl1_low_Pi	-0.959519178006077	Cluster1	phr1_phl1	low_Pi
AT5G53120	phf1_low	0.430302591144927	Cluster1	phf1	low
AT5G53120	Col_0_low	0.513313487118502	Cluster1	Col_0	low
AT5G53120	phf1_low_Pi	-1.01074573152593	Cluster1	phf1	low_Pi
AT5G53120	Col_0_low_Pi	1.26179791925205	Cluster1	Col_0	low_Pi
AT5G53120	phr1_phl1_low	-1.20157655557762	Cluster1	phr1_phl1	low
AT5G53120	phr1_phl1_low_Pi	-0.929799499087274	Cluster1	phr1_phl1	low_Pi
AT5G58940	phr1_phl1_low	-0.364643551858326	Cluster1	phr1_phl1	low
AT5G58940	phf1_low	0.405733512081737	Cluster1	phf1	low
AT5G58940	Col_0_low_Pi	-1.34297224473747	Cluster1	Col_0	low_Pi
AT5G58940	Col_0_low	1.34678765542288	Cluster1	Col_0	low
AT5G58940	phr1_phl1_low_Pi	-0.734978642652954	Cluster1	phr1_phl1	low_Pi
AT5G58940	phf1_low_Pi	-0.553676633334649	Cluster1	phf1	low_Pi
AT5G62480	phr1_phl1_low_Pi	-0.993005425743362	Cluster1	phr1_phl1	low_Pi
AT5G62480	phf1_low	-0.642107236436023	Cluster1	phf1	low
AT5G62480	Col_0_low_Pi	-0.715937639176836	Cluster1	Col_0	low_Pi
AT5G62480	phr1_phl1_low	0.390561961527735	Cluster1	phr1_phl1	low
AT5G62480	phf1_low_Pi	-0.33789081461739	Cluster1	phf1	low_Pi
AT5G62480	Col_0_low	1.41528670652813	Cluster1	Col_0	low
AT5G64810	phr1_phl1_low	-0.876415920877897	Cluster1	phr1_phl1	low
AT5G64810	Col_0_low	1.39143365973989	Cluster1	Col_0	low
AT5G64810	phr1_phl1_low_Pi	-0.14996978617073	Cluster1	phr1_phl1	low_Pi
AT5G64810	phf1_low	-0.181503327160106	Cluster1	phf1	low
AT5G64810	Col_0_low_Pi	-1.16952615671224	Cluster1	Col_0	low_Pi
AT5G64810	phf1_low_Pi	0.306031471805821	Cluster1	phf1	low_Pi
AT5G65140	phr1_phl1_low_Pi	-1.22869473968271	Cluster1	phr1_phl1	low_Pi
AT5G65140	Col_0_low_Pi	0.558094140765537	Cluster1	Col_0	low_Pi
AT5G65140	phr1_phl1_low	-0.732434255329481	Cluster1	phr1_phl1	low
AT5G65140	phf1_low	-0.0309875347844678	Cluster1	phf1	low
AT5G65140	Col_0_low	1.16364488423644	Cluster1	Col_0	low
AT5G65140	phf1_low_Pi	-0.910298539772653	Cluster1	phf1	low_Pi
AT5G65380	phf1_low	-0.528142128247956	Cluster1	phf1	low
AT5G65380	phr1_phl1_low	-0.209323931259533	Cluster1	phr1_phl1	low
AT5G65380	phf1_low_Pi	-0.742468701528185	Cluster1	phf1	low_Pi
AT5G65380	Col_0_low_Pi	-0.576802996072414	Cluster1	Col_0	low_Pi
AT5G65380	Col_0_low	1.50089523648399	Cluster1	Col_0	low
AT5G65380	phr1_phl1_low_Pi	0.138931933012168	Cluster1	phr1_phl1	low_Pi
AT1G07920	phf1_low	0.782628403020735	Cluster2	phf1	low
AT1G07920	phr1_phl1_low_Pi	0.707228758497396	Cluster2	phr1_phl1	low_Pi
AT1G07920	phr1_phl1_low	0.625401356692955	Cluster2	phr1_phl1	low
AT1G07920	phf1_low_Pi	0.663141377733453	Cluster2	phf1	low_Pi
AT1G07920	Col_0_low_Pi	-1.13480981440281	Cluster2	Col_0	low_Pi
AT1G07920	Col_0_low	-1.12085993586893	Cluster2	Col_0	low
AT1G15030	phf1_low_Pi	1.09626228208858	Cluster2	phf1	low_Pi
AT1G15030	phf1_low	0.29106024988968	Cluster2	phf1	low
AT1G15030	phr1_phl1_low	0.101532828760349	Cluster2	phr1_phl1	low
AT1G15030	Col_0_low	-1.09869297182651	Cluster2	Col_0	low
AT1G15030	phr1_phl1_low_Pi	1.67772063953022	Cluster2	phr1_phl1	low_Pi
AT1G15030	Col_0_low_Pi	-0.825206347708793	Cluster2	Col_0	low_Pi
AT1G31850	phr1_phl1_low_Pi	0.92008712126676	Cluster2	phr1_phl1	low_Pi
AT1G31850	phf1_low_Pi	0.677806412097745	Cluster2	phf1	low_Pi
AT1G31850	phr1_phl1_low	-0.234379333072026	Cluster2	phr1_phl1	low
AT1G31850	phf1_low	0.217906830310079	Cluster2	phf1	low
AT1G31850	Col_0_low	-1.41976699195161	Cluster2	Col_0	low
AT1G31850	Col_0_low_Pi	0.95624112311232	Cluster2	Col_0	low_Pi
AT1G33470	phr1_phl1_low_Pi	0.985211810332843	Cluster2	phr1_phl1	low_Pi
AT1G33470	phr1_phl1_low	-0.194751273320599	Cluster2	phr1_phl1	low
AT1G33470	phf1_low	0.444992455152597	Cluster2	phf1	low
AT1G33470	phf1_low_Pi	0.578826031158313	Cluster2	phf1	low_Pi
AT1G33470	Col_0_low_Pi	0.654375362450211	Cluster2	Col_0	low_Pi
AT1G33470	Col_0_low	-1.30826910614192	Cluster2	Col_0	low
AT1G68330	phr1_phl1_low	-0.489123623576991	Cluster2	phr1_phl1	low
AT1G68330	phr1_phl1_low_Pi	1.47596076935495	Cluster2	phr1_phl1	low_Pi
AT1G68330	Col_0_low	-1.17300223482946	Cluster2	Col_0	low
AT1G68330	Col_0_low_Pi	0.510753690279183	Cluster2	Col_0	low_Pi
AT1G68330	phf1_low_Pi	0.86836412984996	Cluster2	phf1	low_Pi
AT1G68330	phf1_low	0.0876858473430466	Cluster2	phf1	low
AT1G78830	phr1_phl1_low	-0.35122472507363	Cluster2	phr1_phl1	low
AT1G78830	phf1_low	0.0452784915017553	Cluster2	phf1	low
AT1G78830	phr1_phl1_low_Pi	1.61308547105185	Cluster2	phr1_phl1	low_Pi
AT1G78830	Col_0_low	-1.00326456021762	Cluster2	Col_0	low
AT1G78830	phf1_low_Pi	0.991166590314766	Cluster2	phf1	low_Pi
AT1G78830	Col_0_low_Pi	0.195801335495562	Cluster2	Col_0	low_Pi
AT1G79700	phr1_phl1_low_Pi	1.78750579406289	Cluster2	phr1_phl1	low_Pi
AT1G79700	phf1_low_Pi	1.15220140498083	Cluster2	phf1	low_Pi
AT1G79700	Col_0_low_Pi	-0.634276616939612	Cluster2	Col_0	low_Pi
AT1G79700	phr1_phl1_low	0.420700510407081	Cluster2	phr1_phl1	low
AT1G79700	phf1_low	-0.274010151850419	Cluster2	phf1	low
AT1G79700	Col_0_low	-0.947575311802746	Cluster2	Col_0	low
AT2G05350	phf1_low_Pi	1.35909337150258	Cluster2	phf1	low_Pi
AT2G05350	phr1_phl1_low	-0.251745829909936	Cluster2	phr1_phl1	low
AT2G05350	phf1_low	-1.18831471799686	Cluster2	phf1	low
AT2G05350	phr1_phl1_low_Pi	1.46223937397641	Cluster2	phr1_phl1	low_Pi
AT2G05350	Col_0_low	-0.01670773234868	Cluster2	Col_0	low
AT2G05350	Col_0_low_Pi	-0.0309335530625362	Cluster2	Col_0	low_Pi
AT2G21650	phf1_low	0.795588037812299	Cluster2	phf1	low
AT2G21650	phr1_phl1_low	-0.395460533925003	Cluster2	phr1_phl1	low
AT2G21650	phr1_phl1_low_Pi	0.324529006081251	Cluster2	phr1_phl1	low_Pi
AT2G21650	Col_0_low	-1.52354319102479	Cluster2	Col_0	low
AT2G21650	Col_0_low_Pi	0.829449316837713	Cluster2	Col_0	low_Pi
AT2G21650	phf1_low_Pi	0.55029900570711	Cluster2	phf1	low_Pi
AT2G43030	phf1_low	-0.381625553873046	Cluster2	phf1	low
AT2G43030	Col_0_low	-1.08065084408379	Cluster2	Col_0	low
AT2G43030	phr1_phl1_low_Pi	1.24222609926136	Cluster2	phr1_phl1	low_Pi
AT2G43030	phf1_low_Pi	0.748952125063323	Cluster2	phf1	low_Pi
AT2G43030	phr1_phl1_low	1.1882913966476	Cluster2	phr1_phl1	low
AT2G43030	Col_0_low_Pi	-0.364941974406357	Cluster2	Col_0	low_Pi
AT3G13175	phr1_phl1_low	-0.351595939350821	Cluster2	phr1_phl1	low
AT3G13175	Col_0_low	-1.23560887720303	Cluster2	Col_0	low
AT3G13175	phr1_phl1_low_Pi	1.20010364992499	Cluster2	phr1_phl1	low_Pi
AT3G13175	Col_0_low_Pi	0.705096654980953	Cluster2	Col_0	low_Pi
AT3G13175	phf1_low	-0.136986414236667	Cluster2	phf1	low
AT3G13175	phf1_low_Pi	1.10534039656693	Cluster2	phf1	low_Pi
AT3G13750	Col_0_low	-0.957382678233165	Cluster2	Col_0	low
AT3G13750	phr1_phl1_low	0.218963141397427	Cluster2	phr1_phl1	low
AT3G13750	phr1_phl1_low_Pi	1.68219402957835	Cluster2	phr1_phl1	low_Pi
AT3G13750	Col_0_low_Pi	0.088359359269967	Cluster2	Col_0	low_Pi
AT3G13750	phf1_low	-0.431372304974183	Cluster2	phf1	low
AT3G13750	phf1_low_Pi	0.934712959354448	Cluster2	phf1	low_Pi
AT3G15680	phr1_phl1_low	-0.526053732117217	Cluster2	phr1_phl1	low
AT3G15680	phr1_phl1_low_Pi	1.39532914090137	Cluster2	phr1_phl1	low_Pi
AT3G15680	Col_0_low	-0.991749111890223	Cluster2	Col_0	low
AT3G15680	phf1_low	-0.0256591936040006	Cluster2	phf1	low
AT3G15680	Col_0_low_Pi	-0.142094788835959	Cluster2	Col_0	low_Pi
AT3G15680	phf1_low_Pi	1.49659640874382	Cluster2	phf1	low_Pi
AT3G27940	phf1_low	0.483984460086105	Cluster2	phf1	low
AT3G27940	Col_0_low_Pi	-0.0256143321834398	Cluster2	Col_0	low_Pi
AT3G27940	phr1_phl1_low	-1.13167427739747	Cluster2	phr1_phl1	low
AT3G27940	phf1_low_Pi	1.14614209499844	Cluster2	phf1	low_Pi
AT3G27940	phr1_phl1_low_Pi	0.95563070262707	Cluster2	phr1_phl1	low_Pi
AT3G27940	Col_0_low	-0.79509701790681	Cluster2	Col_0	low
AT4G22290	phf1_low	-0.316813978596907	Cluster2	phf1	low
AT4G22290	phf1_low_Pi	1.11012833543745	Cluster2	phf1	low_Pi
AT4G22290	Col_0_low	-1.39063723902114	Cluster2	Col_0	low
AT4G22290	phr1_phl1_low_Pi	0.86893184252533	Cluster2	phr1_phl1	low_Pi
AT4G22290	phr1_phl1_low	0.380688100981086	Cluster2	phr1_phl1	low
AT4G22290	Col_0_low_Pi	0.635894468745866	Cluster2	Col_0	low_Pi
AT4G36850	phf1_low	-0.327779670359906	Cluster2	phf1	low
AT4G36850	Col_0_low_Pi	-0.817538106657494	Cluster2	Col_0	low_Pi
AT4G36850	phf1_low_Pi	0.951964023392677	Cluster2	phf1	low_Pi
AT4G36850	Col_0_low	-0.673296999541573	Cluster2	Col_0	low
AT4G36850	phr1_phl1_low_Pi	2.07484941731789	Cluster2	phr1_phl1	low_Pi
AT4G36850	phr1_phl1_low	0.329764379458094	Cluster2	phr1_phl1	low
AT5G02160	phf1_low_Pi	1.00364919927351	Cluster2	phf1	low_Pi
AT5G02160	phr1_phl1_low	-0.143592720080068	Cluster2	phr1_phl1	low
AT5G02160	phr1_phl1_low_Pi	2.1645842195316	Cluster2	phr1_phl1	low_Pi
AT5G02160	Col_0_low	-0.728649670991052	Cluster2	Col_0	low
AT5G02160	Col_0_low_Pi	-0.421270332354716	Cluster2	Col_0	low_Pi
AT5G02160	phf1_low	-0.28540250007863	Cluster2	phf1	low
AT5G11590	phr1_phl1_low_Pi	1.47696902539688	Cluster2	phr1_phl1	low_Pi
AT5G11590	phf1_low_Pi	0.657773933544779	Cluster2	phf1	low_Pi
AT5G11590	Col_0_low_Pi	0.62067247601355	Cluster2	Col_0	low_Pi
AT5G11590	phr1_phl1_low	-0.382275738297727	Cluster2	phr1_phl1	low
AT5G11590	phf1_low	0.201605534910016	Cluster2	phf1	low
AT5G11590	Col_0_low	-1.29137565754938	Cluster2	Col_0	low
AT5G62890	phr1_phl1_low_Pi	0.842936196428356	Cluster2	phr1_phl1	low_Pi
AT5G62890	phf1_low	0.210738141919335	Cluster2	phf1	low
AT5G62890	phr1_phl1_low	-0.0117656844021535	Cluster2	phr1_phl1	low
AT5G62890	phf1_low_Pi	0.757592570152423	Cluster2	phf1	low_Pi
AT5G62890	Col_0_low_Pi	0.82444477922825	Cluster2	Col_0	low_Pi
AT5G62890	Col_0_low	-1.53643532217134	Cluster2	Col_0	low
AT1G01060	Col_0_low	0.0420846143882973	Cluster4	Col_0	low
AT1G01060	phr1_phl1_low_Pi	-1.42322037124997	Cluster4	phr1_phl1	low_Pi
AT1G01060	phr1_phl1_low	1.07813797579175	Cluster4	phr1_phl1	low
AT1G01060	phf1_low	-0.291344844287183	Cluster4	phf1	low
AT1G01060	Col_0_low_Pi	1.04646984411305	Cluster4	Col_0	low_Pi
AT1G01060	phf1_low_Pi	-1.03910728943149	Cluster4	phf1	low_Pi
AT1G06040	phf1_low	-0.150267365072419	Cluster4	phf1	low
AT1G06040	Col_0_low	-0.377464122204589	Cluster4	Col_0	low
AT1G06040	phr1_phl1_low_Pi	-1.17186775394759	Cluster4	phr1_phl1	low_Pi
AT1G06040	phr1_phl1_low	0.938828056143815	Cluster4	phr1_phl1	low
AT1G06040	phf1_low_Pi	-0.848624570799046	Cluster4	phf1	low_Pi
AT1G06040	Col_0_low_Pi	1.28732762254454	Cluster4	Col_0	low_Pi
AT1G64110	phf1_low	-0.163845947144623	Cluster4	phf1	low
AT1G64110	phr1_phl1_low	1.24112910112178	Cluster4	phr1_phl1	low
AT1G64110	phr1_phl1_low_Pi	-0.93507011159668	Cluster4	phr1_phl1	low_Pi
AT1G64110	phf1_low_Pi	-1.46653433517	Cluster4	phf1	low_Pi
AT1G64110	Col_0_low	0.331961588697738	Cluster4	Col_0	low
AT1G64110	Col_0_low_Pi	0.457102149830907	Cluster4	Col_0	low_Pi
AT1G68880	phr1_phl1_low_Pi	-0.436706674702656	Cluster4	phr1_phl1	low_Pi
AT1G68880	phf1_low_Pi	-0.250358993308728	Cluster4	phf1	low_Pi
AT1G68880	Col_0_low_Pi	-0.579104639946065	Cluster4	Col_0	low_Pi
AT1G68880	Col_0_low	0.0871626168086138	Cluster4	Col_0	low
AT1G68880	phr1_phl1_low	1.91524405364736	Cluster4	phr1_phl1	low
AT1G68880	phf1_low	-0.665447338836105	Cluster4	phf1	low
AT2G16890	phf1_low_Pi	-1.2201103679251	Cluster4	phf1	low_Pi
AT2G16890	phr1_phl1_low	0.830221508259341	Cluster4	phr1_phl1	low
AT2G16890	phr1_phl1_low_Pi	-0.56599991142826	Cluster4	phr1_phl1	low_Pi
AT2G16890	Col_0_low	0.785708955131902	Cluster4	Col_0	low
AT2G16890	Col_0_low_Pi	0.739351879665914	Cluster4	Col_0	low_Pi
AT2G16890	phf1_low	-0.830017664655916	Cluster4	phf1	low
AT2G20450	Col_0_low_Pi	0.381241133679591	Cluster4	Col_0	low_Pi
AT2G20450	phf1_low	-1.33043796746836	Cluster4	phf1	low
AT2G20450	phr1_phl1_low_Pi	-0.457678163594019	Cluster4	phr1_phl1	low_Pi
AT2G20450	phr1_phl1_low	0.979893863044736	Cluster4	phr1_phl1	low
AT2G20450	phf1_low_Pi	-0.467588112976468	Cluster4	phf1	low_Pi
AT2G20450	Col_0_low	0.887299432834461	Cluster4	Col_0	low
AT2G40700	phr1_phl1_low	1.40572662041622	Cluster4	phr1_phl1	low
AT2G40700	Col_0_low_Pi	0.0306157181042907	Cluster4	Col_0	low_Pi
AT2G40700	Col_0_low	0.551618073556015	Cluster4	Col_0	low
AT2G40700	phr1_phl1_low_Pi	-1.84457621264305	Cluster4	phr1_phl1	low_Pi
AT2G40700	phf1_low	-0.344358069673336	Cluster4	phf1	low
AT2G40700	phf1_low_Pi	-0.686905034855143	Cluster4	phf1	low_Pi
AT2G46830	Col_0_low	-0.157340962433401	Cluster4	Col_0	low
AT2G46830	phr1_phl1_low	1.22372435083266	Cluster4	phr1_phl1	low
AT2G46830	phf1_low	-0.292952189860985	Cluster4	phf1	low
AT2G46830	Col_0_low_Pi	1.00915532553084	Cluster4	Col_0	low_Pi
AT2G46830	phr1_phl1_low_Pi	-1.24145042473132	Cluster4	phr1_phl1	low_Pi
AT2G46830	phf1_low_Pi	-0.936714735556264	Cluster4	phf1	low_Pi
AT3G26460	Col_0_low_Pi	0.296192649792677	Cluster4	Col_0	low_Pi
AT3G26460	Col_0_low	0.654048736371812	Cluster4	Col_0	low
AT3G26460	phf1_low	-1.13126334492277	Cluster4	phf1	low
AT3G26460	phr1_phl1_low_Pi	-0.968462172134623	Cluster4	phr1_phl1	low_Pi
AT3G26460	phf1_low_Pi	-0.555563461297155	Cluster4	phf1	low_Pi
AT3G26460	phr1_phl1_low	1.45942381039822	Cluster4	phr1_phl1	low
AT5G17230	phr1_phl1_low	1.94547944691917	Cluster4	phr1_phl1	low
AT5G17230	Col_0_low	-0.290599983203815	Cluster4	Col_0	low
AT5G17230	phf1_low_Pi	-0.273189447196762	Cluster4	phf1	low_Pi
AT5G17230	phf1_low	-0.880908904556382	Cluster4	phf1	low
AT5G17230	phr1_phl1_low_Pi	-0.699658899202605	Cluster4	phr1_phl1	low_Pi
AT5G17230	Col_0_low_Pi	0.434802781519193	Cluster4	Col_0	low_Pi
AT5G37260	phr1_phl1_low_Pi	-0.866443918321551	Cluster4	phr1_phl1	low_Pi
AT5G37260	phf1_low_Pi	-0.55178320160724	Cluster4	phf1	low_Pi
AT5G37260	phr1_phl1_low	1.78735957149798	Cluster4	phr1_phl1	low
AT5G37260	Col_0_low_Pi	-0.124029416443769	Cluster4	Col_0	low_Pi
AT5G37260	Col_0_low	-0.240817688601146	Cluster4	Col_0	low
AT5G37260	phf1_low	-0.211398974256317	Cluster4	phf1	low
AT5G39660	phr1_phl1_low	1.82845182718855	Cluster4	phr1_phl1	low
AT5G39660	phr1_phl1_low_Pi	-0.784688058823469	Cluster4	phr1_phl1	low_Pi
AT5G39660	phf1_low_Pi	-0.592353187849933	Cluster4	phf1	low_Pi
AT5G39660	Col_0_low_Pi	0.47979462857234	Cluster4	Col_0	low_Pi
AT5G39660	phf1_low	-0.530690157073911	Cluster4	phf1	low
AT5G39660	Col_0_low	-0.351676001925571	Cluster4	Col_0	low
AT5G44780	phr1_phl1_low_Pi	-1.24213445430731	Cluster4	phr1_phl1	low_Pi
AT5G44780	phr1_phl1_low	0.603512754402688	Cluster4	phr1_phl1	low
AT5G44780	Col_0_low_Pi	1.14131590709711	Cluster4	Col_0	low_Pi
AT5G44780	Col_0_low	0.694292014932548	Cluster4	Col_0	low
AT5G44780	phf1_low	-0.556625626034862	Cluster4	phf1	low
AT5G44780	phf1_low_Pi	-1.33026101769267	Cluster4	phf1	low_Pi
AT1G04660	phr1_phl1_low_Pi	-0.109996022943052	Cluster5	phr1_phl1	low_Pi
AT1G04660	phr1_phl1_low	-0.781271263646205	Cluster5	phr1_phl1	low
AT1G04660	phf1_low	-0.25968017655014	Cluster5	phf1	low
AT1G04660	Col_0_low_Pi	1.58286764676175	Cluster5	Col_0	low_Pi
AT1G04660	phf1_low_Pi	0.524191812247073	Cluster5	phf1	low_Pi
AT1G04660	Col_0_low	-0.587513279377256	Cluster5	Col_0	low
AT1G20990	phf1_low	0.37557301623541	Cluster5	phf1	low
AT1G20990	phf1_low_Pi	0.114214435400634	Cluster5	phf1	low_Pi
AT1G20990	phr1_phl1_low_Pi	-0.625826017314876	Cluster5	phr1_phl1	low_Pi
AT1G20990	phr1_phl1_low	-0.162318761077592	Cluster5	phr1_phl1	low
AT1G20990	Col_0_low_Pi	1.47879439232214	Cluster5	Col_0	low_Pi
AT1G20990	Col_0_low	-1.11184780564143	Cluster5	Col_0	low
AT1G48100	phr1_phl1_low	-0.671127138287868	Cluster5	phr1_phl1	low
AT1G48100	Col_0_low_Pi	1.66264336368659	Cluster5	Col_0	low_Pi
AT1G48100	phf1_low_Pi	-0.0510114821626937	Cluster5	phf1	low_Pi
AT1G48100	Col_0_low	-0.835915669777965	Cluster5	Col_0	low
AT1G48100	phr1_phl1_low_Pi	0.101890659969275	Cluster5	phr1_phl1	low_Pi
AT1G48100	phf1_low	0.174948954297523	Cluster5	phf1	low
AT1G70830	phr1_phl1_low	1.12189757650198	Cluster5	phr1_phl1	low
AT1G70830	phf1_low_Pi	0.356781931994541	Cluster5	phf1	low_Pi
AT1G70830	Col_0_low	-1.39108543220267	Cluster5	Col_0	low
AT1G70830	phr1_phl1_low_Pi	0.32787792755499	Cluster5	phr1_phl1	low_Pi
AT1G70830	Col_0_low_Pi	0.574014500266122	Cluster5	Col_0	low_Pi
AT1G70830	phf1_low	0.000870825589216898	Cluster5	phf1	low
AT1G78060	phr1_phl1_low	-0.319476941646707	Cluster5	phr1_phl1	low
AT1G78060	Col_0_low	-1.05794826493826	Cluster5	Col_0	low
AT1G78060	phf1_low_Pi	-0.0868943176387928	Cluster5	phf1	low_Pi
AT1G78060	phf1_low	0.219669622483903	Cluster5	phf1	low
AT1G78060	phr1_phl1_low_Pi	-0.0713563674592364	Cluster5	phr1_phl1	low_Pi
AT1G78060	Col_0_low_Pi	1.69946740669665	Cluster5	Col_0	low_Pi
AT1G78490	phr1_phl1_low_Pi	-0.492336426566365	Cluster5	phr1_phl1	low_Pi
AT1G78490	phr1_phl1_low	0.901463126170286	Cluster5	phr1_phl1	low
AT1G78490	phf1_low_Pi	-0.405052227996336	Cluster5	phf1	low_Pi
AT1G78490	Col_0_low_Pi	1.25170382489085	Cluster5	Col_0	low_Pi
AT1G78490	Col_0_low	-1.16206068399734	Cluster5	Col_0	low
AT1G78490	phf1_low	0.201919422230963	Cluster5	phf1	low
AT2G01420	phr1_phl1_low	1.11474595092974	Cluster5	phr1_phl1	low
AT2G01420	phf1_low	0.401955624016527	Cluster5	phf1	low
AT2G01420	Col_0_low	-1.54613631222248	Cluster5	Col_0	low
AT2G01420	phf1_low_Pi	0.0412656575333486	Cluster5	phf1	low_Pi
AT2G01420	phr1_phl1_low_Pi	0.834935924669751	Cluster5	phr1_phl1	low_Pi
AT2G01420	Col_0_low_Pi	0.14596455762631	Cluster5	Col_0	low_Pi
AT2G23120	phr1_phl1_low_Pi	-0.287537500517855	Cluster5	phr1_phl1	low_Pi
AT2G23120	Col_0_low	-0.109812248485927	Cluster5	Col_0	low
AT2G23120	phr1_phl1_low	-0.0344158483790144	Cluster5	phr1_phl1	low
AT2G23120	Col_0_low_Pi	1.80523147282382	Cluster5	Col_0	low_Pi
AT2G23120	phf1_low_Pi	-0.302571392066896	Cluster5	phf1	low_Pi
AT2G23120	phf1_low	-0.773171406260061	Cluster5	phf1	low
AT2G26690	Col_0_low_Pi	1.67835937510352	Cluster5	Col_0	low_Pi
AT2G26690	phf1_low	0.129946151298895	Cluster5	phf1	low
AT2G26690	Col_0_low	-0.661474895890109	Cluster5	Col_0	low
AT2G26690	phr1_phl1_low_Pi	-0.511773747009802	Cluster5	phr1_phl1	low_Pi
AT2G26690	phf1_low_Pi	-0.630647745709184	Cluster5	phf1	low_Pi
AT2G26690	phr1_phl1_low	0.00546836099738585	Cluster5	phr1_phl1	low
AT2G28550	phf1_low	0.302181956238795	Cluster5	phf1	low
AT2G28550	Col_0_low	-1.40235819410312	Cluster5	Col_0	low
AT2G28550	phr1_phl1_low_Pi	0.189076033641721	Cluster5	phr1_phl1	low_Pi
AT2G28550	phf1_low_Pi	0.224978044223295	Cluster5	phf1	low_Pi
AT2G28550	Col_0_low_Pi	1.01085243318188	Cluster5	Col_0	low_Pi
AT2G28550	phr1_phl1_low	0.432326742985155	Cluster5	phr1_phl1	low
AT2G33770	phr1_phl1_low_Pi	0.162989847365308	Cluster5	phr1_phl1	low_Pi
AT2G33770	phr1_phl1_low	1.93269354753975	Cluster5	phr1_phl1	low
AT2G33770	Col_0_low_Pi	0.0850099645576858	Cluster5	Col_0	low_Pi
AT2G33770	phf1_low	-0.917416771046152	Cluster5	phf1	low
AT2G33770	Col_0_low	-0.461743411215356	Cluster5	Col_0	low
AT2G33770	phf1_low_Pi	-0.0304581623878219	Cluster5	phf1	low_Pi
AT2G36570	phr1_phl1_low	0.419120204801809	Cluster5	phr1_phl1	low
AT2G36570	Col_0_low_Pi	1.17295292575634	Cluster5	Col_0	low_Pi
AT2G36570	Col_0_low	-1.3687377187308	Cluster5	Col_0	low
AT2G36570	phr1_phl1_low_Pi	0.59830300272085	Cluster5	phr1_phl1	low_Pi
AT2G36570	phf1_low	-0.169888820132071	Cluster5	phf1	low
AT2G36570	phf1_low_Pi	0.416715176375739	Cluster5	phf1	low_Pi
AT2G37900	phf1_low	-0.532052425439966	Cluster5	phf1	low
AT2G37900	phr1_phl1_low_Pi	0.221138751302115	Cluster5	phr1_phl1	low_Pi
AT2G37900	phf1_low_Pi	0.00581373052253922	Cluster5	phf1	low_Pi
AT2G37900	phr1_phl1_low	0.706404861308358	Cluster5	phr1_phl1	low
AT2G37900	Col_0_low_Pi	1.38790505886947	Cluster5	Col_0	low_Pi
AT2G37900	Col_0_low	-0.941742925460982	Cluster5	Col_0	low
AT2G46710	phr1_phl1_low_Pi	0.680574978665631	Cluster5	phr1_phl1	low_Pi
AT2G46710	phr1_phl1_low	0.569878331109229	Cluster5	phr1_phl1	low
AT2G46710	Col_0_low	-1.21904427380075	Cluster5	Col_0	low
AT2G46710	Col_0_low_Pi	1.33558363028593	Cluster5	Col_0	low_Pi
AT2G46710	phf1_low	-0.374105108898603	Cluster5	phf1	low
AT2G46710	phf1_low_Pi	0.250692381104058	Cluster5	phf1	low_Pi
AT3G18490	phr1_phl1_low	-0.105241918728886	Cluster5	phr1_phl1	low
AT3G18490	Col_0_low_Pi	1.55754834833235	Cluster5	Col_0	low_Pi
AT3G18490	phf1_low	0.208977754342469	Cluster5	phf1	low
AT3G18490	phr1_phl1_low_Pi	0.240781218922662	Cluster5	phr1_phl1	low_Pi
AT3G18490	phf1_low_Pi	0.00273397243374489	Cluster5	phf1	low_Pi
AT3G18490	Col_0_low	-1.2592650953415	Cluster5	Col_0	low
AT3G25640	Col_0_low_Pi	1.8302704489086	Cluster5	Col_0	low_Pi
AT3G25640	phf1_low	-0.579985761528535	Cluster5	phf1	low
AT3G25640	Col_0_low	-0.693600062996726	Cluster5	Col_0	low
AT3G25640	phf1_low_Pi	-0.398937815017661	Cluster5	phf1	low_Pi
AT3G25640	phr1_phl1_low_Pi	-0.0548433881904115	Cluster5	phr1_phl1	low_Pi
AT3G25640	phr1_phl1_low	0.506467796992157	Cluster5	phr1_phl1	low
AT3G45780	phf1_low	-0.238594703899807	Cluster5	phf1	low
AT3G45780	Col_0_low	-1.27284253207508	Cluster5	Col_0	low
AT3G45780	phr1_phl1_low	1.08162005018586	Cluster5	phr1_phl1	low
AT3G45780	phf1_low_Pi	0.24307466199202	Cluster5	phf1	low_Pi
AT3G45780	Col_0_low_Pi	0.791822685459536	Cluster5	Col_0	low_Pi
AT3G45780	phr1_phl1_low_Pi	0.301276912649828	Cluster5	phr1_phl1	low_Pi
AT4G01985	phf1_low	-0.0834826683029758	Cluster5	phf1	low
AT4G01985	phf1_low_Pi	-0.64224522678619	Cluster5	phf1	low_Pi
AT4G01985	phr1_phl1_low	-0.269611510162611	Cluster5	phr1_phl1	low
AT4G01985	Col_0_low	-0.447629828936793	Cluster5	Col_0	low
AT4G01985	Col_0_low_Pi	2.02964809620155	Cluster5	Col_0	low_Pi
AT4G01985	phr1_phl1_low_Pi	-0.64224522678619	Cluster5	phr1_phl1	low_Pi
AT4G04220	phr1_phl1_low	1.77929898071728	Cluster5	phr1_phl1	low
AT4G04220	Col_0_low_Pi	0.142125142358322	Cluster5	Col_0	low_Pi
AT4G04220	phf1_low	-0.272670218709333	Cluster5	phf1	low
AT4G04220	phr1_phl1_low_Pi	0.34804615397588	Cluster5	phr1_phl1	low_Pi
AT4G04220	phf1_low_Pi	-0.145109657166547	Cluster5	phf1	low_Pi
AT4G04220	Col_0_low	-1.02755480988867	Cluster5	Col_0	low
AT4G10060	phr1_phl1_low	0.270777729920313	Cluster5	phr1_phl1	low
AT4G10060	phf1_low	-0.446327284064481	Cluster5	phf1	low
AT4G10060	Col_0_low_Pi	1.5468666356179	Cluster5	Col_0	low_Pi
AT4G10060	phf1_low_Pi	-0.0900355636239807	Cluster5	phf1	low_Pi
AT4G10060	Col_0_low	-1.01765364299486	Cluster5	Col_0	low
AT4G10060	phr1_phl1_low_Pi	0.936725177349555	Cluster5	phr1_phl1	low_Pi
AT4G14760	phr1_phl1_low	-0.326328177969148	Cluster5	phr1_phl1	low
AT4G14760	Col_0_low_Pi	1.52437738146469	Cluster5	Col_0	low_Pi
AT4G14760	phf1_low	0.150736092995844	Cluster5	phf1	low
AT4G14760	Col_0_low	-1.20212805120273	Cluster5	Col_0	low
AT4G14760	phr1_phl1_low_Pi	0.0408402547297079	Cluster5	phr1_phl1	low_Pi
AT4G14760	phf1_low_Pi	0.399584568400797	Cluster5	phf1	low_Pi
AT4G21760	phr1_phl1_low_Pi	-0.438735253800554	Cluster5	phr1_phl1	low_Pi
AT4G21760	phr1_phl1_low	-0.0924917190231846	Cluster5	phr1_phl1	low
AT4G21760	Col_0_low_Pi	1.68959324309606	Cluster5	Col_0	low_Pi
AT4G21760	phf1_low	0.316764140158789	Cluster5	phf1	low
AT4G21760	Col_0_low	-0.796693387165136	Cluster5	Col_0	low
AT4G21760	phf1_low_Pi	-0.657840026663078	Cluster5	phf1	low_Pi
AT4G27520	phf1_low	0.388771678594938	Cluster5	phf1	low
AT4G27520	phf1_low_Pi	0.00842969485266391	Cluster5	phf1	low_Pi
AT4G27520	phr1_phl1_low_Pi	0.0828252870416199	Cluster5	phr1_phl1	low_Pi
AT4G27520	phr1_phl1_low	-0.736556950465416	Cluster5	phr1_phl1	low
AT4G27520	Col_0_low_Pi	1.4595649372363	Cluster5	Col_0	low_Pi
AT4G27520	Col_0_low	-0.904005228691176	Cluster5	Col_0	low
AT4G30460	Col_0_low_Pi	1.61118608618584	Cluster5	Col_0	low_Pi
AT4G30460	phr1_phl1_low	-0.0165616851347199	Cluster5	phr1_phl1	low
AT4G30460	phf1_low	-0.363226083658848	Cluster5	phf1	low
AT4G30460	Col_0_low	0.258233725318082	Cluster5	Col_0	low
AT4G30460	phr1_phl1_low_Pi	-0.975877935956384	Cluster5	phr1_phl1	low_Pi
AT4G30460	phf1_low_Pi	-0.949196895561779	Cluster5	phf1	low_Pi
AT4G37780	phr1_phl1_low_Pi	0.377693512067778	Cluster5	phr1_phl1	low_Pi
AT4G37780	phr1_phl1_low	0.506949379987001	Cluster5	phr1_phl1	low
AT4G37780	Col_0_low	-1.29810099637449	Cluster5	Col_0	low
AT4G37780	Col_0_low_Pi	1.29232498532546	Cluster5	Col_0	low_Pi
AT4G37780	phf1_low_Pi	0.27353446395481	Cluster5	phf1	low_Pi
AT4G37780	phf1_low	-0.113917446617231	Cluster5	phf1	low
AT5G10140	phf1_low_Pi	0.348914863883563	Cluster5	phf1	low_Pi
AT5G10140	phr1_phl1_low_Pi	0.519070240548422	Cluster5	phr1_phl1	low_Pi
AT5G10140	Col_0_low_Pi	-0.337512100358952	Cluster5	Col_0	low_Pi
AT5G10140	phr1_phl1_low	1.82573102405267	Cluster5	phr1_phl1	low
AT5G10140	Col_0_low	-0.823555885523236	Cluster5	Col_0	low
AT5G10140	phf1_low	-0.574223386377757	Cluster5	phf1	low
AT5G21105	phf1_low_Pi	-0.408964443208477	Cluster5	phf1	low_Pi
AT5G21105	phr1_phl1_low	1.25391669715431	Cluster5	phr1_phl1	low
AT5G21105	phr1_phl1_low_Pi	-0.0416303409283086	Cluster5	phr1_phl1	low_Pi
AT5G21105	Col_0_low	-1.08075059800396	Cluster5	Col_0	low
AT5G21105	Col_0_low_Pi	1.15567349915872	Cluster5	Col_0	low_Pi
AT5G21105	phf1_low	-0.239123123756305	Cluster5	phf1	low
AT5G25810	phr1_phl1_low_Pi	0.160161627716974	Cluster5	phr1_phl1	low_Pi
AT5G25810	phf1_low_Pi	0.402811388851058	Cluster5	phf1	low_Pi
AT5G25810	phf1_low	0.123801167430591	Cluster5	phf1	low
AT5G25810	Col_0_low_Pi	1.67086585774129	Cluster5	Col_0	low_Pi
AT5G25810	phr1_phl1_low	-0.641039615282863	Cluster5	phr1_phl1	low
AT5G25810	Col_0_low	-1.1322801308759	Cluster5	Col_0	low
AT5G25980	phr1_phl1_low	-0.593028997908605	Cluster5	phr1_phl1	low
AT5G25980	phr1_phl1_low_Pi	0.030110720140858	Cluster5	phr1_phl1	low_Pi
AT5G25980	phf1_low	-0.158502683757718	Cluster5	phf1	low
AT5G25980	Col_0_low	-0.662864168072956	Cluster5	Col_0	low
AT5G25980	Col_0_low_Pi	1.89361278434431	Cluster5	Col_0	low_Pi
AT5G25980	phf1_low_Pi	-0.0835888687601186	Cluster5	phf1	low_Pi
AT5G28520	phr1_phl1_low	0.679575157944085	Cluster5	phr1_phl1	low
AT5G28520	phr1_phl1_low_Pi	-0.455006271305438	Cluster5	phr1_phl1	low_Pi
AT5G28520	phf1_low_Pi	-0.611652453601568	Cluster5	phf1	low_Pi
AT5G28520	Col_0_low	-0.42126896627725	Cluster5	Col_0	low
AT5G28520	Col_0_low_Pi	1.21758123918052	Cluster5	Col_0	low_Pi
AT5G28520	phf1_low	-0.306012136517339	Cluster5	phf1	low
AT5G38980	phr1_phl1_low_Pi	0.474589080708952	Cluster5	phr1_phl1	low_Pi
AT5G38980	phr1_phl1_low	0.24021447142956	Cluster5	phr1_phl1	low
AT5G38980	phf1_low	-0.260981170576694	Cluster5	phf1	low
AT5G38980	phf1_low_Pi	0.0026450395641579	Cluster5	phf1	low_Pi
AT5G38980	Col_0_low_Pi	1.40927694570199	Cluster5	Col_0	low_Pi
AT5G38980	Col_0_low	-0.998639494123424	Cluster5	Col_0	low
AT5G52310	phr1_phl1_low_Pi	-0.5196657437683	Cluster5	phr1_phl1	low_Pi
AT5G52310	phr1_phl1_low	-0.337693000205529	Cluster5	phr1_phl1	low
AT5G52310	Col_0_low_Pi	1.57281782322868	Cluster5	Col_0	low_Pi
AT5G52310	Col_0_low	0.0867917896886189	Cluster5	Col_0	low
AT5G52310	phf1_low	-0.421783567611573	Cluster5	phf1	low
AT5G52310	phf1_low_Pi	-0.51504925899297	Cluster5	phf1	low_Pi
AT5G53370	phr1_phl1_low	-0.807525531413028	Cluster5	phr1_phl1	low
AT5G53370	phr1_phl1_low_Pi	-0.0364977186100525	Cluster5	phr1_phl1	low_Pi
AT5G53370	phf1_low	-0.0561258029741125	Cluster5	phf1	low
AT5G53370	Col_0_low_Pi	1.7726617612344	Cluster5	Col_0	low_Pi
AT5G53370	Col_0_low	-0.757415233024927	Cluster5	Col_0	low
AT5G53370	phf1_low_Pi	0.273424183482216	Cluster5	phf1	low_Pi
AT1G05000	phr1_phl1_low_Pi	1.34581643411567	Cluster3	phr1_phl1	low_Pi
AT1G05000	phf1_low	0.340142749500812	Cluster3	phf1	low
AT1G05000	Col_0_low_Pi	-1.12636925513838	Cluster3	Col_0	low_Pi
AT1G05000	phr1_phl1_low	-1.49332357446988	Cluster3	phr1_phl1	low
AT1G05000	phf1_low_Pi	0.552143422875204	Cluster3	phf1	low_Pi
AT1G05000	Col_0_low	0.589618043616	Cluster3	Col_0	low
AT1G22710	phf1_low	1.09026076363549	Cluster3	phf1	low
AT1G22710	phf1_low_Pi	0.0318927856819435	Cluster3	phf1	low_Pi
AT1G22710	phr1_phl1_low	-1.61465914183	Cluster3	phr1_phl1	low
AT1G22710	Col_0_low	0.219006604576461	Cluster3	Col_0	low
AT1G22710	phr1_phl1_low_Pi	0.193596983328911	Cluster3	phr1_phl1	low_Pi
AT1G22710	Col_0_low_Pi	-0.240688082569623	Cluster3	Col_0	low_Pi
AT1G22770	phf1_low	0.621708782742073	Cluster3	phf1	low
AT1G22770	phr1_phl1_low	-1.52211941538171	Cluster3	phr1_phl1	low
AT1G22770	phf1_low_Pi	0.824261013922701	Cluster3	phf1	low_Pi
AT1G22770	phr1_phl1_low_Pi	0.709146621593895	Cluster3	phr1_phl1	low_Pi
AT1G22770	Col_0_low	0.288153551530815	Cluster3	Col_0	low
AT1G22770	Col_0_low_Pi	-1.02150841074727	Cluster3	Col_0	low_Pi
AT1G29910	phf1_low	0.128965439731543	Cluster3	phf1	low
AT1G29910	phr1_phl1_low_Pi	1.76694585373666	Cluster3	phr1_phl1	low_Pi
AT1G29910	Col_0_low	-0.3463561449554	Cluster3	Col_0	low
AT1G29910	phf1_low_Pi	1.14509012319162	Cluster3	phf1	low_Pi
AT1G29910	Col_0_low_Pi	-1.28072528884807	Cluster3	Col_0	low_Pi
AT1G29910	phr1_phl1_low	-0.421751703376107	Cluster3	phr1_phl1	low
AT1G68050	phf1_low_Pi	1.00791219298838	Cluster3	phf1	low_Pi
AT1G68050	phr1_phl1_low	-1.18215849622359	Cluster3	phr1_phl1	low
AT1G68050	phr1_phl1_low_Pi	1.04213497760029	Cluster3	phr1_phl1	low_Pi
AT1G68050	Col_0_low	-0.187254985186877	Cluster3	Col_0	low
AT1G68050	phf1_low	0.577327690098645	Cluster3	phf1	low
AT1G68050	Col_0_low_Pi	-0.931930242932587	Cluster3	Col_0	low_Pi
AT2G05070	phr1_phl1_low_Pi	2.12875089189822	Cluster3	phr1_phl1	low_Pi
AT2G05070	Col_0_low_Pi	-1.21663861468898	Cluster3	Col_0	low_Pi
AT2G05070	phf1_low_Pi	0.856206042523032	Cluster3	phf1	low_Pi
AT2G05070	phf1_low	0.0657465352274722	Cluster3	phf1	low
AT2G05070	Col_0_low	-0.363135933123826	Cluster3	Col_0	low
AT2G05070	phr1_phl1_low	-0.257858776938631	Cluster3	phr1_phl1	low
AT2G41100	Col_0_low	0.986684520162084	Cluster3	Col_0	low
AT2G41100	phr1_phl1_low_Pi	1.04328444814614	Cluster3	phr1_phl1	low_Pi
AT2G41100	phf1_low	-0.841717533774074	Cluster3	phf1	low
AT2G41100	Col_0_low_Pi	-0.223757545790687	Cluster3	Col_0	low_Pi
AT2G41100	phf1_low_Pi	0.394905412206263	Cluster3	phf1	low_Pi
AT2G41100	phr1_phl1_low	-0.91024057007066	Cluster3	phr1_phl1	low
AT2G44840	phr1_phl1_low_Pi	1.39709122749697	Cluster3	phr1_phl1	low_Pi
AT2G44840	phr1_phl1_low	-1.36337539199223	Cluster3	phr1_phl1	low
AT2G44840	Col_0_low_Pi	-0.97053713474932	Cluster3	Col_0	low_Pi
AT2G44840	Col_0_low	0.695145662757667	Cluster3	Col_0	low
AT2G44840	phf1_low	-0.0732881975858035	Cluster3	phf1	low
AT2G44840	phf1_low_Pi	0.702580715235258	Cluster3	phf1	low_Pi
AT3G23240	phr1_phl1_low_Pi	0.99709781462281	Cluster3	phr1_phl1	low_Pi
AT3G23240	Col_0_low	1.12172768382865	Cluster3	Col_0	low
AT3G23240	phf1_low	-0.57894671061414	Cluster3	phf1	low
AT3G23240	Col_0_low_Pi	-0.883926402312132	Cluster3	Col_0	low_Pi
AT3G23240	phr1_phl1_low	-0.729034742887748	Cluster3	phr1_phl1	low
AT3G23240	phf1_low_Pi	0.300240778066701	Cluster3	phf1	low_Pi
AT3G43190	phr1_phl1_low_Pi	0.199174149437775	Cluster3	phr1_phl1	low_Pi
AT3G43190	phr1_phl1_low	-1.6094729196774	Cluster3	phr1_phl1	low
AT3G43190	Col_0_low_Pi	0.545280896418773	Cluster3	Col_0	low_Pi
AT3G43190	Col_0_low	-0.233810015994048	Cluster3	Col_0	low
AT3G43190	phf1_low	0.849004485524562	Cluster3	phf1	low
AT3G43190	phf1_low_Pi	0.247612516200645	Cluster3	phf1	low_Pi
AT3G46970	phr1_phl1_low_Pi	0.964337337050387	Cluster3	phr1_phl1	low_Pi
AT3G46970	phf1_low	0.371424399132096	Cluster3	phf1	low
AT3G46970	Col_0_low	0.558278373867225	Cluster3	Col_0	low
AT3G46970	phf1_low_Pi	0.688273726894414	Cluster3	phf1	low_Pi
AT3G46970	phr1_phl1_low	-1.60749051417117	Cluster3	phr1_phl1	low
AT3G46970	Col_0_low_Pi	-0.906161349983179	Cluster3	Col_0	low_Pi
AT3G52360	phf1_low_Pi	0.597460850952404	Cluster3	phf1	low_Pi
AT3G52360	Col_0_low	0.669177787512959	Cluster3	Col_0	low
AT3G52360	phf1_low	0.289563693417364	Cluster3	phf1	low
AT3G52360	phr1_phl1_low	-1.64874866165366	Cluster3	phr1_phl1	low
AT3G52360	Col_0_low_Pi	-0.684350729831007	Cluster3	Col_0	low_Pi
AT3G52360	phr1_phl1_low_Pi	0.650392958350958	Cluster3	phr1_phl1	low_Pi
AT4G13300	phf1_low	0.598903410230775	Cluster3	phf1	low
AT4G13300	phf1_low_Pi	0.48603126430557	Cluster3	phf1	low_Pi
AT4G13300	phr1_phl1_low_Pi	0.293712435671644	Cluster3	phr1_phl1	low_Pi
AT4G13300	phr1_phl1_low	-1.46828681833596	Cluster3	phr1_phl1	low
AT4G13300	Col_0_low_Pi	-1.02834841945739	Cluster3	Col_0	low_Pi
AT4G13300	Col_0_low	0.643595093537195	Cluster3	Col_0	low
AT4G28610	phr1_phl1_low_Pi	0.814124805599292	Cluster3	phr1_phl1	low_Pi
AT4G28610	phr1_phl1_low	-1.84457621264305	Cluster3	phr1_phl1	low
AT4G28610	phf1_low_Pi	0.509706707794182	Cluster3	phf1	low_Pi
AT4G28610	Col_0_low	0.239615138201902	Cluster3	Col_0	low
AT4G28610	Col_0_low_Pi	0.222500802048309	Cluster3	Col_0	low_Pi
AT4G28610	phf1_low	0.435454285651554	Cluster3	phf1	low
AT4G30110	phf1_low	1.23787406275996	Cluster3	phf1	low
AT4G30110	phf1_low_Pi	-0.379961737847651	Cluster3	phf1	low_Pi
AT4G30110	Col_0_low_Pi	0.255850222672035	Cluster3	Col_0	low_Pi
AT4G30110	phr1_phl1_low_Pi	-0.302150011029477	Cluster3	phr1_phl1	low_Pi
AT4G30110	Col_0_low	0.0039432028018357	Cluster3	Col_0	low
AT4G30110	phr1_phl1_low	-1.58753937765233	Cluster3	phr1_phl1	low
AT4G35770	phr1_phl1_low	-0.681851227469517	Cluster3	phr1_phl1	low
AT4G35770	Col_0_low_Pi	-0.94656442897987	Cluster3	Col_0	low_Pi
AT4G35770	phf1_low_Pi	0.745808594695801	Cluster3	phf1	low_Pi
AT4G35770	phf1_low	-0.337454635061791	Cluster3	phf1	low
AT4G35770	Col_0_low	0.307561264424693	Cluster3	Col_0	low
AT4G35770	phr1_phl1_low_Pi	1.85489423541847	Cluster3	phr1_phl1	low_Pi
AT4G37220	phf1_low_Pi	0.233110488519867	Cluster3	phf1	low_Pi
AT4G37220	phf1_low	-0.244567628464779	Cluster3	phf1	low
AT4G37220	Col_0_low	0.971683299473931	Cluster3	Col_0	low
AT4G37220	phr1_phl1_low_Pi	1.47147036710233	Cluster3	phr1_phl1	low_Pi
AT4G37220	Col_0_low_Pi	-1.21807144157636	Cluster3	Col_0	low_Pi
AT4G37220	phr1_phl1_low	-0.841447737008403	Cluster3	phr1_phl1	low
AT4G38580	phr1_phl1_low_Pi	0.587111387235509	Cluster3	phr1_phl1	low_Pi
AT4G38580	phf1_low	0.722499132048212	Cluster3	phf1	low
AT4G38580	Col_0_low_Pi	0.857871534273866	Cluster3	Col_0	low_Pi
AT4G38580	Col_0_low	-0.9109883296483	Cluster3	Col_0	low
AT4G38580	phf1_low_Pi	0.440443905222003	Cluster3	phf1	low_Pi
AT4G38580	phr1_phl1_low	-1.30913733671349	Cluster3	phr1_phl1	low
AT5G02020	phf1_low_Pi	0.250414729849136	Cluster3	phf1	low_Pi
AT5G02020	phr1_phl1_low_Pi	0.876128555702742	Cluster3	phr1_phl1	low_Pi
AT5G02020	phr1_phl1_low	-0.80121327450617	Cluster3	phr1_phl1	low
AT5G02020	phf1_low	-0.0997134697376187	Cluster3	phf1	low
AT5G02020	Col_0_low	1.1083029943538	Cluster3	Col_0	low
AT5G02020	Col_0_low_Pi	-1.40015002011862	Cluster3	Col_0	low_Pi
AT5G35760	phr1_phl1_low_Pi	0.718934427046143	Cluster3	phr1_phl1	low_Pi
AT5G35760	Col_0_low_Pi	-0.67292422188558	Cluster3	Col_0	low_Pi
AT5G35760	phf1_low	1.18155345418147	Cluster3	phf1	low
AT5G35760	phr1_phl1_low	-0.96547668453619	Cluster3	phr1_phl1	low
AT5G35760	phf1_low_Pi	0.861192096107046	Cluster3	phf1	low_Pi
AT5G35760	Col_0_low	-0.903059056320365	Cluster3	Col_0	low
AT5G49360	phf1_low	-0.110114791609195	Cluster3	phf1	low
AT5G49360	phr1_phl1_low_Pi	1.49732853799884	Cluster3	phr1_phl1	low_Pi
AT5G49360	phf1_low_Pi	1.25703510251523	Cluster3	phf1	low_Pi
AT5G49360	Col_0_low_Pi	-1.00887113229697	Cluster3	Col_0	low_Pi
AT5G49360	phr1_phl1_low	-0.753187682865228	Cluster3	phr1_phl1	low
AT5G49360	Col_0_low	-0.0523122459591032	Cluster3	Col_0	low
AT5G57655	phr1_phl1_low_Pi	1.30151252833042	Cluster3	phr1_phl1	low_Pi
AT5G57655	phr1_phl1_low	-0.956184104878824	Cluster3	phr1_phl1	low
AT5G57655	phf1_low	-0.0227555504580203	Cluster3	phf1	low
AT5G57655	Col_0_low_Pi	-1.30316274092918	Cluster3	Col_0	low_Pi
AT5G57655	Col_0_low	0.448457216854339	Cluster3	Col_0	low
AT5G57655	phf1_low_Pi	0.970038082048309	Cluster3	phf1	low_Pi
