# Supplementary material for: The effects of soil phosphorus content on plant microbiota are driven by the plant phosphate starvation response
Source: PLoS Biol. 2019 Nov 13;17(11):e3000534. doi: 10.1371/journal.pbio.3000534 (PMC6876890; doi:10.1371/journal.pbio.3000534)
Supplement: S1 Data — (ZIP) [file pbio.3000534.s023.zip › data_figures/data_Fig1D.csv]

Cluster	ID	Description	GeneRatio	BgRatio	pvalue	p.adjust	qvalue	geneID	Count
Cluster1	GO:0009636	response to toxic substance	16/103	430/20876	3.47222959392055e-10	2.12500451147937e-07	1.4290966012873e-07	AT1G17170/AT1G17180/AT2G34500/AT2G41380/AT3G12580/AT3G13610/AT3G19710/AT3G47780/AT4G01870/AT4G12400/AT5G14730/AT5G42980/AT5G51440/AT5G52640/AT5G58940/AT5G62480	16
Cluster1	GO:0006979	response to oxidative stress	16/103	486/20876	2.03538164771853e-09	6.22826784201869e-07	4.18860118030497e-07	AT1G14870/AT1G15520/AT1G19020/AT1G62380/AT1G72520/AT2G21640/AT3G01420/AT3G08040/AT3G12580/AT3G13610/AT3G25250/AT4G12400/AT5G42980/AT5G51440/AT5G52640/AT5G58940	16
Cluster1	GO:0010583	response to cyclopentenone	9/103	148/20876	5.0457350007162e-08	8.60909076731609e-06	5.78973940492018e-06	AT1G17170/AT1G17180/AT2G34500/AT2G41380/AT3G13610/AT3G47780/AT4G01870/AT5G14730/AT5G62480	9
Cluster1	GO:0000302	response to reactive oxygen species	12/103	318/20876	5.62685671066411e-08	8.60909076731609e-06	5.78973940492018e-06	AT1G15520/AT1G62380/AT1G72520/AT3G01420/AT3G08040/AT3G12580/AT3G13610/AT4G12400/AT5G42980/AT5G51440/AT5G52640/AT5G58940	12
Cluster1	GO:0009407	toxin catabolic process	10/103	211/20876	9.36013644876361e-08	1.14568070132867e-05	7.70487021361384e-06	AT1G17170/AT1G17180/AT2G34500/AT2G41380/AT3G13610/AT3G19710/AT3G47780/AT4G01870/AT5G14730/AT5G62480	10
Cluster1	GO:0009404	toxin metabolic process	10/103	223/20876	1.56837263111826e-07	1.55252116287977e-05	1.04409317971447e-05	AT1G17170/AT1G17180/AT2G34500/AT2G41380/AT3G13610/AT3G19710/AT3G47780/AT4G01870/AT5G14730/AT5G62480	10
Cluster1	GO:0098754	detoxification	10/103	226/20876	1.77575950002588e-07	1.55252116287977e-05	1.04409317971447e-05	AT1G17170/AT1G17180/AT2G34500/AT2G41380/AT3G13610/AT3G19710/AT3G47780/AT4G01870/AT5G14730/AT5G62480	10
Cluster1	GO:0009627	systemic acquired resistance	13/103	446/20876	3.03384377784608e-07	2.32089049005225e-05	1.56083278570765e-05	AT1G15520/AT1G19020/AT1G19250/AT2G26560/AT3G01420/AT3G07720/AT3G13100/AT3G26210/AT3G28510/AT5G06860/AT5G24930/AT5G40010/AT5G58940	13
Cluster1	GO:0035690	cellular response to drug	11/103	390/20876	3.60129407918639e-06	0.000244887997384674	0.000164690758475073	AT1G15520/AT1G19020/AT1G62380/AT2G26560/AT3G01420/AT3G08040/AT3G13610/AT3G28510/AT5G06860/AT5G24930/AT5G40010	11
Cluster1	GO:0055080	cation homeostasis	10/103	319/20876	4.0529254219375e-06	0.000248039035822575	0.000166809877892375	AT1G18970/AT1G23190/AT1G66200/AT2G23150/AT3G01420/AT3G08040/AT3G14940/AT3G63380/AT5G24930/AT5G41610	10
Cluster1	GO:0050801	ion homeostasis	10/103	343/20876	7.66965763733745e-06	0.00042671186127732	0.000286969965186502	AT1G18970/AT1G23190/AT1G66200/AT2G23150/AT3G01420/AT3G08040/AT3G14940/AT3G63380/AT5G24930/AT5G41610	10
Cluster1	GO:0030003	cellular cation homeostasis	9/103	282/20876	1.0918405742631e-05	0.00055683869287418	0.000374482161874448	AT1G18970/AT1G23190/AT1G66200/AT2G23150/AT3G01420/AT3G08040/AT3G14940/AT3G63380/AT5G24930	9
Cluster1	GO:0006873	cellular ion homeostasis	9/103	291/20876	1.40227935100591e-05	0.000660149971396628	0.000443960507079603	AT1G18970/AT1G23190/AT1G66200/AT2G23150/AT3G01420/AT3G08040/AT3G14940/AT3G63380/AT5G24930	9
Cluster1	GO:0055082	cellular chemical homeostasis	9/103	300/20876	1.78510765873958e-05	0.000780347062249016	0.000524794807945244	AT1G18970/AT1G23190/AT1G66200/AT2G23150/AT3G01420/AT3G08040/AT3G14940/AT3G63380/AT5G24930	9
Cluster1	GO:0016999	antibiotic metabolic process	11/103	470/20876	2.07506721868656e-05	0.000783627107375102	0.000527000686246413	AT1G15520/AT1G66200/AT2G26560/AT3G07720/AT3G09940/AT3G13100/AT3G14940/AT3G28510/AT5G24930/AT5G40010/AT5G58940	11
Cluster1	GO:0046686	response to cadmium ion	11/103	470/20876	2.07506721868656e-05	0.000783627107375102	0.000527000686246413	AT1G23190/AT1G62380/AT1G62480/AT1G66200/AT2G26560/AT2G41380/AT3G12580/AT3G44300/AT4G21680/AT4G34870/AT5G65140	11
Cluster1	GO:0048878	chemical homeostasis	10/103	387/20876	2.17674196493084e-05	0.000783627107375102	0.000527000686246413	AT1G18970/AT1G23190/AT1G66200/AT2G23150/AT3G01420/AT3G08040/AT3G14940/AT3G63380/AT5G24930/AT5G41610	10
Cluster1	GO:0019725	cellular homeostasis	9/103	317/20876	2.75412812953529e-05	0.000936403564041998	0.000629745086928829	AT1G18970/AT1G23190/AT1G66200/AT2G23150/AT3G01420/AT3G08040/AT3G14940/AT3G63380/AT5G24930	9
Cluster1	GO:0098771	inorganic ion homeostasis	8/103	248/20876	3.18825388129199e-05	0.00102695335544774	0.000690641145476548	AT1G18970/AT1G23190/AT2G23150/AT3G01420/AT3G08040/AT3G14940/AT3G63380/AT5G41610	8
Cluster1	GO:0009611	response to wounding	9/103	335/20876	4.23470699282098e-05	0.00129582033980322	0.000871458123259475	AT1G01720/AT1G19020/AT1G62380/AT1G72520/AT3G09940/AT3G13610/AT3G19710/AT3G25250/AT4G12030	9
Cluster1	GO:0034614	cellular response to reactive oxygen species	4/103	41/20876	4.91833252956917e-05	0.00137818812764579	0.00092685166479103	AT1G62380/AT3G01420/AT3G08040/AT3G13610	4
Cluster1	GO:0042542	response to hydrogen peroxide	7/103	194/20876	5.01361388069184e-05	0.00137818812764579	0.00092685166479103	AT3G12580/AT3G13610/AT4G12400/AT5G42980/AT5G51440/AT5G52640/AT5G58940	7
Cluster1	GO:0006875	cellular metal ion homeostasis	7/103	195/20876	5.17946518559693e-05	0.00137818812764579	0.00092685166479103	AT1G18970/AT1G23190/AT2G23150/AT3G01420/AT3G08040/AT3G14940/AT3G63380	7
Cluster1	GO:0035725	sodium ion transmembrane transport	4/103	42/20876	5.4155172169316e-05	0.00138095689031756	0.000928713698166779	AT4G12030/AT5G17860/AT5G41610/AT5G45380	4
Cluster1	GO:0050832	defense response to fungus	9/103	351/20876	6.06945146453178e-05	0.00148580171851738	0.000999223377950285	AT1G15520/AT1G19020/AT1G19250/AT1G61560/AT2G26560/AT3G01420/AT5G06860/AT5G42980/AT5G64810	9
Cluster1	GO:0071236	cellular response to antibiotic	9/103	364/20876	8.01690669394825e-05	0.00188705649872936	0.00126907308394079	AT1G15520/AT1G19020/AT2G26560/AT3G01420/AT3G13610/AT3G28510/AT5G06860/AT5G24930/AT5G40010	9
Cluster1	GO:0042592	homeostatic process	10/103	468/20876	0.000106891591421816	0.00242287607222783	0.00162941958073802	AT1G18970/AT1G23190/AT1G66200/AT2G23150/AT3G01420/AT3G08040/AT3G14940/AT3G63380/AT5G24930/AT5G41610	10
Cluster1	GO:0009753	response to jasmonic acid	10/103	474/20876	0.000118633271983493	0.00257292396773948	0.00173032898415228	AT1G01720/AT1G15520/AT1G72520/AT2G26560/AT3G09940/AT4G12030/AT5G06860/AT5G24930/AT5G47220/AT5G64810	10
Cluster1	GO:0071732	cellular response to nitric oxide	3/103	20/20876	0.000125098293312412	0.00257292396773948	0.00173032898415228	AT1G62380/AT3G01420/AT3G08040	3
Cluster1	GO:0034599	cellular response to oxidative stress	4/103	52/20876	0.000126123723908798	0.00257292396773948	0.00173032898415228	AT1G62380/AT3G01420/AT3G08040/AT3G13610	4
Cluster1	GO:0055065	metal ion homeostasis	7/103	227/20876	0.000134035576700345	0.00261067506257669	0.0017557171473469	AT1G18970/AT1G23190/AT2G23150/AT3G01420/AT3G08040/AT3G14940/AT3G63380	7
Cluster1	GO:0001666	response to hypoxia	5/103	100/20876	0.000137689586671747	0.00261067506257669	0.0017557171473469	AT1G19250/AT2G26560/AT3G28510/AT5G25250/AT5G40010	5
Cluster1	GO:0071731	response to nitric oxide	3/103	21/20876	0.000145425413283885	0.00261067506257669	0.0017557171473469	AT1G62380/AT3G01420/AT3G08040	3
Cluster1	GO:0097366	response to bronchodilator	3/103	21/20876	0.000145425413283885	0.00261067506257669	0.0017557171473469	AT1G62380/AT3G01420/AT3G08040	3
Cluster1	GO:0000041	transition metal ion transport	7/103	231/20876	0.000149303312402262	0.00261067506257669	0.0017557171473469	AT1G18970/AT2G23150/AT3G01420/AT3G08040/AT3G14680/AT3G14940/AT5G06740	7
Cluster1	GO:0036293	response to decreased oxygen levels	5/103	103/20876	0.000158241478557493	0.00266069671221532	0.00178935743803955	AT1G19250/AT2G26560/AT3G28510/AT5G25250/AT5G40010	5
Cluster1	GO:0070482	response to oxygen levels	5/103	104/20876	0.000165587898068601	0.00266069671221532	0.00178935743803955	AT1G19250/AT2G26560/AT3G28510/AT5G25250/AT5G40010	5
Cluster1	GO:0006814	sodium ion transport	4/103	56/20876	0.000168544024893499	0.00266069671221532	0.00178935743803955	AT4G12030/AT5G17860/AT5G41610/AT5G45380	4
Cluster1	GO:0042742	defense response to bacterium	9/103	402/20876	0.000169554202249016	0.00266069671221532	0.00178935743803955	AT1G15520/AT1G19250/AT2G23150/AT2G26560/AT3G01420/AT5G47220/AT5G52640/AT5G53120/AT5G64810	9
Cluster1	GO:1902170	cellular response to reactive nitrogen species	3/103	23/20876	0.00019226155936225	0.00294160185824243	0.00197827025554315	AT1G62380/AT3G01420/AT3G08040	3
Cluster1	GO:0071456	cellular response to hypoxia	3/103	24/20876	0.000218941207657565	0.00326809802649829	0.00219784370203101	AT1G19250/AT2G26560/AT5G25250	3
Cluster1	GO:0055076	transition metal ion homeostasis	6/103	176/20876	0.000239782175316778	0.00349396884033019	0.00234974512653785	AT1G18970/AT2G23150/AT3G01420/AT3G08040/AT3G14940/AT3G63380	6
Cluster1	GO:0009862	systemic acquired resistance	salicylic acid mediated signaling pathway	7/103	251/20876	0.000248260222500576	0.00353337805047332	0.00237624839651715	AT1G15520/AT1G19020/AT2G26560/AT3G28510/AT5G06860/AT5G24930/AT5G40010	7
Cluster1	GO:0036294	cellular response to decreased oxygen levels	3/103	26/20876	0.000279239932978584	0.00379766308850874	0.00255398394841231	AT1G19250/AT2G26560/AT5G25250	3
Cluster1	GO:0071453	cellular response to oxygen levels	3/103	26/20876	0.000279239932978584	0.00379766308850874	0.00255398394841231	AT1G19250/AT2G26560/AT5G25250	3
Cluster1	GO:0009723	response to ethylene	8/103	353/20876	0.000363789267456841	0.00483997894964318	0.00325495660356121	AT1G15520/AT1G62380/AT1G72520/AT2G26560/AT3G08040/AT3G09940/AT4G01870/AT5G47220	8
Cluster1	GO:0071446	cellular response to salicylic acid stimulus	8/103	355/20876	0.000377722609219569	0.00491843057111439	0.00330771646595412	AT1G15520/AT1G19020/AT2G26560/AT3G01420/AT3G28510/AT5G06860/AT5G24930/AT5G40010	8
Cluster1	GO:1901699	cellular response to nitrogen compound	3/103	30/20876	0.000429841617583705	0.00547057054570806	0.00367903867109022	AT1G62380/AT3G01420/AT3G08040	3
Cluster1	GO:0010167	response to nitrate	6/103	197/20876	0.000438003197287083	0.00547057054570806	0.00367903867109022	AT1G12110/AT1G18970/AT3G01420/AT3G08040/AT3G14940/AT4G21680	6
Cluster1	GO:0072593	reactive oxygen species metabolic process	8/103	374/20876	0.000533106783794881	0.00627934979398091	0.00422295453981172	AT1G15520/AT1G66200/AT2G23150/AT2G26560/AT3G09940/AT3G28510/AT5G24930/AT5G40010	8
Cluster1	GO:2000377	regulation of reactive oxygen species metabolic process	6/103	205/20876	0.000540482905134074	0.00627934979398091	0.00422295453981172	AT1G15520/AT2G23150/AT2G26560/AT3G28510/AT5G24930/AT5G40010	6
Cluster1	GO:0009867	jasmonic acid mediated signaling pathway	7/103	286/20876	0.000543799900459131	0.00627934979398091	0.00422295453981172	AT1G15520/AT2G26560/AT3G09940/AT5G06860/AT5G24930/AT5G47220/AT5G64810	7
Cluster1	GO:0071395	cellular response to jasmonic acid stimulus	7/103	286/20876	0.000543799900459131	0.00627934979398091	0.00422295453981172	AT1G15520/AT2G26560/AT3G09940/AT5G06860/AT5G24930/AT5G47220/AT5G64810	7
Cluster1	GO:0006457	protein folding	7/103	290/20876	0.000590421602762382	0.006691444831307	0.00450009447719477	AT1G74250/AT3G12580/AT4G12400/AT4G34870/AT5G42980/AT5G51440/AT5G52640	7
Cluster1	GO:0071396	cellular response to lipid	8/103	381/20876	0.000601995985960563	0.00669857351650663	0.00450488862221206	AT1G01720/AT1G12010/AT1G15520/AT1G62380/AT3G09940/AT4G01870/AT4G36880/AT5G06860	8
Cluster1	GO:0009267	cellular response to starvation	7/103	294/20876	0.00064017070463439	0.00699615127207583	0.00470501401338433	AT1G18970/AT2G34500/AT3G01420/AT3G04530/AT3G08040/AT3G14940/AT5G45380	7
Cluster1	GO:0055072	iron ion homeostasis	5/103	141/20876	0.000674175323887196	0.00723851400384147	0.00486800649381151	AT1G18970/AT2G23150/AT3G01420/AT3G08040/AT3G14940	5
Cluster1	GO:0071407	cellular response to organic cyclic compound	8/103	393/20876	0.0007367525185932	0.00777400933412135	0.00522813493230383	AT1G15520/AT1G19020/AT2G26560/AT3G01420/AT3G28510/AT5G06860/AT5G24930/AT5G40010	8
Cluster1	GO:0042594	response to starvation	7/103	302/20876	0.000749649293401293	0.00777602317901002	0.00522948927243364	AT1G18970/AT2G34500/AT3G01420/AT3G04530/AT3G08040/AT3G14940/AT5G45380	7
Cluster1	GO:0031669	cellular response to nutrient levels	7/103	312/20876	0.000906815292172285	0.00924951598015731	0.00622043472349761	AT1G18970/AT2G34500/AT3G01420/AT3G04530/AT3G08040/AT3G14940/AT5G45380	7
Cluster1	GO:0044550	secondary metabolite biosynthetic process	7/103	317/20876	0.000994590695708174	0.00989485228955949	0.00665443282631194	AT1G12110/AT1G62380/AT3G13610/AT3G19450/AT3G19710/AT4G12030/AT5G23010	7
Cluster1	GO:0046916	cellular transition metal ion homeostasis	5/103	154/20876	0.00100241967639328	0.00989485228955949	0.00665443282631194	AT1G18970/AT3G01420/AT3G08040/AT3G14940/AT3G63380	5
Cluster1	GO:0010200	response to chitin	8/103	421/20876	0.0011469606459682	0.0111419034179768	0.00749309294191419	AT1G01720/AT1G15520/AT1G19020/AT1G72520/AT2G26560/AT3G25250/AT3G63380/AT5G47220	8
Cluster1	GO:0071241	cellular response to inorganic substance	3/103	43/20876	0.00124723492052844	0.0119266839275532	0.00802086930800362	AT1G62380/AT3G01420/AT3G08040	3
Cluster1	GO:0042743	hydrogen peroxide metabolic process	7/103	334/20876	0.00134418467890086	0.0126560157459589	0.0085113556186273	AT1G15520/AT1G66200/AT2G26560/AT3G09940/AT3G28510/AT5G24930/AT5G40010	7
Cluster1	GO:0031667	response to nutrient levels	7/103	335/20876	0.00136740276381305	0.0126795529008119	0.00852718469937642	AT1G18970/AT2G34500/AT3G01420/AT3G04530/AT3G08040/AT3G14940/AT5G45380	7
Cluster1	GO:0010243	response to organonitrogen compound	8/103	443/20876	0.00158314769638093	0.0144609908982855	0.00972522779709257	AT1G01720/AT1G15520/AT1G19020/AT1G72520/AT2G26560/AT3G25250/AT3G63380/AT5G47220	8
Cluster1	GO:0015698	inorganic anion transport	6/103	256/20876	0.00170107627985395	0.0153096865186856	0.0102959880096423	AT1G12110/AT1G18970/AT3G01420/AT3G08040/AT3G14940/AT3G26570	6
Cluster1	GO:0031668	cellular response to extracellular stimulus	7/103	349/20876	0.00172665899474866	0.0153147145621186	0.0102993694423605	AT1G18970/AT2G34500/AT3G01420/AT3G04530/AT3G08040/AT3G14940/AT5G45380	7
Cluster1	GO:0071496	cellular response to external stimulus	7/103	350/20876	0.0017548830957269	0.0153426922083552	0.0103181848184845	AT1G18970/AT2G34500/AT3G01420/AT3G04530/AT3G08040/AT3G14940/AT5G45380	7
Cluster1	GO:0009863	salicylic acid mediated signaling pathway	7/103	353/20876	0.00184171563827946	0.0158750700088314	0.0106762166726059	AT1G15520/AT1G19020/AT2G26560/AT3G28510/AT5G06860/AT5G24930/AT5G40010	7
Cluster1	GO:0042537	benzene-containing compound metabolic process	6/103	261/20876	0.00187528359452029	0.0159399105534225	0.0107198228868046	AT1G15520/AT2G26560/AT3G07720/AT3G13100/AT5G17860/AT5G58940	6
Cluster1	GO:0010310	regulation of hydrogen peroxide metabolic process	5/103	186/20876	0.00230243745345539	0.0193026263221192	0.0129812984037643	AT1G15520/AT2G26560/AT3G28510/AT5G24930/AT5G40010	5
Cluster1	GO:0009751	response to salicylic acid	8/103	473/20876	0.00237984380176085	0.0196819514415898	0.0132364000922972	AT1G15520/AT1G19020/AT2G26560/AT3G01420/AT3G28510/AT5G06860/AT5G24930/AT5G40010	8
Cluster1	GO:0009991	response to extracellular stimulus	7/103	373/20876	0.00250921852052284	0.0204752231274664	0.0137698868985885	AT1G18970/AT2G34500/AT3G01420/AT3G04530/AT3G08040/AT3G14940/AT5G45380	7
Cluster1	GO:0010106	cellular response to iron ion starvation	4/103	116/20876	0.00262170030260827	0.0211115866473193	0.0141978506692498	AT1G18970/AT3G01420/AT3G08040/AT3G14940	4
Cluster1	GO:0009692	ethylene metabolic process	4/103	119/20876	0.00287498257555354	0.021457187027302	0.0144302719774254	AT1G01480/AT1G12010/AT1G62380/AT5G47220	4
Cluster1	GO:0009693	ethylene biosynthetic process	4/103	119/20876	0.00287498257555354	0.021457187027302	0.0144302719774254	AT1G01480/AT1G12010/AT1G62380/AT5G47220	4
Cluster1	GO:0043449	cellular alkene metabolic process	4/103	119/20876	0.00287498257555354	0.021457187027302	0.0144302719774254	AT1G01480/AT1G12010/AT1G62380/AT5G47220	4
Cluster1	GO:0043450	alkene biosynthetic process	4/103	119/20876	0.00287498257555354	0.021457187027302	0.0144302719774254	AT1G01480/AT1G12010/AT1G62380/AT5G47220	4
Cluster1	GO:1900673	olefin metabolic process	4/103	119/20876	0.00287498257555354	0.021457187027302	0.0144302719774254	AT1G01480/AT1G12010/AT1G62380/AT5G47220	4
Cluster1	GO:1900674	olefin biosynthetic process	4/103	119/20876	0.00287498257555354	0.021457187027302	0.0144302719774254	AT1G01480/AT1G12010/AT1G62380/AT5G47220	4
Cluster1	GO:0006826	iron ion transport	4/103	120/20876	0.00296300070284874	0.0218476678330534	0.0146928760280768	AT1G18970/AT3G01420/AT3G08040/AT3G14940	4
Cluster1	GO:0035556	intracellular signal transduction	8/103	495/20876	0.00314243282880281	0.0228948677527062	0.0153971332839837	AT1G15520/AT1G72520/AT2G26560/AT3G47290/AT4G01870/AT5G06860/AT5G24930/AT5G47220	8
Cluster1	GO:0008219	cell death	8/103	496/20876	0.00318114556464837	0.0229042480654683	0.0154034416814553	AT1G15520/AT1G19250/AT1G61560/AT2G26560/AT3G01420/AT3G13610/AT5G06860/AT5G24930	8
Cluster1	GO:0009068	aspartate family amino acid catabolic process	2/103	18/20876	0.00350321484430491	0.0249298544734257	0.0167656916049354	AT1G08630/AT3G16150	2
Cluster1	GO:0015706	nitrate transport	5/103	206/20876	0.00357060068632988	0.0251173289659067	0.016891770941984	AT1G12110/AT1G18970/AT3G01420/AT3G08040/AT3G14940	5
Cluster1	GO:0006879	cellular iron ion homeostasis	4/103	127/20876	0.00363129060751977	0.0252539755886602	0.0169836677935434	AT1G18970/AT3G01420/AT3G08040/AT3G14940	4
Cluster1	GO:0051193	regulation of cofactor metabolic process	5/103	208/20876	0.00372030945780171	0.0255823526761196	0.0172045061856945	AT1G15520/AT2G26560/AT3G28510/AT5G24930/AT5G40010	5
Cluster1	GO:0009697	salicylic acid biosynthetic process	5/103	209/20876	0.0037968302669178	0.0258184458150411	0.0173632822732732	AT1G15520/AT2G26560/AT3G07720/AT3G13100/AT5G58940	5
Cluster1	GO:0070838	divalent metal ion transport	5/103	210/20876	0.00387447423408736	0.0260569036402359	0.0175236486469423	AT1G62480/AT1G66200/AT2G23150/AT3G63380/AT5G24930	5
Cluster1	GO:0072511	divalent inorganic cation transport	5/103	212/20876	0.00403316822589573	0.0268293364592194	0.0180431210105862	AT1G62480/AT1G66200/AT2G23150/AT3G63380/AT5G24930	5
Cluster1	GO:0046189	phenol-containing compound biosynthetic process	5/103	221/20876	0.00480529605148605	0.0316219482097792	0.0212662224802608	AT1G15520/AT2G26560/AT3G07720/AT3G13100/AT5G58940	5
Cluster1	GO:0009696	salicylic acid metabolic process	5/103	222/20876	0.00489712870750194	0.0318834337126722	0.0214420753038439	AT1G15520/AT2G26560/AT3G07720/AT3G13100/AT5G58940	5
Cluster1	GO:0005992	trehalose biosynthetic process	2/103	22/20876	0.00522169110044976	0.0336386837207922	0.0226225065958544	AT1G23190/AT5G65140	2
Cluster1	GO:0051606	detection of stimulus	4/103	144/20876	0.00566460255148984	0.0361118412657477	0.024285741202111	AT1G15520/AT1G23190/AT1G62380/AT2G26560	4
Cluster1	GO:0098662	inorganic cation transmembrane transport	4/103	149/20876	0.00638233080168397	0.0402679015528927	0.0270807525063313	AT4G12030/AT5G17860/AT5G41610/AT5G45380	4
Cluster1	GO:0018958	phenol-containing compound metabolic process	5/103	238/20876	0.00654133977014514	0.0408499993809064	0.0274722218058727	AT1G15520/AT2G26560/AT3G07720/AT3G13100/AT5G58940	5
Cluster1	GO:0005991	trehalose metabolic process	2/103	25/20876	0.00671651319940019	0.0414505871681667	0.0278761258733285	AT1G23190/AT5G65140	2
Cluster1	GO:0098655	cation transmembrane transport	4/103	152/20876	0.0068407014770994	0.0414505871681667	0.0278761258733285	AT4G12030/AT5G17860/AT5G41610/AT5G45380	4
Cluster1	GO:0098660	inorganic ion transmembrane transport	4/103	152/20876	0.0068407014770994	0.0414505871681667	0.0278761258733285	AT4G12030/AT5G17860/AT5G41610/AT5G45380	4
Cluster1	GO:0007568	aging	4/103	154/20876	0.00715809417260734	0.042948565035644	0.0288835378894682	AT1G69490/AT3G04070/AT5G17860/AT5G65380	4
Cluster1	GO:0009738	abscisic acid-activated signaling pathway	5/103	248/20876	0.00774644927340662	0.0460274461682024	0.0309541304639958	AT1G01720/AT1G15520/AT3G09940/AT4G01870/AT5G06860	5
Cluster1	GO:0006972	hyperosmotic response	5/103	250/20876	0.00800482133909073	0.0471052948031108	0.0316789994289927	AT1G01720/AT1G15520/AT1G62380/AT1G66200/AT3G09940	5
Cluster1	GO:0034976	response to endoplasmic reticulum stress	6/103	357/20876	0.00855732640939611	0.0498769882147659	0.0335430037701642	AT1G19020/AT3G12580/AT3G63380/AT4G12400/AT5G06860/AT5G51440	6
Cluster4	GO:0048574	long-day photoperiodism	flowering	3/11	24/20876	2.1894939572478e-07	2.8604477018583e-05	2.33025030174269e-05	AT1G01060/AT2G46830/AT5G37260	3
Cluster4	GO:0048571	long-day photoperiodism	3/11	25/20876	2.48734582770287e-07	2.8604477018583e-05	2.33025030174269e-05	AT1G01060/AT2G46830/AT5G37260	3
Cluster4	GO:0009639	response to red or far red light	4/11	411/20876	4.3787557958964e-05	0.00244098278176874	0.00198853517233334	AT1G01060/AT1G06040/AT2G40700/AT2G46830	4
Cluster4	GO:0048573	photoperiodism	flowering	3/11	164/20876	7.49925845175062e-05	0.00244098278176874	0.00198853517233334	AT1G01060/AT2G46830/AT5G37260	3
Cluster4	GO:0009739	response to gibberellin	3/11	166/20876	7.77422765100364e-05	0.00244098278176874	0.00198853517233334	AT1G01060/AT2G46830/AT5G37260	3
Cluster4	GO:0007623	circadian rhythm	3/11	171/20876	8.49037489310866e-05	0.00244098278176874	0.00198853517233334	AT1G01060/AT2G46830/AT5G37260	3
Cluster4	GO:0009648	photoperiodism	3/11	171/20876	8.49037489310866e-05	0.00244098278176874	0.00198853517233334	AT1G01060/AT2G46830/AT5G37260	3
Cluster4	GO:0048511	rhythmic process	3/11	171/20876	8.49037489310866e-05	0.00244098278176874	0.00198853517233334	AT1G01060/AT2G46830/AT5G37260	3
Cluster4	GO:0042752	regulation of circadian rhythm	2/11	46/20876	0.000257967993568956	0.00659251539120664	0.00537056173745896	AT1G01060/AT2G46830	2
Cluster4	GO:0009723	response to ethylene	3/11	353/20876	0.000715129331462847	0.0164479746236455	0.0133992653684618	AT1G01060/AT2G46830/AT5G37260	3
Cluster4	GO:0009733	response to auxin	3/11	424/20876	0.0012157654936272	0.0254205512303869	0.0207087328101092	AT1G01060/AT2G46830/AT5G37260	3
Cluster4	GO:0010228	vegetative to reproductive phase transition of meristem	3/11	449/20876	0.00143389141186215	0.025689418018681	0.0209277638779186	AT1G01060/AT2G46830/AT5G37260	3
Cluster4	GO:0046686	response to cadmium ion	3/11	470/20876	0.00163514610963765	0.025689418018681	0.0209277638779186	AT1G01060/AT1G06040/AT2G46830	3
Cluster4	GO:0009751	response to salicylic acid	3/11	473/20876	0.00166527594452172	0.025689418018681	0.0209277638779186	AT1G01060/AT2G46830/AT5G37260	3
Cluster4	GO:0009753	response to jasmonic acid	3/11	474/20876	0.00167539682730528	0.025689418018681	0.0209277638779186	AT1G01060/AT2G46830/AT5G37260	3
