# Supplementary material for: The effects of soil phosphorus content on plant microbiota are driven by the plant phosphate starvation response
Source: PLoS Biol. 2019 Nov 13;17(11):e3000534. doi: 10.1371/journal.pbio.3000534 (PMC6876890; doi:10.1371/journal.pbio.3000534)
Supplement: S1 Data — (ZIP) [file pbio.3000534.s023.zip › data_figures/data_Fig2A_S2A.csv]

Plate	Well	row	column	Sample	Soil	Genotype	Plot	Fraction	OTU_Header	DADA2_Header	Phosphate	Pot	Depth	LDepth	Shannon	Richness
Plate1	A1	a	1	R16	low-4	phf1	Plot10	Root	P4Plate1	Plate1_A1	low	Pot16	76013	11.2386596572722	4.89782799903514	393
Plate1	A2	a	2	R7	low-1	phr1/phl1	Plot1	Root	P16Plate1	Plate1_A2	low	Pot7	78348	11.2689157209746	5.5381263780331	638
Plate1	A3	a	3	S66	low+Pi-6	phr1/phl1	Plot16	Soil	P87Plate1	Plate1_A3	low+Pi	Pot66	49896	10.817696118206	6.32581612986205	911
Plate1	A4	a	4	R22	medium-4	Col-0	Plot11	Root	P60Plate1	Plate1_A4	medium	Pot22	59734	10.9976566515069	5.82596394320879	865
Plate1	A6	a	6	S59	low+Pi-5	Col-0	Plot13	Soil	P9Plate1	Plate1_A6	low+Pi	Pot59	33716	10.4257277811174	6.13720367894263	770
Plate1	A7	a	7	L38	high-2	Col-0	Plot6	Shoot	P84Plate1	Plate1_A7	high	Pot38	61723	11.0304119119063	5.65112553377901	780
Plate1	A8	a	8	R41	high-5	Col-0	Plot15	Root	P89Plate1	Plate1_A8	high	Pot41	59685	10.9968360115291	5.25178179855522	562
Plate1	A9	a	9	R30	medium-6	phr1/phl1	Plot17	Root	P65Plate1	Plate1_A9	medium	Pot30	66745	11.1086346670898	6.52699327687111	1120
Plate1	B1	b	1	R37	high-1	Col-0	Plot3	Root	P75Plate1	Plate1_B1	high	Pot37	120856	11.7023550332236	5.68667458783219	680
Plate1	B12	b	12	R49	high-1	phf1	Plot3	Root	P51Plate1	Plate1_B12	high	Pot49	58191	10.9714859825864	5.16478843360759	526
Plate1	B2	b	2	R4	low-4	Col-0	Plot10	Root	P31Plate1	Plate1_B2	low	Pot4	73242	11.2015243058979	5.06942315499116	564
Plate1	B3	b	3	R53	high-5	phf1	Plot15	Root	P8Plate1	Plate1_B3	high	Pot53	48315	10.7854973504334	5.50023609256607	585
Plate1	B4	b	4	R38	high-2	Col-0	Plot6	Root	P17Plate1	Plate1_B4	high	Pot38	53661	10.8904417596614	4.52651394716213	357
Plate1	B5	b	5	L14	low-2	phf1	Plot4	Shoot	P40Plate1	Plate1_B5	low	Pot14	50063	10.8210374912764	5.146832501445	537
Plate1	B6	b	6	R24	medium-6	Col-0	Plot17	Root	P5Plate1	Plate1_B6	medium	Pot24	49108	10.8017772333007	5.90630726249909	776
Plate1	B7	b	7	S62	low+Pi-2	phr1/phl1	Plot4	Soil	P92Plate1	Plate1_B7	low+Pi	Pot62	56592	10.9436229114453	4.33200643301728	333
Plate1	B8	b	8	R11	low-5	phr1/phl1	Plot13	Root	P36Plate1	Plate1_B8	low	Pot11	25865	10.1606459824376	5.38590869572238	506
Plate1	B9	b	9	R14	low-2	phf1	Plot4	Root	P7Plate1	Plate1_B9	low	Pot14	68841	11.1395547766581	4.48807524459214	379
Plate1	C1	c	1	S62	low+Pi-2	phr1/phl1	Plot4	Soil	P38Plate1	Plate1_C1	low+Pi	Pot62	70801	11.1676284038758	6.39764794041598	966
Plate1	C10	c	10	R42	high-6	Col-0	Plot18	Root	P74Plate1	Plate1_C10	high	Pot42	72425	11.1903068226376	5.5287725975873	698
Plate1	C11	c	11	R44	high-2	phr1/phl1	Plot6	Root	P43Plate1	Plate1_C11	high	Pot44	48252	10.7841925566853	5.83371293948119	822
Plate1	C12	c	12	R19	medium-1	Col-0	Plot2	Root	P14Plate1	Plate1_C12	medium	Pot19	61669	11.0295366525144	4.79150215356725	411
Plate1	C2	c	2	R29	medium-5	phr1/phl1	Plot14	Root	P23Plate1	Plate1_C2	medium	Pot29	59857	10.9997136632113	6.28000271482442	976
Plate1	C3	c	3	R1	low-1	Col-0	Plot1	Root	P32Plate1	Plate1_C3	low	Pot1	62549	11.043705528557	4.87504202480385	462
Plate1	C4	c	4	R36	medium-6	phf1	Plot17	Root	P30Plate1	Plate1_C4	medium	Pot36	67136	11.114475691756	5.59792478789237	604
Plate1	C9	c	9	R2	low-2	Col-0	Plot4	Root	P39Plate1	Plate1_C9	low	Pot2	63808	11.0636338533215	5.21271793968672	619
Plate1	D1	d	1	S19	medium-1	Col-0	Plot2	Soil	P61Plate1	Plate1_D1	medium	Pot19	61825	11.0320630923896	6.42330671565792	958
Plate1	D11	d	11	R26	medium-2	phr1/phl1	Plot5	Root	P82Plate1	Plate1_D11	medium	Pot26	48231	10.7837572468311	4.72720905856299	713
Plate1	D12	d	12	L53	high-5	phf1	Plot15	Shoot	P73Plate1	Plate1_D12	high	Pot53	56034	10.9337139283378	4.28532152292421	463
Plate1	D2	d	2	R6	low-6	Col-0	Plot16	Root	P25Plate1	Plate1_D2	low	Pot6	62026	11.0353089309613	5.0985305630038	637
Plate1	D3	d	3	R54	high-6	phf1	Plot18	Root	P85Plate1	Plate1_D3	high	Pot54	67137	11.1144905867833	4.83271616158566	447
Plate1	D5	d	5	R47	high-5	phr1/phl1	Plot15	Root	P66Plate1	Plate1_D5	high	Pot47	48374	10.7867177582838	5.41660833777271	660
Plate1	D6	d	6	R33	medium-3	phf1	Plot8	Root	P78Plate1	Plate1_D6	medium	Pot33	64879	11.0802792756002	5.37852111812076	556
Plate1	D8	d	8	L32	medium-2	phf1	Plot5	Shoot	P58Plate1	Plate1_D8	medium	Pot32	55660	10.9270170350799	5.53090678049889	724
Plate1	E1	e	1	S48	high-6	phr1/phl1	Plot18	Soil	P3Plate1	Plate1_E1	high	Pot48	49332	10.8063282366859	6.3359733514926	946
Plate1	E10	e	10	R25	medium-1	phr1/phl1	Plot2	Root	P34Plate1	Plate1_E10	medium	Pot25	63277	11.0552771929739	6.1952656603053	868
Plate1	E12	e	12	L50	high-2	phf1	Plot6	Shoot	P28Plate1	Plate1_E12	high	Pot50	44160	10.695574680951	5.3872085412544	669
Plate1	E2	e	2	L39	high-3	Col-0	Plot9	Shoot	P69Plate1	Plate1_E2	high	Pot39	50009	10.8199582682122	5.33462488432515	648
Plate1	E3	e	3	R28	medium-4	phr1/phl1	Plot11	Root	P59Plate1	Plate1_E3	medium	Pot28	39302	10.5790306871477	5.21935516319731	547
Plate1	E4	e	4	R26	medium-2	phr1/phl1	Plot5	Root	P56Plate1	Plate1_E4	medium	Pot26	40352	10.6053962387646	5.40422114670972	711
Plate1	E5	e	5	L51	high-3	phf1	Plot9	Shoot	P93Plate1	Plate1_E5	high	Pot51	41531	10.634195415314	3.93528101806794	329
Plate1	E6	e	6	R62	low+Pi-2	phr1/phl1	Plot4	Root	P63Plate1	Plate1_E6	low+Pi	Pot62	41978	10.6449009505056	4.6439981224001	412
Plate1	E8	e	8	L44	high-2	phr1/phl1	Plot6	Shoot	P54Plate1	Plate1_E8	high	Pot44	19159	9.86052785809599	5.76499718138521	548
Plate1	F10	f	10	L49	high-1	phf1	Plot3	Shoot	P19Plate1	Plate1_F10	high	Pot49	55169	10.9181564803092	4.87059728023659	507
Plate1	F11	f	11	L12	low-6	phr1/phl1	Plot16	Shoot	P48Plate1	Plate1_F11	low	Pot12	51902	10.857112604057	4.99705400387066	477
Plate1	F3	f	3	R56	low+Pi-2	Col-0	Plot4	Root	P64Plate1	Plate1_F3	low+Pi	Pot56	64914	11.0808185959156	5.35732327731168	616
Plate1	F8	f	8	L54	high-6	phf1	Plot18	Shoot	P50Plate1	Plate1_F8	high	Pot54	53765	10.8923779768246	5.89204612537635	762
Plate1	F9	f	9	L30	medium-6	phr1/phl1	Plot17	Shoot	P0Plate1	Plate1_F9	medium	Pot30	65447	11.0889959337711	4.51344005632956	437
Plate1	G1	g	1	R18	low-6	phf1	Plot16	Root	P81Plate1	Plate1_G1	low	Pot18	67344	11.1175690910104	5.32480521274668	520
Plate1	G10	g	10	L66	low+Pi-6	phr1/phl1	Plot16	Shoot	P62Plate1	Plate1_G10	low+Pi	Pot66	74787	11.2223993520667	4.89319243962596	613
Plate1	G11	g	11	R34	medium-4	phf1	Plot11	Root	P72Plate1	Plate1_G11	medium	Pot34	55016	10.9153793309997	4.95785034219669	502
Plate1	G12	g	12	R17	low-5	phf1	Plot13	Root	P45Plate1	Plate1_G12	low	Pot17	67035	11.1129701500357	5.42091666293216	682
Plate1	G2	g	2	L5	low-5	Col-0	Plot13	Shoot	P33Plate1	Plate1_G2	low	Pot5	28599	10.2611270311617	4.4339400561798	399
Plate1	G3	g	3	R9	low-3	phr1/phl1	Plot7	Root	P1Plate1	Plate1_G3	low	Pot9	57714	10.9632550573807	4.76219158027084	385
Plate1	G4	g	4	L40	high-4	Col-0	Plot12	Shoot	P11Plate1	Plate1_G4	high	Pot40	67614	11.1215703411804	4.10727141170139	357
Plate1	G5	g	5	R10	low-4	phr1/phl1	Plot10	Root	P53Plate1	Plate1_G5	low	Pot10	66427	11.1038588793204	4.93000901121226	510
Plate1	G9	g	9	S27	medium-3	phr1/phl1	Plot8	Soil	P20Plate1	Plate1_G9	medium	Pot27	60996	11.0185635672349	6.26723478777476	894
Plate1	H1	h	1	R8	low-2	phr1/phl1	Plot4	Root	P35Plate1	Plate1_H1	low	Pot8	66063	11.0983641111743	5.20218341584618	503
Plate1	H2	h	2	L21	medium-3	Col-0	Plot8	Shoot	P77Plate1	Plate1_H2	medium	Pot21	64196	11.069696182441	5.28199195223634	599
Plate1	H3	h	3	R71	low+Pi-5	phf1	Plot13	Root	P26Plate1	Plate1_H3	low+Pi	Pot71	76561	11.2458430876925	5.05482932565703	511
Plate1	H4	h	4	L46	high-4	phr1/phl1	Plot12	Shoot	P88Plate1	Plate1_H4	high	Pot46	65854	11.095195449442	4.68047340865912	403
Plate1	H5	h	5	S41	high-5	Col-0	Plot15	Soil	P10Plate1	Plate1_H5	high	Pot41	58547	10.9775851294552	6.51306931112572	1050
Plate1	H7	h	7	R20	medium-2	Col-0	Plot5	Root	P37Plate1	Plate1_H7	medium	Pot20	62514	11.0431458106402	4.74433614746166	549
Plate1	H8	h	8	L37	high-1	Col-0	Plot3	Shoot	P2Plate1	Plate1_H8	high	Pot37	66729	11.1083949200218	5.22432236317773	577
Plate1	H9	h	9	L65	low+Pi-5	phr1/phl1	Plot13	Shoot	P13Plate1	Plate1_H9	low+Pi	Pot65	67031	11.1129104779338	4.12184381201222	306
Plate2	A1	a	1	R31	medium-1	phf1	Plot2	Root	P4Plate2	Plate2_A1	medium	Pot31	53714	10.8914289541536	5.45882611893632	579
Plate2	A10	a	10	R69	low+Pi-3	phf1	Plot7	Root	P83Plate2	Plate2_A10	low+Pi	Pot69	58475	10.9763545914524	4.8869728546026	396
Plate2	A2	a	2	L45	high-3	phr1/phl1	Plot9	Shoot	P16Plate2	Plate2_A2	high	Pot45	46972	10.757306958485	4.77536732470197	396
Plate2	A3	a	3	L36	medium-6	phf1	Plot17	Shoot	P87Plate2	Plate2_A3	medium	Pot36	52011	10.859210513654	4.69881300661902	459
Plate2	A4	a	4	R13	low-1	phf1	Plot1	Root	P60Plate2	Plate2_A4	low	Pot13	36455	10.5038339022405	4.49889033156633	329
Plate2	A5	a	5	L64	low+Pi-4	phr1/phl1	Plot10	Shoot	P42Plate2	Plate2_A5	low+Pi	Pot64	38391	10.5555783361057	3.90973338971229	220
Plate2	A6	a	6	L58	low+Pi-4	Col-0	Plot10	Shoot	P9Plate2	Plate2_A6	low+Pi	Pot58	41668	10.6374887271043	3.79841544753419	353
Plate2	A9	a	9	L27	medium-3	phr1/phl1	Plot8	Shoot	P65Plate2	Plate2_A9	medium	Pot27	46974	10.757349536136	4.32246944152386	332
Plate2	B1	b	1	R23	medium-5	Col-0	Plot14	Root	P75Plate2	Plate2_B1	medium	Pot23	94729	11.4587754624959	5.03368755478476	505
Plate2	B10	b	10	L71	low+Pi-5	phf1	Plot13	Shoot	P49Plate2	Plate2_B10	low+Pi	Pot71	29821	10.302968122297	5.22300566681888	469
Plate2	B3	b	3	L20	medium-2	Col-0	Plot5	Shoot	P8Plate2	Plate2_B3	medium	Pot20	37135	10.5223152001034	4.81477118416257	541
Plate2	B4	b	4	L35	medium-5	phf1	Plot14	Shoot	P17Plate2	Plate2_B4	medium	Pot35	38207	10.5507740238805	4.69755313752545	357
Plate2	B5	b	5	R69	low+Pi-3	phf1	Plot7	Root	P40Plate2	Plate2_B5	low+Pi	Pot69	55583	10.9256326780903	4.47281903815819	360
Plate2	B6	b	6	S24	medium-6	Col-0	Plot17	Soil	P5Plate2	Plate2_B6	medium	Pot24	20533	9.9297886269555	5.8750946386016	613
Plate2	B7	b	7	R39	high-3	Col-0	Plot9	Root	P92Plate2	Plate2_B7	high	Pot39	43406	10.6783529593809	4.79364489555389	377
Plate2	B9	b	9	S35	medium-5	phf1	Plot14	Soil	P7Plate2	Plate2_B9	medium	Pot35	34391	10.445550181224	6.2058437105322	807
Plate2	C1	c	1	R40	high-4	Col-0	Plot12	Root	P38Plate2	Plate2_C1	high	Pot40	59720	10.9974222516531	4.48786708703056	330
Plate2	C11	c	11	R35	medium-5	phf1	Plot14	Root	P43Plate2	Plate2_C11	medium	Pot35	42556	10.6585761346363	5.19124121288089	512
Plate2	C12	c	12	L34	medium-4	phf1	Plot11	Shoot	P14Plate2	Plate2_C12	medium	Pot34	45363	10.7224520737808	4.81169820285457	368
Plate2	C2	c	2	R51	high-3	phf1	Plot9	Root	P23Plate2	Plate2_C2	high	Pot51	53950	10.8958129706863	4.55458728388577	347
Plate2	C3	c	3	S28	medium-4	phr1/phl1	Plot11	Soil	P32Plate2	Plate2_C3	medium	Pot28	37366	10.5285164790198	6.18589626016123	830
Plate2	C4	c	4	R50	high-2	phf1	Plot6	Root	P30Plate2	Plate2_C4	high	Pot50	57269	10.9555147440865	4.75068756355947	417
Plate2	C6	c	6	L10	low-4	phr1/phl1	Plot10	Shoot	P41Plate2	Plate2_C6	low	Pot10	50736	10.8343909967781	4.58851872382831	350
Plate2	C7	c	7	L69	low+Pi-3	phf1	Plot7	Shoot	P27Plate2	Plate2_C7	low+Pi	Pot69	39716	10.5895094081535	4.55204399184729	395
Plate2	C8	c	8	L60	low+Pi-6	Col-0	Plot16	Shoot	P57Plate2	Plate2_C8	low+Pi	Pot60	52892	10.8760073776767	3.73779758487568	357
Plate2	C9	c	9	L52	high-4	phf1	Plot12	Shoot	P39Plate2	Plate2_C9	high	Pot52	47233	10.7628480798227	4.82224042202488	446
Plate2	D1	d	1	L7	low-1	phr1/phl1	Plot1	Shoot	P61Plate2	Plate2_D1	low	Pot7	52101	10.8609394214152	3.8328963178041	318
Plate2	D10	d	10	R45	high-3	phr1/phl1	Plot9	Root	P18Plate2	Plate2_D10	high	Pot45	52228	10.8633740285279	4.69602286406669	429
Plate2	D2	d	2	R27	medium-3	phr1/phl1	Plot8	Root	P25Plate2	Plate2_D2	medium	Pot27	54601	10.9078074765836	4.95276045089119	416
Plate2	D3	d	3	S52	high-4	phf1	Plot12	Soil	P85Plate2	Plate2_D3	high	Pot52	61428	11.0256210362456	6.48904676291661	1071
Plate2	D4	d	4	L3	low-3	Col-0	Plot7	Shoot	P12Plate2	Plate2_D4	low	Pot3	44307	10.6988979570944	5.08578100691375	488
Plate2	D5	d	5	L4	low-4	Col-0	Plot10	Shoot	P66Plate2	Plate2_D5	low	Pot4	25400	10.1425044530066	5.0280023723174	409
Plate2	D6	d	6	L31	medium-1	phf1	Plot2	Shoot	P78Plate2	Plate2_D6	medium	Pot31	33262	10.4121708832301	4.59471597574267	437
Plate2	D8	d	8	R46	high-4	phr1/phl1	Plot12	Root	P58Plate2	Plate2_D8	high	Pot46	38986	10.5709578863061	5.14620022812113	477
Plate2	D9	d	9	L16	low-4	phf1	Plot10	Shoot	P44Plate2	Plate2_D9	low	Pot16	32635	10.3931406110693	5.38962425068444	562
Plate2	E1	e	1	S48	high-6	phr1/phl1	Plot18	Soil	P3Plate2	Plate2_E1	high	Pot48	37212	10.5243865688884	6.19614426422683	826
Plate2	E10	e	10	L11	low-5	phr1/phl1	Plot13	Shoot	P34Plate2	Plate2_E10	low	Pot11	44448	10.7020752455541	5.04737733343185	400
Plate2	E11	e	11	L48	high-6	phr1/phl1	Plot18	Shoot	P71Plate2	Plate2_E11	high	Pot48	49134	10.8023065384982	4.62177755504892	386
Plate2	E12	e	12	R55	low+Pi-1	Col-0	Plot1	Root	P28Plate2	Plate2_E12	low+Pi	Pot55	50023	10.8202381786427	4.96231245400115	421
Plate2	E3	e	3	S68	low+Pi-2	phf1	Plot4	Soil	P59Plate2	Plate2_E3	low+Pi	Pot68	30756	10.3338403761521	6.02107055699686	699
Plate2	E4	e	4	S69	low+Pi-3	phf1	Plot7	Soil	P56Plate2	Plate2_E4	low+Pi	Pot69	55625	10.9263880194685	6.18585629016268	855
Plate2	E6	e	6	S25	medium-1	phr1/phl1	Plot2	Soil	P63Plate2	Plate2_E6	medium	Pot25	46679	10.7510496637203	6.39299415550039	939
Plate2	E7	e	7	R57	low+Pi-3	Col-0	Plot7	Root	P67Plate2	Plate2_E7	low+Pi	Pot57	43316	10.6762773607483	4.54178616891096	358
Plate2	E8	e	8	L9	low-3	phr1/phl1	Plot7	Shoot	P54Plate2	Plate2_E8	low	Pot9	42134	10.6486102946864	4.23922124651555	266
Plate2	F1	f	1	L57	low+Pi-3	Col-0	Plot7	Shoot	P6Plate2	Plate2_F1	low+Pi	Pot57	44635	10.7062735836135	5.4117096364419	582
Plate2	F10	f	10	R64	low+Pi-4	phr1/phl1	Plot10	Root	P19Plate2	Plate2_F10	low+Pi	Pot64	24640	10.1121264176475	4.79292950870376	433
Plate2	F11	f	11	R7	low-1	phr1/phl1	Plot1	Root	P48Plate2	Plate2_F11	low	Pot7	52551	10.8695394056198	5.16028135872806	445
Plate2	F3	f	3	S36	medium-6	phf1	Plot17	Soil	P64Plate2	Plate2_F3	medium	Pot36	33079	10.4066539189346	6.26710803174312	851
Plate2	F4	f	4	L6	low-6	Col-0	Plot16	Shoot	P80Plate2	Plate2_F4	low	Pot6	58536	10.9773972285639	4.36083392678037	502
Plate2	F6	f	6	L43	high-1	phr1/phl1	Plot3	Shoot	P24Plate2	Plate2_F6	high	Pot43	48095	10.7809335005867	4.69665686955895	344
Plate2	F7	f	7	R58	low+Pi-4	Col-0	Plot10	Root	P46Plate2	Plate2_F7	low+Pi	Pot58	45149	10.7177234102056	4.55838710614597	368
Plate2	G1	g	1	L33	medium-3	phf1	Plot8	Shoot	P81Plate2	Plate2_G1	medium	Pot33	41461	10.6325085053323	5.19658599236484	517
Plate2	G10	g	10	L25	medium-1	phr1/phl1	Plot2	Shoot	P62Plate2	Plate2_G10	medium	Pot25	49303	10.8057402101064	4.82876239321353	425
Plate2	G12	g	12	R66	low+Pi-6	phr1/phl1	Plot16	Root	P45Plate2	Plate2_G12	low+Pi	Pot66	53634	10.8899384743159	5.60168721305411	660
Plate2	G2	g	2	L8	low-2	phr1/phl1	Plot4	Shoot	P33Plate2	Plate2_G2	low	Pot8	20953	9.95003711318911	4.4276481147072	253
Plate2	G3	g	3	R5	low-5	Col-0	Plot13	Root	P1Plate2	Plate2_G3	low	Pot5	40363	10.6056688027259	4.81089642840948	510
Plate2	G4	g	4	S72	low+Pi-6	phf1	Plot16	Soil	P11Plate2	Plate2_G4	low+Pi	Pot72	41217	10.6266060715921	6.34516138186521	922
Plate2	G6	g	6	S65	low+Pi-5	phr1/phl1	Plot13	Soil	P52Plate2	Plate2_G6	low+Pi	Pot65	22532	10.0226918000146	5.90935916058653	654
Plate2	G7	g	7	L30	medium-6	phr1/phl1	Plot17	Shoot	P79Plate2	Plate2_G7	medium	Pot30	34775	10.4566540167916	4.39170240789788	313
Plate2	G8	g	8	L41	high-5	Col-0	Plot15	Shoot	P95Plate2	Plate2_G8	high	Pot41	28178	10.2462968106132	4.31907944248983	365
Plate2	H1	h	1	R32	medium-2	phf1	Plot5	Root	P35Plate2	Plate2_H1	medium	Pot32	51567	10.8506372119963	5.6998056359029	651
Plate2	H3	h	3	L13	low-1	phf1	Plot1	Shoot	P26Plate2	Plate2_H3	low	Pot13	62536	11.0434976699002	4.64912798347696	450
Plate2	H4	h	4	L23	medium-5	Col-0	Plot14	Shoot	P88Plate2	Plate2_H4	medium	Pot23	56466	10.9413939660868	4.56654547878674	462
Plate2	H5	h	5	R72	low+Pi-6	phf1	Plot16	Root	P10Plate2	Plate2_H5	low+Pi	Pot72	46257	10.7419680828395	5.3157008416592	505
Plate2	H6	h	6	R65	low+Pi-5	phr1/phl1	Plot13	Root	P91Plate2	Plate2_H6	low+Pi	Pot65	49385	10.8074020133422	5.09000567175724	481
Plate3	A2	a	2	R15	low-3	phf1	Plot7	Root	P16Plate3	Plate3_A2	low	Pot15	57696	10.962943126003	4.60396310849206	416
Plate3	A3	a	3	R21	medium-3	Col-0	Plot8	Root	P87Plate3	Plate3_A3	medium	Pot21	55106	10.9170138821346	4.2936386159175	315
Plate3	A5	a	5	L59	low+Pi-5	Col-0	Plot13	Shoot	P42Plate3	Plate3_A5	low+Pi	Pot59	23414	10.0610894130396	5.34877055800259	533
Plate3	A6	a	6	L18	low-6	phf1	Plot16	Shoot	P9Plate3	Plate3_A6	low	Pot18	35737	10.4839418456268	4.20952867433754	474
Plate3	B1	b	1	L24	medium-6	Col-0	Plot17	Shoot	P75Plate3	Plate3_B1	medium	Pot24	62619	11.044824025414	5.48008773236801	755
Plate3	B4	b	4	S3	low-3	Col-0	Plot7	Soil	P17Plate3	Plate3_B4	low	Pot3	3117	8.04462627976734	3.05493798898697	41
Plate3	C1	c	1	R67	low+Pi-1	phf1	Plot1	Root	P38Plate3	Plate3_C1	low+Pi	Pot67	36423	10.5029557222121	4.61927003674516	402
Plate3	C2	c	2	L2	low-2	Col-0	Plot4	Shoot	P23Plate3	Plate3_C2	low	Pot2	36183	10.4963446742514	4.82315766757565	492
Plate3	C4	c	4	L29	medium-5	phr1/phl1	Plot14	Shoot	P30Plate3	Plate3_C4	medium	Pot29	47220	10.7625728106395	4.16451294603032	342
Plate3	D1	d	1	L1	low-1	Col-0	Plot1	Shoot	P61Plate3	Plate3_D1	low	Pot1	42793	10.664129816792	5.07389608864159	539
Plate3	D2	d	2	L17	low-5	phf1	Plot13	Shoot	P25Plate3	Plate3_D2	low	Pot17	37512	10.5324161607694	5.31855000805676	607
Plate3	D3	d	3	S54	high-6	phf1	Plot18	Soil	P85Plate3	Plate3_D3	high	Pot54	46895	10.755666338943	6.22780684732669	910
Plate3	E1	e	1	L72	low+Pi-6	phf1	Plot16	Shoot	P3Plate3	Plate3_E1	low+Pi	Pot72	45712	10.7301161244706	4.10905162468783	409
Plate3	E2	e	2	R43	high-1	phr1/phl1	Plot3	Root	P69Plate3	Plate3_E2	high	Pot43	9036	9.10897187758789	4.51640392796604	226
Plate3	E3	e	3	R3	low-3	Col-0	Plot7	Root	P59Plate3	Plate3_E3	low	Pot3	37922	10.5432866975941	4.62740314741538	337
Plate3	E4	e	4	L56	low+Pi-2	Col-0	Plot4	Shoot	P56Plate3	Plate3_E4	low+Pi	Pot56	35659	10.4817568483991	4.8615227601208	527
Plate3	F1	f	1	R60	low+Pi-6	Col-0	Plot16	Root	P6Plate3	Plate3_F1	low+Pi	Pot60	50307	10.8258995114152	5.17153526583035	479
Plate3	F2	f	2	L67	low+Pi-1	phf1	Plot1	Shoot	P94Plate3	Plate3_F2	low+Pi	Pot67	32079	10.3759568894248	4.58778996523296	453
Plate3	F4	f	4	L68	low+Pi-2	phf1	Plot4	Shoot	P80Plate3	Plate3_F4	low+Pi	Pot68	44504	10.7033343517551	4.08910031548574	358
Plate3	F6	f	6	L47	high-5	phr1/phl1	Plot15	Shoot	P24Plate3	Plate3_F6	high	Pot47	36146	10.4953215713956	4.62137371744373	335
Plate3	G1	g	1	L15	low-3	phf1	Plot7	Shoot	P81Plate3	Plate3_G1	low	Pot15	32118	10.3771718996214	5.71224600235303	590
Plate3	G2	g	2	R52	high-4	phf1	Plot12	Root	P33Plate3	Plate3_G2	high	Pot52	23082	10.0468083719804	4.51548485406473	351
Plate3	G3	g	3	L28	medium-4	phr1/phl1	Plot11	Shoot	P1Plate3	Plate3_G3	medium	Pot28	42259	10.6515726278517	3.85500613576831	355
Plate3	G4	g	4	R48	high-6	phr1/phl1	Plot18	Root	P11Plate3	Plate3_G4	high	Pot48	48044	10.7798725366744	4.98429587847147	430
Plate3	G5	g	5	L42	high-6	Col-0	Plot18	Shoot	P53Plate3	Plate3_G5	high	Pot42	42163	10.6492983381789	5.77574602074239	694
Plate3	H2	h	2	R12	low-6	phr1/phl1	Plot16	Root	P77Plate3	Plate3_H2	low	Pot12	55563	10.9252727910909	5.10947494242153	448
Plate3	H3	h	3	L22	medium-4	Col-0	Plot11	Shoot	P26Plate3	Plate3_H3	medium	Pot22	40798	10.6163883395829	4.06731105949005	394
Plate3	H4	h	4	L55	low+Pi-1	Col-0	Plot1	Shoot	P88Plate3	Plate3_H4	low+Pi	Pot55	37855	10.5415183505374	4.53601659699251	331
Plate3	H5	h	5	L19	medium-1	Col-0	Plot2	Shoot	P10Plate3	Plate3_H5	medium	Pot19	46080	10.7381342953698	4.5631097671973	404
