# Supplementary material for: The effects of soil phosphorus content on plant microbiota are driven by the plant phosphate starvation response
Source: PLoS Biol. 2019 Nov 13;17(11):e3000534. doi: 10.1371/journal.pbio.3000534 (PMC6876890; doi:10.1371/journal.pbio.3000534)
Supplement: S1 Data — (ZIP) [file pbio.3000534.s023.zip › data_figures/data_Fig2B.csv]

Plate	Well	row	column	Sample	Soil	Genotype	Plot	Fraction	OTU_Header	DADA2_Header	Phosphate	Pot	Depth	LDepth	CAP1	CAP2	CAP3	CAP4	CAP5	MDS1
Plate1	A1	a	1	R16	low-4	phf1	Plot10	Root	P4Plate1	Plate1_A1	low	Pot16	76013	11.2386596572722	-0.951610813684567	-0.0805363527976699	-1.27527524574293	-0.812213765092999	0.932225828503897	-0.250469504145179
Plate1	A2	a	2	R7	low-1	phr1/phl1	Plot1	Root	P16Plate1	Plate1_A2	low	Pot7	78348	11.2689157209746	-0.19682975443005	-0.635011398279724	1.3441144330218	-0.467255774698551	0.572132588988181	0.355706456187432
Plate1	A3	a	3	S66	low+Pi-6	phr1/phl1	Plot16	Soil	P87Plate1	Plate1_A3	low+Pi	Pot66	49896	10.817696118206	0.139149213102504	-2.63621912158028	-1.20533301184965	0.15363297360789	-0.593443735466356	-1.4473163177237
Plate1	A4	a	4	R22	medium-4	Col-0	Plot11	Root	P60Plate1	Plate1_A4	medium	Pot22	59734	10.9976566515069	-0.951323941254641	-0.718108797364727	-1.31806505991688	-0.0733150863046747	-1.60952451548542	-0.634309700682724
Plate1	A6	a	6	S59	low+Pi-5	Col-0	Plot13	Soil	P9Plate1	Plate1_A6	low+Pi	Pot59	33716	10.4257277811174	0.153645820138151	-2.56642424198145	-1.59034927153594	0.742268100555377	-1.49903784675176	-0.858219732967716
Plate1	A7	a	7	L38	high-2	Col-0	Plot6	Shoot	P84Plate1	Plate1_A7	high	Pot38	61723	11.0304119119063	0.696369270973031	-0.465356535357371	-0.562558266789006	-1.02253486435809	-1.52946503859908	-0.126228750725996
Plate1	A8	a	8	R41	high-5	Col-0	Plot15	Root	P89Plate1	Plate1_A8	high	Pot41	59685	10.9968360115291	-0.571103348980895	0.147510285624967	0.0245061919127881	-0.318525669518894	-1.18188971511002	1.01122559010815
Plate1	A9	a	9	R30	medium-6	phr1/phl1	Plot17	Root	P65Plate1	Plate1_A9	medium	Pot30	66745	11.1086346670898	-0.306259063417135	-0.595803261402371	0.440366459312441	-0.338447651890652	-0.508349836347976	-0.330265191185252
Plate1	B1	b	1	R37	high-1	Col-0	Plot3	Root	P75Plate1	Plate1_B1	high	Pot37	120856	11.7023550332236	-1.11097731119687	0.0354220598220922	-1.03620605757744	0.0613631155017479	-0.62357974762942	-0.468061825840926
Plate1	B12	b	12	R49	high-1	phf1	Plot3	Root	P51Plate1	Plate1_B12	high	Pot49	58191	10.9714859825864	-1.22610918528501	0.0660459692299771	-0.826777467689672	0.699151989801387	0.829961668820881	-0.781270585196297
Plate1	B2	b	2	R4	low-4	Col-0	Plot10	Root	P31Plate1	Plate1_B2	low	Pot4	73242	11.2015243058979	-1.25983157998703	0.00075074103342681	-1.52901844179213	-1.14615047628878	-0.369460025336843	-0.323938140030305
Plate1	B3	b	3	R53	high-5	phf1	Plot15	Root	P8Plate1	Plate1_B3	high	Pot53	48315	10.7854973504334	-0.642390765971067	0.506107570695303	0.288278407762274	-0.115858342724637	1.15700315550898	0.884387406171664
Plate1	B4	b	4	R38	high-2	Col-0	Plot6	Root	P17Plate1	Plate1_B4	high	Pot38	53661	10.8904417596614	-1.01726430340078	0.952659634621399	-1.17045787690069	-0.313343753620875	-0.960550791016362	-1.08623530937441
Plate1	B5	b	5	L14	low-2	phf1	Plot4	Shoot	P40Plate1	Plate1_B5	low	Pot14	50063	10.8210374912764	1.14014563025288	0.596709921320586	-0.748871985225489	-1.39497941395257	1.29441092694923	0.552919136128857
Plate1	B6	b	6	R24	medium-6	Col-0	Plot17	Root	P5Plate1	Plate1_B6	medium	Pot24	49108	10.8017772333007	-1.03579421296904	0.696996018253672	0.0906778882421903	-0.644946243603071	-0.875859664379936	1.22918526531286
Plate1	B7	b	7	S62	low+Pi-2	phr1/phl1	Plot4	Soil	P92Plate1	Plate1_B7	low+Pi	Pot62	56592	10.9436229114453	0.208364743916418	0.188121130362193	0.793230416753477	0.0503813718701807	-0.947420577334542	-0.444305334605789
Plate1	B8	b	8	R11	low-5	phr1/phl1	Plot13	Root	P36Plate1	Plate1_B8	low	Pot11	25865	10.1606459824376	-0.772195565206224	0.390068459857946	0.938976269069228	-1.12391494457218	0.500220786443776	0.457667831992005
Plate1	B9	b	9	R14	low-2	phf1	Plot4	Root	P7Plate1	Plate1_B9	low	Pot14	68841	11.1395547766581	-1.39482283420125	0.561625372037988	-0.829497724021908	-0.21803337392044	0.684319484801174	-1.36008752413977
Plate1	C1	c	1	S62	low+Pi-2	phr1/phl1	Plot4	Soil	P38Plate1	Plate1_C1	low+Pi	Pot62	70801	11.1676284038758	0.204277802473848	-2.1054399635747	1.45824523999388	0.958421681055017	0.68949982467787	1.33340173466659
Plate1	C10	c	10	R42	high-6	Col-0	Plot18	Root	P74Plate1	Plate1_C10	high	Pot42	72425	11.1903068226376	-1.0090534478474	0.973665423828128	-0.069981833616446	0.0188650734921049	-0.684215384509385	0.895088762899525
Plate1	C11	c	11	R44	high-2	phr1/phl1	Plot6	Root	P43Plate1	Plate1_C11	high	Pot44	48252	10.7841925566853	-0.11864485638694	-0.310517329121902	1.03607636290146	0.329462100361171	0.318841422395159	0.659682893856263
Plate1	C12	c	12	R19	medium-1	Col-0	Plot2	Root	P14Plate1	Plate1_C12	medium	Pot19	61669	11.0295366525144	-1.2765820488789	0.9370366028963	-0.967743365582123	-0.33014959251921	-1.34098701064819	-1.17706880305561
Plate1	C2	c	2	R29	medium-5	phr1/phl1	Plot14	Root	P23Plate1	Plate1_C2	medium	Pot29	59857	10.9997136632113	-0.494595387807375	-0.669993525955542	1.18742119171973	0.143670733602895	0.151106659623231	1.3587586667353
Plate1	C3	c	3	R1	low-1	Col-0	Plot1	Root	P32Plate1	Plate1_C3	low	Pot1	62549	11.043705528557	-1.24158498372004	0.0286217840860749	-1.20155077013798	-0.894496484512989	-0.808895215804582	-0.731675839581148
Plate1	C4	c	4	R36	medium-6	phf1	Plot17	Root	P30Plate1	Plate1_C4	medium	Pot36	67136	11.114475691756	-1.09202652188968	0.810076163108367	0.869973701924882	0.161690674660008	1.65886541046257	1.27487773006348
Plate1	C9	c	9	R2	low-2	Col-0	Plot4	Root	P39Plate1	Plate1_C9	low	Pot2	63808	11.0636338533215	-1.35021035791647	0.15661164453413	-1.60190075178843	-0.856085344669917	-0.708043421619224	-1.28707725933528
Plate1	D1	d	1	S19	medium-1	Col-0	Plot2	Soil	P61Plate1	Plate1_D1	medium	Pot19	61825	11.0320630923896	0.116897386828793	-1.56629550782556	0.272219767163139	-0.115099157951321	-0.155995729172933	1.00708376143374
Plate1	D11	d	11	R26	medium-2	phr1/phl1	Plot5	Root	P82Plate1	Plate1_D11	medium	Pot26	48231	10.7837572468311	0.500565674064788	-0.363483018230576	1.2387151705748	-0.267894842058921	-0.410931581131795	0.355208316331059
Plate1	D12	d	12	L53	high-5	phf1	Plot15	Shoot	P73Plate1	Plate1_D12	high	Pot53	56034	10.9337139283378	0.899042422541206	0.390298333931838	-0.577848811018095	1.51743953265997	1.72909380524943	-0.857655947416442
Plate1	D2	d	2	R6	low-6	Col-0	Plot16	Root	P25Plate1	Plate1_D2	low	Pot6	62026	11.0353089309613	-0.627391744059402	0.21371307380513	0.163259913718966	-1.62575270431755	-0.402142206513504	1.42681224440268
Plate1	D3	d	3	R54	high-6	phf1	Plot18	Root	P85Plate1	Plate1_D3	high	Pot54	67137	11.1144905867833	-1.12052749704559	1.30036975034275	0.275588885599783	0.228869375304238	0.60069471027164	0.689843631731138
Plate1	D5	d	5	R47	high-5	phr1/phl1	Plot15	Root	P66Plate1	Plate1_D5	high	Pot47	48374	10.7867177582838	-0.669799439855024	-0.155189159087383	1.20425553374177	-0.133071689386793	0.101239772728447	1.48144289142095
Plate1	D6	d	6	R33	medium-3	phf1	Plot8	Root	P78Plate1	Plate1_D6	medium	Pot33	64879	11.0802792756002	-0.630132061332761	-0.00634244968394113	-0.336633122930022	0.651970278243401	1.14921186207599	-0.263762681564498
Plate1	D8	d	8	L32	medium-2	phf1	Plot5	Shoot	P58Plate1	Plate1_D8	medium	Pot32	55660	10.9270170350799	0.893427197631527	0.284509987242836	-0.579606411047125	0.827559326473656	1.20829391261641	0.125143846739629
Plate1	E1	e	1	S48	high-6	phr1/phl1	Plot18	Soil	P3Plate1	Plate1_E1	high	Pot48	49332	10.8063282366859	0.22085493681006	-1.96151352754352	-0.300367271582779	0.0815803585209264	-0.480435036176799	-0.700654454077855
Plate1	E10	e	10	R25	medium-1	phr1/phl1	Plot2	Root	P34Plate1	Plate1_E10	medium	Pot25	63277	11.0552771929739	-0.00107849774014693	-1.28144544974491	1.66587464580401	0.773165317873401	0.645025637951271	1.26014544892856
Plate1	E12	e	12	L50	high-2	phf1	Plot6	Shoot	P28Plate1	Plate1_E12	high	Pot50	44160	10.695574680951	0.78159233830309	-0.10706536759202	0.224984358790747	0.320076391379976	0.970063992938418	0.790131399093707
Plate1	E2	e	2	L39	high-3	Col-0	Plot9	Shoot	P69Plate1	Plate1_E2	high	Pot39	50009	10.8199582682122	1.05768064107235	-0.717819280547762	-1.42358231517386	-1.21927143986353	-1.12850840967195	1.0376720474975
Plate1	E3	e	3	R28	medium-4	phr1/phl1	Plot11	Root	P59Plate1	Plate1_E3	medium	Pot28	39302	10.5790306871477	-0.885227271273417	0.157362212200262	0.663051478351105	-0.40214283594997	-0.329364387812194	-0.345127216961913
Plate1	E4	e	4	R26	medium-2	phr1/phl1	Plot5	Root	P56Plate1	Plate1_E4	medium	Pot26	40352	10.6053962387646	-0.376685939160319	-0.036684607246378	0.805518872920264	-0.316529510398937	0.189324535477647	-0.186420884866726
Plate1	E5	e	5	L51	high-3	phf1	Plot9	Shoot	P93Plate1	Plate1_E5	high	Pot51	41531	10.634195415314	1.43110113995525	0.437050253480817	-0.26428515146206	1.69299060519405	1.34476420223282	0.47381178743762
Plate1	E6	e	6	R62	low+Pi-2	phr1/phl1	Plot4	Root	P63Plate1	Plate1_E6	low+Pi	Pot62	41978	10.6449009505056	-0.546724294797018	0.180384357672861	1.7879861784658	1.39564878259844	-0.617064733818272	-0.281757643379344
Plate1	E8	e	8	L44	high-2	phr1/phl1	Plot6	Shoot	P54Plate1	Plate1_E8	high	Pot44	19159	9.86052785809599	0.605868778830385	-0.944056046529128	1.70420553838483	0.368467319572966	0.617002449543491	0.958098835688933
Plate1	F10	f	10	L49	high-1	phf1	Plot3	Shoot	P19Plate1	Plate1_F10	high	Pot49	55169	10.9181564803092	1.11002369178178	0.328775462098397	-0.254516693018083	0.900216865828466	1.46931789391134	0.537049867837779
Plate1	F11	f	11	L12	low-6	phr1/phl1	Plot16	Shoot	P48Plate1	Plate1_F11	low	Pot12	51902	10.857112604057	0.31181905553826	0.456307719919554	1.50104635396537	-1.84829585502531	0.203521769234229	-0.76494735910146
Plate1	F3	f	3	R56	low+Pi-2	Col-0	Plot4	Root	P64Plate1	Plate1_F3	low+Pi	Pot56	64914	11.0808185959156	-1.32212715951576	0.332750378792918	-1.11603942723791	0.699166037108031	-0.976617689243582	-0.852349301969389
Plate1	F8	f	8	L54	high-6	phf1	Plot18	Shoot	P50Plate1	Plate1_F8	high	Pot54	53765	10.8923779768246	0.857397409016481	0.336386939582211	-0.499180180812132	-0.349299451828166	1.37858234230498	0.192613040407337
Plate1	F9	f	9	L30	medium-6	phr1/phl1	Plot17	Shoot	P0Plate1	Plate1_F9	medium	Pot30	65447	11.0889959337711	1.00963651605522	1.14347558279539	0.525276498311937	1.05334460482652	0.346626954877409	-0.208242319981409
Plate1	G1	g	1	R18	low-6	phf1	Plot16	Root	P81Plate1	Plate1_G1	low	Pot18	67344	11.1175690910104	-1.10794590419048	0.513325150956812	0.315957523335691	-1.12574174175648	1.70817219158238	1.36374522390705
Plate1	G10	g	10	L66	low+Pi-6	phr1/phl1	Plot16	Shoot	P62Plate1	Plate1_G10	low+Pi	Pot66	74787	11.2223993520667	1.09056773194939	0.218313174077519	1.04406968462561	1.58557405377453	-0.499542794227646	-0.603581742629319
Plate1	G11	g	11	R34	medium-4	phf1	Plot11	Root	P72Plate1	Plate1_G11	medium	Pot34	55016	10.9153793309997	-1.29040535567589	0.466231194036036	-0.810443889346069	-0.160245372048497	0.36492642320864	-0.396463913974129
Plate1	G12	g	12	R17	low-5	phf1	Plot13	Root	P45Plate1	Plate1_G12	low	Pot17	67035	11.1129701500357	-0.82659803478357	0.249586461813453	0.398047851574465	-0.404840717013541	1.78608541389081	1.39414931709478
Plate1	G2	g	2	L5	low-5	Col-0	Plot13	Shoot	P33Plate1	Plate1_G2	low	Pot5	28599	10.2611270311617	0.830854340486805	0.396139697883812	-0.940042303982116	-1.21753138945467	-0.613774684477395	-0.601865779008306
Plate1	G3	g	3	R9	low-3	phr1/phl1	Plot7	Root	P1Plate1	Plate1_G3	low	Pot9	57714	10.9632550573807	-0.362604723958358	-0.00667196485943082	1.26569827250119	-1.4298936386468	0.0242766097405501	0.0158937091037427
Plate1	G4	g	4	L40	high-4	Col-0	Plot12	Shoot	P11Plate1	Plate1_G4	high	Pot40	67614	11.1215703411804	0.882019728428195	0.54190840810864	-0.0550457124463541	0.150863605636936	-0.176616615327782	0.117626334380088
Plate1	G5	g	5	R10	low-4	phr1/phl1	Plot10	Root	P53Plate1	Plate1_G5	low	Pot10	66427	11.1038588793204	-0.947571135077001	-0.116843876792882	1.251829708708	-0.512832277595614	0.0491138663905478	-0.165114229015366
Plate1	G9	g	9	S27	medium-3	phr1/phl1	Plot8	Soil	P20Plate1	Plate1_G9	medium	Pot27	60996	11.0185635672349	0.305296557925646	-2.11720201111159	1.620322773614	0.47350505549017	0.835763075733933	1.34053541153218
Plate1	H1	h	1	R8	low-2	phr1/phl1	Plot4	Root	P35Plate1	Plate1_H1	low	Pot8	66063	11.0983641111743	-0.928188746116482	0.131691233232744	0.743333276610018	-1.22774571084439	0.0286110708674236	-0.781999335281903
Plate1	H2	h	2	L21	medium-3	Col-0	Plot8	Shoot	P77Plate1	Plate1_H2	medium	Pot21	64196	11.069696182441	1.0095977045855	0.42438530940918	-1.29048542965383	-0.902358482026166	-0.877362083331441	0.868920656674541
Plate1	H3	h	3	R71	low+Pi-5	phf1	Plot13	Root	P26Plate1	Plate1_H3	low+Pi	Pot71	76561	11.2458430876925	-0.952733138762321	0.695459131593303	0.467388349213724	0.610657043167857	1.08627654376962	1.27848373077679
Plate1	H4	h	4	L46	high-4	phr1/phl1	Plot12	Shoot	P88Plate1	Plate1_H4	high	Pot46	65854	11.095195449442	1.18144649973651	0.478706908439893	1.66644642886926	-0.135607874809963	-0.917695960444974	0.0841911616051563
Plate1	H5	h	5	S41	high-5	Col-0	Plot15	Soil	P10Plate1	Plate1_H5	high	Pot41	58547	10.9775851294552	-0.136564329882356	-1.8885790433864	-1.79576703935196	-0.729588401611833	-0.683769797287308	-1.08015556413642
Plate1	H7	h	7	R20	medium-2	Col-0	Plot5	Root	P37Plate1	Plate1_H7	medium	Pot20	62514	11.0431458106402	-0.955841457634329	0.22702800601103	-0.967564887155487	0.114276648360596	-1.15160133963725	-0.722500914771606
Plate1	H8	h	8	L37	high-1	Col-0	Plot3	Shoot	P2Plate1	Plate1_H8	high	Pot37	66729	11.1083949200218	1.03691425933058	0.111127984021618	-0.431363907339861	0.216550971739153	-0.661332779493235	0.556836748407183
Plate1	H9	h	9	L65	low+Pi-5	phr1/phl1	Plot13	Shoot	P13Plate1	Plate1_H9	low+Pi	Pot65	67031	11.1129104779338	0.718113802225394	0.690151109359992	1.19155786087931	1.62389177377967	-1.21558152323918	-0.73801681749214
Plate2	A1	a	1	R31	medium-1	phf1	Plot2	Root	P4Plate2	Plate2_A1	medium	Pot31	53714	10.8914289541536	-1.15158367512839	0.725615498088565	-0.86290943456674	0.53986486052091	1.18731945413122	-1.02156239484517
Plate2	A10	a	10	R69	low+Pi-3	phf1	Plot7	Root	P83Plate2	Plate2_A10	low+Pi	Pot69	58475	10.9763545914524	-0.855753519278604	0.380605658031865	-0.598986481412491	1.80210667376649	0.0984556065372724	-0.895240621995573
Plate2	A2	a	2	L45	high-3	phr1/phl1	Plot9	Shoot	P16Plate2	Plate2_A2	high	Pot45	46972	10.757306958485	1.14133375543559	0.182359641438043	1.92108226883846	-0.539582342648614	0.00742782347028454	0.266220503945513
Plate2	A3	a	3	L36	medium-6	phf1	Plot17	Shoot	P87Plate2	Plate2_A3	medium	Pot36	52011	10.859210513654	0.728369046880742	0.9322746437776	-0.574460478448797	0.916676747776736	0.744802191752951	-0.274981528607933
Plate2	A4	a	4	R13	low-1	phf1	Plot1	Root	P60Plate2	Plate2_A4	low	Pot13	36455	10.5038339022405	-1.04254778267487	-0.0188838768665497	0.0186714151856238	-0.719276621331242	0.974277571407692	-0.57140278437422
Plate2	A5	a	5	L64	low+Pi-4	phr1/phl1	Plot10	Shoot	P42Plate2	Plate2_A5	low+Pi	Pot64	38391	10.5555783361057	0.847662855795873	0.059599830705415	1.58724390129452	1.18877103098451	-0.563575629379336	-0.14820520303384
Plate2	A6	a	6	L58	low+Pi-4	Col-0	Plot10	Shoot	P9Plate2	Plate2_A6	low+Pi	Pot58	41668	10.6374887271043	1.22108984236165	0.369794061024929	-0.756871332254887	2.38814084352518	-0.588685307400312	0.186818796496545
Plate2	A9	a	9	L27	medium-3	phr1/phl1	Plot8	Shoot	P65Plate2	Plate2_A9	medium	Pot27	46974	10.757349536136	0.748694369688866	0.373180450424491	1.18670525092662	-0.680312767956961	-1.03697912984886	-0.115796338774747
Plate2	B1	b	1	R23	medium-5	Col-0	Plot14	Root	P75Plate2	Plate2_B1	medium	Pot23	94729	11.4587754624959	-0.856478505976788	0.621808940281763	0.270260438999656	-0.315132881303211	-0.6836924997226	1.41614688719356
Plate2	B10	b	10	L71	low+Pi-5	phf1	Plot13	Shoot	P49Plate2	Plate2_B10	low+Pi	Pot71	29821	10.302968122297	0.253145876947795	0.459162573372094	-0.591665683690293	0.477479553632287	1.74622510550725	-0.302655859907017
Plate2	B3	b	3	L20	medium-2	Col-0	Plot5	Shoot	P8Plate2	Plate2_B3	medium	Pot20	37135	10.5223152001034	0.594685673825582	-0.0915404616306087	-0.400273144583817	-0.761051695061275	-1.24295439493526	0.821477540508705
Plate2	B4	b	4	L35	medium-5	phf1	Plot14	Shoot	P17Plate2	Plate2_B4	medium	Pot35	38207	10.5507740238805	0.685569729753535	0.510571878418953	-0.276922083374642	-0.218520282017139	0.986452061131979	-0.987511210842265
Plate2	B5	b	5	R69	low+Pi-3	phf1	Plot7	Root	P40Plate2	Plate2_B5	low+Pi	Pot69	55583	10.9256326780903	-1.16877620384081	0.402337015074663	-0.688572213355836	1.19369016357136	0.158725318472026	-1.11519089805068
Plate2	B6	b	6	S24	medium-6	Col-0	Plot17	Soil	P5Plate2	Plate2_B6	medium	Pot24	20533	9.9297886269555	-0.0675644495217079	-2.21755457304361	-1.35647237199789	-0.532841619009215	-0.658622628933653	-0.588793674074144
Plate2	B7	b	7	R39	high-3	Col-0	Plot9	Root	P92Plate2	Plate2_B7	high	Pot39	43406	10.6783529593809	-1.29380130341684	0.100645460534742	-0.921854228467923	-0.503973320458133	-0.875417047282333	-0.391585637370648
Plate2	B9	b	9	S35	medium-5	phf1	Plot14	Soil	P7Plate2	Plate2_B9	medium	Pot35	34391	10.445550181224	-0.0341213337683512	-2.19610426395602	-1.53451831886608	-0.400796975630478	0.219076725382535	-1.29459949730233
Plate2	C1	c	1	R40	high-4	Col-0	Plot12	Root	P38Plate2	Plate2_C1	high	Pot40	59720	10.9974222516531	-1.13931522554628	0.383323331290295	-1.47264974850973	0.168197775462257	-1.38569939295475	-0.935212940363613
Plate2	C11	c	11	R35	medium-5	phf1	Plot14	Root	P43Plate2	Plate2_C11	medium	Pot35	42556	10.6585761346363	-0.759943193593474	0.493447019284316	0.466716535943784	-0.197650354755535	0.747987854127534	1.18285433864831
Plate2	C12	c	12	L34	medium-4	phf1	Plot11	Shoot	P14Plate2	Plate2_C12	medium	Pot34	45363	10.7224520737808	0.788431216155244	0.703824085074457	-0.14598972955454	-0.622819471806925	1.23632674212474	0.296359332157599
Plate2	C2	c	2	R51	high-3	phf1	Plot9	Root	P23Plate2	Plate2_C2	high	Pot51	53950	10.8958129706863	-1.41562915843866	0.0933840097351064	-0.539791034615204	0.395465024388057	0.532400585586661	-0.91899564987148
Plate2	C3	c	3	S28	medium-4	phr1/phl1	Plot11	Soil	P32Plate2	Plate2_C3	medium	Pot28	37366	10.5285164790198	0.111862184522846	-2.29030136413636	0.677172172593679	-0.305103761199127	0.520178495632258	0.925344559975969
Plate2	C4	c	4	R50	high-2	phf1	Plot6	Root	P30Plate2	Plate2_C4	high	Pot50	57269	10.9555147440865	-0.947921228318785	0.874335643979024	-1.23225011638735	0.317872806664849	0.584107964738376	-1.1954490685385
Plate2	C6	c	6	L10	low-4	phr1/phl1	Plot10	Shoot	P41Plate2	Plate2_C6	low	Pot10	50736	10.8343909967781	0.894918656254121	0.2150595097923	1.64695464483196	-0.627839662133375	0.0739534523082939	-0.120660381975965
Plate2	C7	c	7	L69	low+Pi-3	phf1	Plot7	Shoot	P27Plate2	Plate2_C7	low+Pi	Pot69	39716	10.5895094081535	1.21024859883726	0.438106662877388	-0.419291279689678	1.943024485894	0.667761538001673	0.570353524841941
Plate2	C8	c	8	L60	low+Pi-6	Col-0	Plot16	Shoot	P57Plate2	Plate2_C8	low+Pi	Pot60	52892	10.8760073776767	0.841185523519684	0.474442682218536	-0.734582847923924	1.28667742028745	-2.11758866743838	-0.684254063281452
Plate2	C9	c	9	L52	high-4	phf1	Plot12	Shoot	P39Plate2	Plate2_C9	high	Pot52	47233	10.7628480798227	0.51489333783118	0.385894173671427	-1.07459869340389	-0.786393029758524	0.299405924394108	0.218234827257721
Plate2	D1	d	1	L7	low-1	phr1/phl1	Plot1	Shoot	P61Plate2	Plate2_D1	low	Pot7	52101	10.8609394214152	0.84684857841182	0.140096628754801	1.63772084028168	-0.458146468931577	-0.421558703435734	-0.0969391687533781
Plate2	D10	d	10	R45	high-3	phr1/phl1	Plot9	Root	P18Plate2	Plate2_D10	high	Pot45	52228	10.8633740285279	-0.920685074607679	-0.0956200846409466	1.22843046088058	0.174371473388175	0.119332845664519	-0.467123051638502
Plate2	D2	d	2	R27	medium-3	phr1/phl1	Plot8	Root	P25Plate2	Plate2_D2	medium	Pot27	54601	10.9078074765836	-1.2276876517167	0.446019323760457	0.425239035023764	0.628033754792806	-0.265441670440402	-1.25559142994714
Plate2	D3	d	3	S52	high-4	phf1	Plot12	Soil	P85Plate2	Plate2_D3	high	Pot52	61428	11.0256210362456	0.289449118585599	-2.18819185555606	0.505280009694385	0.0938747512317464	1.57949602261854	1.55577872801118
Plate2	D4	d	4	L3	low-3	Col-0	Plot7	Shoot	P12Plate2	Plate2_D4	low	Pot3	44307	10.6988979570944	1.25760726098599	0.378388926131268	-0.203893763909287	-1.2547414632048	-0.143863295787468	0.784173172774415
Plate2	D5	d	5	L4	low-4	Col-0	Plot10	Shoot	P66Plate2	Plate2_D5	low	Pot4	25400	10.1425044530066	0.899248415269148	-0.251983458615669	-0.963429596096466	-1.97468512975497	-0.385536605927638	0.724250925375206
Plate2	D6	d	6	L31	medium-1	phf1	Plot2	Shoot	P78Plate2	Plate2_D6	medium	Pot31	33262	10.4121708832301	1.09279121037274	1.19430365060423	-0.657425618612325	1.09100593856496	1.27271819850818	-0.306557238113262
Plate2	D8	d	8	R46	high-4	phr1/phl1	Plot12	Root	P58Plate2	Plate2_D8	high	Pot46	38986	10.5709578863061	-0.820663341358322	0.298442604223604	1.18314576752156	0.308411898405114	-0.389242542371136	-0.588910729346117
Plate2	D9	d	9	L16	low-4	phf1	Plot10	Shoot	P44Plate2	Plate2_D9	low	Pot16	32635	10.3931406110693	0.41538801109471	0.083770506639671	-1.51118849077055	-1.2505910929325	1.64560377514649	0.126364152306619
Plate2	E1	e	1	S48	high-6	phr1/phl1	Plot18	Soil	P3Plate2	Plate2_E1	high	Pot48	37212	10.5243865688884	0.180611825949101	-2.00441492641084	-0.501519835975671	0.124831795442669	-0.608207327442875	-0.856758366667503
Plate2	E10	e	10	L11	low-5	phr1/phl1	Plot13	Shoot	P34Plate2	Plate2_E10	low	Pot11	44448	10.7020752455541	0.695216797857103	0.443611109818632	0.865259495146375	-1.84433978495657	0.467088476416741	-0.668030202009705
Plate2	E11	e	11	L48	high-6	phr1/phl1	Plot18	Shoot	P71Plate2	Plate2_E11	high	Pot48	49134	10.8023065384982	1.03066487259351	1.49425935832248	1.08592140239945	0.447794650732717	0.169855345792337	-0.514117502943575
Plate2	E12	e	12	R55	low+Pi-1	Col-0	Plot1	Root	P28Plate2	Plate2_E12	low+Pi	Pot55	50023	10.8202381786427	-1.10395589205726	0.177624573050451	-0.332066524479059	0.896275014440486	-0.931238874119345	-0.596290092547146
Plate2	E3	e	3	S68	low+Pi-2	phf1	Plot4	Soil	P59Plate2	Plate2_E3	low+Pi	Pot68	30756	10.3338403761521	0.241015363202115	-2.04131399118349	0.854877796657309	1.1034590424836	1.5589921345683	1.53826887022294
Plate2	E4	e	4	S69	low+Pi-3	phf1	Plot7	Soil	P56Plate2	Plate2_E4	low+Pi	Pot69	55625	10.9263880194685	0.447428301519877	-2.04553045001758	1.2149714988289	1.40955704020419	1.46325036328876	1.77232148483046
Plate2	E6	e	6	S25	medium-1	phr1/phl1	Plot2	Soil	P63Plate2	Plate2_E6	medium	Pot25	46679	10.7510496637203	0.0739664636998631	-1.72124994402455	1.08511723695175	0.102289282843318	0.454789017227017	0.78787476232855
Plate2	E7	e	7	R57	low+Pi-3	Col-0	Plot7	Root	P67Plate2	Plate2_E7	low+Pi	Pot57	43316	10.6762773607483	-1.00621690511045	0.303874753212524	-0.980588178181101	0.797990343476225	-1.36473544437063	-0.919245167029009
Plate2	E8	e	8	L9	low-3	phr1/phl1	Plot7	Shoot	P54Plate2	Plate2_E8	low	Pot9	42134	10.6486102946864	0.932062477345633	0.0156557897162965	1.90939680367574	-2.22572380065969	-0.540482720758996	0.299528181110418
Plate2	F1	f	1	L57	low+Pi-3	Col-0	Plot7	Shoot	P6Plate2	Plate2_F1	low+Pi	Pot57	44635	10.7062735836135	0.42547569168633	0.24415090757052	-0.815519858392315	1.0160631552021	-1.07110076693215	0.360620914383288
Plate2	F10	f	10	R64	low+Pi-4	phr1/phl1	Plot10	Root	P19Plate2	Plate2_F10	low+Pi	Pot64	24640	10.1121264176475	-0.49869046550117	-0.595267371501967	1.6119280892009	0.87841005874644	-0.224182166284466	0.142902999595627
Plate2	F11	f	11	R7	low-1	phr1/phl1	Plot1	Root	P48Plate2	Plate2_F11	low	Pot7	52551	10.8695394056198	-0.855913889173575	-0.0213602132976356	1.19358476571713	-0.68538234909341	-0.441174764591124	-0.301824779547455
Plate2	F3	f	3	S36	medium-6	phf1	Plot17	Soil	P64Plate2	Plate2_F3	medium	Pot36	33079	10.4066539189346	-0.118804656655297	-2.24901125230697	-1.3364246470322	-0.384883050667745	0.547427589599264	-0.662215210851765
Plate2	F4	f	4	L6	low-6	Col-0	Plot16	Shoot	P80Plate2	Plate2_F4	low	Pot6	58536	10.9773972285639	0.903623521096382	0.429530444020665	-0.965350165164666	-0.49026134299308	-0.83402841513291	-0.860608826345721
Plate2	F6	f	6	L43	high-1	phr1/phl1	Plot3	Shoot	P24Plate2	Plate2_F6	high	Pot43	48095	10.7809335005867	0.557102168842897	0.0742400338867032	1.21714588789983	-0.436357264772996	-0.706397989023551	-0.0140664417688012
Plate2	F7	f	7	R58	low+Pi-4	Col-0	Plot10	Root	P46Plate2	Plate2_F7	low+Pi	Pot58	45149	10.7177234102056	-0.620603786525725	0.315656410512445	-0.0621732373784234	1.86899047054211	-0.569457188020638	-0.171949415573346
Plate2	G1	g	1	L33	medium-3	phf1	Plot8	Shoot	P81Plate2	Plate2_G1	medium	Pot33	41461	10.6325085053323	1.03976430631276	0.418456319223982	-0.643936696650504	-0.505733192202554	0.781498548912273	0.509824199002096
Plate2	G10	g	10	L25	medium-1	phr1/phl1	Plot2	Shoot	P62Plate2	Plate2_G10	medium	Pot25	49303	10.8057402101064	0.554378432930151	0.779679566926641	0.0344524507503397	-1.49535606996828	-0.927259885793582	-0.341210471445575
Plate2	G12	g	12	R66	low+Pi-6	phr1/phl1	Plot16	Root	P45Plate2	Plate2_G12	low+Pi	Pot66	53634	10.8899384743159	-0.805485045674848	0.226611965360613	1.28130956393238	0.355255034221388	-0.340366415689732	1.07926846587547
Plate2	G2	g	2	L8	low-2	phr1/phl1	Plot4	Shoot	P33Plate2	Plate2_G2	low	Pot8	20953	9.95003711318911	0.841959160083744	0.536857401325231	1.54822909355725	-1.35638330028114	-0.0203130302162726	-0.176358748907822
Plate2	G3	g	3	R5	low-5	Col-0	Plot13	Root	P1Plate2	Plate2_G3	low	Pot5	40363	10.6056688027259	-0.558915400628212	0.562498137428754	-0.0121826906812798	-1.14213765782508	-0.684902520543206	0.977531194324031
Plate2	G4	g	4	S72	low+Pi-6	phf1	Plot16	Soil	P11Plate2	Plate2_G4	low+Pi	Pot72	41217	10.6266060715921	0.142733299659919	-2.54797862587585	-1.69018925668464	0.410574461955081	0.203804371603503	-1.21275142185928
Plate2	G6	g	6	S65	low+Pi-5	phr1/phl1	Plot13	Soil	P52Plate2	Plate2_G6	low+Pi	Pot65	22532	10.0226918000146	0.158889780492072	-2.53577209045966	-0.870541240711307	0.878449515895137	-0.956951052972357	-1.1584779787944
Plate2	G7	g	7	L30	medium-6	phr1/phl1	Plot17	Shoot	P79Plate2	Plate2_G7	medium	Pot30	34775	10.4566540167916	0.293578657843039	0.879887048582085	2.17588450238837	-0.4643791621055	-0.955843237294126	-0.348788968583797
Plate2	G8	g	8	L41	high-5	Col-0	Plot15	Shoot	P95Plate2	Plate2_G8	high	Pot41	28178	10.2462968106132	0.502706199234644	0.430524649884941	-0.271283985590496	-0.395739642019148	-1.09875295794935	-0.528391047145394
Plate2	H1	h	1	R32	medium-2	phf1	Plot5	Root	P35Plate2	Plate2_H1	medium	Pot32	51567	10.8506372119963	-0.656151148727251	-0.0198299061463028	-0.0967896007086345	0.403640072684879	1.40786886761025	-0.392907903941062
Plate2	H3	h	3	L13	low-1	phf1	Plot1	Shoot	P26Plate2	Plate2_H3	low	Pot13	62536	11.0434976699002	0.835707290156017	0.137456131420521	-0.41518387104838	-1.35331612089925	2.07209716715479	0.300561371597334
Plate2	H4	h	4	L23	medium-5	Col-0	Plot14	Shoot	P88Plate2	Plate2_H4	medium	Pot23	56466	10.9413939660868	0.659114988257916	0.572480088184957	-0.841638494249017	-0.204341413335715	-1.08999858525972	-0.559060232205304
Plate2	H5	h	5	R72	low+Pi-6	phf1	Plot16	Root	P10Plate2	Plate2_H5	low+Pi	Pot72	46257	10.7419680828395	-0.777652318079043	0.684170990360736	0.399909919970477	1.06485520093972	0.858018180787726	1.19616532330324
Plate2	H6	h	6	R65	low+Pi-5	phr1/phl1	Plot13	Root	P91Plate2	Plate2_H6	low+Pi	Pot65	49385	10.8074020133422	-0.962312515592065	0.566802625126312	1.72305718336437	1.04234540494677	-0.564331697552488	1.12185120239866
Plate3	A2	a	2	R15	low-3	phf1	Plot7	Root	P16Plate3	Plate3_A2	low	Pot15	57696	10.962943126003	-1.02430353411641	0.271101552840985	-0.498799531872615	0.0560367032576658	0.82678898833362	-0.998585187510209
Plate3	A3	a	3	R21	medium-3	Col-0	Plot8	Root	P87Plate3	Plate3_A3	medium	Pot21	55106	10.9170138821346	-1.24553322546331	0.461503057977418	-0.961211810330023	0.334895353659304	-0.586690603101493	-1.08412981692243
Plate3	A5	a	5	L59	low+Pi-5	Col-0	Plot13	Shoot	P42Plate3	Plate3_A5	low+Pi	Pot59	23414	10.0610894130396	0.63404931459235	0.558630531336977	-0.402495688032053	1.7128955983902	-1.48313591687135	-0.239935813536817
Plate3	A6	a	6	L18	low-6	phf1	Plot16	Shoot	P9Plate3	Plate3_A6	low	Pot18	35737	10.4839418456268	0.955254654944402	0.206893151919041	-1.09392990491814	-0.633314754177804	1.62390920295915	-1.10428660554975
Plate3	B1	b	1	L24	medium-6	Col-0	Plot17	Shoot	P75Plate3	Plate3_B1	medium	Pot24	62619	11.044824025414	0.588864683673856	0.59965963023583	-0.834821552700929	0.23378570001292	-0.299046779736504	-0.0907761020920454
Plate3	B4	b	4	S3	low-3	Col-0	Plot7	Soil	P17Plate3	Plate3_B4	low	Pot3	3117	8.04462627976734	0.323990191566786	-0.922149755745968	0.706770931768432	-2.74906056826582	-1.20313464113248	0.559481050022022
Plate3	C1	c	1	R67	low+Pi-1	phf1	Plot1	Root	P38Plate3	Plate3_C1	low+Pi	Pot67	36423	10.5029557222121	-0.780404555142361	-0.130715490958815	0.0795993384427502	2.02814742336614	0.582160979945817	-0.321429046333313
Plate3	C2	c	2	L2	low-2	Col-0	Plot4	Shoot	P23Plate3	Plate3_C2	low	Pot2	36183	10.4963446742514	1.15177607782241	0.447824262915892	-1.1187800437621	-1.26894277410841	0.136135329568688	0.868122161043216
Plate3	C4	c	4	L29	medium-5	phr1/phl1	Plot14	Shoot	P30Plate3	Plate3_C4	medium	Pot29	47220	10.7625728106395	0.800453703134536	0.667789863741576	0.72868072982657	1.19277117343918	-0.330932215282957	-1.11658895222726
Plate3	D1	d	1	L1	low-1	Col-0	Plot1	Shoot	P61Plate3	Plate3_D1	low	Pot1	42793	10.664129816792	1.17786625683077	-0.149985685512112	-0.962689705449596	-2.04030690437895	-1.09325111012143	0.960383633219448
Plate3	D2	d	2	L17	low-5	phf1	Plot13	Shoot	P25Plate3	Plate3_D2	low	Pot17	37512	10.5324161607694	0.62883892223272	0.0900864948498301	-1.17701013061449	-1.35522249654525	1.43181891637954	-0.662481092870163
Plate3	D3	d	3	S54	high-6	phf1	Plot18	Soil	P85Plate3	Plate3_D3	high	Pot54	46895	10.755666338943	0.247540959027637	-1.88631267708082	-0.785964360133688	0.224790661297991	0.240858232796846	-0.515842809962713
Plate3	E1	e	1	L72	low+Pi-6	phf1	Plot16	Shoot	P3Plate3	Plate3_E1	low+Pi	Pot72	45712	10.7301161244706	0.91293591783163	0.604873388224469	-0.491364233472853	1.70274141622493	-0.0574989364199165	-0.990558820450728
Plate3	E2	e	2	R43	high-1	phr1/phl1	Plot3	Root	P69Plate3	Plate3_E2	high	Pot43	9036	9.10897187758789	-0.366953623473376	-0.615611509058786	1.33171823772523	-1.44092567809776	-0.307969046586011	0.169512236561062
Plate3	E3	e	3	R3	low-3	Col-0	Plot7	Root	P59Plate3	Plate3_E3	low	Pot3	37922	10.5432866975941	-1.02610042755962	0.386968206953247	-0.771080960026911	-0.121026805774382	-0.762037857122136	-1.031794580843
Plate3	E4	e	4	L56	low+Pi-2	Col-0	Plot4	Shoot	P56Plate3	Plate3_E4	low+Pi	Pot56	35659	10.4817568483991	0.556210666559432	0.161660728047238	-1.14351870814557	0.146092116687154	-1.69245474320869	0.749612247604176
Plate3	F1	f	1	R60	low+Pi-6	Col-0	Plot16	Root	P6Plate3	Plate3_F1	low+Pi	Pot60	50307	10.8258995114152	-0.926944644447341	0.621139684158297	0.529880333567454	0.59969237764531	-0.557666360199151	1.50714075007831
Plate3	F2	f	2	L67	low+Pi-1	phf1	Plot1	Shoot	P94Plate3	Plate3_F2	low+Pi	Pot67	32079	10.3759568894248	1.20422520530332	0.0858761590777655	-0.538545094514759	2.10125260694741	0.873287744995114	0.543084703873151
Plate3	F4	f	4	L68	low+Pi-2	phf1	Plot4	Shoot	P80Plate3	Plate3_F4	low+Pi	Pot68	44504	10.7033343517551	1.19832394823612	0.852517524516398	-0.627293361856332	1.96900088597444	0.569945424007893	0.14161099795352
Plate3	F6	f	6	L47	high-5	phr1/phl1	Plot15	Shoot	P24Plate3	Plate3_F6	high	Pot47	36146	10.4953215713956	0.618109262913491	0.569327362336736	1.12785970254373	0.175344212601338	-0.0229242631401849	-0.910853329002515
Plate3	G1	g	1	L15	low-3	phf1	Plot7	Shoot	P81Plate3	Plate3_G1	low	Pot15	32118	10.3771718996214	0.846942791922391	0.153162698214219	-0.120105239934022	-0.438022288820533	1.84609630172996	0.597684418362185
Plate3	G2	g	2	R52	high-4	phf1	Plot12	Root	P33Plate3	Plate3_G2	high	Pot52	23082	10.0468083719804	-0.90783011767687	0.0999164298222024	-0.752578051725216	0.200652873832433	0.990352564085998	-0.451707381544413
Plate3	G3	g	3	L28	medium-4	phr1/phl1	Plot11	Shoot	P1Plate3	Plate3_G3	medium	Pot28	42259	10.6515726278517	0.940493662702954	0.740408623573053	1.3303060561103	0.303660306580328	0.248866682944912	-0.121591245652226
Plate3	G4	g	4	R48	high-6	phr1/phl1	Plot18	Root	P11Plate3	Plate3_G4	high	Pot48	48044	10.7798725366744	-1.09471994662582	1.16549185716797	1.77206542955737	0.290751572091625	-0.141686232438554	0.771232718108425
Plate3	G5	g	5	L42	high-6	Col-0	Plot18	Shoot	P53Plate3	Plate3_G5	high	Pot42	42163	10.6492983381789	0.687230888122029	0.582067801791641	-0.976562235435884	-1.0681840350541	-0.475446650598191	0.0385949805052186
Plate3	H2	h	2	R12	low-6	phr1/phl1	Plot16	Root	P77Plate3	Plate3_H2	low	Pot12	55563	10.9252727910909	-1.05184926119105	0.534876322434756	0.945316126897912	-1.43563654038608	0.804851814920603	1.09517314937464
Plate3	H3	h	3	L22	medium-4	Col-0	Plot11	Shoot	P26Plate3	Plate3_H3	medium	Pot22	40798	10.6163883395829	1.2861695048229	0.940584046617279	-0.396031028237586	1.25996622072887	-0.431409440612931	0.275788185137422
Plate3	H4	h	4	L55	low+Pi-1	Col-0	Plot1	Shoot	P88Plate3	Plate3_H4	low+Pi	Pot55	37855	10.5415183505374	1.15658952649622	0.386281388525222	-0.823654827019206	1.59250567909193	-1.37783738441938	0.459825546259296
Plate3	H5	h	5	L19	medium-1	Col-0	Plot2	Shoot	P10Plate3	Plate3_H5	medium	Pot19	46080	10.7381342953698	0.591210727915886	0.932355583079279	-0.569585681908053	-0.565720579363771	-1.13560968220298	-0.208705065231239
