# Supplementary material for: The effects of soil phosphorus content on plant microbiota are driven by the plant phosphate starvation response
Source: PLoS Biol. 2019 Nov 13;17(11):e3000534. doi: 10.1371/journal.pbio.3000534 (PMC6876890; doi:10.1371/journal.pbio.3000534)
Supplement: S1 Data — (ZIP) [file pbio.3000534.s023.zip › data_figures/data_S4A_dist.csv]

Plate1_A1	Plate1_A2	Plate1_A4	Plate1_A8	Plate1_A9	Plate1_B1	Plate1_B12	Plate1_B2	Plate1_B3	Plate1_B4	Plate1_B6	Plate1_B8	Plate1_B9	Plate1_C10	Plate1_C11	Plate1_C12	Plate1_C2	Plate1_C3	Plate1_C4	Plate1_C9	Plate1_D11	Plate1_D2	Plate1_D3	Plate1_D5	Plate1_D6	Plate1_E10	Plate1_E3	Plate1_E4	Plate1_E6	Plate1_F3	Plate1_G1	Plate1_G11	Plate1_G12	Plate1_G3	Plate1_G5	Plate1_H1	Plate1_H3	Plate1_H7	Plate2_A1	Plate2_A10	Plate2_A4	Plate2_B1	Plate2_B5	Plate2_B7	Plate2_C1	Plate2_C11	Plate2_C2	Plate2_C4	Plate2_D10	Plate2_D2
Plate1_A1	0	0.912	0.771333333333333	0.937333333333333	0.971333333333333	0.762666666666667	0.726666666666667	0.572	0.865333333333333	0.709	0.854666666666667	0.845333333333333	0.74	0.742666666666667	0.85	0.659333333333333	0.929333333333333	0.656666666666667	0.881	0.697333333333333	0.954	0.878	0.724	0.930666666666667	0.826666666666667	0.966666666666667	0.791	0.845666666666667	0.874333333333333	0.665666666666667	0.882	0.629666666666667	0.871	0.845666666666667	0.765666666666667	0.839	0.866666666666667	0.734333333333333	0.727	0.795	0.752333333333333	0.907666666666667	0.726333333333333	0.606	0.699	0.930666666666667	0.722666666666667	0.701	0.772333333333333
Plate1_A2	0.912	0	0.929	0.958666666666667	0.984666666666667	0.816	0.874	0.837	0.955	0.909666666666667	0.903333333333333	0.941	0.881	0.897	0.883666666666667	0.885	0.923	0.883	0.933	0.890666666666667	0.947	0.945666666666667	0.930666666666667	0.948333333333333	0.783	0.914333333333333	0.891666666666667	0.887666666666667	0.856	0.842333333333333	0.963	0.872666666666667	0.925666666666667	0.898	0.870333333333333	0.883666666666667	0.959666666666667	0.883333333333333	0.790333333333333	0.882	0.870666666666667	0.977333333333333	0.893333333333333	0.891666666666667	0.917	0.971	0.897	0.862333333333333	0.88
Plate1_A4	0.771333333333333	0.929	0	0.902	0.796	0.767	0.707333333333333	0.712	0.878333333333333	0.724333333333333	0.844	0.828	0.659	0.803	0.746333333333333	0.703333333333333	0.902666666666667	0.740666666666667	0.821333333333333	0.621	0.861666666666667	0.866333333333333	0.789	0.914666666666667	0.856333333333333	0.933	0.746	0.797666666666667	0.828	0.708666666666667	0.876333333333333	0.663333333333333	0.853666666666667	0.876	0.736333333333333	0.820666666666667	0.884333333333333	0.636	0.803666666666667	0.771	0.784666666666667	0.929	0.695	0.712666666666667	0.695	0.925	0.672666666666667	0.762	0.716666666666667
Plate1_A8	0.937333333333333	0.958666666666667	0.902	0	0.884666666666667	0.946333333333333	0.952666666666667	0.911333333333333	0.638	0.96	0.747	0.802	0.968	0.788333333333333	0.935	0.961666666666667	0.731666666666667	0.96	0.799333333333333	0.941	0.937	0.671333333333333	0.801666666666667	0.649333333333333	0.971333333333333	0.982666666666667	0.923333333333333	0.930333333333333	0.944333333333333	0.954333333333333	0.664	0.914	0.771333333333333	0.965333333333333	0.910333333333333	0.963333333333333	0.758	0.932666666666667	0.961666666666667	0.968	0.957	0.623333333333333	0.962666666666667	0.926333333333333	0.974666666666667	0.632666666666667	0.96	0.97	0.943333333333333
Plate1_A9	0.971333333333333	0.984666666666667	0.796	0.884666666666667	0	0.976	0.964333333333333	0.959333333333333	0.897333333333333	0.982333333333333	0.897666666666667	0.904333333333333	0.982	0.914333333333333	0.934333333333333	0.974	0.910666666666667	0.975333333333333	0.914	0.877333333333333	0.904333333333333	0.909	0.941666666666667	0.908	0.982333333333333	0.968666666666667	0.933666666666667	0.921	0.973333333333333	0.970666666666667	0.913333333333333	0.95	0.923333333333333	0.974	0.955333333333333	0.979666666666667	0.927	0.89	0.984	0.983666666666667	0.980333333333333	0.929	0.980666666666667	0.968666666666667	0.984	0.896666666666667	0.978	0.985	0.978333333333333
Plate1_B1	0.762666666666667	0.816	0.767	0.946333333333333	0.976	0	0.579666666666667	0.685666666666667	0.912	0.656666666666667	0.893	0.882	0.594666666666667	0.833	0.82	0.670333333333333	0.931333333333333	0.616333333333333	0.885333333333333	0.618666666666667	0.954	0.91	0.822	0.936	0.669	0.933	0.749	0.822666666666667	0.796666666666667	0.578	0.913333333333333	0.691	0.888	0.799333333333333	0.780333333333333	0.713333333333333	0.911666666666667	0.719	0.615	0.628666666666667	0.713666666666667	0.939666666666667	0.625666666666667	0.653	0.645333333333333	0.953333333333333	0.620333333333333	0.615333333333333	0.728333333333333
Plate1_B12	0.726666666666667	0.874	0.707333333333333	0.952666666666667	0.964333333333333	0.579666666666667	0	0.677333333333333	0.910333333333333	0.561333333333333	0.903333333333333	0.877	0.512666666666667	0.835666666666667	0.742666666666667	0.618666666666667	0.885666666666667	0.512	0.871	0.525333333333333	0.905333333333333	0.885666666666667	0.8	0.903333333333333	0.689333333333333	0.885333333333333	0.7	0.800666666666667	0.745666666666667	0.500333333333333	0.91	0.647333333333333	0.848333333333333	0.790666666666667	0.688	0.623666666666667	0.902333333333333	0.640666666666667	0.667	0.517666666666667	0.645333333333333	0.941666666666667	0.523	0.613333333333333	0.572	0.948333333333333	0.491666666666667	0.559333333333333	0.639
Plate1_B2	0.572	0.837	0.712	0.911333333333333	0.959333333333333	0.685666666666667	0.677333333333333	0	0.838666666666667	0.615	0.803	0.782333333333333	0.643333333333333	0.684	0.754333333333333	0.579333333333333	0.897	0.561333333333333	0.836333333333333	0.593666666666667	0.939666666666667	0.855	0.656333333333333	0.905333333333333	0.791333333333333	0.944666666666667	0.694333333333333	0.782	0.834	0.585	0.825333333333333	0.478	0.803333333333333	0.791	0.676666666666667	0.790666666666667	0.811333333333333	0.658	0.692	0.73	0.649666666666667	0.898	0.624	0.489333333333333	0.641666666666667	0.907333333333333	0.626666666666667	0.592	0.683666666666667
Plate1_B3	0.865333333333333	0.955	0.878333333333333	0.638	0.897333333333333	0.912	0.910333333333333	0.838666666666667	0	0.908	0.719333333333333	0.731	0.916333333333333	0.751666666666667	0.899666666666667	0.901	0.729333333333333	0.904666666666667	0.767666666666667	0.906	0.936666666666667	0.657333333333333	0.758333333333333	0.614333333333333	0.937333333333333	0.978	0.886	0.913	0.917666666666667	0.903333333333333	0.611	0.856333333333333	0.726	0.915333333333333	0.863666666666667	0.923	0.707333333333333	0.909	0.921	0.919333333333333	0.901333333333333	0.551	0.911	0.863	0.918	0.510333333333333	0.913666666666667	0.922333333333333	0.899666666666667
Plate1_B4	0.709	0.909666666666667	0.724333333333333	0.96	0.982333333333333	0.656666666666667	0.561333333333333	0.615	0.908	0	0.900333333333333	0.858	0.529333333333333	0.802666666666667	0.702666666666667	0.556	0.932	0.502	0.905333333333333	0.475666666666667	0.952666666666667	0.911666666666667	0.768666666666667	0.939	0.719666666666667	0.923333333333333	0.707	0.838666666666667	0.810333333333333	0.498666666666667	0.888666666666667	0.618333333333333	0.853333333333333	0.726	0.774666666666667	0.661333333333333	0.865	0.648	0.676666666666667	0.551333333333333	0.662333333333333	0.939	0.498	0.556333333333333	0.47	0.955666666666667	0.501666666666667	0.420333333333333	0.666333333333333
Plate1_B6	0.854666666666667	0.903333333333333	0.844	0.747	0.897666666666667	0.893	0.903333333333333	0.803	0.719333333333333	0.900333333333333	0	0.722666666666667	0.911	0.592666666666667	0.888333333333333	0.896333333333333	0.792333333333333	0.887666666666667	0.671333333333333	0.888333333333333	0.928333333333333	0.665666666666667	0.644333333333333	0.763333333333333	0.932666666666667	0.975666666666667	0.867333333333333	0.885333333333333	0.916333333333333	0.885	0.651	0.823666666666667	0.712666666666667	0.908666666666667	0.831333333333333	0.914	0.663666666666667	0.884666666666667	0.899333333333333	0.925333333333333	0.897	0.735333333333333	0.909666666666667	0.847	0.91	0.738	0.905666666666667	0.909	0.891
Plate1_B8	0.845333333333333	0.941	0.828	0.802	0.904333333333333	0.882	0.877	0.782333333333333	0.731	0.858	0.722666666666667	0	0.865333333333333	0.688666666666667	0.858666666666667	0.847333333333333	0.83	0.849333333333333	0.646	0.836333333333333	0.930333333333333	0.73	0.670666666666667	0.807	0.927	0.967333333333333	0.819666666666667	0.880666666666667	0.914666666666667	0.865	0.614666666666667	0.798666666666667	0.638333333333333	0.878	0.818333333333333	0.911333333333333	0.626	0.845666666666667	0.899	0.904	0.863	0.765333333333333	0.866666666666667	0.831666666666667	0.892333333333333	0.724	0.861333333333333	0.899	0.842333333333333
Plate1_B9	0.74	0.881	0.659	0.968	0.982	0.594666666666667	0.512666666666667	0.643333333333333	0.916333333333333	0.529333333333333	0.911	0.865333333333333	0	0.848	0.732666666666667	0.555333333333333	0.944666666666667	0.532	0.882666666666667	0.474	0.953666666666667	0.917666666666667	0.812	0.945333333333333	0.742666666666667	0.941	0.722333333333333	0.809333333333333	0.691333333333333	0.505333333333333	0.906	0.633	0.875666666666667	0.766333333333333	0.732333333333333	0.658	0.894666666666667	0.530333333333333	0.674333333333333	0.576666666666667	0.587666666666667	0.947666666666667	0.412	0.545666666666667	0.554	0.958	0.468	0.551333333333333	0.565
Plate1_C10	0.742666666666667	0.897	0.803	0.788333333333333	0.914333333333333	0.833	0.835666666666667	0.684	0.751666666666667	0.802666666666667	0.592666666666667	0.688666666666667	0.848	0	0.828333333333333	0.794666666666667	0.813333333333333	0.779	0.675666666666667	0.798666666666667	0.923	0.699	0.480666666666667	0.775333333333333	0.888	0.960666666666667	0.807666666666667	0.830333333333333	0.888333333333333	0.796333333333333	0.651	0.723	0.681666666666667	0.852	0.780333333333333	0.891333333333333	0.612666666666667	0.818666666666667	0.809666666666667	0.882666666666667	0.819333333333333	0.768333333333333	0.834	0.751666666666667	0.836333333333333	0.785666666666667	0.830333333333333	0.815333333333333	0.845
Plate1_C11	0.85	0.883666666666667	0.746333333333333	0.935	0.934333333333333	0.82	0.742666666666667	0.754333333333333	0.899666666666667	0.702666666666667	0.888333333333333	0.858666666666667	0.732666666666667	0.828333333333333	0	0.704666666666667	0.734333333333333	0.766666666666667	0.886	0.735666666666667	0.842666666666667	0.841333333333333	0.822	0.820333333333333	0.790333333333333	0.593666666666667	0.807	0.848	0.844333333333333	0.723666666666667	0.907666666666667	0.737666666666667	0.781	0.801666666666667	0.822333333333333	0.844333333333333	0.887	0.680333333333333	0.826333333333333	0.794333333333333	0.812333333333333	0.932333333333333	0.732666666666667	0.770333333333333	0.744333333333333	0.935666666666667	0.743333333333333	0.742	0.723666666666667
Plate1_C12	0.659333333333333	0.885	0.703333333333333	0.961666666666667	0.974	0.670333333333333	0.618666666666667	0.579333333333333	0.901	0.556	0.896333333333333	0.847333333333333	0.555333333333333	0.794666666666667	0.704666666666667	0	0.929333333333333	0.542333333333333	0.881	0.530333333333333	0.917666666666667	0.903	0.727666666666667	0.938333333333333	0.804666666666667	0.927333333333333	0.684666666666667	0.774333333333333	0.750333333333333	0.577666666666667	0.874666666666667	0.530333333333333	0.830666666666667	0.684333333333333	0.721666666666667	0.796666666666667	0.865666666666667	0.61	0.719	0.696666666666667	0.569333333333333	0.942	0.545	0.546666666666667	0.550666666666667	0.948666666666667	0.568333333333333	0.584666666666667	0.630333333333333
Plate1_C2	0.929333333333333	0.923	0.902666666666667	0.731666666666667	0.910666666666667	0.931333333333333	0.885666666666667	0.897	0.729333333333333	0.932	0.792333333333333	0.83	0.944666666666667	0.813333333333333	0.734333333333333	0.929333333333333	0	0.900333333333333	0.823666666666667	0.914666666666667	0.866333333333333	0.673666666666667	0.840666666666667	0.604	0.904666666666667	0.708	0.904	0.886333333333333	0.919333333333333	0.866333333333333	0.724666666666667	0.899333333333333	0.709	0.928666666666667	0.909333333333333	0.932666666666667	0.778333333333333	0.892	0.925666666666667	0.950333333333333	0.928666666666667	0.719666666666667	0.939666666666667	0.908666666666667	0.944666666666667	0.714333333333333	0.948	0.928666666666667	0.921666666666667
Plate1_C3	0.656666666666667	0.883	0.740666666666667	0.96	0.975333333333333	0.616333333333333	0.512	0.561333333333333	0.904666666666667	0.502	0.887666666666667	0.849333333333333	0.532	0.779	0.766666666666667	0.542333333333333	0.900333333333333	0	0.876	0.467666666666667	0.935666666666667	0.895	0.731333333333333	0.912666666666667	0.721	0.91	0.666	0.779	0.776	0.489333333333333	0.867	0.551333333333333	0.812333333333333	0.736333333333333	0.675	0.668333333333333	0.849	0.664	0.645333333333333	0.608666666666667	0.544	0.935666666666667	0.498	0.503666666666667	0.572666666666667	0.949333333333333	0.497	0.52	0.694666666666667
Plate1_C4	0.881	0.933	0.821333333333333	0.799333333333333	0.914	0.885333333333333	0.871	0.836333333333333	0.767666666666667	0.905333333333333	0.671333333333333	0.646	0.882666666666667	0.675666666666667	0.886	0.881	0.823666666666667	0.876	0	0.878	0.930666666666667	0.721666666666667	0.626666666666667	0.766	0.929	0.957333333333333	0.836666666666667	0.877333333333333	0.877	0.889333333333333	0.596666666666667	0.812333333333333	0.653333333333333	0.914666666666667	0.769333333333333	0.893666666666667	0.625333333333333	0.889	0.896333333333333	0.91	0.875	0.746	0.897333333333333	0.877333333333333	0.895666666666667	0.76	0.865	0.913	0.858
Plate1_C9	0.697333333333333	0.890666666666667	0.621	0.941	0.877333333333333	0.618666666666667	0.525333333333333	0.593666666666667	0.906	0.475666666666667	0.888333333333333	0.836333333333333	0.474	0.798666666666667	0.735666666666667	0.530333333333333	0.914666666666667	0.467666666666667	0.878	0	0.901666666666667	0.893	0.749333333333333	0.919666666666667	0.743666666666667	0.918	0.677666666666667	0.769	0.77	0.478666666666667	0.881666666666667	0.573	0.841666666666667	0.737	0.718	0.676	0.876333333333333	0.589	0.654666666666667	0.58	0.602	0.941	0.430666666666667	0.52	0.568	0.944666666666667	0.478	0.522666666666667	0.662
Plate1_D11	0.954	0.947	0.861666666666667	0.937	0.904333333333333	0.954	0.905333333333333	0.939666666666667	0.936666666666667	0.952666666666667	0.928333333333333	0.930333333333333	0.953666666666667	0.923	0.842666666666667	0.917666666666667	0.866333333333333	0.935666666666667	0.930666666666667	0.901666666666667	0	0.898666666666667	0.952333333333333	0.905666666666667	0.923333333333333	0.863666666666667	0.887666666666667	0.865	0.922666666666667	0.919666666666667	0.961333333333333	0.922333333333333	0.897666666666667	0.938333333333333	0.925	0.954	0.950333333333333	0.871333333333333	0.948333333333333	0.956666666666667	0.953666666666667	0.974333333333333	0.946666666666667	0.943	0.935666666666667	0.959333333333333	0.955	0.939	0.926
Plate1_D2	0.878	0.945666666666667	0.866333333333333	0.671333333333333	0.909	0.91	0.885666666666667	0.855	0.657333333333333	0.911666666666667	0.665666666666667	0.73	0.917666666666667	0.699	0.841333333333333	0.903	0.673666666666667	0.895	0.721666666666667	0.893	0.898666666666667	0	0.716666666666667	0.547666666666667	0.927	0.899	0.878666666666667	0.893666666666667	0.919666666666667	0.873	0.586333333333333	0.849666666666667	0.652666666666667	0.915666666666667	0.87	0.920333333333333	0.649666666666667	0.883333333333333	0.921333333333333	0.927666666666667	0.913333333333333	0.564	0.92	0.876333333333333	0.921	0.589	0.923333333333333	0.923666666666667	0.897333333333333
Plate1_D3	0.724	0.930666666666667	0.789	0.801666666666667	0.941666666666667	0.822	0.8	0.656333333333333	0.758333333333333	0.768666666666667	0.644333333333333	0.670666666666667	0.812	0.480666666666667	0.822	0.727666666666667	0.840666666666667	0.731333333333333	0.626666666666667	0.749333333333333	0.952333333333333	0.716666666666667	0	0.791	0.898333333333333	0.977	0.781666666666667	0.856	0.895666666666667	0.774666666666667	0.618666666666667	0.667333333333333	0.646333333333333	0.830666666666667	0.759	0.897666666666667	0.604	0.788333333333333	0.836	0.853666666666667	0.790666666666667	0.760333333333333	0.774666666666667	0.692333333333333	0.806	0.796666666666667	0.775333333333333	0.800333333333333	0.799333333333333
Plate1_D5	0.930666666666667	0.948333333333333	0.914666666666667	0.649333333333333	0.908	0.936	0.903333333333333	0.905333333333333	0.614333333333333	0.939	0.763333333333333	0.807	0.945333333333333	0.775333333333333	0.820333333333333	0.938333333333333	0.604	0.912666666666667	0.766	0.919666666666667	0.905666666666667	0.547666666666667	0.791	0	0.921666666666667	0.846333333333333	0.911	0.906	0.918	0.896	0.608333333333333	0.898	0.675666666666667	0.938	0.899	0.941333333333333	0.711	0.906333333333333	0.944666666666667	0.946	0.931666666666667	0.518333333333333	0.940333333333333	0.904	0.948666666666667	0.545	0.947666666666667	0.943333333333333	0.917333333333333
Plate1_D6	0.826666666666667	0.783	0.856333333333333	0.971333333333333	0.982333333333333	0.669	0.689333333333333	0.791333333333333	0.937333333333333	0.719666666666667	0.932666666666667	0.927	0.742666666666667	0.888	0.790333333333333	0.804666666666667	0.904666666666667	0.721	0.929	0.743666666666667	0.923333333333333	0.927	0.898333333333333	0.921666666666667	0	0.866666666666667	0.829333333333333	0.876333333333333	0.825	0.651333333333333	0.963666666666667	0.803	0.899333333333333	0.839333333333333	0.848666666666667	0.730666666666667	0.948666666666667	0.785333333333333	0.636333333333333	0.697	0.803666666666667	0.968666666666667	0.762	0.768333333333333	0.729666666666667	0.973333333333333	0.734333333333333	0.670666666666667	0.799333333333333
Plate1_E10	0.966666666666667	0.914333333333333	0.933	0.982666666666667	0.968666666666667	0.933	0.885333333333333	0.944666666666667	0.978	0.923333333333333	0.975666666666667	0.967333333333333	0.941	0.960666666666667	0.593666666666667	0.927333333333333	0.708	0.91	0.957333333333333	0.918	0.863666666666667	0.899	0.977	0.846333333333333	0.866666666666667	0	0.926	0.896333333333333	0.912	0.857333333333333	0.985	0.924	0.846	0.917666666666667	0.950333333333333	0.917	0.975666666666667	0.891333333333333	0.925666666666667	0.943666666666667	0.930666666666667	0.987333333333333	0.940666666666667	0.942	0.938333333333333	0.989333333333333	0.948333333333333	0.907666666666667	0.928666666666667
Plate1_E3	0.791	0.891666666666667	0.746	0.923333333333333	0.933666666666667	0.749	0.7	0.694333333333333	0.886	0.707	0.867333333333333	0.819666666666667	0.722333333333333	0.807666666666667	0.807	0.684666666666667	0.904	0.666	0.836666666666667	0.677666666666667	0.887666666666667	0.878666666666667	0.781666666666667	0.911	0.829333333333333	0.926	0	0.777	0.791	0.707333333333333	0.851666666666667	0.684	0.794	0.790333333333333	0.672666666666667	0.806333333333333	0.820333333333333	0.721	0.782333333333333	0.759	0.618	0.917666666666667	0.648	0.663333333333333	0.757666666666667	0.918666666666667	0.652333333333333	0.758333333333333	0.636666666666667
Plate1_E4	0.845666666666667	0.887666666666667	0.797666666666667	0.930333333333333	0.921	0.822666666666667	0.800666666666667	0.782	0.913	0.838666666666667	0.885333333333333	0.880666666666667	0.809333333333333	0.830333333333333	0.848	0.774333333333333	0.886333333333333	0.779	0.877333333333333	0.769	0.865	0.893666666666667	0.856	0.906	0.876333333333333	0.896333333333333	0.777	0	0.804666666666667	0.783333333333333	0.922	0.742	0.868333333333333	0.826333333333333	0.846	0.828666666666667	0.915666666666667	0.831666666666667	0.820666666666667	0.831666666666667	0.748333333333333	0.953333333333333	0.830666666666667	0.758333333333333	0.825	0.940333333333333	0.799333333333333	0.778	0.814333333333333
Plate1_E6	0.874333333333333	0.856	0.828	0.944333333333333	0.973333333333333	0.796666666666667	0.745666666666667	0.834	0.917666666666667	0.810333333333333	0.916333333333333	0.914666666666667	0.691333333333333	0.888333333333333	0.844333333333333	0.750333333333333	0.919333333333333	0.776	0.877	0.77	0.922666666666667	0.919666666666667	0.895666666666667	0.918	0.825	0.912	0.791	0.804666666666667	0	0.748666666666667	0.94	0.799666666666667	0.886333333333333	0.834333333333333	0.768666666666667	0.800333333333333	0.942	0.793666666666667	0.809	0.759666666666667	0.723333333333333	0.951666666666667	0.761666666666667	0.767333333333333	0.757666666666667	0.959	0.761666666666667	0.793666666666667	0.752333333333333
Plate1_F3	0.665666666666667	0.842333333333333	0.708666666666667	0.954333333333333	0.970666666666667	0.578	0.500333333333333	0.585	0.903333333333333	0.498666666666667	0.885	0.865	0.505333333333333	0.796333333333333	0.723666666666667	0.577666666666667	0.866333333333333	0.489333333333333	0.889333333333333	0.478666666666667	0.919666666666667	0.873	0.774666666666667	0.896	0.651333333333333	0.857333333333333	0.707333333333333	0.783333333333333	0.748666666666667	0	0.905333333333333	0.585666666666667	0.837666666666667	0.773	0.754666666666667	0.596333333333333	0.9	0.626	0.615666666666667	0.518666666666667	0.655333333333333	0.941666666666667	0.489	0.506	0.500666666666667	0.944666666666667	0.502	0.487666666666667	0.672333333333333
Plate1_G1	0.882	0.963	0.876333333333333	0.664	0.913333333333333	0.913333333333333	0.91	0.825333333333333	0.611	0.888666666666667	0.651	0.614666666666667	0.906	0.651	0.907666666666667	0.874666666666667	0.724666666666667	0.867	0.596666666666667	0.881666666666667	0.961333333333333	0.586333333333333	0.618666666666667	0.608333333333333	0.963666666666667	0.985	0.851666666666667	0.922	0.94	0.905333333333333	0	0.831	0.549	0.894	0.829	0.932666666666667	0.48	0.907	0.927333333333333	0.939333333333333	0.867666666666667	0.530666666666667	0.890333333333333	0.837666666666667	0.922666666666667	0.546666666666667	0.889333333333333	0.924	0.902333333333333
Plate1_G11	0.629666666666667	0.872666666666667	0.663333333333333	0.914	0.95	0.691	0.647333333333333	0.478	0.856333333333333	0.618333333333333	0.823666666666667	0.798666666666667	0.633	0.723	0.737666666666667	0.530333333333333	0.899333333333333	0.551333333333333	0.812333333333333	0.573	0.922333333333333	0.849666666666667	0.667333333333333	0.898	0.803	0.924	0.684	0.742	0.799666666666667	0.585666666666667	0.831	0	0.788666666666667	0.770333333333333	0.637333333333333	0.797333333333333	0.826666666666667	0.624666666666667	0.712333333333333	0.705666666666667	0.617	0.903333333333333	0.614333333333333	0.504333333333333	0.614	0.902666666666667	0.610333333333333	0.594333333333333	0.664333333333333
Plate1_G12	0.871	0.925666666666667	0.853666666666667	0.771333333333333	0.923333333333333	0.888	0.848333333333333	0.803333333333333	0.726	0.853333333333333	0.712666666666667	0.638333333333333	0.875666666666667	0.681666666666667	0.781	0.830666666666667	0.709	0.812333333333333	0.653333333333333	0.841666666666667	0.897666666666667	0.652666666666667	0.646333333333333	0.675666666666667	0.899333333333333	0.846	0.794	0.868333333333333	0.886333333333333	0.837666666666667	0.549	0.788666666666667	0	0.865333333333333	0.819	0.907	0.518666666666667	0.836	0.888333333333333	0.918	0.833	0.707333333333333	0.847666666666667	0.816333333333333	0.898	0.695666666666667	0.864333333333333	0.885333333333333	0.871333333333333
Plate1_G3	0.845666666666667	0.898	0.876	0.965333333333333	0.974	0.799333333333333	0.790666666666667	0.791	0.915333333333333	0.726	0.908666666666667	0.878	0.766333333333333	0.852	0.801666666666667	0.684333333333333	0.928666666666667	0.736333333333333	0.914666666666667	0.737	0.938333333333333	0.915666666666667	0.830666666666667	0.938	0.839333333333333	0.917666666666667	0.790333333333333	0.826333333333333	0.834333333333333	0.773	0.894	0.770333333333333	0.865333333333333	0	0.83	0.844	0.877333333333333	0.802333333333333	0.81	0.835666666666667	0.719666666666667	0.942333333333333	0.734333333333333	0.761	0.805	0.945	0.737333333333333	0.753	0.785
Plate1_G5	0.765666666666667	0.870333333333333	0.736333333333333	0.910333333333333	0.955333333333333	0.780333333333333	0.688	0.676666666666667	0.863666666666667	0.774666666666667	0.831333333333333	0.818333333333333	0.732333333333333	0.780333333333333	0.822333333333333	0.721666666666667	0.909333333333333	0.675	0.769333333333333	0.718	0.925	0.87	0.759	0.899	0.848666666666667	0.950333333333333	0.672666666666667	0.846	0.768666666666667	0.754666666666667	0.829	0.637333333333333	0.819	0.83	0	0.812	0.830666666666667	0.77	0.785333333333333	0.800333333333333	0.692333333333333	0.894333333333333	0.732333333333333	0.709666666666667	0.789333333333333	0.912333333333333	0.671	0.786	0.680666666666667
Plate1_H1	0.839	0.883666666666667	0.820666666666667	0.963333333333333	0.979666666666667	0.713333333333333	0.623666666666667	0.790666666666667	0.923	0.661333333333333	0.914	0.911333333333333	0.658	0.891333333333333	0.844333333333333	0.796666666666667	0.932666666666667	0.668333333333333	0.893666666666667	0.676	0.954	0.920333333333333	0.897666666666667	0.941333333333333	0.730666666666667	0.917	0.806333333333333	0.828666666666667	0.800333333333333	0.596333333333333	0.932666666666667	0.797333333333333	0.907	0.844	0.812	0	0.922333333333333	0.816333333333333	0.727666666666667	0.598666666666667	0.738	0.946333333333333	0.649666666666667	0.728333333333333	0.670333333333333	0.962	0.647	0.647666666666667	0.788333333333333
Plate1_H3	0.866666666666667	0.959666666666667	0.884333333333333	0.758	0.927	0.911666666666667	0.902333333333333	0.811333333333333	0.707333333333333	0.865	0.663666666666667	0.626	0.894666666666667	0.612666666666667	0.887	0.865666666666667	0.778333333333333	0.849	0.625333333333333	0.876333333333333	0.950333333333333	0.649666666666667	0.604	0.711	0.948666666666667	0.975666666666667	0.820333333333333	0.915666666666667	0.942	0.9	0.48	0.826666666666667	0.518666666666667	0.877333333333333	0.830666666666667	0.922333333333333	0	0.888333333333333	0.918666666666667	0.935333333333333	0.848333333333333	0.652333333333333	0.850666666666667	0.842666666666667	0.920666666666667	0.671333333333333	0.871	0.910333333333333	0.897
Plate1_H7	0.734333333333333	0.883333333333333	0.636	0.932666666666667	0.89	0.719	0.640666666666667	0.658	0.909	0.648	0.884666666666667	0.845666666666667	0.530333333333333	0.818666666666667	0.680333333333333	0.61	0.892	0.664	0.889	0.589	0.871333333333333	0.883333333333333	0.788333333333333	0.906333333333333	0.785333333333333	0.891333333333333	0.721	0.831666666666667	0.793666666666667	0.626	0.907	0.624666666666667	0.836	0.802333333333333	0.77	0.816333333333333	0.888333333333333	0	0.764333333333333	0.715333333333333	0.755	0.942666666666667	0.593333333333333	0.644666666666667	0.649666666666667	0.950666666666667	0.657333333333333	0.666	0.605666666666667
Plate2_A1	0.727	0.790333333333333	0.803666666666667	0.961666666666667	0.984	0.615	0.667	0.692	0.921	0.676666666666667	0.899333333333333	0.899	0.674333333333333	0.809666666666667	0.826333333333333	0.719	0.925666666666667	0.645333333333333	0.896333333333333	0.654666666666667	0.948333333333333	0.921333333333333	0.836	0.944666666666667	0.636333333333333	0.925666666666667	0.782333333333333	0.820666666666667	0.809	0.615666666666667	0.927333333333333	0.712333333333333	0.888333333333333	0.81	0.785333333333333	0.727666666666667	0.918666666666667	0.764333333333333	0	0.695	0.707	0.949	0.661	0.666333333333333	0.698	0.96	0.66	0.619666666666667	0.766333333333333
Plate2_A10	0.795	0.882	0.771	0.968	0.983666666666667	0.628666666666667	0.517666666666667	0.73	0.919333333333333	0.551333333333333	0.925333333333333	0.904	0.576666666666667	0.882666666666667	0.794333333333333	0.696666666666667	0.950333333333333	0.608666666666667	0.91	0.58	0.956666666666667	0.927666666666667	0.853666666666667	0.946	0.697	0.943666666666667	0.759	0.831666666666667	0.759666666666667	0.518666666666667	0.939333333333333	0.705666666666667	0.918	0.835666666666667	0.800333333333333	0.598666666666667	0.935333333333333	0.715333333333333	0.695	0	0.708333333333333	0.943	0.535666666666667	0.643666666666667	0.555666666666667	0.953333333333333	0.549666666666667	0.512333333333333	0.692
Plate2_A4	0.752333333333333	0.870666666666667	0.784666666666667	0.957	0.980333333333333	0.713666666666667	0.645333333333333	0.649666666666667	0.901333333333333	0.662333333333333	0.897	0.863	0.587666666666667	0.819333333333333	0.812333333333333	0.569333333333333	0.928666666666667	0.544	0.875	0.602	0.953666666666667	0.913333333333333	0.790666666666667	0.931666666666667	0.803666666666667	0.930666666666667	0.618	0.748333333333333	0.723333333333333	0.655333333333333	0.867666666666667	0.617	0.833	0.719666666666667	0.692333333333333	0.738	0.848333333333333	0.755	0.707	0.708333333333333	0	0.944333333333333	0.560666666666667	0.569333333333333	0.702666666666667	0.947666666666667	0.591666666666667	0.648333333333333	0.660666666666667
Plate2_B1	0.907666666666667	0.977333333333333	0.929	0.623333333333333	0.929	0.939666666666667	0.941666666666667	0.898	0.551	0.939	0.735333333333333	0.765333333333333	0.947666666666667	0.768333333333333	0.932333333333333	0.942	0.719666666666667	0.935666666666667	0.746	0.941	0.974333333333333	0.564	0.760333333333333	0.518333333333333	0.968666666666667	0.987333333333333	0.917666666666667	0.953333333333333	0.951666666666667	0.941666666666667	0.530666666666667	0.903333333333333	0.707333333333333	0.942333333333333	0.894333333333333	0.946333333333333	0.652333333333333	0.942666666666667	0.949	0.943	0.944333333333333	0	0.942	0.904333333333333	0.945333333333333	0.429666666666667	0.944	0.950666666666667	0.940333333333333
Plate2_B5	0.726333333333333	0.893333333333333	0.695	0.962666666666667	0.980666666666667	0.625666666666667	0.523	0.624	0.911	0.498	0.909666666666667	0.866666666666667	0.412	0.834	0.732666666666667	0.545	0.939666666666667	0.498	0.897333333333333	0.430666666666667	0.946666666666667	0.92	0.774666666666667	0.940333333333333	0.762	0.940666666666667	0.648	0.830666666666667	0.761666666666667	0.489	0.890333333333333	0.614333333333333	0.847666666666667	0.734333333333333	0.732333333333333	0.649666666666667	0.850666666666667	0.593333333333333	0.661	0.535666666666667	0.560666666666667	0.942	0	0.506666666666667	0.558	0.947	0.436666666666667	0.556666666666667	0.574666666666667
Plate2_B7	0.606	0.891666666666667	0.712666666666667	0.926333333333333	0.968666666666667	0.653	0.613333333333333	0.489333333333333	0.863	0.556333333333333	0.847	0.831666666666667	0.545666666666667	0.751666666666667	0.770333333333333	0.546666666666667	0.908666666666667	0.503666666666667	0.877333333333333	0.52	0.943	0.876333333333333	0.692333333333333	0.904	0.768333333333333	0.942	0.663333333333333	0.758333333333333	0.767333333333333	0.506	0.837666666666667	0.504333333333333	0.816333333333333	0.761	0.709666666666667	0.728333333333333	0.842666666666667	0.644666666666667	0.666333333333333	0.643666666666667	0.569333333333333	0.904333333333333	0.506666666666667	0	0.563666666666667	0.913333333333333	0.507	0.548	0.631333333333333
Plate2_C1	0.699	0.917	0.695	0.974666666666667	0.984	0.645333333333333	0.572	0.641666666666667	0.918	0.47	0.91	0.892333333333333	0.554	0.836333333333333	0.744333333333333	0.550666666666667	0.944666666666667	0.572666666666667	0.895666666666667	0.568	0.935666666666667	0.921	0.806	0.948666666666667	0.729666666666667	0.938333333333333	0.757666666666667	0.825	0.757666666666667	0.500666666666667	0.922666666666667	0.614	0.898	0.805	0.789333333333333	0.670333333333333	0.920666666666667	0.649666666666667	0.698	0.555666666666667	0.702666666666667	0.945333333333333	0.558	0.563666666666667	0	0.962333333333333	0.527	0.434666666666667	0.663666666666667
Plate2_C11	0.930666666666667	0.971	0.925	0.632666666666667	0.896666666666667	0.953333333333333	0.948333333333333	0.907333333333333	0.510333333333333	0.955666666666667	0.738	0.724	0.958	0.785666666666667	0.935666666666667	0.948666666666667	0.714333333333333	0.949333333333333	0.76	0.944666666666667	0.959333333333333	0.589	0.796666666666667	0.545	0.973333333333333	0.989333333333333	0.918666666666667	0.940333333333333	0.959	0.944666666666667	0.546666666666667	0.902666666666667	0.695666666666667	0.945	0.912333333333333	0.962	0.671333333333333	0.950666666666667	0.96	0.953333333333333	0.947666666666667	0.429666666666667	0.947	0.913333333333333	0.962333333333333	0	0.947333333333333	0.961333333333333	0.920666666666667
Plate2_C2	0.722666666666667	0.897	0.672666666666667	0.96	0.978	0.620333333333333	0.491666666666667	0.626666666666667	0.913666666666667	0.501666666666667	0.905666666666667	0.861333333333333	0.468	0.830333333333333	0.743333333333333	0.568333333333333	0.948	0.497	0.865	0.478	0.955	0.923333333333333	0.775333333333333	0.947666666666667	0.734333333333333	0.948333333333333	0.652333333333333	0.799333333333333	0.761666666666667	0.502	0.889333333333333	0.610333333333333	0.864333333333333	0.737333333333333	0.671	0.647	0.871	0.657333333333333	0.66	0.549666666666667	0.591666666666667	0.944	0.436666666666667	0.507	0.527	0.947333333333333	0	0.530666666666667	0.540333333333333
Plate2_C4	0.701	0.862333333333333	0.762	0.97	0.985	0.615333333333333	0.559333333333333	0.592	0.922333333333333	0.420333333333333	0.909	0.899	0.551333333333333	0.815333333333333	0.742	0.584666666666667	0.928666666666667	0.52	0.913	0.522666666666667	0.939	0.923666666666667	0.800333333333333	0.943333333333333	0.670666666666667	0.907666666666667	0.758333333333333	0.778	0.793666666666667	0.487666666666667	0.924	0.594333333333333	0.885333333333333	0.753	0.786	0.647666666666667	0.910333333333333	0.666	0.619666666666667	0.512333333333333	0.648333333333333	0.950666666666667	0.556666666666667	0.548	0.434666666666667	0.961333333333333	0.530666666666667	0	0.697666666666667
Plate2_D10	0.772333333333333	0.88	0.716666666666667	0.943333333333333	0.978333333333333	0.728333333333333	0.639	0.683666666666667	0.899666666666667	0.666333333333333	0.891	0.842333333333333	0.565	0.845	0.723666666666667	0.630333333333333	0.921666666666667	0.694666666666667	0.858	0.662	0.926	0.897333333333333	0.799333333333333	0.917333333333333	0.799333333333333	0.928666666666667	0.636666666666667	0.814333333333333	0.752333333333333	0.672333333333333	0.902333333333333	0.664333333333333	0.871333333333333	0.785	0.680666666666667	0.788333333333333	0.897	0.605666666666667	0.766333333333333	0.692	0.660666666666667	0.940333333333333	0.574666666666667	0.631333333333333	0.663666666666667	0.920666666666667	0.540333333333333	0.697666666666667	0
Plate2_D2	0.722666666666667	0.868	0.740666666666667	0.971666666666667	0.988666666666667	0.604666666666667	0.517	0.637666666666667	0.921333333333333	0.602	0.915333333333333	0.867333333333333	0.522333333333333	0.850666666666667	0.765	0.580666666666667	0.927666666666667	0.542	0.886666666666667	0.537	0.938333333333333	0.917333333333333	0.784666666666667	0.935	0.741666666666667	0.919333333333333	0.632	0.796666666666667	0.699333333333333	0.538666666666667	0.885333333333333	0.621666666666667	0.833	0.758	0.683333333333333	0.685666666666667	0.865666666666667	0.645666666666667	0.689666666666667	0.545666666666667	0.575	0.953666666666667	0.477333333333333	0.533333333333333	0.604333333333333	0.959	0.507666666666667	0.569333333333333	0.553
Plate2_D8	0.796666666666667	0.835666666666667	0.750333333333333	0.899	0.966	0.714333333333333	0.657333333333333	0.721333333333333	0.889	0.731333333333333	0.88	0.857666666666667	0.649666666666667	0.836333333333333	0.779666666666667	0.686333333333333	0.920333333333333	0.679333333333333	0.853	0.677666666666667	0.928666666666667	0.893333333333333	0.806	0.922333333333333	0.802666666666667	0.916666666666667	0.703333333333333	0.810333333333333	0.692	0.657333333333333	0.904	0.693666666666667	0.859333333333333	0.798	0.662	0.743666666666667	0.900333333333333	0.731	0.755666666666667	0.683666666666667	0.662	0.937666666666667	0.638333333333333	0.672	0.718	0.936333333333333	0.642666666666667	0.721333333333333	0.619333333333333
Plate2_E12	0.696333333333333	0.864666666666667	0.728666666666667	0.953333333333333	0.981666666666667	0.666333333333333	0.58	0.633333333333333	0.902	0.648666666666667	0.892666666666667	0.848	0.551333333333333	0.805	0.819333333333333	0.548333333333333	0.935666666666667	0.505	0.849	0.551666666666667	0.948666666666667	0.911333333333333	0.766666666666667	0.931333333333333	0.769666666666667	0.945333333333333	0.630666666666667	0.764	0.713	0.595666666666667	0.863	0.586	0.833	0.750333333333333	0.658666666666667	0.702333333333333	0.828	0.718333333333333	0.666333333333333	0.652	0.480333333333333	0.929333333333333	0.506666666666667	0.526666666666667	0.640333333333333	0.942666666666667	0.534333333333333	0.634	0.661666666666667
Plate2_E7	0.731333333333333	0.912	0.727	0.977333333333333	0.989	0.64	0.529333333333333	0.690333333333333	0.926	0.461333333333333	0.919666666666667	0.906333333333333	0.531	0.866	0.743	0.634	0.951666666666667	0.563	0.926666666666667	0.546666666666667	0.953666666666667	0.927	0.829	0.952	0.692	0.936666666666667	0.790333333333333	0.855	0.817333333333333	0.488333333333333	0.930333333333333	0.677	0.91	0.692666666666667	0.813333333333333	0.634	0.93	0.642	0.683333333333333	0.488	0.712666666666667	0.952333333333333	0.521	0.615	0.485666666666667	0.963	0.530666666666667	0.466	0.681
Plate2_F10	0.901	0.827	0.858666666666667	0.938	0.960666666666667	0.857333333333333	0.822	0.845666666666667	0.924333333333333	0.854666666666667	0.904333333333333	0.898666666666667	0.827666666666667	0.878666666666667	0.866	0.793666666666667	0.913	0.815666666666667	0.868	0.82	0.920666666666667	0.905	0.879666666666667	0.929666666666667	0.876	0.913333333333333	0.790333333333333	0.835666666666667	0.834333333333333	0.831666666666667	0.919333333333333	0.817	0.887	0.820333333333333	0.650333333333333	0.791	0.917666666666667	0.871666666666667	0.857666666666667	0.870333333333333	0.789666666666667	0.950333333333333	0.826333333333333	0.843	0.864666666666667	0.949666666666667	0.792666666666667	0.844333333333333	0.763333333333333
Plate2_F11	0.767333333333333	0.899333333333333	0.698	0.927	0.969333333333333	0.749	0.655666666666667	0.679	0.877666666666667	0.767	0.864666666666667	0.836666666666667	0.693666666666667	0.808666666666667	0.858333333333333	0.719	0.921	0.668333333333333	0.759	0.690333333333333	0.944333333333333	0.882	0.780333333333333	0.907333333333333	0.839333333333333	0.957333333333333	0.686666666666667	0.858	0.755333333333333	0.704666666666667	0.84	0.637	0.845666666666667	0.840666666666667	0.571	0.736666666666667	0.848666666666667	0.773333333333333	0.768	0.727666666666667	0.692333333333333	0.901333333333333	0.651	0.683666666666667	0.748333333333333	0.92	0.638	0.779	0.707
Plate2_F7	0.741333333333333	0.900666666666667	0.721666666666667	0.919	0.961666666666667	0.756	0.654333333333333	0.697666666666667	0.848666666666667	0.762666666666667	0.858	0.854333333333333	0.731	0.794	0.853	0.718	0.919	0.681333333333333	0.800666666666667	0.722666666666667	0.941	0.866333333333333	0.772666666666667	0.913666666666667	0.846	0.957	0.680666666666667	0.823333333333333	0.789666666666667	0.731666666666667	0.859	0.647333333333333	0.84	0.843	0.581666666666667	0.793	0.864	0.785333333333333	0.762666666666667	0.759666666666667	0.710333333333333	0.869	0.716	0.690666666666667	0.754333333333333	0.888	0.654666666666667	0.766	0.685666666666667
Plate2_G12	0.899666666666667	0.955	0.864	0.692666666666667	0.907	0.934333333333333	0.938333333333333	0.883333333333333	0.646666666666667	0.947333333333333	0.675	0.697	0.938333333333333	0.723666666666667	0.921	0.920666666666667	0.728	0.924	0.625333333333333	0.920333333333333	0.944333333333333	0.594666666666667	0.723333333333333	0.634	0.961333333333333	0.978	0.901666666666667	0.921	0.923	0.924	0.531333333333333	0.873666666666667	0.667666666666667	0.950666666666667	0.860333333333333	0.925666666666667	0.649333333333333	0.918666666666667	0.950666666666667	0.946666666666667	0.925333333333333	0.578	0.942333333333333	0.887333333333333	0.936	0.608666666666667	0.938333333333333	0.956333333333333	0.914
Plate2_G3	0.910333333333333	0.955	0.882666666666667	0.702666666666667	0.906333333333333	0.935	0.923	0.868666666666667	0.708333333333333	0.926666666666667	0.734	0.678333333333333	0.919333333333333	0.756333333333333	0.901	0.925	0.807333333333333	0.918666666666667	0.686	0.907666666666667	0.934	0.705666666666667	0.752333333333333	0.753333333333333	0.965666666666667	0.983333333333333	0.883	0.914666666666667	0.938	0.918333333333333	0.637333333333333	0.867666666666667	0.668333333333333	0.934333333333333	0.862	0.932	0.66	0.911666666666667	0.941333333333333	0.937333333333333	0.919333333333333	0.69	0.927	0.884	0.938666666666667	0.682	0.919333333333333	0.939	0.910666666666667
Plate2_H1	0.865	0.728333333333333	0.816	0.948333333333333	0.937333333333333	0.702	0.722	0.797	0.944666666666667	0.781	0.908333333333333	0.924333333333333	0.778	0.886333333333333	0.841666666666667	0.831333333333333	0.911333333333333	0.756666666666667	0.915	0.747333333333333	0.889333333333333	0.920666666666667	0.913333333333333	0.930333333333333	0.664666666666667	0.888666666666667	0.799666666666667	0.823666666666667	0.82	0.721	0.953333333333333	0.821	0.908333333333333	0.834333333333333	0.838333333333333	0.756666666666667	0.941	0.794666666666667	0.664333333333333	0.736666666666667	0.791333333333333	0.968333333333333	0.775	0.794333333333333	0.794	0.964666666666667	0.77	0.73	0.813333333333333
Plate2_H5	0.868666666666667	0.966666666666667	0.869	0.691333333333333	0.913666666666667	0.905	0.910666666666667	0.848333333333333	0.597666666666667	0.908666666666667	0.658	0.676	0.922	0.691666666666667	0.916666666666667	0.905	0.749666666666667	0.901333333333333	0.602666666666667	0.909333333333333	0.961	0.619333333333333	0.673	0.646333333333333	0.952666666666667	0.987	0.887666666666667	0.913333333333333	0.929	0.907	0.517666666666667	0.842333333333333	0.633333333333333	0.917333333333333	0.844333333333333	0.93	0.605	0.922	0.911666666666667	0.929666666666667	0.909	0.524666666666667	0.912666666666667	0.869333333333333	0.91	0.570333333333333	0.907666666666667	0.927333333333333	0.915333333333333
Plate2_H6	0.902666666666667	0.958	0.879333333333333	0.709666666666667	0.923666666666667	0.908333333333333	0.903	0.848666666666667	0.696666666666667	0.899666666666667	0.692333333333333	0.632666666666667	0.884333333333333	0.727666666666667	0.901666666666667	0.871666666666667	0.764333333333333	0.885666666666667	0.625666666666667	0.890666666666667	0.959	0.646333333333333	0.704666666666667	0.666666666666667	0.950666666666667	0.975333333333333	0.858666666666667	0.910333333333333	0.896	0.895	0.527	0.839333333333333	0.629666666666667	0.905	0.831666666666667	0.91	0.591333333333333	0.893666666666667	0.923333333333333	0.926	0.865666666666667	0.626	0.896666666666667	0.847	0.913	0.619333333333333	0.897	0.924333333333333	0.889666666666667
Plate3_A2	0.779666666666667	0.887333333333333	0.708666666666667	0.973333333333333	0.984666666666667	0.652	0.521666666666667	0.714	0.929666666666667	0.538333333333333	0.920333333333333	0.897666666666667	0.422333333333333	0.877666666666667	0.743333333333333	0.653666666666667	0.933333333333333	0.604	0.901333333333333	0.563666666666667	0.953333333333333	0.922666666666667	0.839	0.941666666666667	0.7	0.918666666666667	0.748	0.814666666666667	0.740666666666667	0.528333333333333	0.930333333333333	0.681333333333333	0.889666666666667	0.821333333333333	0.775333333333333	0.616333333333333	0.928	0.6	0.685666666666667	0.493	0.665	0.953666666666667	0.507	0.627666666666667	0.536333333333333	0.959333333333333	0.536333333333333	0.538	0.592666666666667
Plate3_A3	0.757333333333333	0.880333333333333	0.711	0.975	0.989	0.645	0.570333333333333	0.668333333333333	0.926666666666667	0.548666666666667	0.924	0.878666666666667	0.496	0.868	0.726	0.592	0.945	0.551	0.895	0.541333333333333	0.947	0.926333333333333	0.811333333333333	0.950666666666667	0.703333333333333	0.941	0.680333333333333	0.842666666666667	0.782666666666667	0.557	0.897666666666667	0.672	0.846666666666667	0.786333333333333	0.753333333333333	0.668666666666667	0.858666666666667	0.631666666666667	0.675666666666667	0.543666666666667	0.577666666666667	0.953	0.458	0.6	0.58	0.965666666666667	0.489	0.559333333333333	0.607
Plate3_C1	0.788666666666667	0.677666666666667	0.744333333333333	0.964	0.986666666666667	0.721666666666667	0.691	0.695	0.927333333333333	0.7	0.894666666666667	0.884666666666667	0.633333333333333	0.835	0.754666666666667	0.712666666666667	0.933	0.726333333333333	0.902	0.687	0.949	0.928666666666667	0.816333333333333	0.948	0.739	0.923333333333333	0.784666666666667	0.844666666666667	0.72	0.686	0.918333333333333	0.712333333333333	0.885	0.853333333333333	0.792666666666667	0.787	0.912333333333333	0.692333333333333	0.709333333333333	0.719333333333333	0.750666666666667	0.955666666666667	0.650333333333333	0.705333333333333	0.694	0.960666666666667	0.659333333333333	0.683333333333333	0.659333333333333
Plate3_E2	0.946666666666667	0.935	0.920666666666667	0.983	0.991	0.895666666666667	0.841666666666667	0.91	0.971666666666667	0.878	0.97	0.967666666666667	0.853	0.966333333333333	0.905666666666667	0.890333333333333	0.955333333333333	0.852333333333333	0.958	0.870666666666667	0.974	0.963666666666667	0.958666666666667	0.967666666666667	0.884666666666667	0.960333333333333	0.877333333333333	0.936666666666667	0.904666666666667	0.871666666666667	0.977	0.908333333333333	0.96	0.901666666666667	0.867666666666667	0.75	0.977333333333333	0.913333333333333	0.895666666666667	0.883666666666667	0.839333333333333	0.977333333333333	0.854333333333333	0.891333333333333	0.897333333333333	0.984333333333333	0.845333333333333	0.890333333333333	0.863333333333333
Plate3_E3	0.753333333333333	0.903333333333333	0.709333333333333	0.968	0.981333333333333	0.624	0.493333333333333	0.693	0.916666666666667	0.475	0.916666666666667	0.891	0.449	0.874666666666667	0.746666666666667	0.592	0.942	0.570666666666667	0.910666666666667	0.506333333333333	0.956333333333333	0.921	0.83	0.944666666666667	0.699	0.937333333333333	0.759	0.819333333333333	0.731333333333333	0.493	0.928333333333333	0.677	0.890666666666667	0.754666666666667	0.773	0.616333333333333	0.926666666666667	0.634333333333333	0.688666666666667	0.49	0.665666666666667	0.947	0.459333333333333	0.599	0.500333333333333	0.948333333333333	0.499	0.496333333333333	0.629666666666667
Plate3_F1	0.869	0.965	0.877	0.646333333333333	0.923666666666667	0.905	0.891666666666667	0.859666666666667	0.584333333333333	0.927666666666667	0.667	0.694333333333333	0.914666666666667	0.706	0.918	0.899333333333333	0.725	0.909	0.604	0.918	0.959333333333333	0.554333333333333	0.682333333333333	0.584	0.957333333333333	0.986333333333333	0.891333333333333	0.929	0.917666666666667	0.905333333333333	0.490333333333333	0.849333333333333	0.631666666666667	0.928	0.852666666666667	0.932333333333333	0.601666666666667	0.911333333333333	0.924	0.926	0.911333333333333	0.503666666666667	0.915333333333333	0.865666666666667	0.912666666666667	0.541333333333333	0.915333333333333	0.935333333333333	0.906
Plate3_G2	0.786666666666667	0.873666666666667	0.735	0.962666666666667	0.968333333333333	0.747666666666667	0.676333333333333	0.720333333333333	0.917666666666667	0.630333333333333	0.916666666666667	0.880666666666667	0.529	0.844333333333333	0.693333333333333	0.622666666666667	0.905666666666667	0.691	0.892333333333333	0.646666666666667	0.925666666666667	0.917333333333333	0.826	0.919666666666667	0.810333333333333	0.901	0.749	0.811333333333333	0.794333333333333	0.647333333333333	0.923666666666667	0.695333333333333	0.873333333333333	0.757333333333333	0.793666666666667	0.786666666666667	0.907666666666667	0.612333333333333	0.759666666666667	0.688	0.685333333333333	0.945	0.585666666666667	0.679	0.642	0.953333333333333	0.612	0.649666666666667	0.606
Plate3_G4	0.813333333333333	0.929333333333333	0.811333333333333	0.808	0.928333333333333	0.86	0.848333333333333	0.749333333333333	0.733333333333333	0.834333333333333	0.654	0.605333333333333	0.845	0.51	0.861333333333333	0.818333333333333	0.837	0.806	0.56	0.823666666666667	0.947	0.711666666666667	0.448333333333333	0.776333333333333	0.915	0.980333333333333	0.778	0.885333333333333	0.869666666666667	0.845333333333333	0.59	0.750666666666667	0.668	0.868	0.72	0.890333333333333	0.599	0.838333333333333	0.880666666666667	0.884333333333333	0.82	0.753	0.835333333333333	0.770666666666667	0.866666666666667	0.757333333333333	0.807	0.879333333333333	0.805
Plate3_H2	0.862666666666667	0.962666666666667	0.873	0.647	0.915666666666667	0.908333333333333	0.905666666666667	0.818666666666667	0.587333333333333	0.882	0.661666666666667	0.608333333333333	0.900666666666667	0.655333333333333	0.898	0.871666666666667	0.744333333333333	0.869666666666667	0.645333333333333	0.878666666666667	0.962	0.571	0.631333333333333	0.588	0.95	0.985	0.854	0.920666666666667	0.926333333333333	0.9	0.426333333333333	0.830666666666667	0.553666666666667	0.891333333333333	0.833	0.921	0.504	0.891666666666667	0.921333333333333	0.931	0.868333333333333	0.526	0.889666666666667	0.828	0.918333333333333	0.541333333333333	0.882	0.917666666666667	0.893
[truncated: 21 more columns]
