# Supplementary material for: The effects of soil phosphorus content on plant microbiota are driven by the plant phosphate starvation response
Source: PLoS Biol. 2019 Nov 13;17(11):e3000534. doi: 10.1371/journal.pbio.3000534 (PMC6876890; doi:10.1371/journal.pbio.3000534)
Supplement: S1 Data — (ZIP) [file pbio.3000534.s023.zip › data_figures/data_S4A_metadata.csv]

Plate	Well	row	column	Sample	Soil	Genotype	Plot	Fraction	OTU_Header	DADA2_Header	Phosphate	Pot	Depth	LDepth
Plate1	A1	a	1	R16	low-4	phf1	Plot10	Root	P4Plate1	Plate1_A1	low	Pot16	76013	11.2386596572722
Plate1	A2	a	2	R7	low-1	phr1/phl1	Plot1	Root	P16Plate1	Plate1_A2	low	Pot7	78348	11.2689157209746
Plate1	A4	a	4	R22	medium-4	Col-0	Plot11	Root	P60Plate1	Plate1_A4	medium	Pot22	59734	10.9976566515069
Plate1	A8	a	8	R41	high-5	Col-0	Plot15	Root	P89Plate1	Plate1_A8	high	Pot41	59685	10.9968360115291
Plate1	A9	a	9	R30	medium-6	phr1/phl1	Plot17	Root	P65Plate1	Plate1_A9	medium	Pot30	66745	11.1086346670898
Plate1	B1	b	1	R37	high-1	Col-0	Plot3	Root	P75Plate1	Plate1_B1	high	Pot37	120856	11.7023550332236
Plate1	B12	b	12	R49	high-1	phf1	Plot3	Root	P51Plate1	Plate1_B12	high	Pot49	58191	10.9714859825864
Plate1	B2	b	2	R4	low-4	Col-0	Plot10	Root	P31Plate1	Plate1_B2	low	Pot4	73242	11.2015243058979
Plate1	B3	b	3	R53	high-5	phf1	Plot15	Root	P8Plate1	Plate1_B3	high	Pot53	48315	10.7854973504334
Plate1	B4	b	4	R38	high-2	Col-0	Plot6	Root	P17Plate1	Plate1_B4	high	Pot38	53661	10.8904417596614
Plate1	B6	b	6	R24	medium-6	Col-0	Plot17	Root	P5Plate1	Plate1_B6	medium	Pot24	49108	10.8017772333007
Plate1	B8	b	8	R11	low-5	phr1/phl1	Plot13	Root	P36Plate1	Plate1_B8	low	Pot11	25865	10.1606459824376
Plate1	B9	b	9	R14	low-2	phf1	Plot4	Root	P7Plate1	Plate1_B9	low	Pot14	68841	11.1395547766581
Plate1	C10	c	10	R42	high-6	Col-0	Plot18	Root	P74Plate1	Plate1_C10	high	Pot42	72425	11.1903068226376
Plate1	C11	c	11	R44	high-2	phr1/phl1	Plot6	Root	P43Plate1	Plate1_C11	high	Pot44	48252	10.7841925566853
Plate1	C12	c	12	R19	medium-1	Col-0	Plot2	Root	P14Plate1	Plate1_C12	medium	Pot19	61669	11.0295366525144
Plate1	C2	c	2	R29	medium-5	phr1/phl1	Plot14	Root	P23Plate1	Plate1_C2	medium	Pot29	59857	10.9997136632113
Plate1	C3	c	3	R1	low-1	Col-0	Plot1	Root	P32Plate1	Plate1_C3	low	Pot1	62549	11.043705528557
Plate1	C4	c	4	R36	medium-6	phf1	Plot17	Root	P30Plate1	Plate1_C4	medium	Pot36	67136	11.114475691756
Plate1	C9	c	9	R2	low-2	Col-0	Plot4	Root	P39Plate1	Plate1_C9	low	Pot2	63808	11.0636338533215
Plate1	D11	d	11	R26	medium-2	phr1/phl1	Plot5	Root	P82Plate1	Plate1_D11	medium	Pot26	48231	10.7837572468311
Plate1	D2	d	2	R6	low-6	Col-0	Plot16	Root	P25Plate1	Plate1_D2	low	Pot6	62026	11.0353089309613
Plate1	D3	d	3	R54	high-6	phf1	Plot18	Root	P85Plate1	Plate1_D3	high	Pot54	67137	11.1144905867833
Plate1	D5	d	5	R47	high-5	phr1/phl1	Plot15	Root	P66Plate1	Plate1_D5	high	Pot47	48374	10.7867177582838
Plate1	D6	d	6	R33	medium-3	phf1	Plot8	Root	P78Plate1	Plate1_D6	medium	Pot33	64879	11.0802792756002
Plate1	E10	e	10	R25	medium-1	phr1/phl1	Plot2	Root	P34Plate1	Plate1_E10	medium	Pot25	63277	11.0552771929739
Plate1	E3	e	3	R28	medium-4	phr1/phl1	Plot11	Root	P59Plate1	Plate1_E3	medium	Pot28	39302	10.5790306871477
Plate1	E4	e	4	R26	medium-2	phr1/phl1	Plot5	Root	P56Plate1	Plate1_E4	medium	Pot26	40352	10.6053962387646
Plate1	E6	e	6	R62	low+Pi-2	phr1/phl1	Plot4	Root	P63Plate1	Plate1_E6	low+Pi	Pot62	41978	10.6449009505056
Plate1	F3	f	3	R56	low+Pi-2	Col-0	Plot4	Root	P64Plate1	Plate1_F3	low+Pi	Pot56	64914	11.0808185959156
Plate1	G1	g	1	R18	low-6	phf1	Plot16	Root	P81Plate1	Plate1_G1	low	Pot18	67344	11.1175690910104
Plate1	G11	g	11	R34	medium-4	phf1	Plot11	Root	P72Plate1	Plate1_G11	medium	Pot34	55016	10.9153793309997
Plate1	G12	g	12	R17	low-5	phf1	Plot13	Root	P45Plate1	Plate1_G12	low	Pot17	67035	11.1129701500357
Plate1	G3	g	3	R9	low-3	phr1/phl1	Plot7	Root	P1Plate1	Plate1_G3	low	Pot9	57714	10.9632550573807
Plate1	G5	g	5	R10	low-4	phr1/phl1	Plot10	Root	P53Plate1	Plate1_G5	low	Pot10	66427	11.1038588793204
Plate1	H1	h	1	R8	low-2	phr1/phl1	Plot4	Root	P35Plate1	Plate1_H1	low	Pot8	66063	11.0983641111743
Plate1	H3	h	3	R71	low+Pi-5	phf1	Plot13	Root	P26Plate1	Plate1_H3	low+Pi	Pot71	76561	11.2458430876925
Plate1	H7	h	7	R20	medium-2	Col-0	Plot5	Root	P37Plate1	Plate1_H7	medium	Pot20	62514	11.0431458106402
Plate2	A1	a	1	R31	medium-1	phf1	Plot2	Root	P4Plate2	Plate2_A1	medium	Pot31	53714	10.8914289541536
Plate2	A10	a	10	R69	low+Pi-3	phf1	Plot7	Root	P83Plate2	Plate2_A10	low+Pi	Pot69	58475	10.9763545914524
Plate2	A4	a	4	R13	low-1	phf1	Plot1	Root	P60Plate2	Plate2_A4	low	Pot13	36455	10.5038339022405
Plate2	B1	b	1	R23	medium-5	Col-0	Plot14	Root	P75Plate2	Plate2_B1	medium	Pot23	94729	11.4587754624959
Plate2	B5	b	5	R69	low+Pi-3	phf1	Plot7	Root	P40Plate2	Plate2_B5	low+Pi	Pot69	55583	10.9256326780903
Plate2	B7	b	7	R39	high-3	Col-0	Plot9	Root	P92Plate2	Plate2_B7	high	Pot39	43406	10.6783529593809
Plate2	C1	c	1	R40	high-4	Col-0	Plot12	Root	P38Plate2	Plate2_C1	high	Pot40	59720	10.9974222516531
Plate2	C11	c	11	R35	medium-5	phf1	Plot14	Root	P43Plate2	Plate2_C11	medium	Pot35	42556	10.6585761346363
Plate2	C2	c	2	R51	high-3	phf1	Plot9	Root	P23Plate2	Plate2_C2	high	Pot51	53950	10.8958129706863
Plate2	C4	c	4	R50	high-2	phf1	Plot6	Root	P30Plate2	Plate2_C4	high	Pot50	57269	10.9555147440865
Plate2	D10	d	10	R45	high-3	phr1/phl1	Plot9	Root	P18Plate2	Plate2_D10	high	Pot45	52228	10.8633740285279
Plate2	D2	d	2	R27	medium-3	phr1/phl1	Plot8	Root	P25Plate2	Plate2_D2	medium	Pot27	54601	10.9078074765836
Plate2	D8	d	8	R46	high-4	phr1/phl1	Plot12	Root	P58Plate2	Plate2_D8	high	Pot46	38986	10.5709578863061
Plate2	E12	e	12	R55	low+Pi-1	Col-0	Plot1	Root	P28Plate2	Plate2_E12	low+Pi	Pot55	50023	10.8202381786427
Plate2	E7	e	7	R57	low+Pi-3	Col-0	Plot7	Root	P67Plate2	Plate2_E7	low+Pi	Pot57	43316	10.6762773607483
Plate2	F10	f	10	R64	low+Pi-4	phr1/phl1	Plot10	Root	P19Plate2	Plate2_F10	low+Pi	Pot64	24640	10.1121264176475
Plate2	F11	f	11	R7	low-1	phr1/phl1	Plot1	Root	P48Plate2	Plate2_F11	low	Pot7	52551	10.8695394056198
Plate2	F7	f	7	R58	low+Pi-4	Col-0	Plot10	Root	P46Plate2	Plate2_F7	low+Pi	Pot58	45149	10.7177234102056
Plate2	G12	g	12	R66	low+Pi-6	phr1/phl1	Plot16	Root	P45Plate2	Plate2_G12	low+Pi	Pot66	53634	10.8899384743159
Plate2	G3	g	3	R5	low-5	Col-0	Plot13	Root	P1Plate2	Plate2_G3	low	Pot5	40363	10.6056688027259
Plate2	H1	h	1	R32	medium-2	phf1	Plot5	Root	P35Plate2	Plate2_H1	medium	Pot32	51567	10.8506372119963
Plate2	H5	h	5	R72	low+Pi-6	phf1	Plot16	Root	P10Plate2	Plate2_H5	low+Pi	Pot72	46257	10.7419680828395
Plate2	H6	h	6	R65	low+Pi-5	phr1/phl1	Plot13	Root	P91Plate2	Plate2_H6	low+Pi	Pot65	49385	10.8074020133422
Plate3	A2	a	2	R15	low-3	phf1	Plot7	Root	P16Plate3	Plate3_A2	low	Pot15	57696	10.962943126003
Plate3	A3	a	3	R21	medium-3	Col-0	Plot8	Root	P87Plate3	Plate3_A3	medium	Pot21	55106	10.9170138821346
Plate3	C1	c	1	R67	low+Pi-1	phf1	Plot1	Root	P38Plate3	Plate3_C1	low+Pi	Pot67	36423	10.5029557222121
Plate3	E2	e	2	R43	high-1	phr1/phl1	Plot3	Root	P69Plate3	Plate3_E2	high	Pot43	9036	9.10897187758789
Plate3	E3	e	3	R3	low-3	Col-0	Plot7	Root	P59Plate3	Plate3_E3	low	Pot3	37922	10.5432866975941
Plate3	F1	f	1	R60	low+Pi-6	Col-0	Plot16	Root	P6Plate3	Plate3_F1	low+Pi	Pot60	50307	10.8258995114152
Plate3	G2	g	2	R52	high-4	phf1	Plot12	Root	P33Plate3	Plate3_G2	high	Pot52	23082	10.0468083719804
Plate3	G4	g	4	R48	high-6	phr1/phl1	Plot18	Root	P11Plate3	Plate3_G4	high	Pot48	48044	10.7798725366744
Plate3	H2	h	2	R12	low-6	phr1/phl1	Plot16	Root	P77Plate3	Plate3_H2	low	Pot12	55563	10.9252727910909
