# Supplementary material for: The effects of soil phosphorus content on plant microbiota are driven by the plant phosphate starvation response
Source: PLoS Biol. 2019 Nov 13;17(11):e3000534. doi: 10.1371/journal.pbio.3000534 (PMC6876890; doi:10.1371/journal.pbio.3000534)
Supplement: S1 Data — (ZIP) [file pbio.3000534.s023.zip › data_figures/data_Fig3A.csv]

Plate	Well	row	column	Sample	Soil	Genotype	Plot	Fraction	OTU_Header	DADA2_Header	Phosphate	Pot	Depth	LDepth	CAP1	CAP2	CAP3	MDS1	MDS2	MDS3
Plate1	A1	a	1	R16	low-4	phf1	Plot10	Root	P4Plate1	Plate1_A1	low	Pot16	76013	11.2386596572722	-1.17968963851464	-0.0287484515432752	1.54966145925284	0.161085606896209	0.30699715906143	1.16724011767093
Plate1	A2	a	2	R7	low-1	phr1/phl1	Plot1	Root	P16Plate1	Plate1_A2	low	Pot7	78348	11.2689157209746	1.51326637304828	-0.187665530582932	0.807641787558852	2.79788545626425	-0.822003851110583	0.33209797129821
Plate1	A4	a	4	R22	medium-4	Col-0	Plot11	Root	P60Plate1	Plate1_A4	medium	Pot22	59734	10.9976566515069	-0.220787213878087	-0.629461923656281	-0.83626073977381	1.02440637849335	0.734158016721548	0.29696984434446
Plate1	A8	a	8	R41	high-5	Col-0	Plot15	Root	P89Plate1	Plate1_A8	high	Pot41	59685	10.9968360115291	-0.264741272462121	-0.785462595191228	-0.803305115554418	0.525012352511322	-0.23431455247376	-0.528383033652802
Plate1	A9	a	9	R30	medium-6	phr1/phl1	Plot17	Root	P65Plate1	Plate1_A9	medium	Pot30	66745	11.1086346670898	0.778316842064148	-0.703081148478409	-0.155187652934029	0.0279959067989936	0.677996609310465	2.44240085263751
Plate1	B1	b	1	R37	high-1	Col-0	Plot3	Root	P75Plate1	Plate1_B1	high	Pot37	120856	11.7023550332236	-0.892255627210694	-0.327447188517618	-0.527095399262837	0.268932478214135	-0.596312838412712	0.497468073972595
Plate1	B12	b	12	R49	high-1	phf1	Plot3	Root	P51Plate1	Plate1_B12	high	Pot49	58191	10.9714859825864	-0.837493367720773	0.636576577426751	0.390964498940836	-0.791257474462145	0.597147872617332	0.976807775330072
Plate1	B2	b	2	R4	low-4	Col-0	Plot10	Root	P31Plate1	Plate1_B2	low	Pot4	73242	11.2015243058979	-1.39281371169027	-1.25343055122226	0.555582336863814	-0.0586732092137943	0.18692418785341	0.746452754111597
Plate1	B3	b	3	R53	high-5	phf1	Plot15	Root	P8Plate1	Plate1_B3	high	Pot53	48315	10.7854973504334	-0.383914504484999	0.917950311926546	0.792111177577454	-0.284740498353471	-0.246265864227226	-0.343281844919192
Plate1	B4	b	4	R38	high-2	Col-0	Plot6	Root	P17Plate1	Plate1_B4	high	Pot38	53661	10.8904417596614	-0.915740896599264	-0.436429625371478	-0.479757705822183	-0.53558144326255	-0.772407148990226	0.0358296699199585
Plate1	B6	b	6	R24	medium-6	Col-0	Plot17	Root	P5Plate1	Plate1_B6	medium	Pot24	49108	10.8017772333007	-0.643801976421946	-0.622308989449906	-0.646527573800705	0.474470058451657	-0.39226197417637	-1.16857165663395
Plate1	B8	b	8	R11	low-5	phr1/phl1	Plot13	Root	P36Plate1	Plate1_B8	low	Pot11	25865	10.1606459824376	0.325466639483141	-0.94046169617032	0.76971388281853	-0.554318204132022	-0.35103449834562	1.03760024075165
Plate1	B9	b	9	R14	low-2	phf1	Plot4	Root	P7Plate1	Plate1_B9	low	Pot14	68841	11.1395547766581	-0.850274530563389	0.227034195227248	1.2295590008114	-0.59096423477924	1.17116525136372	-0.151512699280364
Plate1	C10	c	10	R42	high-6	Col-0	Plot18	Root	P74Plate1	Plate1_C10	high	Pot42	72425	11.1903068226376	-0.345769694205063	-0.539319554487522	-0.512275595672907	0.806708682556215	-0.0107545776224637	-0.200160271993915
Plate1	C11	c	11	R44	high-2	phr1/phl1	Plot6	Root	P43Plate1	Plate1_C11	high	Pot44	48252	10.7841925566853	1.76509221955148	-0.404276969647458	0.0927286343556369	0.909120789077897	2.08730032970867	-0.678596547409994
Plate1	C12	c	12	R19	medium-1	Col-0	Plot2	Root	P14Plate1	Plate1_C12	medium	Pot19	61669	11.0295366525144	-1.18819972838964	-0.943830499037173	-0.936340740915217	-1.71154030754531	0.285064872849337	-0.651943677487362
Plate1	C2	c	2	R29	medium-5	phr1/phl1	Plot14	Root	P23Plate1	Plate1_C2	medium	Pot29	59857	10.9997136632113	0.90616256601024	-0.490888548745673	0.0337977621024306	0.214325815275647	1.28357466765236	1.58042807211652
Plate1	C3	c	3	R1	low-1	Col-0	Plot1	Root	P32Plate1	Plate1_C3	low	Pot1	62549	11.043705528557	-1.27151810982005	-1.35360039300856	-0.059145150273572	-0.85691086581147	0.0052920784232852	0.740676978104576
Plate1	C4	c	4	R36	medium-6	phf1	Plot17	Root	P30Plate1	Plate1_C4	medium	Pot36	67136	11.114475691756	-0.134514865642202	1.32539013792832	0.801715226734734	-0.502465965250651	-0.285734635134096	-1.27382919600355
Plate1	C9	c	9	R2	low-2	Col-0	Plot4	Root	P39Plate1	Plate1_C9	low	Pot2	63808	11.0636338533215	-0.976659375449292	-1.28274679659835	0.190922664578449	-0.46150188061654	0.507070369073175	0.203938040789056
Plate1	D11	d	11	R26	medium-2	phr1/phl1	Plot5	Root	P82Plate1	Plate1_D11	medium	Pot26	48231	10.7837572468311	1.23058581431072	-0.508591339429396	-0.291789065272663	0.506239257905295	0.775573485556115	-0.352032099833048
Plate1	D2	d	2	R6	low-6	Col-0	Plot16	Root	P25Plate1	Plate1_D2	low	Pot6	62026	11.0353089309613	-0.157551246379865	-1.70922073058268	0.181548033669456	1.03470829396938	0.619310990670337	-0.0694921271719487
Plate1	D3	d	3	R54	high-6	phf1	Plot18	Root	P85Plate1	Plate1_D3	high	Pot54	67137	11.1144905867833	-0.47490422154202	0.49088640856206	0.549617900647281	-0.181833725316069	0.426332984518117	-0.0176135183400879
Plate1	D5	d	5	R47	high-5	phr1/phl1	Plot15	Root	P66Plate1	Plate1_D5	high	Pot47	48374	10.7867177582838	0.64865577694712	-0.132487716735317	0.0111939379769639	-0.240271854157851	0.480580416700988	0.871664878571996
Plate1	D6	d	6	R33	medium-3	phf1	Plot8	Root	P78Plate1	Plate1_D6	medium	Pot33	64879	11.0802792756002	0.294503508788351	0.791193770180433	0.945519122648502	2.14479799731852	-0.791723197549485	0.0473191579254852
Plate1	E10	e	10	R25	medium-1	phr1/phl1	Plot2	Root	P34Plate1	Plate1_E10	medium	Pot25	63277	11.0552771929739	2.06742088027575	-0.483887251936313	-0.0080771126650998	1.53680844613161	1.85981105096443	0.100804939641468
Plate1	E3	e	3	R28	medium-4	phr1/phl1	Plot11	Root	P59Plate1	Plate1_E3	medium	Pot28	39302	10.5790306871477	1.00633355923313	0.134689066278696	0.106925430258737	-0.631252868534314	-0.665718135705758	-0.463509097963714
Plate1	E4	e	4	R26	medium-2	phr1/phl1	Plot5	Root	P56Plate1	Plate1_E4	medium	Pot26	40352	10.6053962387646	0.549125799746601	-0.162316752116785	-0.0838242040369355	-0.923641739146305	-0.834435067511835	-0.352345695931661
Plate1	E6	e	6	R62	low+Pi-2	phr1/phl1	Plot4	Root	P63Plate1	Plate1_E6	low+Pi	Pot62	41978	10.6449009505056	1.81328095153666	1.27630074032982	-1.22032963320763	0.354336099689965	-0.0155314825633214	-1.52230019100483
Plate1	F3	f	3	R56	low+Pi-2	Col-0	Plot4	Root	P64Plate1	Plate1_F3	low+Pi	Pot56	64914	11.0808185959156	-0.869225580060653	0.0728761977016644	-1.10640167876894	0.214695726699807	-0.03848919799861	0.997190111471776
Plate1	G1	g	1	R18	low-6	phf1	Plot16	Root	P81Plate1	Plate1_G1	low	Pot18	67344	11.1175690910104	-0.240012482560424	0.0338757791910845	1.62833062684858	-0.245564333054983	0.0978949588445071	-0.496183898339471
Plate1	G11	g	11	R34	medium-4	phf1	Plot11	Root	P72Plate1	Plate1_G11	medium	Pot34	55016	10.9153793309997	-0.785546345355048	0.494772857377585	0.729335309515073	-0.393153509959039	-0.0684398810157911	0.166539253619253
Plate1	G12	g	12	R17	low-5	phf1	Plot13	Root	P45Plate1	Plate1_G12	low	Pot17	67035	11.1129701500357	-0.181866122497753	0.190845503118419	1.32164665471628	0.333432704987957	1.03337364529651	-0.290671256282735
Plate1	G3	g	3	R9	low-3	phr1/phl1	Plot7	Root	P1Plate1	Plate1_G3	low	Pot9	57714	10.9632550573807	1.73997020866147	-1.59282360601058	1.03284664132209	0.324278407552037	-0.194849837493712	-2.41671854763592
Plate1	G5	g	5	R10	low-4	phr1/phl1	Plot10	Root	P53Plate1	Plate1_G5	low	Pot10	66427	11.1038588793204	0.891486500738193	-0.463253078118532	0.633030679654451	-0.708510710553613	-0.320532065035028	-0.454270760809617
Plate1	H1	h	1	R8	low-2	phr1/phl1	Plot4	Root	P35Plate1	Plate1_H1	low	Pot8	66063	11.0983641111743	0.882878534536678	-0.29346433666039	0.906249646586723	0.483434289006009	-1.62421493987496	0.472684738024356
Plate1	H3	h	3	R71	low+Pi-5	phf1	Plot13	Root	P26Plate1	Plate1_H3	low+Pi	Pot71	76561	11.2458430876925	-0.346846220355531	1.41863953079567	-0.145126254020884	-0.184711262812252	0.31857660676035	-0.543260068502045
Plate1	H7	h	7	R20	medium-2	Col-0	Plot5	Root	P37Plate1	Plate1_H7	medium	Pot20	62514	11.0431458106402	-1.33612413681549	-0.793272529575514	-0.641172744183382	-0.768967845964693	1.78958681717203	0.413167523063626
Plate2	A1	a	1	R31	medium-1	phf1	Plot2	Root	P4Plate2	Plate2_A1	medium	Pot31	53714	10.8914289541536	-0.879221151886112	1.42771775097349	0.944417853580318	0.174731861413697	-2.14487592381377	0.551138737845895
Plate2	A10	a	10	R69	low+Pi-3	phf1	Plot7	Root	P83Plate2	Plate2_A10	low+Pi	Pot69	58475	10.9763545914524	-0.0247655805100546	1.5340590863045	-0.518145695746749	0.160877956447515	-0.677931988551924	0.88964651860738
Plate2	A4	a	4	R13	low-1	phf1	Plot1	Root	P60Plate2	Plate2_A4	low	Pot13	36455	10.5038339022405	-0.226862429319659	-0.0278989202095833	1.16046271640219	-1.08455855879942	0.35309319773505	-1.19646587260038
Plate2	B1	b	1	R23	medium-5	Col-0	Plot14	Root	P75Plate2	Plate2_B1	medium	Pot23	94729	11.4587754624959	-0.563765844253894	-0.165411455971288	-0.602523363472527	-0.0263365198135077	-0.741393301037025	-0.941163181392513
Plate2	B5	b	5	R69	low+Pi-3	phf1	Plot7	Root	P40Plate2	Plate2_B5	low+Pi	Pot69	55583	10.9256326780903	-0.376177648240648	0.862476615117684	-0.245895773669664	-1.04163854734784	0.834574899804517	-0.0900809424541204
Plate2	B7	b	7	R39	high-3	Col-0	Plot9	Root	P92Plate2	Plate2_B7	high	Pot39	43406	10.6783529593809	-0.710592722697407	-0.736597453464952	-0.462331419720526	0.0612928101036203	-0.409303858174921	0.0573600250973811
Plate2	C1	c	1	R40	high-4	Col-0	Plot12	Root	P38Plate2	Plate2_C1	high	Pot40	59720	10.9974222516531	-1.16732591316854	-0.554276148634996	-0.988818564024555	0.034549604177495	-0.680569799951656	1.23969102500786
Plate2	C11	c	11	R35	medium-5	phf1	Plot14	Root	P43Plate2	Plate2_C11	medium	Pot35	42556	10.6585761346363	-0.342396721756346	0.656300004716962	0.568725601370097	-0.187989295462139	-0.54218136661533	-0.639264890724007
Plate2	C2	c	2	R51	high-3	phf1	Plot9	Root	P23Plate2	Plate2_C2	high	Pot51	53950	10.8958129706863	-0.443805653234225	0.646694245384116	0.398706922981586	-0.133461137147659	-0.163768789105682	0.262143136903565
Plate2	C4	c	4	R50	high-2	phf1	Plot6	Root	P30Plate2	Plate2_C4	high	Pot50	57269	10.9555147440865	-0.849351322952221	0.840706595018936	0.387029071466546	-0.373539345815348	-1.31489318071845	0.642766877490036
Plate2	D10	d	10	R45	high-3	phr1/phl1	Plot9	Root	P18Plate2	Plate2_D10	high	Pot45	52228	10.8633740285279	1.15439837593163	0.0899032080808359	0.0636244967389401	0.0721683270440389	0.573072647280601	-0.319503162000946
Plate2	D2	d	2	R27	medium-3	phr1/phl1	Plot8	Root	P25Plate2	Plate2_D2	medium	Pot27	54601	10.9078074765836	0.402099765305477	-0.237601253458219	-0.391606222565695	-1.63842454738983	0.0952680690077259	0.283146387789459
Plate2	D8	d	8	R46	high-4	phr1/phl1	Plot12	Root	P58Plate2	Plate2_D8	high	Pot46	38986	10.5709578863061	1.24754518169177	-0.225924738723612	-0.0197480440094592	-0.332712421760481	-0.86258577542817	-0.542437748209124
Plate2	E12	e	12	R55	low+Pi-1	Col-0	Plot1	Root	P28Plate2	Plate2_E12	low+Pi	Pot55	50023	10.8202381786427	-0.611098418125675	0.276858774946784	-1.56735517697208	-1.15450478770439	0.123504897772203	-0.477903623770088
Plate2	E7	e	7	R57	low+Pi-3	Col-0	Plot7	Root	P67Plate2	Plate2_E7	low+Pi	Pot57	43316	10.6762773607483	-0.59522849776498	-0.242641935656608	-1.36873144031384	0.345315328967387	-0.252047438200539	0.779512603117791
Plate2	F10	f	10	R64	low+Pi-4	phr1/phl1	Plot10	Root	P19Plate2	Plate2_F10	low+Pi	Pot64	24640	10.1121264176475	1.81723903318014	1.03173355497865	-1.02125440721225	0.701580586548721	0.0248738250909258	-0.60326519303782
Plate2	F11	f	11	R7	low-1	phr1/phl1	Plot1	Root	P48Plate2	Plate2_F11	low	Pot7	52551	10.8695394056198	0.703370329690144	-0.844490593461526	0.221429645967507	-1.1194420952147	-0.59415060566049	-0.0413768432377918
Plate2	F7	f	7	R58	low+Pi-4	Col-0	Plot10	Root	P46Plate2	Plate2_F7	low+Pi	Pot58	45149	10.7177234102056	-0.136222183713416	0.713698525905412	-1.71702006855885	-0.0954822736775203	-0.198263106970736	-0.856156917935093
Plate2	G12	g	12	R66	low+Pi-6	phr1/phl1	Plot16	Root	P45Plate2	Plate2_G12	low+Pi	Pot66	53634	10.8899384743159	0.717846792450875	0.44099706032824	-1.1206379570754	-0.292849193242458	-0.267734123766704	0.846335617295428
Plate2	G3	g	3	R5	low-5	Col-0	Plot13	Root	P1Plate2	Plate2_G3	low	Pot5	40363	10.6056688027259	-0.378236306887855	-1.38480850973625	-0.352029713928916	1.06212451362305	-0.388329440639051	-0.830501183820212
Plate2	H1	h	1	R32	medium-2	phf1	Plot5	Root	P35Plate2	Plate2_H1	medium	Pot32	51567	10.8506372119963	-0.443587477241827	1.4641806211217	1.01678601349298	1.1863703272057	-1.73072523521631	0.291210272701083
Plate2	H5	h	5	R72	low+Pi-6	phf1	Plot16	Root	P10Plate2	Plate2_H5	low+Pi	Pot72	46257	10.7419680828395	-0.232242944024855	1.60909451709684	-0.437178338995525	0.0397012234294218	-0.0864613112141836	-0.327555240797046
Plate2	H6	h	6	R65	low+Pi-5	phr1/phl1	Plot13	Root	P91Plate2	Plate2_H6	low+Pi	Pot65	49385	10.8074020133422	0.581482010257998	0.715785171992485	-1.59420456958501	-0.656527751666737	-0.612586313072191	0.626832267853339
Plate3	A2	a	2	R15	low-3	phf1	Plot7	Root	P16Plate3	Plate3_A2	low	Pot15	57696	10.962943126003	-0.19468549492004	0.324205820465128	1.21984507023125	0.0791865420125146	0.43642493894036	0.429189466742566
Plate3	A3	a	3	R21	medium-3	Col-0	Plot8	Root	P87Plate3	Plate3_A3	medium	Pot21	55106	10.9170138821346	-0.696603274093828	-0.553592516722213	-0.553912900082806	-0.506373449928684	0.696455128541759	-0.330465545714944
Plate3	C1	c	1	R67	low+Pi-1	phf1	Plot1	Root	P38Plate3	Plate3_C1	low+Pi	Pot67	36423	10.5029557222121	-0.107157745473045	2.13679666231582	-0.5630338226829	1.41753085126574	0.934264282840533	0.642971390205473
Plate3	E2	e	2	R43	high-1	phr1/phl1	Plot3	Root	P69Plate3	Plate3_E2	high	Pot43	9036	9.10897187758789	1.72974899493147	-0.309129388909132	0.136130900322001	0.52232499624801	-0.000835034204619851	-1.47427584930267
Plate3	E3	e	3	R3	low-3	Col-0	Plot7	Root	P59Plate3	Plate3_E3	low	Pot3	37922	10.5432866975941	-0.549112987225746	-0.885275980220127	-0.119918801823096	0.131980312368389	-0.1461705744987	0.408450901622303
Plate3	F1	f	1	R60	low+Pi-6	Col-0	Plot16	Root	P6Plate3	Plate3_F1	low+Pi	Pot60	50307	10.8258995114152	-0.244291402624308	0.352199094338773	-1.33428991017443	0.191676043402651	-0.0867495499303195	-0.36196633105015
Plate3	G2	g	2	R52	high-4	phf1	Plot12	Root	P33Plate3	Plate3_G2	high	Pot52	23082	10.0468083719804	-0.0802192685232361	0.780200887358609	1.00856660803401	0.298162817582986	1.54315557537983	-0.697253276798735
Plate3	G4	g	4	R48	high-6	phr1/phl1	Plot18	Root	P11Plate3	Plate3_G4	high	Pot48	48044	10.7798725366744	0.820673915747084	0.048433145925462	-0.0373423049743742	-0.624874957240147	-0.415578406895653	0.217773790334002
Plate3	H2	h	2	R12	low-6	phr1/phl1	Plot16	Root	P77Plate3	Plate3_H2	low	Pot12	55563	10.9252727910909	0.156251283138577	-0.726945720372251	1.08222754572732	-0.727672034504008	-0.276260964603637	0.408861980063187
