# Supplementary material for: The effects of soil phosphorus content on plant microbiota are driven by the plant phosphate starvation response
Source: PLoS Biol. 2019 Nov 13;17(11):e3000534. doi: 10.1371/journal.pbio.3000534 (PMC6876890; doi:10.1371/journal.pbio.3000534)
Supplement: S1 Data — (ZIP) [file pbio.3000534.s023.zip › data_figures/data_S4E.csv]

Plate	Well	row	column	Sample	Soil	Genotype	Plot	Fraction	OTU_Header	DADA2_Header	Phosphate	Pot	Depth	LDepth	CAP1	CAP2	CAP3	MDS1	MDS2	MDS3
Plate1	A3	a	3	S66	low+Pi-6	phr1/phl1	Plot16	Soil	P87Plate1	Plate1_A3	low+Pi	Pot66	49896	10.817696118206	-0.0728543684925444	1.05001685426842	-0.148842710776958	-0.339437472964882	0.476287411611778	0.129274631425764
Plate1	A6	a	6	S59	low+Pi-5	Col-0	Plot13	Soil	P9Plate1	Plate1_A6	low+Pi	Pot59	33716	10.4257277811174	-0.00429886977058468	-0.52896553713651	-1.23729435869706	0.106330352768075	0.638657456912196	1.34448892439228
Plate1	B7	b	7	S62	low+Pi-2	phr1/phl1	Plot4	Soil	P92Plate1	Plate1_B7	low+Pi	Pot62	56592	10.9436229114453	-0.888093537030012	1.65471274704008	-0.261881683743362	2.75126416087943	-0.0136330667537379	0.0174162954446927
Plate1	C1	c	1	S62	low+Pi-2	phr1/phl1	Plot4	Soil	P38Plate1	Plate1_C1	low+Pi	Pot62	70801	11.1676284038758	0.471899347679071	0.310705211583634	-0.0961792246711077	-1.73111847355709	-1.06229613347027	1.30844751041922
Plate1	D1	d	1	S19	medium-1	Col-0	Plot2	Soil	P61Plate1	Plate1_D1	medium	Pot19	61825	11.0320630923896	-0.100440866070961	-0.60043894063276	-1.46021087000899	0.118210246883104	0.10602617735151	0.182163335319887
Plate1	E1	e	1	S48	high-6	phr1/phl1	Plot18	Soil	P3Plate1	Plate1_E1	high	Pot48	49332	10.8063282366859	-0.0168458518047758	0.557541298489333	-0.146141028945828	-0.242147663809383	-0.893584475028002	0.508479652859743
Plate1	G9	g	9	S27	medium-3	phr1/phl1	Plot8	Soil	P20Plate1	Plate1_G9	medium	Pot27	60996	11.0185635672349	2.76488047285418e-16	-4.48615715946052e-16	1.0612747753257e-16	-7.39192821360998e-16	-1.81218332671585e-16	5.12326068522536e-17
Plate1	H5	h	5	S41	high-5	Col-0	Plot15	Soil	P10Plate1	Plate1_H5	high	Pot41	58547	10.9775851294552	1.66249260407918e-17	5.17535211031882e-17	-5.13995952735914e-17	-2.22332059615976e-16	-1.23974359714733e-16	3.53287810146093e-17
Plate2	B6	b	6	S24	medium-6	Col-0	Plot17	Soil	P5Plate2	Plate2_B6	medium	Pot24	20533	9.9297886269555	-0.066970882009655	0.444534136313522	-1.53963933261862	-0.22454059965118	-0.744683634263706	-1.52665225971216
Plate2	B9	b	9	S35	medium-5	phf1	Plot14	Soil	P7Plate2	Plate2_B9	medium	Pot35	34391	10.445550181224	-6.51912381263188e-17	3.08440369298575e-16	-3.15034753135584e-16	5.41295999415306e-16	-1.16666366432557e-16	8.87521470854857e-17
Plate2	C3	c	3	S28	medium-4	phr1/phl1	Plot11	Soil	P32Plate2	Plate2_C3	medium	Pot28	37366	10.5285164790198	-2.13178754313083e-16	-2.02182152302547e-16	-9.69209306297057e-17	7.36493467205681e-17	-2.99431299021691e-17	-2.19156491355003e-16
Plate2	D3	d	3	S52	high-4	phf1	Plot12	Soil	P85Plate2	Plate2_D3	high	Pot52	61428	11.0256210362456	1.87409745261874e-17	9.80574003156212e-18	-1.22121383463796e-16	-2.39622120219242e-16	-1.7640570304939e-16	1.01116370098348e-16
Plate2	E1	e	1	S48	high-6	phr1/phl1	Plot18	Soil	P3Plate2	Plate2_E1	high	Pot48	37212	10.5243865688884	-0.0869874657737073	0.819638901877049	-0.0140281374080748	-0.214019950896886	2.23790989790394	-0.436965830437252
Plate2	E3	e	3	S68	low+Pi-2	phf1	Plot4	Soil	P59Plate2	Plate2_E3	low+Pi	Pot68	30756	10.3338403761521	0.416194189350941	-1.96541795862371	0.35806090841447	-1.02014568732233	1.07592920022401	-1.32586380586391
Plate2	E4	e	4	S69	low+Pi-3	phf1	Plot7	Soil	P56Plate2	Plate2_E4	low+Pi	Pot69	55625	10.9263880194685	2.46109953171091	0.27029646725	-0.143425589145625	-6.5952393069782e-16	-2.80498871261338e-16	-2.53638200765691e-16
Plate2	E6	e	6	S25	medium-1	phr1/phl1	Plot2	Soil	P63Plate2	Plate2_E6	medium	Pot25	46679	10.7510496637203	0.100440866070962	0.60043894063276	1.46021087000899	-0.118210246883108	-0.10602617735151	-0.182163335319887
Plate2	F3	f	3	S36	medium-6	phf1	Plot17	Soil	P64Plate2	Plate2_F3	medium	Pot36	33079	10.4066539189346	0.0669708820096547	-0.444534136313522	1.53963933261862	0.22454059965118	0.744683634263706	1.52665225971216
Plate2	G4	g	4	S72	low+Pi-6	phf1	Plot16	Soil	P11Plate2	Plate2_G4	low+Pi	Pot72	41217	10.6266060715921	0.0728543684925442	-1.05001685426842	0.148842710776958	0.339437472964882	-0.476287411611778	-0.129274631425764
Plate2	G6	g	6	S65	low+Pi-5	phr1/phl1	Plot13	Soil	P52Plate2	Plate2_G6	low+Pi	Pot65	22532	10.0226918000146	0.00429886977058448	0.52896553713651	1.23729435869706	-0.106330352768076	-0.638657456912197	-1.34448892439228
Plate3	B4	b	4	S3	low-3	Col-0	Plot7	Soil	P17Plate3	Plate3_B4	low	Pot3	3117	8.04462627976734	-2.46109953171091	-0.27029646725	0.143425589145625	2.68635619740055e-16	1.40419422638314e-16	5.40530315911251e-16
Plate3	D3	d	3	S54	high-6	phf1	Plot18	Soil	P85Plate3	Plate3_D3	high	Pot54	46895	10.755666338943	0.103833317578483	-1.37718020036638	0.160169166353903	0.456167614706269	-1.34432542287594	-0.0715138224224907
