# Supplementary material for: The effects of soil phosphorus content on plant microbiota are driven by the plant phosphate starvation response
Source: PLoS Biol. 2019 Nov 13;17(11):e3000534. doi: 10.1371/journal.pbio.3000534 (PMC6876890; doi:10.1371/journal.pbio.3000534)
Supplement: S1 Data — (ZIP) [file pbio.3000534.s023.zip › data_figures/data_S4C.csv]

Plate	Well	row	column	Sample	Soil	Genotype	Plot	Fraction	OTU_Header	DADA2_Header	Phosphate	Pot	Depth	LDepth	CAP1	CAP2	CAP3	MDS1	MDS2	MDS3
Plate1	A7	a	7	L38	high-2	Col-0	Plot6	Shoot	P84Plate1	Plate1_A7	high	Pot38	61723	11.0304119119063	-0.350795521331829	0.411247062890714	0.913504090799028	-0.48196319364821	0.340214869335049	-1.21966497070975
Plate1	B5	b	5	L14	low-2	phf1	Plot4	Shoot	P40Plate1	Plate1_B5	low	Pot14	50063	10.8210374912764	-0.30442943128462	1.06078553035616	-0.656549977046274	0.175864352440134	-0.642602846032728	0.443951991928443
Plate1	D12	d	12	L53	high-5	phf1	Plot15	Shoot	P73Plate1	Plate1_D12	high	Pot53	56034	10.9337139283378	-0.679581011083905	-0.407781582884672	-1.39418518404385	-0.731299365114077	0.720135812522051	1.1146918644041
Plate1	D8	d	8	L32	medium-2	phf1	Plot5	Shoot	P58Plate1	Plate1_D8	medium	Pot32	55660	10.9270170350799	-0.148338839348285	-0.541318606626211	-1.46122916459591	-0.968288581046197	-1.00223178518432	-0.407053521103779
Plate1	E12	e	12	L50	high-2	phf1	Plot6	Shoot	P28Plate1	Plate1_E12	high	Pot50	44160	10.695574680951	-0.346059083046419	-0.204879708594595	-0.685128259663284	0.334556548846666	-0.167161454931229	0.220369949109069
Plate1	E2	e	2	L39	high-3	Col-0	Plot9	Shoot	P69Plate1	Plate1_E2	high	Pot39	50009	10.8199582682122	-1.09781981114343	0.985557482442014	1.75609346075122	1.49897276655377	-0.00134399133766014	0.638472670768932
Plate1	E5	e	5	L51	high-3	phf1	Plot9	Shoot	P93Plate1	Plate1_E5	high	Pot51	41531	10.634195415314	-0.457138348134288	-1.13429598221142	-1.48919593482477	-1.43938492996264	0.22179843535216	0.490829942914007
Plate1	E8	e	8	L44	high-2	phr1/phl1	Plot6	Shoot	P54Plate1	Plate1_E8	high	Pot44	19159	9.86052785809599	0.696854604378247	-0.206367354296119	-0.228375831135744	0.147406644801542	-0.173053414403817	0.999295021600683
Plate1	F10	f	10	L49	high-1	phf1	Plot3	Shoot	P19Plate1	Plate1_F10	high	Pot49	55169	10.9181564803092	-0.679744913452268	-0.470130308995192	-1.28874777142073	-0.805045329926287	-0.903786782395722	0.288446636241712
Plate1	F11	f	11	L12	low-6	phr1/phl1	Plot16	Shoot	P48Plate1	Plate1_F11	low	Pot12	51902	10.857112604057	1.68575359001374	1.51661229369765	-0.186026125017722	0.540624924598887	0.0421592444665133	0.422312993284945
Plate1	F8	f	8	L54	high-6	phf1	Plot18	Shoot	P50Plate1	Plate1_F8	high	Pot54	53765	10.8923779768246	-0.535270789367175	0.2114182767785	-0.49720945644858	0.515797801889486	-0.822380192907832	0.149359910962298
Plate1	F9	f	9	L30	medium-6	phr1/phl1	Plot17	Shoot	P0Plate1	Plate1_F9	medium	Pot30	65447	11.0889959337711	0.376664397060351	-0.462020915093415	-0.485409602308329	-0.849623851340562	0.0795979602693809	1.83563388921419
Plate1	G10	g	10	L66	low+Pi-6	phr1/phl1	Plot16	Shoot	P62Plate1	Plate1_G10	low+Pi	Pot66	74787	11.2223993520667	0.735874767323472	-1.22808037196509	0.0473773540816279	0.0773959957711185	-0.76295869945615	0.912223888153647
Plate1	G2	g	2	L5	low-5	Col-0	Plot13	Shoot	P33Plate1	Plate1_G2	low	Pot5	28599	10.2611270311617	-0.519922301894941	0.797836396304715	0.803411138836626	-0.868800201688705	-0.438714436970122	0.121813990472911
Plate1	G4	g	4	L40	high-4	Col-0	Plot12	Shoot	P11Plate1	Plate1_G4	high	Pot40	67614	11.1215703411804	-0.198495148583951	-0.220223527264231	-0.196817320242052	-1.10784107664461	2.35420485370891	-0.851346482294939
Plate1	H2	h	2	L21	medium-3	Col-0	Plot8	Shoot	P77Plate1	Plate1_H2	medium	Pot21	64196	11.069696182441	-0.908105412563714	0.130043690094701	0.751973113082737	-0.0115294210368649	-0.621214039753886	1.32422957373289
Plate1	H4	h	4	L46	high-4	phr1/phl1	Plot12	Shoot	P88Plate1	Plate1_H4	high	Pot46	65854	11.095195449442	1.15436212493319	-0.587866572354761	0.162668322785954	-0.582825475638171	-1.80299621955461	-0.522737759415595
Plate1	H8	h	8	L37	high-1	Col-0	Plot3	Shoot	P2Plate1	Plate1_H8	high	Pot37	66729	11.1083949200218	-0.510394633327961	-0.0243953921016644	0.895478135949572	-0.397266911173443	-0.0533173550496081	-0.239386252371789
Plate1	H9	h	9	L65	low+Pi-5	phr1/phl1	Plot13	Shoot	P13Plate1	Plate1_H9	low+Pi	Pot65	67031	11.1129104779338	1.16367509326492	-1.6363981755255	0.23933541702249	-0.0161122129821655	0.339083563310949	-0.403986590782313
Plate2	A2	a	2	L45	high-3	phr1/phl1	Plot9	Shoot	P16Plate2	Plate2_A2	high	Pot45	46972	10.757306958485	1.55495815927772	0.148738499769411	-0.266897525926449	-0.0595878365911301	-0.220454444014499	-1.12930261368294
Plate2	A3	a	3	L36	medium-6	phf1	Plot17	Shoot	P87Plate2	Plate2_A3	medium	Pot36	52011	10.859210513654	-0.930615175335318	-0.209054338233762	-0.598934724755058	-0.0151424627650186	-0.729211152805012	0.215722087468251
Plate2	A5	a	5	L64	low+Pi-4	phr1/phl1	Plot10	Shoot	P42Plate2	Plate2_A5	low+Pi	Pot64	38391	10.5555783361057	1.34942475376173	-1.14071758480607	-0.060856432554112	0.538737336929055	0.329186827723973	-0.600426371111779
Plate2	A6	a	6	L58	low+Pi-4	Col-0	Plot10	Shoot	P9Plate2	Plate2_A6	low+Pi	Pot58	41668	10.6374887271043	-0.744976403124762	-1.94618637307725	-0.050252222899066	-1.79834876391938	0.398264554257181	1.20146025177228
Plate2	A9	a	9	L27	medium-3	phr1/phl1	Plot8	Shoot	P65Plate2	Plate2_A9	medium	Pot27	46974	10.757349536136	1.33256516005648	-0.253441947641428	0.115529064544436	-0.000304366506553509	0.212238367867486	-0.851418428074098
Plate2	B10	b	10	L71	low+Pi-5	phf1	Plot13	Shoot	P49Plate2	Plate2_B10	low+Pi	Pot71	29821	10.302968122297	-0.611768215266033	-0.276374173998591	-1.24581494135684	1.01614446998171	0.642498486862766	-0.00962378006059216
Plate2	B3	b	3	L20	medium-2	Col-0	Plot5	Shoot	P8Plate2	Plate2_B3	medium	Pot20	37135	10.5223152001034	0.148338839348285	0.54131860662621	1.46122916459591	0.968288581046197	1.00223178518431	0.407053521103779
Plate2	B4	b	4	L35	medium-5	phf1	Plot14	Shoot	P17Plate2	Plate2_B4	medium	Pot35	38207	10.5507740238805	-0.239000985025905	0.51521516749342	-0.796425706541499	0.687704408074837	-0.0888422730439166	-0.905625206896128
Plate2	C12	c	12	L34	medium-4	phf1	Plot11	Shoot	P14Plate2	Plate2_C12	medium	Pot34	45363	10.7224520737808	-0.30050184615124	0.919676468315655	-0.500349374674721	1.46900262873206	-0.40248908155423	-1.08702861597261
Plate2	C6	c	6	L10	low-4	phr1/phl1	Plot10	Shoot	P41Plate2	Plate2_C6	low	Pot10	50736	10.8343909967781	1.43286941699504	0.233795878410987	-0.382405450608479	-0.616200242113453	-0.499698057263778	-0.630302452685755
Plate2	C7	c	7	L69	low+Pi-3	phf1	Plot7	Shoot	P27Plate2	Plate2_C7	low+Pi	Pot69	39716	10.5895094081535	-0.57205843238984	-1.69230326333467	-0.915985935325665	-0.56724938275309	-1.46561847972419	0.879532709343539
Plate2	C8	c	8	L60	low+Pi-6	Col-0	Plot16	Shoot	P57Plate2	Plate2_C8	low+Pi	Pot60	52892	10.8760073776767	-0.641224743060736	-1.12635882973965	1.45670905012447	0.272656107598409	-1.47677707969362	-0.853761890953471
Plate2	C9	c	9	L52	high-4	phf1	Plot12	Shoot	P39Plate2	Plate2_C9	high	Pot52	47233	10.7628480798227	-0.955866976349238	0.808090099618993	0.0341489974560985	1.69066655228279	-0.551208634154299	1.37408424171053
Plate2	D1	d	1	L7	low-1	phr1/phl1	Plot1	Shoot	P61Plate2	Plate2_D1	low	Pot7	52101	10.8609394214152	1.51854240490514	0.115378066835766	0.00481114898259776	-0.956214358596722	-0.956381396668079	-0.434600077651417
Plate2	D4	d	4	L3	low-3	Col-0	Plot7	Shoot	P12Plate2	Plate2_D4	low	Pot3	44307	10.6988979570944	-0.0865389038759874	0.831569384257476	0.434317442004795	-0.741847722641327	1.04491200648214	-0.619223011094882
Plate2	D5	d	5	L4	low-4	Col-0	Plot10	Shoot	P66Plate2	Plate2_D5	low	Pot4	25400	10.1425044530066	-0.861857918766246	1.51565823359827	1.20948114967111	0.96488566271863	-0.355374038761307	-0.15669615513701
Plate2	D6	d	6	L31	medium-1	phf1	Plot2	Shoot	P78Plate2	Plate2_D6	medium	Pot31	33262	10.4121708832301	-0.524994404338659	-1.01754452735553	-1.65481879193737	-1.63050013033488	0.325994408141885	-0.848929002147715
Plate2	D9	d	9	L16	low-4	phf1	Plot10	Shoot	P44Plate2	Plate2_D9	low	Pot16	32635	10.3931406110693	-1.17545984886576	1.33744984587407	-0.71596704360945	0.910926006385149	0.127620714043931	0.185964727162266
Plate2	E10	e	10	L11	low-5	phr1/phl1	Plot13	Shoot	P34Plate2	Plate2_E10	low	Pot11	44448	10.7020752455541	1.03987347737056	1.40797853104808	-0.103056914722864	0.436064252991336	0.433158988867478	0.432928334934239
Plate2	E11	e	11	L48	high-6	phr1/phl1	Plot18	Shoot	P71Plate2	Plate2_E11	high	Pot48	49134	10.8023065384982	1.15402310396474	-0.714860169380596	-0.583950662858704	-0.854935149692959	1.1443858556221	-0.0210948651647199
Plate2	E8	e	8	L9	low-3	phr1/phl1	Plot7	Shoot	P54Plate2	Plate2_E8	low	Pot9	42134	10.6486102946864	1.72382053606419	1.18129664548869	0.439606493497614	0.508763101110369	0.450752256311157	-0.135300074404555
Plate2	F1	f	1	L57	low+Pi-3	Col-0	Plot7	Shoot	P6Plate2	Plate2_F1	low+Pi	Pot57	44635	10.7062735836135	-0.552499950409129	-0.889908412022823	1.02403077357044	0.876874680391819	0.597178183546134	-0.11950961534554
Plate2	F4	f	4	L6	low-6	Col-0	Plot16	Shoot	P80Plate2	Plate2_F4	low	Pot6	58536	10.9773972285639	-0.639756044091967	0.626909512614851	0.620978014159718	-0.483300288096347	0.0147294908193745	-0.787537257127276
Plate2	F6	f	6	L43	high-1	phr1/phl1	Plot3	Shoot	P24Plate2	Plate2_F6	high	Pot43	48095	10.7809335005867	1.19013954678023	0.494525701096857	0.393269635471157	1.20231224109973	0.95710413744533	-0.0490603838699232
Plate2	G1	g	1	L33	medium-3	phf1	Plot8	Shoot	P81Plate2	Plate2_G1	medium	Pot33	41461	10.6325085053323	-0.424459747492769	0.123398257546727	-0.867502177627173	0.0118337875434182	0.4089756718864	-0.472811145658793
Plate2	G10	g	10	L25	medium-1	phr1/phl1	Plot2	Shoot	P62Plate2	Plate2_G10	medium	Pot25	49303	10.8057402101064	0.497914287930095	0.680144406231824	0.712659853297425	1.13013793245962	-0.394185347617265	1.2780289233599
Plate2	G2	g	2	L8	low-2	phr1/phl1	Plot4	Shoot	P33Plate2	Plate2_G2	low	Pot8	20953	9.95003711318911	1.5598400591986	0.276095325169948	-0.251245117112905	-0.734821109203189	-1.4018085650622	-1.32149953224348
Plate2	G7	g	7	L30	medium-6	phr1/phl1	Plot17	Shoot	P79Plate2	Plate2_G7	medium	Pot30	34775	10.4566540167916	1.57925997588425	0.370069895047542	0.469059170295296	0.970147159813393	0.445630219164848	-1.61680518387546
Plate2	G8	g	8	L41	high-5	Col-0	Plot15	Shoot	P95Plate2	Plate2_G8	high	Pot41	28178	10.2462968106132	-0.323222850393277	0.34875227228325	1.44003959526627	0.576083623464107	-0.998387979982786	-1.544686353515
Plate2	H3	h	3	L13	low-1	phf1	Plot1	Shoot	P26Plate2	Plate2_H3	low	Pot13	62536	11.0434976699002	-0.0959751492299332	1.4641049282851	-1.52984791957652	0.652374417423743	1.13264371013809	-0.90952698231679
Plate2	H4	h	4	L23	medium-5	Col-0	Plot14	Shoot	P88Plate2	Plate2_H4	medium	Pot23	56466	10.9413939660868	-0.522380013410494	0.280980829216373	0.951033471265357	0.0813542050917813	-0.608776439817544	-0.311832572523836
Plate3	A5	a	5	L59	low+Pi-5	Col-0	Plot13	Shoot	P42Plate3	Plate3_A5	low+Pi	Pot59	23414	10.0610894130396	-0.313205341256149	-1.73646767338255	1.00160807991059	-0.698259945430277	-1.00300165281467	0.0684497806045893
Plate3	A6	a	6	L18	low-6	phf1	Plot16	Shoot	P9Plate3	Plate3_A6	low	Pot18	35737	10.4839418456268	-0.743784941036812	1.23051452909157	-1.34194645938819	-0.550716924368306	1.63594110398677	0.996418772766898
Plate3	B1	b	1	L24	medium-6	Col-0	Plot17	Shoot	P75Plate3	Plate3_B1	medium	Pot24	62619	11.044824025414	-1.02530919760929	0.301005358279634	0.615285156768091	-0.105380845707813	0.203982973370784	-0.434550792806973
Plate3	C2	c	2	L2	low-2	Col-0	Plot4	Shoot	P23Plate3	Plate3_C2	low	Pot2	36183	10.4963446742514	-0.578290316940365	0.9068893775979	0.446566458207511	-0.224071165592239	-0.430595228509553	0.928089682006813
Plate3	C4	c	4	L29	medium-5	phr1/phl1	Plot14	Shoot	P30Plate3	Plate3_C4	medium	Pot29	47220	10.7625728106395	0.7613809984364	-0.796195996709794	-0.154607764723857	-0.769058613166619	0.69761871286146	1.21745777941996
Plate3	D1	d	1	L1	low-1	Col-0	Plot1	Shoot	P61Plate3	Plate3_D1	low	Pot1	42793	10.664129816792	-0.506937040246625	1.54829784453706	1.71416065593396	0.932046333611715	0.443505970023965	1.67828679377204
Plate3	D2	d	2	L17	low-5	phf1	Plot13	Shoot	P25Plate3	Plate3_D2	low	Pot17	37512	10.5324161607694	-0.75865271221835	1.44342509555385	-0.695482779689999	0.130963637128098	0.0269750507435943	-0.209581735168836
Plate3	E1	e	1	L72	low+Pi-6	phf1	Plot16	Shoot	P3Plate3	Plate3_E1	low+Pi	Pot72	45712	10.7301161244706	-0.396862629147694	-1.01959713369935	-0.597091833959904	0.143340184496238	0.546905939877112	-0.689656506124742
Plate3	E4	e	4	L56	low+Pi-2	Col-0	Plot4	Shoot	P56Plate3	Plate3_E4	low+Pi	Pot56	35659	10.4817568483991	-0.644226381267528	-0.673562609893319	1.76549260220147	1.49638470104218	0.356596823831975	0.554292799428843
Plate3	F2	f	2	L67	low+Pi-1	phf1	Plot1	Shoot	P94Plate3	Plate3_F2	low+Pi	Pot67	32079	10.3759568894248	-0.615472952200297	-1.60103167212919	-1.026623251096	-0.241650234159184	-0.505142499978551	-0.20920138894195
Plate3	F4	f	4	L68	low+Pi-2	phf1	Plot4	Shoot	P80Plate3	Plate3_F4	low+Pi	Pot68	44504	10.7033343517551	-0.0328939297060916	-1.57020762323069	-1.3042639662498	-0.713356778686888	2.11840981577251	-0.604834941120628
Plate3	F6	f	6	L47	high-5	phr1/phl1	Plot15	Shoot	P24Plate3	Plate3_F6	high	Pot47	36146	10.4953215713956	1.00280386147718	0.0590293106014197	-0.0458544112224221	0.15521574164997	0.278252167460734	0.429994489110903
Plate3	G1	g	1	L15	low-3	phf1	Plot7	Shoot	P81Plate3	Plate3_G1	low	Pot15	32118	10.3771718996214	-0.512723249389231	0.569345645611323	-0.981968773747187	-0.0765406761077706	-0.627223966615239	-0.00550000849856265
Plate3	G3	g	3	L28	medium-4	phr1/phl1	Plot11	Shoot	P1Plate3	Plate3_G3	medium	Pot28	42259	10.6515726278517	0.849366177187026	-0.0470783213126084	-0.046608484829225	-0.267122115393492	0.802367842668984	0.188659013883561
Plate3	G5	g	5	L42	high-6	Col-0	Plot18	Shoot	P53Plate3	Plate3_G5	high	Pot42	42163	10.6492983381789	-0.618752314597567	0.503441892602096	1.08116011930728	0.339137347803473	-0.322005662714269	-0.128265045797578
Plate3	H3	h	3	L22	medium-4	Col-0	Plot11	Shoot	P26Plate3	Plate3_H3	medium	Pot22	40798	10.6163883395829	-0.548864331035784	-0.872598147003046	0.546957859503946	-1.20188051333857	-0.399878761114754	0.898369602089044
Plate3	H4	h	4	L55	low+Pi-1	Col-0	Plot1	Shoot	P88Plate3	Plate3_H4	low+Pi	Pot55	37855	10.5415183505374	-0.300157263228286	-1.52674916752874	0.837499365755969	-0.386556158279552	-0.114625783515424	-0.124958344861881
Plate3	H5	h	5	L19	medium-1	Col-0	Plot2	Shoot	P10Plate3	Plate3_H5	medium	Pot19	46080	10.7381342953698	0.0270801164085648	0.337400121123705	0.942158938639948	0.500362197875258	0.0681909394753811	-0.429099921212185
