# Supplementary material for: The effects of soil phosphorus content on plant microbiota are driven by the plant phosphate starvation response
Source: PLoS Biol. 2019 Nov 13;17(11):e3000534. doi: 10.1371/journal.pbio.3000534 (PMC6876890; doi:10.1371/journal.pbio.3000534)
Supplement: S1 Data — (ZIP) [file pbio.3000534.s023.zip › data_figures/data_S3ABC.csv]

Soil	Root	Shoot
0.721	0.747	0.78
0.907	0.961666666666667	0.925
0.708666666666667	0.799333333333333	0.797666666666667
0.732666666666667	0.801666666666667	0.862
0.914333333333333	0.982666666666667	0.941
0.883	0.923333333333333	0.857
0.489333333333333	0.632666666666667	0.680666666666667
0.944	0.971666666666667	0.922333333333333
0.558666666666667	0.692666666666667	0.661
0.547333333333333	0.691333333333333	0.538
0.651	0.709666666666667	0.724333333333333
1	0.968	0.885666666666667
0.922	0.962666666666667	0.940666666666667
0.843666666666667	0.896333333333333	0.831
0.444333333333333	0.671333333333333	0.572666666666667
0.477666666666667	0.644333333333333	0.767666666666667
0.852	0.975666666666667	0.876666666666667
0.738	0.867333333333333	0.756
0.629	0.738	0.786666666666667
0.887666666666667	0.915333333333333	0.894
0.534333333333333	0.675	0.69
0.543333333333333	0.658	0.738666666666667
0.439666666666667	0.692333333333333	0.767
1	0.916666666666667	0.849666666666667
0.853333333333333	0.916666666666667	0.894666666666667
0.841333333333333	0.881	0.899333333333333
0.800333333333333	0.727666666666667	0.787333333333333
0.457	0.927333333333333	0.551333333333333
0.585333333333333	0.684666666666667	0.781666666666667
0.915333333333333	0.948666666666667	0.936
0.566333333333333	0.580666666666667	0.684666666666667
0.892	0.920666666666667	0.889
0.872	0.905	0.937
0.850333333333333	0.871666666666667	0.928
0.998666666666667	0.592	0.766666666666667
0.55	0.622666666666667	0.655666666666667
0.485666666666667	0.626666666666667	0.797
0.831	0.957333333333333	0.913333333333333
0.734666666666667	0.836666666666667	0.839333333333333
0.629666666666667	0.76	0.793333333333333
0.876666666666667	0.886666666666667	0.900333333333333
0.514333333333333	0.625333333333333	0.685333333333333
0.543666666666667	0.602666666666667	0.733333333333333
0.472	0.625666666666667	0.735
1	0.910666666666667	0.882
0.840666666666667	0.892333333333333	0.889
0.801666666666667	0.977	0.812
0.708666666666667	0.781666666666667	0.846333333333333
0.682	0.796666666666667	0.812333333333333
0.858333333333333	0.784666666666667	0.846
0.590333333333333	0.723333333333333	0.82
0.58	0.673	0.875
0.52	0.704666666666667	0.847333333333333
0.999333333333333	0.83	0.771333333333333
0.820333333333333	0.826	0.813333333333333
0.577333333333333	0.926	0.828666666666667
0.919	0.989333333333333	0.946333333333333
0.473	0.919333333333333	0.744
0.884333333333333	0.978	0.920333333333333
0.884	0.987	0.952
0.849333333333333	0.975333333333333	0.956333333333333
0.999666666666667	0.937333333333333	0.777
0.534666666666667	0.901	0.593666666666667
0.866666666666667	0.918666666666667	0.792333333333333
0.615666666666667	0.632	0.826
0.820333333333333	0.901666666666667	0.739333333333333
0.826666666666667	0.887666666666667	0.714333333333333
0.776666666666667	0.858666666666667	0.812333333333333
1	0.759	0.700666666666667
0.553	0.749	0.852666666666667
0.945	0.959	0.927333333333333
0.478666666666667	0.608666666666667	0.727
0.500666666666667	0.570333333333333	0.680666666666667
0.569	0.619333333333333	0.762333333333333
1	0.948333333333333	0.823
0.921333333333333	0.953333333333333	0.934333333333333
0.918	0.943666666666667	0.884
0.917666666666667	0.921	0.922666666666667
0.891	0.891	0.933
1	0.556333333333333	0.745333333333333
0.512333333333333	0.650666666666667	0.746666666666667
0.425333333333333	0.535333333333333	0.584666666666667
0.458333333333333	0.574333333333333	0.695666666666667
0.999666666666667	0.951	0.783
0.893666666666667	0.947	0.887
0.474666666666667	0.578333333333333	0.73
1	0.931333333333333	0.836666666666667
0.887	0.92	0.938333333333333
1	0.892666666666667	0.852333333333333
0.865333333333333	0.923	0.936666666666667
0.987666666666667	0.650666666666667	0.763666666666667
