# Supplementary material for: The effects of soil phosphorus content on plant microbiota are driven by the plant phosphate starvation response
Source: PLoS Biol. 2019 Nov 13;17(11):e3000534. doi: 10.1371/journal.pbio.3000534 (PMC6876890; doi:10.1371/journal.pbio.3000534)
Supplement: S1 Data — (ZIP) [file pbio.3000534.s023.zip › data_figures/data_Fig2C_census.csv]

Taxon	Fraction	Abundance	Sample
Acidobacteria	Soil	699.238095238095	Soil
Actinobacteria	Soil	422.285714285714	Soil
Bacteroidetes	Soil	112.333333333333	Soil
Chloroflexi	Soil	331.285714285714	Soil
Cyanobacteria	Soil	22.2380952380952	Soil
Firmicutes	Soil	25.3809523809524	Soil
Gemmatimonadetes	Soil	255.238095238095	Soil
Patescibacteria	Soil	9.14285714285714	Soil
Proteobacteria	Soil	853.238095238095	Soil
Verrucomicrobia	Soil	53.7142857142857	Soil
Other	Soil	215.904761904762	Soil
Acidobacteria	Root	108.671428571429	Root
Actinobacteria	Root	720.285714285714	Root
Bacteroidetes	Root	457.742857142857	Root
Chloroflexi	Root	207.357142857143	Root
Cyanobacteria	Root	83.4571428571429	Root
Firmicutes	Root	8.8	Root
Gemmatimonadetes	Root	29.8714285714286	Root
Patescibacteria	Root	19.5714285714286	Root
Proteobacteria	Root	1272.32857142857	Root
Verrucomicrobia	Root	44.2142857142857	Root
Other	Root	47.7	Root
Acidobacteria	Shoot	88.4558823529412	Shoot
Actinobacteria	Shoot	535.279411764706	Shoot
Bacteroidetes	Shoot	244.382352941176	Shoot
Chloroflexi	Shoot	67.25	Shoot
Cyanobacteria	Shoot	486.397058823529	Shoot
Firmicutes	Shoot	25.1029411764706	Shoot
Gemmatimonadetes	Shoot	28.1029411764706	Shoot
Patescibacteria	Shoot	69.0441176470588	Shoot
Proteobacteria	Shoot	1400.04411764706	Shoot
Verrucomicrobia	Shoot	33.1911764705882	Shoot
Other	Shoot	22.75	Shoot
