# Supplementary material for: The effects of soil phosphorus content on plant microbiota are driven by the plant phosphate starvation response
Source: PLoS Biol. 2019 Nov 13;17(11):e3000534. doi: 10.1371/journal.pbio.3000534 (PMC6876890; doi:10.1371/journal.pbio.3000534)
Supplement: S1 Data — (ZIP) [file pbio.3000534.s023.zip › data_figures/data_S2E.csv]

Taxon	Fraction	Genotype	Phosphate	Abundance	Sample
Acidobacteria	Soil	Col-0	low	24	Soil_Col-0_low
Actinobacteria	Soil	Col-0	low	1830	Soil_Col-0_low
Bacteroidetes	Soil	Col-0	low	541	Soil_Col-0_low
Chloroflexi	Soil	Col-0	low	0	Soil_Col-0_low
Cyanobacteria	Soil	Col-0	low	0	Soil_Col-0_low
Firmicutes	Soil	Col-0	low	0	Soil_Col-0_low
Gemmatimonadetes	Soil	Col-0	low	0	Soil_Col-0_low
Patescibacteria	Soil	Col-0	low	0	Soil_Col-0_low
Proteobacteria	Soil	Col-0	low	605	Soil_Col-0_low
Verrucomicrobia	Soil	Col-0	low	0	Soil_Col-0_low
Other	Soil	Col-0	low	0	Soil_Col-0_low
Acidobacteria	Root	Col-0	low	93.8333333333333	Root_Col-0_low
Actinobacteria	Root	Col-0	low	857.833333333333	Root_Col-0_low
Bacteroidetes	Root	Col-0	low	422.166666666667	Root_Col-0_low
Chloroflexi	Root	Col-0	low	244	Root_Col-0_low
Cyanobacteria	Root	Col-0	low	171.166666666667	Root_Col-0_low
Firmicutes	Root	Col-0	low	9.5	Root_Col-0_low
Gemmatimonadetes	Root	Col-0	low	25	Root_Col-0_low
Patescibacteria	Root	Col-0	low	9	Root_Col-0_low
Proteobacteria	Root	Col-0	low	1109.33333333333	Root_Col-0_low
Verrucomicrobia	Root	Col-0	low	23.5	Root_Col-0_low
Other	Root	Col-0	low	34.6666666666667	Root_Col-0_low
Acidobacteria	Shoot	Col-0	low	87	Shoot_Col-0_low
Actinobacteria	Shoot	Col-0	low	600.166666666667	Shoot_Col-0_low
Bacteroidetes	Shoot	Col-0	low	168.833333333333	Shoot_Col-0_low
Chloroflexi	Shoot	Col-0	low	73.1666666666667	Shoot_Col-0_low
Cyanobacteria	Shoot	Col-0	low	457	Shoot_Col-0_low
Firmicutes	Shoot	Col-0	low	14.5	Shoot_Col-0_low
Gemmatimonadetes	Shoot	Col-0	low	32	Shoot_Col-0_low
Patescibacteria	Shoot	Col-0	low	72.6666666666667	Shoot_Col-0_low
Proteobacteria	Shoot	Col-0	low	1444.66666666667	Shoot_Col-0_low
Verrucomicrobia	Shoot	Col-0	low	29.8333333333333	Shoot_Col-0_low
Other	Shoot	Col-0	low	20.1666666666667	Shoot_Col-0_low
Acidobacteria	Root	phf1	low	49.5	Root_phf1_low
Actinobacteria	Root	phf1	low	939.333333333333	Root_phf1_low
Bacteroidetes	Root	phf1	low	493	Root_phf1_low
Chloroflexi	Root	phf1	low	219.833333333333	Root_phf1_low
Cyanobacteria	Root	phf1	low	23.1666666666667	Root_phf1_low
Firmicutes	Root	phf1	low	3	Root_phf1_low
Gemmatimonadetes	Root	phf1	low	16.6666666666667	Root_phf1_low
Patescibacteria	Root	phf1	low	4.33333333333333	Root_phf1_low
Proteobacteria	Root	phf1	low	1190.83333333333	Root_phf1_low
Verrucomicrobia	Root	phf1	low	31.3333333333333	Root_phf1_low
Other	Root	phf1	low	29	Root_phf1_low
Acidobacteria	Shoot	phf1	low	96.3333333333333	Shoot_phf1_low
Actinobacteria	Shoot	phf1	low	632.333333333333	Shoot_phf1_low
Bacteroidetes	Shoot	phf1	low	163	Shoot_phf1_low
Chloroflexi	Shoot	phf1	low	97.6666666666667	Shoot_phf1_low
Cyanobacteria	Shoot	phf1	low	405.666666666667	Shoot_phf1_low
Firmicutes	Shoot	phf1	low	22.3333333333333	Shoot_phf1_low
Gemmatimonadetes	Shoot	phf1	low	32.5	Shoot_phf1_low
Patescibacteria	Shoot	phf1	low	81	Shoot_phf1_low
Proteobacteria	Shoot	phf1	low	1408.5	Shoot_phf1_low
Verrucomicrobia	Shoot	phf1	low	36	Shoot_phf1_low
Other	Shoot	phf1	low	24.6666666666667	Shoot_phf1_low
Acidobacteria	Root	phr1/phl1	low	72.2857142857143	Root_phr1/phl1_low
Actinobacteria	Root	phr1/phl1	low	636.142857142857	Root_phr1/phl1_low
Bacteroidetes	Root	phr1/phl1	low	461	Root_phr1/phl1_low
Chloroflexi	Root	phr1/phl1	low	208.142857142857	Root_phr1/phl1_low
Cyanobacteria	Root	phr1/phl1	low	97.2857142857143	Root_phr1/phl1_low
Firmicutes	Root	phr1/phl1	low	4.57142857142857	Root_phr1/phl1_low
Gemmatimonadetes	Root	phr1/phl1	low	17.8571428571429	Root_phr1/phl1_low
Patescibacteria	Root	phr1/phl1	low	40.1428571428571	Root_phr1/phl1_low
Proteobacteria	Root	phr1/phl1	low	1371.85714285714	Root_phr1/phl1_low
Verrucomicrobia	Root	phr1/phl1	low	52.4285714285714	Root_phr1/phl1_low
Other	Root	phr1/phl1	low	38.2857142857143	Root_phr1/phl1_low
Acidobacteria	Shoot	phr1/phl1	low	25.3333333333333	Shoot_phr1/phl1_low
Actinobacteria	Shoot	phr1/phl1	low	678.666666666667	Shoot_phr1/phl1_low
Bacteroidetes	Shoot	phr1/phl1	low	464.5	Shoot_phr1/phl1_low
Chloroflexi	Shoot	phr1/phl1	low	29.5	Shoot_phr1/phl1_low
Cyanobacteria	Shoot	phr1/phl1	low	180.833333333333	Shoot_phr1/phl1_low
Firmicutes	Shoot	phr1/phl1	low	43.6666666666667	Shoot_phr1/phl1_low
Gemmatimonadetes	Shoot	phr1/phl1	low	3.5	Shoot_phr1/phl1_low
Patescibacteria	Shoot	phr1/phl1	low	75.8333333333333	Shoot_phr1/phl1_low
Proteobacteria	Shoot	phr1/phl1	low	1473.33333333333	Shoot_phr1/phl1_low
Verrucomicrobia	Shoot	phr1/phl1	low	16	Shoot_phr1/phl1_low
Other	Shoot	phr1/phl1	low	8.83333333333333	Shoot_phr1/phl1_low
Acidobacteria	Soil	Col-0	medium	775.5	Soil_Col-0_medium
Actinobacteria	Soil	Col-0	medium	338.5	Soil_Col-0_medium
Bacteroidetes	Soil	Col-0	medium	94	Soil_Col-0_medium
Chloroflexi	Soil	Col-0	medium	306	Soil_Col-0_medium
Cyanobacteria	Soil	Col-0	medium	12.5	Soil_Col-0_medium
Firmicutes	Soil	Col-0	medium	43.5	Soil_Col-0_medium
Gemmatimonadetes	Soil	Col-0	medium	270	Soil_Col-0_medium
Patescibacteria	Soil	Col-0	medium	10.5	Soil_Col-0_medium
Proteobacteria	Soil	Col-0	medium	845.5	Soil_Col-0_medium
Verrucomicrobia	Soil	Col-0	medium	66	Soil_Col-0_medium
Other	Soil	Col-0	medium	238	Soil_Col-0_medium
Acidobacteria	Root	Col-0	medium	143.5	Root_Col-0_medium
Actinobacteria	Root	Col-0	medium	856	Root_Col-0_medium
Bacteroidetes	Root	Col-0	medium	430.333333333333	Root_Col-0_medium
Chloroflexi	Root	Col-0	medium	166.5	Root_Col-0_medium
Cyanobacteria	Root	Col-0	medium	52	Root_Col-0_medium
Firmicutes	Root	Col-0	medium	6	Root_Col-0_medium
Gemmatimonadetes	Root	Col-0	medium	41.5	Root_Col-0_medium
Patescibacteria	Root	Col-0	medium	14.5	Root_Col-0_medium
Proteobacteria	Root	Col-0	medium	1199.33333333333	Root_Col-0_medium
Verrucomicrobia	Root	Col-0	medium	37	Root_Col-0_medium
Other	Root	Col-0	medium	53.3333333333333	Root_Col-0_medium
Acidobacteria	Shoot	Col-0	medium	88.1666666666667	Shoot_Col-0_medium
Actinobacteria	Shoot	Col-0	medium	728.166666666667	Shoot_Col-0_medium
Bacteroidetes	Shoot	Col-0	medium	166.5	Shoot_Col-0_medium
Chloroflexi	Shoot	Col-0	medium	91.1666666666667	Shoot_Col-0_medium
Cyanobacteria	Shoot	Col-0	medium	433.5	Shoot_Col-0_medium
Firmicutes	Shoot	Col-0	medium	14	Shoot_Col-0_medium
Gemmatimonadetes	Shoot	Col-0	medium	32.5	Shoot_Col-0_medium
Patescibacteria	Shoot	Col-0	medium	118.166666666667	Shoot_Col-0_medium
Proteobacteria	Shoot	Col-0	medium	1261.33333333333	Shoot_Col-0_medium
Verrucomicrobia	Shoot	Col-0	medium	39.5	Shoot_Col-0_medium
Other	Shoot	Col-0	medium	27	Shoot_Col-0_medium
Acidobacteria	Soil	phf1	medium	716.5	Soil_phf1_medium
Actinobacteria	Soil	phf1	medium	309	Soil_phf1_medium
Bacteroidetes	Soil	phf1	medium	129.5	Soil_phf1_medium
Chloroflexi	Soil	phf1	medium	417	Soil_phf1_medium
Cyanobacteria	Soil	phf1	medium	6.5	Soil_phf1_medium
Firmicutes	Soil	phf1	medium	27	Soil_phf1_medium
Gemmatimonadetes	Soil	phf1	medium	267.5	Soil_phf1_medium
Patescibacteria	Soil	phf1	medium	9.5	Soil_phf1_medium
Proteobacteria	Soil	phf1	medium	802.5	Soil_phf1_medium
Verrucomicrobia	Soil	phf1	medium	54	Soil_phf1_medium
Other	Soil	phf1	medium	261	Soil_phf1_medium
Acidobacteria	Root	phf1	medium	111.833333333333	Root_phf1_medium
Actinobacteria	Root	phf1	medium	525	Root_phf1_medium
Bacteroidetes	Root	phf1	medium	503.833333333333	Root_phf1_medium
Chloroflexi	Root	phf1	medium	219.666666666667	Root_phf1_medium
Cyanobacteria	Root	phf1	medium	35.1666666666667	Root_phf1_medium
Firmicutes	Root	phf1	medium	5.83333333333333	Root_phf1_medium
Gemmatimonadetes	Root	phf1	medium	20.5	Root_phf1_medium
Patescibacteria	Root	phf1	medium	21.5	Root_phf1_medium
Proteobacteria	Root	phf1	medium	1433.5	Root_phf1_medium
Verrucomicrobia	Root	phf1	medium	56.6666666666667	Root_phf1_medium
Other	Root	phf1	medium	66.5	Root_phf1_medium
Acidobacteria	Shoot	phf1	medium	90.1666666666667	Shoot_phf1_medium
Actinobacteria	Shoot	phf1	medium	396.166666666667	Shoot_phf1_medium
Bacteroidetes	Shoot	phf1	medium	275.833333333333	Shoot_phf1_medium
Chloroflexi	Shoot	phf1	medium	72.6666666666667	Shoot_phf1_medium
Cyanobacteria	Shoot	phf1	medium	584.833333333333	Shoot_phf1_medium
Firmicutes	Shoot	phf1	medium	12.5	Shoot_phf1_medium
Gemmatimonadetes	Shoot	phf1	medium	26.3333333333333	Shoot_phf1_medium
Patescibacteria	Shoot	phf1	medium	70	Shoot_phf1_medium
Proteobacteria	Shoot	phf1	medium	1405.66666666667	Shoot_phf1_medium
Verrucomicrobia	Shoot	phf1	medium	42.8333333333333	Shoot_phf1_medium
Other	Shoot	phf1	medium	23	Shoot_phf1_medium
Acidobacteria	Soil	phr1/phl1	medium	778	Soil_phr1/phl1_medium
Actinobacteria	Soil	phr1/phl1	medium	358	Soil_phr1/phl1_medium
Bacteroidetes	Soil	phr1/phl1	medium	46.6666666666667	Soil_phr1/phl1_medium
Chloroflexi	Soil	phr1/phl1	medium	417.333333333333	Soil_phr1/phl1_medium
Cyanobacteria	Soil	phr1/phl1	medium	1.66666666666667	Soil_phr1/phl1_medium
Firmicutes	Soil	phr1/phl1	medium	20.3333333333333	Soil_phr1/phl1_medium
Gemmatimonadetes	Soil	phr1/phl1	medium	274.333333333333	Soil_phr1/phl1_medium
Patescibacteria	Soil	phr1/phl1	medium	13.6666666666667	Soil_phr1/phl1_medium
Proteobacteria	Soil	phr1/phl1	medium	817	Soil_phr1/phl1_medium
Verrucomicrobia	Soil	phr1/phl1	medium	57.3333333333333	Soil_phr1/phl1_medium
Other	Soil	phr1/phl1	medium	215.666666666667	Soil_phr1/phl1_medium
Acidobacteria	Root	phr1/phl1	medium	336.285714285714	Root_phr1/phl1_medium
Actinobacteria	Root	phr1/phl1	medium	636.714285714286	Root_phr1/phl1_medium
Bacteroidetes	Root	phr1/phl1	medium	237.714285714286	Root_phr1/phl1_medium
Chloroflexi	Root	phr1/phl1	medium	170.142857142857	Root_phr1/phl1_medium
Cyanobacteria	Root	phr1/phl1	medium	69.1428571428571	Root_phr1/phl1_medium
Firmicutes	Root	phr1/phl1	medium	17.4285714285714	Root_phr1/phl1_medium
Gemmatimonadetes	Root	phr1/phl1	medium	108.571428571429	Root_phr1/phl1_medium
Patescibacteria	Root	phr1/phl1	medium	26.4285714285714	Root_phr1/phl1_medium
Proteobacteria	Root	phr1/phl1	medium	1229.85714285714	Root_phr1/phl1_medium
Verrucomicrobia	Root	phr1/phl1	medium	60.2857142857143	Root_phr1/phl1_medium
Other	Root	phr1/phl1	medium	107.428571428571	Root_phr1/phl1_medium
Acidobacteria	Shoot	phr1/phl1	medium	28.6666666666667	Shoot_phr1/phl1_medium
Actinobacteria	Shoot	phr1/phl1	medium	580.5	Shoot_phr1/phl1_medium
Bacteroidetes	Shoot	phr1/phl1	medium	270.666666666667	Shoot_phr1/phl1_medium
Chloroflexi	Shoot	phr1/phl1	medium	36.5	Shoot_phr1/phl1_medium
Cyanobacteria	Shoot	phr1/phl1	medium	637.666666666667	Shoot_phr1/phl1_medium
Firmicutes	Shoot	phr1/phl1	medium	29.5	Shoot_phr1/phl1_medium
Gemmatimonadetes	Shoot	phr1/phl1	medium	9.66666666666667	Shoot_phr1/phl1_medium
Patescibacteria	Shoot	phr1/phl1	medium	46.3333333333333	Shoot_phr1/phl1_medium
Proteobacteria	Shoot	phr1/phl1	medium	1332	Shoot_phr1/phl1_medium
Verrucomicrobia	Shoot	phr1/phl1	medium	21.6666666666667	Shoot_phr1/phl1_medium
Other	Shoot	phr1/phl1	medium	6.83333333333333	Shoot_phr1/phl1_medium
Acidobacteria	Soil	Col-0	high	632	Soil_Col-0_high
Actinobacteria	Soil	Col-0	high	306	Soil_Col-0_high
Bacteroidetes	Soil	Col-0	high	76	Soil_Col-0_high
Chloroflexi	Soil	Col-0	high	391	Soil_Col-0_high
Cyanobacteria	Soil	Col-0	high	7	Soil_Col-0_high
Firmicutes	Soil	Col-0	high	7	Soil_Col-0_high
Gemmatimonadetes	Soil	Col-0	high	330	Soil_Col-0_high
Patescibacteria	Soil	Col-0	high	7	Soil_Col-0_high
Proteobacteria	Soil	Col-0	high	920	Soil_Col-0_high
Verrucomicrobia	Soil	Col-0	high	44	Soil_Col-0_high
Other	Soil	Col-0	high	280	Soil_Col-0_high
Acidobacteria	Root	Col-0	high	61.1666666666667	Root_Col-0_high
Actinobacteria	Root	Col-0	high	746	Root_Col-0_high
Bacteroidetes	Root	Col-0	high	541.833333333333	Root_Col-0_high
Chloroflexi	Root	Col-0	high	311	Root_Col-0_high
Cyanobacteria	Root	Col-0	high	54.5	Root_Col-0_high
Firmicutes	Root	Col-0	high	9.16666666666667	Root_Col-0_high
Gemmatimonadetes	Root	Col-0	high	13.8333333333333	Root_Col-0_high
Patescibacteria	Root	Col-0	high	30	Root_Col-0_high
Proteobacteria	Root	Col-0	high	1179.66666666667	Root_Col-0_high
Verrucomicrobia	Root	Col-0	high	31.1666666666667	Root_Col-0_high
Other	Root	Col-0	high	21.6666666666667	Root_Col-0_high
Acidobacteria	Shoot	Col-0	high	166	Shoot_Col-0_high
Actinobacteria	Shoot	Col-0	high	568.333333333333	Shoot_Col-0_high
Bacteroidetes	Shoot	Col-0	high	218.333333333333	Shoot_Col-0_high
Chloroflexi	Shoot	Col-0	high	84.1666666666667	Shoot_Col-0_high
Cyanobacteria	Shoot	Col-0	high	500	Shoot_Col-0_high
Firmicutes	Shoot	Col-0	high	17.6666666666667	Shoot_Col-0_high
Gemmatimonadetes	Shoot	Col-0	high	46.8333333333333	Shoot_Col-0_high
Patescibacteria	Shoot	Col-0	high	116.666666666667	Shoot_Col-0_high
Proteobacteria	Shoot	Col-0	high	1214.5	Shoot_Col-0_high
Verrucomicrobia	Shoot	Col-0	high	29.6666666666667	Shoot_Col-0_high
Other	Shoot	Col-0	high	37.8333333333333	Shoot_Col-0_high
Acidobacteria	Soil	phf1	high	763	Soil_phf1_high
Actinobacteria	Soil	phf1	high	301	Soil_phf1_high
Bacteroidetes	Soil	phf1	high	93	Soil_phf1_high
Chloroflexi	Soil	phf1	high	269	Soil_phf1_high
Cyanobacteria	Soil	phf1	high	5	Soil_phf1_high
Firmicutes	Soil	phf1	high	34.5	Soil_phf1_high
Gemmatimonadetes	Soil	phf1	high	287	Soil_phf1_high
Patescibacteria	Soil	phf1	high	12.5	Soil_phf1_high
Proteobacteria	Soil	phf1	high	961.5	Soil_phf1_high
Verrucomicrobia	Soil	phf1	high	76.5	Soil_phf1_high
Other	Soil	phf1	high	197	Soil_phf1_high
Acidobacteria	Root	phf1	high	57.5	Root_phf1_high
Actinobacteria	Root	phf1	high	817	Root_phf1_high
Bacteroidetes	Root	phf1	high	467.833333333333	Root_phf1_high
Chloroflexi	Root	phf1	high	256.833333333333	Root_phf1_high
Cyanobacteria	Root	phf1	high	66.5	Root_phf1_high
Firmicutes	Root	phf1	high	3.16666666666667	Root_phf1_high
Gemmatimonadetes	Root	phf1	high	18.5	Root_phf1_high
Patescibacteria	Root	phf1	high	14	Root_phf1_high
Proteobacteria	Root	phf1	high	1236.5	Root_phf1_high
Verrucomicrobia	Root	phf1	high	30.1666666666667	Root_phf1_high
Other	Root	phf1	high	32	Root_phf1_high
Acidobacteria	Shoot	phf1	high	137.666666666667	Shoot_phf1_high
Actinobacteria	Shoot	phf1	high	470.5	Shoot_phf1_high
Bacteroidetes	Shoot	phf1	high	174.666666666667	Shoot_phf1_high
Chloroflexi	Shoot	phf1	high	66.3333333333333	Shoot_phf1_high
Cyanobacteria	Shoot	phf1	high	488.666666666667	Shoot_phf1_high
Firmicutes	Shoot	phf1	high	15.6666666666667	Shoot_phf1_high
Gemmatimonadetes	Shoot	phf1	high	44.6666666666667	Shoot_phf1_high
Patescibacteria	Shoot	phf1	high	51.8333333333333	Shoot_phf1_high
Proteobacteria	Shoot	phf1	high	1472.83333333333	Shoot_phf1_high
Verrucomicrobia	Shoot	phf1	high	41.8333333333333	Shoot_phf1_high
Other	Shoot	phf1	high	35.3333333333333	Shoot_phf1_high
Acidobacteria	Soil	phr1/phl1	high	720	Soil_phr1/phl1_high
Actinobacteria	Soil	phr1/phl1	high	326.5	Soil_phr1/phl1_high
Bacteroidetes	Soil	phr1/phl1	high	83	Soil_phr1/phl1_high
Chloroflexi	Soil	phr1/phl1	high	380	Soil_phr1/phl1_high
Cyanobacteria	Soil	phr1/phl1	high	1.5	Soil_phr1/phl1_high
Firmicutes	Soil	phr1/phl1	high	24.5	Soil_phr1/phl1_high
Gemmatimonadetes	Soil	phr1/phl1	high	275.5	Soil_phr1/phl1_high
Patescibacteria	Soil	phr1/phl1	high	6.5	Soil_phr1/phl1_high
Proteobacteria	Soil	phr1/phl1	high	864.5	Soil_phr1/phl1_high
Verrucomicrobia	Soil	phr1/phl1	high	69	Soil_phr1/phl1_high
Other	Soil	phr1/phl1	high	249	Soil_phr1/phl1_high
Acidobacteria	Root	phr1/phl1	high	145.333333333333	Root_phr1/phl1_high
Actinobacteria	Root	phr1/phl1	high	745.166666666667	Root_phr1/phl1_high
Bacteroidetes	Root	phr1/phl1	high	426	Root_phr1/phl1_high
Chloroflexi	Root	phr1/phl1	high	140.833333333333	Root_phr1/phl1_high
Cyanobacteria	Root	phr1/phl1	high	96.5	Root_phr1/phl1_high
Firmicutes	Root	phr1/phl1	high	19	Root_phr1/phl1_high
Gemmatimonadetes	Root	phr1/phl1	high	39.8333333333333	Root_phr1/phl1_high
Patescibacteria	Root	phr1/phl1	high	16.3333333333333	Root_phr1/phl1_high
Proteobacteria	Root	phr1/phl1	high	1257.5	Root_phr1/phl1_high
Verrucomicrobia	Root	phr1/phl1	high	44.1666666666667	Root_phr1/phl1_high
Other	Root	phr1/phl1	high	69.3333333333333	Root_phr1/phl1_high
Acidobacteria	Shoot	phr1/phl1	high	131.5	Shoot_phr1/phl1_high
Actinobacteria	Shoot	phr1/phl1	high	467.333333333333	Shoot_phr1/phl1_high
Bacteroidetes	Shoot	phr1/phl1	high	262.666666666667	Shoot_phr1/phl1_high
Chloroflexi	Shoot	phr1/phl1	high	62.6666666666667	Shoot_phr1/phl1_high
Cyanobacteria	Shoot	phr1/phl1	high	321.333333333333	Shoot_phr1/phl1_high
Firmicutes	Shoot	phr1/phl1	high	51.5	Shoot_phr1/phl1_high
Gemmatimonadetes	Shoot	phr1/phl1	high	41	Shoot_phr1/phl1_high
Patescibacteria	Shoot	phr1/phl1	high	42	Shoot_phr1/phl1_high
Proteobacteria	Shoot	phr1/phl1	high	1567.83333333333	Shoot_phr1/phl1_high
Verrucomicrobia	Shoot	phr1/phl1	high	23.6666666666667	Shoot_phr1/phl1_high
Other	Shoot	phr1/phl1	high	28.5	Shoot_phr1/phl1_high
Acidobacteria	Soil	Col-0	low+Pi	832	Soil_Col-0_low+Pi
Actinobacteria	Soil	Col-0	low+Pi	299	Soil_Col-0_low+Pi
Bacteroidetes	Soil	Col-0	low+Pi	73	Soil_Col-0_low+Pi
Chloroflexi	Soil	Col-0	low+Pi	423	Soil_Col-0_low+Pi
Cyanobacteria	Soil	Col-0	low+Pi	1	Soil_Col-0_low+Pi
Firmicutes	Soil	Col-0	low+Pi	21	Soil_Col-0_low+Pi
Gemmatimonadetes	Soil	Col-0	low+Pi	307	Soil_Col-0_low+Pi
Patescibacteria	Soil	Col-0	low+Pi	2	Soil_Col-0_low+Pi
Proteobacteria	Soil	Col-0	low+Pi	806	Soil_Col-0_low+Pi
Verrucomicrobia	Soil	Col-0	low+Pi	18	Soil_Col-0_low+Pi
Other	Soil	Col-0	low+Pi	218	Soil_Col-0_low+Pi
Acidobacteria	Root	Col-0	low+Pi	49.6	Root_Col-0_low+Pi
Actinobacteria	Root	Col-0	low+Pi	576.8	Root_Col-0_low+Pi
Bacteroidetes	Root	Col-0	low+Pi	579.2	Root_Col-0_low+Pi
Chloroflexi	Root	Col-0	low+Pi	230.6	Root_Col-0_low+Pi
Cyanobacteria	Root	Col-0	low+Pi	143.6	Root_Col-0_low+Pi
Firmicutes	Root	Col-0	low+Pi	5.2	Root_Col-0_low+Pi
Gemmatimonadetes	Root	Col-0	low+Pi	8.6	Root_Col-0_low+Pi
Patescibacteria	Root	Col-0	low+Pi	9.4	Root_Col-0_low+Pi
Proteobacteria	Root	Col-0	low+Pi	1325.2	Root_Col-0_low+Pi
Verrucomicrobia	Root	Col-0	low+Pi	48.6	Root_Col-0_low+Pi
Other	Root	Col-0	low+Pi	23.2	Root_Col-0_low+Pi
Acidobacteria	Shoot	Col-0	low+Pi	70.1666666666667	Shoot_Col-0_low+Pi
Actinobacteria	Shoot	Col-0	low+Pi	422.166666666667	Shoot_Col-0_low+Pi
Bacteroidetes	Shoot	Col-0	low+Pi	276.5	Shoot_Col-0_low+Pi
Chloroflexi	Shoot	Col-0	low+Pi	87.1666666666667	Shoot_Col-0_low+Pi
Cyanobacteria	Shoot	Col-0	low+Pi	592.166666666667	Shoot_Col-0_low+Pi
Firmicutes	Shoot	Col-0	low+Pi	11	Shoot_Col-0_low+Pi
Gemmatimonadetes	Shoot	Col-0	low+Pi	26.1666666666667	Shoot_Col-0_low+Pi
Patescibacteria	Shoot	Col-0	low+Pi	51.3333333333333	Shoot_Col-0_low+Pi
Proteobacteria	Shoot	Col-0	low+Pi	1391.33333333333	Shoot_Col-0_low+Pi
Verrucomicrobia	Shoot	Col-0	low+Pi	48.5	Shoot_Col-0_low+Pi
Other	Shoot	Col-0	low+Pi	23.5	Shoot_Col-0_low+Pi
Acidobacteria	Soil	phf1	low+Pi	826.666666666667	Soil_phf1_low+Pi
Actinobacteria	Soil	phf1	low+Pi	234.333333333333	Soil_phf1_low+Pi
Bacteroidetes	Soil	phf1	low+Pi	79.3333333333333	Soil_phf1_low+Pi
Chloroflexi	Soil	phf1	low+Pi	351	Soil_phf1_low+Pi
Cyanobacteria	Soil	phf1	low+Pi	8.66666666666667	Soil_phf1_low+Pi
Firmicutes	Soil	phf1	low+Pi	29.6666666666667	Soil_phf1_low+Pi
Gemmatimonadetes	Soil	phf1	low+Pi	264.666666666667	Soil_phf1_low+Pi
Patescibacteria	Soil	phf1	low+Pi	11.3333333333333	Soil_phf1_low+Pi
Proteobacteria	Soil	phf1	low+Pi	872.333333333333	Soil_phf1_low+Pi
Verrucomicrobia	Soil	phf1	low+Pi	80.3333333333333	Soil_phf1_low+Pi
Other	Soil	phf1	low+Pi	241.666666666667	Soil_phf1_low+Pi
Acidobacteria	Root	phf1	low+Pi	49	Root_phf1_low+Pi
Actinobacteria	Root	phf1	low+Pi	723.2	Root_phf1_low+Pi
Bacteroidetes	Root	phf1	low+Pi	560.8	Root_phf1_low+Pi
Chloroflexi	Root	phf1	low+Pi	183.8	Root_phf1_low+Pi
Cyanobacteria	Root	phf1	low+Pi	60.2	Root_phf1_low+Pi
Firmicutes	Root	phf1	low+Pi	4	Root_phf1_low+Pi
Gemmatimonadetes	Root	phf1	low+Pi	3.2	Root_phf1_low+Pi
Patescibacteria	Root	phf1	low+Pi	16.4	Root_phf1_low+Pi
Proteobacteria	Root	phf1	low+Pi	1308	Root_phf1_low+Pi
Verrucomicrobia	Root	phf1	low+Pi	55.2	Root_phf1_low+Pi
Other	Root	phf1	low+Pi	36.2	Root_phf1_low+Pi
Acidobacteria	Shoot	phf1	low+Pi	56.4	Shoot_phf1_low+Pi
Actinobacteria	Shoot	phf1	low+Pi	406.6	Shoot_phf1_low+Pi
Bacteroidetes	Shoot	phf1	low+Pi	184.8	Shoot_phf1_low+Pi
Chloroflexi	Shoot	phf1	low+Pi	54.4	Shoot_phf1_low+Pi
Cyanobacteria	Shoot	phf1	low+Pi	780.2	Shoot_phf1_low+Pi
Firmicutes	Shoot	phf1	low+Pi	28.6	Shoot_phf1_low+Pi
Gemmatimonadetes	Shoot	phf1	low+Pi	14.4	Shoot_phf1_low+Pi
Patescibacteria	Shoot	phf1	low+Pi	39	Shoot_phf1_low+Pi
Proteobacteria	Shoot	phf1	low+Pi	1369.6	Shoot_phf1_low+Pi
Verrucomicrobia	Shoot	phf1	low+Pi	48	Shoot_phf1_low+Pi
Other	Shoot	phf1	low+Pi	18	Shoot_phf1_low+Pi
Acidobacteria	Soil	phr1/phl1	low+Pi	608	Soil_phr1/phl1_low+Pi
Actinobacteria	Soil	phr1/phl1	low+Pi	526.5	Soil_phr1/phl1_low+Pi
Bacteroidetes	Soil	phr1/phl1	low+Pi	123	Soil_phr1/phl1_low+Pi
Chloroflexi	Soil	phr1/phl1	low+Pi	273.5	Soil_phr1/phl1_low+Pi
Cyanobacteria	Soil	phr1/phl1	low+Pi	94.25	Soil_phr1/phl1_low+Pi
Firmicutes	Soil	phr1/phl1	low+Pi	24	Soil_phr1/phl1_low+Pi
Gemmatimonadetes	Soil	phr1/phl1	low+Pi	226.5	Soil_phr1/phl1_low+Pi
Patescibacteria	Soil	phr1/phl1	low+Pi	7.5	Soil_phr1/phl1_low+Pi
Proteobacteria	Soil	phr1/phl1	low+Pi	892.75	Soil_phr1/phl1_low+Pi
Verrucomicrobia	Soil	phr1/phl1	low+Pi	30.5	Soil_phr1/phl1_low+Pi
Other	Soil	phr1/phl1	low+Pi	193.5	Soil_phr1/phl1_low+Pi
Acidobacteria	Root	phr1/phl1	low+Pi	69.5	Root_phr1/phl1_low+Pi
Actinobacteria	Root	phr1/phl1	low+Pi	523	Root_phr1/phl1_low+Pi
Bacteroidetes	Root	phr1/phl1	low+Pi	435.25	Root_phr1/phl1_low+Pi
Chloroflexi	Root	phr1/phl1	low+Pi	110.75	Root_phr1/phl1_low+Pi
Cyanobacteria	Root	phr1/phl1	low+Pi	166	Root_phr1/phl1_low+Pi
Firmicutes	Root	phr1/phl1	low+Pi	20.5	Root_phr1/phl1_low+Pi
Gemmatimonadetes	Root	phr1/phl1	low+Pi	23	Root_phr1/phl1_low+Pi
Patescibacteria	Root	phr1/phl1	low+Pi	29.25	Root_phr1/phl1_low+Pi
Proteobacteria	Root	phr1/phl1	low+Pi	1511.25	Root_phr1/phl1_low+Pi
Verrucomicrobia	Root	phr1/phl1	low+Pi	65.75	Root_phr1/phl1_low+Pi
Other	Root	phr1/phl1	low+Pi	45.75	Root_phr1/phl1_low+Pi
Acidobacteria	Shoot	phr1/phl1	low+Pi	69	Shoot_phr1/phl1_low+Pi
Actinobacteria	Shoot	phr1/phl1	low+Pi	366.666666666667	Shoot_phr1/phl1_low+Pi
Bacteroidetes	Shoot	phr1/phl1	low+Pi	348.333333333333	Shoot_phr1/phl1_low+Pi
Chloroflexi	Shoot	phr1/phl1	low+Pi	31.6666666666667	Shoot_phr1/phl1_low+Pi
Cyanobacteria	Shoot	phr1/phl1	low+Pi	521.333333333333	Shoot_phr1/phl1_low+Pi
Firmicutes	Shoot	phr1/phl1	low+Pi	56.6666666666667	Shoot_phr1/phl1_low+Pi
Gemmatimonadetes	Shoot	phr1/phl1	low+Pi	22.6666666666667	Shoot_phr1/phl1_low+Pi
Patescibacteria	Shoot	phr1/phl1	low+Pi	48.3333333333333	Shoot_phr1/phl1_low+Pi
Proteobacteria	Shoot	phr1/phl1	low+Pi	1507.66666666667	Shoot_phr1/phl1_low+Pi
Verrucomicrobia	Shoot	phr1/phl1	low+Pi	13.3333333333333	Shoot_phr1/phl1_low+Pi
Other	Shoot	phr1/phl1	low+Pi	14.3333333333333	Shoot_phr1/phl1_low+Pi
