# Supplementary material for: The effects of soil phosphorus content on plant microbiota are driven by the plant phosphate starvation response
Source: PLoS Biol. 2019 Nov 13;17(11):e3000534. doi: 10.1371/journal.pbio.3000534 (PMC6876890; doi:10.1371/journal.pbio.3000534)
Supplement: S1 Data — (ZIP) [file pbio.3000534.s023.zip › data_figures/data_Fig2C_enrichment.csv]

Phylum	Freq	Perc	Type	Facet	Mode
Acidobacteria	11	0.0142487046632124	Enriched_RootvsSoil	RootvsSoil	Enriched
Actinobacteria	75	0.0971502590673575	Enriched_RootvsSoil	RootvsSoil	Enriched
Bacteroidetes	155	0.200777202072539	Enriched_RootvsSoil	RootvsSoil	Enriched
Chloroflexi	46	0.0595854922279793	Enriched_RootvsSoil	RootvsSoil	Enriched
Cyanobacteria	18	0.0233160621761658	Enriched_RootvsSoil	RootvsSoil	Enriched
Firmicutes	2	0.00259067357512953	Enriched_RootvsSoil	RootvsSoil	Enriched
Gemmatimonadetes	0	0	Enriched_RootvsSoil	RootvsSoil	Enriched
Patescibacteria	4	0.00518134715025907	Enriched_RootvsSoil	RootvsSoil	Enriched
Proteobacteria	418	0.541450777202073	Enriched_RootvsSoil	RootvsSoil	Enriched
Verrucomicrobia	21	0.0272020725388601	Enriched_RootvsSoil	RootvsSoil	Enriched
Other	22	0.0284974093264249	Enriched_RootvsSoil	RootvsSoil	Enriched
Acidobacteria	120	0.247422680412371	Depleted_RootvsSoil	RootvsSoil	Depleted
Actinobacteria	78	0.160824742268041	Depleted_RootvsSoil	RootvsSoil	Depleted
Bacteroidetes	13	0.0268041237113402	Depleted_RootvsSoil	RootvsSoil	Depleted
Chloroflexi	61	0.125773195876289	Depleted_RootvsSoil	RootvsSoil	Depleted
Cyanobacteria	2	0.00412371134020619	Depleted_RootvsSoil	RootvsSoil	Depleted
Firmicutes	7	0.0144329896907217	Depleted_RootvsSoil	RootvsSoil	Depleted
Gemmatimonadetes	46	0.0948453608247423	Depleted_RootvsSoil	RootvsSoil	Depleted
Patescibacteria	0	0	Depleted_RootvsSoil	RootvsSoil	Depleted
Proteobacteria	116	0.239175257731959	Depleted_RootvsSoil	RootvsSoil	Depleted
Verrucomicrobia	9	0.0185567010309278	Depleted_RootvsSoil	RootvsSoil	Depleted
Other	33	0.0680412371134021	Depleted_RootvsSoil	RootvsSoil	Depleted
Acidobacteria	4	0.00603318250377074	Enriched_ShootvsSoil	ShootvsSoil	Enriched
Actinobacteria	110	0.165912518853695	Enriched_ShootvsSoil	ShootvsSoil	Enriched
Bacteroidetes	109	0.164404223227753	Enriched_ShootvsSoil	ShootvsSoil	Enriched
Chloroflexi	21	0.0316742081447964	Enriched_ShootvsSoil	ShootvsSoil	Enriched
Cyanobacteria	27	0.0407239819004525	Enriched_ShootvsSoil	ShootvsSoil	Enriched
Firmicutes	5	0.00754147812971342	Enriched_ShootvsSoil	ShootvsSoil	Enriched
Gemmatimonadetes	0	0	Enriched_ShootvsSoil	ShootvsSoil	Enriched
Patescibacteria	15	0.0226244343891403	Enriched_ShootvsSoil	ShootvsSoil	Enriched
Proteobacteria	346	0.521870286576169	Enriched_ShootvsSoil	ShootvsSoil	Enriched
Verrucomicrobia	20	0.0301659125188537	Enriched_ShootvsSoil	ShootvsSoil	Enriched
Other	6	0.00904977375565611	Enriched_ShootvsSoil	ShootvsSoil	Enriched
Acidobacteria	84	0.227642276422764	Depleted_ShootvsSoil	ShootvsSoil	Depleted
Actinobacteria	37	0.100271002710027	Depleted_ShootvsSoil	ShootvsSoil	Depleted
Bacteroidetes	6	0.016260162601626	Depleted_ShootvsSoil	ShootvsSoil	Depleted
Chloroflexi	54	0.146341463414634	Depleted_ShootvsSoil	ShootvsSoil	Depleted
Cyanobacteria	0	0	Depleted_ShootvsSoil	ShootvsSoil	Depleted
Firmicutes	3	0.00813008130081301	Depleted_ShootvsSoil	ShootvsSoil	Depleted
Gemmatimonadetes	40	0.10840108401084	Depleted_ShootvsSoil	ShootvsSoil	Depleted
Patescibacteria	1	0.002710027100271	Depleted_ShootvsSoil	ShootvsSoil	Depleted
Proteobacteria	110	0.29810298102981	Depleted_ShootvsSoil	ShootvsSoil	Depleted
Verrucomicrobia	5	0.013550135501355	Depleted_ShootvsSoil	ShootvsSoil	Depleted
Other	29	0.0785907859078591	Depleted_ShootvsSoil	ShootvsSoil	Depleted
Acidobacteria	27	0.0462328767123288	Enriched_RootvsShoot	RootvsShoot	Enriched
Actinobacteria	70	0.11986301369863	Enriched_RootvsShoot	RootvsShoot	Enriched
Bacteroidetes	101	0.172945205479452	Enriched_RootvsShoot	RootvsShoot	Enriched
Chloroflexi	45	0.0770547945205479	Enriched_RootvsShoot	RootvsShoot	Enriched
Cyanobacteria	1	0.00171232876712329	Enriched_RootvsShoot	RootvsShoot	Enriched
Firmicutes	3	0.00513698630136986	Enriched_RootvsShoot	RootvsShoot	Enriched
Gemmatimonadetes	2	0.00342465753424658	Enriched_RootvsShoot	RootvsShoot	Enriched
Patescibacteria	3	0.00513698630136986	Enriched_RootvsShoot	RootvsShoot	Enriched
Proteobacteria	293	0.501712328767123	Enriched_RootvsShoot	RootvsShoot	Enriched
Verrucomicrobia	20	0.0342465753424658	Enriched_RootvsShoot	RootvsShoot	Enriched
Other	19	0.0325342465753425	Enriched_RootvsShoot	RootvsShoot	Enriched
Acidobacteria	24	0.0488798370672098	Depleted_RootvsShoot	RootvsShoot	Depleted
Actinobacteria	159	0.323828920570265	Depleted_RootvsShoot	RootvsShoot	Depleted
Bacteroidetes	34	0.0692464358452139	Depleted_RootvsShoot	RootvsShoot	Depleted
Chloroflexi	21	0.0427698574338086	Depleted_RootvsShoot	RootvsShoot	Depleted
Cyanobacteria	28	0.0570264765784114	Depleted_RootvsShoot	RootvsShoot	Depleted
Firmicutes	12	0.0244399185336049	Depleted_RootvsShoot	RootvsShoot	Depleted
Gemmatimonadetes	3	0.00610997963340122	Depleted_RootvsShoot	RootvsShoot	Depleted
Patescibacteria	21	0.0427698574338086	Depleted_RootvsShoot	RootvsShoot	Depleted
Proteobacteria	172	0.35030549898167	Depleted_RootvsShoot	RootvsShoot	Depleted
Verrucomicrobia	14	0.0285132382892057	Depleted_RootvsShoot	RootvsShoot	Depleted
Other	3	0.00610997963340122	Depleted_RootvsShoot	RootvsShoot	Depleted
