# Supplementary material for: The effects of soil phosphorus content on plant microbiota are driven by the plant phosphate starvation response
Source: PLoS Biol. 2019 Nov 13;17(11):e3000534. doi: 10.1371/journal.pbio.3000534 (PMC6876890; doi:10.1371/journal.pbio.3000534)
Supplement: S1 Data — (ZIP) [file pbio.3000534.s023.zip › data_figures/data_Fig3C_enrichedinlow.csv]

baseMean	log2FoldChange	lfcSE	stat	pvalue	padj	Genotype
2430.62330802202	-0.141620419868575	0.814215898872118	-0.173934726728811	0.861916760599394	1	Col-0
535.496988467627	-3.59462922530863	2.44632673089445	-1.46939866204803	0.141724690017578	0.530973199112368	Col-0
1525.31562736296	0.217028013176977	0.834191361610076	0.260165740338153	0.794735929767579	1	Col-0
2379.77913072282	-6.45146882907365	2.53478949592666	-2.54516946651428	0.0109224715502599	0.0627091598606147	Col-0
12.9880511394823	6.79024151259617	3.97189688250558	1.70957144998001	0.0873451488164755	0.3702974598509	Col-0
12.5202296685259	4.25472230603619	3.99112186175873	1.06604670401152	0.286402530028543	0.880523808923632	Col-0
1044.02787336959	0.169507826915291	0.776114900235533	0.218405582554657	0.827113116279976	1	Col-0
106.579687246917	-8.66175497718287	4.03803332288421	-2.14504296636069	0.0319494118156191	0.162367515567705	Col-0
783.238424058385	-2.02570027238634	1.64739122251944	-1.22964129266655	0.218831459920882	0.729891266941079	Col-0
813.518661300818	-0.394602802423912	1.53346714387686	-0.257327197390281	0.796926198708869	1	Col-0
23.9936497418642	1.89371157681022	3.91783447760827	0.483356708312568	0.628842481349893	1	Col-0
15.0268045840435	-2.50260271599895	3.79359418290744	-0.659691731728916	0.509451673725358	1	Col-0
819.342089397817	0.591394354595657	0.954268253910456	0.619735962264497	0.53543163514046	1	Col-0
72.890126547827	-0.671709046908489	2.01310975687953	-0.333667374375894	0.738630571430618	1	Col-0
713.729367909259	-0.0991051519578881	1.39439459641575	-0.0710739644377817	0.943338889124137	1	Col-0
8.22908107467773	2.55234501203643	5.1690084538584	0.493778455736754	0.621462650027675	1	Col-0
18.336789297627	-19.558106236419	4.64697768655961	-4.20877988998885	2.56753348343177e-05	0.000454538070528415	Col-0
369.10832877195	-3.77104799812757	2.0089045600754	-1.87716632889022	0.060495300824857	0.275085464952922	Col-0
619.186573657549	-1.50360677753254	1.49735174330279	-1.00417739803471	0.315293114339991	0.918302440288872	Col-0
65.8637774826781	-1.46386041869648	1.78780873966848	-0.818801466966724	0.41289969384915	1	Col-0
484.63636252227	0.331584635484871	0.613413065088706	0.540556852073115	0.588813064945771	1	Col-0
303.175630867918	0.631378425490313	1.70210090975256	0.370940654500972	0.710681733948879	1	Col-0
65.9214940296627	6.25467315656961	3.23464415204512	1.93365107955231	0.0531560424445977	0.250392936778499	Col-0
283.491127606339	0.336321179897593	1.56166318441084	0.215360894240761	0.829485956507042	1	Col-0
169.112248903269	-2.90773617784267	2.33869559254333	-1.24331537080485	0.213751642251407	0.717403949306286	Col-0
466.8363352112	-0.648788490122498	1.07860348087843	-0.60150787719887	0.547501766772432	1	Col-0
895.18151356281	-4.59069621717017	2.36689211233486	-1.93954603728921	0.0524348844216585	0.248040984189737	Col-0
247.07994721851	0.439535474323504	1.661479136791	0.264544684667197	0.791360237400142	1	Col-0
125.491128841243	3.56727029652444	2.61077889218742	1.36636247029546	0.171825222200983	0.609714610056792	Col-0
279.001257242975	-0.063423157971059	0.662534033102189	-0.0957281510114918	0.923736482294324	1	Col-0
2.22492119590255	0	5.21448127520891	0	1	1	Col-0
126.870996002164	-0.833961792255105	1.29236755223556	-0.645297687033771	0.518734291318521	1	Col-0
25.8253394492039	-0.906301540567587	3.02373731855021	-0.299728926520023	0.764383932271914	1	Col-0
294.56266319784	-0.192201698332147	1.23268993820573	-0.155920554208393	0.876095643541382	1	Col-0
257.886868943754	0.238709143517553	0.618940292376843	0.385673943767446	0.699738162512907	1	Col-0
124.259910075381	0.94621572596037	2.43657846414686	0.388337884407788	0.697766005099066	1	Col-0
377.234418700167	0.49009955359557	2.40068102139336	0.204150217887387	0.838236112382645	1	Col-0
5.26674195769379	-14.5125233652652	5.19714911719339	-2.7924008024427	0.00523185065102437	0.0319261795409101	Col-0
181.363959968857	-2.55631277881932	1.37257135354605	-1.86242614798499	0.0625430462958716	0.281443708331422	Col-0
23.8973791336007	-3.81746994095519	2.50969855586636	-1.52108703733838	0.128237996970034	0.494237830427572	Col-0
275.090365575565	-3.15528639988909	2.09523475669679	-1.50593454494975	0.13208397744304	0.505432987317667	Col-0
12.0284485364555	-8.36802892638657	5.15061967099762	-1.6246644988186	0.104234065749379	0.418755810279923	Col-0
10.8510824910436	-21.590551003471	5.20683924774436	-4.14657529763842	3.37485226410109e-05	0.000543688699746686	Col-0
370.539681453682	1.24981866004122	2.17201364331041	0.575419341351994	0.565007726477063	1	Col-0
485.912922043693	0.506191583090728	3.02430316426276	0.167374616762048	0.867075296319241	1	Col-0
355.059152867135	1.10025766469485	1.53751058363832	0.715609815245126	0.474232311257288	1	Col-0
15.7351008145797	-23.8936157351659	5.01694931648692	-4.76257865644479	1.91134657893835e-06	5.70218396049942e-05	Col-0
139.604969783168	1.11897559308059	2.92431009263915	0.382646011412123	0.701982249773599	1	Col-0
229.080008286253	-0.0562440345466951	1.0524930012818	-0.0534388679812569	0.95738223726942	1	Col-0
368.921054447421	0.457835461187441	2.47841010746154	0.184729500500774	0.853441206329286	1	Col-0
450.699631904691	13.8439933110123	4.22603615002293	3.27588142163364	0.00105332775648715	0.00749636540697033	Col-0
107.438188968546	5.76477637049989	2.30484398224931	2.50115687434688	0.0123788331695731	0.0702193670288107	Col-0
151.116257518026	10.4213526189138	3.37241777614642	3.09017248474537	0.00200040288547356	0.0131536695857058	Col-0
28.1772096307602	4.67520083274038	3.54651813877711	1.3182509294461	0.187419661662257	0.652123272004093	Col-0
31.6282568540227	-0.658296289372886	3.64295071944678	-0.180704143445798	0.856599806332529	1	Col-0
208.879470585505	-0.253659480504145	1.94998133420829	-0.130083030054815	0.896500736087131	1	Col-0
214.347753489387	-0.162476654000031	0.64449095535482	-0.252100751220908	0.800963189323664	1	Col-0
186.939128297448	3.20346870493522	2.35769712116419	1.35872783496186	0.174232848336723	0.616899161913099	Col-0
5.05132968546371	2.75351242204354	5.12468958372973	0.537303260432711	0.591058153662508	1	Col-0
201.252921392789	-6.35218792720544	3.34146659747014	-1.90101793386615	0.0572996636335462	0.267564516271429	Col-0
10.2972452369718	-1.35346092472254	4.96116861508214	-0.272810910035987	0.784998572583913	1	Col-0
125.580121522152	-1.18480089124009	1.77609961756585	-0.667080201764733	0.504720905592921	1	Col-0
277.146527387753	1.37312049161527	1.54866409331518	0.886648368450175	0.375268244200484	1	Col-0
198.756105237828	0.284084737390529	1.16302680961958	0.24426327496565	0.807026924440321	1	Col-0
172.83353864673	0.753544640310573	1.28657235350358	0.585699388191056	0.558077545301533	1	Col-0
17.5128075228192	0.693038993713268	4.86919149111181	0.142331431199273	0.886818220742513	1	Col-0
193.179290996334	4.4797439728694	2.34416237308139	1.91102119217995	0.0560018575524807	0.262264513130949	Col-0
7.25499777645353	-7.21852381384284	5.17931501488982	-1.39372171669238	0.163401655689816	0.591550713070324	Col-0
95.4550122250049	-0.482756487972657	3.36210520745754	-0.143587561418913	0.885826163416562	1	Col-0
102.276975539516	-0.373213278768155	2.62218091886209	-0.142329339704795	0.886819872696051	1	Col-0
15.471991807642	-3.76937358392374	1.87533032284911	-2.00997847579038	0.0444334669972438	0.215609383531807	Col-0
18.6673636571541	-4.06188743879222	1.89954956560849	-2.13834243250771	0.0324889610445154	0.164074345588446	Col-0
168.795125770185	0.890221802874562	1.3774299669535	0.646291879973754	0.518090345580658	1	Col-0
42.4290581052974	-6.18168519938156	3.502754274545	-1.76480698183847	0.0775962108565892	0.33969428176621	Col-0
113.049388440961	-0.854938279110164	1.38642720926357	-0.616648514539963	0.537466587383117	1	Col-0
142.237518108393	-0.334930198010594	1.56370470944456	-0.214190183087422	0.830398751208107	1	Col-0
3.68095213464249	-27.3368750519462	5.17271364121806	-5.28482281217272	1.25826484912408e-07	6.42889622784813e-06	Col-0
200.058943919506	-2.28477865309381	2.96861479261379	-0.769644703913276	0.44151067942444	1	Col-0
150.679209785177	-1.34475059399423	1.93730750988782	-0.694133784714485	0.487598313072773	1	Col-0
46.0439753677106	-2.01281130441897	2.03998486255402	-0.98667952952306	0.323799768433838	0.931502548119488	Col-0
127.501395244836	1.73024080290949	1.8855831156444	0.9176157701848	0.358820058697396	1	Col-0
211.816398663739	1.13805753952578	2.01981713012089	0.563445830097335	0.57313133691342	1	Col-0
118.686566983624	0.788912702065877	1.52833799794859	0.516189941704516	0.605721754607566	1	Col-0
120.876628940234	4.05213857087756	1.57235395435594	2.57711602381372	0.0099628503194397	0.0581527241471644	Col-0
63.5029078844658	-5.58141366385926	3.9281147274739	-1.42088865806844	0.155349130775758	0.56878965836306	Col-0
490.048560168677	-12.2171597605055	5.20755100199837	-2.34604706815492	0.0189737112512767	0.10222959473514	Col-0
247.934598856644	1.05151713237145	2.93732090551999	0.357985104860479	0.720354460479989	1	Col-0
11.984854490697	-0.698383771737814	5.08284084529824	-0.137400283226227	0.890714407189019	1	Col-0
20.1832384831515	-4.64984620758477	2.45800071437994	-1.89171881862441	0.0585284546256474	0.270117531754175	Col-0
148.687382120392	0.685614744337344	0.652152796013427	1.05130998215214	0.293116243945731	0.894277817414461	Col-0
58.9092148080102	3.68934838890307	2.58736038216469	1.42591206634168	0.153893725978847	0.566414501100785	Col-0
43.3586401423084	-0.474147361291505	3.27205025619457	-0.144908337026261	0.88478324392252	1	Col-0
154.497186460743	-0.573891103290213	1.86204290558762	-0.308205091068567	0.75792627879551	1	Col-0
88.8610976033431	-0.335026496313309	0.596746149548725	-0.561422133291793	0.574509799043652	1	Col-0
147.487984561643	-0.617065728020907	2.35863836624476	-0.261619473698017	0.793614828958874	1	Col-0
79.6792702936429	-4.62630762979157	3.653526203717	-1.26625823159141	0.205420645561887	0.693779161425996	Col-0
119.725162105335	-0.898842857803594	2.53763005574437	-0.354205632049836	0.723184783095995	1	Col-0
96.2995369145364	0.0216256788452448	1.80226950868606	0.0119991370552626	0.99042630353687	1	Col-0
167.81904705862	0.581074499136751	1.72192363088048	0.337456603019977	0.735772721222433	1	Col-0
134.347164531038	-0.778379992549131	2.79298867490361	-0.278690708466977	0.78048219369107	1	Col-0
61.1820882742749	23.2058995542777	2.7538137879891	8.42682234197948	3.55178478943554e-17	2.86096264789033e-14	Col-0
22.2401678736478	0.205808852889023	4.68366538322032	0.0439418353041089	0.96495076773914	1	Col-0
99.9324267319758	0.309768410582435	2.29679320351152	0.134869961348212	0.892714689885729	1	Col-0
54.4818703159698	0.0709745135438822	1.92997007811441	0.0367749294917694	0.970664463890429	1	Col-0
9.11599246492945	1.8359498000188	5.17911121846208	0.354491286743207	0.722970732815165	1	Col-0
22.3504463554532	-1.3812074081547	1.63982557950486	-0.842289219913101	0.39962608366674	1	Col-0
91.4028319588997	0.138490398961471	1.53815468753756	0.0900367174274137	0.928258037019372	1	Col-0
13.3614278694404	-2.14653575016785	3.16497003663713	-0.678216768348493	0.497634262154549	1	Col-0
162.045745245948	6.72029648632758	3.28631023602221	2.04493672346099	0.0408610968278553	0.201924009170782	Col-0
58.3817426449906	-2.53911881139373	1.72515636904101	-1.47181951558698	0.141069622150436	0.530523546342226	Col-0
94.7451622938308	1.47993989936205	2.45025106938329	0.603995205982927	0.545846829460817	1	Col-0
147.665084236548	2.07724615323195	2.07073476726429	1.00314448092078	0.315791155754212	0.918302440288872	Col-0
27.6465423338436	-1.08206505310928	2.36090860605471	-0.458325684583575	0.646718473952663	1	Col-0
82.4166431329864	-0.660355446795133	0.864919392535195	-0.763487849265979	0.445172506067659	1	Col-0
14.2408394024829	-1.27368039213543	2.81005397506594	-0.453258337183912	0.650362729504685	1	Col-0
27.5327323259772	-1.31999558510639	1.80176090464352	-0.732614178554144	0.463793780912475	1	Col-0
28.4500063808899	-0.838517953218404	5.18088130156051	-0.161848516576869	0.871425145970636	1	Col-0
243.620679215052	0.347785446381155	2.43700185531349	0.142710374070034	0.886518923262689	1	Col-0
232.637042787971	-0.893612552616905	2.2592641385538	-0.395532570701947	0.69244988916348	1	Col-0
46.3543792938791	-4.74427529262468	2.80330415230327	-1.69238692445365	0.0905722237893023	0.377033210657793	Col-0
7.64957405528325	-4.51610515545839	3.78496494387469	-1.19316961251304	0.232802952965797	0.762287717942884	Col-0
12.3036494359324	-3.00949355207516	2.1960551781864	-1.37040889590057	0.170559296696814	0.607900502164971	Col-0
24.9282194082954	-22.6950970758792	5.20337937439262	-4.36160722540596	1.29110494978677e-05	0.000263287351152719	Col-0
28.8051545786535	-2.56177266420143	2.46893846844228	-1.0376008543533	0.299455920004703	0.901936808902001	Col-0
21.6031283703092	-3.10927944975472	2.58323817885222	-1.20363637979996	0.228730151899872	0.755090726866175	Col-0
11.1967924019383	-2.96638921553501	4.14355546658736	-0.715904309585152	0.474050437220231	1	Col-0
276.44658794147	0.870224561711378	2.39444032250683	0.363435477398036	0.716279603800397	1	Col-0
160.631804702048	-7.24851092582349	5.20671270118804	-1.3921472802157	0.163877803428103	0.591944263055323	Col-0
6.13662314805102	-1.16753580043541	4.70111779517821	-0.248352806992608	0.803861444411616	1	Col-0
189.296866295003	0.583080084535856	1.77752718140558	0.328028786639867	0.742889897185184	1	Col-0
9.22641487958389	2.74360229075176	4.16421175088192	0.6588527324939	0.509990341219972	1	Col-0
217.785030616475	0.292788918039624	2.42281580651565	0.120846544443135	0.903812583094621	1	Col-0
25.6070006865589	-3.70387183222459	2.55604532576247	-1.44906343987454	0.147319866815155	0.548111559905808	Col-0
30.8943334113861	-4.75349903160592	3.40991248236974	-1.39402376342001	0.163310428792906	0.591550713070324	Col-0
143.666540729723	1.79771086041912	2.32504143358805	0.773195193190539	0.439406870480299	1	Col-0
96.8919641277984	1.79996420897207	1.54007226669825	1.16875308249723	0.242503128297932	0.782910901178293	Col-0
2.25165178632516	-1.21727733806928	5.14600316187804	-0.236548113123396	0.813007377483861	1	Col-0
77.2819599729676	0.651416238076446	1.27613544495165	0.510460108802264	0.609729154870034	1	Col-0
19.7601107595812	-5.18558821819916	2.66288510857712	-1.94735709832033	0.0514919376852895	0.244700624221243	Col-0
3.36912519591749	-17.2667363817249	5.19661278285804	-3.32269058773868	0.000891537446366206	0.00668031081905096	Col-0
15.7437557874533	-4.40413012115721	3.32736333493494	-1.32360962054158	0.185632728399485	0.647303734743658	Col-0
70.0871568747342	0.786359116739024	1.49969321043705	0.524346653879866	0.600037453162417	1	Col-0
59.4559308437889	-0.172075010021001	2.52257754324175	-0.0682139625328894	0.945615312367432	1	Col-0
31.8199409197286	-2.74448988143597	1.67354618986746	-1.63992478848363	0.101020806055937	0.410971006454837	Col-0
119.26952780135	0.488433346864628	1.56129388952086	0.312838825632323	0.754403116238707	1	Col-0
5.79594485502703	-11.0302814837725	5.14524714772911	-2.14378069062062	0.0320504632213424	0.162368856130763	Col-0
102.721548926855	-8.51750335747212	4.84266558942591	-1.7588460735489	0.0786036567127455	0.343172062233694	Col-0
94.3821259756923	-1.90445319287759	2.05834197295821	-0.925236534015067	0.354842883531442	0.997647269405153	Col-0
3.84290472524276	7.97724529030784	5.15679599738295	1.54693831098928	0.121878121774283	0.474264865165143	Col-0
74.6782370321062	-0.0318395192793128	1.28537048366045	-0.0247706942737948	0.980237866464911	1	Col-0
171.390134649149	0.398013178812364	2.4510984907229	0.162381552727805	0.871005396833263	1	Col-0
39.3926905266342	-0.962879343724773	2.11150910683943	-0.456014771902188	0.648379355824203	1	Col-0
162.880733510659	2.93584654407495	2.3461500374883	1.25134646001496	0.210808101787649	0.710485045983061	Col-0
34.3078126962804	-0.65559234592194	1.7384620833775	-0.377110523255272	0.706091471142858	1	Col-0
29.994910799996	-2.95365211643677	2.98355101476854	-0.98997875411422	0.322184503709835	0.928513838061798	Col-0
127.671911950095	1.42992717886755	1.43722760208348	0.994920482180171	0.319774940258142	0.924878687173908	Col-0
45.7828960334798	-0.125811821969878	1.84609347343701	-0.0681502988771446	0.945665990681669	1	Col-0
41.9693297127691	2.7044051853558	2.29784663235656	1.17693023863054	0.239223351592373	0.775272857518823	Col-0
89.7179297010815	0.130871250854142	1.70767669089843	0.0766370189109328	0.93891230870672	1	Col-0
63.0053006901734	0.502172137764299	1.724831105648	0.291142788485159	0.770942116152715	1	Col-0
146.397337713074	0.354499834620495	2.42202438593339	0.146365097180423	0.88363317895812	1	Col-0
32.7403850767235	0	5.21528658075778	0	1	1	Col-0
92.2636000080209	-0.00904783572130298	1.51458415835734	-0.00597380850141464	0.9952336187767	1	Col-0
16.7314706050065	1.11651489070165	2.29877973883065	0.485698943592394	0.627180632767584	1	Col-0
12.9934484017404	-3.66386623817246	3.29352043510813	-1.11244679070958	0.265946095973832	0.836795235573914	Col-0
7.32956820080646	-3.97101467028389	4.64674005178887	-0.854580765445477	0.392783279686435	1	Col-0
85.3627958796321	-2.99877721856514	2.42442657646212	-1.2369016441575	0.216123599591832	0.722355018552784	Col-0
44.2021937055415	-0.0704863368321532	2.10349180779955	-0.0335092043481208	0.973268525946789	1	Col-0
73.0264411045775	0.659549732783349	2.63148632474838	0.250637720052151	0.802094215955473	1	Col-0
77.3087120866584	-8.59198998798741	2.25772213737936	-3.80560116133712	0.00014146018054908	0.00167567905047477	Col-0
88.7724093034613	1.07139465212601	1.72427074588373	0.621361033169358	0.53436210459539	1	Col-0
32.4387798123102	-1.10863113440317	1.90222036188657	-0.58280899343526	0.56002189003984	1	Col-0
106.961179000651	-0.670262831731645	1.74134972897759	-0.384909946909504	0.700304136071922	1	Col-0
6.53523490302387	2.38748072701555	5.17916641807631	0.460977797253777	0.644814534546908	1	Col-0
82.0941766612973	-0.328947470600123	1.82325236503965	-0.180417959086519	0.856824456350036	1	Col-0
176.276634987589	0.543663248973523	2.07305209950213	0.262252573924259	0.793126723182894	1	Col-0
10.6090102323615	-28.3888883216154	4.9081560447052	-5.7840231775517	7.29348865979349e-09	7.83233946321e-07	Col-0
12.1772807829549	-2.57383108137991	5.01275795469148	-0.513456086378766	0.607632321252479	1	Col-0
5.90073729288702	5.94883454381395	5.13278910459639	1.15898674630656	0.246461587492996	0.790935492930711	Col-0
3.44464517486104	21.9096674525429	5.18251712765502	4.22761119989903	2.36185456488484e-05	0.000422771967114387	Col-0
19.6293864739804	-4.44181126081131	5.1252055444357	-0.866660121686957	0.386128261420225	1	Col-0
48.1117064212323	0.887545200204238	1.60312146060117	0.553635655199454	0.579828219347164	1	Col-0
11.2197719915581	-1.2688202677823	1.91765649898653	-0.661651483700474	0.508194604511699	1	Col-0
118.373996940636	0.237445002255228	2.45264766319134	0.0968117050886424	0.922875928284951	1	Col-0
20.2323519701127	10.2400170426833	5.17067146887679	1.9804037259609	0.0476581816254679	0.228185983843146	Col-0
52.9792604310967	2.02469523041513	1.47973812500891	1.36827942471438	0.171224628625163	0.608924672660348	Col-0
239.578158229892	9.80623465319438	5.16331776989293	1.89921191958668	0.0575366181657215	0.267894485158894	Col-0
185.839997200567	0.734123247822799	2.40317733290181	0.305480264719521	0.760000398559586	1	Col-0
16.5614258702098	-3.44131505631388	2.33410919835923	-1.47435906543403	0.140384939770651	0.530523546342226	Col-0
37.0441496333533	0.858468417132217	3.71984380498701	0.23078076987569	0.817485121418801	1	Col-0
59.9445621494807	-7.71040859276441	2.28731403532809	-3.37094446747381	0.000749109566891333	0.00585237790282756	Col-0
11.2903403765986	1.20532827632724	2.98566020635522	0.403705777958791	0.6864290902334	1	Col-0
26.2049414628611	0.287908031525703	3.32037254002961	0.0867095568508514	0.93090237976368	1	Col-0
66.6089307645878	-0.867465061928003	2.2177624779806	-0.391144259378885	0.695690607141376	1	Col-0
21.604959402408	-1.68991515353615	2.51260228195012	-0.672575666143449	0.50121728700508	1	Col-0
65.0277278288526	-0.894936186578588	2.3967568090028	-0.373394656986887	0.708854735536368	1	Col-0
51.6257680048448	-0.0953268651066194	2.42909207030691	-0.0392438254078097	0.96869599290766	1	Col-0
10.6964633834775	-5.58816830003182	2.65629497300811	-2.10374538852645	0.0354006628875455	0.177202240881613	Col-0
14.9171783157305	2.00611499250959	5.16142950868361	0.388674298299434	0.697517097342042	1	Col-0
57.6132012061778	-0.258883081366008	1.71204643352151	-0.151212651886731	0.87980797029262	1	Col-0
1.35707561412759	8.84361210255354	5.17202477831955	1.70989360677946	0.0872855488877504	0.3702974598509	Col-0
9.27253356813976	-10.5794781341074	4.85864845264032	-2.17745289399529	0.0294467928326258	0.151561607838211	Col-0
95.6238269080001	0.223304388158157	1.85442240493244	0.120417218625167	0.904152652158989	1	Col-0
11.7630006664948	-1.73761250623129	5.13157496487437	-0.338611930669482	0.73490209366912	1	Col-0
22.744927394634	-5.7921699816348	1.96405814212895	-2.94908274729401	0.00318718627151296	0.0202147916669582	Col-0
6.33310984313771	-5.8887623793712	5.15624444229662	-1.142064237891	0.253427319157556	0.80845823992638	Col-0
29.950077910612	-5.81958973360626	2.81980488304283	-2.06382709974117	0.0390341126603714	0.194086282394624	Col-0
52.7205877740437	0.264360327572709	2.81752174038678	0.0938272538533874	0.925246381737842	1	Col-0
4.31273913782822	-12.1327094932147	5.14806272296281	-2.35675246128937	0.0184355314150044	0.099998791614721	Col-0
20.9253470309429	-1.3051008630601	2.74028222080563	-0.476265128150342	0.63388550565863	1	Col-0
130.679693482567	1.35966184844421	3.02043938799476	0.450153661036342	0.652599646513522	1	Col-0
2.71392355441417	8.29569828402204	5.16163793957129	1.6071832974614	0.108014164884572	0.432862735395636	Col-0
25.4051303570113	-16.2184271773418	4.09821043586343	-3.95744128593651	7.5756900412791e-05	0.00105210660831902	Col-0
67.7011738615699	0.812487827309257	2.91815717415238	0.278424971247567	0.780686152760386	1	Col-0
11.5128863912152	-7.38905798171849	3.49051668101417	-2.11689519259699	0.0342687437734164	0.172521706934293	Col-0
118.634663223845	1.72161583032375	2.66428507427098	0.646183040602303	0.518160821449017	1	Col-0
3.50842387841075	0	5.21579145255886	0	1	1	Col-0
38.4080504001907	-8.01956263738209	3.81240973607	-2.10354164231282	0.03541844913959	0.177202240881613	Col-0
39.0814477239292	0.53723141757853	1.44459126594329	0.371891641770191	0.709973528443756	1	Col-0
10.3733189247697	-4.83803844368303	2.64365602178207	-1.83005595426206	0.0672415722855416	0.300072501252099	Col-0
95.1870378675802	-0.201485184298571	1.77600037343501	-0.113448841178379	0.909674719959579	1	Col-0
8.58074324015601	0.437262523087041	3.32586618525382	0.131473276052347	0.895400925673541	1	Col-0
9.11996723966269	-1.30743894441732	3.79476447696999	-0.344537573373006	0.730442044217841	1	Col-0
12.1991772418986	10.3658886638259	4.56479075602283	2.27083544851404	0.0231569411502283	0.122314203911533	Col-0
42.7035028499805	-0.70592297769147	1.3730601208773	-0.514123866069629	0.607165392407948	1	Col-0
70.4189199920032	0.397598117871881	1.07069502748673	0.371345815255322	0.710379977900615	1	Col-0
49.1061428520785	-1.65019502222095	2.53937122913588	-0.649843946913778	0.515793028390858	1	Col-0
83.540606875363	0.902003317971471	1.77290003457174	0.508772801840099	0.61091148578086	1	Col-0
42.7613697307521	-3.92263637589628	2.45410883447953	-1.59839544228208	0.109954998323896	0.437376548888385	Col-0
102.732297083549	1.74711110566804	2.21496254764044	0.788776815901113	0.430242462163199	1	Col-0
7.1833312750493	-7.92376818812275	4.19174506328478	-1.89032683727036	0.0587142616502761	0.270117531754175	Col-0
22.0559899311694	0.42555990614804	1.76101268284164	0.24165635505892	0.809046450898197	1	Col-0
12.0439844656077	2.76706664679666	3.04068253961479	0.910014975501916	0.362814612115848	1	Col-0
177.751356430038	0.524258675042097	2.39496129382234	0.218900688038003	0.826727410489355	1	Col-0
6.29715961855499	-2.66816352037185	3.68124908757966	-0.724798419475089	0.468575705547359	1	Col-0
94.7431108849124	-0.584886366615451	2.44345048636812	-0.239369027479174	0.810819444476226	1	Col-0
48.2248325014735	0.76215095469393	0.895289101008922	0.851290330503347	0.394608094951373	1	Col-0
5.93999249049472	-6.94160277018741	5.17439363234685	-1.34152970635886	0.179748531479156	0.632259572517292	Col-0
7.70458225463279	-2.0599825308939	2.07512739261025	-0.992701719532844	0.320855336719	0.926340407624209	Col-0
9.63331228022609	-11.2588806839942	5.2075922524321	-2.16201271878303	0.0306171958438895	0.156089564887677	Col-0
3.66292449957822	-5.43571783959921	5.17616249964621	-1.05014435693832	0.293651747617784	0.894277817414461	Col-0
59.2840521495295	0.591362066057144	0.578550134435581	1.02214489438165	0.306712327491381	0.909310622416887	Col-0
165.234702170903	-0.332221348332409	2.85183841507432	-0.116493748936246	0.907261239995386	1	Col-0
11.292757700252	-3.31464007339243	3.41313102952485	-0.971143517409546	0.331476815936348	0.950194217924301	Col-0
55.3924459906089	1.01211523004493	2.57898357331086	0.392447334879915	0.694727717185006	1	Col-0
70.3809218826144	0.731645090212467	2.49317177103371	0.293459559711409	0.769170906100804	1	Col-0
47.2855318994259	0.708122090202144	2.32764427337998	0.304222641878984	0.760958276124313	1	Col-0
11.0876740762864	-2.04838650991099	4.08684754794512	-0.501214318831376	0.616220298069683	1	Col-0
8.40279225501727	-5.00705359031975	4.01309964904478	-1.24767736368359	0.212149234217237	0.713512351407033	Col-0
16.6377740624765	-1.18406529381929	4.7522844336244	-0.249157076003603	0.803239280914302	1	Col-0
52.5316871537796	0.734280632386959	1.31236027385708	0.559511474870296	0.575812702145228	1	Col-0
49.8108246709912	0.996835782801238	1.74314303408426	0.571861151557716	0.567416044668524	1	Col-0
30.6813542384109	-0.653194231231381	1.86876120128745	-0.349533279469509	0.726688990993407	1	Col-0
66.4197741786828	0.339343353736684	2.47660734622229	0.137019440830741	0.891015428480394	1	Col-0
19.1027101862767	-24.6022853552308	5.17329673322405	-4.75563004094266	1.97828466402903e-06	5.79457562500138e-05	Col-0
20.0623114709869	-19.8628070199514	5.09610169224045	-3.89764730366261	9.71317407289281e-05	0.00126192930898632	Col-0
28.1534103673708	-1.71632283796463	2.32497814470173	-0.738210310439204	0.460386658431657	1	Col-0
14.005419144045	-6.75148225055349	3.97226943945022	-1.69965364975039	0.0891960925417745	0.373045720453728	Col-0
24.0557986338421	-2.22259579185732	2.22882764344522	-0.997203977792436	0.318665510563376	0.92391721421035	Col-0
52.2922264884762	0.586341821100657	1.65654036656952	0.353955649336149	0.723372120982336	1	Col-0
130.386230398423	-1.0845694571067	2.3612116657867	-0.459327502409805	0.645999000845969	1	Col-0
32.1145461103933	5.76857899897399	2.29891543327911	2.50926106957568	0.0120984031455454	0.0688711217931928	Col-0
29.3420847668434	-10.1966306571393	3.94487265235275	-2.5847806902101	0.00974409549893942	0.0570826830865142	Col-0
19.9548287308237	-3.43488142205476	3.19048394698671	-1.07660200744745	0.281658107021148	0.872598481559748	Col-0
43.6571365898577	-0.579644798219114	3.64006113557562	-0.159240401913593	0.873479473829798	1	Col-0
39.9693663193999	-0.000182136307578747	2.07401130321044	-8.78183775068203e-05	0.999929931072523	1	Col-0
24.6384022782618	1.64935951933438	3.63506374836934	0.453736064484225	0.650018806141032	1	Col-0
17.4431548251753	-6.62091971118836	2.92345622062539	-2.26475760590387	0.0235275582885971	0.123865674519379	Col-0
3.47071369474885	0	5.21582163851086	0	1	1	Col-0
7.06990434179248	-1.46743003202344	5.15219640751421	-0.28481639983353	0.775784807137802	1	Col-0
16.0394284533673	-26.9795105938525	5.19610877033505	-5.19225285426673	2.07764569927917e-07	9.43352126604498e-06	Col-0
10.3721056468987	-1.55523123329077	4.28936958596395	-0.362578043724637	0.716920114287106	1	Col-0
20.7998258231846	0.358165824234974	1.94350543694524	0.184288563039953	0.853787085640027	1	Col-0
7.38154657620215	8.84647096637287	5.17045761042772	1.7109647990405	0.0870876111985585	0.3702974598509	Col-0
27.4496164963566	-3.23111738526407	1.96387830597079	-1.64527372976242	0.0999133747904746	0.407494801993556	Col-0
9.21603647861911	28.5401134062597	5.18177297841005	5.50778923066923	3.63368090243811e-08	2.43910830576158e-06	Col-0
12.391399242257	-28.8692160210841	5.16723420750994	-5.58697648717495	2.31056993807819e-08	1.61840355227998e-06	Col-0
27.7390281681978	11.516915656213	5.14568775267372	2.23816838676788	0.0252100763746461	0.132291312832426	Col-0
9.03967271495084	-4.72726794204125	3.70091118817481	-1.27732542114111	0.201487382377122	0.68480205276275	Col-0
17.9740287698773	-3.41337600136944	2.48580170574056	-1.37314894968766	0.16970604630567	0.606200533477683	Col-0
9.13090942623584	-2.28691350410246	5.00989638034312	-0.45647920245924	0.648045422939015	1	Col-0
2.70177106035298	-22.7263310878037	5.18517204617675	-4.3829463873934	1.17084934031069e-05	0.000244966011329937	Col-0
27.9778157896163	-6.79178557631101	3.37152249514901	-2.01445655073728	0.0439616222206639	0.21396427008305	Col-0
42.5535404801857	1.03262815990676	3.05620430613486	0.337879296169408	0.735454150238581	1	Col-0
61.9529801962879	0.0516613737271183	1.55522268350722	0.0332179914008298	0.973500750976259	1	Col-0
41.1147873812337	8.57272268516981	5.16404137760104	1.66008016944904	0.0968983256991003	0.398222455870537	Col-0
59.1726274726051	0.860662542042902	2.32309834684245	0.370480459087198	0.711024533779669	1	Col-0
4.30655807098412	5.20471144398555	5.12907566332975	1.01474647394979	0.310226694579387	0.911998549210571	Col-0
13.9888436511908	-9.25207976466958	4.4389908744988	-2.08427546400717	0.0371351178466846	0.18521571161303	Col-0
76.6388621272734	0.40418928742791	2.48446242479906	0.162686818441458	0.870765026076188	1	Col-0
42.1472149950978	1.44407181241075	3.85854755353767	0.374252692852461	0.708216324425016	1	Col-0
63.4032819078186	17.3405747300968	4.14003710725501	4.18850707876727	2.8079555359501e-05	0.000481235783874001	Col-0
10.0601027411385	-6.2034746664355	3.5887049833226	-1.7286109321508	0.0838787517334772	0.361954878031028	Col-0
46.8920463966063	2.36254595387427	1.85946998289014	1.27054804627833	0.203889479789125	0.690054520882942	Col-0
46.5569498099776	-29.6876933635863	3.41785220261033	-8.68606703967854	3.75203536274674e-18	6.044528969385e-15	Col-0
77.3488673251649	-0.229793538520141	2.62553199038709	-0.0875226580218746	0.930256076038998	1	Col-0
77.2526162687769	-1.03503581539746	2.60210403843337	-0.397768805593422	0.690800613520611	1	Col-0
80.4907747324301	0.42921827023627	4.58567038937615	0.0935998957165917	0.925426992457953	1	Col-0
56.1987778828596	-0.207337047646163	2.00839732539788	-0.103235074566278	0.917776403138171	1	Col-0
81.4337649960787	5.29423859587579	2.253613747571	2.34922182276447	0.0188126954640938	0.101702189237098	Col-0
32.5036603026382	1.67730102614647	3.4616793453747	0.484533909354598	0.628007005056313	1	Col-0
28.1164132648018	1.53077010189109	3.03686044116597	0.504063367924594	0.614216847901788	1	Col-0
81.1465673047204	0.981837382137919	2.05049028421962	0.478830545891413	0.632059184231422	1	Col-0
3.59739258127518	-4.48471723633188	5.12431288508209	-0.875184114808407	0.381473735066767	1	Col-0
9.85551636057348	-22.2235385014614	5.20275125486292	-4.27149740835475	1.94164784351586e-05	0.000359539617920007	Col-0
129.638817212035	0.213880892670545	2.41864733636263	0.0884299622582418	0.92953494813247	1	Col-0
4.99136726036378	-5.66691490794039	5.13643321344987	-1.10327822293132	0.269906360668733	0.845880296609058	Col-0
16.4245671859088	-19.9902102514492	5.20327312206708	-3.84185296110458	0.000122108982601907	0.00150166084711201	Col-0
8.93394678835313	-5.70819201539941	5.15108615467031	-1.10815308538841	0.26779570803665	0.840972486641409	Col-0
2.94628041859946	0.966502123181845	5.13012656759592	0.188397325182323	0.850565196351068	1	Col-0
15.4670253402452	-0.618102114078243	5.159009863818	-0.119810221417334	0.904633484752198	1	Col-0
19.1805844572797	0	5.21526750733704	0	1	1	Col-0
52.6415977798497	1.23573649599599	1.84162154260998	0.671004583408968	0.502217609683645	1	Col-0
9.52174665783463	-0.684750015934366	2.3645571200281	-0.289589120150427	0.772130591379972	1	Col-0
30.8827819374492	0.940731935068628	5.12890238366532	0.183417788972685	0.854470219050234	1	Col-0
5.24537867039763	0.432902782922104	4.70689075040076	0.0919721331720405	0.926720180235441	1	Col-0
99.4847896675884	12.2181347018911	4.75574760749991	2.56913017894869	0.0101954149570537	0.0590820629345809	Col-0
36.1015974925453	1.38314894960096	2.54717674885064	0.543012553104166	0.587121159442137	1	Col-0
63.2168352547881	0.09836322779487	3.47847291597866	0.0282777040876271	0.977440663048567	1	Col-0
9.39640240506528	-4.26905552472537	3.983846217303	-1.07159144501704	0.283903577552022	0.877114698721326	Col-0
61.6204450060015	-1.0158705742881	3.58063491133767	-0.283712413983192	0.776630780510019	1	Col-0
47.5149341704295	-1.67417215863496	5.16483798109901	-0.324148049708758	0.745825950661646	1	Col-0
42.6040500125275	2.73174388215574	2.65079119129077	1.03053906740408	0.302757022749648	0.904900860203494	Col-0
15.0660802652802	-7.19788123551525	2.80883166287635	-2.56258904036433	0.010389494357928	0.0599909512925522	Col-0
42.2993650420403	-0.267289178216538	3.52430467910193	-0.0758416773105581	0.939545057891105	1	Col-0
13.3113026508348	-0.149046980034697	3.4330029229936	-0.0434159199330733	0.965369987395426	1	Col-0
54.8060223126155	-0.906052692423433	2.01077703434007	-0.450598289591465	0.652279099611046	1	Col-0
74.9165902931457	0.174533745504232	3.46643915208186	0.0503495771444338	0.959843816992078	1	Col-0
18.2840568479309	-0.303513981879219	1.32727602757987	-0.22867434924794	0.819122032892369	1	Col-0
47.013855629944	-1.11429204241766	2.35113582559399	-0.473937758205076	0.635544292693055	1	Col-0
39.1466480286351	-3.43280854786363	2.8884541073685	-1.18845874653382	0.234652723470092	0.766786080142632	Col-0
10.6186563710865	-0.926607658706601	4.39010819660571	-0.211067157621087	0.832834867326418	1	Col-0
95.6060381878044	-17.2215354808063	5.1927963616208	-3.31642804406661	0.00091176063126687	0.00673782741729783	Col-0
25.2044873998542	-22.7256038461126	3.75877106763004	-6.04601967962932	1.48467969270362e-09	3.4168842642079e-07	Col-0
28.4689319677648	-0.243375511516162	2.87292695139085	-0.084713435334072	0.932489214513078	1	Col-0
27.455692142868	-0.58461234941714	2.11081780788773	-0.27696011812699	0.781810729764496	1	Col-0
12.7396767745885	-6.63783758788107	5.15993381582983	-1.28641913342324	0.198296824410626	0.675383053119489	Col-0
41.0942292263576	2.60700042589109	3.06784458405392	0.849782430127586	0.395446059702579	1	Col-0
7.81682179231736	-8.32423392905944	4.76488887286679	-1.74699434785584	0.0806383185478746	0.349215944033941	Col-0
29.7640184228323	-0.375052603640784	3.74075725310047	-0.100261144539632	0.920137004174818	1	Col-0
43.1589887807033	1.73041961389168	1.90243928586214	0.909579415622454	0.363044358370717	1	Col-0
77.6824110427493	0.180333970095193	2.50412748979724	0.0720146920753599	0.942590215624408	1	Col-0
4.80850106529439	-25.576603225814	5.17460375232442	-4.9427172494754	7.70411790436634e-07	2.58569457165295e-05	Col-0
6.96078464117867	-5.11596898585051	3.6147039474666	-1.41532171381175	0.156974191346937	0.573436331655137	Col-0
7.40353464031953	-3.58340597276847	3.80144989908139	-0.942641904509748	0.345864098197298	0.980963137668745	Col-0
63.2778581321423	0.575666097028635	1.81465935186265	0.317230942787	0.75106837257943	1	Col-0
41.1109774311635	4.82627377209774	2.79335235795468	1.7277712059325	0.0840292516347637	0.361954878031028	Col-0
4.63942916600208	-8.55089132312105	5.15686587837614	-1.65815662551489	0.097285856972776	0.398797749575425	Col-0
29.7270284539726	13.8684195355403	4.56184964392338	3.04008694236859	0.00236509863482357	0.0153636044383095	Col-0
40.0823687220848	-0.886659716264553	2.6926677888398	-0.329286709611731	0.741938988692609	1	Col-0
5.7944361264559	-2.10550856256484	2.95084077546325	-0.713528354383775	0.475518873914145	1	Col-0
35.5421226660983	0.443627825382826	2.80777383352304	0.157999843180455	0.874456922287289	1	Col-0
26.9187816551559	0.320355248069735	2.04317366441753	0.156792960700706	0.875408020780547	1	Col-0
81.8637235279633	0.86535743925157	1.8904078170376	0.457762304753716	0.647123220288832	1	Col-0
36.1313871320347	0.331744388606337	2.18542422755677	0.151798623088029	0.879345768166372	1	Col-0
4.86538277020721	-6.01412178088071	4.36269603319068	-1.37853330489364	0.16803869239237	0.601861108219889	Col-0
20.2556473485708	-1.70611809632343	3.86089724427645	-0.441896789367456	0.658563894068587	1	Col-0
11.2486136159528	2.14270246299037	5.18656789696233	0.413125308596713	0.679514807730058	1	Col-0
74.3513925790155	17.6544510140173	5.18470755214328	3.40510064192902	0.000661396737783115	0.00535432233451557	Col-0
63.890435539935	8.89506319769815	2.87319081950789	3.09588320319834	0.00196227637760186	0.0129558493619532	Col-0
45.767523642435	-0.367455375686655	1.55678439722	-0.236034852573568	0.813405625678362	1	Col-0
39.0058089762739	-1.22241710435835	4.72806893110125	-0.25854468751868	0.795986565250484	1	Col-0
7.75300072429095	-4.22690973137499	3.23585351664906	-1.30627351010383	0.191459562118506	0.660473992661485	Col-0
17.1843925224629	-5.89035046607467	2.54050454007976	-2.31857505985395	0.0204180887118919	0.109280866826771	Col-0
37.0875792145316	1.94665265200955	1.70733046215832	1.14017332622806	0.254214097852535	0.809365438024572	Col-0
30.8931914522464	0.495728786330912	2.66872537665712	0.185754889081869	0.852636982043319	1	Col-0
2.14172907587897	-5.84392508904731	5.16672705023986	-1.13106905633345	0.258026027100458	0.816659979683375	Col-0
4.51817574285516	6.2829787889586	4.00726542708462	1.56789683720292	0.116905210041682	0.462737821565479	Col-0
7.42233035925489	-2.94452966361368	4.23790674037836	-0.694807565149674	0.487175906550856	1	Col-0
8.17294721566692	0.44277849860713	5.18715767742356	0.0853605242297274	0.931974775677039	1	Col-0
3.70253948725898	-1.56891247952984	5.11831715220232	-0.306528968970742	0.759201926618356	1	Col-0
25.455453805125	1.6491248379212	3.15325730874228	0.522990887343403	0.600980594718668	1	Col-0
22.3062639335694	-0.867743093376476	1.25857394434253	-0.689465324844128	0.490530486954057	1	Col-0
12.1665256392202	-0.979450610365344	5.15901810873745	-0.189852136534765	0.849424999734795	1	Col-0
47.8214883002947	-1.13355498610207	2.47087767240469	-0.458766129445365	0.646402119986675	1	Col-0
39.8790244334138	0.682761113037613	2.55656235939232	0.267062178448055	0.789421287486178	1	Col-0
4.17339291196369	-0.487347252223513	5.15146538248527	-0.0946036158721886	0.924629677669548	1	Col-0
14.3202647800811	-23.5424241373352	5.18531682136848	-4.5402093928606	5.61983884872872e-06	0.000133140593901499	Col-0
5.91703403684745	-3.30098849620831	3.63091191605896	-0.909134832384271	0.363278958093924	1	Col-0
47.5423042208538	2.80929633708749	3.30215342447646	0.850746763086241	0.394910040319825	1	Col-0
105.745483414616	-0.031611524766717	3.77998469595732	-0.00836287109853259	0.993327472043367	1	Col-0
33.1039917816402	0.712339047802505	2.80276773282215	0.25415557609736	0.79937536905556	1	Col-0
10.1521276792873	0	5.21511469545558	0	1	1	Col-0
8.05501494859819	2.35257265391252	5.08064977382896	0.463045625784108	0.643331663457333	1	Col-0
44.1391306803107	14.11880792987	5.19868303070598	2.71584319460859	0.00661072201151504	0.0395906065447982	Col-0
31.9530967270017	0.679845031221628	2.58027683039324	0.263477555281546	0.792182520856131	1	Col-0
7.19422364515237	0	5.21493117622962	0	1	1	Col-0
23.0310484714723	-11.8652475598798	5.13509157313041	-2.31062044189538	0.0208538291216568	0.111243439453606	Col-0
17.2213919687272	-0.123633918454956	4.75080739312148	-0.0260237699036086	0.979238379228048	1	Col-0
7.1615272125333	-1.30462377585378	3.25745257609135	-0.400504303709377	0.688785114260673	1	Col-0
8.41227113943239	5.49188152445873	5.07878701083212	1.08133723913713	0.27954712820574	0.867727212985449	Col-0
25.4019575515972	-2.59076855814051	3.25101153520179	-0.796911524332595	0.42550241738251	1	Col-0
22.979839133478	-1.8216607427006	4.07150102822661	-0.447417483152164	0.654573654855983	1	Col-0
39.0947241728132	0.153639864684384	3.95953714002497	0.0388024810100442	0.96904786676586	1	Col-0
39.916597672462	2.70629899336432	2.09428640976382	1.29222964955854	0.196277626641612	0.674207369977902	Col-0
7.60129155290018	1.42258987398621	3.00205169043848	0.473872544739036	0.635590798704512	1	Col-0
8.24106753338281	-11.0034742953741	3.07988114865022	-3.57269445290005	0.000353326936587345	0.00325262682766979	Col-0
32.6417036281168	-1.39763376793572	2.61666639402786	-0.534127610277567	0.59325324842718	1	Col-0
7.21435335490682	-8.7622158651402	5.14509725040384	-1.70302239951878	0.0885638766276537	0.373045720453728	Col-0
35.3564747738883	0.0852448811247769	3.00794750173185	0.0283398832844312	0.977391071102614	1	Col-0
12.9838213328318	2.3386962681977	3.13192784198549	0.746727378851449	0.455228139564938	1	Col-0
5.34199480744211	-21.5847417954861	5.18366068245867	-4.1639958935831	3.12725740491983e-05	0.00051938264735318	Col-0
14.2725058549818	-7.81675959229223	3.26937912283937	-2.39090032039587	0.0168071152737993	0.0920961316533699	Col-0
3.09098860243991	-0.854837945389793	5.15331401308992	-0.165881206388437	0.86825043770945	1	Col-0
18.2202802138134	1.76761608207524	5.18668913541185	0.340798539478091	0.733255250042661	1	Col-0
39.8053493244815	1.5782074243957	1.82401361301658	0.865238840945732	0.386907711035167	1	Col-0
3.61938736646294	-29.9891861349266	5.18484015397877	-5.78401363288188	7.29390272476294e-09	7.83233946321e-07	Col-0
52.4712516232143	1.50228037233319	2.07002766405107	0.725729611455147	0.468004545108672	1	Col-0
35.0340202713407	0.880432011544106	5.18665590723453	0.169749454617965	0.86520717926061	1	Col-0
51.8967459796295	0.439493452723354	2.94289422969407	0.149340553353506	0.881284917098485	1	Col-0
2.41332468706168	-26.3696191628776	5.18062707990563	-5.09004388004665	3.57980665702051e-07	1.42279040987691e-05	Col-0
28.1775914285387	0.962509721504918	5.18042684298373	0.185797377451343	0.8526036612162	1	Col-0
6.34679457677448	-0.793447604277264	3.76704648653389	-0.210628567264463	0.833177118905563	1	Col-0
23.7915846136644	-1.66151784675432	5.19035691294858	-0.320116299248953	0.748880170263001	1	Col-0
27.9717908269212	0.368155350771936	1.88648608049924	0.195154024499617	0.845272370108708	1	Col-0
27.4566226514133	-0.133609934437791	2.3819003177714	-0.0560938396291922	0.955267051477178	1	Col-0
17.6399741692679	0.468370437526005	2.43641365285431	0.192237651015171	0.847556054624953	1	Col-0
19.0076527629219	7.20093847348182	3.54512400000177	2.03122330092776	0.0422323477309597	0.207427781081025	Col-0
48.9881688585148	0.417982266317148	3.5068146073526	0.119191435281689	0.905123691933567	1	Col-0
5.63525558234692	-2.01611107156826	5.15237937270568	-0.391297093193185	0.695577647230158	1	Col-0
11.5888919588566	3.29074373056041	2.20357844205082	1.49336355255762	0.135342048125748	0.516673079456349	Col-0
46.9804053669131	0.146298546398571	2.49537822531324	0.0586278043602816	0.953248564090825	1	Col-0
12.4294116797504	-0.217480501410849	3.5034131111614	-0.0620767504460108	0.950501711738943	1	Col-0
4.87124173808289	-5.33874150992258	5.12961005276566	-1.04076946493119	0.297982554900577	0.901757269626525	Col-0
4.98047684700479	-19.1761208443613	5.18428044270562	-3.69889728310173	0.000216538205278078	0.00224931177948119	Col-0
34.1339505236428	2.29305688678558	5.18659279076681	0.442112380765208	0.658407885714397	1	Col-0
14.7085041917295	22.335318415308	5.18247156677852	4.30978117824811	1.63416162853374e-05	0.000317184865490103	Col-0
18.8466192330289	0.159975850832989	2.6063415630163	0.0613794650336813	0.951057006048852	1	Col-0
6.92928272713053	-4.07400168661683	3.51937328936191	-1.15759294387197	0.247030190136371	0.791184167613706	Col-0
25.2248234696297	1.64473913293014	1.80318237421788	0.912131327616564	0.361699588730795	1	Col-0
17.3806240647108	2.8333077138243	2.15732223410861	1.31334469604398	0.18906682391156	0.655025060906501	Col-0
7.03804984009925	-5.78540990930353	4.11772316828759	-1.40500215115468	0.160020638600625	0.581926069493468	Col-0
26.2539203067657	0.292161211388518	3.01199503811687	0.0969992339599536	0.92272700279331	1	Col-0
7.93212933772825	-0.719607628078259	5.18746638158508	-0.138720441761856	0.88967106408949	1	Col-0
51.2746519897747	0.494799191013184	2.51976770503826	0.196366986537623	0.844322934119099	1	Col-0
5.24905810813931	1.93978791922261	3.25998515051802	0.595029679480096	0.551823632113174	1	Col-0
4.87481867300457	2.9936575902414	3.75303859065024	0.797662352233562	0.425066456781988	1	Col-0
6.82449469035886	-7.98028089553195	5.14497476605497	-1.55108261136352	0.120881887734319	0.472671653252399	Col-0
2.51261694539506	-22.5720083888085	5.20326882763742	-4.33804385983599	1.43756471289809e-05	0.000289489594059853	Col-0
6.77988503003266	-4.96864056649583	3.81069410240284	-1.30386759812677	0.19227872959541	0.661882549953432	Col-0
10.5329332657213	-0.684163540892146	2.31437388962198	-0.295614958309046	0.767524148864776	1	Col-0
8.88335700381502	1.00457028942901	4.0381035934283	0.248772788064148	0.803536541452373	1	Col-0
30.7308215345269	-0.163536093268391	2.92755159820862	-0.0558610455810443	0.955452503471386	1	Col-0
6.34774669967174	-8.42865565768445	5.15594420104436	-1.63474532093989	0.102102447502999	0.413284027455605	Col-0
59.428298264848	-5.2583357926239	2.43060575388248	-2.16338490280647	0.0305115877737731	0.156044977471582	Col-0
9.3722592591137	10.3741925696546	3.79602653158334	2.73290834069262	0.00627778000070472	0.0377369536609526	Col-0
20.3278664564027	0.0430208940372915	2.03392940115225	0.0211516161833934	0.983124710329037	1	Col-0
4.22033414924212	-3.99526893688341	5.12461261456859	-0.7796236003333	0.435612460322669	1	Col-0
3.73761039746597	-21.5325648009441	5.18467968389478	-4.15311381102886	3.27981510872909e-05	0.000533715367693188	Col-0
33.8604409552027	-2.00485736622062	1.67668078538534	-1.19572991096207	0.231801975007314	0.760555970950677	Col-0
62.0261169840125	0.530459171355662	2.4903307699989	0.213007516007963	0.831321100285942	1	Col-0
38.1173809618751	-2.5160980090218	3.10110112556501	-0.811356323816554	0.417161073471808	1	Col-0
73.6263484224555	0.182682056730897	2.46772117357203	0.0740286458159554	0.940987591726356	1	Col-0
27.9802211035862	-0.710525441993806	1.74337482443076	-0.407557475327088	0.683598589740386	1	Col-0
21.3932008150448	-4.04627101702242	2.37813554409759	-1.70144676028457	0.0888591270522157	0.373045720453728	Col-0
33.6491092514976	-9.26338231598971	3.84689369243878	-2.40801619607977	0.0160394694466341	0.0884917304059163	Col-0
20.617943381624	-1.19026229742349	2.13844140858738	-0.556602716653226	0.577798897256472	1	Col-0
62.7679362790356	0.00605764286541933	2.47140111707976	0.00245109659599779	0.998044309827274	1	Col-0
61.7232451128667	0.102645777457514	2.47264972030309	0.0415124619612244	0.9668873582103	1	Col-0
8.06406551123629	-4.53499754067085	4.06211822642302	-1.11641200179056	0.264245818502829	0.833072433675258	Col-0
26.0457405412817	0.267816156577028	5.1575785395813	0.0519267238533937	0.958587080440183	1	Col-0
3.18548183289262	-4.91825949489653	5.15356005745736	-0.954342132440982	0.339910487691432	0.970914531331378	Col-0
23.1266892982406	-0.319329693669739	4.65289043886893	-0.0686303917672657	0.945283826762478	1	Col-0
19.6485971837078	3.07127065373764	2.8101988841366	1.0929015277441	0.27443703744837	0.855160671816876	Col-0
23.0629408639872	0.349168869114479	2.51694294895983	0.13872736736396	0.889665591173943	1	Col-0
27.2301489057781	-1.74745919229701	2.46025011133947	-0.710277050387212	0.477532348434601	1	Col-0
4.59671725879984	6.63198918269357	5.139060363683	1.29050618466381	0.196874965884752	0.674820361787949	Col-0
25.3880072637735	-2.56731018345758	3.67640412085394	-0.698320994934924	0.48497647224932	1	Col-0
59.262382648543	12.4836878744021	5.19917797301624	2.40108877580119	0.0163463702713233	0.0898771416624635	Col-0
20.3536109309502	0.674057637318127	1.73192017073697	0.389196712820373	0.697130634935029	1	Col-0
58.3995215083985	-1.13772299164232	2.98086536662641	-0.381675403518791	0.702702146509981	1	Col-0
3.41363261667835	-4.90290817222127	5.15164805449816	-0.951716444981194	0.341240806952885	0.972542080445663	Col-0
51.612254923812	-22.4227152532513	5.19538182484593	-4.31589361652283	1.5895852513061e-05	0.000312295346323675	Col-0
5.54167124785836	2.35439248746073	5.14915194917874	0.457238883353644	0.647499353030507	1	Col-0
21.6792321973702	-1.40566365378778	2.27891740736243	-0.616812021904148	0.537358721507273	1	Col-0
20.5796082967168	28.9960399606394	4.56947426996374	6.3455965057594	2.21565251523322e-10	7.13883240408144e-08	Col-0
96.2024175810679	0.0481733630245846	5.16755297464436	0.0093222775385094	0.992562006413623	1	Col-0
10.1600271709299	-7.55303937920724	5.13442567696222	-1.47105827494926	0.141275357778284	0.530523546342226	Col-0
59.0881867782433	1.50857715368502	2.69788652965409	0.559169978834669	0.576045719675952	1	Col-0
54.0811933629328	0.595068268476537	3.41410314504696	0.174297097420691	0.86163198025399	1	Col-0
4.78963801235756	-3.92983854388721	5.12532403113785	-0.766749286486529	0.443230593755317	1	Col-0
51.0974453887865	-20.4461074004538	5.20323898298693	-3.9294961210328	8.51240497720414e-05	0.00113334581969222	Col-0
29.553133031054	-0.187677573965205	1.91041335652619	-0.0982392492829245	0.921742316760951	1	Col-0
3.59482251202629	6.84137674576612	5.11633771857954	1.33716285399266	0.18116948411394	0.634487041103386	Col-0
6.10820918456242	-2.28428845774887	2.1354249162313	-1.06971143793728	0.28474921628259	0.877114698721326	Col-0
63.1044448576658	0.758949632359886	2.50667420076468	0.302771549700541	0.762063966399691	1	Col-0
11.3084557267597	0.419788325042897	5.17844858796222	0.0810644960382021	0.93539066078624	1	Col-0
14.7925878179544	2.21849258696981	3.00991874976627	0.737060622364667	0.461085484251657	1	Col-0
39.7871210745933	-0.24477378906082	2.92104182339688	-0.0837967423472811	0.933218038141951	1	Col-0
6.11092479092662	-19.6170988521103	5.17029945819225	-3.79419006785523	0.000148126177307196	0.00173587861894155	Col-0
25.7958586518523	-2.34972027079524	3.13899856203031	-0.748557294424322	0.454124080016943	1	Col-0
43.5653497338712	0.855475238765449	3.31279893493248	0.258233371710163	0.796226804201362	1	Col-0
51.2530855103238	0.170840881268806	2.49471876356732	0.0684810182870123	0.945402729812182	1	Col-0
30.6196620277216	-0.11960495569773	2.40338279017919	-0.0497652542851124	0.960309455422278	1	Col-0
14.2350871806049	-0.338328256641636	5.17846439480594	-0.0653337033621362	0.947908308255901	1	Col-0
53.1779149915543	0.200518032363008	2.48931653954678	0.0805514401955145	0.935798685753579	1	Col-0
23.9506376610049	4.9152811888968	2.86856850958924	1.71349618196869	0.0866212951681395	0.3702974598509	Col-0
15.9367312915973	2.50931762681291	3.79616778995351	0.661013360224429	0.508603745639543	1	Col-0
38.5737619246062	-1.84924243982528	2.37088140380416	-0.779980996459	0.435402060929767	1	Col-0
2.77323295524481	3.85277490205019	4.9251572946573	0.782264336253707	0.434059241512745	1	Col-0
2.26607316664151	-17.39030250444	5.19759151879239	-3.34583863344469	0.000820341213775794	0.0062045525605296	Col-0
24.4389487611083	-0.168627267758193	2.01378868743877	-0.083736326859925	0.933266073901123	1	Col-0
5.23499549518009	7.5663893804992	5.13681591822022	1.47297265484272	0.1407584093618	0.530523546342226	Col-0
2.77857135363791	-1.47071372527726	5.13381743995416	-0.286475657243159	0.774513835249891	1	Col-0
48.7324742846802	0.295544540007781	3.99518219074421	0.0739752346444877	0.941030091146462	1	Col-0
60.0273040225817	4.46887767285767	2.53185248669534	1.76506241826537	0.0775532759587078	0.33969428176621	Col-0
10.4212279342771	-1.13403790873603	2.03835717997477	-0.55634896566561	0.577972319509054	1	Col-0
11.3720662688806	1.36060227228034	3.10620992815706	0.438026502956802	0.661367071389258	1	Col-0
5.05255722541399	-20.0382829320677	5.2025251653542	-3.85164555579876	0.000117326759211261	0.00146522022549877	Col-0
35.1006277997511	0	5.21402426848877	0	1	1	Col-0
8.8189114390199	3.33428226001649	4.32386351607633	0.771134946239508	0.440626948714716	1	Col-0
24.6415772714944	1.06515429916663	1.50197137843239	0.709170836716169	0.478218468709414	1	Col-0
61.8638546828966	-21.3018418988322	5.19137427616703	-4.10331460719879	4.07272828866895e-05	0.000637006337188901	Col-0
23.0102702290173	7.06662786690193	2.85637961142894	2.47398064270832	0.013361693627106	0.0752646448715657	Col-0
21.0784955801904	-8.62866072069622	5.11621182970148	-1.68653312409852	0.0916931606200884	0.380715674636501	Col-0
9.01263125388395	4.06818167698645	4.96969017377123	0.81859865197579	0.413015436354454	1	Col-0
5.25038897455213	-8.58149674960765	5.16749796532491	-1.66066765912468	0.096780212134032	0.398222455870537	Col-0
14.0566270570348	-1.90411243031195	3.24912509800771	-0.586038509714358	0.557849636410014	1	Col-0
74.5937847333029	-0.767742416769014	2.6830085065032	-0.286149825804921	0.774763370786747	1	Col-0
6.88684036161091	-29.9975873350675	5.17245058107413	-5.7994923034795	6.65159911145362e-09	7.83233946321e-07	Col-0
49.9651337986258	-0.348379039628298	2.539989336113	-0.137157678056015	0.890906162702562	1	Col-0
3.07652513811316	-18.0060939878389	5.18503782302288	-3.47270253418158	0.000515246084761226	0.00434587142696511	Col-0
5.59332688301891	-5.13635678301653	4.99660876768091	-1.02796857265263	0.303964611183915	0.906827756698681	Col-0
5.78700059541519	-0.840090463045187	3.73971075009514	-0.224640492055118	0.822258961745477	1	Col-0
3.71407325506503	-2.12438208962829	5.11001859223673	-0.415728837631963	0.677608436872757	1	Col-0
15.5758391266288	-2.13310551552539	3.09707296675832	-0.688748873023192	0.490981314706081	1	Col-0
30.9393443808051	-0.207095468907149	2.1025101094363	-0.0984991548804834	0.921535943005153	1	Col-0
57.9849564756748	1.07611715339054	5.18651221018058	0.207483779037141	0.835632059499853	1	Col-0
20.8835003715203	-0.251335617180904	2.40009728964286	-0.104718928797384	0.916598841536637	1	Col-0
34.6407696871249	-0.362742753314212	3.41683506398298	-0.106163378249627	0.915452726619481	1	Col-0
14.8976858271329	0.333290585046141	2.97984820033634	0.11184817569181	0.910943788464425	1	Col-0
3.3010299033375	-5.38671939772424	5.15773997656676	-1.04439530146882	0.296302536555902	0.898951763449262	Col-0
3.66288128841158	2.70799466865964	5.12728805837996	0.528153409331807	0.597392863538069	1	Col-0
16.4201913608771	0.465525369937903	3.58614079897167	0.129812351503709	0.896714890519584	1	Col-0
28.7854599051087	-0.314812853370488	2.44928574116897	-0.128532513817778	0.897727569306003	1	Col-0
22.214451088638	3.49600470526899	3.42268442647542	1.0214218635602	0.307054611169948	0.909310622416887	Col-0
40.8025005189675	0.067485329934567	2.52473608085903	0.0267296571892003	0.978675358562432	1	Col-0
6.92541577246197	0.566469830491461	3.70581017288983	0.152859915663117	0.878508747004602	1	Col-0
4.34361609157218	-7.88028034645264	5.14513957166119	-1.53159700270451	0.125621912623018	0.486482935662696	Col-0
28.5662740299045	-0.861652143711695	1.98198616162893	-0.43474175571616	0.663749886086292	1	Col-0
22.4695951540469	0.184409262236277	1.88822305077483	0.0976628593537213	0.922200008464549	1	Col-0
4.24279155444065	0.443318650952838	5.09536220785454	0.087004344905934	0.930668058470918	1	Col-0
30.2890570110639	-0.120528054249142	2.38503131410656	-0.0505352082952806	0.959695893074182	1	Col-0
4.48871117589852	-29.3552027834178	5.17275732536411	-5.67496229515299	1.38719206400669e-08	1.11738320755739e-06	Col-0
13.7968757596178	-2.02441981546782	2.80658262107383	-0.721311320132544	0.470717993704021	1	Col-0
6.36300745090543	-1.12272413816599	2.95227420675893	-0.380291280395171	0.703729207423298	1	Col-0
3.67828415432178	-18.0816671813625	5.18732421410848	-3.48574070851096	0.000490776459136582	0.00422802607309644	Col-0
5.79760195626242	-26.6497329061437	5.16809293084176	-5.15658933822675	2.51488521522497e-07	1.09499461668309e-05	Col-0
22.2918789777432	1.92893743659389	2.11693798909439	0.91119222505855	0.362194099899983	1	Col-0
50.3260408913165	-29.6762438714148	5.17951632740658	-5.72953959318319	1.00703583262923e-08	9.22673769952862e-07	Col-0
6.56488270221525	-4.73645259408186	5.11801895290283	-0.925446474049387	0.354733713985988	0.997647269405153	Col-0
27.4029318881514	0.950461479452759	5.18653882030534	0.183255444986104	0.854597592070231	1	Col-0
25.2862293141657	-9.18507250250326	4.19463436512666	-2.1897194613352	0.0285445887849188	0.147862805570753	Col-0
17.1817144418751	0.738969795543506	5.18675549181895	0.142472456376454	0.886706834043074	1	Col-0
19.7692783357246	0.372854397063162	5.15799229865966	0.0722867300829533	0.942373724928377	1	Col-0
43.8649390478222	-22.0498855662356	5.19538750998515	-4.24412722320662	2.19445832453967e-05	0.00040173549554925	Col-0
20.982028091368	1.72129359044571	1.94062503194543	0.886978969203625	0.375090223316494	1	Col-0
11.8185873421941	0.0766294682439671	2.51936964355777	0.0304161274785202	0.975735182938573	1	Col-0
6.30534883170251	16.2462951792763	5.19070335352992	3.12988319169272	0.00174875825305977	0.0117385397736637	Col-0
8.65564412954027	-0.751231380557087	3.20183772705019	-0.234625063665917	0.814499754507544	1	Col-0
24.1331864154743	0.452333995455123	3.14649177300046	0.143758200589154	0.885691411031528	1	Col-0
5.00557622451929	-4.64434233559352	4.09216001153418	-1.13493664043023	0.256401866474175	0.813116942696646	Col-0
17.3574193012322	0.412504353702568	3.34254894292671	0.12341011627533	0.901782346681248	1	Col-0
53.2254260749528	0.787692037266801	5.18640299316958	0.151876365624534	0.879284449525594	1	Col-0
12.6891509675593	-24.5305001305877	4.6440665201177	-5.28211644349271	1.27699987145338e-07	6.42889622784813e-06	Col-0
2.14992521565766	2.25534695026407	5.16125729604604	0.436976267777206	0.662128559285615	1	Col-0
7.55727933918591	-1.25882739775064	5.12059753430481	-0.245836035602736	0.805809160517938	1	Col-0
25.3995030627883	-1.19113638477484	2.80436902893226	-0.424743096392115	0.671023963515292	1	Col-0
37.6016243883084	-0.721664765209489	3.00153284887554	-0.240432073058885	0.809995316588213	1	Col-0
11.0391651876804	-0.224537197251196	3.2172704868313	-0.0697912090917613	0.944359844245811	1	Col-0
5.0591702093248	2.83676756251078	3.62465705113101	0.782630610977558	0.433844060351418	1	Col-0
17.8704044104464	2.26756962903784	3.8187854384236	0.593793410392257	0.552650296991131	1	Col-0
8.55971636343769	-1.75775343112311	2.78920212276167	-0.630199373784611	0.528564148944687	1	Col-0
10.6511833921583	0.0666734765273476	2.93062555597803	0.02275059547998	0.981849216907035	1	Col-0
5.06339187864705	1.85060574266885	5.10726597828094	0.362347633849245	0.717092266454616	1	Col-0
7.87185396971594	-3.61328879024176	2.75765590132984	-1.31027543664868	0.190102673966134	0.657200445835711	Col-0
4.22387514632583	-3.9942410363101	5.16402103210401	-0.773474974536015	0.439241333691462	1	Col-0
13.8189979308132	2.1897867874526	4.11994001354907	0.531509386119978	0.595065838772717	1	Col-0
5.19071271854467	24.7162048824216	4.9809968688272	4.9621000641667	6.97350511175816e-07	2.44224276848748e-05	Col-0
25.7914653805003	-0.549816316561787	3.23336119053177	-0.170044818429754	0.86497488986664	1	Col-0
2.23149609088142	-5.27863549144896	5.15855361905394	-1.0232782057264	0.306176325319773	0.909310622416887	Col-0
10.6087293604711	-1.10170907666161	3.1478756966926	-0.349984936768358	0.726350002343096	1	Col-0
2.13709743283213	3.28493092911339	5.17997223506966	0.634159949135174	0.525976442351839	1	Col-0
28.4395868935961	0.541222514569264	3.95998970452672	0.136672707494816	0.891289503323354	1	Col-0
8.84916263342709	0.443164025545045	3.35784152715332	0.131978838775261	0.895001029530303	1	Col-0
10.8598221720638	-2.7875439426417	4.08204545666988	-0.682879201672528	0.494683177254315	1	Col-0
25.4490143138944	0.552784286445988	2.10442637494171	0.262676942766078	0.792799589876477	1	Col-0
3.07003693479102	-29.6552722492785	5.17945200332603	-5.7255617448014	1.03092041335515e-08	9.22673769952862e-07	Col-0
32.0281583146404	3.77371476553355	4.10483488858974	0.919334118900468	0.357920837029353	1	Col-0
14.2873868851488	0.297626556448287	3.42060123458716	0.0870100125787413	0.930663553406832	1	Col-0
5.53077616615251	-22.2614099574188	5.19580106790102	-4.284500054274	1.83150564066138e-05	0.000347124186718293	Col-0
24.5423757977234	0.657340745218196	2.52376972429035	0.2604598743267	0.794509063055847	1	Col-0
5.46996845499031	-4.5297916005153	4.81492478325499	-0.940781383806595	0.346816902845144	0.981936784681066	Col-0
42.2637500148666	0.978127271413139	2.98493604151451	0.327687849189845	0.743147691524899	1	Col-0
19.8230887123464	0.319842336361044	1.19672056160674	0.267265681414897	0.789264608200938	1	Col-0
8.21109205262868	0.0495289282015765	3.40192954948074	0.014559069340262	0.988383953723975	1	Col-0
15.3990154895489	0	5.21487835438501	0	1	1	Col-0
20.6517903898837	-1.47283141923485	3.00985937610283	-0.489335625088862	0.624604103456536	1	Col-0
16.7843625410125	0.366679586256169	1.68999659930619	0.216970605980334	0.828231252306659	1	Col-0
11.5766240740928	0.410690054710727	2.66759033973243	0.153955443830225	0.877644867315164	1	Col-0
20.8653878122523	0.728287070592868	2.55096525924908	0.285494703603785	0.775265161552887	1	Col-0
20.3975830209139	-0.371767081520022	2.31360289164702	-0.160687507291006	0.87233952930508	1	Col-0
16.6298869755724	0.0924483259324799	5.18633119039148	0.0178253803196671	0.98577815740778	1	Col-0
29.2920653220313	-1.39760828384617	2.44968889077602	-0.570524807908743	0.568321801100011	1	Col-0
4.65181338003031	5.68549571012095	5.16373622118732	1.10104301741689	0.270877935343524	0.845880296609058	Col-0
10.3788431744612	1.4624069447628	5.18693905873412	0.281940259602684	0.777989318520377	1	Col-0
15.8997338949077	-0.0703824139263397	5.15804568450362	-0.0136451707160699	0.9891130667981	1	Col-0
18.7450607015048	-5.20787480510558	3.51395343209325	-1.48205572604964	0.138325467916234	0.524334891324832	Col-0
36.2011626354379	1.74178756632772	3.38760910711335	0.51416427080394	0.607137145512674	1	Col-0
3.35179870712909	-6.91825926023768	5.16823754475327	-1.33861092883802	0.180697366418308	0.634212325272102	Col-0
30.5475227287226	-0.25377956971833	5.18656523094294	-0.0489301798817234	0.960974937592894	1	Col-0
21.8996434650832	-0.482628443893039	4.04151875323055	-0.119417593573519	0.904944523376544	1	Col-0
17.6569063806272	-1.63731457000017	3.12988906033178	-0.523122238021628	0.600889191084156	1	Col-0
29.5407879811144	0.188604531774406	2.21524261506633	0.0851394472513606	0.932150529770986	1	Col-0
58.971723063581	-29.9749503398261	5.17643601775475	-5.7906540787937	7.01128456695401e-09	7.83233946321e-07	Col-0
14.4812857864624	-30	5.19644156326874	-5.77318144248099	7.77885980207076e-09	7.83233946321e-07	Col-0
3.64471987346323	-5.36468286953086	5.15842210553605	-1.03998524350565	0.298346756493444	0.901757269626525	Col-0
8.3279454268119	1.26665007753594	3.3948610067769	0.373108081599636	0.70906800404706	1	Col-0
4.66498151664233	-3.2221293838693	3.39320477188036	-0.949582946060676	0.342324207257036	0.972635446016023	Col-0
5.64919352081003	-7.42295654316558	4.87719846757809	-1.52197139249321	0.128016248913907	0.494237830427572	Col-0
3.72556957537724	-0.17623084877023	5.00699108708141	-0.0351969567561096	0.971922688886112	1	Col-0
19.5177091843855	0.587540191445503	2.8992987072963	0.202649071641675	0.839409332059218	1	Col-0
2.75331161644287	-0.857448193402981	5.12811416460127	-0.16720536358606	0.86720846430106	1	Col-0
9.12701401360135	17.1930517647635	5.19515784536587	3.30943780276087	0.000934835337188428	0.00681456890593012	Col-0
1.90863671367334	6.57932998202357	5.16487517308172	1.27386040543898	0.202712892868867	0.687516779814199	Col-0
28.3156875947743	-20.3317247349084	5.20333930282468	-3.90743781092098	9.32800399111076e-05	0.00122174101054304	Col-0
23.1979820101393	-1.25562977745996	3.35140932401694	-0.37465724298785	0.707915394914524	1	Col-0
4.47632879038857	1.38221753403068	3.90078719625734	0.354343229837521	0.723081673928252	1	Col-0
22.6222217659853	0.466537799513698	3.21628951381313	0.145054665480218	0.884667711337885	1	Col-0
2.61952170426223	-25.7253251468426	5.17357638726386	-4.97244521414092	6.6113658149829e-07	2.36686896176388e-05	Col-0
23.7068120896626	-0.025292698854481	2.56760262091901	-0.00985070612111623	0.992140400784377	1	Col-0
5.97468846520954	-1.05267690225609	5.18017309483685	-0.203212688646506	0.838968795641751	1	Col-0
41.7651832915092	8.90242143007959	2.84044235325851	3.1341672609081	0.00172342588461323	0.0116276006597957	Col-0
8.25932686960864	-0.353078077244887	3.45998134437559	-0.102046237277793	0.918719974575258	1	Col-0
39.8770250286036	-22.5185051332348	5.19656647119383	-4.33334303680358	1.46862000610642e-05	0.000292092201214499	Col-0
6.40020548276283	-29.9388098739239	4.96997657778912	-6.02393379633233	1.70228018967658e-09	3.42796673196122e-07	Col-0
10.101892032425	-12.5547411475189	5.20720887527	-2.41103083211117	0.015907503611114	0.0880652519501878	Col-0
2.93157118973238	-8.06214469770855	5.16512848115625	-1.56087979749611	0.118552114842336	0.464689676425798	Col-0
4.91706898697632	-9.70871538907622	5.16319094889538	-1.88037116681755	0.0600575103073596	0.2740868246605	Col-0
4.40314236878327	-5.15933789805658	5.12817637189331	-1.00607653167587	0.314378756848078	0.918302440288872	Col-0
13.4221232874002	-0.0852157986709673	5.1607011765926	-0.0165124458392361	0.986825573098279	1	Col-0
41.0923178045035	-0.646218312857416	3.51757368374317	-0.183711379194125	0.854239881542996	1	Col-0
13.9972220572418	-5.94003580070784	5.11814048230028	-1.16058475167883	0.245810809421244	0.790421584785678	Col-0
29.0462917341303	-0.0819175448030533	3.47144584887428	-0.023597529205192	0.981173643012353	1	Col-0
31.0298133314545	-5.29945412040608	5.1743609366534	-1.02417558134891	0.305752350188318	0.909310622416887	Col-0
23.7487910764619	-0.530412921546273	2.32369111884935	-0.228263092819723	0.819441714842375	1	Col-0
16.5658796584485	0	5.21450741506834	0	1	1	Col-0
34.6517979682926	9.2379087556054	3.44580085418741	2.68091777398549	0.00734205542047766	0.0434854826558438	Col-0
8.09458326414284	0.960609892142593	2.67563644407927	0.359021082355288	0.719579317832458	1	Col-0
21.0591268644917	-0.430602117688601	2.07522130084225	-0.207496963101639	0.835621764159648	1	Col-0
19.9280608874182	0.613615418768309	4.39951807177517	0.139473326113812	0.889076132581927	1	Col-0
4.6919091438258	-5.26355201178878	5.1754576635707	-1.01702155711526	0.309143174476219	0.911998549210571	Col-0
3.32562767785669	0.0967495611858766	5.10604632531303	0.0189480382710679	0.984882557409344	1	Col-0
16.7020123601363	0.670576984731765	3.14328551214189	0.213336326637036	0.831064641108785	1	Col-0
7.60992269358047	0.430721408010633	4.24838945841397	0.101384633453881	0.919245134344099	1	Col-0
5.38255549543206	13.3710349942612	5.19949259211583	2.57160381659859	0.0101228659781994	0.058873419100647	Col-0
20.3827572437796	-1.23129407856898	2.34804671121495	-0.524390793712905	0.600006758462875	1	Col-0
2.07877886164192	-20.7596930163673	5.19140135812743	-3.99886111365032	6.36480138347499e-05	0.000920580083382624	Col-0
8.17269648562803	-3.21340551719408	3.6074991331326	-0.890757114168367	0.373059486961266	1	Col-0
10.9428531879314	2.15365796250042	3.56281706766205	0.604481768667868	0.545523386652343	1	Col-0
13.1112227342906	18.9981655577999	5.17433446994077	3.67161529046215	0.000241022306592784	0.0024267933495061	Col-0
12.155595593152	7.59917402578813	4.0222291323249	1.88929416395423	0.0588524231196246	0.270117531754175	Col-0
3.65893389455094	-24.8573746692877	5.18032992660789	-4.79841535605908	1.5992586637401e-06	4.91179603262033e-05	Col-0
13.5007712532807	-0.591769820395241	2.38593514415901	-0.248024269160856	0.804115629288592	1	Col-0
10.1615309069634	2.52376574683	3.65366997595977	0.690748141850727	0.489723829842793	1	Col-0
26.8289853747849	1.39135701472732	2.03291725676893	0.684413991811308	0.493713783196412	1	Col-0
33.1918692529688	-0.26980379770655	2.56972660600475	-0.104993191523212	0.916381211237434	1	Col-0
25.6123272696331	1.10028436464555	2.58448033145403	0.425727505547132	0.670306417052347	1	Col-0
5.33435843584404	1.19600897731377	4.98694758759115	0.239827861894871	0.810463706539637	1	Col-0
24.7904698542443	1.39527594462096	2.20444845715628	0.63293652436803	0.52677509515891	1	Col-0
8.5450340727537	0.951214646928664	3.76539018248932	0.252620472468489	0.800561508298823	1	Col-0
4.96880439871427	3.4200913442122	4.32873268549636	0.790090678426827	0.4294748133374	1	Col-0
26.0541970665771	11.6185223277363	4.29625421150992	2.70433772205788	0.00684406900086265	0.0408109094784433	Col-0
34.3096776937177	1.06888049962409	2.95474199585364	0.36175087406076	0.71753820603435	1	Col-0
13.3809378919386	-0.882014247750561	3.64815409612533	-0.241770008752465	0.808958379126921	1	Col-0
6.80108513947219	-9.07600089872269	5.17466810023695	-1.75392908741473	0.0794426587449163	0.345897630373136	Col-0
33.0779131373	0.394933640469232	3.48907907858371	0.113191369864149	0.909878837546512	1	Col-0
27.3005319187677	1.67053278047554	4.13292183010839	0.404201397738929	0.686064625990106	1	Col-0
23.0696498731403	0.0922960041295381	5.17809799631365	0.017824306182549	0.985779014309063	1	Col-0
16.5399971801989	-0.293500008492472	4.60813008531493	-0.063691780192532	0.949215649915218	1	Col-0
3.9407480480961	-2.2765043173284	4.85848554854565	-0.468562537560672	0.639382360187184	1	Col-0
16.9088461137752	-0.925636411755923	4.08789123879585	-0.226433717945144	0.820864105725578	1	Col-0
9.35576358050433	5.25484952708914	3.31685046325805	1.58428894678823	0.113127979966868	0.448889595385774	Col-0
44.5701351935641	0	5.21443977643309	0	1	1	Col-0
7.41286708025279	0.357007328879635	3.97643740960317	0.0897806986770257	0.928461486463508	1	Col-0
9.3123376064712	-28.2321998924049	5.17749775738348	-5.45286569214708	4.95645045644141e-08	2.95734877234337e-06	Col-0
40.3018610557322	-3.86349819020563	2.685742781738	-1.43852129715321	0.150286199146668	0.557859600979912	Col-0
12.9090021927397	5.70124745391463	5.0154154392722	1.13674480667587	0.255644982403217	0.812315713316732	Col-0
12.4731376632607	-30	5.16703372956242	-5.80603912615461	6.39680196989438e-09	7.83233946321e-07	Col-0
34.4565425177631	-0.958602590436749	5.17714745399585	-0.185160380104082	0.853103243798789	1	Col-0
32.1359296813428	1.27573599585312	3.28820339758174	0.387973565379605	0.698035596139077	1	Col-0
18.2689226850553	-6.04751334958047	2.97165382328469	-2.03506656872162	0.0418441752867824	0.206149744302772	Col-0
27.4133422897815	-1.81361248963089	4.64190479492386	-0.390704370243474	0.696015768146733	1	Col-0
18.5826117147855	3.2039483815702	2.6207375778302	1.22253689521362	0.221504660369671	0.735760840939258	Col-0
15.9877852703013	1.47017236031551	1.8809273583346	0.781621019972415	0.434437329882925	1	Col-0
3.16468478818883	-1.83854501210633	5.12200895578318	-0.358949979974255	0.719632509096128	1	Col-0
9.37196878487788	-2.75927892352594	2.62425793047606	-1.0514511136584	0.293051450772696	0.894277817414461	Col-0
5.31035523845506	4.55165355849823	4.13442841125259	1.10091483168752	0.27093372628819	0.845880296609058	Col-0
22.0152993684345	-0.133233892236369	4.62322513601027	-0.0288183872333213	0.97700943607842	1	Col-0
8.24493992877198	-1.45668372644416	3.19086174168055	-0.456517343705703	0.648018001926721	1	Col-0
16.8650493726655	4.9166457568369	5.17086647820054	0.950835953232328	0.341687658306794	0.972542080445663	Col-0
19.9592605636054	-0.319821487474241	5.18666898508018	-0.0616622129529048	0.950831832373901	1	Col-0
7.96603035891717	0	5.21536768995177	0	1	1	Col-0
10.74321940221	0.760907430854866	1.46951775327239	0.517793969593388	0.604602026243203	1	Col-0
15.6699859936364	-1.94460695541312	3.78386448112563	-0.513920877746296	0.607307310149307	1	Col-0
23.3737214174114	3.47736681026852	5.1039559123104	0.681308159790594	0.495676521220538	1	Col-0
7.62782403791684	0.417071088274163	2.3048762864446	0.180951615809939	0.856405553960653	1	Col-0
3.20008066899712	16.5908639402238	5.18458064908706	3.20003970680738	0.00137408655879748	0.00946005746249037	Col-0
15.1868490760853	0.547750777005523	1.73993944267617	0.314810253489648	0.752905726135564	1	Col-0
46.3000218525492	0.163258006976366	2.47709053480726	0.0659071619233605	0.947451738592742	1	Col-0
14.363911384881	-18.8783759168269	4.72248268579844	-3.99755323054934	6.40006017000955e-05	0.000920580083382624	Col-0
10.276708870724	-11.1869938227636	5.1626778972782	-2.16689749880802	0.0302426707209558	0.155162237361337	Col-0
5.84356057870626	4.0404471217273	4.75278010832021	0.850122881690675	0.395256771307768	1	Col-0
34.0399183822138	0.0421558331194288	2.52704969242756	0.016681837814963	0.986690436470279	1	Col-0
27.019964946487	0.136991117194226	3.30051954371739	0.0415059251671428	0.96689256932603	1	Col-0
16.8960639623799	1.98353029364466	1.7025901678078	1.16500748750275	0.244015962036766	0.786219429682461	Col-0
4.53479747504545	0.682304785649737	5.18052223425104	0.131705792350176	0.895217003800731	1	Col-0
24.4457471557501	-2.11705991529259	3.71997188652046	-0.569106428724337	0.569283915873352	1	Col-0
19.1416227854643	0.401362168354819	2.61754183323073	0.153335531550773	0.878133681851898	1	Col-0
38.8825603200936	-8.73069627598116	4.41003658844353	-1.97973329719302	0.0477335050000869	0.228185983843146	Col-0
26.3680434909692	0.205064653688041	3.01860650778019	0.0679335491921537	0.945838532038248	1	Col-0
41.8400873452965	-6.18900462309132	3.32090111993315	-1.8636521834218	0.0623705643867816	0.281443708331422	Col-0
6.03718985876896	-4.04073313567365	5.01540489660061	-0.805664391804622	0.420436386403486	1	Col-0
2.739776625202	0.571188830314259	5.13673931688226	0.111196771936042	0.911460311381399	1	Col-0
27.0330240528996	0.733018529500219	3.44352451485131	0.212868683332684	0.831429389630664	1	Col-0
2.21427095670823	-5.40955308505932	5.15910281388501	-1.04854531499164	0.294387435761607	0.894826715116885	Col-0
16.5291245769376	0.321261499785304	5.18628383045785	0.0619444500701271	0.950607069404632	1	Col-0
17.3460633381933	0.0877854421357244	3.14938096477524	0.0278738720775844	0.977762747405854	1	Col-0
3.4228662797144	1.73567193299501	5.13694668738477	0.337880075192807	0.735453563154299	1	Col-0
19.5656430709465	-2.58418567778728	5.11460283995569	-0.505256372518198	0.613378780873418	1	Col-0
17.0992615333599	-0.426496710540665	4.40446457706616	-0.0968328165837484	0.922859162519172	1	Col-0
16.9067018180255	-0.213965648904098	2.67341417280237	-0.0800346055919242	0.936209732957452	1	Col-0
8.63900090325079	-1.4179698025706	4.62325219576629	-0.306703969960603	0.759068707744086	1	Col-0
8.54877056674165	1.76178696783878	4.11517633256072	0.428119435344459	0.668564167517554	1	Col-0
22.5482719647861	0.462062802234127	2.04983229091965	0.225414929934011	0.821656498092281	1	Col-0
2.3229762051188	17.0602945562494	5.19879039672194	3.28158922641056	0.00103223860002727	0.00739082837619527	Col-0
17.6676803533528	-0.542696193745298	5.17527303848028	-0.104863297010637	0.916484283091548	1	Col-0
4.0310737219122	-8.63404650276343	4.51639916303811	-1.91171023443274	0.0559133708887122	0.262264513130949	Col-0
12.7273319852238	0.352785246257463	1.5396111792582	0.229139182028697	0.818760740632549	1	Col-0
32.4234715374936	0.228150629234142	1.88633047083583	0.120949448021718	0.90373107576879	1	Col-0
8.98062113183533	2.12828178471627	3.01828078597553	0.705130481764768	0.480729038730121	1	Col-0
9.14179472239307	-0.104816796488306	3.73457559420248	-0.0280665885170519	0.977609042070627	1	Col-0
16.8743638831676	17.515227497114	5.19961574648419	3.36856189978214	0.000755614279198096	0.00585237790282756	Col-0
5.91251757531247	11.6005872475421	5.19973034440619	2.23099785549878	0.0256812710663757	0.134326388597179	Col-0
10.3736834997926	-29.980198580675	4.60910025314212	-6.50456638695086	7.79178013683019e-11	3.13813945010836e-08	Col-0
41.4616088280593	1.37294806760558	3.9332287579293	0.34906387400879	0.727041357134373	1	Col-0
12.0573376591004	-1.62390377006363	3.1158283295829	-0.521178832173021	0.602242198686607	1	Col-0
30.4608691026723	0.430901658955974	3.92628865514729	0.109747829770761	0.912609366817913	1	Col-0
2.1186564598758	-18.4081870168984	5.18393405878907	-3.55100717102841	0.000383759960678014	0.00341567567211205	Col-0
5.41393745069134	0.210907152875562	3.24229044766341	0.0650488154223058	0.94813513343921	1	Col-0
14.2083698978488	1.23353975597696	3.44685704737871	0.35787377863989	0.720437774489765	1	Col-0
11.0064836360679	1.21263707787686	5.18707470511107	0.233780530803228	0.815155364962188	1	Col-0
25.9452361483531	3.77400517141165	4.75293406571344	0.79403692944879	0.427173932803101	1	Col-0
29.3820734004476	0.0227069281954254	3.06850710917172	0.00739999204419463	0.994095714484252	1	Col-0
14.9985660489155	-1.15378098064113	3.71031081460122	-0.310966126099368	0.755826373269235	1	Col-0
21.839073460959	2.25435698684776	2.43460672019588	0.925963511127735	0.354464943347915	0.997647269405153	Col-0
11.7319242807746	-2.48017320376147	3.0248921210344	-0.819921208599446	0.412261025450414	1	Col-0
1.5295548822111	3.96621383778955	5.14096167928701	0.77149258936698	0.440415013249373	1	Col-0
11.1492896466433	-1.13653949728549	3.02604313027678	-0.375586020540803	0.707224685118005	1	Col-0
7.5327201137467	17.2116900033418	5.18405818941849	3.32011898293766	0.000899790901829945	0.00668695454544691	Col-0
4.66003990516974	7.99008976307942	5.15622721328337	1.54960001423046	0.121237549552813	0.472914509272594	Col-0
23.6910828749008	0.302804661351356	3.02308906991638	0.100163989332849	0.920214134547158	1	Col-0
8.81376078137527	2.3502259901935	3.70142634428755	0.634951440765702	0.525460085824244	1	Col-0
13.7895169167817	-1.45629247850513	3.17857721309165	-0.458158597660324	0.646838502533971	1	Col-0
24.207234582021	0.99432191785391	3.46729483671125	0.28677166629332	0.774287159153358	1	Col-0
5.09235929617617	-0.0515680292051946	5.15774428026349	-0.00999817486154241	0.992022743547736	1	Col-0
1.63884890248599	17.1486205833731	5.1999819455381	3.29782310072974	0.000974374999682739	0.00707080236256258	Col-0
10.8982188610928	1.70134554605363	2.40684349044902	0.706878346184539	0.479642081589403	1	Col-0
21.5991565184357	6.18189252455356	3.05727781619451	2.02202511391273	0.0431737574397183	0.210766434046625	Col-0
23.3215924358048	1.1380590981131	3.48016173348874	0.327013278481238	0.743657842104318	1	Col-0
13.2888355639834	2.46735215863358	4.8766424756182	0.505953054990114	0.612889605866889	1	Col-0
28.0658852377465	0.128535455463335	5.17849832517061	0.0248209900616508	0.980197748567127	1	Col-0
4.98365623330341	-2.9961401426305	3.21613187851129	-0.931597414474612	0.351544619825123	0.993576109716269	Col-0
11.7707145813402	-0.808941285448152	2.81170457913379	-0.287704935807077	0.773572611478232	1	Col-0
8.94954936143071	-0.95507405058954	4.43246716683255	-0.215472335076999	0.82939907889924	1	Col-0
4.96437581642868	1.27965259396399	3.09622715683097	0.413294157420197	0.679391109956114	1	Col-0
29.6042971259612	0.0772423860097255	2.74080590338444	0.0281823626818462	0.977516704178268	1	Col-0
11.4949134651219	1.7628254924244	2.974493900102	0.592647203735716	0.553417281539107	1	Col-0
9.21586433934279	0.432482055224871	3.81899367135502	0.113245030613372	0.909836295995291	1	Col-0
8.02321808530083	-25.9701885691909	5.19596772598333	-4.9981427789327	5.7885119420652e-07	2.11938471333342e-05	Col-0
17.0927924256968	0.369254500598959	4.14154337242936	0.0891586704263731	0.928955810738973	1	Col-0
10.8373639581681	-7.41521665904556	5.17974984665028	-1.43157814152762	0.152264588981262	0.5639040295375	Col-0
20.7293240166061	0.52356397752844	3.13608734586744	0.166948149010697	0.867410847309513	1	Col-0
22.8423159642689	-0.876530046245644	1.89069037938526	-0.463603166231079	0.642932085477178	1	Col-0
6.25852318719169	-2.05583660101994	4.70723920197346	-0.436739352476086	0.662300386425424	1	Col-0
12.1621261872381	-0.388363574013111	4.83583741565441	-0.0803094770630446	0.935991120955754	1	Col-0
11.92165699647	1.75209681260242	3.87186380988094	0.452520258623533	0.650894230218366	1	Col-0
38.2382911175543	17.6749736771681	5.19869560932434	3.39988624174618	0.00067413893577865	0.00537642487890795	Col-0
8.15237240426898	-0.241262501006972	4.70433986625121	-0.0512850916103621	0.959098347642719	1	Col-0
4.69373963857672	-3.11345971953509	5.14235945622642	-0.605453536657241	0.544877688089475	1	Col-0
7.90652708411277	1.04860444717632	3.20166107617643	0.327518879177747	0.743275466143555	1	Col-0
13.1775800719859	-1.16965576810501	3.54556423642514	-0.329892702574283	0.741481037633948	1	Col-0
16.8323736409735	-0.874405266022509	2.87600816940004	-0.30403434709468	0.761101723796055	1	Col-0
8.21951799017546	-29.5230176748625	5.17904585694034	-5.7004742746773	1.19474562181789e-08	1.01301852460454e-06	Col-0
2.33038901822576	-18.5678937299031	5.20382205793605	-3.56812618171413	0.000359543355861905	0.00329104742212232	Col-0
16.3257835106598	1.03732759760989	2.93721244044186	0.35316737166408	0.723962967425	1	Col-0
13.9852686767482	-4.19257200682369	3.02250330238607	-1.38711908222364	0.165405454191867	0.596125697322365	Col-0
10.3760900183537	0.632917697748243	5.13572037088622	0.12323834867182	0.901918359159558	1	Col-0
5.38258212002306	-2.85494676696554	4.35636031708842	-0.655351384908779	0.512241544170542	1	Col-0
7.46102809665765	0.107590629062182	5.18070316660122	0.0207675725866314	0.983431065484682	1	Col-0
8.24172246325557	1.41956996380853	4.52774739153136	0.31352675868439	0.753880494251945	1	Col-0
1.73088961358754	-24.5999893757264	5.1918190094509	-4.73822167740169	2.15601888395198e-06	6.09359021411693e-05	Col-0
7.9266268610761	2.96792727135644	4.70760018077086	0.630454405087232	0.528397325014672	1	Col-0
8.48266816798887	17.5062457395998	5.18317650840601	3.37751294234498	0.000731445109038554	0.00577626505226034	Col-0
9.34346766193739	6.42859123531101	4.50525573219727	1.42690928494212	0.153606044185072	0.566414501100785	Col-0
10.9757589989008	1.84093629952719	2.83310306311287	0.649795033402159	0.515824627522228	1	Col-0
2.39004840991501	8.07248923828061	5.15284330832224	1.56660871586041	0.117206179330042	0.462792046325238	Col-0
19.1334287686633	1.16097749841611	2.90117727807465	0.400174614350555	0.689027910768593	1	Col-0
14.3627324664065	0.0228226932880356	1.6480073793897	0.0138486596440408	0.988950721465004	1	Col-0
4.94076927952244	12.8129321325881	5.19936777527693	2.4643250268838	0.0137271568164577	0.0767862834420603	Col-0
4.37675125690444	-6.79670345271313	5.17509915848515	-1.31334748273744	0.189065885319724	0.655025060906501	Col-0
36.0363171928583	0.0917264316390915	2.96881439553574	0.0308966541583139	0.975351958245737	1	Col-0
3.0686004523224	-20.5127437241145	5.2030459470914	-3.94244908323008	8.06537763545137e-05	0.00110112909921289	Col-0
8.3773888822852	0.27657426413233	3.59168318172193	0.0770040814122514	0.938620298113376	1	Col-0
2.26712717954587	0	5.21478681996976	0	1	1	Col-0
1.44915262152777	0	5.19396268482226	0	1	1	Col-0
6.72264819576754	-23.1201116277404	5.16853781223297	-4.47324029883642	7.70431141718962e-06	0.000167724941798547	Col-0
4.32050985688631	0.384199139889648	5.18766788040469	0.0740600880293202	0.94096257314688	1	Col-0
1.99066992842449	-17.2754200075716	5.20370763853004	-3.31982909256054	0.000900725720895083	0.00668695454544691	Col-0
8.37489549603719	1.24231727277343	2.70238452307369	0.459711511136253	0.645723305942683	1	Col-0
4.51567509227521	-18.6332255119428	5.19598348425907	-3.58608251323182	0.000335682783237335	0.00316968265674415	Col-0
13.5621518453549	0.164386808963604	2.71356363755848	0.0605796771036889	0.951693959114002	1	Col-0
13.0059007717672	-0.167371491647546	2.79974253560217	-0.0597810296908419	0.952330034664407	1	Col-0
11.0310337347958	-30	5.17208627245136	-5.80036728308115	6.61698269558275e-09	7.83233946321e-07	Col-0
14.8291709375148	0	4.68661554724812	0	1	1	Col-0
3.20734967569967	-1.4000113557094	5.14359862717307	-0.272185187295388	0.785479630853608	1	Col-0
4.10340246103248	-10.4391816450743	5.15622632873447	-2.02457785588254	0.0429107299946234	0.210119106447837	Col-0
8.14284342474713	-1.82088477853171	3.62313324461078	-0.502571850273565	0.615265324686459	1	Col-0
13.022092608966	-0.124648045365329	2.72244843069892	-0.0457852732708434	0.963481396728658	1	Col-0
26.0879037663664	0.455912910374062	2.57069728925268	0.177349901242787	0.859233556448587	1	Col-0
20.2788500722926	-0.857310899953891	5.09776134595793	-0.168173996735579	0.86644639717139	1	Col-0
2.65855414850862	-12.8717846832371	5.20809742864433	-2.47149460231729	0.0134549582452192	0.0755259154461608	Col-0
14.9804929940185	-2.51711256327383	1.86039236949804	-1.35300090698232	0.176055340626904	0.620623968818256	Col-0
8.81780163955665	-3.58943904616024	4.45167408571585	-0.806312182124411	0.42006286804898	1	Col-0
5.58984697133273	-13.5574854070407	5.15196243303791	-2.63151868501618	0.00850041927721806	0.0499787425386799	Col-0
4.03794642390636	-5.34567650499423	5.15720134061681	-1.03654601632344	0.299947483197997	0.901936808902001	Col-0
19.6523661873162	0.146148106753318	3.08545088186811	0.0473668557202347	0.96222084466025	1	Col-0
18.3851206742849	-0.839187640724411	4.73789175551743	-0.177122586168658	0.859412101212695	1	Col-0
7.5418289242061	17.9036591128402	5.19831057960135	3.44413032632099	0.000572899477967521	0.00473303107182398	Col-0
34.1107443524043	3.17125715846069	4.3113283766594	0.735563817321174	0.461996189143921	1	Col-0
3.77758661932636	0	5.21563650551868	0	1	1	Col-0
3.18617758037805	8.51076301250131	5.17218119715824	1.64548817763334	0.0998691787107108	0.407494801993556	Col-0
3.46679417766899	17.0777473508683	5.18334146434557	3.29473708578536	0.000985138030731335	0.00711684918165104	Col-0
10.7642990162579	-0.373862614637636	2.58213015791551	-0.144788446659655	0.884877904330273	1	Col-0
5.04712105004167	23.3024241135151	5.19858970306562	4.48245109626051	7.37905562286657e-06	0.000162844638471754	Col-0
11.2469746104767	-0.811873460798599	1.85242742651753	-0.438275448299143	0.661186621364147	1	Col-0
8.19789319065437	-0.704486063852878	5.17504738539596	-0.13613132622533	0.891717463292171	1	Col-0
15.2502319190642	0.703037508340211	3.60024695832999	0.195274801000408	0.845177823204708	1	Col-0
3.63458563881497	-8.29496249755151	5.16802836517504	-1.60505359325182	0.108482010844339	0.43365885724623	Col-0
8.36378232112911	1.37514327445764	3.87492871581637	0.354882212115205	0.722677834947423	1	Col-0
9.08174090247364	1.04689455278905	3.91283477923601	0.267553988822768	0.789042651586236	1	Col-0
22.8160542826555	0.396259543090201	3.04334300236009	0.130205350755043	0.896403961330878	1	Col-0
14.841378433364	5.90590244790022	5.12787102521999	1.15172601238481	0.249433679594479	0.797296940132352	Col-0
3.85517432539656	-24.4929116794133	5.17643342936501	-4.7316191763366	2.22735986366553e-06	6.18668403511237e-05	Col-0
5.76533324295361	0.93086191374257	4.57293224436329	0.203559087255223	0.838698067298922	1	Col-0
11.7904985250864	0.330808523964994	3.19818224140785	0.103436420752362	0.917616607577454	1	Col-0
12.7147354008455	0.251733226386157	2.74190597636559	0.0918095764610538	0.92684933528449	1	Col-0
15.5114728275934	1.33166984400115	3.99124700865063	0.333647564561875	0.738645521597557	1	Col-0
6.32790171200715	4.7074921921325	5.12873935655462	0.917865359275129	0.358689359209587	1	Col-0
1.41675442272857	-23.9501367230641	5.18479220323903	-4.61930503369103	3.85027473916204e-06	0.000100045042012743	Col-0
18.8111747842906	-1.05478354161703	4.25033456942888	-0.248164826647696	0.804006879496482	1	Col-0
26.9277766855107	-7.32951393824696	2.8803393533319	-2.54467027635767	0.0109380967851227	0.0627091598606147	Col-0
9.92591442446343	5.11814756353021	3.97071013119037	1.28897537075965	0.1974066491318	0.675206182062272	Col-0
21.3693114844915	-0.258917242117101	5.1891063827927	-0.0498963064190939	0.960205020689803	1	Col-0
2.12278228331707	-2.12423238500439	5.17428271220584	-0.410536590896638	0.681412367457142	1	Col-0
11.7894111997002	-0.34999756084303	3.01944193194834	-0.1159146520222	0.907720183340264	1	Col-0
11.7585024050705	2.24407630199974	2.87163915693578	0.781461799119048	0.434530936157084	1	Col-0
18.7183824513574	0.365452960745607	3.29459399395537	0.110925037020072	0.91167579144641	1	Col-0
4.357740085701	-1.24314219168232	3.80916900745248	-0.326355220587526	0.74415561315992	1	Col-0
5.04301699570873	15.1788294531503	5.19896712410145	2.91958558129443	0.00350497141201487	0.0219708519251204	Col-0
9.94591678383995	-0.0434388923668426	5.13583929168967	-0.00845799291989749	0.993251578494959	1	Col-0
15.5744862610399	-0.0608787592772758	5.18661378425561	-0.0117376696645658	0.990634909637925	1	Col-0
34.2968667136294	11.5788183389869	3.9917961959733	2.90065368333859	0.00372385183036477	0.0231626459409948	Col-0
12.5007625381469	0.51448563437067	3.0922927166411	0.166376757155614	0.867860464117806	1	Col-0
20.2494224409677	12.5975578584778	5.19941739668573	2.42287873762701	0.0153980656248091	0.0855389093847156	Col-0
6.68389433103431	-5.54132607936321	5.17556727347431	-1.07067028338391	0.284317709031516	0.877114698721326	Col-0
20.1868607117734	0.573353067610334	3.05330426238134	0.187781176830102	0.851048191985414	1	Col-0
10.9810852270533	2.74648534462621	4.46690747124266	0.61485163109102	0.538652708283218	1	Col-0
2.36910212660707	0.707622430451294	5.16519194539606	0.136998283496904	0.891032151890358	1	Col-0
3.18727429912401	22.6163146829162	5.18416118914239	4.36257937547995	1.28537927303704e-05	0.000263287351152719	Col-0
22.96012243915	0.749853288294824	2.59135991008113	0.289366708722197	0.772300768344083	1	Col-0
4.56776385884745	-1.53310235894435	5.16382039146514	-0.296893044823613	0.766548166325205	1	Col-0
6.65235986135429	-28.9152993774218	4.70899673378243	-6.14043733986539	8.2294592589354e-10	2.20960981102416e-07	Col-0
5.48648541159298	-0.788015253010298	3.77687168013391	-0.208642315584933	0.834727474414897	1	Col-0
7.52093424249481	-0.828559448466532	3.54966621761143	-0.233418974537857	0.815436080516285	1	Col-0
4.44499140948878	0.569304757287639	5.15997560789133	0.110330900870342	0.912146951503599	1	Col-0
9.879937405379	0.526233554610094	5.18592836322267	0.101473355926397	0.919174707257784	1	Col-0
11.5729380581269	1.89891022719803	4.79343825605163	0.396147843314909	0.691995965363722	1	Col-0
4.77051862889392	-5.36035108128531	3.86844029232778	-1.38566209537121	0.165850107581511	0.596394025254049	Col-0
4.79798908154497	5.22762258430089	5.12971873698668	1.01908561703555	0.308162321812818	0.910916514569632	Col-0
10.3456109346327	-2.27622863188404	5.1478906849715	-0.442167243086407	0.658368188078507	1	Col-0
8.92919417163251	0.446632242453307	4.99807391400708	0.0893608718353728	0.928795118774662	1	Col-0
4.3861805459231	-0.320515257780906	5.18039551093982	-0.0618708083396433	0.950665714516363	1	Col-0
3.5207179926267	-21.7211182570401	5.18012330718008	-4.19316625666668	2.75087677289765e-05	0.000476522847434205	Col-0
9.69584178209787	1.07532444104384	2.60925810537602	0.412118846666906	0.680252315440421	1	Col-0
9.83907732835976	4.23177963785826	2.39137875757727	1.76959823886096	0.0767940924569922	0.338019898765613	Col-0
11.9785791198325	2.42082205723154	4.00962347212361	0.603752964352386	0.546007895166532	1	Col-0
5.2268532895765	-1.16261374656236	3.58857579984553	-0.323976365947851	0.745955927292823	1	Col-0
11.3662565027131	1.4438998812561	5.1807144959998	0.278706707804683	0.780469914334922	1	Col-0
9.99210891045458	6.26120447860217	5.14549325831637	1.2168327047135	0.223667873946279	0.741417582155259	Col-0
4.27738268923706	0.111127449902787	5.18789128864423	0.0214205432843271	0.982910186153523	1	Col-0
11.9317527546526	-0.694652184080775	3.43568443171425	-0.202187423754217	0.839770204489615	1	Col-0
3.59740034641994	-23.804629315055	5.18395402538521	-4.59198310758284	4.39053913909162e-06	0.000108817823893486	Col-0
19.8676671112758	8.19699801820332	4.49446433529088	1.82379865690331	0.068182517022742	0.303309368086827	Col-0
9.11446388678185	-25.1131906356692	5.18283951327283	-4.8454501767528	1.26324911365569e-06	3.99038102372417e-05	Col-0
2.49437453200399	8.79053524311359	5.17497425697574	1.69866260325144	0.0893827734917064	0.373045720453728	Col-0
3.29862151349313	-0.036035596120352	5.18898844856924	-0.00694462831773852	0.994459032822965	1	Col-0
21.8311585158532	1.09869623121234	4.1433562227799	0.265170594112034	0.790878046761634	1	Col-0
7.04895486975342	0.671487953297176	2.81257378833445	0.238745008604669	0.811303313916408	1	Col-0
16.993127259384	0.12865218029624	4.09751229075075	0.0313976313351504	0.974952430142208	1	Col-0
14.5861096605757	-0.369673937818089	2.71534594846583	-0.136142482333404	0.891708644109693	1	Col-0
10.8216115434653	-0.707657522474643	4.70463009201085	-0.150417250375614	0.880435432272567	1	Col-0
16.0406634440368	0.443743252152777	4.37057326599864	0.101529759403629	0.919129935023637	1	Col-0
8.82516255397332	2.38605949658073	3.54781572653622	0.672543243645373	0.501237920033311	1	Col-0
2.4177994538243	-7.09622572032135	5.1486190064892	-1.37827749759255	0.168117627994382	0.601861108219889	Col-0
3.13157242029196	-27.3109813269931	5.19640545466878	-5.25574487311325	1.47426547159783e-07	7.19709598407305e-06	Col-0
12.1330914711142	1.25100950715652	2.7709195240871	0.451478109083185	0.651644998986005	1	Col-0
7.87013806699405	0.801995909235095	4.07591757547264	0.196764506245467	0.844011827989391	1	Col-0
17.7224227987925	1.15418616036123	3.16364794464911	0.36482762322318	0.71524008387102	1	Col-0
9.22984019072218	0	5.21582821347985	0	1	1	Col-0
6.74436771379475	-0.473579259500735	3.39936221539954	-0.13931415056488	0.889201908389067	1	Col-0
12.8113396033536	0.65332578185207	2.71481740808485	0.240651831650422	0.809824974608341	1	Col-0
6.16634012953004	-22.9950195141268	4.73908196957578	-4.85220970258617	1.22093422870428e-06	3.93385008488518e-05	Col-0
10.7394817534893	1.16934052061846	2.02329314844889	0.577939247960638	0.563305136160356	1	Col-0
12.732026039554	4.30825430709531	5.13841129652054	0.838440922394171	0.401783114339241	1	Col-0
15.1869852190749	1.00283642132904	1.88794429223699	0.531179031845687	0.595294721770653	1	Col-0
6.98604927854114	-21.0682626861222	5.20316397959568	-4.04912525700551	5.14094257818765e-05	0.000766857267912991	Col-0
5.26342718246725	0.777017191567867	5.15061023848593	0.150859248824908	0.880086747225101	1	Col-0
5.18622780373694	1.07310807751147	5.15989223647258	0.207971025039288	0.835251591362642	1	Col-0
13.572794060835	-0.64051227393028	3.01282311535393	-0.212595379617909	0.831642575598009	1	Col-0
8.66916917384562	-1.32116494625094	2.73200541301034	-0.483587968003028	0.62867831550356	1	Col-0
2.60434839515816	-6.99215594044525	5.15970726947837	-1.35514585910842	0.175371090210767	0.619567601599882	Col-0
10.4539142605682	-0.730211150944617	2.1895137209049	-0.333503802224555	0.738754019818841	1	Col-0
11.1990559667461	0	5.18092507013656	0	1	1	Col-0
7.32154429585778	0.0625297798323258	5.15902253475065	0.0121204703819632	0.990329500588555	1	Col-0
14.6289125123528	11.9251730430824	5.19841490048196	2.29400178157707	0.021790396406652	0.115855870003684	Col-0
1.10785785364469	0	5.21450932761257	0	1	1	Col-0
9.86672046520204	1.11119688515669	1.99880421475862	0.555930829518927	0.578258141708929	1	Col-0
27.3586949954214	1.29026523493102	5.17857211026815	0.24915463325743	0.803241170376457	1	Col-0
22.9341666940167	-1.07499745066203	2.44140969898993	-0.440318333750693	0.659706563960449	1	Col-0
13.4409122136174	0.441118624161066	4.63026391673376	0.0952685704516462	0.924101506225858	1	Col-0
24.1391308919541	0.687762431361204	3.01164668919358	0.228367568423295	0.819360499978153	1	Col-0
2.6222687711249	-0.716330940517594	5.14232928267117	-0.139300869536207	0.889212402790913	1	Col-0
4.34290159516669	0	5.18426439658588	0	1	1	Col-0
6.92335104787954	3.19934596354476	3.18378268095674	1.00488829928032	0.314950639207012	0.918302440288872	Col-0
20.2355674027002	0.133616441825859	2.60383793707378	0.0513151912887551	0.95907436315486	1	Col-0
3.3403925049525	-0.0640566201219756	5.11403421982087	-0.0125256534017129	0.990006235861084	1	Col-0
4.89914231435346	28.4855459130764	5.18288672621816	5.49607726693685	3.8833241291922e-08	2.50241406885145e-06	Col-0
13.0247634303439	-0.635939514441342	5.178876364153	-0.122794882465851	0.902269526792359	1	Col-0
7.68383033580952	0.546932494174093	3.08268943112448	0.177420562918849	0.859178056657939	1	Col-0
12.8576677242078	-21.6338282432422	4.72842804311617	-4.57526857678158	4.7560944636569e-06	0.000116091942135625	Col-0
0.979623023606997	-16.4990715740432	5.2038879056705	-3.17052785784735	0.00152162241658476	0.0103870072589748	Col-0
16.0344472847358	-0.303700159640655	5.1871890603664	-0.0585481184715489	0.953312035203749	1	Col-0
15.2096051272052	-0.0200800977405472	4.15837014494004	-0.00482883847292452	0.996147159309067	1	Col-0
5.15960518819564	-23.8907968507673	5.19037635381379	-4.60290260709376	4.16643093989917e-06	0.000104876878815275	Col-0
11.3051937479627	1.05991491135943	4.8104357701726	0.220336568660058	0.825609042210048	1	Col-0
10.6969087883341	-29.086939392866	3.65103067016341	-7.96677487005721	1.62868981745821e-15	8.74606431975058e-13	Col-0
1.83663692245076	0	5.2148815571576	0	1	1	Col-0
10.0875247745304	0.380850913092949	3.70919878332608	0.102677406992848	0.918219005462479	1	Col-0
7.36167735662989	-5.89075149627523	4.05698887001784	-1.45200090140975	0.146501354601065	0.546327968199806	Col-0
20.0877611153598	0	5.21580715279154	0	1	1	Col-0
1.17542503935535	1.45624208320801	5.18896635522786	0.280642036104329	0.778984971016185	1	Col-0
12.4118022787732	0.311555546890774	3.19074598253858	0.0976434816797601	0.922215396067054	1	Col-0
9.75370361697922	0	5.21577828196732	0	1	1	Col-0
10.0936445099983	-0.559204757279568	5.16348224646184	-0.108299928340559	0.913757779458716	1	Col-0
28.1170167715937	1.43490981132847	4.45910350213371	0.321793340442055	0.747609259740858	1	Col-0
9.31076779280916	7.25466669299132	5.14232858907859	1.41077462618763	0.158311078492771	0.577011645818676	Col-0
7.69580228040619	-4.68117644788957	4.61229814413857	-1.01493361911969	0.310137471199406	0.911998549210571	Col-0
9.19169759747092	0.911502816426141	3.21246044368238	0.283739779027848	0.776609807741587	1	Col-0
14.281476429432	-4.04835724141031	5.20804145896142	-0.777328151726662	0.436965189969685	1	Col-0
5.7589730543098	-0.693243436259189	5.09415336057263	-0.136086094624615	0.891753220141134	1	Col-0
23.597538755011	-21.0913141171348	5.18110401071933	-4.07081465137515	4.68490146431837e-05	0.000718797738953989	Col-0
4.84433886986262	-2.98702266571762	5.13467905556736	-0.581735028303064	0.560745173406729	1	Col-0
4.69202975863813	23.0427975314858	5.18377165946295	4.44517988932273	8.78183531530578e-06	0.000186151798591548	Col-0
32.2986435546045	-0.0204358341004814	4.41627742905937	-0.00462738911419206	0.99630789084532	1	Col-0
4.88252377153095	-0.363394168930351	5.18222875024021	-0.0701231432351393	0.944095646403426	1	Col-0
4.01935607674486	-3.46611005152894	5.1378627677814	-0.674620987011232	0.499916595721023	1	Col-0
23.1538522301032	0.580465939182972	3.53615085426857	0.164151916336453	0.869611552745244	1	Col-0
2.8703611517037	0	5.20850400325139	0	1	1	Col-0
1.98099268880858	-2.45275928678553	5.14435875323965	-0.476786204935825	0.633514369984198	1	Col-0
8.75104655012344	-0.934013033057445	2.92857711924741	-0.318930659848039	0.749779094228958	1	Col-0
8.22761535065409	-0.331237842700226	5.17901114387494	-0.0639577389386333	0.949003877316511	1	Col-0
23.5037674683258	0.908163564576245	3.92174323942678	0.23157139800641	0.816870924762796	1	Col-0
10.1643536286954	0.644634416013416	2.66724805039995	0.24168521406052	0.809024087441675	1	Col-0
2.1531535536464	17.9055522111564	5.18452560655185	3.45365296075084	0.000553048568117231	0.00461637949863657	Col-0
6.34252729677298	-4.18811921236821	2.94436998699347	-1.42241607911672	0.154905498052219	0.568457306064064	Col-0
8.91403118948404	1.0990138201711	2.9693836711491	0.370115128889962	0.711296710077204	1	Col-0
28.3353024433021	0.499943556349071	2.58857897840063	0.1931343646536	0.846853740178112	1	Col-0
8.53604547998876	-3.30940386560745	5.14845327357046	-0.642795746558728	0.52035664344936	1	Col-0
18.6005721132881	0.365248403624829	2.43221480866805	0.150171112486915	0.880629616313985	1	Col-0
10.3218592501771	4.63474444299267	4.38769088888226	1.05630605262928	0.290828411606767	0.890731123761409	Col-0
12.4034310366686	7.47000465763568	5.12994043634802	1.45615816603	0.145348901134015	0.543287887997444	Col-0
2.48599011791071	-23.0826962897791	5.18394110455216	-4.45273119895393	8.47848686416014e-06	0.00018211789784216	Col-0
6.9785163346746	11.3123110414204	5.17191056989032	2.18725959943663	0.0287235782373286	0.148313091475437	Col-0
27.175979685988	0.633712330147426	4.00414300332872	0.15826416030112	0.87424864810902	1	Col-0
4.20617604445969	1.02123526273832	5.18836602455315	0.196831768981888	0.843959189358204	1	Col-0
22.7489133422128	-0.00449969431235922	5.18656966370866	-0.000867566542843215	0.999307782136832	1	Col-0
11.3500886042681	0.67607717743349	4.73440736043454	0.142800803978861	0.886447502106512	1	Col-0
15.2374851037071	0.352753849425247	2.67207743981653	0.132014830172537	0.894972561633897	1	Col-0
5.20978265883267	-19.5708591039238	5.19578033322022	-3.76668331776727	0.00016543062474146	0.00186369745775169	Col-0
6.71550134104982	-0.945548642743119	5.17963825701281	-0.182551096394217	0.85515025883067	1	Col-0
15.2688167497242	0.0945295115191635	2.72455849068344	0.0346953503998555	0.972322668540289	1	Col-0
3.49317700327406	-18.826455190861	5.19197730549676	-3.62606654134049	0.000287771229845584	0.00275952054334069	Col-0
12.4199650187317	0.601113032304866	5.18686591491361	0.115891376828637	0.907738629939541	1	Col-0
2.10390389988524	-29.9932304722752	5.18063765173996	-5.78948625411038	7.06020341875397e-09	7.83233946321e-07	Col-0
3.13248300534825	-2.1003104856296	5.14384553614548	-0.408315232421122	0.683042257611024	1	Col-0
8.44813529869413	4.04712411021766	4.44230978449157	0.911040496173064	0.362274036787401	1	Col-0
16.0007779473005	14.0548032143672	5.19909790651917	2.70331574189896	0.00686514988743523	0.0408109094784433	Col-0
5.1620155344067	9.53063597412047	5.14682660294671	1.85174996349477	0.0640617357562492	0.287474808644338	Col-0
11.1282173006483	2.05255597069972	2.81513605910024	0.729114304818272	0.465931745036046	1	Col-0
5.36282150251252	1.73069116287328	3.23798464703603	0.534496407960892	0.592998133996627	1	Col-0
7.48345205461188	-0.509389914717739	2.97425952588557	-0.171266128689987	0.864014512318073	1	Col-0
6.31619054037594	-4.61557525199576	5.15497814894543	-0.895362719033054	0.370593222919899	1	Col-0
5.31723135328633	4.93657621602819	5.13786945484422	0.960821651740052	0.336641850008318	0.96328600419787	Col-0
19.9925967814849	-8.50630982443002	5.19389658403222	-1.63775109627351	0.101473626899542	0.411773332330383	Col-0
12.3833587370952	9.66206632599046	4.12843188776345	2.34037198351959	0.0192645415666649	0.10345058821299	Col-0
13.2940928046461	0.520739363111238	4.75259552383651	0.109569467988489	0.912750825844256	1	Col-0
13.6545121915707	1.01786354882406	3.62100332981107	0.281099865455569	0.778633804360624	1	Col-0
7.28014403299949	-0.805583522052712	5.17224421796044	-0.155751253828145	0.876229095395148	1	Col-0
30.5532206377896	-10.9361401662641	4.34875074015244	-2.51477741993572	0.0119107553474821	0.068043357676573	Col-0
14.9597734905577	0	5.20680231832355	0	1	1	Col-0
7.90801464360718	1.15170844346556	5.16661734884835	0.222913439432916	0.823602876392086	1	Col-0
8.86210639462905	4.26810902732195	1.86625435366914	2.28699213423436	0.0221962822129834	0.117625692911566	Col-0
6.55971088556425	0.996031541423844	3.74759316790684	0.265778993822897	0.790409422038127	1	Col-0
2.85363701789104	-0.576048908819965	5.16488746639425	-0.111531744412259	0.911194694224668	1	Col-0
5.50906636088693	17.8978071634255	3.63309355885279	4.92632707457086	8.37896977654457e-07	2.75480006326802e-05	Col-0
4.18769361541055	3.3686035964693	4.50435763103069	0.747854382889773	0.454547995326548	1	Col-0
5.06927397066197	-4.05607134792984	5.14431120714302	-0.788457615530311	0.430429081165292	1	Col-0
16.3546193195463	1.51772828130798	3.47767507409527	0.436420381137196	0.662531754284142	1	Col-0
11.9221863918327	14.3486863683064	4.97453077124925	2.88443011574799	0.00392122779673728	0.0242965306943991	Col-0
10.8318744227002	2.9593758708728	5.00033726138285	0.591835253539355	0.553960913674723	1	Col-0
2.85423784381859	17.1454606880781	5.17820061452434	3.31108467292417	0.00092935083168066	0.00681456890593012	Col-0
4.6735463318628	6.11490689976092	5.17171185767887	1.1823757912347	0.237056624551276	0.771511559903243	Col-0
14.3825925782695	-9.49051823965947	5.20674443671381	-1.82273556058175	0.0683434516545736	0.303309368086827	Col-0
1.89725297496928	-22.1071342506558	5.17357138906276	-4.2730896296109	1.92782918097849e-05	0.000359539617920007	Col-0
25.7011336047858	0.523385022073259	3.92967665736789	0.133187808491049	0.894044852360448	1	Col-0
16.0955186237645	1.443816325579	4.69097444131684	0.307786014108766	0.758245164449959	1	Col-0
4.84027025154727	0	5.16481079062964	0	1	1	Col-0
5.03600554861329	-19.8705284326927	5.1961479691948	-3.82408825739653	0.000131256894622655	0.00156633227583035	Col-0
6.88084269691485	2.53856106520383	3.30249621440952	0.768679477701602	0.44208361080832	1	Col-0
1.90691247308114	-8.90308051523385	5.17592335796795	-1.72009512110109	0.0854151524580067	0.366943494959597	Col-0
20.5128329079598	0.290906829005577	3.04686669343572	0.0954773734053798	0.923935661552805	1	Col-0
6.2477254904761	15.0834060021694	5.18617928321763	2.9083849937427	0.0036330077601511	0.0226851763628039	Col-0
8.58884056632229	-9.77780695413758	5.16572238178554	-1.8928247070757	0.0583811847362336	0.270117531754175	Col-0
7.61066350995215	1.59057132618016	2.82537934327176	0.562958503242362	0.573463141220424	1	Col-0
4.17963902776642	0	5.21408303428733	0	1	1	Col-0
5.45655691538899	0.553300153448548	5.18137664321695	0.106786321772783	0.914958499065773	1	Col-0
3.11145907610388	3.74891065014771	5.13857131699816	0.729562833495466	0.46565744737007	1	Col-0
8.31387952977827	8.37561266997221	5.14985682861744	1.62637777101481	0.103869316636894	0.418333672755091	Col-0
10.3672312701168	0.16864444736286	5.17898122420596	0.0325632474925059	0.97402287852935	1	Col-0
5.39503958058988	-0.787588285248451	4.66283701110716	-0.168907530624032	0.865869375728463	1	Col-0
4.18100727726283	0.887328383235414	5.18289398547315	0.171203267078674	0.864063938666488	1	Col-0
13.8292698104405	-0.0980922768792587	4.67163205544488	-0.0209974320997584	0.983247704112779	1	Col-0
14.8586820667788	0.195849236094789	3.1508592416816	0.0621574056701643	0.950437482216285	1	Col-0
13.425104314832	-0.507287881557707	5.17956188516966	-0.0979403070769741	0.921979693407345	1	Col-0
10.7578526778513	0	5.1804901038451	0	1	1	Col-0
7.21564027955126	3.62018323415625	5.15967870785764	0.70162958570329	0.482910196028375	1	Col-0
15.0681943846708	0.378930923853437	5.18675766447172	0.0730573796514613	0.941760457094496	1	Col-0
1.80011124700599	-0.627563812694943	5.18603025945506	-0.121010441763386	0.903682764645164	1	Col-0
19.8599675094258	0.36613019058596	4.04244418259368	0.090571489437622	0.927833086929296	1	Col-0
4.85043410327845	0	5.21299507986812	0	1	1	Col-0
13.1040187423604	0.340073781337356	3.31594020086566	0.102557272066781	0.918314355905911	1	Col-0
9.65125187095933	18.3917678759472	5.14228086752311	3.57657785518937	0.000348121668750053	0.00322312648480653	Col-0
3.24550019263994	-0.545023786761908	5.1829805149295	-0.105156441393514	0.916251673757266	1	Col-0
16.9605303097053	1.00793728337516	4.73962084403187	0.21266200747774	0.831590602513843	1	Col-0
16.6109498004627	-2.15269260598273	4.38133020336289	-0.49133311256258	0.623190863723001	1	Col-0
7.4629963445772	1.06124049710689	5.1590467015485	0.205704766500439	0.837021535058557	1	Col-0
2.82442878291785	-23.9019094416945	5.19093714796775	-4.60454610802832	4.13366429151055e-06	0.000104876878815275	Col-0
8.10360400190692	-3.90304276280965	3.29819090606481	-1.18338897716097	0.23665502384595	0.771511559903243	Col-0
9.27303237547754	0	5.18231976981705	0	1	1	Col-0
14.6609592394731	0	5.21514468477637	0	1	1	Col-0
5.88107891760769	1.03490747639873	5.15043196878024	0.200936054038168	0.840748575564926	1	Col-0
8.53419660800722	-1.98806291544041	3.85958361120753	-0.515097771082723	0.606484700190384	1	Col-0
5.4434342128088	18.9018219328474	5.19495981738689	3.63849242290294	0.000274238695030819	0.00267756689511909	Col-0
6.64502731883996	0.454075517616529	5.13587450455334	0.0884125025278473	0.929548824630212	1	Col-0
12.251971430968	-0.214235792441699	5.18639507086424	-0.0413072643935703	0.967050941866289	1	Col-0
9.90444498114234	1.33500255356246	4.24682591670719	0.314353020289932	0.753252933217882	1	Col-0
1.05202928984899	8.08818319453571	5.17207040742521	1.56381923628186	0.11786002545996	0.463103661014623	Col-0
9.44677867922625	3.69078400021289	5.14815183808987	0.716914363889914	0.473426938424744	1	Col-0
8.99058634354	-1.04811924252257	5.10495566038247	-0.205314073667006	0.837326749079762	1	Col-0
3.2169540896181	18.9022844982156	5.18315787662263	3.64686643705563	0.00026545781690317	0.00260763745750613	Col-0
7.37493487333517	1.81118458126674	3.51083683264009	0.515884009313177	0.605935423096902	1	Col-0
8.09235747515078	0.157421323308619	3.48224776262419	0.0452068129666878	0.963942463841857	1	Col-0
9.42747118196871	2.19318386340529	4.22674574271112	0.518882373558276	0.603842770224576	1	Col-0
8.36908604665682	1.03287057475013	5.18729850740555	0.199115314701008	0.842172541691741	1	Col-0
6.14789473580987	-0.303742520668345	3.24230133733983	-0.0936811508450209	0.925362443865493	1	Col-0
19.3377877993849	0.122127694806291	2.62340434624723	0.0465531342817947	0.962869384926684	1	Col-0
16.0415999391327	0.256465220347313	5.20675947039742	0.0492562066301361	0.960715119173399	1	Col-0
3.47728107073506	0.68423212301696	5.16289023147196	0.13252889221739	0.89456597188793	1	Col-0
2.68766677419762	9.44012279009264	5.1557658289243	1.83098362170227	0.0671029877240958	0.300072501252099	Col-0
19.4925650555192	-0.956662739173188	4.76047224089985	-0.200959629793441	0.840730140814477	1	Col-0
23.2956312965839	0.162575717495828	3.01252243724954	0.0539666412059196	0.956961741955385	1	Col-0
3.96055156862549	-0.436283885898088	3.4181161245679	-0.127638696287196	0.898434906369005	1	Col-0
17.8045127074536	0.254436246964219	3.11542124408702	0.0816699338643632	0.934909187766328	1	Col-0
7.4280751417637	0	5.21525719399539	0	1	1	Col-0
3.02055657944154	-10.3597284240061	5.16411714769571	-2.00609864720609	0.0448457241736953	0.216956341272742	Col-0
14.7027431492137	0.866425281796537	3.13979859392903	0.275949318364502	0.782586993356527	1	Col-0
3.73212131777227	0.766924297126706	5.15932867214412	0.148648079209884	0.8818313327072	1	Col-0
6.24939198482282	-2.35655201501734	5.15729971949599	-0.456935245804879	0.647717589471836	1	Col-0
7.01804949962983	0	5.18365603433783	0	1	1	Col-0
3.91466258785023	0.937016227621656	5.18780278984128	0.180619091661795	0.856666569372368	1	Col-0
1.91539052695044	5.28725487702948	5.12702870974336	1.03125127171253	0.30242300269211	0.904900860203494	Col-0
3.06470180338726	-14.8029957195569	5.19903949385124	-2.84725587044761	0.00440979026968941	0.0271151607804184	Col-0
7.9265035188032	21.3466377210682	5.18446721912259	4.11742167880479	3.83134671386042e-05	0.000605127407453837	Col-0
8.48415553265631	17.2337688397573	5.16961802112132	3.33366387407076	0.000857101655816012	0.00645229330616633	Col-0
6.56127601835367	-0.52608531323752	5.14776302716719	-0.102196878617201	0.91860040528766	1	Col-0
3.77033941200067	-0.917188556506678	5.18541174273901	-0.176878636068002	0.859603719965527	1	Col-0
9.20387086679809	-1.28107303711432	5.15796449327437	-0.248367944134697	0.803849733527521	1	Col-0
2.14014898909183	-20.69314491422	5.18839772218778	-3.98834978007322	6.65345134883104e-05	0.000940237730084807	Col-0
14.6035268456535	0.680817020435849	5.18732201343676	0.131246338413602	0.895580440213342	1	Col-0
3.88822666784274	17.4508744699765	5.18457739520023	3.36592033251005	0.000762887381810097	0.00588043814400032	Col-0
2.40370889404061	0	5.21534699526186	0	1	1	Col-0
4.94341605096366	-10.6915568785079	5.20781541201973	-2.0529830711418	0.0400742193861129	0.198644822864701	Col-0
4.55791370774332	0.979045570769193	3.72701690990444	0.26268879225297	0.792790455982845	1	Col-0
7.38965880796951	1.69637063902302	3.32027920622119	0.510912044940237	0.609412646594367	1	Col-0
11.3583291135547	1.47051709955663	4.62776503003695	0.31775967232824	0.750667243191414	1	Col-0
21.1738250937721	0.334036039521731	4.13961670749319	0.0806925044333419	0.935686497974154	1	Col-0
2.40020902289743	5.21468140319538	5.15864742376884	1.01086214560203	0.312082414028436	0.915782821493279	Col-0
13.1153202136022	1.82918702075256	5.18692168377373	0.352653680211679	0.724348088789132	1	Col-0
9.71128795217066	0.00577189937111806	3.93445139764217	0.00146701503914295	0.998829491769651	1	Col-0
9.32865279555958	0	4.66378714572248	0	1	1	Col-0
6.94248751294901	0	5.215312117151	0	1	1	Col-0
10.3926319568111	-0.708783119656134	5.09049697937176	-0.139236526910504	0.889263245315004	1	Col-0
14.9051899651026	-4.10399151926563	4.16771049853853	-0.984711275100505	0.324765912808011	0.932616551753487	Col-0
11.7893894724824	24.1086691402767	4.56011310331086	5.28685771472918	1.24435352442483e-07	6.42889622784813e-06	Col-0
4.70744797992925	1.804740305254	4.66672191231337	0.386725487218792	0.698959445417966	1	Col-0
10.5801921417842	1.27623124549021	1.98549385839669	0.642777735168008	0.520368332185157	1	Col-0
11.0422138996485	-17.9302931089409	5.1957529392837	-3.45095182901688	0.000558613263129644	0.004638793643824	Col-0
7.95633366968328	4.0155897482948	5.11673802738173	0.78479486868504	0.432573849152312	1	Col-0
8.28992642363237	8.78534508753685	5.15998863159649	1.70259000838509	0.0886448212105461	0.373045720453728	Col-0
6.95051310149109	-22.7539087030789	4.04256753441513	-5.62857849853358	1.81700807708534e-08	1.33054546008386e-06	Col-0
16.8299883187788	0.797233857122248	3.09313422962265	0.257743052172523	0.79660521749792	1	Col-0
11.8054796909415	0	5.21580689783247	0	1	1	Col-0
4.83176642449843	3.01384007489493	5.16159710521703	0.583896808189219	0.559289740735092	1	Col-0
12.9714849345213	0.764914622260428	3.6157213340867	0.21155242663457	0.832456227234635	1	Col-0
7.60022798157211	0.366454841105531	5.08342199747995	0.0720882195668975	0.942531701257527	1	Col-0
18.74322281639	0.980504447000678	2.65212262645792	0.369705547254504	0.711601898098405	1	Col-0
17.7787458058636	2.20058472210396	4.07234893253921	0.540372340032229	0.588940279158527	1	Col-0
4.59179510505511	-26.1633449232939	5.1726380884988	-5.05802735000295	4.23615690119063e-07	1.58708110879491e-05	Col-0
4.92722268323346	1.6346694536366	5.14051118462965	0.317997451016998	0.75048687042804	1	Col-0
9.90963948206823	0.93831183299682	3.24220233329313	0.289405699132839	0.772270934239306	1	Col-0
1.25421095610981	0	5.19800110085213	0	1	1	Col-0
2.89650052238738	1.02452072086394	5.18897216240401	0.19744193817168	0.84348171357542	1	Col-0
2.42596439329348	0.268093075014041	5.13457072812815	0.0522133376302281	0.958358705538536	1	Col-0
7.04457002974993	18.9404498877934	5.18365890470726	3.65387658331332	0.000258310466986921	0.00255299486083392	Col-0
4.64285346863996	5.62477564240029	4.60071674416197	1.22258681748616	0.221485794637801	0.735760840939258	Col-0
5.56389064858546	-0.788321040425413	5.13403175032962	-0.153548142816764	0.87796602792383	1	Col-0
23.7831916886823	-2.43202094173948	5.14829667852823	-0.472393316391924	0.636646074084254	1	Col-0
5.17255256780588	1.10317926164248	3.48925462041802	0.316164734779464	0.751877473420968	1	Col-0
3.25564488177412	0	5.21574145148795	0	1	1	Col-0
8.51182160734616	2.06359179571894	5.18190987635834	0.398229966355409	0.690460678803401	1	Col-0
10.1926353292301	-0.00359243962477705	3.65151614929028	-0.000983821371151621	0.999215024244	1	Col-0
1.90661249550496	23.9461528447593	5.18314171559706	4.62000735436207	3.83726442077159e-06	0.000100045042012743	Col-0
6.263054811213	3.5294797807883	3.54086458543871	0.996784738762045	0.318869007511455	0.92391721421035	Col-0
9.36024507557728	-19.9537233686826	5.20326437557296	-3.83484711296942	0.000125642422089919	0.00153340865141561	Col-0
4.17772833740901	-19.0262334388484	5.20360318897641	-3.65635747920875	0.000255824537613292	0.00254403290182107	Col-0
6.09527178203675	0	5.21580495015791	0	1	1	Col-0
10.3038068777741	-0.840138968471855	5.18690375639738	-0.161973116897658	0.871327023904997	1	Col-0
13.7164441613824	0.601252024506285	4.75491240296938	0.126448601688395	0.89937683228181	1	Col-0
1.91134179371334	-17.4420449420137	5.20385428319817	-3.35175506322867	0.000803010299688012	0.00610881934846806	Col-0
7.06028703194702	0	5.21536973598971	0	1	1	Col-0
5.5256849000269	-4.67502925032329	4.52453784554823	-1.03326116609305	0.301481695385925	0.904445086157775	Col-0
6.8622138376007	-0.941601950475938	5.13169755809155	-0.183487421036971	0.854415587783316	1	Col-0
4.28802019728342	0	5.21413273801424	0	1	1	Col-0
11.3955919904603	0.270773698261984	4.77294515378102	0.0567309469390158	0.954759521613392	1	Col-0
7.19789793533538	-2.99503046054221	4.60773113852084	-0.650001132987909	0.515691489764442	1	Col-0
3.5297327061967	23.3851568701987	5.17028423715903	4.52299250825104	6.0971399100422e-06	0.000138344963310958	Col-0
4.85569284743803	-0.424330335044898	2.45329642458504	-0.172963336510251	0.862680246445543	1	Col-0
9.95832509068462	2.16517877039763	5.15849261263549	0.419730904546441	0.674682045852464	1	Col-0
3.31078477832082	26.5671053380317	5.18401894680001	5.12480868813781	2.97840010693238e-07	1.26268488743897e-05	Col-0
4.63601323376374	1.90968347073244	5.16868849889128	0.369471573135445	0.711776257954215	1	Col-0
2.20605339206962	23.4305047519776	5.16913771736941	4.53276852602438	5.82155987538995e-06	0.000133979042275046	Col-0
1.4389326724478	1.00966721965214	5.1832379632491	0.194794687570014	0.845553681332198	1	Col-0
5.52882619675182	16.7403849868277	5.17929860129145	3.23217220622373	0.00122852995675413	0.00859528289707856	Col-0
6.36412071953476	0.404460617224302	5.1868135727324	0.0779786301459902	0.937845051895351	1	Col-0
9.92606265042363	1.09438289821519	4.07562198599122	0.268519235095114	0.788299670883765	1	Col-0
8.13614229351971	-0.338170677846442	5.17978478406158	-0.0652866271369049	0.947945789627037	1	Col-0
12.1079984095281	15.1542763513906	5.18866015633165	2.92065309632931	0.00349298529148925	0.0219708519251204	Col-0
1.95698510286569	16.837039327309	5.18396570763305	3.24790715774172	0.00116257198260882	0.00821448887711755	Col-0
6.47829789160773	-0.781857049209432	4.95580210426852	-0.157765994839867	0.874641195208327	1	Col-0
4.36623528443378	18.0532187204621	4.4243201010402	4.08045039874435	4.49485204665183e-05	0.000696269869918855	Col-0
16.1251836332843	0.529925709923987	2.67209505594324	0.198318435096585	0.842795929013692	1	Col-0
2.55540766254255	2.19563535429632	5.16479080608964	0.425116028263433	0.670752094108619	1	Col-0
3.00597561677735	-19.1114538741319	5.20380520487811	-3.67259209783959	0.000240102575692283	0.0024267933495061	Col-0
5.09171855493853	9.08599737077847	3.72373625458606	2.44002172806637	0.0146863785423883	0.0818676672380192	Col-0
10.5168735886621	-0.169092611968675	4.22140777655685	-0.0400559768017943	0.968048499034541	1	Col-0
1.28664085855627	-16.770133530708	5.20380634134989	-3.22266672328889	0.00127003230285477	0.00881906051680622	Col-0
3.83265007605798	0.0169363270456066	5.16010860958465	0.00328216483935012	0.997381216050528	1	Col-0
6.41033036117612	14.0004660724929	3.93272290995745	3.55999301070625	0.000370864664419559	0.00335176591302891	Col-0
10.4301114934499	0.356148558665215	5.13907892457238	0.0693020216059144	0.944749216599889	1	Col-0
4.39757375649685	26.2696175901828	5.16772790243967	5.0833979818831	3.70741745712373e-07	1.42279040987691e-05	Col-0
14.9145247592214	0.471483133610057	2.72854082206682	0.172796803990243	0.862811149301771	1	Col-0
11.3114974409697	0	5.19015491321162	0	1	1	Col-0
7.92059214763003	1.14971960345346	5.15831026600665	0.22288686491585	0.823623559537967	1	Col-0
5.00497086992749	0	5.18849125543461	0	1	1	Col-0
6.44919029197287	2.01527221953796	5.15781778391498	0.390721871916981	0.696002830042406	1	Col-0
4.41773903277618	-0.984189617210108	3.46070170819799	-0.284390190254964	0.776111375830069	1	Col-0
11.0503015607634	0.166849889661579	5.17851139894326	0.0322196625261127	0.974296875890416	1	Col-0
7.12079762294602	-1.00304970978133	5.17484985927609	-0.193831654455314	0.846307700360514	1	Col-0
4.06550327643267	-2.32344143210045	5.18030187938225	-0.448514678526324	0.653781795064265	1	Col-0
8.16921529600833	0.344787095505788	3.83781863495651	0.0898393405997141	0.928414885297034	1	Col-0
5.62030196568795	1.71720101277108	5.17922125198595	0.331555832281277	0.740224675352454	1	Col-0
14.7003796996553	0.316717133346237	3.18458571168025	0.0994531666033039	0.920778471114193	1	Col-0
8.59488584540182	20.5112296527215	5.18820860528233	3.95343194794407	7.70381815410138e-05	0.00106075649968011	Col-0
14.4888101655059	11.2313087751104	4.05771564034892	2.76788956412545	0.00564205705980792	0.0341705034712427	Col-0
6.67817526113972	17.0304656390615	5.20000000941438	3.27508954004396	0.00105628488353958	0.00749636540697033	Col-0
6.4025734492702	-2.50775903892766	5.15811035770094	-0.486177856816041	0.626841069598354	1	Col-0
2.48296254694678	-2.99997182744405	5.12859018566944	-0.584950584631762	0.558580944072192	1	Col-0
5.9696195295857	-19.2347017796542	5.19094191245296	-3.70543575791333	0.000211027613512106	0.00222199663639217	Col-0
6.3407427965659	0.767192097831084	5.15857907422537	0.148721593057346	0.881773321927731	1	Col-0
3.66057074898435	-18.4015469698349	5.18514489165189	-3.54889735086506	0.000386847851462853	0.00342424114673987	Col-0
3.72607185319843	0.259081634331318	5.13258687482089	0.050477788423281	0.959741649106617	1	Col-0
3.26693353788793	-5.36356913356381	5.17594357216537	-1.03624953765096	0.300085741509294	0.901936808902001	Col-0
4.13214469452633	-9.68787173481027	5.17475571567337	-1.87214088299231	0.0611871152078192	0.276888883707294	Col-0
8.61906917705899	0.13220307624536	4.04967521601243	0.0326453528230187	0.973957402764735	1	Col-0
8.97545261382356	0	5.21518979405245	0	1	1	Col-0
6.32995668294794	-17.5366434909603	5.20446908432639	-3.3695355293344	0.00075294983539795	0.00585237790282756	Col-0
6.31830817115603	-6.06522001163824	5.15817132383845	-1.17584694862845	0.239656041616619	0.775272857518823	Col-0
19.4874952973918	7.64677768298934	5.14189327756226	1.48715215781659	0.136974628539834	0.520438977777532	Col-0
12.1284747190667	-9.88156257480134	5.20715860922705	-1.89768803225838	0.0577371900175418	0.268053640110259	Col-0
23.7464567596875	-24.3183191111375	5.18358211175038	-4.69141195931124	2.71326024184017e-06	7.40858008407545e-05	Col-0
16.3698524617842	-20.3633387017167	3.79361942277801	-5.36778638875825	7.97088779019794e-08	4.58610722500317e-06	Col-0
8.61377298627772	3.86745182555981	5.19001325068151	0.745171859638696	0.456167832214426	1	Col-0
7.09245801218662	0.402719894612475	3.31209533031723	0.121590671296862	0.903223201895302	1	Col-0
8.36109307983526	-3.77991284758726	5.18999300531641	-0.728307888607031	0.466425134427891	1	Col-0
2.2931421572136	0.119394008575417	5.18719004850025	0.0230170877602483	0.981636642498395	1	Col-0
11.4381381250962	0	5.20683835302825	0	1	1	Col-0
5.79108151440395	0	5.18670581978151	0	1	1	Col-0
5.83486996682827	-27.5582491045016	5.19114568855736	-5.30870269452216	1.10408256286975e-07	6.13336899580401e-06	Col-0
5.0563942200428	-4.73323573296879	5.1464809612339	-0.919703340714189	0.357727806398793	1	Col-0
9.93237225279105	17.0695388068904	5.18348759344087	3.29306060816853	0.000991031089676993	0.00712746020298945	Col-0
3.36623687862154	2.84090936673801	5.1614654185339	0.550407517318011	0.582039893786082	1	Col-0
4.02178993162497	21.6000269151999	5.18427769568116	4.16644867098731	3.09381512728463e-05	0.000519180851047452	Col-0
3.10587656901508	1.68736517919844	5.18765503355477	0.325265494387008	0.7449801436819	1	Col-0
8.80447793108535	0.599508651832025	4.26930587088125	0.140422979745014	0.888325802523868	1	Col-0
3.13499152010266	-18.0859652077487	5.19273924496606	-3.48293344890783	0.000495951638109815	0.0042498834521006	Col-0
10.0989860565454	-22.2929410637528	5.19557095931535	-4.29075865546266	1.78063751820899e-05	0.000341500838313653	Col-0
7.85473425758352	-26.8959187879597	5.18270913041214	-5.18954819018001	2.10804944492625e-07	9.43352126604498e-06	Col-0
11.0658844864235	0	5.19029957733455	0	1	1	Col-0
8.99023578118229	0.156240253210549	5.18667640934929	0.030123385551664	0.975968650218824	1	Col-0
7.51095441051226	-25.7455374592063	5.20259951743889	-4.94859105970166	7.47526166308308e-07	2.56226522111209e-05	Col-0
3.98250242145802	0.49684166047913	5.1316758147333	0.0968185985273413	0.92287045383335	1	Col-0
3.83256152620416	-21.3680919549366	5.18510561193759	-4.1210524055173	3.77145615949218e-05	0.000601565928014049	Col-0
6.08567017949454	1.07935179454994	3.47492417098938	0.310611610912542	0.756095899298011	1	Col-0
9.30327305357383	-0.0777136525046151	2.82291481397253	-0.027529577626628	0.978037349248326	1	Col-0
7.32586082188361	-20.7786100740802	5.20327839503442	-3.99336889102639	6.51411044456123e-05	0.000928693090813109	Col-0
2.72364525790602	0.837398840424672	5.13325780035146	0.163132044598917	0.870414469794171	1	Col-0
5.82937857122959	2.72738557293602	5.15875655327631	0.528690498334112	0.597020169586122	1	Col-0
11.3626875906098	1.23190990221992	3.67903322817384	0.334846092931703	0.737741188423711	1	Col-0
3.30783869732982	-0.408948338286296	5.13292200900884	-0.0796716446438396	0.936498412039551	1	Col-0
10.8539344067969	1.60484943166952	5.18203420700196	0.309694874167571	0.756793001092639	1	Col-0
5.37288397846833	3.59278827288631	5.18676415142737	0.6926839486036	0.488507914467478	1	Col-0
4.8984414205455	-0.473443015289527	5.15942921765912	-0.0917626728299866	0.926886601657601	1	Col-0
5.55728948322332	3.07918698886894	3.71081986338092	0.82978616646282	0.406659693506627	1	Col-0
12.40041510743	0	5.21540398971342	0	1	1	Col-0
14.0961155128921	0.598634461616361	4.09189378253071	0.146297654199158	0.883686417613124	1	Col-0
8.71426717644922	0.47432666497298	5.17924223738012	0.0915822514632788	0.92702995346022	1	Col-0
3.89902230564902	-0.684265018367478	5.16267946670152	-0.132540674427084	0.894556653248317	1	Col-0
4.17969885093789	5.53881048625924	4.62827406810274	1.19673347013561	0.231410456937242	0.760555970950677	Col-0
4.02695776939037	-2.15228984396592	3.44603013242785	-0.624570813735036	0.532252780232634	1	Col-0
1.49288651366407	-0.546913540207101	5.18982207357424	-0.105381944208049	0.916072742716597	1	Col-0
4.73405779431963	-0.567324150005742	5.15203623476533	-0.110116490675571	0.912316990022339	1	Col-0
11.2586401894094	-19.3277799589172	5.20348156119214	-3.71439385950069	0.000203691340229298	0.00218255547945383	Col-0
3.71230992988474	-19.1960816465127	5.19176448933749	-3.6974099433702	0.000217810451644361	0.00224931177948119	Col-0
6.90567734239627	4.50874155794745	5.17189677198222	0.871777175130932	0.383329948728498	1	Col-0
5.0673097332165	1.08516750840488	5.15891796207117	0.210347890077558	0.833396160404543	1	Col-0
10.756758208691	16.5677780893718	5.19883396638426	3.18682577602964	0.00143843393384958	0.00986092369119859	Col-0
4.47956094033809	15.394213103588	5.19172583627153	2.9651436899918	0.00302541583465046	0.0193410512286583	Col-0
7.63286476297037	-0.246887015386324	4.3800891882754	-0.0563657507356676	0.955050440514074	1	Col-0
7.68177132039856	10.3864241501282	5.19979718296744	1.99746716740225	0.045774457664071	0.220127317303936	Col-0
2.59489517639555	-4.7147633186635	5.14875484689713	-0.915709420794201	0.359819322534026	1	Col-0
3.31829521640695	-3.0560122458508	5.17370022109895	-0.590682125993313	0.554733426280953	1	Col-0
4.41458249532815	-0.930943620854028	5.18062197880485	-0.179697268911482	0.857390237636328	1	Col-0
1.29155550958972	8.6254325776439	5.1714542382614	1.6678930490824	0.0953369597676458	0.393814979963276	Col-0
5.06554477707929	16.1590008485188	5.19954282627875	3.10777339247027	0.00188502544829055	0.0125486611454383	Col-0
8.23460159506897	1.66044815830788	4.9820969272148	0.333282989585699	0.738920678454291	1	Col-0
2.80389274451187	-0.419158398401575	3.89215414603084	-0.107693164935162	0.914239091571735	1	Col-0
3.6607858432937	7.37121885917741	5.17077637317267	1.42555359721631	0.153997238660549	0.566414501100785	Col-0
11.0242128021681	-9.46528188787922	5.20778625917762	-1.81752503209952	0.0691367589699024	0.305987139287123	Col-0
3.50390011734347	-4.31092980027845	5.13578872340558	-0.839390020199241	0.401250482257989	1	Col-0
9.64299302252723	4.75836780924184	3.97740781686881	1.19634898615648	0.231560399951357	0.760555970950677	Col-0
1.4180555658228	-0.938939580122096	5.17738398492707	-0.181354055031582	0.856089679597597	1	Col-0
5.79786263808909	-0.308345558916056	5.17977381038261	-0.059528769055126	0.952530951709712	1	Col-0
4.1556982229709	0	5.17423949076543	0	1	1	Col-0
5.54552758406852	-24.6146794586079	5.19112290104999	-4.74168690046409	2.11946002186085e-06	6.09359021411693e-05	Col-0
6.78677503983743	0	5.21583565723109	0	1	1	Col-0
7.41560213520484	1.33730285676276	5.12290775472	0.261043712046275	0.794058798211756	1	Col-0
7.71687414412174	-19.5922237264488	5.18370007383874	-3.77958281678514	0.000157091338762705	0.00178356039081109	Col-0
1.81694911302676	-23.6388431520743	5.19197391567134	-4.55295876597594	5.28966440303629e-06	0.000127188796317783	Col-0
5.79140800756683	-18.6860906038699	5.2032903162142	-3.59120661509917	0.000329150560448984	0.00313764232475333	Col-0
7.11706848552904	-20.4087746509378	5.2035840368582	-3.92206112294482	8.77947122184036e-05	0.00115932197855613	Col-0
6.23848581695277	0.191785028352534	5.18029898139634	0.0370219998963919	0.970467464382397	1	Col-0
6.45398845885153	0.713826985734773	5.18244842694921	0.137739332247439	0.89044643301268	1	Col-0
13.0213916565745	-0.14489032386943	4.80273683517906	-0.0301682829690227	0.975932843536437	1	Col-0
2.10932696069139	-6.91247534121667	5.17512323266336	-1.33571221987292	0.18164335369339	0.634766687201848	Col-0
5.09014362286304	1.10762248399051	5.15963713096354	0.214670616533001	0.830024133092746	1	Col-0
6.05069335648239	-0.0216236406070504	3.04671037650931	-0.00709737321071691	0.994337163035024	1	Col-0
5.26804041529893	15.8245913549782	5.18862412963635	3.04986273038963	0.00228945981014112	0.0149324686402322	Col-0
10.0929874038214	4.1981584183772	4.70827749182246	0.891654841004751	0.372577965681923	1	Col-0
4.25380194302224	-19.6664814201564	5.20360636122457	-3.77939453043643	0.000157210164801474	0.00178356039081109	Col-0
3.41134490418873	-1.25155670298817	5.16794013215157	-0.242177090094715	0.808642946200407	1	Col-0
3.81702094332701	-2.59994758905589	5.15901793938278	-0.503961726748123	0.614288272552395	1	Col-0
4.50870241633533	0.954317642947777	4.73905663018038	0.201372913940354	0.840406992928584	1	Col-0
7.27259026834096	11.4549759142135	5.19103860291192	2.20668286068762	0.0273362234732809	0.142060180695018	Col-0
3.4383635800805	0	5.18956071248937	0	1	1	Col-0
6.18160614078381	0.847196613039974	5.13954947014415	0.164838692177471	0.869070948639869	1	Col-0
9.01739204552792	0	4.90497400800045	0	1	1	Col-0
3.01670497076813	2.02048027072756	3.8976028859842	0.518390490214696	0.604185848403326	1	Col-0
4.85240127191949	-0.667794953388387	3.04705816524505	-0.219160553285559	0.826524982410702	1	Col-0
5.50548319814292	-0.284688761070431	5.18779209100636	-0.0548766712459374	0.956236717515414	1	Col-0
2.25744635380269	0	5.21573078477905	0	1	1	Col-0
6.99333051497479	-2.69495668400725	5.15423516699478	-0.522862577412929	0.601069888436125	1	Col-0
18.9402188754224	0.975371867661136	5.1867973611338	0.188048963502967	0.850838268465303	1	Col-0
2.55928335130983	5.84209472969971	5.17134192730754	1.1297057537136	0.258600231975637	0.816872497475984	Col-0
2.82478340825313	0	5.21541414452776	0	1	1	Col-0
4.78093441836261	-4.27064137936745	3.92172254488029	-1.08897081078381	0.276166757799925	0.858889279566948	Col-0
3.12052672036819	-2.05463069934932	5.16370760330887	-0.39789834304962	0.690705121475504	1	Col-0
5.09598590516368	1.56358792880683	4.27566619365365	0.365694574363092	0.714592995154501	1	Col-0
10.1747079141744	1.5218320884871	5.18105695483757	0.293730044227011	0.768964194509355	1	Col-0
10.6217572785604	0.83723444579346	5.18053579903799	0.161611554918495	0.871611757428874	1	Col-0
4.29875688391763	-18.5130515212175	5.20362033904572	-3.55772525952817	0.000374080270718071	0.00335176591302891	Col-0
5.43168843520004	-19.5391791130396	5.19161997916814	-3.76359964547527	0.00016748494526531	0.00187373782515565	Col-0
6.72573961768881	0.578198820098788	4.46758542039719	0.129420876310269	0.897024629690242	1	Col-0
3.33913205785273	-5.00214012017958	4.70984928551309	-1.0620594878833	0.288208680040409	0.884388921038283	Col-0
7.93279511506216	-0.175148522479884	5.18659290149603	-0.0337694756088075	0.973060976991817	1	Col-0
4.53517345818506	-9.70865653869206	5.17443780623667	-1.87627272802281	0.060617839887205	0.275085464952922	Col-0
2.77754527331478	-0.331832414866207	5.18771733250483	-0.0639650145907209	0.948998084048466	1	Col-0
5.4260913554648	19.9738137422435	5.18328231153581	3.85350682091735	0.000116438018092905	0.00146522022549877	Col-0
6.22520517704509	-19.0889292536961	5.19184534473374	-3.67671376672624	0.000236257882364637	0.00240893321828754	Col-0
7.39177962217974	0.549246219890903	5.15954163872893	0.106452522016318	0.915223323229818	1	Col-0
1.52582471469947	-26.3326677329672	5.1802304788131	-5.08330041311223	3.70932322872937e-07	1.42279040987691e-05	Col-0
11.9036588334239	-9.1010369479976	5.20680528319049	-1.74791190624684	0.0804792828450475	0.349215944033941	Col-0
7.34232879883953	4.79845912668753	3.21849973231663	1.4908993399958	0.135987924696829	0.517911457887921	Col-0
15.3093148957742	-8.33123759318735	5.20726032762427	-1.59992723025398	0.109614727700872	0.437102292886397	Col-0
5.28803668782173	0.123866999693878	5.17972613618781	0.0239138125138488	0.980921356641255	1	Col-0
3.49475291183258	-20.5058566796999	5.20463317740858	-3.93992352212417	8.15075888332329e-05	0.00110343466899444	Col-0
5.69484627813691	-0.638391495180406	5.18020460644921	-0.123236733619677	0.901919638036296	1	Col-0
6.01234154037529	-0.0514905345802209	3.9572871617397	-0.0130115739585562	0.98961855895904	1	Col-0
2.98326705321176	1.0219979077611	3.6449768394862	0.280385295371357	0.779181917382815	1	Col-0
1.60282652209033	3.68532022051879	5.14646191152303	0.716088117210639	0.473936940600442	1	Col-0
4.68245983818892	1.20944493157277	3.42605892634	0.353013464618019	0.724078346273414	1	Col-0
3.54481224561622	0.768523484672782	5.13064913543064	0.149790692052123	0.880929753169111	1	Col-0
8.36837087751177	1.28990097416492	4.34175281966037	0.297092217761448	0.766396105620222	1	Col-0
9.09734344656001	18.4864365852584	5.19625387813259	3.55764691618608	0.000374191823712917	0.00335176591302891	Col-0
4.72988345572923	21.0430756616753	5.18317566315736	4.05988085861184	4.90977619974446e-05	0.00074619334507437	Col-0
6.65967692913871	1.75284909877367	4.35766728253088	0.40224482162751	0.6875038587118	1	Col-0
3.66300047272934	0	5.21580773818175	0	1	1	Col-0
13.0100209201912	-0.237430006557995	4.72206157053213	-0.0502810060842216	0.959898459571176	1	Col-0
3.5212420930316	24.7856086546275	5.16761061707804	4.79633828692808	1.61592296541823e-06	4.91179603262033e-05	Col-0
3.306624587662	3.41720553075536	5.14741405982998	0.663868398973956	0.506774543444489	1	Col-0
3.91805866149721	-16.8155720967894	5.20403426226299	-3.231256992047	0.00123247073198333	0.00859528289707856	Col-0
3.73744870387622	-17.7661687157044	5.19243809114376	-3.42154656518803	0.000622660615389924	0.00509190990554907	Col-0
8.18483205063032	-19.1372402906117	5.20360204183833	-3.67769097958361	0.000235354848301712	0.00240893321828754	Col-0
2.69370979911982	13.7542989027193	5.19973312964412	2.64519323584222	0.00816442780351996	0.0481790959394529	Col-0
5.19103219458247	0	5.18346433835115	0	1	1	Col-0
5.16015557903981	10.3115832140051	5.15810790277293	1.99910188161472	0.0455973315948293	0.219932039518773	Col-0
7.06658570389978	0.216570052552142	5.18381135137667	0.0417781508377282	0.966675552908351	1	Col-0
3.53168923083763	0.670668037649787	5.1609542169016	0.129950394726118	0.896605673063694	1	Col-0
3.32549273934959	0	5.21540376277275	0	1	1	Col-0
3.57180028675058	-0.66007255465255	5.14289734969594	-0.128346437770448	0.897874816938346	1	Col-0
3.73367354640547	2.39594897785291	5.08029567552886	0.471616049710235	0.637200868669487	1	Col-0
9.79068675505149	0.846401022497601	3.7052445155416	0.228433243460016	0.819309448006331	1	Col-0
8.98663393432362	0.910961549617341	5.18725439201161	0.175615360414987	0.860596134037895	1	Col-0
3.39351419672559	4.40870337026392	5.10991978506534	0.862773498548676	0.388262012711953	1	Col-0
4.27595867010827	0	5.21579150986604	0	1	1	Col-0
4.60943290582703	2.7596695295402	4.60445619522315	0.599347547795805	0.548941146844697	1	Col-0
8.39555551416394	0.240731963253309	4.93546275506589	0.0487759659428521	0.961097835770328	1	Col-0
6.18750056309588	-0.286886304394853	5.18126713816846	-0.0553699117888496	0.955843765966004	1	Col-0
2.27935672723495	-21.649964128049	5.20278940929871	-4.16122245681423	3.1654854356169e-05	0.000520367044569268	Col-0
6.81884303501211	1.37813706995917	2.88176380852038	0.478226933756504	0.63248869447414	1	Col-0
6.29729949350249	0.132317663826212	4.06869434691117	0.0325209151989171	0.974056636933236	1	Col-0
4.12934754351707	-18.5110090044769	5.20347615674997	-3.55743131069494	0.000374498984695968	0.00335176591302891	Col-0
4.58478925066581	-3.60894595019486	5.15900288287905	-0.699543309458443	0.484212556864895	1	Col-0
8.6234031321522	0	5.21492930011006	0	1	1	Col-0
3.38081994416607	0.783301122394697	5.16081409061532	0.151778597066515	0.879361563605883	1	Col-0
5.7107446119056	-3.66407425014487	5.14547092790653	-0.712096968670587	0.476404731274125	1	Col-0
7.90351928890742	1.15906481206727	5.04009967641899	0.229968628892434	0.818116146948014	1	Col-0
5.44755952806848	1.29438492659088	5.18789232081101	0.249501116551419	0.802973177325226	1	Col-0
2.96923994586347	1.77194901696729	5.18659196668562	0.341640334992386	0.732621578723034	1	Col-0
3.1305205243624	4.60662541037547	5.14739666444064	0.894942766350041	0.370817683808173	1	Col-0
11.2577974335531	0.489764795654163	5.18745534222218	0.0944133035069869	0.924780848340688	1	Col-0
3.07912043144379	3.30443581744748	5.15935650998852	0.640474410142058	0.521864220545273	1	Col-0
9.71929099588688	0.322477572018148	3.7123137500028	0.0868670036356448	0.930777227629541	1	Col-0
4.32715616572141	0	5.21532720512633	0	1	1	Col-0
3.34366059939042	11.4007976090238	5.15599478733122	2.21117322248592	0.0270238439353378	0.140891302847344	Col-0
3.00671466222916	0	5.19533385477626	0	1	1	Col-0
4.07211521023636	-0.329907971148463	5.18796834823069	-0.0635909760823763	0.94929591724327	1	Col-0
2.78122305586171	0	5.21490011437943	0	1	1	Col-0
8.83637763463407	0.124295797849404	5.18715609475019	0.0239622243053764	0.980882740685849	1	Col-0
2.38868412237698	23.2812282367502	5.16749573195914	4.5053212318617	6.62726113862821e-06	0.000148284967976806	Col-0
4.47841076262892	-0.104760663114891	5.18160810110047	-0.0202177897422697	0.98386963662383	1	Col-0
6.49214901160056	-0.192314719475076	5.18034298746412	-0.0371239356043524	0.970386187327844	1	Col-0
5.96021974394672	0.185212148254722	5.18728677056719	0.0357050142871647	0.971517572280118	1	Col-0
9.79173960726489	0.558473578548671	3.25348902573403	0.171653745911337	0.863709751368933	1	Col-0
3.4428465848887	0	5.20629892388718	0	1	1	Col-0
5.81364625497454	17.3268365249418	4.27258572472768	4.05535140574532	5.00589876953277e-05	0.000753691861468906	Col-0
2.07079227526218	0	5.2157589380463	0	1	1	Col-0
8.36384854571498	19.3188968226201	5.18352419550729	3.72698112210305	0.000193786966916759	0.00209524029330804	Col-0
3.71655841815329	0	5.21572937832922	0	1	1	Col-0
2.74629415067541	17.4493938805378	5.20073327333453	3.35517954170141	0.000793134901352815	0.00608447774323517	Col-0
6.65757867814552	-1.36242318369482	5.15087300585591	-0.26450335353753	0.791392081054597	1	Col-0
3.59482978009852	-19.9498501014255	5.1827808277004	-3.84925598142209	0.000118477144500128	0.00146820522915158	Col-0
5.16266396341157	-28.4231248011934	5.19167591042455	-5.47474944345458	4.38131079903752e-08	2.71472757586517e-06	Col-0
7.83515776724841	-0.0390458927796199	5.1875427685694	-0.00752685703454697	0.993994493686387	1	Col-0
8.02506579107378	0.193130778659066	4.55148552505142	0.0424324712439647	0.966153943342324	1	Col-0
6.11524238172402	0.975309473532844	4.69471874086423	0.207746092442868	0.835427226162947	1	Col-0
9.34741886261733	0	5.21577554868167	0	1	1	Col-0
6.5469785542661	0	5.20314604063006	0	1	1	Col-0
3.3186569070787	-18.897457588078	5.20350864797689	-3.6316760221827	0.000281586491720961	0.00273274601302691	Col-0
3.04487790732672	-29.1572068584022	5.17903856873059	-5.62984933814632	1.80367104435672e-08	1.33054546008386e-06	Col-0
4.71369454810168	12.3754452784951	5.19949723490671	2.38012344643878	0.017306839145984	0.0941936414330414	Col-0
3.31912483172345	-0.779755264074505	5.16249132616356	-0.151042435678816	0.879942241047367	1	Col-0
3.83557046200447	0.463614979735051	5.18827893444752	0.0893581446935871	0.928797286048718	1	Col-0
4.44883395238494	0	5.21534151022044	0	1	1	Col-0
4.72345810044226	0.380719507116891	5.18756023081791	0.0733908600916358	0.941495090573001	1	Col-0
5.44354857165492	0.880173489851773	5.16297734685144	0.170477891092924	0.864634320201058	1	Col-0
5.30031432674029	-0.457335637370465	5.18773451998642	-0.088157101256535	0.929751812751773	1	Col-0
4.53787472622668	-0.547041682370719	5.16154593929646	-0.105984077019623	0.915594985723174	1	Col-0
7.71244864552036	0.579228888083933	3.89329635744665	0.148775956131891	0.881730423692216	1	Col-0
2.80653528153204	-19.6292411240553	5.1905515638751	-3.78172548379439	0.000155745059229959	0.00178356039081109	Col-0
6.82717867048887	-16.2343620038111	5.19900360799199	-3.12259102472161	0.00179266661991908	0.0119833440858491	Col-0
6.24575296662424	0.493922786823354	5.18756358085849	0.0952128642135341	0.924145752244163	1	Col-0
7.35089023734557	0.774711248960692	5.16433235121224	0.150011888522016	0.880755235715458	1	Col-0
8.13448554471993	0.697560909316832	4.31820563228605	0.161539530239449	0.871668479542401	1	Col-0
6.0245082793575	0.859740386505478	3.93270466561091	0.218613005452298	0.826951520960367	1	Col-0
3.8287789450468	17.961444117597	5.18335255723797	3.46521752461462	0.000529802766821072	0.00444537634035806	Col-0
3.48164192897016	-19.9034484727658	5.20416310384361	-3.82452434245687	0.000131024800726798	0.00156633227583035	Col-0
5.97305436066589	1.15919639034706	5.16101047422577	0.224606478932008	0.822285424207892	1	Col-0
5.04647932357872	17.2063657398015	5.19841940695024	3.3099225731569	0.000933217819569317	0.00681456890593012	Col-0
1.59988135304798	-9.73643226820871	5.16572034593469	-1.88481598231911	0.0594546864170002	0.272106533573259	Col-0
4.46047636048481	-19.5454868690885	5.20333715279233	-3.75633680754274	0.000172418614216047	0.00191563025863484	Col-0
10.6492932890947	17.6312245445373	5.18337958154365	3.40149207040837	0.000670190728520859	0.00537152867486121	Col-0
3.9832889684694	0.358723661340839	5.18652570215277	0.0691645394125674	0.944858648936613	1	Col-0
2.42836770407207	-1.42835901087719	5.18341629537085	-0.275563244293693	0.782883543737395	1	Col-0
3.61630853128783	2.28426892684752	5.10738758008094	0.447248009091042	0.654696001117882	1	Col-0
5.86935581273124	-0.0335091573794232	4.60683894689986	-0.00727378529305282	0.994196410192132	1	Col-0
3.5022780824191	-5.77360677985472	4.64884509684063	-1.24194432371569	0.214257104951136	0.717605397247983	Col-0
1.89105016898945	1.65028184077622	5.15392850021216	0.320198823229365	0.748817615202443	1	Col-0
2.40593149066801	-17.7626095429584	5.20104859633389	-3.41519776521198	0.00063735717691851	0.00518576975765515	Col-0
6.2313218801334	14.5608381367271	5.19944474503769	2.80046021272249	0.00510297977013684	0.0312581764627013	Col-0
3.58782585804341	-1.69294366915101	5.14316925128685	-0.329163515030626	0.742032098463112	1	Col-0
5.98475087929691	-0.395063720968672	5.18666462283694	-0.0761691278879305	0.939284543691902	1	Col-0
0.790664355893128	3.31622962790524	5.13880077968433	0.645331424603106	0.518712432482315	1	Col-0
1.38090249106499	-19.8247163699826	5.17746472676133	-3.82903938823811	0.000128644418391404	0.00155824178968836	Col-0
5.91853448712313	19.3817935847459	5.18330917669363	3.73927020828599	0.000184555266334034	0.00200890901394682	Col-0
2.36930666937427	0	5.21487224415957	0	1	1	Col-0
3.23147742450681	0.757161578711689	5.18682256496717	0.145977921786974	0.883938817567698	1	Col-0
1.72691774183791	0	5.21534243428932	0	1	1	Col-0
5.28728748985572	0.960985810639124	5.18156148603038	0.185462589458789	0.852866220492471	1	Col-0
5.70259138544384	-6.67066713671252	5.18030033750336	-1.28769891745841	0.197850790561147	0.675291575411035	Col-0
8.48700521843595	-18.6491319820063	5.20348811256569	-3.58396744233378	0.000338414287374298	0.00316968265674415	Col-0
2.70695101512625	-20.05773159276	5.20406290006337	-3.85424465037035	0.000116087470020084	0.00146522022549877	Col-0
4.18058801663771	-8.79654296408698	5.17532816164659	-1.69970728219257	0.0891859988974203	0.373045720453728	Col-0
4.04178370686991	19.1912670899387	5.16824789774602	3.71330235500283	0.000204572239228758	0.00218255547945383	Col-0
5.14166647466654	16.6869882539079	5.18348126300614	3.21926277094909	0.00128520653461885	0.00888612758485391	Col-0
2.29951868444818	-18.1709598898038	5.2034340386726	-3.49210920226044	0.000479222280985147	0.00415068330466168	Col-0
13.3440922725426	0	5.21576063203817	0	1	1	Col-0
4.59046808731557	-0.0108875220778823	5.16050595936067	-0.00210977802634514	0.998316641934875	1	Col-0
3.1698903584584	18.8110590874082	5.18327285010959	3.62918558049871	0.000284316796517971	0.00274272071371528	Col-0
2.73806725408199	3.22421314079824	5.1495081979339	0.626120595767157	0.531235844158505	1	Col-0
3.98344857153807	0.0591093290797682	4.11423440786206	0.0143670299793356	0.988537162939914	1	Col-0
1.37043278383243	-18.0914298704293	5.19737225831029	-3.48088013928618	0.000499769083145255	0.00425993647061908	Col-0
3.70977569875268	0	5.21543390444281	0	1	1	Col-0
3.14498077961015	24.0682137413269	5.1838190427597	4.64295021542915	3.4346913440886e-06	9.2221462588779e-05	Col-0
2.14971188649608	-19.2279537845093	5.19184299915265	-3.7034929191132	0.0002126511196809	0.00222455164809046	Col-0
1.49401755728525	0.334637913266539	5.18798710162288	0.0645024566776311	0.948570151041356	1	Col-0
2.13900229692815	0.605233681246179	5.12090534457121	0.118188804619832	0.905918060402666	1	Col-0
2.80726212112721	-0.0997817571504814	5.18953042647289	-0.0192275117304397	0.984659610469978	1	Col-0
4.96464296427367	0	5.21538920869687	0	1	1	Col-0
7.8627653462443	-0.393571838896458	5.17912582190081	-0.0759919438975923	0.939425507504359	1	Col-0
2.7027326723889	17.5002925264973	5.18428715487239	3.37564104836473	0.000736439323247027	0.00578733536463883	Col-0
7.81443382229118	0.00857520864570239	5.20687240378554	0.00164690201347511	0.998685962904301	1	Col-0
5.18358709402651	12.8850824697959	5.19936451398756	2.47820333333658	0.0132045870380099	0.0746406656780139	Col-0
2.74493606672146	18.6257895412929	5.19574007902812	3.58481934392239	0.000337311609093608	0.00316968265674415	Col-0
4.65108874042435	14.9813173731176	5.19956685998489	2.88126256985204	0.00396085526763589	0.0244480376864422	Col-0
3.06778745590942	-5.18363137153427	5.15974876387614	-1.00462863770138	0.315075702258381	0.918302440288872	Col-0
3.56053258313018	-21.6487205340724	5.18071507340054	-4.1787128277376	2.93163577714457e-05	0.00049714370915578	Col-0
5.69915649909422	16.2667608613312	5.19058550987785	3.13389709703752	0.00172501338155876	0.0116276006597957	Col-0
6.44831943277847	-1.35164241818771	5.17654445922193	-0.261109013712763	0.794008440802165	1	Col-0
3.18287195388045	-0.250842523176068	5.18222062323261	-0.0484044469375747	0.961393915317482	1	Col-0
0.850823005640947	8.65996429341103	5.17181047802571	1.67445507336473	0.0940411968756237	0.389461100685424	Col-0
1.66651117611116	0	5.21538337803281	0	1	1	Col-0
3.07354195516415	3.64397897444349	5.13508092057776	0.709624450092111	0.477937053448518	1	Col-0
3.54511646718413	-18.0970695672742	5.20385376867577	-3.47762838306645	0.000505870731384289	0.00428925130663205	Col-0
2.17848756036913	-18.6125877504015	5.20367166721594	-3.57681824310017	0.000347801824742388	0.00322312648480653	Col-0
4.39185727725639	0	5.18746788533289	0	1	1	Col-0
1.52723927369782	3.91402553299781	5.16711617701468	0.757487426044125	0.448757896211917	1	Col-0
5.10655941658355	-7.83940310200306	5.17577518481655	-1.5146336195205	0.129865213339846	0.498125854024981	Col-0
2.22323764737211	12.263908304896	5.1435317890148	2.38433605700434	0.0171099697330378	0.0934378347116066	Col-0
2.25408018522306	0.783784288503795	5.16742456925197	0.151677935110576	0.879440961023649	1	Col-0
4.70943314761217	-2.1557685082651	5.16843918787764	-0.417102422975463	0.676603492736451	1	Col-0
1.79071542978011	-20.6347588907985	5.16147591814117	-3.99784077617664	6.39229250371645e-05	0.000920580083382624	Col-0
2.55732835892235	1.93206837075197	5.14362514261154	0.375623867833225	0.707196544090835	1	Col-0
3.16730660831734	-0.673849802323647	5.18795169459176	-0.129887447299502	0.896655475756951	1	Col-0
4.06097566859648	1.27244388494037	5.1869580683225	0.245316015317604	0.806211752124663	1	Col-0
4.5527473463795	-19.7086750640153	5.19704130853335	-3.79228755246844	0.000149265931374252	0.00173587861894155	Col-0
5.05897272205849	21.7479223559247	5.18331752261111	4.19575344575246	2.71965973570043e-05	0.000476236068936238	Col-0
4.30266093863931	-0.32731509826833	5.1837959209695	-0.0631419722648175	0.949653451926705	1	Col-0
6.10655687684869	0	5.21577907302911	0	1	1	Col-0
4.02579636869937	0.409927605017801	5.18073690751826	0.0791253469024677	0.936932922802558	1	Col-0
5.70115486337603	0.147066105873955	5.18729925167747	0.0283511898463148	0.977382053394905	1	Col-0
2.92542993240178	-18.2515523871427	5.20366915039338	-3.50743905110934	0.000452441984015532	0.00393991370945418	Col-0
1.59815469000454	-26.4439852676067	5.17923202023622	-5.10577343596216	3.29444223552688e-07	1.3608580619061e-05	Col-0
2.64726846468956	-4.04079321833279	5.1566395098064	-0.783609792898726	0.433269107836122	1	Col-0
2.96542951027677	-10.2319041302111	5.17535659258618	-1.97704331038146	0.0480367348066286	0.228956153175972	Col-0
3.04423669572371	-27.1272641723896	5.19694019797405	-5.21985305564315	1.79065149142096e-07	8.4845280961152e-06	Col-0
3.57228926894848	1.41900342711306	5.18711465295277	0.273563150624652	0.784420355570877	1	Col-0
3.86030441211799	-0.567580379376339	4.59338132331806	-0.123564829354586	0.901659841127174	1	Col-0
2.39653398069733	-0.774560779276302	4.36861514134694	-0.177301216567566	0.85927179525114	1	Col-0
4.12385150171225	0.33745189941592	4.89326148854623	0.0689625723468492	0.945019411481756	1	Col-0
2.40917656050337	-0.320786007062807	5.18762811543251	-0.0618367392428364	0.95069284577244	1	Col-0
4.25626914033243	0	5.21537155473729	0	1	1	Col-0
2.33261872857649	-17.7097625928265	5.20382276694789	-3.4032217056488	0.00066596217663575	0.00536432533280097	Col-0
2.60851028722471	-1.09686890809874	5.14557079902379	-0.213167586442856	0.831196249485175	1	Col-0
2.72441672393404	20.1790775264156	5.18378708732745	3.89272884601037	9.91229221441219e-05	0.00127749622059344	Col-0
4.43545643721095	0	5.21583404953908	0	1	1	Col-0
4.03947382072598	-8.50459282581562	5.20750413049313	-1.63314183007864	0.102439170741478	0.413607779610328	Col-0
6.05522586429849	15.1875403231907	5.19930320378285	2.92107225293973	0.00348828918413798	0.0219708519251204	Col-0
2.5165482761264	-20.5382711155591	5.18449835725731	-3.96147702251838	7.44875512193157e-05	0.00104347343490711	Col-0
3.3427295903654	1.03954601645756	5.15862941999035	0.201515932202687	0.84029517285994	1	Col-0
2.81560119701552	2.27632735117642	5.13753519740797	0.443077714061188	0.657709524230267	1	Col-0
3.93582064438187	6.21881641858691	5.16380260844717	1.20430947697611	0.228469985100484	0.755090726866175	Col-0
3.15410469066341	0.794379901021419	5.16437196661118	0.153819265180212	0.877752243199305	1	Col-0
5.22415294810444	15.1916226958269	4.90078584359699	3.09983402267519	0.00193629114124199	0.0128368931215673	Col-0
2.4951811509524	0	5.21460891542287	0	1	1	Col-0
6.51801803874152	0.75343205190523	5.00357807236488	0.150578654116839	0.880308100919896	1	Col-0
7.89842268504146	0.09584373914923	4.42729076776449	0.0216483949613332	0.982728428967002	1	Col-0
6.56012739778296	0.0546643456819078	5.20686962641864	0.0104985047838631	0.991623558994994	1	Col-0
2.50498546506463	-20.0503109416445	5.19162877669014	-3.86204634500607	0.000112441229031057	0.00143764142832565	Col-0
6.66195551910321	0.265176902099157	5.18736329474945	0.0511197861093638	0.9592300695694	1	Col-0
3.27769202234036	19.4714220787895	5.18974997045064	3.75189983903959	0.000175499582260032	0.00193650566452679	Col-0
8.82173264808368	16.8113587711336	5.19883328651176	3.23367914388605	0.00122206665584574	0.00859528289707856	Col-0
1.83853977482455	21.956875870219	5.19349428250355	4.22776548425015	2.36023606159526e-05	0.000422771967114387	Col-0
4.51181202511071	0	5.21573657232569	0	1	1	Col-0
3.12220285573292	0.571173145806871	5.15966942980801	0.110699561973319	0.911854593340819	1	Col-0
4.23010950964918	4.05325699853893	3.43641799379129	1.17950057468623	0.238198907995076	0.773666211250137	Col-0
3.80927458511679	-0.687115470830702	5.18187076567684	-0.132599885620836	0.894509822883412	1	Col-0
1.68522389060314	-20.3832113390496	5.18037351010823	-3.93469916778719	8.3300967427903e-05	0.0011183154877196	Col-0
2.70751462372557	7.94181672570707	5.14726683449844	1.54291918042382	0.122850386430123	0.476896319370913	Col-0
1.50949184781405	1.23373107383866	5.16156280390141	0.239022776765621	0.811087921253915	1	Col-0
5.02181608149814	-0.218586129175656	5.18076191743361	-0.0421918885019788	0.966345728841664	1	Col-0
3.21682887715329	-0.724299149213336	5.12922811508826	-0.141210165147992	0.887703915917583	1	Col-0
1.92046167203687	-7.85974924447058	5.17601168901744	-1.51849526560142	0.128889592118449	0.495563563013892	Col-0
1.75240252667955	1.8053519220161	5.1331963353603	0.351701319035829	0.725062271243389	1	Col-0
5.87680248903257	15.4558320832284	5.19884178400669	2.97293757443734	0.00294964435609116	0.0189317811062265	Col-0
3.12806204056013	19.6880713870698	5.19276522205988	3.79144262163654	0.000149774753589618	0.00173587861894155	Col-0
2.32615168639858	3.26096877191526	5.12181817901517	0.636681869199482	0.524332085781371	1	Col-0
5.10928060345076	-9.33349096267033	5.20782849514693	-1.79220398125015	0.0731002971625982	0.322642681449166	Col-0
3.19143698245536	0	5.2151786195772	0	1	1	Col-0
3.83746345246967	0.224989696615601	5.18110031213701	0.043425080207104	0.965362685440783	1	Col-0
3.29408663535107	15.3531182889069	5.19191810259558	2.95711873444834	0.0031052851605032	0.0197731794212279	Col-0
2.32050791604075	15.4891017588597	5.19293436159049	2.98272627388182	0.00285693378935482	0.0184100813386024	Col-0
5.03877353259408	-0.388638781449154	5.1881973926035	-0.0749082488656296	0.940287713353936	1	Col-0
1.81943451988235	-3.8082924738834	5.1469652034225	-0.739910281761969	0.459354435240647	1	Col-0
1.82053565652808	-0.549536953976663	5.18802785728282	-0.105924056133437	0.915642607403179	1	Col-0
4.46039842668612	0	5.18449771088592	0	1	1	Col-0
2.00488227087889	-18.3516604207541	5.1926057886863	-3.53419095682921	0.00040902545234698	0.003581195672451	Col-0
3.0165242405967	0.732113881443354	5.18015137067853	0.14133059616508	0.887608779950269	1	Col-0
4.09572389558716	0.219264289648033	4.79819655340061	0.0456972296169556	0.963551571949858	1	Col-0
3.5823989598984	2.68274749746418	5.15902486118565	0.520010577512052	0.6030562027467	1	Col-0
5.70580993477813	15.6687967280017	5.19856741492756	3.01406050501705	0.00257776391667787	0.01667782196694	Col-0
2.6460445810391	8.85818040496457	5.17162288923967	1.71284345256405	0.0867413436798938	0.3702974598509	Col-0
2.18756941900956	-8.09967343943246	5.17521259163475	-1.56508999311928	0.117561809607637	0.46306130874793	Col-0
6.14646319875812	-0.0291577675584872	5.15139800499415	-0.00566016594528699	0.995483865094949	1	Col-0
6.04480441735247	0	5.21458316025354	0	1	1	Col-0
3.02153563125414	19.2084401957643	5.18375526635225	3.70550676272205	0.000210968500391795	0.00222199663639217	Col-0
4.1022582860429	0.901898746079821	5.18861253490324	0.173822720431107	0.862004787885941	1	Col-0
1.65829743753338	-1.76403380734187	5.17793030561887	-0.340683188691748	0.733342095855513	1	Col-0
4.03531615390319	-0.246783834532133	5.18782302744534	-0.0475698251899811	0.962059080803669	1	Col-0
2.11592643401295	0	5.21544350832934	0	1	1	Col-0
4.34128583196628	-0.210384397188334	5.1812692308709	-0.0406047992902641	0.967610958033606	1	Col-0
5.20520192477127	0.589211868329174	5.18721349749919	0.113589284230009	0.909563382313825	1	Col-0
1.36348902709329	0.554798151363134	5.16255106736405	0.107465891208396	0.914419383453624	1	Col-0
3.82207539316568	-0.0515993768792119	5.1873657434648	-0.00994712527147682	0.992063473202071	1	Col-0
3.21640033942141	-0.312766216240952	5.18260631020482	-0.060349213797139	0.951877506401101	1	Col-0
3.39434754213186	0.280046890779712	5.1858831307271	0.054001774378677	0.956933750556595	1	Col-0
1.51523879798591	17.378885443149	5.18548054429649	3.35145128685596	0.000803891807495486	0.00610881934846806	Col-0
1.60957875268757	-0.930949680758474	5.16480335105308	-0.180248814423623	0.85695723758489	1	Col-0
3.95668198654273	0.482073928847558	5.19625688713205	0.0927733057311621	0.926083658468886	1	Col-0
2.54619374468479	0.201501565845732	5.20720673304463	0.0386966710130816	0.969132227569871	1	Col-0
3.96900082651728	0	5.18803593537548	0	1	1	Col-0
2.36959731785942	3.49177892830249	4.92974840725427	0.708307734967617	0.478754174723481	1	Col-0
3.83456542583476	9.99633397289659	5.15543833930963	1.93898817423063	0.0525027781556179	0.248040984189737	Col-0
4.84619331546819	-0.174849473097556	5.18698438607975	-0.0337092730733483	0.973108984333129	1	Col-0
2.00050675178129	14.4352980514276	5.19954356185341	2.77626254683825	0.00549877848625772	0.0334284231749479	Col-0
2.41594217900015	0.644426656419524	5.18183476864665	0.124362640877457	0.901028151927762	1	Col-0
1.21469558261589	0.330014504930022	5.18750343047682	0.0636172118925593	0.949275026394914	1	Col-0
1.15055592421103	-0.916731370079627	5.16845652757803	-0.177370432582358	0.859217430449635	1	Col-0
2.2104054665039	0.327769355022726	5.19653090279662	0.0630746475203929	0.94970706243828	1	Col-0
2.02577872889038	17.5228982976561	5.18471891490958	3.3797200166948	0.000725597053629445	0.0057583096226455	Col-0
2.6042549887711	0	5.21541725640294	0	1	1	Col-0
2.1695441052438	17.8295573396149	5.18380367682699	3.4394738788658	0.000582846027168217	0.00479063749881631	Col-0
2.88959369534913	0.637615471838895	5.18836690598601	0.122893288657603	0.902191600217244	1	Col-0
2.19034565744544	0	5.21541881667551	0	1	1	Col-0
2.6321168955101	0	5.21459898688596	0	1	1	Col-0
1.52410592647198	14.2297088584235	5.1999069969901	2.73653141616959	0.0062090665954588	0.037463693952375	Col-0
1.07203016702206	2.45273136632716	5.1640961221019	0.47495850354715	0.634816550782974	1	Col-0
1.69484129896625	16.3279403239867	5.19994766387513	3.14002012701388	0.00168936227671338	0.0114833866151277	Col-0
0.852304943852665	0.749171603978078	5.18818882442807	0.144399448310493	0.885185052428578	1	Col-0
2.26795917955855	18.3427637158885	5.1785988537281	3.54203216622648	0.00039705705279683	0.00349540389101471	Col-0
1.57624644171215	23.5189681992848	5.18466311756436	4.53625774056724	5.72611955812278e-06	0.000133692443596171	Col-0
3.56083414530943	0.879029913704025	5.18844436663354	0.169420707169377	0.865465736969864	1	Col-0
2.15397503853046	0.546451706617543	5.16098840134748	0.1058812119157	0.915676600982298	1	Col-0
2.35068171150372	0	5.21459562130986	0	1	1	Col-0
3.39162885464667	1.19821577893614	5.18853964029756	0.230935072680185	0.817365243019325	1	Col-0
1.84779737892172	0	5.20780694216282	0	1	1	Col-0
2.44365904101771	-0.42853707430552	5.18933076383028	-0.0825804123515174	0.934185176746955	1	Col-0
1.17948712131675	-19.0902773092453	5.20366622282058	-3.66862064010279	0.00024386261638955	0.00244014083853146	Col-0
1.6916632653215	-20.7303856537925	5.18483685610289	-3.99827154240957	6.38067261722798e-05	0.000920580083382624	Col-0
2.27284684882317	-19.465915290677	5.19647105796071	-3.74598743523382	0.00017968558478552	0.00196920732713927	Col-0
2.74117341311345	15.9628679457431	5.19891248419046	3.07042443862733	0.00213754765743939	0.0139983303907921	Col-0
2430.62330802202	0.255637559554741	0.832432722047004	0.307096961453067	0.758769570446406	1	phf1
535.496988467627	1.36092104415104	2.4895989332315	0.546642684484351	0.584624238038028	1	phf1
1525.31562736296	-0.315528521217787	0.852861367279773	-0.369964607758204	0.711408861211963	1	phf1
2379.77913072282	1.03701112271108	2.68202070920667	0.386652914032802	0.699013179092586	1	phf1
12.9880511394823	7.9147898646635	4.0232672655491	1.96725430906298	0.049153899733423	0.219354383574915	phf1
12.5202296685259	-1.57205570228876	4.06034324140171	-0.387173105529388	0.698628059157434	1	phf1
1044.02787336959	0.171352915105974	0.793577137223286	0.215924712379612	0.829046433758397	1	phf1
106.579687246917	0.69044256489291	4.04162476412405	0.170832921210723	0.864355142183761	1	phf1
783.238424058385	-0.940837356169071	1.68896902362894	-0.557048319422446	0.577494416095636	1	phf1
813.518661300818	0.473115620394918	1.57272201647051	0.300825966343804	0.763547206745421	1	phf1
23.9936497418642	-21.7894208879145	4.09347650463721	-5.32296224571724	1.02090939953711e-07	1.74966493899392e-06	phf1
15.0268045840435	3.38899534207474	3.86180175961305	0.877568439042379	0.380177963078894	1	phf1
819.342089397817	-1.5462002302303	0.975997572472018	-1.58422548768648	0.113142415154536	0.427869555901308	phf1
72.890126547827	4.24603312543087	2.04508320608512	2.07621534067506	0.0378740390760727	0.175330680895267	phf1
713.729367909259	-0.239971122177404	1.43081349474873	-0.167716563380294	0.866806265076165	1	phf1
8.22908107467773	3.50701389429023	5.26904429379734	0.665588235501958	0.505674328070528	1	phf1
18.336789297627	9.92049474061464	4.69723077307352	2.111987939252	0.034687483783421	0.163396305190325	phf1
369.10832877195	4.56223319496254	2.0510371915058	2.22435420179442	0.0261246226236351	0.126386687827856	phf1
619.186573657549	-1.88827740018934	1.53149525683286	-1.23296327021888	0.217589467992732	0.69932135883869	phf1
65.8637774826781	-0.855533760330975	1.85071789389435	-0.46227129653495	0.643886780717786	1	phf1
484.63636252227	0.152099558323401	0.62669157901857	0.242702412822582	0.808235938171024	1	phf1
303.175630867918	0.845064972275152	1.74182048970841	0.485161919536623	0.627561492128804	1	phf1
65.9214940296627	6.06321958480236	3.29819884863235	1.83834264186848	0.0660119313506979	0.276940680744725	phf1
283.491127606339	-0.230906001759006	1.59202429380805	-0.145039245102654	0.88467988627119	1	phf1
169.112248903269	1.02818529421895	2.3386301828072	0.439652794091949	0.660188597267151	1	phf1
466.8363352112	-0.980475958408291	1.10315024525242	-0.888796392538482	0.374112515002426	1	phf1
895.18151356281	-2.44117918424537	2.38469186976795	-1.02368746889002	0.305982916058302	0.897884294662887	phf1
247.07994721851	-1.38117311596222	1.69978878872606	-0.812555727583876	0.416472823443721	1	phf1
125.491128841243	6.66728793844092	2.66889517724479	2.49814529820682	0.0124845011279341	0.0635454906114063	phf1
279.001257242975	0.0171128628923164	0.678392574208591	0.0252256046762897	0.979875013873702	1	phf1
2.22492119590255	-0.808098876008049	5.3018260786783	-0.152418971127303	0.878856495094489	1	phf1
126.870996002164	-1.1718606925179	1.3231418852212	-0.88566517741367	0.375797978292334	1	phf1
25.8253394492039	-0.0976488408789473	3.08606372127468	-0.0316418744712809	0.974757649096308	1	phf1
294.56266319784	-0.212630312221484	1.26283611002973	-0.168375223461482	0.866288098632722	1	phf1
257.886868943754	0.718751538133393	0.630519621990053	1.1399352424035	0.254313281145079	0.784863402154641	phf1
124.259910075381	-1.23714469996205	2.4887263440449	-0.497099531622804	0.61911886490837	1	phf1
377.234418700167	-0.0531150609359097	2.44228855658252	-0.0217480693641841	0.982648919019265	1	phf1
5.26674195769379	-5.18375526930716	5.24001272145061	-0.989263871075513	0.322534055740682	0.929521223252664	phf1
181.363959968857	0.209210713062462	1.46107113316284	0.143189957226501	0.886140161063413	1	phf1
23.8973791336007	1.90538143760713	2.56375084933849	0.743200704584363	0.457360176857329	1	phf1
275.090365575565	-0.544716806155341	2.21933598110294	-0.245441344074742	0.806114719851094	1	phf1
12.0284485364555	0.5060534226876	5.23473596855967	0.0966721962152447	0.922986720593211	1	phf1
10.8510824910436	-4.55540641982902	5.28068711512238	-0.862654105520403	0.388327672842787	1	phf1
370.539681453682	-0.726221862008779	2.2527241488073	-0.322374962062388	0.747168649959639	1	phf1
485.912922043693	-0.521245551159339	3.05016523506309	-0.170890922618675	0.864309534371	1	phf1
355.059152867135	0.895862373921953	1.57183552272799	0.569946639434096	0.568713890373561	1	phf1
15.7351008145797	2.03148296844175	5.12383405801491	0.396477119563235	0.691753083805185	1	phf1
139.604969783168	10.7258644763932	2.94530537523804	3.6416816288621	0.000270862922115398	0.00192229148690708	phf1
229.080008286253	-1.01846071130093	1.07540185027877	-0.947051291605016	0.343612643109989	0.965626549223597	phf1
368.921054447421	0.41617207798242	2.48012559991084	0.167802823372083	0.866738401267322	1	phf1
450.699631904691	-0.436940788715428	4.32133319940693	-0.101112496665472	0.919461157984238	1	phf1
107.438188968546	4.74525558002814	2.4031468239262	1.97460077461079	0.0483134710953134	0.216202783151527	phf1
151.116257518026	3.23787916478331	3.45683423641062	0.936660234002236	0.34893335756718	0.9714809272551	phf1
28.1772096307602	-3.20959844034218	3.66481452344785	-0.875787415654148	0.381145612581766	1	phf1
31.6282568540227	0.936827959346187	3.72063285571079	0.251792637348846	0.801201348558624	1	phf1
208.879470585505	-0.356082128407205	2.04314450872616	-0.174281421057785	0.861644299642277	1	phf1
214.347753489387	-0.156481074885737	0.658729309966747	-0.237549889640764	0.812230220231742	1	phf1
186.939128297448	-0.814606127557993	2.46837999453663	-0.330016500441988	0.741387494396345	1	phf1
5.05132968546371	-0.765902695189745	5.21618777957552	-0.146831887108955	0.883264715182646	1	phf1
201.252921392789	-0.078447611730021	3.38195419117922	-0.0231959415460527	0.981493975914965	1	phf1
10.2972452369718	1.10470948176267	5.10540400273418	0.216380423796246	0.828691224376533	1	phf1
125.580121522152	1.14911468869917	1.82056879800324	0.631184435303675	0.52791993777287	1	phf1
277.146527387753	0.430414050992003	1.63261151520487	0.263635314943857	0.792060943540934	1	phf1
198.756105237828	-1.02672767000141	1.21479915775127	-0.84518306046738	0.398008638670964	1	phf1
172.83353864673	-1.5664061322436	1.36158342640872	-1.15042978774729	0.249966897248545	0.774416675898859	phf1
17.5128075228192	1.42502604617143	5.04428228988017	0.282503231238726	0.777557669275521	1	phf1
193.179290996334	3.03775266508051	2.3760900564445	1.27846697428047	0.201084822297135	0.658430180326596	phf1
7.25499777645353	32.9998573481188	5.29182042828507	6.23601231283903	4.48865785786337e-10	1.33477671562475e-08	phf1
95.4550122250049	7.16889073135379	3.40241474418355	2.10700084215455	0.0351175065727851	0.164460183397549	phf1
102.276975539516	2.52017347071935	2.695199047645	0.935060240883291	0.349757255001836	0.9714809272551	phf1
15.471991807642	4.02067015484533	1.93278796951373	2.08024378165852	0.037503178359711	0.174114179646958	phf1
18.6673636571541	0.323690534605689	1.87776448119504	0.172380795274009	0.863138169326265	1	phf1
168.795125770185	-0.0662314032393029	1.47047582323475	-0.0450407971302834	0.964074790526816	1	phf1
42.4290581052974	-2.46781527673786	3.65606140441985	-0.674992841683265	0.49968031287919	1	phf1
113.049388440961	-0.154249358132942	1.4622953188239	-0.105484409439949	0.9159914404326	1	phf1
142.237518108393	-2.58658706144197	1.59708531444041	-1.61956724418838	0.105325270705532	0.405930648580413	phf1
3.68095213464249	0	5.33127225150759	0	1	1	phf1
200.058943919506	5.36300451963075	2.99157540197147	1.79270243902143	0.0730205163294718	0.300091968894845	phf1
150.679209785177	0.666991522506023	1.98785625400544	0.335533075473674	0.737222998677226	1	phf1
46.0439753677106	3.53275884506725	2.09418724785291	1.68693551576596	0.0916157519927891	0.360863023130521	phf1
127.501395244836	-2.51116058291726	1.94818279724397	-1.28897585302043	0.197406481467364	0.651684101729353	phf1
211.816398663739	-1.30508048208717	2.02489175097134	-0.644518642273653	0.519239172877362	1	phf1
118.686566983624	0.0367359843729035	1.52583596954982	0.0240759721923071	0.980792009179145	1	phf1
120.876628940234	4.08538381695094	1.59695481899207	2.55823381373398	0.0105205329174482	0.0546728339677712	phf1
63.5029078844658	29.3725197391418	4.06147645799345	7.23198079391383	4.75999530761037e-13	4.03597496871595e-11	phf1
490.048560168677	18.5795741696608	5.31373689051305	3.49651752664535	0.000471373527573147	0.00308692175983878	phf1
247.934598856644	-0.295266676168258	3.03771054077845	-0.0972003988545243	0.922567251306352	1	phf1
11.984854490697	0	5.31382295775506	0	1	1	phf1
20.1832384831515	-3.94042381700666	2.54504556752626	-1.54827240316828	0.121556725807612	0.451216325520882	phf1
148.687382120392	-0.652180671339671	0.667124657168326	-0.977599410143096	0.32827248920335	0.937849386878048	phf1
58.9092148080102	3.41235421552306	2.66587991266201	1.2800104758341	0.200541451636573	0.65798834742672	phf1
43.3586401423084	4.96914834459448	3.41944707307286	1.45320229803381	0.146167594317051	0.522119721607028	phf1
154.497186460743	0.605927678770256	1.91873217233423	0.315795861197821	0.75215745977211	1	phf1
88.8610976033431	-0.800918878575637	0.609854219781766	-1.31329562475151	0.189083352275219	0.633676358248385	phf1
147.487984561643	0.0735758331616362	2.41483653001322	0.0304682458821481	0.975693617733246	1	phf1
79.6792702936429	-1.93895460146038	3.73656246388033	-0.51891400724687	0.603820709394775	1	phf1
119.725162105335	5.10754914512208	2.5985728452026	1.965520864482	0.0493539832236823	0.219638859042409	phf1
96.2995369145364	-0.549307869555975	1.89434810719427	-0.289971978998917	0.771837674571739	1	phf1
167.81904705862	1.99756253555462	1.78713737043818	1.11774425883381	0.263676234258391	0.810200127071171	phf1
134.347164531038	-3.44394163700338	2.86228748107665	-1.20321304543034	0.228893887915466	0.723035398885914	phf1
61.1820882742749	49.8017858284844	2.8142487955581	17.6962981762983	4.47791234288961e-70	7.21391678439516e-67	phf1
22.2401678736478	3.83237120555894	4.7340096208066	0.809540223305664	0.4182044759891	1	phf1
99.9324267319758	1.76479913054132	2.34087021059353	0.753907295908495	0.450904889339776	1	phf1
54.4818703159698	-2.61545861409189	1.95900695134101	-1.3350940956598	0.181845551668512	0.61530871880526	phf1
9.11599246492945	0	5.33152546382411	0	1	1	phf1
22.3504463554532	1.52335153785942	1.69559755052086	0.898415745759641	0.368963945050545	1	phf1
91.4028319588997	-0.112314748193355	1.58519392909691	-0.0708523708877314	0.943515250578659	1	phf1
13.3614278694404	0.634514606919367	3.22181691219505	0.196943098944461	0.843872066024496	1	phf1
162.045745245948	6.31179284954279	3.35311297706891	1.88236808383957	0.0597860562202048	0.256078458947557	phf1
58.3817426449906	-2.33617351687352	1.79927169961427	-1.29839952319283	0.194150082901386	0.644898522792027	phf1
94.7451622938308	-1.45630794922985	2.5569645259714	-0.569545621160542	0.56898591981814	1	phf1
147.665084236548	0.934447097323433	2.11178929846432	0.44249068692741	0.658134168053665	1	phf1
27.6465423338436	-3.02557552996909	2.50294210694824	-1.2088076354503	0.226736757488657	0.719041173846903	phf1
82.4166431329864	-0.939100251301648	0.887631042668395	-1.05798491282879	0.29006232075756	0.865352590260053	phf1
14.2408394024829	-0.472364246379483	2.88412529540801	-0.163780764702409	0.86990373473408	1	phf1
27.5327323259772	-1.97712107500293	1.85359805923302	-1.06663959058148	0.286134615529955	0.855218674617361	phf1
28.4500063808899	0	5.33349644776884	0	1	1	phf1
243.620679215052	0.222106836241954	2.43774219836407	0.0911117001588628	0.927403835930942	1	phf1
232.637042787971	-0.640048484772515	2.26364520738501	-0.282751237996306	0.77736753594565	1	phf1
46.3543792938791	-9.02202570570734	2.88175451230747	-3.13074054961164	0.0017436613241379	0.00978759022016085	phf1
7.64957405528325	-1.23453198496681	3.8977925544192	-0.316725933392	0.751451569115185	1	phf1
12.3036494359324	-1.67260128276329	2.28731691118507	-0.73125034602079	0.464626253462041	1	phf1
24.9282194082954	-0.956289813026245	5.23342007950699	-0.182727508684212	0.855011830337014	1	phf1
28.8051545786535	-1.57698713218662	2.51712547995555	-0.626503185774621	0.530984947962814	1	phf1
21.6031283703092	-1.86034227796541	2.66016137693516	-0.699334368995597	0.484343093073146	1	phf1
11.1967924019383	-18.9747524530919	4.31072859624305	-4.40175066220338	1.07380916685024e-05	0.000119303901227292	phf1
276.44658794147	0.127980045477227	2.39309865710105	0.0534788004236563	0.95735042128526	1	phf1
160.631804702048	-0.832753152932394	5.30096412801183	-0.157094659164337	0.875170246691383	1	phf1
6.13662314805102	3.98570394519444	4.86129804224976	0.819884711974973	0.41228183283582	1	phf1
189.296866295003	-0.370958307597707	1.83657914225584	-0.201983295499079	0.839929783298111	1	phf1
9.22641487958389	-0.963225727097357	4.24784950165806	-0.226756086043392	0.820613412477296	1	phf1
217.785030616475	0.00572567622692177	2.42286794377057	0.0023631813040587	0.998114455878124	1	phf1
25.6070006865589	-2.53213365598566	2.6549674383421	-0.953734354484908	0.340218125693079	0.961563860511492	phf1
30.8943334113861	-2.21376762245374	3.45417759291259	-0.640895716246909	0.521590439241224	1	phf1
143.666540729723	1.00664768251281	2.39488211234697	0.420332874559032	0.674242297396741	1	phf1
96.8919641277984	-0.77560804391477	1.63052386987656	-0.475680275673296	0.634302175128498	1	phf1
2.25165178632516	8.35394503445197	5.28901937175507	1.57948845471516	0.114224062606738	0.428939312026701	phf1
77.2819599729676	-0.744325730438867	1.36466432641584	-0.545427704110773	0.585459390744131	1	phf1
19.7601107595812	-1.82671008335235	2.73066243714107	-0.668962248319812	0.503519560109386	1	phf1
3.36912519591749	-5.2909634587066	5.2505787313435	-1.00769148115464	0.313602595904387	0.914149636041808	phf1
15.7437557874533	-19.4377955010339	3.47847102160292	-5.58802858506401	2.2966184712746e-08	4.56771895953504e-07	phf1
70.0871568747342	-0.131803213373634	1.59419526170681	-0.0826769571705542	0.934108407644785	1	phf1
59.4559308437889	-6.0392144425025	2.67450491663844	-2.25806817737809	0.0239414092498398	0.117232858059246	phf1
31.8199409197286	-1.9551617588879	1.75050560573514	-1.11691259512809	0.26403169876621	0.810200127071171	phf1
119.26952780135	1.3767207300941	1.64524923086978	0.836785518122553	0.402713139081869	1	phf1
5.79594485502703	24.4817204852074	5.28933413270191	4.62850708066378	3.6831127303581e-06	4.4612741418097e-05	phf1
102.721548926855	26.9095942099659	4.98960992154003	5.39312584212202	6.92424225686996e-08	1.23943936397972e-06	phf1
94.3821259756923	-1.3455535098972	2.15312284760956	-0.624931137297188	0.532016255172485	1	phf1
3.84290472524276	27.5008216389754	5.29245757768518	5.19622901748487	2.03371693618283e-07	3.21207645508877e-06	phf1
74.6782370321062	-0.513583814137272	1.37741964788755	-0.372859364192255	0.709253117252312	1	phf1
171.390134649149	-0.0546261936074967	2.4525157972708	-0.0222735338415702	0.982229760578603	1	phf1
39.3926905266342	-0.501227310400053	2.20937519250991	-0.226863826524026	0.820529630941466	1	phf1
162.880733510659	-5.38060652823728	2.43049685753506	-2.21378872042408	0.0268433163655073	0.129088306462186	phf1
34.3078126962804	0.770200088683075	1.85716030264325	0.414719228914633	0.678347454105361	1	phf1
29.994910799996	2.71359076468151	2.99187488846433	0.906986710956469	0.364413824723204	0.998419509573267	phf1
127.671911950095	-0.140328764346783	1.46518155915944	-0.0957756828630087	0.923698730821995	1	phf1
45.7828960334798	-3.03196368200617	1.93429491881174	-1.56747745781638	0.117003131247126	0.437336530021161	phf1
41.9693297127691	-0.0251956401371835	2.38643357600505	-0.010557863579577	0.991576200153116	1	phf1
89.7179297010815	-0.177659621501295	1.73347774464764	-0.102487396824012	0.918369816050009	1	phf1
63.0053006901734	-0.0215955067065905	1.81901385613398	-0.011872095769786	0.990527660597201	1	phf1
146.397337713074	-0.153521864541586	2.42211726732067	-0.0633833326787729	0.949461259157758	1	phf1
32.7403850767235	37.4165232252594	5.30715815885293	7.05019939208791	1.78661589464822e-12	1.02794221652796e-10	phf1
92.2636000080209	-1.08578550995448	1.6034839018984	-0.677141509602308	0.498316174224151	1	phf1
16.7314706050065	-6.20795506819088	2.45612760227529	-2.52753768266763	0.0114865496670198	0.0591208674554917	phf1
12.9934484017404	-24.3380629405116	3.42916617881429	-7.09737051848768	1.27152838226179e-12	7.94822437438658e-11	phf1
7.32956820080646	-17.7808837277867	4.84531684578446	-3.66970505618358	0.000242830482701206	0.00177013532864997	phf1
85.3627958796321	-1.63372984905209	2.52660241881775	-0.646611369040225	0.517883498072557	1	phf1
44.2021937055415	-0.354271967590682	2.19620809006574	-0.161310747006709	0.871848659223421	1	phf1
73.0264411045775	-0.802647330146488	2.72979684796911	-0.294031891326871	0.768733534171486	1	phf1
77.3087120866584	0.878577391185315	2.38517064890154	0.368349908879658	0.712612342583102	1	phf1
88.7724093034613	-0.884480423639537	1.81600675915285	-0.487046878642753	0.626225110189207	1	phf1
32.4387798123102	0.482749206735098	1.92529606114861	0.250740245345486	0.802014943105709	1	phf1
106.961179000651	-1.91038578482589	1.81381295307734	-1.05324299376333	0.292229638338669	0.8696963237329	phf1
6.53523490302387	0	5.33201647899218	0	1	1	phf1
82.0941766612973	-0.265339181119414	1.91765626633566	-0.138366393277788	0.889950855780989	1	phf1
176.276634987589	0.295704080658166	2.13484268899395	0.13851328820744	0.889834768373678	1	phf1
10.6090102323615	-17.375046108345	5.05485562689514	-3.43729819223685	0.000587548371142592	0.00367069392482828	phf1
12.1772807829549	-0.192126287884671	5.1603717641119	-0.0372310943216967	0.970300746109211	1	phf1
5.90073729288702	-29.496737864869	5.26933376985919	-5.59781163106265	2.17074422512174e-08	4.42666955274825e-07	phf1
3.44464517486104	-24.4446033507013	5.32066666359296	-4.59427453291994	4.34257366491043e-06	5.18213790679311e-05	phf1
19.6293864739804	0.973605300358451	5.27645586289401	0.184518799295793	0.853606480650622	1	phf1
48.1117064212323	0.765195346109707	1.69856318264115	0.45049566241032	0.652353081119728	1	phf1
11.2197719915581	-1.15128546688926	2.00229902207709	-0.574981785535194	0.565303615682069	1	phf1
118.373996940636	0.266211770150109	2.45429989977607	0.108467498276962	0.913624860989555	1	phf1
20.2323519701127	20.8788856723243	5.31372197071697	3.92923938952478	8.52149742555838e-05	0.000726356209130929	phf1
52.9792604310967	1.42292926471525	1.5575088993875	0.913593023625628	0.36093073353699	0.995649677616594	phf1
239.578158229892	0	5.33277058572917	0	1	1	phf1
185.839997200567	0.401907006991264	2.40226872385766	0.167303101022714	0.867131564266711	1	phf1
16.5614258702098	-0.752956374992905	2.39766254572626	-0.314037676542522	0.753492423440192	1	phf1
37.0441496333533	27.1582425579222	3.86859920046303	7.0201747843694	2.21590866778263e-12	1.18994295459927e-10	phf1
59.9445621494807	-0.120035443288263	2.35000615603728	-0.0510787782320852	0.959262746431812	1	phf1
11.2903403765986	-17.9206616237617	3.22515947017422	-5.55651954251851	2.75206921366699e-08	5.40680915026526e-07	phf1
26.2049414628611	2.57977860199356	3.33046899705572	0.774599194369982	0.438576533510768	1	phf1
66.6089307645878	-1.18030606738845	2.31059317146837	-0.510823836044823	0.609474416941765	1	phf1
21.604959402408	-0.150851070091662	2.57081187659911	-0.058678377622567	0.953208281814532	1	phf1
65.0277278288526	-0.833911416887897	2.49075191048881	-0.33480308230467	0.737773635233299	1	phf1
51.6257680048448	1.85415935558145	2.40231331525733	0.771822452885518	0.440219591513884	1	phf1
10.6964633834775	3.48539486910455	2.67360446781844	1.30363144999847	0.192359272217288	0.641595833420396	phf1
14.9171783157305	2.34068599823176	5.25266004655411	0.445619167714331	0.65587236242314	1	phf1
57.6132012061778	-0.852012144777442	1.79783544777993	-0.473909970920619	0.635564108605129	1	phf1
1.35707561412759	0	5.33200700062523	0	1	1	phf1
9.27253356813976	4.8004422124198	4.97516089962119	0.964881801669029	0.334604017443698	0.950700303530506	phf1
95.6238269080001	6.87522313039905	1.86643120857966	3.68361989383527	0.000229945053385013	0.00169151361188701	phf1
11.7630006664948	-26.1114198504058	5.27160883368317	-4.95321649883538	7.2996680241355e-07	1.0225882771202e-05	phf1
22.744927394634	-1.02012949095181	1.87432132023361	-0.544266065769695	0.586258394937848	1	phf1
6.33310984313771	-3.83196441300998	5.30358581695384	-0.722523316349561	0.46997279540495	1	phf1
29.950077910612	-0.359495462453503	2.92332578421264	-0.122974820115825	0.902127037236538	1	phf1
52.7205877740437	-0.683136172820825	2.87480634454958	-0.23762858813638	0.812169175410812	1	phf1
4.31273913782822	21.9948567713623	5.30150203750154	4.14879719290421	3.3422674157526e-05	0.000316728988633967	phf1
20.9253470309429	-0.832434371958671	2.87097398587805	-0.289948420310776	0.77185569786271	1	phf1
130.679693482567	-3.70526427303027	3.08474656453048	-1.20115678728189	0.229690388303497	0.724131537293413	phf1
2.71392355441417	-0.54408775318626	5.23945181179911	-0.103844404477772	0.917292827258522	1	phf1
25.4051303570113	6.18437703507921	4.09884100285879	1.50881115680404	0.131347048796579	0.479818810909952	phf1
67.7011738615699	0.463625953631586	2.94043917824161	0.157672349444356	0.874714989858571	1	phf1
11.5128863912152	-0.561927131195173	3.58078060623164	-0.156928668072333	0.875301065920428	1	phf1
118.634663223845	2.18407223582192	2.74968309243994	0.794299620136906	0.427021025133713	1	phf1
3.50842387841075	-1.31775074796754	5.29277586169336	-0.248971576050445	0.803382768246838	1	phf1
38.4080504001907	-21.4804711218112	3.96311111498694	-5.42010317111233	5.95646501427349e-08	1.0781870941567e-06	phf1
39.0814477239292	0.300116295209988	1.53862700749514	0.195054612812609	0.845350193767432	1	phf1
10.3733189247697	1.20338116437983	2.71167869380277	0.443777194964146	0.657203677777598	1	phf1
95.1870378675802	-0.345290245523091	1.80583753385051	-0.19120781302338	0.848362782641476	1	phf1
8.58074324015601	-0.307733862342242	3.29612898700625	-0.0933622026186984	0.925615817263169	1	phf1
9.11996723966269	-8.86457601705144	3.92874668593226	-2.25633687424873	0.0240495417356105	0.117405490109298	phf1
12.1991772418986	-33.5825545479775	4.71382019813031	-7.1242756695085	1.04629448116431e-12	7.0232517048154e-11	phf1
42.7035028499805	-0.363116267477253	1.39676260696116	-0.259969923068932	0.794886974031408	1	phf1
70.4189199920032	-0.0772775443338393	1.09316894818854	-0.0706913093917402	0.943643437634939	1	phf1
49.1061428520785	-1.7988662488612	2.62283648927937	-0.685847652422833	0.49280918324731	1	phf1
83.540606875363	-0.842178992409735	1.82750163624719	-0.460836245344855	0.644916095333598	1	phf1
42.7613697307521	1.20380694078572	2.51702227177643	0.478266304706203	0.632460675639214	1	phf1
102.732297083549	1.04660364828496	2.26176643562914	0.462737279941036	0.64355269301017	1	phf1
7.1833312750493	-3.88561844784246	4.26920804265339	-0.910149706695362	0.362743563430782	0.997309890250136	phf1
22.0559899311694	-3.42211871561954	1.90749918024534	-1.79403417367623	0.0728077144705065	0.29998268033756	phf1
12.0439844656077	-5.15508608981699	3.20316007167841	-1.60937510909837	0.107534344574681	0.411018715365745	phf1
177.751356430038	0.329689951153919	2.3936999810002	0.137732361520159	0.890451942340534	1	phf1
6.29715961855499	-0.12456842803545	3.79169782845117	-0.0328529417879097	0.973791859531868	1	phf1
94.7431108849124	-0.503332129594373	2.49125317525809	-0.202039734296467	0.839885661182695	1	phf1
48.2248325014735	0.312232440706404	0.981477375697965	0.318124949629495	0.750390158894632	1	phf1
5.93999249049472	-9.2813508754107	5.26788369147842	-1.76187467662292	0.0780904740318228	0.31771641940105	phf1
7.70458225463279	-2.992295144211	2.23666344779801	-1.33783880053877	0.180948990566748	0.613702786953751	phf1
9.63331228022609	-18.2714191818744	5.32153959503065	-3.43348364802858	0.000595878144703692	0.0036921526581448	phf1
3.66292449957822	-10.7289878354191	5.32485931310091	-2.0148866297786	0.043916529227534	0.198136705644348	phf1
59.2840521495295	0.168786924907806	0.592660688504927	0.284795209436947	0.775801042627396	1	phf1
165.234702170903	-4.51191809239521	2.84669921221148	-1.58496481575589	0.112974328517396	0.427869555901308	phf1
11.292757700252	-0.988420633876913	3.51460483327441	-0.281232366301631	0.778532181299891	1	phf1
55.3924459906089	-0.0931964040367021	2.58654831516996	-0.0360311862299693	0.971257492077031	1	phf1
70.3809218826144	0.928282369535172	2.59267207619993	0.35804079430506	0.720312785012947	1	phf1
47.2855318994259	-2.09538837475835	2.38336177530373	-0.879173441678326	0.379307242129199	1	phf1
11.0876740762864	-0.909252430367853	4.23536667248006	-0.214680923915244	0.830016096331553	1	phf1
8.40279225501727	-2.39815675895817	4.10616767578486	-0.584037708226269	0.559194942532475	1	phf1
16.6377740624765	-7.52318212113087	4.81447023240271	-1.56261888805497	0.118142262927093	0.440572188832283	phf1
52.5316871537796	-0.0459121824431874	1.40709370773376	-0.0326290865994509	0.973970374422914	1	phf1
49.8108246709912	0.718345831116927	1.83704148500956	0.391034082234235	0.695772043574443	1	phf1
30.6813542384109	2.57922231074845	2.00533179799643	1.28618232320727	0.198379438720695	0.652223011793959	phf1
66.4197741786828	-0.131233568621469	2.479542110792	-0.0529265335120893	0.95779044333454	1	phf1
19.1027101862767	30.8590699294242	5.29469788956316	5.82829664186378	5.59959775695623e-09	1.30738434586326e-07	phf1
20.0623114709869	9.59367239921053	5.15314603790295	1.861711724963	0.0626437349972299	0.265576466001414	phf1
28.1534103673708	-1.85822539023144	2.42276398082049	-0.766985725783385	0.443090002432444	1	phf1
14.005419144045	-18.8479255224299	4.11910046166615	-4.57573824621069	4.74543575278383e-06	5.5802167866677e-05	phf1
24.0557986338421	-0.614252841386529	2.26738111776937	-0.270908510515791	0.786461399271654	1	phf1
52.2922264884762	-0.539248448825028	1.75190073845381	-0.307807649707915	0.758228700399083	1	phf1
130.386230398423	0.407048679453211	2.39708396427557	0.169809938041209	0.865159611016117	1	phf1
32.1145461103933	2.21615170485138	2.3684418601752	0.935700277095865	0.34942752791996	0.9714809272551	phf1
29.3420847668434	-10.9284898812204	4.10538152988106	-2.66199129159551	0.00776798881419536	0.0404991261477952	phf1
19.9548287308237	-3.53925718403567	3.22676688047598	-1.09684316070381	0.272709959134047	0.827374282796515	phf1
43.6571365898577	-1.26484083144971	3.75770505232028	-0.336599284360731	0.736418995752965	1	phf1
39.9693663193999	-3.04598547062454	2.10121642770015	-1.44962957193252	0.147161844954198	0.524508257126579	phf1
24.6384022782618	0.606541118523286	3.74968218687145	0.161758007291107	0.871496422774984	1	phf1
17.4431548251753	-0.712915800415664	2.9994819137576	-0.237679646323508	0.81212957122504	1	phf1
3.47071369474885	-34.7031640310554	5.31418163389451	-6.53029317058234	6.56410765382607e-11	2.57921400739361e-09	phf1
7.06990434179248	-1.27100772378717	5.3013746719686	-0.239750593465449	0.810523610622622	1	phf1
16.0394284533673	20.7683825314297	5.30389977069116	3.91568156061202	9.01491723834194e-05	0.000760368150312506	phf1
10.3721056468987	-4.8175925585422	4.45333916940093	-1.0817933185157	0.279344376157989	0.838503143372171	phf1
20.7998258231846	-0.322872290226353	2.03885058833466	-0.158359956376243	0.874173165747424	1	phf1
7.38154657620215	-30.6989206415878	5.30205877372103	-5.79000006445479	7.03863972931949e-09	1.59707726815968e-07	phf1
27.4496164963566	-2.0174526780364	2.02385236409926	-0.996837869117146	0.318843213543005	0.925507057689696	phf1
9.21603647861911	-2.1985157111462	5.26228202389844	-0.417787511418379	0.676102482554286	1	phf1
12.391399242257	-23.1448144947979	5.30485099912629	-4.3629527952076	1.28318638800609e-05	0.000137814218071854	phf1
27.7390281681978	0	5.33075112459034	0	1	1	phf1
9.03967271495084	-18.7936031394021	3.87404862023297	-4.85115314279972	1.22745721365472e-06	1.62084718950635e-05	phf1
17.9740287698773	-6.38736069261067	2.55740710629804	-2.49759245482689	0.0125039854275703	0.0635454906114063	phf1
9.13090942623584	5.24546409631021	5.07779312151932	1.03302044230205	0.301594332229259	0.888242174079225	phf1
2.70177106035298	23.7249328727586	5.29806840499426	4.47803445693418	7.53334441377005e-06	8.54663228914335e-05	phf1
27.9778157896163	-0.042460996319806	3.4713824727921	-0.0122317251563622	0.990240738701838	1	phf1
42.5535404801857	0.503457160286449	3.12044403319961	0.161341512595635	0.871824429202216	1	phf1
61.9529801962879	0.582103921958116	1.58574618040559	0.36708517993039	0.713555481515816	1	phf1
41.1147873812337	0	5.33119745085568	0	1	1	phf1
59.1726274726051	-0.339262394102625	2.42038733245852	-0.140168637289147	0.888526751052369	1	phf1
4.30655807098412	18.5146075941594	5.31345346557912	3.48447722636477	0.00049309942306947	0.00320315794582627	phf1
13.9888436511908	-1.12475207464736	4.55006576266197	-0.247194685377324	0.804757558158625	1	phf1
76.6388621272734	0.392711628754438	2.48758300446776	0.157868753745752	0.8745602201642	1	phf1
42.1472149950978	-0.370603607226773	3.94683424126442	-0.0938989540913795	0.925189424682269	1	phf1
63.4032819078186	7.02101438454603	4.22863946790806	1.66034830773109	0.096844402768349	0.378680419562646	phf1
10.0601027411385	2.38578098550992	3.63474872864678	0.656381269689073	0.511578838792969	1	phf1
46.8920463966063	2.82591005496929	1.87123824251152	1.51018186288051	0.13099702534345	0.479627745064315	phf1
46.5569498099776	1.57619361647471	3.47025350734824	0.454201289080792	0.649683955309786	1	phf1
77.3488673251649	-0.598514169605328	2.65858702073921	-0.225124912194491	0.821882101238883	1	phf1
77.2526162687769	-5.69222695052532	2.56593071033673	-2.21838685183292	0.0265284668363911	0.127956167884509	phf1
80.4907747324301	-0.264895716744084	4.66232996422092	-0.0568161667614507	0.954691635527489	1	phf1
56.1987778828596	-0.301520769151308	2.05401094379333	-0.146796086974328	0.883292973367015	1	phf1
81.4337649960787	0.673971716270788	2.38679166571506	0.282375594800342	0.777655526403106	1	phf1
32.5036603026382	0.871664090589948	3.5848647304176	0.243151180348277	0.807888284453868	1	phf1
28.1164132648018	0.0569453103915845	3.14423831303824	0.0181110032771527	0.985550300046084	1	phf1
81.1465673047204	0.883354464809732	2.10566946867682	0.4195124058881	0.674841690014807	1	phf1
3.59739258127518	0.417143228570206	5.28129606371927	0.0789850111672096	0.937044545169065	1	phf1
9.85551636057348	-9.48656369710659	5.27210745375664	-1.79938739494904	0.0719574221027533	0.297239505147527	phf1
129.638817212035	-0.279990245400971	2.41844739756944	-0.115772724964935	0.90783266745517	1	phf1
4.99136726036378	6.61487737414706	5.24499139839477	1.26117983266313	0.207244062962557	0.673750787363163	phf1
16.4245671859088	12.4773245807347	5.30695170385181	2.35112834580322	0.0187165767211721	0.0939327261613963	phf1
8.93394678835313	8.297172631035	5.26861997188442	1.57482845134252	0.115296047287385	0.4319579818139	phf1
2.94628041859946	-18.2765373209302	5.32062076866111	-3.43503852568867	0.000592469593702389	0.00368520662337663	phf1
15.4670253402452	-1.02984786176435	5.29286245014744	-0.194572950169084	0.845727280941862	1	phf1
19.1805844572797	2.53831927191338	5.26678418695294	0.481948601235909	0.629842459445146	1	phf1
52.6415977798497	0.245303925046828	1.90745760860648	0.128602556586324	0.897672143246223	1	phf1
9.52174665783463	0.458364371519037	2.40984418516609	0.190204982687479	0.849148506777552	1	phf1
30.8827819374492	0	5.27656774522697	0	1	1	phf1
5.24537867039763	-6.01977289684574	4.85226794445259	-1.24061015709735	0.214749797927313	0.694702659560043	phf1
99.4847896675884	-0.474683225710382	4.82045120493567	-0.0984727789017662	0.921556886175665	1	phf1
36.1015974925453	-1.84599502002717	2.63643099477753	-0.700187117995454	0.48381045543942	1	phf1
63.2168352547881	6.11842849346308	3.47276737719192	1.76183079052374	0.0780978908024928	0.31771641940105	phf1
9.39640240506528	3.99186002646307	4.06292176030666	0.982509696706974	0.325848808231546	0.934936829006805	phf1
61.6204450060015	1.26485350329195	3.63772903463478	0.347704155875628	0.728062375260137	1	phf1
47.5149341704295	-11.8812974948995	5.32492500376414	-2.23126100114099	0.0256638453503534	0.12453149054042	phf1
42.6040500125275	3.44547611624832	2.7209207310285	1.26629051591148	0.205409091178046	0.671225245208586	phf1
15.0660802652802	0.928447204814015	2.87145883175172	0.323336415116779	0.746440478564422	1	phf1
42.2993650420403	-0.0909903415145699	3.62840253586476	-0.0250772455964245	0.979993349857625	1	phf1
13.3113026508348	0.240399870305946	3.49844943309278	0.0687161197849362	0.945215586801012	1	phf1
54.8060223126155	0.061910141780483	2.04999582691428	0.0302001306381546	0.975907444346003	1	phf1
74.9165902931457	1.12201384494528	3.50809056100728	0.319836054809007	0.749092614276895	1	phf1
18.2840568479309	-1.51333165898118	1.49489195497711	-1.01233514164196	0.311377837840916	0.910398723705473	phf1
47.013855629944	0.15171377504618	2.37432558537755	0.0638976288595464	0.949051740318533	1	phf1
39.1466480286351	-26.875057555833	3.0773273528089	-8.73324624736533	2.47465521867992e-18	7.31354182318114e-16	phf1
10.6186563710865	-1.11726809712414	4.39314936637364	-0.254320534984769	0.799247936604642	1	phf1
95.6060381878044	-20.6926275961296	5.29389209403224	-3.90877396603083	9.27657070642414e-05	0.00077432929575385	phf1
25.2044873998542	-8.66822798023209	3.75483699782014	-2.30854974137743	0.0209685795999906	0.103939636109492	phf1
28.4689319677648	0.444755598342939	2.93697855027155	0.151433042744496	0.87963412566779	1	phf1
27.455692142868	-1.51701681062381	2.17728814197029	-0.696746003150056	0.485961763652718	1	phf1
12.7396767745885	-33.4505941654181	5.28204789247066	-6.33288354183621	2.40621185857168e-10	7.60079863560584e-09	phf1
41.0942292263576	3.38060311772983	3.07534873874636	1.09925845974395	0.271655345989525	0.826984256149519	phf1
7.81682179231736	0.717402565016008	4.84945271384949	0.147934747970052	0.882394264988756	1	phf1
29.7640184228323	1.1080574417111	3.82117766471303	0.289977996036024	0.771833071329619	1	phf1
43.1589887807033	1.01557815284632	1.99358672192498	0.509422610853717	0.610456030793502	1	phf1
77.6824110427493	0.987971803908268	2.50794935332698	0.393936106643322	0.693628212090144	1	phf1
4.80850106529439	27.770703394531	5.28520816626469	5.25441998137187	1.48491687158697e-07	2.49187612513188e-06	phf1
6.96078464117867	-21.8753262495231	3.77065293260793	-5.80146904010953	6.57364353702788e-09	1.51287710545027e-07	phf1
7.40353464031953	-2.29433819854381	3.94288444089874	-0.581893340506028	0.560638526458938	1	phf1
63.2778581321423	-0.122764645962112	1.84639402207128	-0.0664888666745113	0.946988621203073	1	phf1
41.1109774311635	-0.493605886322586	2.91459939080884	-0.16935634031873	0.865516362761891	1	phf1
4.63942916600208	-19.0869560875348	5.29047664056332	-3.60779517315901	0.00030881012392611	0.00215364982530287	phf1
29.7270284539726	8.45365963052908	4.65033451320813	1.81786054455191	0.0690854500715934	0.286847062024064	phf1
40.0823687220848	-0.507308716182997	2.79856651338186	-0.181274489549277	0.856152128681917	1	phf1
5.7944361264559	-1.9657647389174	3.0542341222582	-0.643619532828735	0.519822180872864	1	phf1
35.5421226660983	0.237436372601868	2.87835209973996	0.0824903849057658	0.934256764010711	1	phf1
26.9187816551559	0.937018386843406	2.13860662882448	0.438144338567984	0.661281654849457	1	phf1
81.8637235279633	0.984915828539985	1.98407566246057	0.496410417795525	0.619604876436413	1	phf1
36.1313871320347	1.15629059075334	2.25600400088503	0.512539246517173	0.608273660229676	1	phf1
4.86538277020721	7.67780948102585	4.48837172679059	1.71060017939198	0.0871549458541972	0.350141191449156	phf1
20.2556473485708	1.30486008203152	3.96928390167397	0.328739418584098	0.742352657032833	1	phf1
11.2486136159528	-3.78831949847504	5.28436964403608	-0.716891465522388	0.473441068413115	1	phf1
74.3513925790155	48.9581404412294	5.31369611603886	9.21357551732289	3.15438624539441e-20	1.2704290603326e-17	phf1
63.890435539935	1.01008289475026	2.97537426783383	0.33948095393244	0.734247442669126	1	phf1
45.767523642435	-0.172331764696281	1.64960283010607	-0.104468640300041	0.916797453493745	1	phf1
39.0058089762739	0.452573840099736	4.88506119609657	0.0926444566265347	0.926186024319457	1	phf1
7.75300072429095	-0.67923942375838	3.28313116435139	-0.206887690365112	0.836097570209599	1	phf1
17.1843925224629	0.330434381726528	2.50728176964931	0.131789887250185	0.895150485585489	1	phf1
37.0875792145316	1.73801710223239	1.74633869524815	0.995234834434808	0.319622063352168	0.926099179964645	phf1
30.8931914522464	0.319793397294222	2.73432294440537	0.116955240400021	0.906895522965549	1	phf1
2.14172907587897	-1.115202627495	5.2907454745008	-0.210783647194865	0.833056099515817	1	phf1
4.51817574285516	1.37476519849895	4.11805242502347	0.333838683098143	0.738501291452414	1	phf1
7.42233035925489	-1.88819349139545	4.30283473437641	-0.438825473892875	0.660788000721261	1	phf1
8.17294721566692	0.109158022295837	5.30259581138033	0.0205857708523745	0.983576091277001	1	phf1
3.70253948725898	-5.23123381106803	5.27290806301366	-0.992096533554615	0.321150437357838	0.928857010024196	phf1
25.455453805125	-0.413991460976578	3.19487267006688	-0.129579956301642	0.896898762081093	1	phf1
22.3062639335694	-2.25806636049335	1.35127995111771	-1.67105739904273	0.0947103408551432	0.372142339311307	phf1
12.1665256392202	23.1870810482012	5.2774083274811	4.39364923260892	1.11463611638725e-05	0.000122155019285705	phf1
47.8214883002947	-0.0598589970454789	2.56581045852718	-0.0233294695820357	0.981387464780033	1	phf1
39.8790244334138	0.0635597412812497	2.56298068229114	0.0247991495684749	0.980215169397002	1	phf1
4.17339291196369	2.28365493854555	5.24148573253374	0.435688477480913	0.663062766902752	1	phf1
14.3202647800811	-20.1588449472665	5.30397685393118	-3.80070379310296	0.000144285696441367	0.00112837017945166	phf1
5.91703403684745	1.82795492266654	3.76666174632187	0.485298401018232	0.627464689569591	1	phf1
47.5423042208538	1.16634416377597	3.40860490752028	0.342176402199831	0.732218142865135	1	phf1
105.745483414616	-1.37996479560359	3.83315322900929	-0.360007730752848	0.718841352351108	1	phf1
33.1039917816402	-0.446228815684698	2.87502466349991	-0.155208691372227	0.876656796598748	1	phf1
10.1521276792873	23.9720680628874	5.30567071717519	4.51819747978073	6.2368302228174e-06	7.12591027585732e-05	phf1
8.05501494859819	0	5.32241100875912	0	1	1	phf1
44.1391306803107	9.67462398986628	5.2839062633632	1.83096056357904	0.0671064295336656	0.279350020616887	phf1
31.9530967270017	-0.517623255518891	2.6877612977748	-0.192585277549547	0.847283775895256	1	phf1
7.19422364515237	21.6738787991467	5.31443925310617	4.07830022452111	4.53661603860421e-05	0.000417627910753793	phf1
23.0310484714723	20.0576585036643	5.31201007207858	3.77590746845399	0.000159426171199156	0.00122887828613321	phf1
[truncated: 2,834 more rows]
