# Supplementary material for: The effects of soil phosphorus content on plant microbiota are driven by the plant phosphate starvation response
Source: PLoS Biol. 2019 Nov 13;17(11):e3000534. doi: 10.1371/journal.pbio.3000534 (PMC6876890; doi:10.1371/journal.pbio.3000534)
Supplement: S1 Data — (ZIP) [file pbio.3000534.s023.zip › data_figures/data_S2D_dist.csv]

Plate3D1	Plate3C2	Plate2D4	Plate2D5	Plate1G2	Plate2F4	Plate2D1	Plate2G2	Plate2E8	Plate2C6	Plate2E10	Plate1F11	Plate2H3	Plate1B5	Plate2D9	Plate3D2	Plate3A6	Plate2B3	Plate1H2	Plate2H4	Plate3B1	Plate2G10	Plate2A9	Plate3C4	Plate1F9	Plate2G7	Plate2D6	Plate1D8	Plate2G1	Plate2C12	Plate2B4	Plate2A3	Plate1H8	Plate1A7	Plate1E2	Plate1G4	Plate2G8	Plate2F6	Plate1E8	Plate2A2	Plate1H4	Plate2E11	Plate1F10	Plate1E12	Plate1E5	Plate2C9	Plate1D12	Plate1F8	Plate3E4	Plate2F1
Plate3D1	0	0.849333333333333	0.867333333333333	0.88	0.822333333333333	0.888666666666667	0.853666666666667	0.931333333333333	0.880333333333333	0.879	0.949	0.964	0.766	0.582	0.885	0.876666666666667	0.964666666666667	0.849	0.769333333333333	0.955	0.878333333333333	0.958666666666667	0.843	0.919333333333333	0.837333333333333	0.845333333333333	0.844666666666667	0.804333333333333	0.899666666666667	0.758666666666667	0.878	0.830333333333333	0.850333333333333	0.878333333333333	0.792666666666667	0.742666666666667	0.870666666666667	0.830666666666667	0.929666666666667	0.96	0.909	0.909	0.901333333333333	0.870333333333333	0.872	0.862	0.931666666666667	0.897333333333333	0.875333333333333
Plate3C2	0.849333333333333	0	0.698	0.926666666666667	0.692666666666667	0.705666666666667	0.726	0.956333333333333	0.904666666666667	0.959333333333333	0.945666666666667	0.938333333333333	0.841	0.809666666666667	0.621333333333333	0.448	0.906666666666667	0.661	0.808	0.822666666666667	0.465333333333333	0.921	0.95	0.657666666666667	0.789333333333333	0.432666666666667	0.700666666666667	0.738666666666667	0.824333333333333	0.762	0.916	0.802333333333333	0.766333333333333	0.774333333333333	0.758666666666667	0.876666666666667	0.496666666666667	0.830666666666667	0.943	0.941	0.936333333333333	0.902666666666667	0.905333333333333	0.824	0.807333333333333	0.824666666666667	0.941666666666667	0.936	0.875333333333333
Plate2D4	0.867333333333333	0.698	0	0.931333333333333	0.809333333333333	0.815	0.773666666666667	0.942666666666667	0.74	0.965666666666667	0.958333333333333	0.897	0.880333333333333	0.806333333333333	0.805333333333333	0.743333333333333	0.501666666666667	0.711333333333333	0.822666666666667	0.859333333333333	0.746	0.946333333333333	0.717333333333333	0.419333333333333	0.832666666666667	0.755666666666667	0.652	0.801666666666667	0.867333333333333	0.781333333333333	0.928	0.613333333333333	0.753333333333333	0.46	0.779333333333333	0.892	0.818	0.862	0.886666666666667	0.759333333333333	0.762666666666667	0.866	0.904	0.54	0.848333333333333	0.733666666666667	0.952333333333333	0.942333333333333	0.662
Plate2D5	0.88	0.926666666666667	0.931333333333333	0	0.693333333333333	0.822333333333333	0.839666666666667	0.684	0.907333333333333	0.618	0.743333333333333	0.923	0.911333333333333	0.701	0.911	0.901666666666667	0.95	0.926	0.926	0.966666666666667	0.904	0.623	0.882	0.957	0.913333333333333	0.922333333333333	0.910666666666667	0.967666666666667	0.957666666666667	0.857666666666667	0.617666666666667	0.890666666666667	0.933333333333333	0.953333333333333	0.829	0.775666666666667	0.885666666666667	0.936	0.863	0.823333333333333	0.756	0.817666666666667	0.962333333333333	0.953666666666667	0.809666666666667	0.915	0.967333333333333	0.899	0.925333333333333
Plate1G2	0.822333333333333	0.692666666666667	0.809333333333333	0.693333333333333	0	0.725666666666667	0.807666666666667	0.759666666666667	0.868333333333333	0.754333333333333	0.887333333333333	0.913333333333333	0.794	0.690666666666667	0.686	0.578666666666667	0.833	0.725333333333333	0.799333333333333	0.800666666666667	0.579666666666667	0.872333333333333	0.811333333333333	0.653	0.789666666666667	0.583	0.825	0.788333333333333	0.881	0.826666666666667	0.654	0.780666666666667	0.777666666666667	0.683333333333333	0.854666666666667	0.734	0.625666666666667	0.905333333333333	0.88	0.857333333333333	0.776666666666667	0.808666666666667	0.896666666666667	0.839	0.801	0.835666666666667	0.943666666666667	0.825	0.883333333333333
Plate2F4	0.888666666666667	0.705666666666667	0.815	0.822333333333333	0.725666666666667	0	0.725	0.954333333333333	0.885	0.742	0.631	0.887333333333333	0.872666666666667	0.838333333333333	0.664666666666667	0.651333333333333	0.884	0.767	0.809	0.785666666666667	0.656	0.629333333333333	0.970333333333333	0.705333333333333	0.799666666666667	0.658666666666667	0.848666666666667	0.806333333333333	0.866333333333333	0.755	0.831333333333333	0.866666666666667	0.801666666666667	0.7	0.772666666666667	0.81	0.650666666666667	0.949666666666667	0.927333333333333	0.9	0.921	0.834333333333333	0.850666666666667	0.82	0.567	0.863666666666667	0.927666666666667	0.916666666666667	0.895666666666667
Plate2D1	0.853666666666667	0.726	0.773666666666667	0.839666666666667	0.807666666666667	0.725	0	0.964666666666667	0.865	0.944	0.950333333333333	0.847666666666667	0.763333333333333	0.877333333333333	0.652666666666667	0.775	0.905333333333333	0.764333333333333	0.843333333333333	0.842	0.756	0.935333333333333	0.973333333333333	0.814666666666667	0.802333333333333	0.770666666666667	0.805	0.798	0.715333333333333	0.858333333333333	0.906333333333333	0.868666666666667	0.817333333333333	0.756333333333333	0.816333333333333	0.839	0.803333333333333	0.620666666666667	0.938333333333333	0.907333333333333	0.943	0.886333333333333	0.838666666666667	0.856333333333333	0.793333333333333	0.865	0.915	0.957	0.874666666666667
Plate2G2	0.931333333333333	0.956333333333333	0.942666666666667	0.684	0.759666666666667	0.954333333333333	0.964666666666667	0	0.93	0.823333333333333	0.847333333333333	0.975	0.901333333333333	0.713	0.957	0.927666666666667	0.956	0.934666666666667	0.987	0.975666666666667	0.937333333333333	0.857	0.897666666666667	0.967	0.907333333333333	0.946333333333333	0.958	0.978666666666667	0.979333333333333	0.958	0.682	0.898	0.927333333333333	0.973666666666667	0.950333333333333	0.792333333333333	0.928333333333333	0.993666666666667	0.853	0.871	0.753	0.809666666666667	0.968333333333333	0.969666666666667	0.947333333333333	0.924666666666667	0.99	0.912	0.971666666666667
Plate2E8	0.880333333333333	0.904666666666667	0.74	0.907333333333333	0.868333333333333	0.885	0.865	0.93	0	0.877333333333333	0.911	0.834666666666667	0.900333333333333	0.832666666666667	0.848666666666667	0.841666666666667	0.864	0.858666666666667	0.933	0.962333333333333	0.875333333333333	0.887333333333333	0.825666666666667	0.844	0.884666666666667	0.905333333333333	0.776666666666667	0.896666666666667	0.914	0.918666666666667	0.797	0.747666666666667	0.873666666666667	0.78	0.905	0.840333333333333	0.921	0.945666666666667	0.829666666666667	0.762666666666667	0.781333333333333	0.776333333333333	0.848666666666667	0.811	0.893666666666667	0.74	0.942666666666667	0.897	0.736
Plate2C6	0.879	0.959333333333333	0.965666666666667	0.618	0.754333333333333	0.742	0.944	0.823333333333333	0.877333333333333	0	0.597666666666667	0.866666666666667	0.891	0.744666666666667	0.673333333333333	0.917	0.963	0.944	0.938	0.957666666666667	0.940666666666667	0.483666666666667	0.892333333333333	0.95	0.896666666666667	0.941666666666667	0.912333333333333	0.878	0.668666666666667	0.876666666666667	0.671333333333333	0.791666666666667	0.948666666666667	0.966	0.876	0.834666666666667	0.910666666666667	0.983	0.905	0.949333333333333	0.853333333333333	0.839	0.774333333333333	0.903333333333333	0.722	0.885333333333333	0.850666666666667	0.956333333333333	0.874
Plate2E10	0.949	0.945666666666667	0.958333333333333	0.743333333333333	0.887333333333333	0.631	0.950333333333333	0.847333333333333	0.911	0.597666666666667	0	0.746333333333333	0.804333333333333	0.836666666666667	0.777666666666667	0.910333333333333	0.959	0.907	0.931666666666667	0.817	0.931	0.421666666666667	0.983666666666667	0.936	0.910666666666667	0.93	0.933333333333333	0.934333333333333	0.770333333333333	0.865333333333333	0.569333333333333	0.772333333333333	0.939	0.97	0.860666666666667	0.827333333333333	0.91	0.978	0.585666666666667	0.727666666666667	0.603	0.464	0.809333333333333	0.853333333333333	0.726666666666667	0.888	0.949	0.789333333333333	0.917
Plate1F11	0.964	0.938333333333333	0.897	0.923	0.913333333333333	0.887333333333333	0.847666666666667	0.975	0.834666666666667	0.866666666666667	0.746333333333333	0	0.839	0.924333333333333	0.804666666666667	0.854666666666667	0.884	0.906666666666667	0.962666666666667	0.501	0.885333333333333	0.846666666666667	0.887333333333333	0.879	0.943	0.921	0.864666666666667	0.958	0.846666666666667	0.942666666666667	0.622666666666667	0.761333333333333	0.929	0.850666666666667	0.912	0.819666666666667	0.936666666666667	0.985333333333333	0.794333333333333	0.628	0.635333333333333	0.570666666666667	0.818666666666667	0.824	0.898	0.758666666666667	0.967666666666667	0.843	0.86
Plate2H3	0.766	0.841	0.880333333333333	0.911333333333333	0.794	0.872666666666667	0.763333333333333	0.901333333333333	0.900333333333333	0.891	0.804333333333333	0.839	0	0.849666666666667	0.820666666666667	0.856333333333333	0.924	0.897333333333333	0.680333333333333	0.820333333333333	0.867666666666667	0.952666666666667	0.628	0.877	0.868	0.857	0.872666666666667	0.816333333333333	0.639	0.84	0.788	0.797333333333333	0.77	0.853333333333333	0.878	0.722666666666667	0.870666666666667	0.769	0.862333333333333	0.831	0.801	0.794666666666667	0.909333333333333	0.812	0.703333333333333	0.829666666666667	0.950333333333333	0.778666666666667	0.907666666666667
Plate1B5	0.582	0.809666666666667	0.806333333333333	0.701	0.690666666666667	0.838333333333333	0.877333333333333	0.713	0.832666666666667	0.744666666666667	0.836666666666667	0.924333333333333	0.849666666666667	0	0.839666666666667	0.849	0.955666666666667	0.791666666666667	0.882	0.949	0.855333333333333	0.814666666666667	0.846666666666667	0.920666666666667	0.816666666666667	0.862333333333333	0.755666666666667	0.845	0.885666666666667	0.805333333333333	0.635333333333333	0.685333333333333	0.869333333333333	0.916333333333333	0.764	0.626333333333333	0.868	0.845666666666667	0.827333333333333	0.851333333333333	0.760666666666667	0.755	0.841666666666667	0.845	0.839333333333333	0.811333333333333	0.931666666666667	0.879333333333333	0.844666666666667
Plate2D9	0.885	0.621333333333333	0.805333333333333	0.911	0.686	0.664666666666667	0.652666666666667	0.957	0.848666666666667	0.673333333333333	0.777666666666667	0.804666666666667	0.820666666666667	0.839666666666667	0	0.625	0.900333333333333	0.727666666666667	0.822666666666667	0.807	0.617	0.640666666666667	0.946	0.693	0.751666666666667	0.652666666666667	0.783333333333333	0.776	0.539666666666667	0.819	0.789	0.800333333333333	0.781666666666667	0.747333333333333	0.805	0.818333333333333	0.662	0.837333333333333	0.927	0.901666666666667	0.920666666666667	0.775333333333333	0.721	0.816	0.777666666666667	0.768	0.915	0.913333333333333	0.851
Plate3D2	0.876666666666667	0.448	0.743333333333333	0.901666666666667	0.578666666666667	0.651333333333333	0.775	0.927666666666667	0.841666666666667	0.917	0.910333333333333	0.854666666666667	0.856333333333333	0.849	0.625	0	0.823666666666667	0.665	0.827	0.782666666666667	0.211	0.894666666666667	0.894666666666667	0.556333333333333	0.775	0.291666666666667	0.757	0.775	0.862333333333333	0.840666666666667	0.839666666666667	0.755	0.746666666666667	0.724333333333333	0.838	0.836666666666667	0.331333333333333	0.939	0.870666666666667	0.862666666666667	0.853666666666667	0.803666666666667	0.881	0.792	0.792333333333333	0.775666666666667	0.932333333333333	0.888	0.818666666666667
Plate3A6	0.964666666666667	0.906666666666667	0.501666666666667	0.95	0.833	0.884	0.905333333333333	0.956	0.864	0.963	0.959	0.884	0.924	0.955666666666667	0.900333333333333	0.823666666666667	0	0.856333333333333	0.931666666666667	0.888333333333333	0.846	0.973666666666667	0.722333333333333	0.455333333333333	0.886666666666667	0.876333333333333	0.869666666666667	0.916666666666667	0.921333333333333	0.943666666666667	0.934333333333333	0.727666666666667	0.880666666666667	0.539333333333333	0.915	0.938666666666667	0.898333333333333	0.984	0.874333333333333	0.777333333333333	0.752	0.891666666666667	0.923	0.577666666666667	0.917	0.834	0.957	0.930333333333333	0.726333333333333
Plate2B3	0.849	0.661	0.711333333333333	0.926	0.725333333333333	0.767	0.764333333333333	0.934666666666667	0.858666666666667	0.944	0.907	0.906666666666667	0.897333333333333	0.791666666666667	0.727666666666667	0.665	0.856333333333333	0	0.811	0.825	0.674333333333333	0.911	0.927333333333333	0.726666666666667	0.779333333333333	0.691	0.725333333333333	0.753	0.880333333333333	0.807333333333333	0.894333333333333	0.723666666666667	0.746666666666667	0.765	0.791666666666667	0.87	0.738	0.889333333333333	0.853666666666667	0.868	0.863333333333333	0.836666666666667	0.867333333333333	0.781666666666667	0.810666666666667	0.827666666666667	0.912666666666667	0.904666666666667	0.828666666666667
Plate1H2	0.769333333333333	0.808	0.822666666666667	0.926	0.799333333333333	0.809	0.843333333333333	0.987	0.933	0.938	0.931666666666667	0.962666666666667	0.680333333333333	0.882	0.822666666666667	0.827	0.931666666666667	0.811	0	0.899666666666667	0.811666666666667	0.922333333333333	0.811333333333333	0.856333333333333	0.859666666666667	0.797	0.837	0.556333333333333	0.783333333333333	0.517	0.960666666666667	0.862	0.566666666666667	0.798333333333333	0.797333333333333	0.845333333333333	0.793333333333333	0.863	0.974333333333333	0.962333333333333	0.973333333333333	0.945	0.907	0.877333333333333	0.621666666666667	0.879666666666667	0.949666666666667	0.876666666666667	0.694333333333333
Plate2H4	0.955	0.822666666666667	0.859333333333333	0.966666666666667	0.800666666666667	0.785666666666667	0.842	0.975666666666667	0.962333333333333	0.957666666666667	0.817	0.501	0.820333333333333	0.949	0.807	0.782666666666667	0.888333333333333	0.825	0.899666666666667	0	0.785	0.957333333333333	0.972666666666667	0.803333333333333	0.845	0.784333333333333	0.900666666666667	0.841	0.912666666666667	0.925666666666667	0.808666666666667	0.833	0.847666666666667	0.847666666666667	0.918333333333333	0.884	0.799666666666667	0.978	0.846333333333333	0.716	0.701333333333333	0.724666666666667	0.911333333333333	0.824666666666667	0.863333333333333	0.932	0.944666666666667	0.857666666666667	0.943
Plate3B1	0.878333333333333	0.465333333333333	0.746	0.904	0.579666666666667	0.656	0.756	0.937333333333333	0.875333333333333	0.940666666666667	0.931	0.885333333333333	0.867666666666667	0.855333333333333	0.617	0.211	0.846	0.674333333333333	0.811666666666667	0.785	0	0.908666666666667	0.915666666666667	0.576666666666667	0.790333333333333	0.262333333333333	0.771	0.77	0.869	0.833	0.846666666666667	0.789	0.743333333333333	0.738333333333333	0.821333333333333	0.843666666666667	0.374333333333333	0.934	0.899666666666667	0.877	0.883333333333333	0.838666666666667	0.898	0.806	0.793666666666667	0.793666666666667	0.933333333333333	0.907333333333333	0.836666666666667
Plate2G10	0.958666666666667	0.921	0.946333333333333	0.623	0.872333333333333	0.629333333333333	0.935333333333333	0.857	0.887333333333333	0.483666666666667	0.421666666666667	0.846666666666667	0.952666666666667	0.814666666666667	0.640666666666667	0.894666666666667	0.973666666666667	0.911	0.922333333333333	0.957333333333333	0.908666666666667	0	0.964333333333333	0.951333333333333	0.938666666666667	0.924	0.902333333333333	0.957	0.661666666666667	0.828	0.706333333333333	0.849666666666667	0.945	0.931	0.835	0.857666666666667	0.891333333333333	0.971666666666667	0.862	0.868	0.844666666666667	0.710666666666667	0.809	0.907	0.707666666666667	0.849666666666667	0.986	0.886333333333333	0.945
Plate2A9	0.843	0.95	0.717333333333333	0.882	0.811333333333333	0.970333333333333	0.973333333333333	0.897666666666667	0.825666666666667	0.892333333333333	0.983666666666667	0.887333333333333	0.628	0.846666666666667	0.946	0.894666666666667	0.722333333333333	0.927333333333333	0.811333333333333	0.972666666666667	0.915666666666667	0.964333333333333	0	0.702	0.972333333333333	0.932333333333333	0.893333333333333	0.949	0.978666666666667	0.968	0.867	0.757333333333333	0.923333333333333	0.677333333333333	0.958333333333333	0.873666666666667	0.942333333333333	0.940333333333333	0.907666666666667	0.793	0.699	0.889	0.966666666666667	0.708666666666667	0.812333333333333	0.784333333333333	0.988	0.891	0.733
Plate3C4	0.919333333333333	0.657666666666667	0.419333333333333	0.957	0.653	0.705333333333333	0.814666666666667	0.967	0.844	0.95	0.936	0.879	0.877	0.920666666666667	0.693	0.556333333333333	0.455333333333333	0.726666666666667	0.856333333333333	0.803333333333333	0.576666666666667	0.951333333333333	0.702	0	0.806666666666667	0.596666666666667	0.807666666666667	0.806666666666667	0.897	0.870333333333333	0.916333333333333	0.683	0.785666666666667	0.408333333333333	0.863666666666667	0.905666666666667	0.616333333333333	0.966333333333333	0.879	0.764	0.752	0.876	0.901666666666667	0.542333333333333	0.819333333333333	0.767333333333333	0.94	0.927	0.698
Plate1F9	0.837333333333333	0.789333333333333	0.832666666666667	0.913333333333333	0.789666666666667	0.799666666666667	0.802333333333333	0.907333333333333	0.884666666666667	0.896666666666667	0.910666666666667	0.943	0.868	0.816666666666667	0.751666666666667	0.775	0.886666666666667	0.779333333333333	0.859666666666667	0.845	0.790333333333333	0.938666666666667	0.972333333333333	0.806666666666667	0	0.785666666666667	0.856666666666667	0.784	0.868333333333333	0.906666666666667	0.915333333333333	0.830666666666667	0.801666666666667	0.825333333333333	0.894333333333333	0.836	0.808	0.949333333333333	0.894666666666667	0.933	0.921666666666667	0.895333333333333	0.812666666666667	0.813666666666667	0.833666666666667	0.896666666666667	0.887333333333333	0.566666666666667	0.851666666666667
Plate2G7	0.845333333333333	0.432666666666667	0.755666666666667	0.922333333333333	0.583	0.658666666666667	0.770666666666667	0.946333333333333	0.905333333333333	0.941666666666667	0.93	0.921	0.857	0.862333333333333	0.652666666666667	0.291666666666667	0.876333333333333	0.691	0.797	0.784333333333333	0.262333333333333	0.924	0.932333333333333	0.596666666666667	0.785666666666667	0	0.777	0.763	0.879666666666667	0.807	0.872	0.805333333333333	0.752	0.758	0.845	0.873333333333333	0.375666666666667	0.925666666666667	0.929333333333333	0.916666666666667	0.912333333333333	0.879666666666667	0.903333333333333	0.831333333333333	0.798333333333333	0.826	0.932666666666667	0.926	0.869
Plate2D6	0.844666666666667	0.700666666666667	0.652	0.910666666666667	0.825	0.848666666666667	0.805	0.958	0.776666666666667	0.912333333333333	0.933333333333333	0.864666666666667	0.872666666666667	0.755666666666667	0.783333333333333	0.757	0.869666666666667	0.725333333333333	0.837	0.900666666666667	0.771	0.902333333333333	0.893333333333333	0.807666666666667	0.856666666666667	0.777	0	0.823	0.839666666666667	0.769	0.885666666666667	0.706333333333333	0.753333333333333	0.808666666666667	0.715333333333333	0.84	0.835	0.803666666666667	0.919	0.901333333333333	0.835	0.828666666666667	0.871333333333333	0.813666666666667	0.835666666666667	0.781666666666667	0.850333333333333	0.923333333333333	0.820333333333333
Plate1D8	0.804333333333333	0.738666666666667	0.801666666666667	0.967666666666667	0.788333333333333	0.806333333333333	0.798	0.978666666666667	0.896666666666667	0.878	0.934333333333333	0.958	0.816333333333333	0.845	0.776	0.775	0.916666666666667	0.753	0.556333333333333	0.841	0.77	0.957	0.949	0.806666666666667	0.784	0.763	0.823	0	0.809333333333333	0.584666666666667	0.946333333333333	0.782666666666667	0.493333333333333	0.807	0.864	0.846666666666667	0.806666666666667	0.907	0.887333333333333	0.952333333333333	0.946666666666667	0.933	0.843666666666667	0.782666666666667	0.611666666666667	0.877	0.670333333333333	0.924333333333333	0.819
Plate2G1	0.899666666666667	0.824333333333333	0.867333333333333	0.957666666666667	0.881	0.866333333333333	0.715333333333333	0.979333333333333	0.914	0.668666666666667	0.770333333333333	0.846666666666667	0.639	0.885666666666667	0.539666666666667	0.862333333333333	0.921333333333333	0.880333333333333	0.783333333333333	0.912666666666667	0.869	0.661666666666667	0.978666666666667	0.897	0.868333333333333	0.879666666666667	0.839666666666667	0.809333333333333	0	0.799333333333333	0.829	0.852333333333333	0.774	0.888333333333333	0.873	0.808	0.893666666666667	0.787666666666667	0.960666666666667	0.936333333333333	0.941333333333333	0.828333333333333	0.748666666666667	0.88	0.805666666666667	0.808666666666667	0.964333333333333	0.934	0.884666666666667
Plate2C12	0.758666666666667	0.762	0.781333333333333	0.857666666666667	0.826666666666667	0.755	0.858333333333333	0.958	0.918666666666667	0.876666666666667	0.865333333333333	0.942666666666667	0.84	0.805333333333333	0.819	0.840666666666667	0.943666666666667	0.807333333333333	0.517	0.925666666666667	0.833	0.828	0.968	0.870333333333333	0.906666666666667	0.807	0.769	0.584666666666667	0.799333333333333	0	0.908666666666667	0.783333333333333	0.600333333333333	0.775666666666667	0.649333333333333	0.812333333333333	0.818	0.843	0.954333333333333	0.934333333333333	0.950333333333333	0.891	0.900666666666667	0.881333333333333	0.573	0.82	0.969	0.945666666666667	0.904333333333333
Plate2B4	0.878	0.916	0.928	0.617666666666667	0.654	0.831333333333333	0.906333333333333	0.682	0.797	0.671333333333333	0.569333333333333	0.622666666666667	0.788	0.635333333333333	0.789	0.839666666666667	0.934333333333333	0.894333333333333	0.960666666666667	0.808666666666667	0.846666666666667	0.706333333333333	0.867	0.916333333333333	0.915333333333333	0.872	0.885666666666667	0.946333333333333	0.829	0.908666666666667	0	0.738666666666667	0.922333333333333	0.901	0.849	0.672666666666667	0.887333333333333	0.978666666666667	0.659333333333333	0.657666666666667	0.555	0.47	0.831333333333333	0.846333333333333	0.899	0.759333333333333	0.968333333333333	0.770333333333333	0.865666666666667
Plate2A3	0.830333333333333	0.802333333333333	0.613333333333333	0.890666666666667	0.780666666666667	0.866666666666667	0.868666666666667	0.898	0.747666666666667	0.791666666666667	0.772333333333333	0.761333333333333	0.797333333333333	0.685333333333333	0.800333333333333	0.755	0.727666666666667	0.723666666666667	0.862	0.833	0.789	0.849666666666667	0.757333333333333	0.683	0.830666666666667	0.805333333333333	0.706333333333333	0.782666666666667	0.852333333333333	0.783333333333333	0.738666666666667	0	0.832	0.699	0.759	0.771666666666667	0.837	0.845	0.685333333333333	0.630333333333333	0.58	0.664666666666667	0.832666666666667	0.588	0.869	0.710666666666667	0.858666666666667	0.798666666666667	0.632
Plate1H8	0.850333333333333	0.766333333333333	0.753333333333333	0.933333333333333	0.777666666666667	0.801666666666667	0.817333333333333	0.927333333333333	0.873666666666667	0.948666666666667	0.939	0.929	0.77	0.869333333333333	0.781666666666667	0.746666666666667	0.880666666666667	0.746666666666667	0.566666666666667	0.847666666666667	0.743333333333333	0.945	0.923333333333333	0.785666666666667	0.801666666666667	0.752	0.753333333333333	0.493333333333333	0.774	0.600333333333333	0.922333333333333	0.832	0	0.793	0.843	0.781666666666667	0.8	0.926333333333333	0.921666666666667	0.884	0.882333333333333	0.889	0.851333333333333	0.820333333333333	0.598	0.808	0.934666666666667	0.917	0.858
Plate1A7	0.878333333333333	0.774333333333333	0.46	0.953333333333333	0.683333333333333	0.7	0.756333333333333	0.973666666666667	0.78	0.966	0.97	0.850666666666667	0.853333333333333	0.916333333333333	0.747333333333333	0.724333333333333	0.539333333333333	0.765	0.798333333333333	0.847666666666667	0.738333333333333	0.931	0.677333333333333	0.408333333333333	0.825333333333333	0.758	0.808666666666667	0.807	0.888333333333333	0.775666666666667	0.901	0.699	0.793	0	0.850333333333333	0.866333333333333	0.797666666666667	0.908666666666667	0.891	0.786	0.769333333333333	0.848666666666667	0.87	0.548333333333333	0.790333333333333	0.743333333333333	0.942666666666667	0.895	0.705333333333333
Plate1E2	0.792666666666667	0.758666666666667	0.779333333333333	0.829	0.854666666666667	0.772666666666667	0.816333333333333	0.950333333333333	0.905	0.876	0.860666666666667	0.912	0.878	0.764	0.805	0.838	0.915	0.791666666666667	0.797333333333333	0.918333333333333	0.821333333333333	0.835	0.958333333333333	0.863666666666667	0.894333333333333	0.845	0.715333333333333	0.864	0.873	0.649333333333333	0.849	0.759	0.843	0.850333333333333	0	0.862333333333333	0.832	0.793333333333333	0.935666666666667	0.889	0.93	0.858333333333333	0.899333333333333	0.872333333333333	0.793	0.808	0.950666666666667	0.929666666666667	0.865333333333333
Plate1G4	0.742666666666667	0.876666666666667	0.892	0.775666666666667	0.734	0.81	0.839	0.792333333333333	0.840333333333333	0.834666666666667	0.827333333333333	0.819666666666667	0.722666666666667	0.626333333333333	0.818333333333333	0.836666666666667	0.938666666666667	0.87	0.845333333333333	0.884	0.843666666666667	0.857666666666667	0.873666666666667	0.905666666666667	0.836	0.873333333333333	0.84	0.846666666666667	0.808	0.812333333333333	0.672666666666667	0.771666666666667	0.781666666666667	0.866333333333333	0.862333333333333	0	0.853666666666667	0.937	0.841333333333333	0.788333333333333	0.688333333333333	0.691333333333333	0.808333333333333	0.816	0.766666666666667	0.741	0.952333333333333	0.815666666666667	0.887333333333333
Plate2G8	0.870666666666667	0.496666666666667	0.818	0.885666666666667	0.625666666666667	0.650666666666667	0.803333333333333	0.928333333333333	0.921	0.910666666666667	0.91	0.936666666666667	0.870666666666667	0.868	0.662	0.331333333333333	0.898333333333333	0.738	0.793333333333333	0.799666666666667	0.374333333333333	0.891333333333333	0.942333333333333	0.616333333333333	0.808	0.375666666666667	0.835	0.806666666666667	0.893666666666667	0.818	0.887333333333333	0.837	0.8	0.797666666666667	0.832	0.853666666666667	0	0.955	0.950666666666667	0.927	0.912333333333333	0.87	0.91	0.859	0.77	0.859666666666667	0.941333333333333	0.922666666666667	0.899
Plate2F6	0.830666666666667	0.830666666666667	0.862	0.936	0.905333333333333	0.949666666666667	0.620666666666667	0.993666666666667	0.945666666666667	0.983	0.978	0.985333333333333	0.769	0.845666666666667	0.837333333333333	0.939	0.984	0.889333333333333	0.863	0.978	0.934	0.971666666666667	0.940333333333333	0.966333333333333	0.949333333333333	0.925666666666667	0.803666666666667	0.907	0.787666666666667	0.843	0.978666666666667	0.845	0.926333333333333	0.908666666666667	0.793333333333333	0.937	0.955	0	0.980333333333333	0.989	0.987666666666667	0.949	0.976666666666667	0.936333333333333	0.958666666666667	0.941	0.99	0.929	0.950666666666667
Plate1E8	0.929666666666667	0.943	0.886666666666667	0.863	0.88	0.927333333333333	0.938333333333333	0.853	0.829666666666667	0.905	0.585666666666667	0.794333333333333	0.862333333333333	0.827333333333333	0.927	0.870666666666667	0.874333333333333	0.853666666666667	0.974333333333333	0.846333333333333	0.899666666666667	0.862	0.907666666666667	0.879	0.894666666666667	0.929333333333333	0.919	0.887333333333333	0.960666666666667	0.954333333333333	0.659333333333333	0.685333333333333	0.921666666666667	0.891	0.935666666666667	0.841333333333333	0.950666666666667	0.980333333333333	0	0.667666666666667	0.552	0.422	0.906333333333333	0.75	0.961	0.872666666666667	0.909	0.783666666666667	0.8
Plate2A2	0.96	0.941	0.759333333333333	0.823333333333333	0.857333333333333	0.9	0.907333333333333	0.871	0.762666666666667	0.949333333333333	0.727666666666667	0.628	0.831	0.851333333333333	0.901666666666667	0.862666666666667	0.777333333333333	0.868	0.962333333333333	0.716	0.877	0.868	0.793	0.764	0.933	0.916666666666667	0.901333333333333	0.952333333333333	0.936333333333333	0.934333333333333	0.657666666666667	0.630333333333333	0.884	0.786	0.889	0.788333333333333	0.927	0.989	0.667666666666667	0	0.469666666666667	0.562666666666667	0.917	0.698	0.939333333333333	0.770333333333333	0.974333333333333	0.784333333333333	0.660666666666667
Plate1H4	0.909	0.936333333333333	0.762666666666667	0.756	0.776666666666667	0.921	0.943	0.753	0.781333333333333	0.853333333333333	0.603	0.635333333333333	0.801	0.760666666666667	0.920666666666667	0.853666666666667	0.752	0.863333333333333	0.973333333333333	0.701333333333333	0.883333333333333	0.844666666666667	0.699	0.752	0.921666666666667	0.912333333333333	0.835	0.946666666666667	0.941333333333333	0.950333333333333	0.555	0.58	0.882333333333333	0.769333333333333	0.93	0.688333333333333	0.912333333333333	0.987666666666667	0.552	0.469666666666667	0	0.419333333333333	0.934333333333333	0.676333333333333	0.929	0.792666666666667	0.920333333333333	0.793666666666667	0.758666666666667
Plate2E11	0.909	0.902666666666667	0.866	0.817666666666667	0.808666666666667	0.834333333333333	0.886333333333333	0.809666666666667	0.776333333333333	0.839	0.464	0.570666666666667	0.794666666666667	0.755	0.775333333333333	0.803666666666667	0.891666666666667	0.836666666666667	0.945	0.724666666666667	0.838666666666667	0.710666666666667	0.889	0.876	0.895333333333333	0.879666666666667	0.828666666666667	0.933	0.828333333333333	0.891	0.47	0.664666666666667	0.889	0.848666666666667	0.858333333333333	0.691333333333333	0.87	0.949	0.422	0.562666666666667	0.419333333333333	0	0.815333333333333	0.776	0.869666666666667	0.752	0.972333333333333	0.765	0.842
Plate1F10	0.901333333333333	0.905333333333333	0.904	0.962333333333333	0.896666666666667	0.850666666666667	0.838666666666667	0.968333333333333	0.848666666666667	0.774333333333333	0.809333333333333	0.818666666666667	0.909333333333333	0.841666666666667	0.721	0.881	0.923	0.867333333333333	0.907	0.911333333333333	0.898	0.809	0.966666666666667	0.901666666666667	0.812666666666667	0.903333333333333	0.871333333333333	0.843666666666667	0.748666666666667	0.900666666666667	0.831333333333333	0.832666666666667	0.851333333333333	0.87	0.899333333333333	0.808333333333333	0.91	0.976666666666667	0.906333333333333	0.917	0.934333333333333	0.815333333333333	0	0.850666666666667	0.819333333333333	0.677333333333333	0.898333333333333	0.931	0.873333333333333
Plate1E12	0.870333333333333	0.824	0.54	0.953666666666667	0.839	0.82	0.856333333333333	0.969666666666667	0.811	0.903333333333333	0.853333333333333	0.824	0.812	0.845	0.816	0.792	0.577666666666667	0.781666666666667	0.877333333333333	0.824666666666667	0.806	0.907	0.708666666666667	0.542333333333333	0.813666666666667	0.831333333333333	0.813666666666667	0.782666666666667	0.88	0.881333333333333	0.846333333333333	0.588	0.820333333333333	0.548333333333333	0.872333333333333	0.816	0.859	0.936333333333333	0.75	0.698	0.676333333333333	0.776	0.850666666666667	0	0.852	0.647	0.879	0.854666666666667	0.619333333333333
Plate1E5	0.872	0.807333333333333	0.848333333333333	0.809666666666667	0.801	0.567	0.793333333333333	0.947333333333333	0.893666666666667	0.722	0.726666666666667	0.898	0.703333333333333	0.839333333333333	0.777666666666667	0.792333333333333	0.917	0.810666666666667	0.621666666666667	0.863333333333333	0.793666666666667	0.707666666666667	0.812333333333333	0.819333333333333	0.833666666666667	0.798333333333333	0.835666666666667	0.611666666666667	0.805666666666667	0.573	0.899	0.869	0.598	0.790333333333333	0.793	0.766666666666667	0.77	0.958666666666667	0.961	0.939333333333333	0.929	0.869666666666667	0.819333333333333	0.852	0	0.806666666666667	0.942666666666667	0.953333333333333	0.896
Plate2C9	0.862	0.824666666666667	0.733666666666667	0.915	0.835666666666667	0.863666666666667	0.865	0.924666666666667	0.74	0.885333333333333	0.888	0.758666666666667	0.829666666666667	0.811333333333333	0.768	0.775666666666667	0.834	0.827666666666667	0.879666666666667	0.932	0.793666666666667	0.849666666666667	0.784333333333333	0.767333333333333	0.896666666666667	0.826	0.781666666666667	0.877	0.808666666666667	0.82	0.759333333333333	0.710666666666667	0.808	0.743333333333333	0.808	0.741	0.859666666666667	0.941	0.872666666666667	0.770333333333333	0.792666666666667	0.752	0.677333333333333	0.647	0.806666666666667	0	0.972333333333333	0.912	0.772333333333333
Plate1D12	0.931666666666667	0.941666666666667	0.952333333333333	0.967333333333333	0.943666666666667	0.927666666666667	0.915	0.99	0.942666666666667	0.850666666666667	0.949	0.967666666666667	0.950333333333333	0.931666666666667	0.915	0.932333333333333	0.957	0.912666666666667	0.949666666666667	0.944666666666667	0.933333333333333	0.986	0.988	0.94	0.887333333333333	0.932666666666667	0.850333333333333	0.670333333333333	0.964333333333333	0.969	0.968333333333333	0.858666666666667	0.934666666666667	0.942666666666667	0.950666666666667	0.952333333333333	0.941333333333333	0.99	0.909	0.974333333333333	0.920333333333333	0.972333333333333	0.898333333333333	0.879	0.942666666666667	0.972333333333333	0	0.974666666666667	0.857333333333333
Plate1F8	0.897333333333333	0.936	0.942333333333333	0.899	0.825	0.916666666666667	0.957	0.912	0.897	0.956333333333333	0.789333333333333	0.843	0.778666666666667	0.879333333333333	0.913333333333333	0.888	0.930333333333333	0.904666666666667	0.876666666666667	0.857666666666667	0.907333333333333	0.886333333333333	0.891	0.927	0.566666666666667	0.926	0.923333333333333	0.924333333333333	0.934	0.945666666666667	0.770333333333333	0.798666666666667	0.917	0.895	0.929666666666667	0.815666666666667	0.922666666666667	0.929	0.783666666666667	0.784333333333333	0.793666666666667	0.765	0.931	0.854666666666667	0.953333333333333	0.912	0.974666666666667	0	0.926666666666667
Plate3E4	0.875333333333333	0.875333333333333	0.662	0.925333333333333	0.883333333333333	0.895666666666667	0.874666666666667	0.971666666666667	0.736	0.874	0.917	0.86	0.907666666666667	0.844666666666667	0.851	0.818666666666667	0.726333333333333	0.828666666666667	0.694333333333333	0.943	0.836666666666667	0.945	0.733	0.698	0.851666666666667	0.869	0.820333333333333	0.819	0.884666666666667	0.904333333333333	0.865666666666667	0.632	0.858	0.705333333333333	0.865333333333333	0.887333333333333	0.899	0.950666666666667	0.8	0.660666666666667	0.758666666666667	0.842	0.873333333333333	0.619333333333333	0.896	0.772333333333333	0.857333333333333	0.926666666666667	0
Plate2F1	0.721666666666667	0.569	0.687333333333333	0.935666666666667	0.701333333333333	0.698	0.625	0.968666666666667	0.911333333333333	0.958666666666667	0.955333333333333	0.944666666666667	0.686333333333333	0.809666666666667	0.628333333333333	0.666666666666667	0.905333333333333	0.697	0.707	0.810333333333333	0.650666666666667	0.938	0.894333333333333	0.728666666666667	0.808333333333333	0.635333333333333	0.663333333333333	0.743666666666667	0.715666666666667	0.642	0.928	0.770333333333333	0.756666666666667	0.713666666666667	0.685	0.89	0.671333333333333	0.611333333333333	0.957666666666667	0.94	0.955333333333333	0.913666666666667	0.909666666666667	0.847333333333333	0.821333333333333	0.844666666666667	0.942666666666667	0.883	0.89
Plate2A6	0.817333333333333	0.767333333333333	0.806666666666667	0.836333333333333	0.785333333333333	0.555	0.850666666666667	0.969333333333333	0.89	0.732	0.682	0.943333333333333	0.86	0.777666666666667	0.809	0.862333333333333	0.897666666666667	0.787333333333333	0.770333333333333	0.924666666666667	0.855	0.653333333333333	0.94	0.866666666666667	0.854666666666667	0.839	0.748333333333333	0.779	0.820333333333333	0.624	0.946333333333333	0.816	0.787333333333333	0.796333333333333	0.726333333333333	0.785	0.835	0.887333333333333	0.942666666666667	0.947333333333333	0.917	0.867333333333333	0.858333333333333	0.814666666666667	0.564666666666667	0.822666666666667	0.933333333333333	0.959333333333333	0.861666666666667
Plate3A5	0.862666666666667	0.847666666666667	0.832666666666667	0.967	0.781666666666667	0.865333333333333	0.85	0.974333333333333	0.877	0.898666666666667	0.947666666666667	0.928666666666667	0.869	0.866666666666667	0.820666666666667	0.794333333333333	0.89	0.801	0.843333333333333	0.901666666666667	0.780666666666667	0.955333333333333	0.933333333333333	0.821333333333333	0.831666666666667	0.796333333333333	0.836666666666667	0.776666666666667	0.894333333333333	0.846333333333333	0.928666666666667	0.777333333333333	0.821333333333333	0.784333333333333	0.877666666666667	0.907	0.847666666666667	0.915333333333333	0.873	0.923	0.926666666666667	0.886	0.862	0.806	0.881666666666667	0.875	0.86	0.922333333333333	0.787
Plate2C8	0.898	0.693	0.823	0.936666666666667	0.657	0.667666666666667	0.781	0.965	0.913	0.922666666666667	0.893666666666667	0.886333333333333	0.847666666666667	0.873	0.676333333333333	0.629666666666667	0.869666666666667	0.767666666666667	0.833333333333333	0.772	0.652333333333333	0.901333333333333	0.953	0.695	0.774666666666667	0.654666666666667	0.817	0.803666666666667	0.836	0.852666666666667	0.864	0.838	0.785666666666667	0.783	0.832	0.805333333333333	0.652333333333333	0.943	0.927666666666667	0.886	0.908333333333333	0.86	0.823333333333333	0.811	0.773333333333333	0.83	0.925333333333333	0.89	0.869333333333333
Plate2A5	0.863	0.866	0.592	0.901666666666667	0.864333333333333	0.955666666666667	0.899333333333333	0.828333333333333	0.806333333333333	0.854333333333333	0.883666666666667	0.904666666666667	0.946333333333333	0.735333333333333	0.869666666666667	0.857666666666667	0.72	0.772666666666667	0.900666666666667	0.968666666666667	0.881666666666667	0.898666666666667	0.736333333333333	0.700333333333333	0.886333333333333	0.899333333333333	0.722666666666667	0.824666666666667	0.927666666666667	0.830666666666667	0.891333333333333	0.468666666666667	0.871	0.689666666666667	0.738333333333333	0.854333333333333	0.933333333333333	0.820666666666667	0.772333333333333	0.732333333333333	0.700333333333333	0.821	0.896333333333333	0.628	0.939	0.769666666666667	0.857333333333333	0.892	0.614333333333333
Plate1H9	0.910333333333333	0.898666666666667	0.507333333333333	0.901333333333333	0.852333333333333	0.885666666666667	0.902666666666667	0.95	0.789333333333333	0.940333333333333	0.801333333333333	0.609666666666667	0.805333333333333	0.886333333333333	0.884666666666667	0.820666666666667	0.535333333333333	0.862	0.922666666666667	0.689666666666667	0.830333333333333	0.932666666666667	0.698333333333333	0.521	0.921333333333333	0.859	0.832666666666667	0.926	0.915666666666667	0.909	0.717666666666667	0.607333333333333	0.869	0.545666666666667	0.89	0.749333333333333	0.881666666666667	0.933333333333333	0.752	0.489666666666667	0.435666666666667	0.586666666666667	0.939	0.511666666666667	0.902333333333333	0.758666666666667	0.960666666666667	0.839	0.648333333333333
Plate1G10	0.939333333333333	0.951666666666667	0.954333333333333	0.925666666666667	0.928333333333333	0.890333333333333	0.945	0.953333333333333	0.940333333333333	0.888666666666667	0.775666666666667	0.491666666666667	0.819666666666667	0.933666666666667	0.931333333333333	0.915666666666667	0.941333333333333	0.940666666666667	0.935	0.256	0.925333333333333	0.937333333333333	0.967666666666667	0.939333333333333	0.931333333333333	0.923	0.934666666666667	0.941	0.945	0.93	0.812666666666667	0.833666666666667	0.942333333333333	0.957	0.915666666666667	0.875	0.903666666666667	0.986	0.840666666666667	0.730666666666667	0.674333333333333	0.725	0.938666666666667	0.867	0.898333333333333	0.946666666666667	0.945666666666667	0.866666666666667	0.910666666666667
Plate2C7	0.924666666666667	0.93	0.945666666666667	0.974666666666667	0.945666666666667	0.943	0.933	0.987666666666667	0.980333333333333	0.976333333333333	0.975333333333333	0.984	0.946333333333333	0.967333333333333	0.924333333333333	0.939666666666667	0.952666666666667	0.938	0.722333333333333	0.949666666666667	0.940333333333333	0.979	0.987	0.945666666666667	0.929333333333333	0.94	0.944	0.945666666666667	0.919333333333333	0.955333333333333	0.980666666666667	0.953666666666667	0.932333333333333	0.95	0.957333333333333	0.961	0.947666666666667	0.974333333333333	0.980333333333333	0.976	0.977666666666667	0.975666666666667	0.946333333333333	0.923333333333333	0.947	0.937	0.964	0.972333333333333	0.711333333333333
Plate2B10	0.884333333333333	0.534666666666667	0.807333333333333	0.912	0.614333333333333	0.613	0.734666666666667	0.936	0.878	0.926	0.910333333333333	0.897333333333333	0.852666666666667	0.862	0.63	0.440333333333333	0.899666666666667	0.720333333333333	0.813333333333333	0.805	0.441666666666667	0.886333333333333	0.948333333333333	0.612	0.796	0.447666666666667	0.811	0.787	0.868333333333333	0.814	0.843	0.828333333333333	0.789	0.732	0.823	0.819333333333333	0.471333333333333	0.949	0.929	0.918	0.913	0.854666666666667	0.857	0.842333333333333	0.729	0.815666666666667	0.936666666666667	0.92	0.901333333333333
Plate3E1	0.881	0.512333333333333	0.807333333333333	0.903666666666667	0.655333333333333	0.654	0.777	0.959	0.929333333333333	0.916	0.914	0.935	0.884666666666667	0.868666666666667	0.659	0.385	0.902	0.727	0.783333333333333	0.807666666666667	0.411	0.888666666666667	0.957666666666667	0.627666666666667	0.805666666666667	0.411333333333333	0.805	0.783333333333333	0.875666666666667	0.800333333333333	0.900666666666667	0.837333333333333	0.782	0.786	0.808666666666667	0.885333333333333	0.304666666666667	0.935	0.960666666666667	0.944333333333333	0.944333333333333	0.908666666666667	0.904666666666667	0.864	0.761666666666667	0.862333333333333	0.946333333333333	0.948	0.910666666666667
Plate1C3	0.863666666666667	0.849333333333333	0.629666666666667	0.974666666666667	0.869	0.934	0.847333333333333	0.986333333333333	0.836333333333333	0.980333333333333	0.975333333333333	0.904666666666667	0.884666666666667	0.877666666666667	0.885	0.858333333333333	0.722	0.820666666666667	0.852333333333333	0.956	0.871	0.944	0.709333333333333	0.678666666666667	0.905	0.879666666666667	0.773	0.858666666666667	0.913	0.867	0.958	0.691666666666667	0.847	0.652333333333333	0.855333333333333	0.934666666666667	0.922333333333333	0.871	0.896	0.796666666666667	0.788666666666667	0.890333333333333	0.958	0.666	0.931666666666667	0.802666666666667	0.975666666666667	0.921	0.698
Plate1C9	0.81	0.769	0.824333333333333	0.883666666666667	0.692666666666667	0.845333333333333	0.709	0.929666666666667	0.926333333333333	0.923	0.97	0.914666666666667	0.789333333333333	0.769333333333333	0.765666666666667	0.800333333333333	0.934	0.815333333333333	0.797333333333333	0.873	0.788666666666667	0.939	0.876666666666667	0.831666666666667	0.868	0.79	0.824	0.804	0.876333333333333	0.798333333333333	0.902	0.855	0.821	0.728333333333333	0.823333333333333	0.862	0.811666666666667	0.862666666666667	0.978	0.921666666666667	0.927333333333333	0.902666666666667	0.901	0.888333333333333	0.847666666666667	0.877333333333333	0.958666666666667	0.914333333333333	0.890666666666667
Plate3E3	0.908333333333333	0.848	0.871333333333333	0.942666666666667	0.745333333333333	0.754666666666667	0.830666666666667	0.985666666666667	0.889	0.930333333333333	0.919	0.915333333333333	0.886666666666667	0.886	0.776333333333333	0.784	0.931333333333333	0.843333333333333	0.822666666666667	0.864666666666667	0.803666666666667	0.893666666666667	0.945	0.823666666666667	0.836	0.821666666666667	0.878333333333333	0.845	0.888333333333333	0.797666666666667	0.882	0.895666666666667	0.858333333333333	0.730333333333333	0.850666666666667	0.902333333333333	0.784666666666667	0.921	0.972	0.97	0.973	0.886666666666667	0.884333333333333	0.906	0.817666666666667	0.898666666666667	0.942	0.905666666666667	0.89
Plate1B2	0.911	0.918	0.567666666666667	0.927	0.898333333333333	0.922	0.896666666666667	0.991	0.848	0.986333333333333	0.979333333333333	0.896	0.941333333333333	0.925666666666667	0.880333333333333	0.859666666666667	0.595	0.885	0.917333333333333	0.962333333333333	0.87	0.972	0.723666666666667	0.552333333333333	0.875	0.908333333333333	0.87	0.942333333333333	0.945666666666667	0.925333333333333	0.916	0.762333333333333	0.906666666666667	0.544666666666667	0.822333333333333	0.923333333333333	0.929	0.922	0.883	0.774333333333333	0.787333333333333	0.868333333333333	0.970333333333333	0.615	0.948	0.817	0.982666666666667	0.951666666666667	0.671
Plate2G3	0.845	0.654	0.743333333333333	0.933666666666667	0.663666666666667	0.673333333333333	0.774	0.970666666666667	0.909333333333333	0.943666666666667	0.937	0.926666666666667	0.865666666666667	0.73	0.692666666666667	0.685333333333333	0.896	0.702333333333333	0.757666666666667	0.822666666666667	0.685333333333333	0.898666666666667	0.934666666666667	0.712333333333333	0.815333333333333	0.679	0.737666666666667	0.773666666666667	0.876	0.671666666666667	0.921333333333333	0.784666666666667	0.792666666666667	0.7	0.731	0.846666666666667	0.684333333333333	0.815666666666667	0.971333333333333	0.952	0.935666666666667	0.871333333333333	0.870333333333333	0.848666666666667	0.784666666666667	0.867333333333333	0.932	0.924	0.869
Plate1D2	0.884666666666667	0.833	0.822666666666667	0.807333333333333	0.825333333333333	0.557333333333333	0.862333333333333	0.924	0.950333333333333	0.762333333333333	0.674	0.96	0.88	0.818	0.855	0.860666666666667	0.909	0.841333333333333	0.818666666666667	0.906	0.855333333333333	0.604333333333333	0.967666666666667	0.867666666666667	0.860666666666667	0.847666666666667	0.845666666666667	0.857	0.896333333333333	0.748333333333333	0.962666666666667	0.886	0.846	0.846333333333333	0.785333333333333	0.893	0.847666666666667	0.899	0.979333333333333	0.959333333333333	0.968	0.927333333333333	0.893	0.875666666666667	0.669333333333333	0.894666666666667	0.944333333333333	0.947333333333333	0.885333333333333
Plate1A2	0.973333333333333	0.972	0.984666666666667	0.988333333333333	0.971666666666667	0.985333333333333	0.908666666666667	0.994	0.98	0.995333333333333	0.992333333333333	0.987	0.976333333333333	0.991666666666667	0.970333333333333	0.977	0.990333333333333	0.958333333333333	0.973333333333333	0.987333333333333	0.98	0.985333333333333	0.980666666666667	0.980333333333333	0.972333333333333	0.976333333333333	0.966666666666667	0.971333333333333	0.986666666666667	0.986	0.993	0.987333333333333	0.955333333333333	0.971333333333333	0.981333333333333	0.987	0.981333333333333	0.981	0.994	0.992666666666667	0.993	0.993666666666667	0.990666666666667	0.988	0.987666666666667	0.988666666666667	0.991	0.978666666666667	0.986666666666667
Plate2F11	0.930333333333333	0.898666666666667	0.914666666666667	0.965666666666667	0.84	0.857	0.911666666666667	0.966666666666667	0.937333333333333	0.966	0.961666666666667	0.954	0.885333333333333	0.927666666666667	0.860666666666667	0.885333333333333	0.938	0.904	0.876666666666667	0.926666666666667	0.888333333333333	0.935333333333333	0.951666666666667	0.894333333333333	0.847666666666667	0.896	0.877333333333333	0.908333333333333	0.929	0.833666666666667	0.969666666666667	0.935333333333333	0.886333333333333	0.826333333333333	0.904333333333333	0.910666666666667	0.884333333333333	0.944666666666667	0.980666666666667	0.963	0.979666666666667	0.939	0.939666666666667	0.903666666666667	0.894333333333333	0.929666666666667	0.955333333333333	0.935666666666667	0.899
Plate1H1	0.963666666666667	0.876666666666667	0.883333333333333	0.979666666666667	0.879333333333333	0.874666666666667	0.876333333333333	0.981	0.971333333333333	0.98	0.974666666666667	0.964666666666667	0.935666666666667	0.882333333333333	0.872	0.855666666666667	0.931	0.868333333333333	0.902333333333333	0.889	0.855666666666667	0.964333333333333	0.975333333333333	0.866	0.894	0.859333333333333	0.906	0.889	0.934333333333333	0.934	0.962666666666667	0.927666666666667	0.875	0.881	0.921333333333333	0.961666666666667	0.862666666666667	0.983	0.971666666666667	0.957	0.979	0.955666666666667	0.891333333333333	0.864666666666667	0.894333333333333	0.889666666666667	0.948333333333333	0.957333333333333	0.939
Plate1G3	0.95	0.81	0.459333333333333	0.971333333333333	0.793333333333333	0.814666666666667	0.839	0.978666666666667	0.865333333333333	0.981666666666667	0.965	0.907666666666667	0.929	0.943	0.803333333333333	0.746666666666667	0.266333333333333	0.769	0.889	0.838666666666667	0.759333333333333	0.96	0.737	0.392666666666667	0.851666666666667	0.782666666666667	0.871	0.848666666666667	0.922666666666667	0.922	0.949666666666667	0.719333333333333	0.825	0.457666666666667	0.912666666666667	0.941666666666667	0.796333333333333	0.961	0.888666666666667	0.792666666666667	0.778666666666667	0.896666666666667	0.921666666666667	0.579	0.861333333333333	0.817333333333333	0.946666666666667	0.947666666666667	0.713333333333333
Plate1G5	0.851666666666667	0.803333333333333	0.825666666666667	0.952	0.776333333333333	0.829333333333333	0.817	0.961666666666667	0.892333333333333	0.823	0.932333333333333	0.928666666666667	0.860333333333333	0.85	0.781666666666667	0.784	0.912333333333333	0.787666666666667	0.848666666666667	0.853666666666667	0.788	0.940333333333333	0.954666666666667	0.804	0.789333333333333	0.780666666666667	0.827666666666667	0.707	0.881333333333333	0.852333333333333	0.931333333333333	0.755666666666667	0.789666666666667	0.794	0.862666666666667	0.858	0.809	0.929	0.882666666666667	0.925666666666667	0.920333333333333	0.89	0.848333333333333	0.813	0.838666666666667	0.877333333333333	0.8	0.916	0.801
Plate1B8	0.848	0.641333333333333	0.827	0.813	0.643333333333333	0.540666666666667	0.804333333333333	0.972333333333333	0.872333333333333	0.675333333333333	0.648333333333333	0.856333333333333	0.841333333333333	0.877666666666667	0.583666666666667	0.592333333333333	0.919	0.765333333333333	0.751333333333333	0.826	0.600666666666667	0.606	0.903	0.673333333333333	0.781666666666667	0.605666666666667	0.835	0.775666666666667	0.778	0.792666666666667	0.827	0.852666666666667	0.807333333333333	0.772	0.794666666666667	0.897333333333333	0.594333333333333	0.905333333333333	0.955333333333333	0.953333333333333	0.950666666666667	0.829666666666667	0.798333333333333	0.806333333333333	0.637333333333333	0.823666666666667	0.94	0.874333333333333	0.866
Plate2A4	0.809333333333333	0.618333333333333	0.797666666666667	0.953	0.669666666666667	0.742666666666667	0.756333333333333	0.973	0.929	0.963	0.958	0.948666666666667	0.659333333333333	0.885333333333333	0.663	0.645	0.915666666666667	0.732	0.651666666666667	0.827	0.642666666666667	0.947666666666667	0.780666666666667	0.678666666666667	0.813333333333333	0.632666666666667	0.814	0.768666666666667	0.856666666666667	0.838	0.938	0.841666666666667	0.786	0.766	0.834333333333333	0.922333333333333	0.655333333333333	0.833	0.969	0.951	0.963666666666667	0.935666666666667	0.914666666666667	0.878333333333333	0.832666666666667	0.900666666666667	0.929333333333333	0.874333333333333	0.901333333333333
Plate1B9	0.840666666666667	0.804666666666667	0.837	0.975666666666667	0.87	0.931333333333333	0.882	0.987666666666667	0.908	0.975	0.966333333333333	0.935	0.829	0.738	0.847	0.913333333333333	0.981	0.872	0.832	0.975666666666667	0.923333333333333	0.922	0.923	0.939666666666667	0.931333333333333	0.918333333333333	0.734666666666667	0.873666666666667	0.855	0.792333333333333	0.948333333333333	0.826333333333333	0.898666666666667	0.847	0.779	0.910333333333333	0.936	0.738666666666667	0.984	0.978	0.982666666666667	0.917	0.912666666666667	0.933666666666667	0.923333333333333	0.891	0.973666666666667	0.898666666666667	0.908
Plate3A2	0.821333333333333	0.872666666666667	0.488	0.970333333333333	0.838	0.908333333333333	0.892333333333333	0.986666666666667	0.812666666666667	0.944666666666667	0.939	0.887666666666667	0.835	0.906	0.873666666666667	0.836	0.386333333333333	0.830333333333333	0.839	0.928666666666667	0.855333333333333	0.956666666666667	0.672333333333333	0.482	0.895333333333333	0.874666666666667	0.821333333333333	0.856	0.893	0.896333333333333	0.939	0.675	0.842333333333333	0.473666666666667	0.857	0.899666666666667	0.915666666666667	0.890333333333333	0.860666666666667	0.766333333333333	0.757666666666667	0.852	0.922666666666667	0.564666666666667	0.909666666666667	0.795	0.951333333333333	0.872	0.678333333333333
Plate1A1	0.960333333333333	0.948333333333333	0.935333333333333	0.988333333333333	0.887666666666667	0.974333333333333	0.973	0.992666666666667	0.937	0.992	0.983333333333333	0.941	0.936	0.974	0.93	0.925666666666667	0.950333333333333	0.918666666666667	0.945666666666667	0.974666666666667	0.931666666666667	0.977666666666667	0.936666666666667	0.908	0.896666666666667	0.944333333333333	0.884	0.952666666666667	0.974666666666667	0.915333333333333	0.974666666666667	0.937	0.91	0.861666666666667	0.952333333333333	0.965	0.965333333333333	0.963333333333333	0.959333333333333	0.949	0.960333333333333	0.934333333333333	0.977666666666667	0.937	0.974333333333333	0.934	0.977	0.948333333333333	0.912333333333333
Plate1G12	0.931333333333333	0.82	0.831333333333333	0.964	0.732666666666667	0.793666666666667	0.853666666666667	0.978666666666667	0.927333333333333	0.956	0.869	0.842666666666667	0.801333333333333	0.859666666666667	0.805333333333333	0.778666666666667	0.873333333333333	0.807333333333333	0.857	0.750333333333333	0.787	0.951	0.940666666666667	0.774333333333333	0.820666666666667	0.796	0.849	0.83	0.887	0.831333333333333	0.852	0.807	0.810666666666667	0.737	0.906	0.857666666666667	0.812	0.942333333333333	0.854666666666667	0.844333333333333	0.844333333333333	0.809666666666667	0.882	0.781	0.853666666666667	0.899666666666667	0.936666666666667	0.830666666666667	0.864666666666667
Plate1G1	0.820666666666667	0.828	0.853	0.958333333333333	0.756333333333333	0.824333333333333	0.846333333333333	0.974333333333333	0.965666666666667	0.966	0.954333333333333	0.951	0.902666666666667	0.928333333333333	0.816333333333333	0.792666666666667	0.918666666666667	0.834	0.863	0.857333333333333	0.797	0.937333333333333	0.977666666666667	0.823333333333333	0.857666666666667	0.804	0.876666666666667	0.846	0.910666666666667	0.822	0.920333333333333	0.902666666666667	0.836	0.772	0.834	0.922333333333333	0.805333333333333	0.949333333333333	0.967666666666667	0.959333333333333	0.968333333333333	0.935666666666667	0.924666666666667	0.878666666666667	0.854666666666667	0.909	0.939666666666667	0.945666666666667	0.888
Plate1C12	0.862333333333333	0.771333333333333	0.813	0.967333333333333	0.836333333333333	0.843	0.582666666666667	0.983	0.900666666666667	0.969333333333333	0.959666666666667	0.896333333333333	0.750666666666667	0.779333333333333	0.778333333333333	0.880333333333333	0.956333333333333	0.848666666666667	0.844666666666667	0.951	0.881	0.880666666666667	0.92	0.918	0.917333333333333	0.883	0.698333333333333	0.854333333333333	0.720666666666667	0.750333333333333	0.908666666666667	0.800666666666667	0.867333333333333	0.776666666666667	0.656666666666667	0.865	0.904666666666667	0.562666666666667	0.976666666666667	0.949666666666667	0.978	0.881	0.900333333333333	0.840333333333333	0.836	0.867666666666667	0.976	0.92	0.887
Plate1H7	0.815333333333333	0.725	0.633333333333333	0.959666666666667	0.710333333333333	0.817333333333333	0.808666666666667	0.977	0.82	0.967666666666667	0.964666666666667	0.874	0.710333333333333	0.818	0.773666666666667	0.724333333333333	0.763333333333333	0.702333333333333	0.649333333333333	0.841	0.742333333333333	0.944666666666667	0.621	0.657	0.828333333333333	0.747	0.713	0.781666666666667	0.883333333333333	0.773	0.932333333333333	0.682333333333333	0.767666666666667	0.574666666666667	0.806	0.908333333333333	0.808	0.842666666666667	0.886666666666667	0.813333333333333	0.820666666666667	0.875333333333333	0.907	0.715666666666667	0.801333333333333	0.772	0.932666666666667	0.862	0.758333333333333
Plate3A3	0.886666666666667	0.88	0.540666666666667	0.977	0.843333333333333	0.889666666666667	0.904333333333333	0.984333333333333	0.821666666666667	0.969333333333333	0.963333333333333	0.862	0.847666666666667	0.943	0.888666666666667	0.829333333333333	0.560666666666667	0.854	0.848333333333333	0.911666666666667	0.858666666666667	0.948333333333333	0.657	0.54	0.896666666666667	0.884666666666667	0.827	0.875	0.899333333333333	0.916333333333333	0.921333333333333	0.729666666666667	0.844	0.487666666666667	0.891666666666667	0.909666666666667	0.907333333333333	0.927666666666667	0.884	0.784666666666667	0.768666666666667	0.878	0.908666666666667	0.586	0.902333333333333	0.804666666666667	0.955	0.862333333333333	0.700333333333333
Plate1A4	0.808333333333333	0.645333333333333	0.773	0.916666666666667	0.674333333333333	0.604	0.795666666666667	0.955	0.905666666666667	0.941	0.925	0.934333333333333	0.853	0.751	0.659666666666667	0.649666666666667	0.905333333333333	0.709666666666667	0.724333333333333	0.832666666666667	0.641	0.901333333333333	0.821	0.692333333333333	0.740666666666667	0.620333333333333	0.753	0.778333333333333	0.879666666666667	0.732	0.891666666666667	0.831666666666667	0.761666666666667	0.748666666666667	0.749333333333333	0.892666666666667	0.624666666666667	0.879	0.965666666666667	0.932333333333333	0.960666666666667	0.901666666666667	0.915666666666667	0.865	0.738333333333333	0.867333333333333	0.932666666666667	0.927	0.867666666666667
Plate2B1	0.895	0.890666666666667	0.907333333333333	0.971	0.778	0.865333333333333	0.877666666666667	0.985	0.918	0.980333333333333	0.97	0.936	0.875333333333333	0.846666666666667	0.846666666666667	0.864	0.941	0.889666666666667	0.85	0.927666666666667	0.856666666666667	0.933666666666667	0.944333333333333	0.896333333333333	0.888	0.869	0.891	0.891333333333333	0.897666666666667	0.817666666666667	0.941666666666667	0.910666666666667	0.896	0.777	0.898333333333333	0.877	0.873666666666667	0.906666666666667	0.972333333333333	0.970666666666667	0.978666666666667	0.911666666666667	0.883	0.894	0.886	0.896666666666667	0.946333333333333	0.918333333333333	0.892666666666667
Plate1B6	0.831666666666667	0.843666666666667	0.878	0.925	0.819666666666667	0.838333333333333	0.902666666666667	0.981	0.949333333333333	0.924	0.916	0.949666666666667	0.89	0.814333333333333	0.864666666666667	0.853333333333333	0.956666666666667	0.842	0.788666666666667	0.936	0.847666666666667	0.911	0.959	0.895666666666667	0.924	0.811	0.838333333333333	0.866666666666667	0.912666666666667	0.714666666666667	0.934333333333333	0.874666666666667	0.866666666666667	0.821666666666667	0.829	0.921333333333333	0.821333333333333	0.885333333333333	0.974	0.968333333333333	0.963666666666667	0.938	0.925333333333333	0.923	0.875333333333333	0.907	0.96	0.934	0.889333333333333
Plate1E10	0.840333333333333	0.289	0.668	0.878666666666667	0.602666666666667	0.707	0.770666666666667	0.92	0.854	0.944666666666667	0.903	0.882333333333333	0.861	0.777333333333333	0.628	0.43	0.864666666666667	0.584666666666667	0.782666666666667	0.813	0.433333333333333	0.869	0.894666666666667	0.605333333333333	0.776666666666667	0.427	0.664333333333333	0.709	0.857	0.761	0.845666666666667	0.716666666666667	0.712666666666667	0.726666666666667	0.738666666666667	0.828666666666667	0.532666666666667	0.871	0.843666666666667	0.838	0.852	0.805333333333333	0.891666666666667	0.773	0.796666666666667	0.766666666666667	0.941666666666667	0.872666666666667	0.823333333333333
Plate1E4	0.922666666666667	0.847666666666667	0.86	0.943666666666667	0.860666666666667	0.852	0.846	0.504	0.981	0.980666666666667	0.972666666666667	0.968333333333333	0.932333333333333	0.936	0.855666666666667	0.839	0.91	0.832666666666667	0.889666666666667	0.876	0.843333333333333	0.968666666666667	0.984666666666667	0.855	0.787	0.842666666666667	0.898333333333333	0.866333333333333	0.926666666666667	0.922	0.970666666666667	0.933666666666667	0.857333333333333	0.869333333333333	0.912333333333333	0.941	0.844666666666667	0.967666666666667	0.975	0.972333333333333	0.983666666666667	0.960666666666667	0.922	0.907333333333333	0.879	0.947	0.949333333333333	0.963	0.938
Plate1D11	0.936333333333333	0.819666666666667	0.833666666666667	0.913333333333333	0.824	0.816333333333333	0.822666666666667	0.856666666666667	0.942	0.957	0.962	0.944333333333333	0.923666666666667	0.924666666666667	0.816666666666667	0.803333333333333	0.891	0.82	0.896333333333333	0.849666666666667	0.803666666666667	0.947	0.962	0.816333333333333	0.768666666666667	0.796	0.841	0.838666666666667	0.915	0.925	0.936	0.904333333333333	0.827666666666667	0.842333333333333	0.910333333333333	0.908	0.824333333333333	0.975	0.954333333333333	0.937	0.901333333333333	0.93	0.881333333333333	0.875666666666667	0.852666666666667	0.901666666666667	0.900333333333333	0.948333333333333	0.93
Plate2D2	0.829666666666667	0.818	0.707666666666667	0.983666666666667	0.860666666666667	0.888	0.87	0.984	0.800666666666667	0.984666666666667	0.975	0.859333333333333	0.726333333333333	0.839	0.881	0.862333333333333	0.847666666666667	0.805	0.714666666666667	0.951666666666667	0.875	0.944	0.632333333333333	0.806	0.934666666666667	0.882666666666667	0.667666666666667	0.867333333333333	0.905	0.786666666666667	0.930666666666667	0.699666666666667	0.849666666666667	0.690666666666667	0.743	0.877333333333333	0.913	0.761666666666667	0.903	0.851333333333333	0.848333333333333	0.854333333333333	0.913	0.803666666666667	0.891333333333333	0.762333333333333	0.971666666666667	0.87	0.777
Plate1E3	0.844333333333333	0.462333333333333	0.756333333333333	0.920666666666667	0.572666666666667	0.687333333333333	0.792333333333333	0.942666666666667	0.843666666666667	0.955	0.936333333333333	0.894666666666667	0.829333333333333	0.847666666666667	0.648666666666667	0.365	0.879666666666667	0.697333333333333	0.774	0.815666666666667	0.396666666666667	0.920666666666667	0.891	0.600333333333333	0.774666666666667	0.417333333333333	0.782666666666667	0.737666666666667	0.856333333333333	0.784333333333333	0.859333333333333	0.8	0.719333333333333	0.691	0.831666666666667	0.858333333333333	0.439	0.886333333333333	0.905	0.878	0.901333333333333	0.862	0.889666666666667	0.823666666666667	0.803666666666667	0.796333333333333	0.938666666666667	0.863666666666667	0.853666666666667
Plate1C2	0.839666666666667	0.571333333333333	0.640666666666667	0.958666666666667	0.673333333333333	0.696333333333333	0.799333333333333	0.972	0.849666666666667	0.955666666666667	0.899	0.886666666666667	0.831	0.817666666666667	0.684666666666667	0.571666666666667	0.783333333333333	0.660333333333333	0.790666666666667	0.814666666666667	0.584666666666667	0.947333333333333	0.851333333333333	0.545	0.809333333333333	0.573666666666667	0.732	0.749333333333333	0.770333333333333	0.764666666666667	0.907666666666667	0.693	0.744666666666667	0.675	0.801	0.907666666666667	0.614666666666667	0.879	0.868666666666667	0.821666666666667	0.814666666666667	0.871666666666667	0.881333333333333	0.713	0.838666666666667	0.756666666666667	0.922333333333333	0.923666666666667	0.750666666666667
Plate1A9	0.935666666666667	0.571	0.847	0.947	0.686	0.716	0.834	0.965333333333333	0.951666666666667	0.950333333333333	0.94	0.948	0.901	0.923	0.714	0.478666666666667	0.917	0.788333333333333	0.869333333333333	0.821666666666667	0.537	0.924333333333333	0.967	0.689	0.835	0.526333333333333	0.846	0.829333333333333	0.918	0.872333333333333	0.941333333333333	0.904666666666667	0.820666666666667	0.815666666666667	0.880333333333333	0.895666666666667	0.414666666666667	0.956666666666667	0.965	0.959	0.952	0.924666666666667	0.921	0.873666666666667	0.82	0.905333333333333	0.944	0.950666666666667	0.903333333333333
Plate2A1	0.955666666666667	0.951333333333333	0.968666666666667	0.98	0.977	0.970333333333333	0.975333333333333	0.991	0.973	0.990333333333333	0.984	0.984666666666667	0.974	0.962666666666667	0.97	0.957666666666667	0.98	0.957666666666667	0.973	0.978333333333333	0.964	0.985	0.987	0.965666666666667	0.955333333333333	0.961	0.944666666666667	0.969333333333333	0.966333333333333	0.975666666666667	0.977666666666667	0.979333333333333	0.953	0.969333333333333	0.967666666666667	0.962	0.966333333333333	0.982666666666667	0.977666666666667	0.972333333333333	0.991666666666667	0.972333333333333	0.972	0.972333333333333	0.978	0.977333333333333	0.988333333333333	0.974333333333333	0.954
Plate2H1	0.954333333333333	0.964333333333333	0.982666666666667	0.988333333333333	0.952333333333333	0.984	0.981	0.994333333333333	0.963333333333333	0.994333333333333	0.987666666666667	0.984333333333333	0.947	0.978666666666667	0.971666666666667	0.974	0.987	0.964333333333333	0.954333333333333	0.983666666666667	0.974333333333333	0.976333333333333	0.962	0.976333333333333	0.972	0.972	0.901	0.949666666666667	0.975333333333333	0.982	0.990333333333333	0.986	0.955333333333333	0.95	0.983666666666667	0.977333333333333	0.979	0.957333333333333	0.989333333333333	0.991333333333333	0.991333333333333	0.978333333333333	0.986	0.974	0.985666666666667	0.983666666666667	0.993	0.957	0.977
Plate1D6	0.961333333333333	0.924333333333333	0.953333333333333	0.977	0.958666666666667	0.950666666666667	0.957666666666667	0.989	0.982666666666667	0.978666666666667	0.973666666666667	0.980333333333333	0.953	0.966333333333333	0.950333333333333	0.95	0.976666666666667	0.929666666666667	0.946	0.97	0.949333333333333	0.970666666666667	0.987666666666667	0.951333333333333	0.956	0.944	0.915333333333333	0.942	0.954	0.934666666666667	0.990666666666667	0.965666666666667	0.942	0.952666666666667	0.946666666666667	0.955333333333333	0.943	0.971333333333333	0.986666666666667	0.983666666666667	0.992	0.970333333333333	0.972666666666667	0.956333333333333	0.954333333333333	0.962	0.987	0.972666666666667	0.942666666666667
Plate1G11	0.898666666666667	0.876333333333333	0.841	0.971666666666667	0.789333333333333	0.876666666666667	0.904666666666667	0.977	0.870333333333333	0.959333333333333	0.906666666666667	0.829333333333333	0.812666666666667	0.860666666666667	0.855	0.828	0.861	0.836	0.875666666666667	0.872666666666667	0.851	0.95	0.879666666666667	0.828333333333333	0.883333333333333	0.871	0.790666666666667	0.887333333333333	0.891333333333333	0.828666666666667	0.889666666666667	0.789	0.847333333333333	0.745333333333333	0.891333333333333	0.841666666666667	0.899333333333333	0.913	0.849666666666667	0.834	0.843333333333333	0.802	0.899666666666667	0.761	0.900666666666667	0.842333333333333	0.955333333333333	0.850666666666667	0.831333333333333
Plate2C11	0.966666666666667	0.904333333333333	0.925	0.873	0.881333333333333	0.794666666666667	0.910333333333333	0.983333333333333	0.957666666666667	0.87	0.869666666666667	0.945333333333333	0.927666666666667	0.868333333333333	0.882	0.886	0.932333333333333	0.910666666666667	0.875333333333333	0.924	0.881666666666667	0.846666666666667	0.981666666666667	0.89	0.919	0.89	0.908	0.930333333333333	0.916333333333333	0.817666666666667	0.944	0.928333333333333	0.927666666666667	0.897	0.846	0.929666666666667	0.859666666666667	0.975333333333333	0.971333333333333	0.965666666666667	0.967666666666667	0.940666666666667	0.891666666666667	0.917	0.813333333333333	0.928666666666667	0.954666666666667	0.949666666666667	0.937666666666667
Plate1C4	0.909666666666667	0.730666666666667	0.826333333333333	0.916333333333333	0.692666666666667	0.702666666666667	0.799333333333333	0.973333333333333	0.949333333333333	0.922333333333333	0.916333333333333	0.942	0.870666666666667	0.896333333333333	0.729666666666667	0.717666666666667	0.913333333333333	0.769333333333333	0.8	0.832	0.719333333333333	0.896666666666667	0.966333333333333	0.752333333333333	0.824666666666667	0.718333333333333	0.836333333333333	0.803	0.882333333333333	0.764333333333333	0.946666666666667	0.886333333333333	0.797666666666667	0.747	0.822	0.896	0.708333333333333	0.922	0.969333333333333	0.952	0.965666666666667	0.914	0.915	0.859	0.790333333333333	0.883333333333333	0.937	0.938	0.874666666666667
Plate1B1	0.87	0.884	0.884333333333333	0.985	0.887	0.951666666666667	0.922333333333333	0.987333333333333	0.935666666666667	0.988333333333333	0.981	0.945	0.882666666666667	0.911666666666667	0.919	0.910333333333333	0.965333333333333	0.889666666666667	0.862666666666667	0.965333333333333	0.908666666666667	0.967666666666667	0.926	0.937666666666667	0.941666666666667	0.899666666666667	0.818666666666667	0.876333333333333	0.919666666666667	0.900333333333333	0.97	0.904666666666667	0.876666666666667	0.870333333333333	0.889333333333333	0.942	0.933333333333333	0.882	0.977333333333333	0.967666666666667	0.975333333333333	0.94	0.964333333333333	0.932666666666667	0.942	0.923	0.981	0.915	0.915333333333333
Plate1B4	0.808	0.723	0.670666666666667	0.960666666666667	0.678333333333333	0.769666666666667	0.785666666666667	0.966333333333333	0.793333333333333	0.97	0.966333333333333	0.887	0.686333333333333	0.863333333333333	0.724333333333333	0.706333333333333	0.805	0.698666666666667	0.651	0.832333333333333	0.720666666666667	0.935	0.641666666666667	0.649	0.811	0.735333333333333	0.743	0.756	0.866666666666667	0.758	0.924666666666667	0.753666666666667	0.736666666666667	0.578	0.798333333333333	0.887666666666667	0.775666666666667	0.868	0.889666666666667	0.839333333333333	0.862333333333333	0.852	0.897666666666667	0.765	0.82	0.766666666666667	0.949333333333333	0.862333333333333	0.802333333333333
Plate2B7	0.833333333333333	0.837666666666667	0.839333333333333	0.900333333333333	0.827333333333333	0.871666666666667	0.912	0.987666666666667	0.939666666666667	0.918	0.910666666666667	0.953	0.836	0.835666666666667	0.877333333333333	0.921	0.975	0.866	0.749333333333333	0.967333333333333	0.904333333333333	0.880666666666667	0.890333333333333	0.926333333333333	0.931666666666667	0.908666666666667	0.750666666666667	0.898333333333333	0.921666666666667	0.665666666666667	0.958333333333333	0.819	0.915333333333333	0.802333333333333	0.488	0.911	0.905666666666667	0.759666666666667	0.979666666666667	0.959	0.982333333333333	0.922333333333333	0.959333333333333	0.925	0.870333333333333	0.897666666666667	0.981666666666667	0.881666666666667	0.915666666666667
Plate2C1	0.889666666666667	0.86	0.772666666666667	0.975	0.772666666666667	0.884	0.877666666666667	0.958	0.844333333333333	0.978	0.971	0.903	0.836333333333333	0.826	0.834666666666667	0.814333333333333	0.848666666666667	0.819	0.832333333333333	0.907	0.829333333333333	0.962666666666667	0.846666666666667	0.787666666666667	0.820666666666667	0.846666666666667	0.827	0.855	0.898333333333333	0.819	0.956333333333333	0.821	0.804	0.684666666666667	0.877666666666667	0.907666666666667	0.875	0.908666666666667	0.896333333333333	0.87	0.902666666666667	0.889	0.896333333333333	0.809333333333333	0.876666666666667	0.818	0.945333333333333	0.908333333333333	0.794
Plate1A8	0.98	0.961333333333333	0.976333333333333	0.949666666666667	0.901	0.934666666666667	0.976	0.991	0.984666666666667	0.948333333333333	0.949	0.975	0.962333333333333	0.974	0.959	0.958	0.968333333333333	0.956	0.934666666666667	0.975666666666667	0.964	0.948666666666667	0.976	0.953	0.973333333333333	0.962666666666667	0.943333333333333	0.975333333333333	0.972333333333333	0.871333333333333	0.985666666666667	0.979333333333333	0.955666666666667	0.902	0.94	0.970666666666667	0.937333333333333	0.978	0.989333333333333	0.987	0.985	0.977333333333333	0.982333333333333	0.957666666666667	0.934	0.983666666666667	0.968666666666667	0.970666666666667	0.952
Plate1C10	0.828333333333333	0.729666666666667	0.79	0.947333333333333	0.722666666666667	0.793	0.83	0.983666666666667	0.926	0.948333333333333	0.943666666666667	0.958333333333333	0.746	0.832666666666667	0.786333333333333	0.796666666666667	0.954666666666667	0.776	0.654666666666667	0.877	0.793	0.921	0.829	0.823333333333333	0.883666666666667	0.783	0.739666666666667	0.805666666666667	0.899333333333333	0.689333333333333	0.964666666666667	0.816666666666667	0.840333333333333	0.733666666666667	0.687333333333333	0.905	0.787666666666667	0.76	0.983666666666667	0.97	0.979	0.928	0.921	0.903666666666667	0.841666666666667	0.901666666666667	0.951	0.880666666666667	0.883333333333333
Plate3E2	0.905666666666667	0.499333333333333	0.805333333333333	0.934333333333333	0.652666666666667	0.679666666666667	0.811666666666667	0.959333333333333	0.910666666666667	0.955	0.944	0.906666666666667	0.908333333333333	0.919666666666667	0.690666666666667	0.356333333333333	0.87	0.731333333333333	0.827	0.803	0.37	0.939666666666667	0.931	0.591333333333333	0.812	0.388	0.828666666666667	0.808333333333333	0.912666666666667	0.868	0.871333333333333	0.847666666666667	0.797666666666667	0.775	0.885	0.900333333333333	0.366333333333333	0.971	0.914	0.895333333333333	0.915	0.884	0.910666666666667	0.842333333333333	0.834666666666667	0.871666666666667	0.935333333333333	0.93	0.878
Plate1C11	0.863666666666667	0.665666666666667	0.742666666666667	0.954333333333333	0.779666666666667	0.766333333333333	0.791666666666667	0.982666666666667	0.936	0.947	0.809666666666667	0.814	0.779666666666667	0.800666666666667	0.734666666666667	0.766666666666667	0.897333333333333	0.715333333333333	0.800333333333333	0.716666666666667	0.757666666666667	0.905333333333333	0.936	0.799	0.796333333333333	0.753	0.708	0.751666666666667	0.845	0.786666666666667	0.810333333333333	0.725333333333333	0.776666666666667	0.804	0.767666666666667	0.841333333333333	0.790666666666667	0.845	0.838333333333333	0.821666666666667	0.822666666666667	0.788666666666667	0.897	0.713666666666667	0.808	0.886	0.922333333333333	0.844666666666667	0.889333333333333
Plate2D10	0.833	0.401666666666667	0.788666666666667	0.910666666666667	0.579666666666667	0.636666666666667	0.728333333333333	0.946333333333333	0.883	0.943	0.933333333333333	0.926	0.795666666666667	0.862666666666667	0.579666666666667	0.299666666666667	0.885	0.715666666666667	0.766333333333333	0.79	0.306	0.913333333333333	0.915333333333333	0.609	0.78	0.321333333333333	0.801666666666667	0.753666666666667	0.827666666666667	0.821	0.868	0.825	0.768	0.738	0.840666666666667	0.855333333333333	0.333	0.863	0.940666666666667	0.925	0.927333333333333	0.878333333333333	0.900666666666667	0.842666666666667	0.795333333333333	0.845	0.935333333333333	0.892666666666667	0.883666666666667
Plate2D8	0.989	0.974333333333333	0.980333333333333	0.994333333333333	0.957666666666667	0.966666666666667	0.969333333333333	0.994666666666667	0.971333333333333	0.994	0.992333333333333	0.957333333333333	0.982333333333333	0.892666666666667	0.955666666666667	0.966333333333333	0.976	0.959666666666667	0.972333333333333	0.977	0.968666666666667	0.973333333333333	0.986666666666667	0.957333333333333	0.974	0.971666666666667	0.948333333333333	0.975666666666667	0.970666666666667	0.960666666666667	0.968333333333333	0.972	0.972666666666667	0.953	0.965666666666667	0.971333333333333	0.972666666666667	0.992333333333333	0.986666666666667	0.987333333333333	0.981666666666667	0.970666666666667	0.931333333333333	0.979666666666667	0.964333333333333	0.962	0.984	0.983333333333333	0.975333333333333
Plate1D5	0.860333333333333	0.471333333333333	0.745	0.876333333333333	0.666333333333333	0.601333333333333	0.79	0.949333333333333	0.926333333333333	0.892	0.858	0.935333333333333	0.872666666666667	0.794	0.650666666666667	0.563666666666667	0.901333333333333	0.657	0.747333333333333	0.81	0.579333333333333	0.854666666666667	0.969	0.660333333333333	0.782	0.543333333333333	0.727666666666667	0.764	0.872	0.684	0.900666666666667	0.766333333333333	0.764	0.784666666666667	0.699	0.852333333333333	0.556	0.855666666666667	0.926666666666667	0.920666666666667	0.923666666666667	0.876	0.888666666666667	0.821	0.750666666666667	0.858	0.926333333333333	0.897666666666667	0.857333333333333
Plate1B12	0.808333333333333	0.78	0.771666666666667	0.977333333333333	0.764666666666667	0.881666666666667	0.870333333333333	0.982	0.913666666666667	0.979333333333333	0.969666666666667	0.938	0.806	0.831333333333333	0.85	0.830666666666667	0.909666666666667	0.782	0.74	0.904666666666667	0.83	0.942333333333333	0.735333333333333	0.839666666666667	0.885	0.823333333333333	0.730333333333333	0.794333333333333	0.885	0.763333333333333	0.963333333333333	0.828	0.792	0.738	0.818	0.937666666666667	0.872	0.846	0.953333333333333	0.943	0.956666666666667	0.918333333333333	0.921666666666667	0.843	0.84	0.891	0.951	0.868333333333333	0.875666666666667
Plate2C4	0.846666666666667	0.853666666666667	0.688333333333333	0.939333333333333	0.804	0.937666666666667	0.88	0.983666666666667	0.836666666666667	0.982	0.972	0.866666666666667	0.856666666666667	0.893666666666667	0.861333333333333	0.854666666666667	0.763333333333333	0.827666666666667	0.831666666666667	0.948	0.861	0.917	0.684	0.721666666666667	0.926666666666667	0.873666666666667	0.768	0.86	0.911	0.82	0.949	0.706666666666667	0.84	0.605	0.845333333333333	0.927	0.915333333333333	0.883333333333333	0.896	0.756666666666667	0.787	0.880333333333333	0.956333333333333	0.652333333333333	0.916666666666667	0.791	0.975333333333333	0.889333333333333	0.687333333333333
Plate2C2	0.828333333333333	0.750666666666667	0.614666666666667	0.946	0.728	0.831666666666667	0.832333333333333	0.958333333333333	0.805333333333333	0.954333333333333	0.967	0.869666666666667	0.849	0.806666666666667	0.800333333333333	0.745666666666667	0.778333333333333	0.722666666666667	0.783666666666667	0.88	0.755666666666667	0.923666666666667	0.776666666666667	0.680666666666667	0.864666666666667	0.768666666666667	0.670333333333333	0.813666666666667	0.884666666666667	0.690666666666667	0.912333333333333	0.619	0.791333333333333	0.600666666666667	0.752666666666667	0.888333333333333	0.809333333333333	0.804	0.893333333333333	0.799666666666667	0.805	0.845	0.908	0.734	0.838333333333333	0.753333333333333	0.952	0.912333333333333	0.764333333333333
Plate1B3	0.951	0.678666666666667	0.887666666666667	0.843666666666667	0.749666666666667	0.529666666666667	0.853	0.985333333333333	0.970333333333333	0.768	0.708666666666667	0.967333333333333	0.927	0.957666666666667	0.769333333333333	0.645	0.921	0.836333333333333	0.850666666666667	0.855333333333333	0.657	0.705	0.981333333333333	0.732666666666667	0.842	0.681	0.910333333333333	0.867	0.932	0.836333333333333	0.965666666666667	0.935666666666667	0.871666666666667	0.851	0.831	0.941666666666667	0.635	0.96	0.974666666666667	0.974333333333333	0.975	0.955666666666667	0.929333333333333	0.907333333333333	0.651	0.947333333333333	0.946333333333333	0.955	0.918
Plate1D3	0.964333333333333	0.971666666666667	0.977666666666667	0.971333333333333	0.929666666666667	0.962333333333333	0.979	0.988	0.954	0.965333333333333	0.962333333333333	0.968333333333333	0.945	0.96	0.945666666666667	0.957333333333333	0.979333333333333	0.974666666666667	0.941	0.979	0.969	0.962	0.970333333333333	0.953	0.610333333333333	0.97	0.954333333333333	0.959333333333333	0.966	0.939333333333333	0.975333333333333	0.971333333333333	0.963666666666667	0.931	0.957666666666667	0.959	0.949	0.961	0.986666666666667	0.984	0.988	0.964	0.956	0.973666666666667	0.963666666666667	0.966	0.977333333333333	0.294333333333333	0.938666666666667
Plate2E12	0.792666666666667	0.467666666666667	0.645333333333333	0.922	0.559666666666667	0.656333333333333	0.759333333333333	0.951	0.782666666666667	0.948666666666667	0.937	0.852	0.781	0.845666666666667	0.616666666666667	0.338333333333333	0.749666666666667	0.649666666666667	0.705333333333333	0.790333333333333	0.359	0.914333333333333	0.732	0.477333333333333	0.783666666666667	0.386	0.734333333333333	0.721666666666667	0.867333333333333	0.783	0.875666666666667	0.697	0.722666666666667	0.575666666666667	0.820333333333333	0.865	0.433333333333333	0.874666666666667	0.864666666666667	0.796666666666667	0.805	0.841	0.895666666666667	0.708666666666667	0.789333333333333	0.723666666666667	0.920333333333333	0.832	0.73
Plate1F3	0.835	0.854333333333333	0.851666666666667	0.974666666666667	0.834	0.920333333333333	0.883666666666667	0.984333333333333	0.888	0.958333333333333	0.956666666666667	0.926333333333333	0.852	0.795333333333333	0.865333333333333	0.867333333333333	0.924333333333333	0.823333333333333	0.822666666666667	0.943	0.858666666666667	0.955333333333333	0.892333333333333	0.879	0.896333333333333	0.869	0.800666666666667	0.847666666666667	0.910333333333333	0.857666666666667	0.959	0.832333333333333	0.855333333333333	0.805666666666667	0.860666666666667	0.913333333333333	0.91	0.871333333333333	0.927666666666667	0.925666666666667	0.935	0.893333333333333	0.894333333333333	0.862333333333333	0.908666666666667	0.874	0.941666666666667	0.895333333333333	0.851666666666667
Plate2E7	0.823333333333333	0.79	0.83	0.955333333333333	0.849	0.94	0.743666666666667	0.986	0.936666666666667	0.982	0.971	0.953333333333333	0.710333333333333	0.841333333333333	0.829	0.909	0.97	0.847333333333333	0.795333333333333	0.962666666666667	0.895333333333333	0.951666666666667	0.899	0.922333333333333	0.94	0.892	0.731333333333333	0.886	0.758666666666667	0.789333333333333	0.951	0.824333333333333	0.883666666666667	0.845333333333333	0.627	0.922333333333333	0.924666666666667	0.600666666666667	0.966	0.947666666666667	0.981	0.928333333333333	0.967666666666667	0.926	0.936666666666667	0.916	0.984333333333333	0.885666666666667	0.906333333333333
Plate2F7	0.865333333333333	0.444	0.768666666666667	0.906	0.578666666666667	0.647333333333333	0.765	0.938333333333333	0.878666666666667	0.945666666666667	0.923666666666667	0.898666666666667	0.858	0.853666666666667	0.611333333333333	0.272666666666667	0.862333333333333	0.673	0.790333333333333	0.786666666666667	0.296	0.897	0.92	0.578333333333333	0.782	0.326	0.766666666666667	0.754	0.861333333333333	0.814333333333333	0.847	0.781333333333333	0.742333333333333	0.739333333333333	0.818	0.846333333333333	0.309333333333333	0.931	0.907666666666667	0.883666666666667	0.890333333333333	0.840666666666667	0.893	0.816333333333333	0.792333333333333	0.82	0.933333333333333	0.898	0.850333333333333
Plate1E6	0.908	0.619333333333333	0.799333333333333	0.879333333333333	0.717666666666667	0.835333333333333	0.85	0.886	0.962666666666667	0.979666666666667	0.878	0.977666666666667	0.928	0.711333333333333	0.790666666666667	0.659	0.95	0.754666666666667	0.861333333333333	0.883	0.687	0.876666666666667	0.989333333333333	0.785666666666667	0.879666666666667	0.691666666666667	0.778333333333333	0.846666666666667	0.921333333333333	0.796333333333333	0.877	0.769666666666667	0.861	0.864666666666667	0.566666666666667	0.898333333333333	0.670666666666667	0.821333333333333	0.882333333333333	0.889333333333333	0.886	0.864	0.901	0.919666666666667	0.890333333333333	0.914666666666667	0.96	0.904333333333333	0.940333333333333
Plate2F10	0.886666666666667	0.482	0.781666666666667	0.927333333333333	0.621	0.683666666666667	0.784	0.955333333333333	0.916333333333333	0.958666666666667	0.942666666666667	0.914	0.883333333333333	0.881666666666667	0.657	0.307	0.878666666666667	0.710333333333333	0.804	0.804666666666667	0.320666666666667	0.923	0.945666666666667	0.611	0.8	0.352666666666667	0.819666666666667	0.791	0.882666666666667	0.833	0.882	0.832333333333333	0.775333333333333	0.769	0.844	0.875333333333333	0.294666666666667	0.943333333333333	0.929333333333333	0.911666666666667	0.911666666666667	0.878	0.908666666666667	0.836666666666667	0.815666666666667	0.843666666666667	0.933333333333333	0.919333333333333	0.867
Plate2H6	0.867333333333333	0.465666666666667	0.771666666666667	0.922	0.578333333333333	0.656	0.775	0.951	0.908333333333333	0.944333333333333	0.925666666666667	0.923333333333333	0.855333333333333	0.881	0.643666666666667	0.331	0.869666666666667	0.705666666666667	0.813666666666667	0.784333333333333	0.299	0.925666666666667	0.933333333333333	0.591666666666667	0.786	0.148	0.792666666666667	0.769	0.873333333333333	0.828	0.870666666666667	0.822	0.760333333333333	0.758333333333333	0.858	0.872666666666667	0.400666666666667	0.936666666666667	0.931333333333333	0.919333333333333	0.917333333333333	0.884666666666667	0.903	0.829666666666667	0.796333333333333	0.834666666666667	0.927666666666667	0.923	0.867333333333333
Plate2G12	0.918	0.596666666666667	0.69	0.928666666666667	0.588	0.699666666666667	0.775	0.949666666666667	0.815	0.952	0.934	0.839666666666667	0.884	0.809333333333333	0.645333333333333	0.476	0.808	0.692	0.837666666666667	0.804333333333333	0.490333333333333	0.898666666666667	0.863666666666667	0.530333333333333	0.813333333333333	0.514	0.788	0.807333333333333	0.878666666666667	0.761666666666667	0.874333333333333	0.757333333333333	0.773666666666667	0.622333333333333	0.837333333333333	0.859666666666667	0.539333333333333	0.958666666666667	0.869	0.826333333333333	0.835	0.826666666666667	0.851666666666667	0.772	0.789666666666667	0.756333333333333	0.929333333333333	0.921	0.770666666666667
Plate3C1	0.828	0.337333333333333	0.702	0.91	0.617333333333333	0.672666666666667	0.756333333333333	0.951666666666667	0.858333333333333	0.938333333333333	0.930333333333333	0.879	0.858	0.814666666666667	0.62	0.358666666666667	0.846333333333333	0.621333333333333	0.776666666666667	0.810333333333333	0.346333333333333	0.904666666666667	0.883333333333333	0.57	0.783333333333333	0.343333333333333	0.690666666666667	0.733666666666667	0.859	0.753	0.875	0.764666666666667	0.729333333333333	0.709333333333333	0.746666666666667	0.856666666666667	0.466333333333333	0.896	0.888	0.859333333333333	0.884666666666667	0.82	0.886333333333333	0.775	0.781333333333333	0.758666666666667	0.940666666666667	0.913	0.797333333333333
Plate2B5	0.821333333333333	0.794	0.790666666666667	0.947333333333333	0.847	0.870333333333333	0.824666666666667	0.985333333333333	0.903666666666667	0.974666666666667	0.968666666666667	0.903333333333333	0.874	0.718333333333333	0.819333333333333	0.872666666666667	0.938333333333333	0.812666666666667	0.800666666666667	0.921666666666667	0.858	0.933666666666667	0.939666666666667	0.899666666666667	0.863666666666667	0.859	0.718666666666667	0.837333333333333	0.874666666666667	0.784333333333333	0.923333333333333	0.802333333333333	0.858666666666667	0.813	0.516	0.858333333333333	0.88	0.776666666666667	0.975	0.945333333333333	0.978333333333333	0.911333333333333	0.866333333333333	0.901	0.863	0.881333333333333	0.958666666666667	0.923	0.898333333333333
Plate2A10	0.784	0.82	0.839	0.983333333333333	0.882666666666667	0.944	0.912333333333333	0.992	0.948	0.986	0.978	0.973	0.826666666666667	0.815333333333333	0.889666666666667	0.918333333333333	0.970666666666667	0.861333333333333	0.562	0.964	0.912333333333333	0.966666666666667	0.852666666666667	0.927333333333333	0.930666666666667	0.902	0.744666666666667	0.885666666666667	0.897666666666667	0.807	0.978666666666667	0.828	0.903333333333333	0.869666666666667	0.707	0.938	0.926333333333333	0.751	0.987333333333333	0.98	0.983333333333333	0.949666666666667	0.968	0.924333333333333	0.906	0.933333333333333	0.987333333333333	0.896333333333333	0.672
Plate1H3	0.887666666666667	0.742333333333333	0.747	0.930666666666667	0.687666666666667	0.713	0.749333333333333	0.944333333333333	0.836666666666667	0.942	0.92	0.823666666666667	0.851666666666667	0.823333333333333	0.722333333333333	0.683333333333333	0.837	0.705	0.826333333333333	0.802	0.701	0.899333333333333	0.895666666666667	0.722	0.813	0.726666666666667	0.762333333333333	0.800666666666667	0.854	0.734666666666667	0.848666666666667	0.754666666666667	0.756	0.644666666666667	0.816666666666667	0.807666666666667	0.758	0.914666666666667	0.88	0.856	0.85	0.786666666666667	0.851666666666667	0.779	0.756666666666667	0.796333333333333	0.927666666666667	0.892	0.800333333333333
Plate2H5	0.897333333333333	0.885	0.859333333333333	0.970333333333333	0.800666666666667	0.884	0.867333333333333	0.982333333333333	0.873666666666667	0.844666666666667	0.947666666666667	0.913	0.904666666666667	0.882333333333333	0.846	0.832333333333333	0.894333333333333	0.818333333333333	0.883666666666667	0.906666666666667	0.842333333333333	0.951	0.927	0.837666666666667	0.837333333333333	0.869666666666667	0.852	0.796666666666667	0.917666666666667	0.844333333333333	0.949	0.767	0.850666666666667	0.775666666666667	0.901666666666667	0.910666666666667	0.886333333333333	0.951666666666667	0.862333333333333	0.921666666666667	0.915	0.882666666666667	0.864	0.818	0.880333333333333	0.89	0.804666666666667	0.926666666666667	0.766333333333333
Plate1E7	0.824666666666667	0.326	0.642	0.916666666666667	0.653333333333333	0.67	0.76	0.958	0.869666666666667	0.954666666666667	0.941333333333333	0.874666666666667	0.875	0.781666666666667	0.638333333333333	0.462	0.855	0.603333333333333	0.770666666666667	0.815	0.452666666666667	0.917666666666667	0.890333333333333	0.602333333333333	0.787333333333333	0.442666666666667	0.628	0.719666666666667	0.853666666666667	0.718666666666667	0.893333333333333	0.720333333333333	0.722	0.728666666666667	0.723666666666667	0.872666666666667	0.562333333333333	0.835333333333333	0.892	0.874333333333333	0.891666666666667	0.844333333333333	0.895	0.779	0.801333333333333	0.79	0.94	0.924333333333333	0.796666666666667
Plate3B4	0.879666666666667	0.877666666666667	0.844333333333333	0.749666666666667	0.694666666666667	0.928333333333333	0.909	0.827333333333333	0.897	0.684333333333333	0.972666666666667	0.908666666666667	0.879333333333333	0.743	0.9	0.832666666666667	0.900666666666667	0.871666666666667	0.925	0.939666666666667	0.860333333333333	0.959333333333333	0.843	0.866	0.928666666666667	0.869333333333333	0.728666666666667	0.904666666666667	0.922	0.916333333333333	0.768	0.854	0.845333333333333	0.857666666666667	0.909333333333333	0.832666666666667	0.886666666666667	0.962	0.927	0.912	0.773333333333333	0.879333333333333	0.915666666666667	0.871333333333333	0.901333333333333	0.845	0.773666666666667	0.952	0.883
Plate1A12	0.840333333333333	0.300333333333333	0.743666666666667	0.915	0.645666666666667	0.674666666666667	0.765333333333333	0.941333333333333	0.893333333333333	0.949666666666667	0.931333333333333	0.919333333333333	0.875666666666667	0.832	0.629333333333333	0.399666666666667	0.886666666666667	0.649	0.789	0.806333333333333	0.389333333333333	0.909333333333333	0.936	0.600666666666667	0.790666666666667	0.348666666666667	0.719	0.731333333333333	0.87	0.745666666666667	0.884	0.793666666666667	0.752	0.738666666666667	0.770333333333333	0.863333333333333	0.447	0.903	0.917333333333333	0.916333333333333	0.907333333333333	0.875333333333333	0.899	0.823666666666667	0.798666666666667	0.805666666666667	0.939333333333333	0.920333333333333	0.868333333333333
Plate1G7	0.861333333333333	0.387666666666667	0.747333333333333	0.919666666666667	0.636333333333333	0.683	0.763333333333333	0.946666666666667	0.885666666666667	0.946	0.930666666666667	0.918666666666667	0.870333333333333	0.834333333333333	0.639333333333333	0.459666666666667	0.887	0.668	0.803333333333333	0.816666666666667	0.437666666666667	0.910333333333333	0.928333333333333	0.62	0.787	0.400666666666667	0.753333333333333	0.741333333333333	0.867666666666667	0.778333333333333	0.885	0.814333333333333	0.764666666666667	0.746333333333333	0.786	0.864	0.513	0.915333333333333	0.922666666666667	0.907666666666667	0.913333333333333	0.868	0.893666666666667	0.817	0.792	0.792666666666667	0.937	0.924	0.86
Plate2B2	0.888333333333333	0.446333333333333	0.758333333333333	0.909333333333333	0.591	0.646	0.760666666666667	0.946666666666667	0.887	0.941333333333333	0.929	0.878666666666667	0.862666666666667	0.871333333333333	0.631333333333333	0.204333333333333	0.850666666666667	0.693666666666667	0.82	0.783666666666667	0.175333333333333	0.92	0.923666666666667	0.576666666666667	0.783666666666667	0.281666666666667	0.784333333333333	0.774333333333333	0.87	0.845	0.855333333333333	0.800666666666667	0.748666666666667	0.752333333333333	0.834	0.862333333333333	0.381333333333333	0.938	0.902	0.882666666666667	0.894666666666667	0.857333333333333	0.897666666666667	0.816	0.802666666666667	0.814333333333333	0.931333333333333	0.910666666666667	0.843666666666667
Plate2D12	0.789333333333333	0.341	0.639333333333333	0.926666666666667	0.659	0.674666666666667	0.755	0.959666666666667	0.874333333333333	0.945666666666667	0.937333333333333	0.886333333333333	0.861	0.771666666666667	0.645666666666667	0.458	0.854	0.605	0.761666666666667	0.813	0.438333333333333	0.919	0.887666666666667	0.592666666666667	0.789666666666667	0.401	0.599666666666667	0.724333333333333	0.851333333333333	0.696	0.900666666666667	0.713	0.721333333333333	0.738666666666667	0.717333333333333	0.867666666666667	0.531333333333333	0.839	0.904333333333333	0.886333333333333	0.894	0.847666666666667	0.884666666666667	0.776666666666667	0.776333333333333	0.787333333333333	0.935333333333333	0.934	0.8
Plate2G9	0.842	0.306666666666667	0.694333333333333	0.929	0.670666666666667	0.699666666666667	0.777666666666667	0.953333333333333	0.898	0.957	0.934333333333333	0.917333333333333	0.881666666666667	0.787666666666667	0.658666666666667	0.499333333333333	0.882666666666667	0.641666666666667	0.802333333333333	0.815333333333333	0.489333333333333	0.919666666666667	0.924333333333333	0.635	0.798333333333333	0.451	0.652	0.727666666666667	0.87	0.742333333333333	0.902666666666667	0.757666666666667	0.737333333333333	0.764666666666667	0.743666666666667	0.884	0.551	0.850333333333333	0.918333333333333	0.915666666666667	0.911666666666667	0.879666666666667	0.895333333333333	0.801666666666667	0.802666666666667	0.815	0.933	0.924666666666667	0.854
Plate3C6	0.887	0.485666666666667	0.797	0.925666666666667	0.624	0.663	0.797666666666667	0.943	0.896	0.939333333333333	0.933	0.921666666666667	0.880333333333333	0.874	0.664	0.324666666666667	0.874666666666667	0.705	0.835666666666667	0.801333333333333	0.378	0.921333333333333	0.935333333333333	0.619333333333333	0.799333333333333	0.391	0.811	0.784333333333333	0.895	0.855666666666667	0.881	0.831	0.782333333333333	0.765333333333333	0.857	0.824	0.295666666666667	0.951666666666667	0.925333333333333	0.913333333333333	0.882666666666667	0.845333333333333	0.898	0.832333333333333	0.796	0.840333333333333	0.932	0.922666666666667	0.871666666666667
Plate1G6	0.872666666666667	0.399333333333333	0.762333333333333	0.924333333333333	0.650666666666667	0.688333333333333	0.766	0.949	0.895333333333333	0.949666666666667	0.943666666666667	0.921	0.877	0.853333333333333	0.646	0.462666666666667	0.893666666666667	0.684333333333333	0.81	0.816	0.447666666666667	0.911666666666667	0.936666666666667	0.624666666666667	0.789666666666667	0.416	0.763	0.757666666666667	0.867	0.788333333333333	0.890666666666667	0.829333333333333	0.767333333333333	0.751666666666667	0.802	0.87	0.517333333333333	0.924333333333333	0.933	0.917666666666667	0.921333333333333	0.879	0.894666666666667	0.825333333333333	0.795666666666667	0.801	0.942666666666667	0.927	0.879666666666667
Plate2F2	0.837	0.430333333333333	0.729333333333333	0.920333333333333	0.582333333333333	0.646666666666667	0.759333333333333	0.945666666666667	0.889333333333333	0.936333333333333	0.927333333333333	0.890333333333333	0.855	0.848333333333333	0.629333333333333	0.268333333333333	0.855666666666667	0.666	0.78	0.786666666666667	0.207666666666667	0.92	0.905	0.572666666666667	0.785666666666667	0.186	0.743333333333333	0.764	0.865333333333333	0.797333333333333	0.869666666666667	0.783	0.736333333333333	0.741333333333333	0.821	0.858333333333333	0.362	0.918	0.919666666666667	0.894666666666667	0.899333333333333	0.856	0.896	0.810333333333333	0.784	0.796	0.93	0.916666666666667	0.837
Plate3B6	0.915	0.918	0.931333333333333	0.619333333333333	0.721333333333333	0.739666666666667	0.902	0.826	0.831666666666667	0.529333333333333	0.82	0.916	0.885333333333333	0.785333333333333	0.884333333333333	0.884333333333333	0.937666666666667	0.933	0.900333333333333	0.934	0.879333333333333	0.793666666666667	0.891	0.926	0.938	0.903	0.901666666666667	0.944666666666667	0.930333333333333	0.838666666666667	0.732333333333333	0.906333333333333	0.931666666666667	0.918333333333333	0.829333333333333	0.826	0.882	0.986	0.965333333333333	0.94	0.836666666666667	0.907	0.925666666666667	0.935666666666667	0.758333333333333	0.904666666666667	0.950333333333333	0.961	0.913333333333333
Plate2C5	0.79	0.369333333333333	0.638	0.913	0.665666666666667	0.680333333333333	0.748333333333333	0.949333333333333	0.852	0.931	0.932333333333333	0.881333333333333	0.837	0.771666666666667	0.637333333333333	0.482333333333333	0.847666666666667	0.59	0.766333333333333	0.813333333333333	0.457333333333333	0.924	0.863333333333333	0.603666666666667	0.779666666666667	0.444666666666667	0.611	0.729666666666667	0.855666666666667	0.734666666666667	0.889333333333333	0.712333333333333	0.715333333333333	0.728	0.732666666666667	0.851	0.564333333333333	0.851333333333333	0.893	0.876	0.878666666666667	0.827666666666667	0.884	0.764666666666667	0.767	0.77	0.927333333333333	0.925333333333333	0.783666666666667
Plate2F9	0.818333333333333	0.286333333333333	0.666	0.928333333333333	0.640666666666667	0.670333333333333	0.755333333333333	0.957333333333333	0.877	0.942333333333333	0.925	0.903	0.869	0.772	0.629	0.440333333333333	0.858333333333333	0.611	0.778	0.813333333333333	0.415	0.919333333333333	0.901666666666667	0.604333333333333	0.779666666666667	0.396	0.645333333333333	0.712666666666667	0.857333333333333	0.739	0.898	0.745666666666667	0.725333333333333	0.752666666666667	0.740333333333333	0.858333333333333	0.514666666666667	0.853333333333333	0.900666666666667	0.895666666666667	0.896	0.854666666666667	0.883	0.77	0.783	0.8	0.925333333333333	0.922333333333333	0.811333333333333
Plate3D5	0.879666666666667	0.929666666666667	0.907666666666667	0.834333333333333	0.837666666666667	0.883666666666667	0.820666666666667	0.769	0.882	0.861	0.815666666666667	0.501	0.781	0.856	0.864666666666667	0.847666666666667	0.887	0.889666666666667	0.937	0.599666666666667	0.849666666666667	0.955	0.894333333333333	0.890666666666667	0.819333333333333	0.873666666666667	0.893666666666667	0.895666666666667	0.921666666666667	0.950333333333333	0.716666666666667	0.774333333333333	0.907666666666667	0.905666666666667	0.899333333333333	0.79	0.883333333333333	0.979666666666667	0.798	0.651666666666667	0.608333333333333	0.664333333333333	0.878666666666667	0.817333333333333	0.911333333333333	0.900333333333333	0.905	0.850666666666667	0.842333333333333
Plate3B3	0.757666666666667	0.923	0.949333333333333	0.979333333333333	0.860333333333333	0.896666666666667	0.897	0.988	0.906	0.977666666666667	0.976	0.926	0.749	0.826333333333333	0.893666666666667	0.930333333333333	0.964	0.912333333333333	0.769666666666667	0.958666666666667	0.933333333333333	0.949333333333333	0.761333333333333	0.926333333333333	0.888333333333333	0.935	0.787666666666667	0.923666666666667	0.935	0.895333333333333	0.937333333333333	0.942	0.914	0.813666666666667	0.918	0.814	0.940333333333333	0.927	0.984666666666667	0.980333333333333	0.979	0.930666666666667	0.916	0.949	0.898333333333333	0.925666666666667	0.971666666666667	0.895666666666667	0.952333333333333
Plate2B8	0.861666666666667	0.427333333333333	0.762333333333333	0.916	0.586	0.653333333333333	0.750666666666667	0.945666666666667	0.901333333333333	0.939666666666667	0.927666666666667	0.899333333333333	0.857	0.86	0.619333333333333	0.270333333333333	0.866666666666667	0.687666666666667	0.802	0.777666666666667	0.217333333333333	0.915666666666667	0.924	0.587333333333333	0.781333333333333	0.206	0.781666666666667	0.763666666666667	0.863333333333333	0.816	0.856666666666667	0.802	0.753666666666667	0.75	0.826	0.853666666666667	0.366	0.932666666666667	0.922	0.901333333333333	0.909666666666667	0.865333333333333	0.889	0.822666666666667	0.783666666666667	0.807333333333333	0.930666666666667	0.917666666666667	0.855
Plate1B11	0.828666666666667	0.222666666666667	0.72	0.938333333333333	0.663666666666667	0.688333333333333	0.768666666666667	0.962333333333333	0.904333333333333	0.947	0.934666666666667	0.927333333333333	0.876	0.806666666666667	0.647	0.434666666666667	0.885333333333333	0.638	0.783333333333333	0.819	0.429666666666667	0.921666666666667	0.930333333333333	0.62	0.790333333333333	0.380333333333333	0.684	0.734666666666667	0.864	0.749333333333333	0.908666666666667	0.779	0.749	0.759666666666667	0.754666666666667	0.879666666666667	0.478333333333333	0.875333333333333	0.924333333333333	0.920666666666667	0.92	0.887666666666667	0.888666666666667	0.811333333333333	0.791333333333333	0.822333333333333	0.935	0.929666666666667	0.859666666666667
Plate1D1	0.838	0.255	0.683666666666667	0.927	0.650666666666667	0.679	0.770333333333333	0.956666666666667	0.889333333333333	0.947333333333333	0.934666666666667	0.914666666666667	0.872333333333333	0.792	0.65	0.425	0.882	0.643666666666667	0.783	0.814333333333333	0.409	0.914666666666667	0.925333333333333	0.617666666666667	0.797	0.370333333333333	0.658	0.723666666666667	0.859666666666667	0.746666666666667	0.897666666666667	0.759333333333333	0.741666666666667	0.755	0.756666666666667	0.869	0.470666666666667	0.868	0.928666666666667	0.919333333333333	0.912	0.873333333333333	0.893	0.799666666666667	0.789	0.806666666666667	0.933	0.931666666666667	0.846666666666667
Plate1A11	0.841	0.263333333333333	0.704333333333333	0.925	0.654333333333333	0.686666666666667	0.770666666666667	0.954333333333333	0.882333333333333	0.949666666666667	0.935666666666667	0.908	0.876	0.814333333333333	0.649666666666667	0.421	0.875333333333333	0.625	0.796333333333333	0.818666666666667	0.415333333333333	0.913666666666667	0.906666666666667	0.619666666666667	0.799333333333333	0.378666666666667	0.676333333333333	0.736333333333333	0.857333333333333	0.759666666666667	0.900666666666667	0.780333333333333	0.738666666666667	0.752333333333333	0.772	0.874666666666667	0.499666666666667	0.878	0.915666666666667	0.912	0.909333333333333	0.871333333333333	0.893	0.803	0.794666666666667	0.803666666666667	0.939666666666667	0.926333333333333	0.841666666666667
Plate1C5	0.854	0.271	0.726333333333333	0.912666666666667	0.658	0.703	0.774	0.948	0.888	0.953333333333333	0.926	0.902333333333333	0.869	0.837666666666667	0.657333333333333	0.348333333333333	0.874333333333333	0.653333333333333	0.800666666666667	0.817666666666667	0.390333333333333	0.913	0.92	0.617666666666667	0.794666666666667	0.385333333333333	0.722666666666667	0.737666666666667	0.851333333333333	0.8	0.883666666666667	0.807333333333333	0.732333333333333	0.756	0.791333333333333	0.851333333333333	0.379	0.912666666666667	0.906	0.898	0.901666666666667	0.865333333333333	0.892333333333333	0.786333333333333	0.792333333333333	0.777	0.94	0.911333333333333	0.838333333333333
Plate3D4	0.836333333333333	0.257	0.701333333333333	0.915	0.643	0.698333333333333	0.77	0.940333333333333	0.864666666666667	0.941333333333333	0.927	0.894333333333333	0.856	0.818333333333333	0.633333333333333	0.391	0.862333333333333	0.626666666666667	0.803333333333333	0.815	0.385666666666667	0.913666666666667	0.887333333333333	0.599333333333333	0.791666666666667	0.364666666666667	0.681	0.718333333333333	0.860333333333333	0.789	0.885666666666667	0.766666666666667	0.726666666666667	0.737666666666667	0.788333333333333	0.863666666666667	0.494666666666667	0.901333333333333	0.897333333333333	0.894333333333333	0.881	0.840666666666667	0.892333333333333	0.77	0.778666666666667	0.771	0.932333333333333	0.923	0.823333333333333
Plate2D7	0.897666666666667	0.520333333333333	0.777333333333333	0.912666666666667	0.589666666666667	0.667	0.788333333333333	0.946333333333333	0.887666666666667	0.94	0.930333333333333	0.901	0.875333333333333	0.886	0.655	0.310666666666667	0.86	0.717333333333333	0.835	0.782	0.279666666666667	0.922666666666667	0.924333333333333	0.578333333333333	0.794333333333333	0.303333333333333	0.807333333333333	0.78	0.888333333333333	0.857666666666667	0.861	0.830666666666667	0.777666666666667	0.766666666666667	0.861666666666667	0.867666666666667	0.421333333333333	0.948666666666667	0.913666666666667	0.899333333333333	0.906333333333333	0.856666666666667	0.902333333333333	0.83	0.812333333333333	0.837	0.930666666666667	0.913333333333333	0.847
Plate2B6	0.856666666666667	0.421	0.767333333333333	0.909333333333333	0.587333333333333	0.629666666666667	0.757666666666667	0.943	0.887666666666667	0.943666666666667	0.927666666666667	0.895666666666667	0.868333333333333	0.855333333333333	0.616	0.237	0.862	0.684	0.800666666666667	0.786	0.238666666666667	0.910666666666667	0.923	0.575	0.791	0.272333333333333	0.776333333333333	0.759333333333333	0.861	0.807666666666667	0.840666666666667	0.804	0.755	0.75	0.834666666666667	0.857333333333333	0.276333333333333	0.934333333333333	0.914666666666667	0.901666666666667	0.901333333333333	0.857333333333333	0.894666666666667	0.821	0.788333333333333	0.81	0.933333333333333	0.915666666666667	0.855333333333333
Plate2E6	0.817	0.306333333333333	0.670333333333333	0.922	0.659	0.669	0.754	0.958	0.875	0.947666666666667	0.935666666666667	0.902666666666667	0.868666666666667	0.805333333333333	0.639666666666667	0.459333333333333	0.863333333333333	0.613666666666667	0.778	0.811666666666667	0.442666666666667	0.921	0.907	0.599666666666667	0.790333333333333	0.414333333333333	0.651333333333333	0.714333333333333	0.854	0.748666666666667	0.901333333333333	0.753666666666667	0.723333333333333	0.747	0.768666666666667	0.868	0.532666666666667	0.873	0.904333333333333	0.897333333333333	0.897	0.858	0.891666666666667	0.783333333333333	0.793	0.802333333333333	0.933333333333333	0.93	0.82
Plate3C3	0.838666666666667	0.324333333333333	0.692333333333333	0.951	0.693666666666667	0.699	0.777333333333333	0.970333333333333	0.917333333333333	0.959	0.945666666666667	0.931	0.877666666666667	0.816333333333333	0.674666666666667	0.494666666666667	0.883333333333333	0.652	0.791333333333333	0.814	0.487	0.937	0.937333333333333	0.638333333333333	0.807333333333333	0.440666666666667	0.681666666666667	0.725666666666667	0.866	0.749333333333333	0.926	0.777	0.742666666666667	0.774666666666667	0.764333333333333	0.900333333333333	0.532333333333333	0.866	0.929	0.925	0.929333333333333	0.900666666666667	0.898666666666667	0.81	0.805	0.845666666666667	0.937	0.937	0.861
Plate1G9	0.833	0.381666666666667	0.622	0.913	0.647	0.692666666666667	0.771333333333333	0.953333333333333	0.826666666666667	0.949	0.936666666666667	0.872	0.857333333333333	0.773666666666667	0.637333333333333	0.489666666666667	0.824	0.603333333333333	0.775666666666667	0.824333333333333	0.474333333333333	0.918666666666667	0.853333333333333	0.581	0.781333333333333	0.498	0.662666666666667	0.728333333333333	0.854333333333333	0.741666666666667	0.873666666666667	0.702666666666667	0.72	0.689333333333333	0.704333333333333	0.863	0.593	0.849	0.851666666666667	0.819	0.862333333333333	0.815666666666667	0.897333333333333	0.743333333333333	0.788666666666667	0.743	0.944666666666667	0.907666666666667	0.758
Plate2C3	0.844	0.383333333333333	0.716666666666667	0.91	0.621333333333333	0.656666666666667	0.74	0.952666666666667	0.862666666666667	0.941333333333333	0.930333333333333	0.879666666666667	0.862	0.826333333333333	0.602666666666667	0.398	0.854666666666667	0.635	0.786	0.808333333333333	0.369666666666667	0.904	0.893333333333333	0.578666666666667	0.778666666666667	0.382	0.698333333333333	0.735333333333333	0.848666666666667	0.764	0.867666666666667	0.787333333333333	0.721	0.716333333333333	0.747	0.854666666666667	0.500666666666667	0.911333333333333	0.895666666666667	0.864	0.896333333333333	0.822666666666667	0.882666666666667	0.785333333333333	0.78	0.767666666666667	0.935	0.915	0.803666666666667
Plate1A10	0.885666666666667	0.451	0.79	0.929666666666667	0.612666666666667	0.66	0.780333333333333	0.951666666666667	0.912666666666667	0.942	0.937	0.913	0.871333333333333	0.886333333333333	0.650333333333333	0.251	0.867666666666667	0.720333333333333	0.828	0.783666666666667	0.278	0.930333333333333	0.933666666666667	0.591	0.794333333333333	0.266666666666667	0.805	0.762333333333333	0.879	0.849	0.862333333333333	0.823	0.767333333333333	0.767666666666667	0.864333333333333	0.870333333333333	0.344666666666667	0.945	0.933333333333333	0.924	0.909666666666667	0.884666666666667	0.902666666666667	0.830666666666667	0.799	0.844	0.933666666666667	0.922	0.874333333333333
Plate1D10	0.868333333333333	0.414333333333333	0.788333333333333	0.917	0.614333333333333	0.594666666666667	0.742666666666667	0.944333333333333	0.868666666666667	0.919333333333333	0.901	0.864666666666667	0.845	0.860666666666667	0.603	0.292333333333333	0.855666666666667	0.705333333333333	0.818	0.762666666666667	0.303666666666667	0.903	0.938666666666667	0.592333333333333	0.767	0.305	0.795	0.747333333333333	0.852666666666667	0.807	0.805333333333333	0.801333333333333	0.775	0.744	0.840333333333333	0.800666666666667	0.350666666666667	0.951	0.897	0.886333333333333	0.866666666666667	0.815333333333333	0.857333333333333	0.804333333333333	0.758333333333333	0.818	0.923666666666667	0.895666666666667	0.871333333333333
Plate1F4	0.825333333333333	0.263	0.671	0.924	0.67	0.683666666666667	0.768333333333333	0.954666666666667	0.872333333333333	0.947333333333333	0.933666666666667	0.894666666666667	0.874333333333333	0.785333333333333	0.655	0.428333333333333	0.869666666666667	0.629	0.79	0.816333333333333	0.420666666666667	0.916333333333333	0.908	0.612333333333333	0.798	0.371	0.639	0.728666666666667	0.867333333333333	0.736666666666667	0.895	0.736666666666667	0.735	0.753666666666667	0.755666666666667	0.856666666666667	0.480666666666667	0.856666666666667	0.906333333333333	0.905	0.894	0.860666666666667	0.896333333333333	0.783333333333333	0.788666666666667	0.799666666666667	0.930666666666667	0.925	0.836666666666667
Plate2E5	0.840333333333333	0.235	0.713	0.921333333333333	0.653666666666667	0.694666666666667	0.772	0.949666666666667	0.891	0.949333333333333	0.935333333333333	0.916	0.868333333333333	0.825	0.646333333333333	0.410333333333333	0.881	0.644333333333333	0.794	0.816333333333333	0.395	0.915333333333333	0.924333333333333	0.622333333333333	0.783333333333333	0.367666666666667	0.714	0.727333333333333	0.854333333333333	0.770333333333333	0.891333333333333	0.791666666666667	0.741666666666667	0.757666666666667	0.782	0.869666666666667	0.491333333333333	0.894666666666667	0.918	0.911	0.908333333333333	0.874333333333333	0.894666666666667	0.800333333333333	0.795666666666667	0.796666666666667	0.940333333333333	0.921333333333333	0.857333333333333
Plate2F3	0.839333333333333	0.423333333333333	0.742333333333333	0.897	0.579333333333333	0.638666666666667	0.748666666666667	0.931333333333333	0.865666666666667	0.927666666666667	0.924	0.878666666666667	0.847	0.833	0.612666666666667	0.219333333333333	0.843	0.662666666666667	0.789666666666667	0.790666666666667	0.222333333333333	0.905333333333333	0.902666666666667	0.564	0.774	0.283333333333333	0.758333333333333	0.742666666666667	0.865333333333333	0.792666666666667	0.848666666666667	0.768666666666667	0.739666666666667	0.737666666666667	0.802666666666667	0.837	0.298333333333333	0.928333333333333	0.894333333333333	0.867666666666667	0.872666666666667	0.820333333333333	0.887666666666667	0.791666666666667	0.778666666666667	0.788	0.927	0.903333333333333	0.82
Plate1F6	0.852333333333333	0.264	0.712333333333333	0.931666666666667	0.662	0.698666666666667	0.767666666666667	0.957333333333333	0.883	0.951666666666667	0.942333333333333	0.905	0.877	0.828333333333333	0.657	0.386	0.880666666666667	0.637333333333333	0.805	0.815333333333333	0.431333333333333	0.916333333333333	0.917	0.623	0.795666666666667	0.405	0.697	0.737	0.862	0.796	0.905	0.784	0.739333333333333	0.759	0.798333333333333	0.879	0.435666666666667	0.894	0.919	0.913	0.911666666666667	0.871666666666667	0.886	0.812	0.796	0.808333333333333	0.936666666666667	0.934	0.85
Plate1F7	0.858333333333333	0.291333333333333	0.741	0.907666666666667	0.628666666666667	0.688333333333333	0.763333333333333	0.941666666666667	0.88	0.942666666666667	0.927	0.911666666666667	0.866	0.844666666666667	0.639333333333333	0.324333333333333	0.877333333333333	0.656666666666667	0.802333333333333	0.808666666666667	0.357333333333333	0.914	0.916666666666667	0.598	0.787333333333333	0.341333333333333	0.747333333333333	0.743666666666667	0.870333333333333	0.799666666666667	0.882666666666667	0.795333333333333	0.748333333333333	0.745666666666667	0.803333333333333	0.868666666666667	0.401	0.915333333333333	0.908333333333333	0.898666666666667	0.900333333333333	0.86	0.898333333333333	0.809	0.788666666666667	0.789333333333333	0.931666666666667	0.925333333333333	0.853333333333333
Plate3E5	0.701	0.898	0.914666666666667	0.912	0.930333333333333	0.850333333333333	0.793666666666667	0.963333333333333	0.909	0.973666666666667	0.956	0.927333333333333	0.947666666666667	0.687666666666667	0.898333333333333	0.913666666666667	0.973	0.925333333333333	0.956	0.963666666666667	0.913333333333333	0.926333333333333	0.976666666666667	0.946666666666667	0.891	0.921333333333333	0.907333333333333	0.94	0.927	0.904	0.926	0.934333333333333	0.907666666666667	0.866666666666667	0.883333333333333	0.785	0.934666666666667	0.895333333333333	0.960333333333333	0.953333333333333	0.953	0.902666666666667	0.910666666666667	0.946333333333333	0.887333333333333	0.899666666666667	0.979333333333333	0.957666666666667	0.933666666666667
Plate1H5	0.914666666666667	0.473	0.786333333333333	0.926	0.601666666666667	0.68	0.799666666666667	0.952666666666667	0.904666666666667	0.946666666666667	0.935666666666667	0.893333333333333	0.882333333333333	0.890333333333333	0.657333333333333	0.252333333333333	0.854333333333333	0.723	0.842	0.783666666666667	0.263333333333333	0.927666666666667	0.928333333333333	0.579666666666667	0.786	0.302	0.813	0.786	0.892	0.872666666666667	0.881	0.828666666666667	0.769333333333333	0.771333333333333	0.867	0.871666666666667	0.352666666666667	0.961666666666667	0.918666666666667	0.908333333333333	0.904	0.874333333333333	0.902333333333333	0.830666666666667	0.811666666666667	0.846	0.929333333333333	0.915	0.866333333333333
Plate2H2	0.865	0.429333333333333	0.761333333333333	0.902333333333333	0.615666666666667	0.649333333333333	0.772	0.941	0.881	0.944	0.924	0.888333333333333	0.870666666666667	0.866333333333333	0.630666666666667	0.333333333333333	0.867333333333333	0.688333333333333	0.805333333333333	0.796666666666667	0.315666666666667	0.913666666666667	0.931	0.592666666666667	0.791	0.314	0.790333333333333	0.753	0.871333333333333	0.814	0.830666666666667	0.815666666666667	0.761	0.753333333333333	0.833666666666667	0.848333333333333	0.412333333333333	0.938666666666667	0.906	0.896666666666667	0.892333333333333	0.861	0.904666666666667	0.817666666666667	0.803	0.791333333333333	0.929	0.903666666666667	0.858666666666667
Plate1A5	0.866666666666667	0.352666666666667	0.731666666666667	0.936	0.678	0.735666666666667	0.795666666666667	0.963666666666667	0.9	0.963666666666667	0.96	0.917333333333333	0.884333333333333	0.864333333333333	0.695	0.419333333333333	0.872333333333333	0.679333333333333	0.814666666666667	0.827	0.455333333333333	0.935	0.910666666666667	0.641	0.81	0.455333333333333	0.737333333333333	0.759	0.869333333333333	0.828666666666667	0.93	0.816	0.745666666666667	0.763	0.828333333333333	0.900333333333333	0.412666666666667	0.905666666666667	0.92	0.908	0.920333333333333	0.882666666666667	0.905666666666667	0.815666666666667	0.819333333333333	0.826333333333333	0.950666666666667	0.931666666666667	0.855
Plate2H8	0.848333333333333	0.271333333333333	0.697666666666667	0.922333333333333	0.663666666666667	0.708666666666667	0.778333333333333	0.953333333333333	0.884	0.947333333333333	0.930666666666667	0.916333333333333	0.868333333333333	0.826666666666667	0.671	0.458333333333333	0.880333333333333	0.64	0.816	0.815666666666667	0.447333333333333	0.927	0.912	0.619	0.799666666666667	0.395666666666667	0.689666666666667	0.716333333333333	0.863	0.789333333333333	0.902	0.781	0.729666666666667	0.757	0.787666666666667	0.885666666666667	0.543333333333333	0.887333333333333	0.914333333333333	0.912	0.901666666666667	0.875666666666667	0.902	0.796666666666667	0.798666666666667	0.801666666666667	0.934	0.932	0.853
Plate1C7	0.876666666666667	0.315666666666667	0.759666666666667	0.932	0.655666666666667	0.695	0.772	0.954	0.910333333333333	0.956666666666667	0.942666666666667	0.915	0.884666666666667	0.864666666666667	0.644	0.355333333333333	0.883	0.685333333333333	0.816333333333333	0.81	0.395666666666667	0.922666666666667	0.929666666666667	0.621	0.792333333333333	0.379333333333333	0.761	0.756	0.871333333333333	0.820333333333333	0.892	0.826666666666667	0.761	0.758333333333333	0.815333333333333	0.883333333333333	0.353333333333333	0.923	0.924333333333333	0.916333333333333	0.923666666666667	0.888333333333333	0.899666666666667	0.812666666666667	0.803666666666667	0.816666666666667	0.932666666666667	0.925666666666667	0.867
Plate3A4	0.831	0.277666666666667	0.705666666666667	0.917333333333333	0.637666666666667	0.681333333333333	0.771666666666667	0.947666666666667	0.885	0.952333333333333	0.923666666666667	0.910333333333333	0.871333333333333	0.811666666666667	0.641333333333333	0.391333333333333	0.878	0.631333333333333	0.776333333333333	0.815666666666667	0.385666666666667	0.906666666666667	0.919333333333333	0.609	0.790333333333333	0.356666666666667	0.700333333333333	0.74	0.863	0.744	0.893333333333333	0.770666666666667	0.745	0.740666666666667	0.757	0.861666666666667	0.482	0.884333333333333	0.908	0.900666666666667	0.902666666666667	0.863333333333333	0.892333333333333	0.803666666666667	0.796666666666667	0.778666666666667	0.938666666666667	0.914666666666667	0.849666666666667
Plate1B10	0.936	0.508666666666667	0.806666666666667	0.947	0.651333333333333	0.702333333333333	0.806666666666667	0.966333333333333	0.933	0.955333333333333	0.949333333333333	0.929333333333333	0.899666666666667	0.912666666666667	0.691	0.336666666666667	0.88	0.756	0.862	0.789	0.376666666666667	0.938333333333333	0.956	0.628333333333333	0.804333333333333	0.373	0.844666666666667	0.796333333333333	0.898666666666667	0.888666666666667	0.9	0.865666666666667	0.805	0.79	0.892666666666667	0.906333333333333	0.323666666666667	0.962333333333333	0.947333333333333	0.937333333333333	0.935	0.910666666666667	0.907	0.86	0.825	0.880666666666667	0.937666666666667	0.936666666666667	0.907333333333333
Plate1E1	0.858666666666667	0.415333333333333	0.794333333333333	0.890666666666667	0.651666666666667	0.650333333333333	0.781666666666667	0.941333333333333	0.915	0.929333333333333	0.908333333333333	0.928666666666667	0.879333333333333	0.865333333333333	0.647333333333333	0.335333333333333	0.897	0.703	0.795333333333333	0.798333333333333	0.372	0.894333333333333	0.962333333333333	0.633333333333333	0.796666666666667	0.345666666666667	0.808666666666667	0.757	0.883333333333333	0.788	0.870333333333333	0.841333333333333	0.778	0.785333333333333	0.829666666666667	0.867	0.337	0.932333333333333	0.928666666666667	0.923333333333333	0.921333333333333	0.895333333333333	0.913	0.845666666666667	0.789333333333333	0.843	0.937333333333333	0.914	0.891666666666667
Plate2E1	0.867333333333333	0.414666666666667	0.750666666666667	0.907	0.579	0.647666666666667	0.77	0.937333333333333	0.880666666666667	0.939333333333333	0.919666666666667	0.884333333333333	0.857333333333333	0.864	0.629	0.222333333333333	0.842	0.677	0.808	0.789	0.218333333333333	0.913666666666667	0.909	0.556333333333333	0.780333333333333	0.265	0.776333333333333	0.759666666666667	0.878666666666667	0.824	0.854333333333333	0.801333333333333	0.743666666666667	0.747	0.826666666666667	0.851666666666667	0.332	0.938666666666667	0.893	0.877	0.893666666666667	0.842666666666667	0.895333333333333	0.799	0.786333333333333	0.804666666666667	0.925	0.900666666666667	0.822333333333333
Plate2F5	0.87	0.324333333333333	0.758333333333333	0.938	0.677	0.707	0.778	0.955333333333333	0.896666666666667	0.948666666666667	0.940333333333333	0.912	0.870666666666667	0.860333333333333	0.661666666666667	0.409666666666667	0.880333333333333	0.675	0.834	0.818666666666667	0.448666666666667	0.920333333333333	0.913333333333333	0.630333333333333	0.797	0.436	0.735	0.754333333333333	0.869	0.832666666666667	0.910333333333333	0.816	0.750666666666667	0.768	0.831333333333333	0.884666666666667	0.388666666666667	0.926333333333333	0.923333333333333	0.911	0.912666666666667	0.874666666666667	0.889333333333333	0.803333333333333	0.789	0.822666666666667	0.935666666666667	0.931666666666667	0.841333333333333
Plate2A11	0.842333333333333	0.264	0.688333333333333	0.916	0.646333333333333	0.696666666666667	0.769333333333333	0.947	0.859	0.939	0.934666666666667	0.895	0.861666666666667	0.823333333333333	0.645333333333333	0.404	0.856	0.620333333333333	0.79	0.816	0.394333333333333	0.919333333333333	0.890333333333333	0.591333333333333	0.788333333333333	0.375	0.675333333333333	0.723	0.861	0.789	0.889666666666667	0.765	0.72	0.736	0.779	0.865	0.515333333333333	0.892666666666667	0.894333333333333	0.885	0.879333333333333	0.842333333333333	0.898666666666667	0.778	0.790666666666667	0.770666666666667	0.938	0.919333333333333	0.822
Plate2A12	0.847	0.297	0.730666666666667	0.919333333333333	0.633333333333333	0.683333333333333	0.767666666666667	0.943	0.881333333333333	0.945333333333333	0.928	0.907	0.87	0.831666666666667	0.64	0.334	0.871	0.642666666666667	0.795666666666667	0.809	0.373333333333333	0.913333333333333	0.912666666666667	0.603	0.787333333333333	0.371	0.719666666666667	0.739666666666667	0.869	0.784	0.884	0.781333333333333	0.743	0.739666666666667	0.776333333333333	0.867	0.349	0.904333333333333	0.902666666666667	0.891666666666667	0.898666666666667	0.858	0.892666666666667	0.796	0.787333333333333	0.784666666666667	0.933333333333333	0.914	0.838666666666667
Plate2D3	0.857	0.385666666666667	0.737	0.902	0.585	0.643	0.750666666666667	0.937666666666667	0.884666666666667	0.944	0.925666666666667	0.895	0.866333333333333	0.834333333333333	0.607333333333333	0.234	0.856	0.659	0.782	0.785	0.249666666666667	0.908666666666667	0.922	0.564	0.779333333333333	0.270333333333333	0.759	0.747666666666667	0.862	0.800333333333333	0.845	0.782	0.739333333333333	0.742	0.808666666666667	0.848666666666667	0.283333333333333	0.927666666666667	0.904666666666667	0.889333333333333	0.888333333333333	0.850333333333333	0.887666666666667	0.808333333333333	0.786333333333333	0.792666666666667	0.931333333333333	0.909666666666667	0.849
Plate2C10	0.899333333333333	0.462666666666667	0.796666666666667	0.905666666666667	0.6	0.675666666666667	0.792333333333333	0.938333333333333	0.900666666666667	0.931333333333333	0.924333333333333	0.914333333333333	0.871	0.882	0.668333333333333	0.270666666666667	0.873333333333333	0.728666666666667	0.852333333333333	0.784666666666667	0.315333333333333	0.924	0.926	0.604	0.795333333333333	0.312333333333333	0.822666666666667	0.777333333333333	0.893666666666667	0.866	0.863666666666667	0.834666666666667	0.785333333333333	0.783666666666667	0.87	0.865	0.307333333333333	0.959666666666667	0.925666666666667	0.915	0.899	0.872666666666667	0.905	0.841333333333333	0.812666666666667	0.850666666666667	0.928	0.920333333333333	0.877333333333333
Plate3D3	0.676666666666667	0.828666666666667	0.859333333333333	0.934666666666667	0.888333333333333	0.893333333333333	0.853	0.982666666666667	0.854	0.902	0.943333333333333	0.928666666666667	0.898666666666667	0.674	0.822	0.893666666666667	0.950666666666667	0.828666666666667	0.848333333333333	0.949	0.895	0.926333333333333	0.934666666666667	0.940666666666667	0.821	0.894666666666667	0.809333333333333	0.810666666666667	0.886666666666667	0.848	0.918	0.79	0.877	0.863666666666667	0.820333333333333	0.773666666666667	0.917333333333333	0.868666666666667	0.903333333333333	0.956333333333333	0.958666666666667	0.887666666666667	0.847666666666667	0.859333333333333	0.866666666666667	0.879666666666667	0.91	0.918666666666667	0.843
Plate1D9	0.814333333333333	0.277333333333333	0.656333333333333	0.925666666666667	0.660333333333333	0.698	0.758666666666667	0.957333333333333	0.883666666666667	0.944	0.937666666666667	0.913666666666667	0.854	0.778	0.655333333333333	0.452333333333333	0.882	0.633333333333333	0.788333333333333	0.819333333333333	0.425	0.927	0.908666666666667	0.616	0.786333333333333	0.385333333333333	0.634666666666667	0.729333333333333	0.861666666666667	0.734333333333333	0.907666666666667	0.725333333333333	0.731	0.762333333333333	0.733666666666667	0.870666666666667	0.511	0.842333333333333	0.916666666666667	0.908	0.905333333333333	0.865666666666667	0.892333333333333	0.795	0.786666666666667	0.802666666666667	0.931666666666667	0.934666666666667	0.836
Plate1F2	0.839	0.279	0.699333333333333	0.928	0.659333333333333	0.695	0.776666666666667	0.954333333333333	0.886	0.952333333333333	0.939666666666667	0.908333333333333	0.875666666666667	0.819666666666667	0.657333333333333	0.411666666666667	0.869	0.636666666666667	0.794333333333333	0.814	0.389	0.923666666666667	0.906333333333333	0.612333333333333	0.795	0.37	0.694666666666667	0.730666666666667	0.872	0.784	0.905	0.781333333333333	0.738333333333333	0.754333333333333	0.790333333333333	0.882666666666667	0.507	0.883333333333333	0.910333333333333	0.908333333333333	0.904	0.868666666666667	0.893666666666667	0.788	0.801666666666667	0.799	0.937666666666667	0.927333333333333	0.841666666666667
Plate1C6	0.834666666666667	0.229	0.711666666666667	0.929	0.673333333333333	0.698	0.776666666666667	0.956333333333333	0.899333333333333	0.946	0.938333333333333	0.917666666666667	0.869	0.828333333333333	0.660333333333333	0.44	0.890333333333333	0.655	0.796	0.817666666666667	0.437333333333333	0.925	0.923333333333333	0.635666666666667	0.793333333333333	0.401	0.709	0.723	0.866	0.779	0.895	0.8	0.752666666666667	0.776	0.788666666666667	0.877333333333333	0.503666666666667	0.886	0.927	0.919333333333333	0.916	0.881333333333333	0.9	0.804333333333333	0.801333333333333	0.809	0.936	0.922666666666667	0.856333333333333
Plate2D11	0.836	0.349666666666667	0.712	0.899	0.619	0.666333333333333	0.747666666666667	0.934	0.862333333333333	0.929333333333333	0.925	0.888666666666667	0.847666666666667	0.812666666666667	0.616333333333333	0.389666666666667	0.867	0.630333333333333	0.788	0.806333333333333	0.371666666666667	0.898333333333333	0.898333333333333	0.584	0.772	0.363333333333333	0.695666666666667	0.725	0.851666666666667	0.753333333333333	0.858333333333333	0.763	0.730333333333333	0.717	0.753666666666667	0.839	0.476333333333333	0.898666666666667	0.893666666666667	0.882333333333333	0.881333333333333	0.827333333333333	0.882	0.789333333333333	0.773333333333333	0.759	0.934	0.914	0.831333333333333
Plate1A6	0.874	0.421	0.760666666666667	0.926	0.577666666666667	0.660333333333333	0.769333333333333	0.951	0.889666666666667	0.948333333333333	0.932666666666667	0.899666666666667	0.874	0.863	0.637333333333333	0.244	0.863	0.684333333333333	0.804666666666667	0.786	0.262	0.911666666666667	0.932666666666667	0.591666666666667	0.791	0.211666666666667	0.769333333333333	0.765666666666667	0.865666666666667	0.818	0.867333333333333	0.798333333333333	0.746333333333333	0.744666666666667	0.839	0.862333333333333	0.358333333333333	0.928	0.920666666666667	0.900666666666667	0.907333333333333	0.858333333333333	0.893333333333333	0.830666666666667	0.795666666666667	0.821	0.935	0.915666666666667	0.855666666666667
Plate1C1	0.826666666666667	0.318	0.692	0.931	0.661	0.686333333333333	0.771	0.954333333333333	0.894	0.947333333333333	0.941	0.923666666666667	0.873	0.784666666666667	0.657666666666667	0.515	0.886	0.650333333333333	0.797	0.818333333333333	0.500666666666667	0.925	0.93	0.641333333333333	0.796	0.453	0.672	0.724333333333333	0.869666666666667	0.743333333333333	0.902666666666667	0.776333333333333	0.756	0.767333333333333	0.75	0.874333333333333	0.565	0.858	0.930666666666667	0.929666666666667	0.914	0.884333333333333	0.891333333333333	0.808666666666667	0.794	0.807	0.932666666666667	0.932333333333333	0.860666666666667
Plate1B7	0.941	0.929	0.793333333333333	0.966333333333333	0.917	0.887333333333333	0.948	0.99	0.828333333333333	0.702333333333333	0.825333333333333	0.812333333333333	0.938333333333333	0.872	0.686666666666667	0.866666666666667	0.840666666666667	0.897	0.948	0.969	0.894	0.685	0.815	0.802333333333333	0.941666666666667	0.91	0.865666666666667	0.954	0.603666666666667	0.941666666666667	0.839333333333333	0.785666666666667	0.921333333333333	0.815	0.920333333333333	0.940333333333333	0.937333333333333	0.960333333333333	0.902666666666667	0.835666666666667	0.844	0.803666666666667	0.828	0.807666666666667	0.928666666666667	0.745	0.986333333333333	0.957666666666667	0.756333333333333
Plate2H7	0.839666666666667	0.315	0.713	0.908	0.611333333333333	0.673333333333333	0.763666666666667	0.939666666666667	0.880666666666667	0.941666666666667	0.917	0.908	0.859666666666667	0.818666666666667	0.627333333333333	0.384333333333333	0.869	0.624666666666667	0.784	0.807333333333333	0.368	0.901666666666667	0.917	0.585666666666667	0.777666666666667	0.327333333333333	0.711	0.728666666666667	0.857666666666667	0.744	0.873666666666667	0.769666666666667	0.732666666666667	0.721	0.755666666666667	0.853333333333333	0.465333333333333	0.890333333333333	0.905	0.896666666666667	0.892	0.857666666666667	0.897666666666667	0.800333333333333	0.793666666666667	0.779666666666667	0.936666666666667	0.913	0.851333333333333
Plate2G6	0.848	0.425	0.762666666666667	0.919333333333333	0.575	0.656	0.772333333333333	0.942	0.908666666666667	0.939666666666667	0.926666666666667	0.923	0.856333333333333	0.867	0.644	0.299333333333333	0.875333333333333	0.700333333333333	0.800666666666667	0.784333333333333	0.275666666666667	0.925333333333333	0.928666666666667	0.592666666666667	0.787666666666667	0.099	0.787333333333333	0.759	0.878333333333333	0.811333333333333	0.873	0.808666666666667	0.756666666666667	0.759333333333333	0.847	0.870666666666667	0.365	0.930666666666667	0.931333333333333	0.918666666666667	0.913	0.880666666666667	0.904666666666667	0.831333333333333	0.789333333333333	0.822666666666667	0.929	0.921	0.872
Plate1A3	0.882333333333333	0.427	0.748333333333333	0.921666666666667	0.607333333333333	0.673666666666667	0.776666666666667	0.942333333333333	0.894333333333333	0.950666666666667	0.924	0.894333333333333	0.881	0.865666666666667	0.639	0.215	0.849333333333333	0.669333333333333	0.807333333333333	0.79	0.192666666666667	0.913	0.925666666666667	0.567	0.798666666666667	0.269333333333333	0.782	0.770666666666667	0.874666666666667	0.833	0.865666666666667	0.790666666666667	0.737666666666667	0.748	0.833	0.855333333333333	0.336666666666667	0.930666666666667	0.898666666666667	0.884333333333333	0.889	0.859666666666667	0.906666666666667	0.808	0.808	0.81	0.936666666666667	0.897666666666667	0.855333333333333
Plate1E11	0.821333333333333	0.378666666666667	0.658	0.920333333333333	0.675	0.697	0.765666666666667	0.948	0.881333333333333	0.937333333333333	0.916	0.914333333333333	0.843666666666667	0.768666666666667	0.651	0.532666666666667	0.878333333333333	0.627	0.790333333333333	0.812666666666667	0.518	0.914666666666667	0.909	0.66	0.773	0.467	0.643	0.713	0.857666666666667	0.720333333333333	0.888666666666667	0.718	0.725	0.757	0.713666666666667	0.854666666666667	0.609333333333333	0.837666666666667	0.902666666666667	0.892333333333333	0.892666666666667	0.848666666666667	0.884333333333333	0.79	0.790666666666667	0.797333333333333	0.929	0.914666666666667	0.824333333333333
Plate2E3	0.84	0.338333333333333	0.672333333333333	0.922666666666667	0.644	0.694333333333333	0.769666666666667	0.957333333333333	0.865	0.952666666666667	0.946333333333333	0.881333333333333	0.869333333333333	0.808666666666667	0.642333333333333	0.430333333333333	0.842333333333333	0.611	0.780333333333333	0.813666666666667	0.424666666666667	0.914	0.889666666666667	0.597666666666667	0.780666666666667	0.415	0.683666666666667	0.723666666666667	0.864666666666667	0.779666666666667	0.889	0.758333333333333	0.724666666666667	0.724	0.764666666666667	0.870333333333333	0.546	0.873666666666667	0.888	0.871666666666667	0.884666666666667	0.838	0.89	0.771666666666667	0.803666666666667	0.773666666666667	0.943666666666667	0.913	0.802666666666667
Plate2E4	0.853333333333333	0.191666666666667	0.675	0.922	0.665666666666667	0.706666666666667	0.771333333333333	0.958	0.893666666666667	0.955666666666667	0.938666666666667	0.916333333333333	0.883666666666667	0.794	0.654	0.432	0.879333333333333	0.628333333333333	0.799	0.817333333333333	0.438333333333333	0.918666666666667	0.928666666666667	0.638666666666667	0.796666666666667	0.418	0.662333333333333	0.736	0.861333333333333	0.754333333333333	0.892333333333333	0.770333333333333	0.734333333333333	0.763333333333333	0.743666666666667	0.872	0.493666666666667	0.856	0.919333333333333	0.91	0.913666666666667	0.875333333333333	0.902	0.807666666666667	0.806666666666667	0.804	0.94	0.923333333333333	0.847
Plate3B5	0.838666666666667	0.261	0.708	0.943333333333333	0.677333333333333	0.699666666666667	0.777333333333333	0.964333333333333	0.907	0.95	0.940333333333333	0.930333333333333	0.872666666666667	0.813666666666667	0.662	0.422333333333333	0.888	0.648333333333333	0.800333333333333	0.821333333333333	0.459333333333333	0.933333333333333	0.923666666666667	0.639	0.788666666666667	0.436	0.701333333333333	0.725	0.872333333333333	0.765333333333333	0.918666666666667	0.788333333333333	0.757666666666667	0.768	0.763	0.890666666666667	0.390333333333333	0.869666666666667	0.923666666666667	0.923333333333333	0.922333333333333	0.891666666666667	0.893666666666667	0.805333333333333	0.803	0.829666666666667	0.933333333333333	0.934666666666667	0.854333333333333
Plate2B12	0.869333333333333	0.462	0.760666666666667	0.919666666666667	0.576	0.656	0.764	0.948	0.911	0.935	0.915666666666667	0.913	0.844333333333333	0.865333333333333	0.638666666666667	0.321333333333333	0.871333333333333	0.696666666666667	0.812666666666667	0.780666666666667	0.271	0.920666666666667	0.929	0.584333333333333	0.779333333333333	0.192666666666667	0.791333333333333	0.768	0.859666666666667	0.829333333333333	0.868333333333333	0.819333333333333	0.752	0.757333333333333	0.848	0.866	0.428	0.936333333333333	0.932	0.915666666666667	0.907	0.878333333333333	0.898666666666667	0.825	0.789333333333333	0.827	0.929	0.922666666666667	0.864
Plate2G4	0.872333333333333	0.419666666666667	0.774	0.92	0.595	0.662333333333333	0.770333333333333	0.944333333333333	0.903666666666667	0.935666666666667	0.928333333333333	0.905666666666667	0.861666666666667	0.866333333333333	0.64	0.219333333333333	0.865666666666667	0.707666666666667	0.825333333333333	0.788333333333333	0.261	0.923666666666667	0.932333333333333	0.596666666666667	0.792	0.248333333333333	0.786	0.769	0.869	0.838666666666667	0.863666666666667	0.813333333333333	0.764333333333333	0.760333333333333	0.854666666666667	0.859666666666667	0.277	0.939666666666667	0.929333333333333	0.924333333333333	0.905	0.878	0.898	0.831333333333333	0.790333333333333	0.816333333333333	0.930666666666667	0.920333333333333	0.872666666666667
[truncated: 142 more columns]
