# Supplementary material for: The effects of soil phosphorus content on plant microbiota are driven by the plant phosphate starvation response
Source: PLoS Biol. 2019 Nov 13;17(11):e3000534. doi: 10.1371/journal.pbio.3000534 (PMC6876890; doi:10.1371/journal.pbio.3000534)
Supplement: S1 Data — (ZIP) [file pbio.3000534.s023.zip › data_figures/data_S2D_metadata.csv]

DADA2_Header	Plate	Well	Row	Column	Sample	Soil	Genotype	Plot	Fraction	Phosphate	Pot	Depth	LDepth
Plate3D1	Plate3	D1	D	1	L1	low-1	Col-0	Plot1	Shoot	low	Pot1	329539	12.7054499870738
Plate3C2	Plate3	C2	C	2	L2	low-2	Col-0	Plot4	Shoot	low	Pot2	141604	11.8607897084303
Plate2D4	Plate2	D4	D	4	L3	low-3	Col-0	Plot7	Shoot	low	Pot3	139625	11.8467155363715
Plate2D5	Plate2	D5	D	5	L4	low-4	Col-0	Plot10	Shoot	low	Pot4	243698	12.403685032768
Plate1G2	Plate1	G2	G	2	L5	low-5	Col-0	Plot13	Shoot	low	Pot5	27396	10.2181522963178
Plate2F4	Plate2	F4	F	4	L6	low-6	Col-0	Plot16	Shoot	low	Pot6	95228	11.4640292951824
Plate2D1	Plate2	D1	D	1	L7	low-1	phr1/phl1	Plot1	Shoot	low	Pot7	148789	11.9102844739174
Plate2G2	Plate2	G2	G	2	L8	low-2	phr1/phl1	Plot4	Shoot	low	Pot8	87164	11.3755466806168
Plate2E8	Plate2	E8	E	8	L9	low-3	phr1/phl1	Plot7	Shoot	low	Pot9	57670	10.9624923866095
Plate2C6	Plate2	C6	C	6	L10	low-4	phr1/phl1	Plot10	Shoot	low	Pot10	224704	12.3225392595281
Plate2E10	Plate2	E10	E	10	L11	low-5	phr1/phl1	Plot13	Shoot	low	Pot11	112265	11.6286174269663
Plate1F11	Plate1	F11	F	11	L12	low-6	phr1/phl1	Plot16	Shoot	low	Pot12	50121	10.8221953609259
Plate2H3	Plate2	H3	H	3	L13	low-1	phf1	Plot1	Shoot	low	Pot13	90698	11.4152905851435
Plate1B5	Plate1	B5	B	5	L14	low-2	phf1	Plot4	Shoot	low	Pot14	27372	10.2172758720724
Plate2D9	Plate2	D9	D	9	L16	low-4	phf1	Plot10	Shoot	low	Pot16	90665	11.4149266740881
Plate3D2	Plate3	D2	D	2	L17	low-5	phf1	Plot13	Shoot	low	Pot17	82890	11.3252697065856
Plate3A6	Plate3	A6	A	6	L18	low-6	phf1	Plot16	Shoot	low	Pot18	184566	12.1257624020721
Plate2B3	Plate2	B3	B	3	L20	medium-2	Col-0	Plot5	Shoot	medium	Pot20	93457	11.4452567164454
Plate1H2	Plate1	H2	H	2	L21	medium-3	Col-0	Plot8	Shoot	medium	Pot21	35475	10.4765835020282
Plate2H4	Plate2	H4	H	4	L23	medium-5	Col-0	Plot14	Shoot	medium	Pot23	57581	10.9609479311567
Plate3B1	Plate3	B1	B	1	L24	medium-6	Col-0	Plot17	Shoot	medium	Pot24	124482	11.7319164061212
Plate2G10	Plate2	G10	G	10	L25	medium-1	phr1/phl1	Plot2	Shoot	medium	Pot25	70546	11.1640202582959
Plate2A9	Plate2	A9	A	9	L27	medium-3	phr1/phl1	Plot8	Shoot	medium	Pot27	193015	12.1705231850742
Plate3C4	Plate3	C4	C	4	L29	medium-5	phr1/phl1	Plot14	Shoot	medium	Pot29	79840	11.2877799109853
Plate1F9	Plate1	F9	F	9	L30	medium-6	phr1/phl1	Plot17	Shoot	medium	Pot30	12950	9.46885106712768
Plate2G7	Plate2	G7	G	7	L30	medium-6	phr1/phl1	Plot17	Shoot	medium	Pot30	62073	11.0360663907675
Plate2D6	Plate2	D6	D	6	L31	medium-1	phf1	Plot2	Shoot	medium	Pot31	39459	10.5830174371369
Plate1D8	Plate1	D8	D	8	L32	medium-2	phf1	Plot5	Shoot	medium	Pot32	11355	9.33741345453966
Plate2G1	Plate2	G1	G	1	L33	medium-3	phf1	Plot8	Shoot	medium	Pot33	131396	11.785970943169
Plate2C12	Plate2	C12	C	12	L34	medium-4	phf1	Plot11	Shoot	medium	Pot34	259860	12.4678983034367
Plate2B4	Plate2	B4	B	4	L35	medium-5	phf1	Plot14	Shoot	medium	Pot35	365789	12.8098119434097
Plate2A3	Plate2	A3	A	3	L36	medium-6	phf1	Plot17	Shoot	medium	Pot36	95180	11.4635251146751
Plate1H8	Plate1	H8	H	8	L37	high-1	Col-0	Plot3	Shoot	high	Pot37	15442	9.64484634886876
Plate1A7	Plate1	A7	A	7	L38	high-2	Col-0	Plot6	Shoot	high	Pot38	13951	9.54330646926811
Plate1E2	Plate1	E2	E	2	L39	high-3	Col-0	Plot9	Shoot	high	Pot39	20952	9.94998938618755
Plate1G4	Plate1	G4	G	4	L40	high-4	Col-0	Plot12	Shoot	high	Pot40	61612	11.0286119357443
Plate2G8	Plate2	G8	G	8	L41	high-5	Col-0	Plot15	Shoot	high	Pot41	24013	10.0863506293483
Plate2F6	Plate2	F6	F	6	L43	high-1	phr1/phl1	Plot3	Shoot	high	Pot43	74653	11.2206059897017
Plate1E8	Plate1	E8	E	8	L44	high-2	phr1/phl1	Plot6	Shoot	high	Pot44	44589	10.705242470817
Plate2A2	Plate2	A2	A	2	L45	high-3	phr1/phl1	Plot9	Shoot	high	Pot45	236595	12.3741050975897
Plate1H4	Plate1	H4	H	4	L46	high-4	phr1/phl1	Plot12	Shoot	high	Pot46	88903	11.3953011667144
Plate2E11	Plate2	E11	E	11	L48	high-6	phr1/phl1	Plot18	Shoot	high	Pot48	75852	11.2365393522603
Plate1F10	Plate1	F10	F	10	L49	high-1	phf1	Plot3	Shoot	high	Pot49	19643	9.88547631973428
Plate1E12	Plate1	E12	E	12	L50	high-2	phf1	Plot6	Shoot	high	Pot50	12535	9.43628001059239
Plate1E5	Plate1	E5	E	5	L51	high-3	phf1	Plot9	Shoot	high	Pot51	8053	8.99379997179554
Plate2C9	Plate2	C9	C	9	L52	high-4	phf1	Plot12	Shoot	high	Pot52	175126	12.07326099383
Plate1D12	Plate1	D12	D	12	L53	high-5	phf1	Plot15	Shoot	high	Pot53	43523	10.6810448129775
Plate1F8	Plate1	F8	F	8	L54	high-6	phf1	Plot18	Shoot	high	Pot54	52383	10.8663373901902
Plate3E4	Plate3	E4	E	4	L56	low+Pi-2	Col-0	Plot4	Shoot	low+Pi	Pot56	508063	13.1383607346193
Plate2F1	Plate2	F1	F	1	L57	low+Pi-3	Col-0	Plot7	Shoot	low+Pi	Pot57	90034	11.4079426557501
Plate2A6	Plate2	A6	A	6	L58	low+Pi-4	Col-0	Plot10	Shoot	low+Pi	Pot58	53579	10.888912479244
Plate3A5	Plate3	A5	A	5	L59	low+Pi-5	Col-0	Plot13	Shoot	low+Pi	Pot59	126587	11.7486850977957
Plate2C8	Plate2	C8	C	8	L60	low+Pi-6	Col-0	Plot16	Shoot	low+Pi	Pot60	61879	11.0329361442461
Plate2A5	Plate2	A5	A	5	L64	low+Pi-4	phr1/phl1	Plot10	Shoot	low+Pi	Pot64	173196	12.0621791801556
Plate1H9	Plate1	H9	H	9	L65	low+Pi-5	phr1/phl1	Plot13	Shoot	low+Pi	Pot65	42151	10.649013687941
Plate1G10	Plate1	G10	G	10	L66	low+Pi-6	phr1/phl1	Plot16	Shoot	low+Pi	Pot66	43305	10.6760233807651
Plate2C7	Plate2	C7	C	7	L69	low+Pi-3	phf1	Plot7	Shoot	low+Pi	Pot69	139493	11.8457696997731
Plate2B10	Plate2	B10	B	10	L71	low+Pi-5	phf1	Plot13	Shoot	low+Pi	Pot71	49998	10.8197382836103
Plate3E1	Plate3	E1	E	1	L72	low+Pi-6	phf1	Plot16	Shoot	low+Pi	Pot72	45920	10.7346560309934
Plate1C3	Plate1	C3	C	3	R1	low-1	Col-0	Plot1	Root	low	Pot1	27754	10.231135252931
Plate1C9	Plate1	C9	C	9	R2	low-2	Col-0	Plot4	Root	low	Pot2	41758	10.6396463286893
Plate3E3	Plate3	E3	E	3	R3	low-3	Col-0	Plot7	Root	low	Pot3	78917	11.2761519462361
Plate1B2	Plate1	B2	B	2	R4	low-4	Col-0	Plot10	Root	low	Pot4	58782	10.9815909645727
Plate2G3	Plate2	G3	G	3	R5	low-5	Col-0	Plot13	Root	low	Pot5	36617	10.5082678924259
Plate1D2	Plate1	D2	D	2	R6	low-6	Col-0	Plot16	Root	low	Pot6	38591	10.560774367645
Plate1A2	Plate1	A2	A	2	R7	low-1	phr1/phl1	Plot1	Root	low	Pot7	11540	9.35357454006209
Plate2F11	Plate2	F11	F	11	R7	low-1	phr1/phl1	Plot1	Root	low	Pot7	65034	11.0826654890438
Plate1H1	Plate1	H1	H	1	R8	low-2	phr1/phl1	Plot4	Root	low	Pot8	21500	9.97580821411575
Plate1G3	Plate1	G3	G	3	R9	low-3	phr1/phl1	Plot7	Root	low	Pot9	20871	9.94611591459175
Plate1G5	Plate1	G5	G	5	R10	low-4	phr1/phl1	Plot10	Root	low	Pot10	22228	10.0091080343998
Plate1B8	Plate1	B8	B	8	R11	low-5	phr1/phl1	Plot13	Root	low	Pot11	5524	8.61685751452918
Plate2A4	Plate2	A4	A	4	R13	low-1	phf1	Plot1	Root	low	Pot13	27535	10.2232132016966
Plate1B9	Plate1	B9	B	9	R14	low-2	phf1	Plot4	Root	low	Pot14	10907	9.29716006392874
Plate3A2	Plate3	A2	A	2	R15	low-3	phf1	Plot7	Root	low	Pot15	133622	11.8027701971866
Plate1A1	Plate1	A1	A	1	R16	low-4	phf1	Plot10	Root	low	Pot16	11562	9.35547913764242
Plate1G12	Plate1	G12	G	12	R17	low-5	phf1	Plot13	Root	low	Pot17	26262	10.1758783064189
Plate1G1	Plate1	G1	G	1	R18	low-6	phf1	Plot16	Root	low	Pot18	17138	9.74905349922906
Plate1C12	Plate1	C12	C	12	R19	medium-1	Col-0	Plot2	Root	medium	Pot19	19888	9.89787181375049
Plate1H7	Plate1	H7	H	7	R20	medium-2	Col-0	Plot5	Root	medium	Pot20	40353	10.6054210203767
Plate3A3	Plate3	A3	A	3	R21	medium-3	Col-0	Plot8	Root	medium	Pot21	105444	11.5659352852838
Plate1A4	Plate1	A4	A	4	R22	medium-4	Col-0	Plot11	Root	medium	Pot22	5202	8.5567984460086
Plate2B1	Plate2	B1	B	1	R23	medium-5	Col-0	Plot14	Root	medium	Pot23	155156	11.9521863413814
Plate1B6	Plate1	B6	B	6	R24	medium-6	Col-0	Plot17	Root	medium	Pot24	26862	10.198467927469
Plate1E10	Plate1	E10	E	10	R25	medium-1	phr1/phl1	Plot2	Root	medium	Pot25	19879	9.89741917713452
Plate1E4	Plate1	E4	E	4	R26	medium-2	phr1/phl1	Plot5	Root	medium	Pot26	10372	9.24686514665856
Plate1D11	Plate1	D11	D	11	R26	medium-2	phr1/phl1	Plot5	Root	medium	Pot26	9714	9.18132342290569
Plate2D2	Plate2	D2	D	2	R27	medium-3	phr1/phl1	Plot8	Root	medium	Pot27	13615	9.51892740510786
Plate1E3	Plate1	E3	E	3	R28	medium-4	phr1/phl1	Plot11	Root	medium	Pot28	3730	8.22416351263786
Plate1C2	Plate1	C2	C	2	R29	medium-5	phr1/phl1	Plot14	Root	medium	Pot29	10000	9.21034037197618
Plate1A9	Plate1	A9	A	9	R30	medium-6	phr1/phl1	Plot17	Root	medium	Pot30	14071	9.55187122078826
Plate2A1	Plate2	A1	A	1	R31	medium-1	phf1	Plot2	Root	medium	Pot31	216110	12.2835428162971
Plate2H1	Plate2	H1	H	1	R32	medium-2	phf1	Plot5	Root	medium	Pot32	76220	11.2413791744279
Plate1D6	Plate1	D6	D	6	R33	medium-3	phf1	Plot8	Root	medium	Pot33	12334	9.42011495555144
Plate1G11	Plate1	G11	G	11	R34	medium-4	phf1	Plot11	Root	medium	Pot34	17961	9.79595801959346
Plate2C11	Plate2	C11	C	11	R35	medium-5	phf1	Plot14	Root	medium	Pot35	26714	10.192943051537
Plate1C4	Plate1	C4	C	4	R36	medium-6	phf1	Plot17	Root	medium	Pot36	6704	8.81045964216192
Plate1B1	Plate1	B1	B	1	R37	high-1	Col-0	Plot3	Root	high	Pot37	59550	10.9945715747834
Plate1B4	Plate1	B4	B	4	R38	high-2	Col-0	Plot6	Root	high	Pot38	15950	9.67721410821299
Plate2B7	Plate2	B7	B	7	R39	high-3	Col-0	Plot9	Root	high	Pot39	44463	10.702412661625
Plate2C1	Plate2	C1	C	1	R40	high-4	Col-0	Plot12	Root	high	Pot40	128927	11.7670016316939
Plate1A8	Plate1	A8	A	8	R41	high-5	Col-0	Plot15	Root	high	Pot41	17333	9.76036747794131
Plate1C10	Plate1	C10	C	10	R42	high-6	Col-0	Plot18	Root	high	Pot42	32079	10.3759568894248
Plate3E2	Plate3	E2	E	2	R43	high-1	phr1/phl1	Plot3	Root	high	Pot43	41648	10.6370086272343
Plate1C11	Plate1	C11	C	11	R44	high-2	phr1/phl1	Plot6	Root	high	Pot44	32435	10.3869933656472
Plate2D10	Plate2	D10	D	10	R45	high-3	phr1/phl1	Plot9	Root	high	Pot45	54894	10.9131593319076
Plate2D8	Plate2	D8	D	8	R46	high-4	phr1/phl1	Plot12	Root	high	Pot46	34669	10.4536011948826
Plate1D5	Plate1	D5	D	5	R47	high-5	phr1/phl1	Plot15	Root	high	Pot47	12351	9.42149231043801
Plate1B12	Plate1	B12	B	12	R49	high-1	phf1	Plot3	Root	high	Pot49	30132	10.3133430089456
Plate2C4	Plate2	C4	C	4	R50	high-2	phf1	Plot6	Root	high	Pot50	94839	11.4599359960495
Plate2C2	Plate2	C2	C	2	R51	high-3	phf1	Plot9	Root	high	Pot51	56383	10.9399229736108
Plate1B3	Plate1	B3	B	3	R53	high-5	phf1	Plot15	Root	high	Pot53	10242	9.2342521920225
Plate1D3	Plate1	D3	D	3	R54	high-6	phf1	Plot18	Root	high	Pot54	29332	10.2864343492137
Plate2E12	Plate2	E12	E	12	R55	low+Pi-1	Col-0	Plot1	Root	low+Pi	Pot55	54794	10.9113359778906
Plate1F3	Plate1	F3	F	3	R56	low+Pi-2	Col-0	Plot4	Root	low+Pi	Pot56	18550	9.82822506803558
Plate2E7	Plate2	E7	E	7	R57	low+Pi-3	Col-0	Plot7	Root	low+Pi	Pot57	53813	10.8932703526484
Plate2F7	Plate2	F7	F	7	R58	low+Pi-4	Col-0	Plot10	Root	low+Pi	Pot58	48231	10.7837572468311
Plate1E6	Plate1	E6	E	6	R62	low+Pi-2	phr1/phl1	Plot4	Root	low+Pi	Pot62	18558	9.82865624191312
Plate2F10	Plate2	F10	F	10	R64	low+Pi-4	phr1/phl1	Plot10	Root	low+Pi	Pot64	21381	9.97025795616998
Plate2H6	Plate2	H6	H	6	R65	low+Pi-5	phr1/phl1	Plot13	Root	low+Pi	Pot65	193462	12.1728363897375
Plate2G12	Plate2	G12	G	12	R66	low+Pi-6	phr1/phl1	Plot16	Root	low+Pi	Pot66	25294	10.1383224924399
Plate3C1	Plate3	C1	C	1	R67	low+Pi-1	phf1	Plot1	Root	low+Pi	Pot67	109972	11.6079810669178
Plate2B5	Plate2	B5	B	5	R69	low+Pi-3	phf1	Plot7	Root	low+Pi	Pot69	104848	11.5602669612793
Plate2A10	Plate2	A10	A	10	R69	low+Pi-3	phf1	Plot7	Root	low+Pi	Pot69	149780	11.9169228298034
Plate1H3	Plate1	H3	H	3	R71	low+Pi-5	phf1	Plot13	Root	low+Pi	Pot71	17813	9.78768380679248
Plate2H5	Plate2	H5	H	5	R72	low+Pi-6	phf1	Plot16	Root	low+Pi	Pot72	54156	10.899624049615
Plate1E7	Plate1	E7	E	7	S2	low-2	Col-0	Plot4	Soil	low	Pot2	44260	10.697836613605
Plate3B4	Plate3	B4	B	4	S3	low-3	Col-0	Plot7	Soil	low	Pot3	295337	12.5958723561919
Plate1A12	Plate1	A12	A	12	S4	low-4	Col-0	Plot10	Soil	low	Pot4	52404	10.8667382032736
Plate1G7	Plate1	G7	G	7	S5	low-5	Col-0	Plot13	Soil	low	Pot5	45105	10.7167483840907
Plate2B2	Plate2	B2	B	2	S6	low-6	Col-0	Plot16	Soil	low	Pot6	361119	12.7969628228849
Plate2D12	Plate2	D12	D	12	S7	low-1	phr1/phl1	Plot1	Soil	low	Pot7	277955	12.5352145090667
Plate2G9	Plate2	G9	G	9	S8	low-2	phr1/phl1	Plot4	Soil	low	Pot8	94057	11.451656260455
Plate3C6	Plate3	C6	C	6	S9	low-3	phr1/phl1	Plot7	Soil	low	Pot9	24774	10.1175499951141
Plate1G6	Plate1	G6	G	6	S10	low-4	phr1/phl1	Plot10	Soil	low	Pot10	40868	10.6181026397113
Plate2F2	Plate2	F2	F	2	S11	low-5	phr1/phl1	Plot13	Soil	low	Pot11	168028	12.0318859111647
Plate3B6	Plate3	B6	B	6	S12	low-6	phr1/phl1	Plot16	Soil	low	Pot12	278438	12.5369506923808
Plate2C5	Plate2	C5	C	5	S13	low-1	phf1	Plot1	Soil	low	Pot13	253638	12.4436633325913
Plate2F9	Plate2	F9	F	9	S14	low-2	phf1	Plot4	Soil	low	Pot14	152643	11.935857140577
Plate3D5	Plate3	D5	D	5	S15	low-3	phf1	Plot7	Soil	low	Pot15	131501	11.7867697351338
Plate3B3	Plate3	B3	B	3	S16	low-4	phf1	Plot10	Soil	low	Pot16	3797	8.2419665602318
Plate2B8	Plate2	B8	B	8	S17	low-5	phf1	Plot13	Soil	low	Pot17	273367	12.5185704937191
Plate1B11	Plate1	B11	B	11	S18	low-6	phf1	Plot16	Soil	low	Pot18	41762	10.63974211413
Plate1D1	Plate1	D1	D	1	S19	medium-1	Col-0	Plot2	Soil	medium	Pot19	26743	10.1940280358364
Plate1A11	Plate1	A11	A	11	S20	medium-2	Col-0	Plot5	Soil	medium	Pot20	39147	10.5750790701304
Plate1C5	Plate1	C5	C	5	S21	medium-3	Col-0	Plot8	Soil	medium	Pot21	68885	11.1401937264787
Plate3D4	Plate3	D4	D	4	S22	medium-4	Col-0	Plot11	Soil	medium	Pot22	136726	11.8257342021396
Plate2D7	Plate2	D7	D	7	S23	medium-5	Col-0	Plot14	Soil	medium	Pot23	226369	12.3299216901409
Plate2B6	Plate2	B6	B	6	S24	medium-6	Col-0	Plot17	Soil	medium	Pot24	294299	12.5923515363225
Plate2E6	Plate2	E6	E	6	S25	medium-1	phr1/phl1	Plot2	Soil	medium	Pot25	149816	11.9171631534403
Plate3C3	Plate3	C3	C	3	S26	medium-2	phr1/phl1	Plot5	Soil	medium	Pot26	161247	11.9906926298338
Plate1G9	Plate1	G9	G	9	S27	medium-3	phr1/phl1	Plot8	Soil	medium	Pot27	65708	11.0929759626611
Plate2C3	Plate2	C3	C	3	S28	medium-4	phr1/phl1	Plot11	Soil	medium	Pot28	246168	12.4137695086554
Plate1A10	Plate1	A10	A	10	S29	medium-5	phr1/phl1	Plot14	Soil	medium	Pot29	33777	10.4275353764712
Plate1D10	Plate1	D10	D	10	S30	medium-6	phr1/phl1	Plot17	Soil	medium	Pot30	43840	10.6883019216219
Plate1F4	Plate1	F4	F	4	S31	medium-1	phf1	Plot2	Soil	medium	Pot31	31849	10.3687612633332
Plate2E5	Plate2	E5	E	5	S33	medium-3	phf1	Plot8	Soil	medium	Pot33	150132	11.9192701861054
Plate2F3	Plate2	F3	F	3	S36	medium-6	phf1	Plot17	Soil	medium	Pot36	149465	11.9148175306916
Plate1F6	Plate1	F6	F	6	S37	high-1	Col-0	Plot3	Soil	high	Pot37	39270	10.5782161475721
Plate1F7	Plate1	F7	F	7	S39	high-3	Col-0	Plot9	Soil	high	Pot39	71168	11.1727985581702
Plate3E5	Plate3	E5	E	5	S40	high-4	Col-0	Plot12	Soil	high	Pot40	87545	11.3799082258604
Plate1H5	Plate1	H5	H	5	S41	high-5	Col-0	Plot15	Soil	high	Pot41	26941	10.2014045688003
Plate2H2	Plate2	H2	H	2	S42	high-6	Col-0	Plot18	Soil	high	Pot42	151723	11.9298117688739
Plate1A5	Plate1	A5	A	5	S43	high-1	phr1/phl1	Plot3	Soil	high	Pot43	12039	9.39590665893503
Plate2H8	Plate2	H8	H	8	S44	high-2	phr1/phl1	Plot6	Soil	high	Pot44	85341	11.3544102745079
Plate1C7	Plate1	C7	C	7	S45	high-3	phr1/phl1	Plot9	Soil	high	Pot45	77841	11.2624235636427
Plate3A4	Plate3	A4	A	4	S46	high-4	phr1/phl1	Plot12	Soil	high	Pot46	173797	12.0656432304447
Plate1B10	Plate1	B10	B	10	S47	high-5	phr1/phl1	Plot15	Soil	high	Pot47	29642	10.2969475535169
Plate1E1	Plate1	E1	E	1	S48	high-6	phr1/phl1	Plot18	Soil	high	Pot48	24329	10.0994243334121
Plate2E1	Plate2	E1	E	1	S48	high-6	phr1/phl1	Plot18	Soil	high	Pot48	128231	11.7615886039098
Plate2F5	Plate2	F5	F	5	S49	high-1	phf1	Plot3	Soil	high	Pot49	175134	12.0733066741817
Plate2A11	Plate2	A11	A	11	S50	high-2	phf1	Plot6	Soil	high	Pot50	236648	12.3743290839993
Plate2A12	Plate2	A12	A	12	S51	high-3	phf1	Plot9	Soil	high	Pot51	212777	12.2679999479015
Plate2D3	Plate2	D3	D	3	S52	high-4	phf1	Plot12	Soil	high	Pot52	79228	11.2800850506772
Plate2C10	Plate2	C10	C	10	S53	high-5	phf1	Plot15	Soil	high	Pot53	451794	13.0209816027154
Plate3D3	Plate3	D3	D	3	S54	high-6	phf1	Plot18	Soil	high	Pot54	239717	12.3872143398934
Plate1D9	Plate1	D9	D	9	S55	low+Pi-1	Col-0	Plot1	Soil	low+Pi	Pot55	45772	10.7314278294376
Plate1F2	Plate1	F2	F	2	S56	low+Pi-2	Col-0	Plot4	Soil	low+Pi	Pot56	39096	10.57377543895
Plate1C6	Plate1	C6	C	6	S57	low+Pi-3	Col-0	Plot7	Soil	low+Pi	Pot57	174593	12.0702128299459
Plate2D11	Plate2	D11	D	11	S58	low+Pi-4	Col-0	Plot10	Soil	low+Pi	Pot58	205722	12.2342810217938
Plate1A6	Plate1	A6	A	6	S59	low+Pi-5	Col-0	Plot13	Soil	low+Pi	Pot59	18175	9.80780230240172
Plate1C1	Plate1	C1	C	1	S62	low+Pi-2	phr1/phl1	Plot4	Soil	low+Pi	Pot62	64920	11.0809110216285
Plate1B7	Plate1	B7	B	7	S62	low+Pi-2	phr1/phl1	Plot4	Soil	low+Pi	Pot62	43145	10.6723218149424
Plate2H7	Plate2	H7	H	7	S64	low+Pi-4	phr1/phl1	Plot10	Soil	low+Pi	Pot64	110087	11.6090262412617
Plate2G6	Plate2	G6	G	6	S65	low+Pi-5	phr1/phl1	Plot13	Soil	low+Pi	Pot65	56326	10.9389115192485
Plate1A3	Plate1	A3	A	3	S66	low+Pi-6	phr1/phl1	Plot16	Soil	low+Pi	Pot66	16253	9.69603278610318
Plate1E11	Plate1	E11	E	11	S67	low+Pi-1	phf1	Plot1	Soil	low+Pi	Pot67	37591	10.5345199390243
Plate2E3	Plate2	E3	E	3	S68	low+Pi-2	phf1	Plot4	Soil	low+Pi	Pot68	122714	11.7176117236197
Plate2E4	Plate2	E4	E	4	S69	low+Pi-3	phf1	Plot7	Soil	low+Pi	Pot69	111479	11.6215915113368
Plate3B5	Plate3	B5	B	5	S70	low+Pi-4	phf1	Plot10	Soil	low+Pi	Pot70	153806	11.9434473469963
Plate2B12	Plate2	B12	B	12	S71	low+Pi-5	phf1	Plot13	Soil	low+Pi	Pot71	343868	12.7480131417856
Plate2G4	Plate2	G4	G	4	S72	low+Pi-6	phf1	Plot16	Soil	low+Pi	Pot72	125538	11.7403637805673
