# Supplementary material for: The effects of soil phosphorus content on plant microbiota are driven by the plant phosphate starvation response
Source: PLoS Biol. 2019 Nov 13;17(11):e3000534. doi: 10.1371/journal.pbio.3000534 (PMC6876890; doi:10.1371/journal.pbio.3000534)
Supplement: S1 Data — (ZIP) [file pbio.3000534.s023.zip › data_figures/data_Fig2E.csv]

DADA2_Header	Plate	Well	Row	Column	Sample	Soil	Genotype	Plot	Fraction	Phosphate	Pot	Depth	LDepth	CAP1	CAP2	CAP3	CAP4	CAP5	MDS1
Plate3D1	Plate3	D1	D	1	L1	low-1	Col-0	Plot1	Shoot	low	Pot1	329539	12.7054499870738	-0.833271519798453	-0.830133883996321	2.22624942367042	-1.88049429815533	0.521840463716778	-0.426917799058699
Plate3C2	Plate3	C2	C	2	L2	low-2	Col-0	Plot4	Shoot	low	Pot2	141604	11.8607897084303	1.20314560415302	0.00192743943901071	0.794475796864974	-0.815658094589407	-0.0222481979211861	2.35836579066171
Plate2D4	Plate2	D4	D	4	L3	low-3	Col-0	Plot7	Shoot	low	Pot3	139625	11.8467155363715	-0.159959607356322	-0.672487582792113	0.0266869679262459	-0.452786792601731	1.81419958128355	0.753449938987311
Plate2D5	Plate2	D5	D	5	L4	low-4	Col-0	Plot10	Shoot	low	Pot4	243698	12.403685032768	-1.02987384721669	-1.55167854748182	-0.960990840600327	-2.73497524766427	1.62165431774154	-0.441044470506675
Plate1G2	Plate1	G2	G	2	L5	low-5	Col-0	Plot13	Shoot	low	Pot5	27396	10.2181522963178	-0.47015974813283	-0.308208802747014	0.212582331142687	-2.1799009634156	1.80732010339439	0.425362074954406
Plate2F4	Plate2	F4	F	4	L6	low-6	Col-0	Plot16	Shoot	low	Pot6	95228	11.4640292951824	-0.182976972317758	-0.620829579709135	0.0994727975382076	-1.7983377643155	2.39938805222718	0.751515358146977
Plate2D1	Plate2	D1	D	1	L7	low-1	phr1/phl1	Plot1	Shoot	low	Pot7	148789	11.9102844739174	-0.589872594706787	-0.940879140027059	-0.294650299268142	-0.511285935250683	1.19692686841579	0.121708468780944
Plate2G2	Plate2	G2	G	2	L8	low-2	phr1/phl1	Plot4	Shoot	low	Pot8	87164	11.3755466806168	-1.04619787949009	-1.84966719877041	-2.79258269216807	-1.12537789739176	-0.0676057137807669	-0.294822333012385
Plate2E8	Plate2	E8	E	8	L9	low-3	phr1/phl1	Plot7	Shoot	low	Pot9	57670	10.9624923866095	-0.512228501283411	-1.40190321343433	-1.41638222621889	-0.543327619332624	-0.138351699967996	0.0541797185626811
Plate2C6	Plate2	C6	C	6	L10	low-4	phr1/phl1	Plot10	Shoot	low	Pot10	224704	12.3225392595281	-1.15536315267048	-1.93019955475159	-1.35829944493023	-2.1196996908884	-0.929228425218972	-0.751700271272595
Plate2E10	Plate2	E10	E	10	L11	low-5	phr1/phl1	Plot13	Shoot	low	Pot11	112265	11.6286174269663	-1.45727785693966	-2.469175417504	-1.82215193307715	-0.425883330344663	-0.647614982321003	-1.13369007503551
Plate1F11	Plate1	F11	F	11	L12	low-6	phr1/phl1	Plot16	Shoot	low	Pot12	50121	10.8221953609259	-0.883351405826731	-1.84768784521772	-1.00800618315087	0.641727728551439	-1.01595296901911	-0.685161058530469
Plate2H3	Plate2	H3	H	3	L13	low-1	phf1	Plot1	Shoot	low	Pot13	90698	11.4152905851435	-1.08058202795678	-1.18330030202098	1.15181862951977	-0.584658311968503	-0.9737541061116	-0.254178344654018
Plate1B5	Plate1	B5	B	5	L14	low-2	phf1	Plot4	Shoot	low	Pot14	27372	10.2172758720724	-0.924409343133013	-1.32844223229131	1.4167940430275	-2.1386683569974	-0.335345397018602	-0.0216458058411969
Plate2D9	Plate2	D9	D	9	L16	low-4	phf1	Plot10	Shoot	low	Pot16	90665	11.4149266740881	-0.216457760414534	-0.610730284809758	0.0236616062124542	-0.205876328147605	-0.884314331982402	1.11849017274544
Plate3D2	Plate3	D2	D	2	L17	low-5	phf1	Plot13	Shoot	low	Pot17	82890	11.3252697065856	0.804505675603975	-0.183899522831777	-0.305053756034933	0.211557210103144	-0.0211139820005998	2.1058290555231
Plate3A6	Plate3	A6	A	6	L18	low-6	phf1	Plot16	Shoot	low	Pot18	184566	12.1257624020721	-0.860511831667478	-0.909339368229525	-0.64765149998074	-0.726397692533838	-0.322254727024719	0.117946417185798
Plate2B3	Plate2	B3	B	3	L20	medium-2	Col-0	Plot5	Shoot	medium	Pot20	93457	11.4452567164454	-0.0358049770341962	-0.38553192938464	1.01886862268953	0.176036404266644	1.35014223660887	0.512796724465395
Plate1H2	Plate1	H2	H	2	L21	medium-3	Col-0	Plot8	Shoot	medium	Pot21	35475	10.4765835020282	-0.581920778180271	-0.0103889633267722	2.8668241721714	0.177950161583842	1.26135698901938	0.177427062144735
Plate2H4	Plate2	H4	H	4	L23	medium-5	Col-0	Plot14	Shoot	medium	Pot23	57581	10.9609479311567	-0.41432150646901	-1.12028075939499	-0.08621528688946	0.997652304652028	0.654852824029182	-0.18939388938654
Plate3B1	Plate3	B1	B	1	L24	medium-6	Col-0	Plot17	Shoot	medium	Pot24	124482	11.7319164061212	0.800482821638344	-0.27947995457753	0.0391763457173848	-0.0520477704785024	1.27531609836319	1.48347426097573
Plate2G10	Plate2	G10	G	10	L25	medium-1	phr1/phl1	Plot2	Shoot	medium	Pot25	70546	11.1640202582959	-1.31651373451818	-1.64928107083642	-2.25265774571545	-0.57024135580821	0.478815735475549	-0.830023838394638
Plate2A9	Plate2	A9	A	9	L27	medium-3	phr1/phl1	Plot8	Shoot	medium	Pot27	193015	12.1705231850742	-0.893373729024027	-0.71821682658673	-1.19138043947845	-0.275481760138864	0.54795260454652	-0.524122057927188
Plate3C4	Plate3	C4	C	4	L29	medium-5	phr1/phl1	Plot14	Shoot	medium	Pot29	79840	11.2877799109853	0.108724448221552	-0.261369916357198	-0.550072258336714	0.380692459513029	1.28129782296283	0.82049978566307
Plate1F9	Plate1	F9	F	9	L30	medium-6	phr1/phl1	Plot17	Shoot	medium	Pot30	12950	9.46885106712768	-0.944133483366266	-0.97664448949667	0.237302921170924	-0.733594000662079	-1.01946214753799	-0.67321775731955
Plate2G7	Plate2	G7	G	7	L30	medium-6	phr1/phl1	Plot17	Shoot	medium	Pot30	62073	11.0360663907675	0.928227420197968	-0.220851523202342	-0.418353644488822	0.834900000436397	0.888412251418088	1.46160106403538
Plate2D6	Plate2	D6	D	6	L31	medium-1	phf1	Plot2	Shoot	medium	Pot31	39459	10.5830174371369	-0.659126331390543	-0.224420541095781	1.59471233841625	-0.026967435513098	-0.818852039494511	0.0406546399441954
Plate1D8	Plate1	D8	D	8	L32	medium-2	phf1	Plot5	Shoot	medium	Pot32	11355	9.33741345453966	-0.367041143086885	-0.776957836351823	2.59517881844668	-0.352885031642608	-0.92156826876147	0.378938855880446
Plate2G1	Plate2	G1	G	1	L33	medium-3	phf1	Plot8	Shoot	medium	Pot33	131396	11.785970943169	-0.686653151472724	-1.23058493830685	0.460982858237316	0.000709976265264504	-1.67473623478852	0.0386302601663729
Plate2C12	Plate2	C12	C	12	L34	medium-4	phf1	Plot11	Shoot	medium	Pot34	259860	12.4678983034367	-0.921472620794961	-0.898774530383312	2.72153427314695	-0.529930084590821	0.358281736811305	-0.277419773776984
Plate2B4	Plate2	B4	B	4	L35	medium-5	phf1	Plot14	Shoot	medium	Pot35	365789	12.8098119434097	-0.803245691096493	-2.34616270289706	-0.0929365887734512	-1.47483922523544	-0.996384214636738	-0.577212875538886
Plate2A3	Plate2	A3	A	3	L36	medium-6	phf1	Plot17	Shoot	medium	Pot36	95180	11.4635251146751	-1.17465538090579	-1.80207934138373	1.64058812686668	1.32968223509034	-0.750207226398363	-0.88642484290981
Plate1H8	Plate1	H8	H	8	L37	high-1	Col-0	Plot3	Shoot	high	Pot37	15442	9.64484634886876	-0.56853024884231	-0.852625324540404	1.9512218820746	-0.799412246480603	1.06085582386648	0.0771815420926175
Plate1A7	Plate1	A7	A	7	L38	high-2	Col-0	Plot6	Shoot	high	Pot38	13951	9.54330646926811	-0.553598426236158	0.148434815607863	0.141166154318252	-0.519472851999581	2.34266584812615	0.141523361689181
Plate1E2	Plate1	E2	E	2	L39	high-3	Col-0	Plot9	Shoot	high	Pot39	20952	9.94998938618755	-0.786347802398868	-0.266502748757284	1.72282523515247	0.376094906877061	1.48095642750739	-0.436275681228265
Plate1G4	Plate1	G4	G	4	L40	high-4	Col-0	Plot12	Shoot	high	Pot40	61612	11.0286119357443	-0.546082876802448	-1.34893828050616	1.91794201163684	-1.35269125970326	0.333059093967799	-0.0411217666196454
Plate2G8	Plate2	G8	G	8	L41	high-5	Col-0	Plot15	Shoot	high	Pot41	24013	10.0863506293483	0.606890295725747	-0.165269782454318	-0.195888965930161	0.737346181932149	0.801693671974865	1.56349085388119
Plate2F6	Plate2	F6	F	6	L43	high-1	phr1/phl1	Plot3	Shoot	high	Pot43	74653	11.2206059897017	-1.02010583932888	-0.459940516221556	0.222316476426093	1.05192948508408	1.31066859103958	-0.688448652419511
Plate1E8	Plate1	E8	E	8	L44	high-2	phr1/phl1	Plot6	Shoot	high	Pot44	44589	10.705242470817	-0.734786300293607	-2.0129378207788	-1.96045789490723	1.82857866069455	-0.96838171629321	-0.655097559352114
Plate2A2	Plate2	A2	A	2	L45	high-3	phr1/phl1	Plot9	Shoot	high	Pot45	236595	12.3741050975897	-1.11529448084807	-2.22978613717851	-2.07557270397673	1.73359899390008	0.145645660402296	-0.984082938121993
Plate1H4	Plate1	H4	H	4	L46	high-4	phr1/phl1	Plot12	Shoot	high	Pot46	88903	11.3953011667144	-0.71385556504716	-2.24153314764356	-1.80868955106513	1.60944878798532	0.508026101148192	-0.436740434753205
Plate2E11	Plate2	E11	E	11	L48	high-6	phr1/phl1	Plot18	Shoot	high	Pot48	75852	11.2365393522603	-0.815825522470389	-2.22792117136916	-1.48885164105629	0.764252853179905	-0.028941405016483	-0.417003925875813
Plate1F10	Plate1	F10	F	10	L49	high-1	phf1	Plot3	Shoot	high	Pot49	19643	9.88547631973428	-1.01062956950072	-1.44494409082076	0.274454594699497	-0.338300448189726	-2.33889302753835	-0.428016669483763
Plate1E12	Plate1	E12	E	12	L50	high-2	phf1	Plot6	Shoot	high	Pot50	12535	9.43628001059239	-0.609513195406874	-1.21104738113702	0.330089870125304	0.504992270177541	-0.986180684151814	0.00873247348982361
Plate1E5	Plate1	E5	E	5	L51	high-3	phf1	Plot9	Shoot	high	Pot51	8053	8.99379997179554	-0.794157467868533	-1.26372621966804	1.19652506820039	-1.94467993995998	-0.408121426199083	-0.0132660274126453
Plate2C9	Plate2	C9	C	9	L52	high-4	phf1	Plot12	Shoot	high	Pot52	175126	12.07326099383	-0.336821380800444	-0.881977598092658	1.71659881711991	0.303837315194842	-1.29832653946621	0.503935516014809
Plate1D12	Plate1	D12	D	12	L53	high-5	phf1	Plot15	Shoot	high	Pot53	43523	10.6810448129775	-1.1756320357799	-1.10593325832188	1.57367735295352	-0.437273165549898	-2.41596071119416	-0.817742668661352
Plate1F8	Plate1	F8	F	8	L54	high-6	phf1	Plot18	Shoot	high	Pot54	52383	10.8663373901902	-0.945437711442102	-0.746621659453925	0.267602529537024	0.216266489721984	-1.84667884199372	-0.0336975548741099
Plate3E4	Plate3	E4	E	4	L56	low+Pi-2	Col-0	Plot4	Shoot	low+Pi	Pot56	508063	13.1383607346193	-0.976874532180475	-1.12372208233756	1.67586259982559	2.63571967748253	0.540267222850804	-0.673180924202648
Plate2F1	Plate2	F1	F	1	L57	low+Pi-3	Col-0	Plot7	Shoot	low+Pi	Pot57	90034	11.4079426557501	0.283147263773438	0.167200559997416	1.6832699979051	0.577340412990302	2.05937209379299	0.845028253496108
Plate2A6	Plate2	A6	A	6	L58	low+Pi-4	Col-0	Plot10	Shoot	low+Pi	Pot58	53579	10.888912479244	-0.87908085615716	-0.06037726833075	2.68157103899359	-0.46971917040545	1.85994282314959	-0.647049891272226
Plate3A5	Plate3	A5	A	5	L59	low+Pi-5	Col-0	Plot13	Shoot	low+Pi	Pot59	126587	11.7486850977957	-1.03075248677975	0.111036087546401	2.30327332461226	0.872693298892309	0.679288316371858	-1.0016182739816
Plate2C8	Plate2	C8	C	8	L60	low+Pi-6	Col-0	Plot16	Shoot	low+Pi	Pot60	61879	11.0329361442461	-0.0854698087922658	-0.176228058964563	1.42077788632029	0.842247455154107	1.33818630330137	0.342338350424564
Plate2A5	Plate2	A5	A	5	L64	low+Pi-4	phr1/phl1	Plot10	Shoot	low+Pi	Pot64	173196	12.0621791801556	-1.03141862680446	-1.02998480859607	1.00799788607749	3.8400186983327	0.375233658430065	-0.955919674810755
Plate1H9	Plate1	H9	H	9	L65	low+Pi-5	phr1/phl1	Plot13	Shoot	low+Pi	Pot65	42151	10.649013687941	-1.29460676295088	-1.88674570817093	-0.577278575024635	1.22509406899117	0.914410009360636	-1.43853400757148
Plate1G10	Plate1	G10	G	10	L66	low+Pi-6	phr1/phl1	Plot16	Shoot	low+Pi	Pot66	43305	10.6760233807651	-0.929456924208283	-1.40215539367683	-0.526848295587428	1.54845678168705	-0.0739126085588694	-1.23414108089641
Plate2C7	Plate2	C7	C	7	L69	low+Pi-3	phf1	Plot7	Shoot	low+Pi	Pot69	139493	11.8457696997731	-0.457565173507048	-0.711972811687553	1.42872026086477	1.86780598744518	-2.2541226884126	-0.121389104049442
Plate2B10	Plate2	B10	B	10	L71	low+Pi-5	phf1	Plot13	Shoot	low+Pi	Pot71	49998	10.8197382836103	0.299335056396191	-0.382650497447785	0.74910689242682	1.15506888968184	-0.27287314365879	1.03614719774571
Plate3E1	Plate3	E1	E	1	L72	low+Pi-6	phf1	Plot16	Shoot	low+Pi	Pot72	45920	10.7346560309934	0.845823596979229	0.165682760484093	0.152176590338688	1.69156415344379	-0.0252725836485152	1.75105483109444
Plate1C3	Plate1	C3	C	3	R1	low-1	Col-0	Plot1	Root	low	Pot1	27754	10.231135252931	-1.07779512617574	0.444259558750935	-0.741685091488739	0.34265772100939	1.30106552857886	-0.621053380244908
Plate1C9	Plate1	C9	C	9	R2	low-2	Col-0	Plot4	Root	low	Pot2	41758	10.6396463286893	-1.01717089832307	1.5974226999423	-0.506173666954397	-2.01157059355758	1.50324343916227	0.0555753831512246
Plate3E3	Plate3	E3	E	3	R3	low-3	Col-0	Plot7	Root	low	Pot3	78917	11.2761519462361	-0.630482000753179	1.72323566276535	-0.568313286228078	-1.67692523214792	-1.00871026272328	0.194779676092514
Plate1B2	Plate1	B2	B	2	R4	low-4	Col-0	Plot10	Root	low	Pot4	58782	10.9815909645727	-1.11616836180101	0.109087203459103	-0.978513023092038	-0.613518469991125	1.56019893375617	-0.411135264437614
Plate2G3	Plate2	G3	G	3	R5	low-5	Col-0	Plot13	Root	low	Pot5	36617	10.5082678924259	-0.824269630697843	1.88923399391857	0.794414342487204	-1.05078163824838	0.789402681254087	-0.0578134308136018
Plate1D2	Plate1	D2	D	2	R6	low-6	Col-0	Plot16	Root	low	Pot6	38591	10.560774367645	-0.934691922718259	0.806326860890543	0.277910913113949	-1.82045059920984	2.01855970216328	-0.390014126034492
Plate1A2	Plate1	A2	A	2	R7	low-1	phr1/phl1	Plot1	Root	low	Pot7	11540	9.35357454006209	-0.994385483016732	-0.143324695008107	-2.80514701919628	-0.528974259202277	-0.330056920574734	-0.734977138895804
Plate2F11	Plate2	F11	F	11	R7	low-1	phr1/phl1	Plot1	Root	low	Pot7	65034	11.0826654890438	-1.24487474321125	1.64844271051983	-1.75661640055613	-0.689518239369252	-1.22786453357844	-0.726870216430452
Plate1H1	Plate1	H1	H	1	R8	low-2	phr1/phl1	Plot4	Root	low	Pot8	21500	9.97580821411575	-0.95293328654539	0.695096633086956	-2.87100667373136	-0.0784029046049686	-0.807644077362799	0.0616507354849234
Plate1G3	Plate1	G3	G	3	R9	low-3	phr1/phl1	Plot7	Root	low	Pot9	20871	9.94611591459175	-0.267843897053489	-0.487216403292637	-2.47860865652103	-0.491956683308987	0.584401647095429	0.663491908678023
Plate1G5	Plate1	G5	G	5	R10	low-4	phr1/phl1	Plot10	Root	low	Pot10	22228	10.0091080343998	-0.757553393033471	0.448138829687189	-0.682908356174682	0.734612083949522	-1.25794200462103	0.00647544956126989
Plate1B8	Plate1	B8	B	8	R11	low-5	phr1/phl1	Plot13	Root	low	Pot11	5524	8.61685751452918	-0.376178277915206	-0.149288617166302	-1.60292222747258	-0.836747095182887	0.647997542544885	0.437663377256499
Plate2A4	Plate2	A4	A	4	R13	low-1	phf1	Plot1	Root	low	Pot13	27535	10.2232132016966	-0.256430760847304	0.727302321158447	-0.790328805233277	0.456261879487599	-0.06937975416663	0.938726858370815
Plate1B9	Plate1	B9	B	9	R14	low-2	phf1	Plot4	Root	low	Pot14	10907	9.29716006392874	-1.26473261314713	1.50780611035519	-0.00302861980137442	0.244604579116101	-0.26591546071939	-0.155786333903837
Plate3A2	Plate3	A2	A	2	R15	low-3	phf1	Plot7	Root	low	Pot15	133622	11.8027701971866	-0.718945652740676	0.00887860695715179	-0.563713930093437	-0.513178186447521	0.187806973205662	0.223327812786562
Plate1A1	Plate1	A1	A	1	R16	low-4	phf1	Plot10	Root	low	Pot16	11562	9.35547913764242	-1.09651329199283	1.13519494413709	-0.818110389817003	-1.25846961520634	-1.51341634643064	-0.318697235396109
Plate1G12	Plate1	G12	G	12	R17	low-5	phf1	Plot13	Root	low	Pot17	26262	10.1758783064189	-1.31422168075537	1.87763783860295	-0.162340396634978	-1.23321006847925	-2.65757436927185	-0.528350472746163
Plate1G1	Plate1	G1	G	1	R18	low-6	phf1	Plot16	Root	low	Pot18	17138	9.74905349922906	-0.817758251485407	1.63185335965172	0.456168852311237	-1.24702741573016	-1.89590823974402	0.066966136648497
Plate1C12	Plate1	C12	C	12	R19	medium-1	Col-0	Plot2	Root	medium	Pot19	19888	9.89787181375049	-1.25947386043998	0.936184146764883	1.51780695920755	1.3085808828696	1.43712151659466	-0.727523449455347
Plate1H7	Plate1	H7	H	7	R20	medium-2	Col-0	Plot5	Root	medium	Pot20	40353	10.6054210203767	-0.619815369641343	1.12669234283706	0.956888252599214	0.711150355025834	2.36001666118783	-0.1579028533189
Plate3A3	Plate3	A3	A	3	R21	medium-3	Col-0	Plot8	Root	medium	Pot21	105444	11.5659352852838	-0.854506492627527	0.289098627463031	-0.525284875964327	0.0949278710963068	2.21695144793112	-0.346968349782948
Plate1A4	Plate1	A4	A	4	R22	medium-4	Col-0	Plot11	Root	medium	Pot22	5202	8.5567984460086	-0.447136650460946	0.536093676946784	-0.128679198465085	0.0617960999890546	2.18791044466135	0.223057125253045
Plate2B1	Plate2	B1	B	1	R23	medium-5	Col-0	Plot14	Root	medium	Pot23	155156	11.9521863413814	-0.944155781989043	1.83699190444093	1.07418874451306	-0.873800548584347	0.0888922102635236	-0.765527082054788
Plate1B6	Plate1	B6	B	6	R24	medium-6	Col-0	Plot17	Root	medium	Pot24	26862	10.198467927469	-1.43378091582942	2.08462098866095	0.886434571894738	-1.22061849335233	-0.689223277431929	-1.32766597385373
Plate1E10	Plate1	E10	E	10	R25	medium-1	phr1/phl1	Plot2	Root	medium	Pot25	19879	9.89741917713452	0.895533947027208	0.0919410767167756	-0.277607910751243	0.349872720170639	0.640494430680902	1.50173812884573
Plate1E4	Plate1	E4	E	4	R26	medium-2	phr1/phl1	Plot5	Root	medium	Pot26	10372	9.24686514665856	-0.529372221135706	-0.247313488778654	-2.64719395388475	-0.091871566747898	-0.167823834375671	-0.259395635814781
Plate1D11	Plate1	D11	D	11	R26	medium-2	phr1/phl1	Plot5	Root	medium	Pot26	9714	9.18132342290569	-0.395651036085701	-0.394509611622618	-2.1909887944085	0.485654255930371	-0.278422365892944	-0.0965108369650304
Plate2D2	Plate2	D2	D	2	R27	medium-3	phr1/phl1	Plot8	Root	medium	Pot27	13615	9.51892740510786	-0.753897235402073	0.588274752100232	0.0935450356396038	1.60413886041973	0.641947201714387	-0.487485093741592
Plate1E3	Plate1	E3	E	3	R28	medium-4	phr1/phl1	Plot11	Root	medium	Pot28	3730	8.22416351263786	0.520972121709967	0.163849999279118	-1.75319093798376	1.42065152077218	0.199611311880538	1.2970874738433
Plate1C2	Plate1	C2	C	2	R29	medium-5	phr1/phl1	Plot14	Root	medium	Pot29	10000	9.21034037197618	0.335478024213853	0.684381712060049	-0.045824947625683	1.2124899417828	0.295689837847112	0.730999873006993
Plate1A9	Plate1	A9	A	9	R30	medium-6	phr1/phl1	Plot17	Root	medium	Pot30	14071	9.55187122078826	0.176750661852787	0.106122811259739	-1.56771267402683	0.671026425619932	0.294181419332439	0.653488862498743
Plate2A1	Plate2	A1	A	1	R31	medium-1	phf1	Plot2	Root	medium	Pot31	216110	12.2835428162971	-1.11546998075545	0.142378704712042	-0.690344928680506	0.0941226710806411	-2.5713527841996	-0.534228806535841
Plate2H1	Plate2	H1	H	1	R32	medium-2	phf1	Plot5	Root	medium	Pot32	76220	11.2413791744279	-0.885622057599024	0.292102230722122	-0.339528634279616	-0.252422074834607	-2.7720347950198	-0.573071831850388
Plate1D6	Plate1	D6	D	6	R33	medium-3	phf1	Plot8	Root	medium	Pot33	12334	9.42011495555144	-0.641452557139825	0.305438268141815	-0.977275535470769	-0.310846639059281	-2.38493268273906	-0.174590743717397
Plate1G11	Plate1	G11	G	11	R34	medium-4	phf1	Plot11	Root	medium	Pot34	17961	9.79595801959346	-1.40998582921789	1.30346623018158	-0.329931615856396	-0.0952686985098358	-2.37122158079082	-0.977385729366728
Plate2C11	Plate2	C11	C	11	R35	medium-5	phf1	Plot14	Root	medium	Pot35	26714	10.192943051537	-0.835503157452054	0.781649396835803	0.0397970354343504	-0.873829296743886	-1.99267741628015	-0.426510662701072
Plate1C4	Plate1	C4	C	4	R36	medium-6	phf1	Plot17	Root	medium	Pot36	6704	8.81045964216192	-1.04206577834594	1.91671547122096	0.186235033125594	-0.96100653830252	-1.32334448623085	-0.457847301198542
Plate1B1	Plate1	B1	B	1	R37	high-1	Col-0	Plot3	Root	high	Pot37	59550	10.9945715747834	-0.962552589603173	0.592409990077182	0.353361477556428	-0.398868661842361	1.22387683276139	-0.748301744996459
Plate1B4	Plate1	B4	B	4	R38	high-2	Col-0	Plot6	Root	high	Pot38	15950	9.67721410821299	-0.450859488984217	1.52639713190136	0.672560239529491	-0.483065549797072	1.98338566472277	0.0824156764629554
Plate2B7	Plate2	B7	B	7	R39	high-3	Col-0	Plot9	Root	high	Pot39	44463	10.702412661625	-1.29694335350584	1.84737555216979	1.61101389483269	0.784918384810936	0.984684974816552	-1.04083174165201
Plate2C1	Plate2	C1	C	1	R40	high-4	Col-0	Plot12	Root	high	Pot40	128927	11.7670016316939	-0.797852467952483	2.40565632524772	-0.66213102505398	-0.160114321015694	0.783571873175042	-0.101431467428547
Plate1A8	Plate1	A8	A	8	R41	high-5	Col-0	Plot15	Root	high	Pot41	17333	9.76036747794131	-1.38645798694656	0.700180156217698	0.610414073221269	-0.857764750087899	0.860601870910089	-1.31736303241721
Plate1C10	Plate1	C10	C	10	R42	high-6	Col-0	Plot18	Root	high	Pot42	32079	10.3759568894248	-0.710935271121138	2.22258678950298	1.30265235703228	-0.0903183693536314	2.15885969917603	0.0749544567302588
Plate3E2	Plate3	E2	E	2	R43	high-1	phr1/phl1	Plot3	Root	high	Pot43	41648	10.6370086272343	0.880821962537222	-0.0304596256100682	-2.52416822963692	1.49770779295564	0.722951619115828	1.71270596194067
Plate1C11	Plate1	C11	C	11	R44	high-2	phr1/phl1	Plot6	Root	high	Pot44	32435	10.3869933656472	-0.103006467782814	-0.0270068069106122	-0.368969878845225	0.394207131808113	-0.665400528887179	0.111465090487491
Plate2D10	Plate2	D10	D	10	R45	high-3	phr1/phl1	Plot9	Root	high	Pot45	54894	10.9131593319076	0.88659327106898	0.296671797444091	-1.38706992272269	0.596023725715679	1.00845985569187	1.78256482619617
Plate2D8	Plate2	D8	D	8	R46	high-4	phr1/phl1	Plot12	Root	high	Pot46	34669	10.4536011948826	-0.756093978927571	1.23287351775729	-2.71970928011479	0.413328791266212	-1.23879137329208	-0.267966013661237
Plate1D5	Plate1	D5	D	5	R47	high-5	phr1/phl1	Plot15	Root	high	Pot47	12351	9.42149231043801	0.102799802516336	0.542721926063514	0.227049301431404	-0.195133619450132	0.549139067744207	0.525372981109347
Plate1B12	Plate1	B12	B	12	R49	high-1	phf1	Plot3	Root	high	Pot49	30132	10.3133430089456	-1.03485309426889	2.06624981992207	1.4888889702039	-0.61846765593802	-0.885869152075585	-0.478236062791171
Plate2C4	Plate2	C4	C	4	R50	high-2	phf1	Plot6	Root	high	Pot50	94839	11.4599359960495	-0.865517908034544	1.28887965974305	0.472719339853119	-0.00639876814325007	-0.127122797480483	-0.442156845403486
Plate2C2	Plate2	C2	C	2	R51	high-3	phf1	Plot9	Root	high	Pot51	56383	10.9399229736108	-0.951521239895312	1.64007719263132	0.785155246802307	-0.0348083626027671	-1.26435051262347	-0.366684701966216
Plate1B3	Plate1	B3	B	3	R53	high-5	phf1	Plot15	Root	high	Pot53	10242	9.2342521920225	-0.531149011547981	0.410008436458411	-0.922436552308545	-0.601853558806815	0.414575963804359	0.248101563962787
Plate1D3	Plate1	D3	D	3	R54	high-6	phf1	Plot18	Root	high	Pot54	29332	10.2864343492137	-0.991762252330607	0.35850960240283	0.0539844715701357	-0.154894045370822	-2.08967573132314	-0.178098307968384
Plate2E12	Plate2	E12	E	12	R55	low+Pi-1	Col-0	Plot1	Root	low+Pi	Pot55	54794	10.9113359778906	0.517500679532002	0.632126402580357	-0.443114010320382	2.10830601122891	1.65633648625524	1.04624043238374
Plate1F3	Plate1	F3	F	3	R56	low+Pi-2	Col-0	Plot4	Root	low+Pi	Pot56	18550	9.82822506803558	-1.0758090272207	1.44698052721721	0.0794709646392951	0.450496820028957	0.474908037395885	-0.734511258113827
Plate2E7	Plate2	E7	E	7	R57	low+Pi-3	Col-0	Plot7	Root	low+Pi	Pot57	53813	10.8932703526484	-0.617632465438116	1.15237682570905	1.78361699969322	1.76282625795297	1.42163679362707	-0.540376370883088
Plate2F7	Plate2	F7	F	7	R58	low+Pi-4	Col-0	Plot10	Root	low+Pi	Pot58	48231	10.7837572468311	0.968280189851006	0.706571246265075	-0.458638238496376	1.89833724079437	0.51316023619878	1.72260991370805
Plate1E6	Plate1	E6	E	6	R62	low+Pi-2	phr1/phl1	Plot4	Root	low+Pi	Pot62	18558	9.82865624191312	-0.230674096816611	0.390201864900173	-0.256304699579424	3.95633126970852	0.64810476495378	0.351453980223103
Plate2F10	Plate2	F10	F	10	R64	low+Pi-4	phr1/phl1	Plot10	Root	low+Pi	Pot64	21381	9.97025795616998	0.928306325968956	0.519643910266405	-1.23075750757946	2.68412217354434	0.344938822962822	1.65616977315594
Plate2H6	Plate2	H6	H	6	R65	low+Pi-5	phr1/phl1	Plot13	Root	low+Pi	Pot65	193462	12.1728363897375	0.901333894502997	0.00565021957902135	-0.616505571632789	1.17669387771519	0.103665128197021	1.14151163836
Plate2G12	Plate2	G12	G	12	R66	low+Pi-6	phr1/phl1	Plot16	Root	low+Pi	Pot66	25294	10.1383224924399	0.235805170363312	1.12383546230939	-0.721741323564618	1.61976682572147	0.68036152687834	0.597509584438373
Plate3C1	Plate3	C1	C	1	R67	low+Pi-1	phf1	Plot1	Root	low+Pi	Pot67	109972	11.6079810669178	1.21742189665634	-0.0107579506035728	0.230300911053176	1.05225644180734	-0.22803887018846	1.56547911056062
Plate2B5	Plate2	B5	B	5	R69	low+Pi-3	phf1	Plot7	Root	low+Pi	Pot69	104848	11.5602669612793	-0.494194744532902	1.08011583622187	1.17750046539814	1.85203244713067	-0.367309211472039	-0.233992028551223
Plate2A10	Plate2	A10	A	10	R69	low+Pi-3	phf1	Plot7	Root	low+Pi	Pot69	149780	11.9169228298034	-0.573450169450011	0.789095115196269	2.84167821378522	2.75980854877352	-0.484818041597288	-0.326895230091081
Plate1H3	Plate1	H3	H	3	R71	low+Pi-5	phf1	Plot13	Root	low+Pi	Pot71	17813	9.78768380679248	-1.00579025411143	1.4814183893494	1.49192159540066	-0.254815326020587	-1.82653759825937	-0.720700565618259
Plate2H5	Plate2	H5	H	5	R72	low+Pi-6	phf1	Plot16	Root	low+Pi	Pot72	54156	10.899624049615	-1.02750524461076	1.58581358634895	0.934923275772369	0.526742134240918	-3.55977291839654	-0.918726470395367
Plate1E7	Plate1	E7	E	7	S2	low-2	Col-0	Plot4	Soil	low	Pot2	44260	10.697836613605	1.09115922120487	0.0516552738367275	0.756405978054307	-0.871412894827294	0.423402549686098	0.360176870186317
Plate3B4	Plate3	B4	B	4	S3	low-3	Col-0	Plot7	Soil	low	Pot3	295337	12.5958723561919	-0.273763129484654	-0.664265214376853	-0.82830868464691	-3.50069106711087	0.275552061603386	-1.63335933946331
Plate1A12	Plate1	A12	A	12	S4	low-4	Col-0	Plot10	Soil	low	Pot4	52404	10.8667382032736	1.35965129264849	0.392204734728562	0.416870077419082	-0.340322198732439	0.374482633790093	0.62575931138846
Plate1G7	Plate1	G7	G	7	S5	low-5	Col-0	Plot13	Soil	low	Pot5	45105	10.7167483840907	0.907962791281256	-0.0615393715969897	0.36924285913768	-1.59547028309908	0.138435644281145	-0.117292935934349
Plate2B2	Plate2	B2	B	2	S6	low-6	Col-0	Plot16	Soil	low	Pot6	361119	12.7969628228849	1.21853578092827	0.0934276920084379	-0.00935745619315404	0.255243904993074	0.643553897144273	0.599631608803198
Plate2D12	Plate2	D12	D	12	S7	low-1	phr1/phl1	Plot1	Soil	low	Pot7	277955	12.5352145090667	1.11215320216059	-0.0496761362697457	0.370856552006228	0.214311600745516	-0.310532866104183	-0.0330953072745781
Plate2G9	Plate2	G9	G	9	S8	low-2	phr1/phl1	Plot4	Soil	low	Pot8	94057	11.451656260455	1.1824360926827	0.00158036406538844	0.360839559465769	-0.670672236466943	-0.339270477537851	0.377231798915907
Plate3C6	Plate3	C6	C	6	S9	low-3	phr1/phl1	Plot7	Soil	low	Pot9	24774	10.1175499951141	1.37994623677135	-0.0720829674081243	-1.94423960792274	0.688932264141899	-0.0300708874326759	0.866379322268109
Plate1G6	Plate1	G6	G	6	S10	low-4	phr1/phl1	Plot10	Soil	low	Pot10	40868	10.6181026397113	1.11580754337964	0.253318053944647	-0.373326554841804	-0.740803142516551	0.263888739758764	0.260112835713746
Plate2F2	Plate2	F2	F	2	S11	low-5	phr1/phl1	Plot13	Soil	low	Pot11	168028	12.0318859111647	0.976763761630362	0.0699040170012191	-0.17136068540029	0.186902130354498	0.390067797819766	0.175676393871722
Plate3B6	Plate3	B6	B	6	S12	low-6	phr1/phl1	Plot16	Soil	low	Pot12	278438	12.5369506923808	-0.773788781100294	-0.977316583075013	-1.39011447746118	-3.55907172903948	0.467230763947001	-2.26616778420028
Plate2C5	Plate2	C5	C	5	S13	low-1	phf1	Plot1	Soil	low	Pot13	253638	12.4436633325913	0.940973694599809	-0.110668689748988	0.81214359829092	-0.556059510451475	-0.60527434328922	0.0260889185499519
Plate2F9	Plate2	F9	F	9	S14	low-2	phf1	Plot4	Soil	low	Pot14	152643	11.935857140577	1.28104535415679	-0.00781488156024695	0.697728076290041	-0.783977972993458	-0.327110638626942	0.7754351203912
Plate3D5	Plate3	D5	D	5	S15	low-3	phf1	Plot7	Soil	low	Pot15	131501	11.7867697351338	-0.516335894354428	-1.45768045837171	-2.33677206256879	-0.815387178652558	-1.3745710405276	-1.64856213648166
Plate3B3	Plate3	B3	B	3	S16	low-4	phf1	Plot10	Soil	low	Pot16	3797	8.2419665602318	-1.07162624023203	0.697064149470424	0.862149272002058	-1.97478417731825	-1.68692080773883	-2.03132067937473
Plate2B8	Plate2	B8	B	8	S17	low-5	phf1	Plot13	Soil	low	Pot17	273367	12.5185704937191	0.971424741419224	-0.0271205609326969	-0.0618150632632789	0.0240087211126956	-0.195990353181781	0.452203451445492
Plate1B11	Plate1	B11	B	11	S18	low-6	phf1	Plot16	Soil	low	Pot18	41762	10.63974211413	1.52266560152049	0.234612692039844	1.37236879708461	-0.728421450960159	-0.859545181478639	0.709455974430659
Plate1D1	Plate1	D1	D	1	S19	medium-1	Col-0	Plot2	Soil	medium	Pot19	26743	10.1940280358364	1.22568243129035	0.29491125548156	0.194318576798222	-0.421295098795142	0.465604738129813	0.239281526959254
Plate1A11	Plate1	A11	A	11	S20	medium-2	Col-0	Plot5	Soil	medium	Pot20	39147	10.5750790701304	1.52594161661342	0.196628509811132	0.512386425067625	-0.540110585647198	0.353031169632781	0.247533552186961
Plate1C5	Plate1	C5	C	5	S21	medium-3	Col-0	Plot8	Soil	medium	Pot21	68885	11.1401937264787	1.63934801419926	0.248696998786903	-0.359326121414237	-0.344738666969703	-0.345010587510015	0.675506724294762
Plate3D4	Plate3	D4	D	4	S22	medium-4	Col-0	Plot11	Soil	medium	Pot22	136726	11.8257342021396	1.27628373142284	-0.582601448113019	0.225267269859145	-0.865408852682203	-0.332077043328099	-0.0236993513346612
Plate2D7	Plate2	D7	D	7	S23	medium-5	Col-0	Plot14	Soil	medium	Pot23	226369	12.3299216901409	1.20928869609751	0.181546303016253	0.028769520897532	-0.213922818656048	0.621599593121377	0.0927644258690718
Plate2B6	Plate2	B6	B	6	S24	medium-6	Col-0	Plot17	Soil	medium	Pot24	294299	12.5923515363225	0.952816275761701	-0.150298320967903	-0.200456925548619	0.0710113573483464	0.816916474321242	-0.0111423189309273
Plate2E6	Plate2	E6	E	6	S25	medium-1	phr1/phl1	Plot2	Soil	medium	Pot25	149816	11.9171631534403	1.08259753652388	0.161037523406221	-0.206202569072099	-0.522305746634265	0.379387355582356	-0.0418747581688219
Plate3C3	Plate3	C3	C	3	S26	medium-2	phr1/phl1	Plot5	Soil	medium	Pot26	161247	11.9906926298338	1.30736518796943	0.188889782767425	0.0943892637698139	-0.135551756350539	0.0766591966203952	-0.0523879745837015
Plate1G9	Plate1	G9	G	9	S27	medium-3	phr1/phl1	Plot8	Soil	medium	Pot27	65708	11.0929759626611	1.05510165042099	0.256726585697985	-0.400289837851119	-0.0355895370847259	0.295632665511058	-0.124067869195529
Plate2C3	Plate2	C3	C	3	S28	medium-4	phr1/phl1	Plot11	Soil	medium	Pot28	246168	12.4137695086554	0.981339247340993	-0.522033927911149	-0.734999790700857	0.00816001502162553	-0.0425048692342763	-0.24163974461797
Plate1A10	Plate1	A10	A	10	S29	medium-5	phr1/phl1	Plot14	Soil	medium	Pot29	33777	10.4275353764712	1.34373496847369	0.243244062296212	-0.36770621921964	0.845557183271867	0.0467293426928672	0.314380425142152
Plate1D10	Plate1	D10	D	10	S30	medium-6	phr1/phl1	Plot17	Soil	medium	Pot30	43840	10.6883019216219	0.860649636650435	-0.438318593289318	-0.656139102224273	0.00608026557670854	0.115512084419774	-0.294373782325749
Plate1F4	Plate1	F4	F	4	S31	medium-1	phf1	Plot2	Soil	medium	Pot31	31849	10.3687612633332	1.14676999226272	0.247248904850724	0.119975279797265	-0.211766637370163	-0.0112189527691753	0.351976556805467
Plate2E5	Plate2	E5	E	5	S33	medium-3	phf1	Plot8	Soil	medium	Pot33	150132	11.9192701861054	1.7173542792262	0.270955496030387	0.0322047441305697	-0.911070266112568	-0.55916140368488	0.765670067758786
Plate2F3	Plate2	F3	F	3	S36	medium-6	phf1	Plot17	Soil	medium	Pot36	149465	11.9148175306916	0.875708742346186	-0.239787048224157	-0.147074652486777	0.0545665187236999	0.391898809744395	0.0521077890284532
Plate1F6	Plate1	F6	F	6	S37	high-1	Col-0	Plot3	Soil	high	Pot37	39270	10.5782161475721	1.3583167870455	0.0909448690061069	-0.0556645354679515	-0.457514116104211	0.00613000599981346	0.220022933889817
Plate1F7	Plate1	F7	F	7	S39	high-3	Col-0	Plot9	Soil	high	Pot39	71168	11.1727985581702	1.39754893991852	-0.00417860359942678	-0.51652654064896	-0.753620020032389	-0.158679841185743	0.324304703994708
Plate3E5	Plate3	E5	E	5	S40	high-4	Col-0	Plot12	Soil	high	Pot40	87545	11.3799082258604	-0.345168493896984	-0.226814406554065	1.18915656809169	-1.67067880841765	0.366206233590785	-1.7945782410511
Plate1H5	Plate1	H5	H	5	S41	high-5	Col-0	Plot15	Soil	high	Pot41	26941	10.2014045688003	0.803002411529996	-0.0356370102882437	-0.222783398035992	0.426363304540867	0.439304470338416	-0.0727657597383752
Plate2H2	Plate2	H2	H	2	S42	high-6	Col-0	Plot18	Soil	high	Pot42	151723	11.9298117688739	1.34823968186297	0.14637079877157	-0.693834593620973	-0.236140305736964	1.32734185818968	0.718646909806548
Plate1A5	Plate1	A5	A	5	S43	high-1	phr1/phl1	Plot3	Soil	high	Pot43	12039	9.39590665893503	1.08294711961849	0.0901465150838963	-1.08798514044496	0.48431571014309	-0.206826366323431	-0.0118817207870529
Plate2H8	Plate2	H8	H	8	S44	high-2	phr1/phl1	Plot6	Soil	high	Pot44	85341	11.3544102745079	1.65199002451011	0.149267498041092	0.230397288645674	-0.869851417853387	-0.669136284851696	0.218095061481144
Plate1C7	Plate1	C7	C	7	S45	high-3	phr1/phl1	Plot9	Soil	high	Pot45	77841	11.2624235636427	1.30881381065618	-0.00563826693308613	-1.03427630477019	-0.285595985404797	-0.926924717905103	0.233733124629075
Plate3A4	Plate3	A4	A	4	S46	high-4	phr1/phl1	Plot12	Soil	high	Pot46	173797	12.0656432304447	1.79163010595453	0.518230980258032	0.654301348816282	-0.161581025748364	0.282538459594611	0.788152504494875
Plate1B10	Plate1	B10	B	10	S47	high-5	phr1/phl1	Plot15	Soil	high	Pot47	29642	10.2969475535169	0.721338836048149	-0.119769707818576	-0.94744616984579	0.933348345835497	-0.28890519099191	-0.249054506009474
Plate1E1	Plate1	E1	E	1	S48	high-6	phr1/phl1	Plot18	Soil	high	Pot48	24329	10.0994243334121	1.29885427366437	0.249276347781479	-1.15324797924607	0.500312201761487	1.01920525987779	0.714454470628381
Plate2E1	Plate2	E1	E	1	S48	high-6	phr1/phl1	Plot18	Soil	high	Pot48	128231	11.7615886039098	1.41422158686958	0.213420184296534	-0.836894980380035	0.348348629154767	0.867052859615686	0.842537727513342
Plate2F5	Plate2	F5	F	5	S49	high-1	phf1	Plot3	Soil	high	Pot49	175134	12.0733066741817	1.27458547234276	-0.0517816368964663	-0.622425495410691	-0.421389859627896	-0.892894326845728	0.344974412554851
Plate2A11	Plate2	A11	A	11	S50	high-2	phf1	Plot6	Soil	high	Pot50	236648	12.3743290839993	1.6652917622281	0.138012903533056	0.482494881280618	-0.848989474886916	-0.909829501184538	0.535022741145008
Plate2A12	Plate2	A12	A	12	S51	high-3	phf1	Plot9	Soil	high	Pot51	212777	12.2679999479015	1.35130832287294	-0.0142925661088534	-0.302073972869283	-0.471931703303825	-0.861670420504714	0.500538435561179
Plate2D3	Plate2	D3	D	3	S52	high-4	phf1	Plot12	Soil	high	Pot52	79228	11.2800850506772	1.70424465747256	0.542502609533406	-0.287468889430837	1.0184505204386	0.263716151281862	1.34974990300405
Plate2C10	Plate2	C10	C	10	S53	high-5	phf1	Plot15	Soil	high	Pot53	451794	13.0209816027154	0.85920768845422	-0.226300759856603	-0.122585641485703	-0.00503273841376954	-0.360449142585858	0.119960567873093
Plate3D3	Plate3	D3	D	3	S54	high-6	phf1	Plot18	Soil	high	Pot54	239717	12.3872143398934	-0.597354785032678	-0.215620891932307	2.54858983616392	-1.34782745335673	-1.40716369852585	-1.72179377596022
Plate1D9	Plate1	D9	D	9	S55	low+Pi-1	Col-0	Plot1	Soil	low+Pi	Pot55	45772	10.7314278294376	1.30506342134337	-0.0274105279487387	0.893379057502527	0.423533792228458	-0.165514048507274	-0.323670830752729
Plate1F2	Plate1	F2	F	2	S56	low+Pi-2	Col-0	Plot4	Soil	low+Pi	Pot56	39096	10.57377543895	1.39084233446273	0.043332531226233	0.712088986931066	-0.169368292059706	0.178422535499944	0.16298260409857
Plate1C6	Plate1	C6	C	6	S57	low+Pi-3	Col-0	Plot7	Soil	low+Pi	Pot57	174593	12.0702128299459	1.76857155793219	0.273662768700676	0.643046716355244	-0.742398290702641	-0.0585559761651571	0.341625100470145
Plate2D11	Plate2	D11	D	11	S58	low+Pi-4	Col-0	Plot10	Soil	low+Pi	Pot58	205722	12.2342810217938	1.29142167921098	0.22742043022684	0.664720660960477	0.0706346433691939	0.219572855628161	-0.068605830363145
Plate1A6	Plate1	A6	A	6	S59	low+Pi-5	Col-0	Plot13	Soil	low+Pi	Pot59	18175	9.80780230240172	0.955160824453166	0.140602428946115	-0.108949550525456	1.12839057731607	0.31380284426969	-0.249685678337137
Plate1C1	Plate1	C1	C	1	S62	low+Pi-2	phr1/phl1	Plot4	Soil	low+Pi	Pot62	64920	11.0809110216285	1.16498025252935	-0.112875953876562	0.419155261246523	-0.598644370125791	-0.290028123546111	-0.205522190775662
Plate1B7	Plate1	B7	B	7	S62	low+Pi-2	phr1/phl1	Plot4	Soil	low+Pi	Pot62	43145	10.6723218149424	-0.89433794485789	-1.36014354004491	-1.21472415612455	1.61897283306713	-0.933001959113734	-2.50482715917477
Plate2H7	Plate2	H7	H	7	S64	low+Pi-4	phr1/phl1	Plot10	Soil	low+Pi	Pot64	110087	11.6090262412617	1.34337117235675	0.299747872570649	0.521448951085885	0.689701560219051	0.36522801217769	-0.00525983244928149
Plate2G6	Plate2	G6	G	6	S65	low+Pi-5	phr1/phl1	Plot13	Soil	low+Pi	Pot65	56326	10.9389115192485	1.02678183230221	-0.0266306987030577	-0.391033502199193	1.13351741467017	0.203785931455127	-0.301168228659178
Plate1A3	Plate1	A3	A	3	S66	low+Pi-6	phr1/phl1	Plot16	Soil	low+Pi	Pot66	16253	9.69603278610318	1.2933202210734	0.192319833655571	-0.34599058989904	1.57121744648434	0.598975072762527	0.127139112237469
Plate1E11	Plate1	E11	E	11	S67	low+Pi-1	phf1	Plot1	Soil	low+Pi	Pot67	37591	10.5345199390243	0.984099361420951	-0.15597966738605	1.14679345401992	0.153663107890301	-0.765753904446127	-0.577480771334874
Plate2E3	Plate2	E3	E	3	S68	low+Pi-2	phf1	Plot4	Soil	low+Pi	Pot68	122714	11.7176117236197	1.06953076252492	0.046662444811807	0.730999242014124	0.357628434211063	-0.380178503921405	0.0874237219113761
Plate2E4	Plate2	E4	E	4	S69	low+Pi-3	phf1	Plot7	Soil	low+Pi	Pot69	111479	11.6215915113368	1.79073617747726	0.27304327581553	0.551818832271922	-0.772094868129675	-0.626459342309457	0.562312478178356
Plate3B5	Plate3	B5	B	5	S70	low+Pi-4	phf1	Plot10	Soil	low+Pi	Pot70	153806	11.9434473469963	1.34721732690683	0.394579089214008	0.683124862780878	0.54074164066124	-1.2264791176018	0.241115693610237
Plate2B12	Plate2	B12	B	12	S71	low+Pi-5	phf1	Plot13	Soil	low+Pi	Pot71	343868	12.7480131417856	0.929988120693585	-0.0802237778431343	-0.101130083942026	0.462882515953343	-0.366471570255218	-0.225539520459655
Plate2G4	Plate2	G4	G	4	S72	low+Pi-6	phf1	Plot16	Soil	low+Pi	Pot72	125538	11.7403637805673	1.37936077186254	0.0996845814842501	-0.0640892866423247	1.18274022151279	-0.393636090553558	0.430653146647048
