# Supplementary material for: The effects of soil phosphorus content on plant microbiota are driven by the plant phosphate starvation response
Source: PLoS Biol. 2019 Nov 13;17(11):e3000534. doi: 10.1371/journal.pbio.3000534 (PMC6876890; doi:10.1371/journal.pbio.3000534)
Supplement: S1 Data — (ZIP) [file pbio.3000534.s023.zip › data_figures/data_S4B_dist.csv]

Plate1C3	Plate1C9	Plate3E3	Plate1B2	Plate2G3	Plate1D2	Plate1A2	Plate2F11	Plate1H1	Plate1G3	Plate1G5	Plate1B8	Plate2A4	Plate1B9	Plate3A2	Plate1A1	Plate1G12	Plate1G1	Plate1C12	Plate1H7	Plate3A3	Plate1A4	Plate2B1	Plate1B6	Plate1E10	Plate1E4	Plate1D11	Plate2D2	Plate1E3	Plate1C2	Plate1A9	Plate2A1	Plate2H1	Plate1D6	Plate1G11	Plate2C11	Plate1C4	Plate1B1	Plate1B4	Plate2B7	Plate2C1	Plate1A8	Plate1C10	Plate3E2	Plate1C11	Plate2D10	Plate2D8	Plate1D5	Plate1B12	Plate2C4
Plate1C3	0	0.644333333333333	0.899333333333333	0.64	0.824333333333333	0.864666666666667	0.575	0.832	0.927333333333333	0.695333333333333	0.840666666666667	0.860666666666667	0.82	0.781333333333333	0.571333333333333	0.856333333333333	0.857666666666667	0.913333333333333	0.751	0.640333333333333	0.637	0.753	0.887666666666667	0.846666666666667	0.792666666666667	0.947666666666667	0.943666666666667	0.697666666666667	0.788	0.734	0.927333333333333	0.959	0.906666666666667	0.935666666666667	0.709333333333333	0.920333333333333	0.828666666666667	0.805	0.647333333333333	0.773333333333333	0.758	0.960333333333333	0.817333333333333	0.913333333333333	0.82	0.873333333333333	0.959333333333333	0.853333333333333	0.703333333333333
Plate1C9	0.644333333333333	0	0.718333333333333	0.893	0.587	0.740333333333333	0.783	0.758333333333333	0.6	0.871333333333333	0.786	0.809666666666667	0.732333333333333	0.538333333333333	0.828666666666667	0.880333333333333	0.534333333333333	0.727666666666667	0.750333333333333	0.705333333333333	0.84	0.715333333333333	0.686333333333333	0.632	0.783333333333333	0.880666666666667	0.875	0.851333333333333	0.746666666666667	0.774333333333333	0.825	0.964	0.940333333333333	0.944666666666667	0.685	0.761	0.692333333333333	0.821	0.661666666666667	0.702333333333333	0.449333333333333	0.860333333333333	0.660666666666667	0.84	0.791666666666667	0.737666666666667	0.695333333333333	0.784	0.668
Plate3E3	0.899333333333333	0.718333333333333	0	0.912	0.570666666666667	0.785333333333333	0.974666666666667	0.715333333333333	0.890333333333333	0.858333333333333	0.82	0.738333333333333	0.788333333333333	0.844333333333333	0.887	0.893333333333333	0.487	0.537333333333333	0.823666666666667	0.759333333333333	0.866666666666667	0.72	0.694333333333333	0.522	0.840333333333333	0.875	0.863333333333333	0.869666666666667	0.768333333333333	0.786	0.782666666666667	0.974666666666667	0.956333333333333	0.952333333333333	0.624	0.849	0.405	0.907	0.709666666666667	0.692333333333333	0.730333333333333	0.821	0.603	0.837333333333333	0.833666666666667	0.780666666666667	0.952666666666667	0.747	0.553333333333333
Plate1B2	0.64	0.893	0.912	0	0.901	0.922666666666667	0.972	0.650666666666667	0.958333333333333	0.588333333333333	0.909333333333333	0.922	0.934666666666667	0.921	0.534	0.57	0.900666666666667	0.936333333333333	0.907333333333333	0.753333333333333	0.573	0.802	0.929666666666667	0.918333333333333	0.860666666666667	0.949666666666667	0.959333333333333	0.814333333333333	0.888333333333333	0.796666666666667	0.927	0.952666666666667	0.954333333333333	0.950666666666667	0.818333333333333	0.956	0.909	0.912	0.743	0.891666666666667	0.747333333333333	0.96	0.902333333333333	0.897666666666667	0.918	0.894333333333333	0.970666666666667	0.921	0.893666666666667
Plate2G3	0.824333333333333	0.587	0.570666666666667	0.901	0	0.617	0.966666666666667	0.626333333333333	0.803	0.815666666666667	0.768333333333333	0.698666666666667	0.654666666666667	0.685666666666667	0.855666666666667	0.877333333333333	0.526666666666667	0.574	0.711	0.661	0.863	0.584666666666667	0.567666666666667	0.506	0.655	0.849666666666667	0.836666666666667	0.763333333333333	0.659	0.573	0.733333333333333	0.960666666666667	0.953333333333333	0.939	0.624333333333333	0.777	0.447333333333333	0.863666666666667	0.606666666666667	0.614666666666667	0.632666666666667	0.811	0.450333333333333	0.721666666666667	0.670333333333333	0.657	0.875666666666667	0.450666666666667	0.617
Plate1D2	0.864666666666667	0.740333333333333	0.785333333333333	0.922666666666667	0.617	0	0.978333333333333	0.770666666666667	0.856	0.907666666666667	0.826333333333333	0.706666666666667	0.819	0.788	0.888	0.905666666666667	0.724666666666667	0.777666666666667	0.826666666666667	0.796333333333333	0.912	0.759333333333333	0.618333333333333	0.654666666666667	0.833	0.871666666666667	0.872666666666667	0.869666666666667	0.812	0.746666666666667	0.847666666666667	0.965333333333333	0.975666666666667	0.938	0.774666666666667	0.734	0.692	0.889333333333333	0.790666666666667	0.744666666666667	0.726666666666667	0.861	0.705333333333333	0.888666666666667	0.832666666666667	0.848666666666667	0.905666666666667	0.664333333333333	0.806666666666667
Plate1A2	0.575	0.783	0.974666666666667	0.972	0.966666666666667	0.978333333333333	0	0.963	0.964666666666667	0.984666666666667	0.971666666666667	0.967666666666667	0.966	0.978	0.970333333333333	0.936	0.972	0.980666666666667	0.966333333333333	0.968	0.967666666666667	0.954333333333333	0.972666666666667	0.936	0.966666666666667	0.969333333333333	0.986333333333333	0.969	0.970333333333333	0.981666666666667	0.980666666666667	0.979	0.941333333333333	0.951	0.955333333333333	0.990333333333333	0.968	0.960666666666667	0.961	0.970333333333333	0.965333333333333	0.956666666666667	0.961	0.981	0.965	0.967333333333333	0.990666666666667	0.97	0.966666666666667
Plate2F11	0.832	0.758333333333333	0.715333333333333	0.650666666666667	0.626333333333333	0.770666666666667	0.963	0	0.923	0.934666666666667	0.748	0.863	0.712666666666667	0.867	0.883666666666667	0.578	0.714666666666667	0.693	0.815666666666667	0.792	0.867333333333333	0.703333333333333	0.593666666666667	0.693666666666667	0.890333333333333	0.925	0.924666666666667	0.886	0.777333333333333	0.829	0.88	0.968333333333333	0.931333333333333	0.932	0.593666666666667	0.812666666666667	0.563666666666667	0.893333333333333	0.745	0.745666666666667	0.636666666666667	0.82	0.678	0.907666666666667	0.882333333333333	0.856666666666667	0.951333333333333	0.740333333333333	0.729
Plate1H1	0.927333333333333	0.6	0.890333333333333	0.958333333333333	0.803	0.856	0.964666666666667	0.923	0	0.886333333333333	0.884	0.884666666666667	0.871	0.465666666666667	0.932333333333333	0.961333333333333	0.687666666666667	0.885	0.938	0.871333333333333	0.909333333333333	0.861333333333333	0.862666666666667	0.833666666666667	0.866666666666667	0.893666666666667	0.890666666666667	0.944666666666667	0.869	0.854	0.892333333333333	0.974666666666667	0.977666666666667	0.965333333333333	0.88	0.787	0.868333333333333	0.942	0.864333333333333	0.951	0.474	0.978666666666667	0.902	0.865333333333333	0.889333333333333	0.864	0.257666666666667	0.864666666666667	0.889
Plate1G3	0.695333333333333	0.871333333333333	0.858333333333333	0.588333333333333	0.815666666666667	0.907666666666667	0.984666666666667	0.934666666666667	0.886333333333333	0	0.852	0.805	0.822666666666667	0.947333333333333	0.381333333333333	0.948666666666667	0.822	0.855666666666667	0.929	0.705	0.576	0.810333333333333	0.919	0.932	0.766666666666667	0.872333333333333	0.857666666666667	0.83	0.769666666666667	0.694333333333333	0.827666666666667	0.978	0.983666666666667	0.960333333333333	0.855333333333333	0.935	0.831333333333333	0.952666666666667	0.708	0.942333333333333	0.821	0.977	0.868333333333333	0.780666666666667	0.85	0.795666666666667	0.978	0.811666666666667	0.865
Plate1G5	0.840666666666667	0.786	0.82	0.909333333333333	0.768333333333333	0.826333333333333	0.971666666666667	0.748	0.884	0.852	0	0.829	0.693333333333333	0.869333333333333	0.831666666666667	0.904333333333333	0.780666666666667	0.803	0.85	0.765	0.867	0.763666666666667	0.859	0.841	0.777	0.872	0.852	0.871	0.691333333333333	0.784333333333333	0.815	0.968333333333333	0.960666666666667	0.939333333333333	0.725666666666667	0.825666666666667	0.721	0.884666666666667	0.761	0.871666666666667	0.808333333333333	0.933333333333333	0.787333333333333	0.821666666666667	0.810666666666667	0.783333333333333	0.954333333333333	0.788333333333333	0.795333333333333
Plate1B8	0.860666666666667	0.809666666666667	0.738333333333333	0.922	0.698666666666667	0.706666666666667	0.967666666666667	0.863	0.884666666666667	0.805	0.829	0	0.621666666666667	0.836333333333333	0.848	0.952333333333333	0.807666666666667	0.824	0.783333333333333	0.744666666666667	0.840666666666667	0.628	0.849	0.830666666666667	0.606	0.849666666666667	0.823666666666667	0.858333333333333	0.555333333333333	0.688666666666667	0.675333333333333	0.973333333333333	0.943333333333333	0.942333333333333	0.871333333333333	0.804333333333333	0.697	0.895	0.715	0.780666666666667	0.848	0.938333333333333	0.734	0.629666666666667	0.696	0.565666666666667	0.970333333333333	0.599	0.777
Plate2A4	0.82	0.732333333333333	0.788333333333333	0.934666666666667	0.654666666666667	0.819	0.966	0.712666666666667	0.871	0.822666666666667	0.693333333333333	0.621666666666667	0	0.787666666666667	0.828	0.918333333333333	0.802333333333333	0.802	0.794666666666667	0.577666666666667	0.838666666666667	0.609666666666667	0.844	0.804	0.643666666666667	0.853333333333333	0.841	0.667666666666667	0.541333333333333	0.639666666666667	0.718333333333333	0.970666666666667	0.947333333333333	0.952333333333333	0.759333333333333	0.824	0.668	0.846	0.553	0.795333333333333	0.808	0.947333333333333	0.603333333333333	0.667	0.743	0.568	0.966	0.623666666666667	0.717333333333333
Plate1B9	0.781333333333333	0.538333333333333	0.844333333333333	0.921	0.685666666666667	0.788	0.978	0.867	0.465666666666667	0.947333333333333	0.869333333333333	0.836333333333333	0.787666666666667	0	0.808666666666667	0.896333333333333	0.676333333333333	0.893333333333333	0.61	0.737666666666667	0.848	0.793	0.775333333333333	0.723666666666667	0.829333333333333	0.961333333333333	0.959666666666667	0.693333333333333	0.814333333333333	0.819	0.933333333333333	0.96	0.915	0.951333333333333	0.759	0.774666666666667	0.832333333333333	0.812666666666667	0.736	0.662666666666667	0.413	0.938333333333333	0.669333333333333	0.965666666666667	0.782666666666667	0.841666666666667	0.458333333333333	0.808333333333333	0.715333333333333
Plate3A2	0.571333333333333	0.828666666666667	0.887	0.534	0.855666666666667	0.888	0.970333333333333	0.883666666666667	0.932333333333333	0.381333333333333	0.831666666666667	0.848	0.828	0.808666666666667	0	0.888	0.804666666666667	0.907	0.808333333333333	0.647666666666667	0.463333333333333	0.833666666666667	0.874	0.863333333333333	0.817333333333333	0.939666666666667	0.929666666666667	0.724	0.795333333333333	0.755666666666667	0.926	0.961	0.935333333333333	0.950666666666667	0.748666666666667	0.939666666666667	0.868666666666667	0.838333333333333	0.605666666666667	0.782	0.762666666666667	0.959333333333333	0.828333333333333	0.901	0.851666666666667	0.841666666666667	0.958333333333333	0.876666666666667	0.737
Plate1A1	0.856333333333333	0.880333333333333	0.893333333333333	0.57	0.877333333333333	0.905666666666667	0.936	0.578	0.961333333333333	0.948666666666667	0.904333333333333	0.952333333333333	0.918333333333333	0.896333333333333	0.888	0	0.86	0.897666666666667	0.874333333333333	0.834	0.896666666666667	0.817666666666667	0.886	0.829	0.913666666666667	0.960666666666667	0.968666666666667	0.88	0.891	0.902333333333333	0.94	0.967	0.935	0.912333333333333	0.795666666666667	0.950666666666667	0.878	0.904666666666667	0.820333333333333	0.852	0.747	0.883	0.861666666666667	0.936	0.942	0.938	0.965333333333333	0.918	0.837333333333333
Plate1G12	0.857666666666667	0.534333333333333	0.487	0.900666666666667	0.526666666666667	0.724666666666667	0.972	0.714666666666667	0.687666666666667	0.822	0.780666666666667	0.807666666666667	0.802333333333333	0.676333333333333	0.804666666666667	0.86	0	0.531666666666667	0.835666666666667	0.737333333333333	0.859666666666667	0.782333333333333	0.663666666666667	0.431	0.79	0.859666666666667	0.849333333333333	0.885666666666667	0.740666666666667	0.711666666666667	0.820666666666667	0.963333333333333	0.961666666666667	0.945333333333333	0.453333333333333	0.726333333333333	0.446666666666667	0.913	0.656666666666667	0.694	0.527333333333333	0.84	0.648666666666667	0.802	0.730333333333333	0.797	0.763	0.733666666666667	0.503333333333333
Plate1G1	0.913333333333333	0.727666666666667	0.537333333333333	0.936333333333333	0.574	0.777666666666667	0.980666666666667	0.693	0.885	0.855666666666667	0.803	0.824	0.802	0.893333333333333	0.907	0.897666666666667	0.531666666666667	0	0.86	0.768	0.918	0.774333333333333	0.699666666666667	0.568666666666667	0.825666666666667	0.862666666666667	0.868	0.910333333333333	0.789333333333333	0.742333333333333	0.803666666666667	0.975666666666667	0.973	0.946	0.622666666666667	0.890666666666667	0.461	0.928333333333333	0.752666666666667	0.735	0.753666666666667	0.84	0.647333333333333	0.830666666666667	0.846	0.802	0.97	0.716666666666667	0.607333333333333
Plate1C12	0.751	0.750333333333333	0.823666666666667	0.907333333333333	0.711	0.826666666666667	0.966333333333333	0.815666666666667	0.938	0.929	0.85	0.783333333333333	0.794666666666667	0.61	0.808333333333333	0.874333333333333	0.835666666666667	0.86	0	0.702	0.845666666666667	0.728333333333333	0.822666666666667	0.786333333333333	0.798666666666667	0.937	0.941333333333333	0.667666666666667	0.797666666666667	0.829	0.9	0.963666666666667	0.932	0.937333333333333	0.774	0.924333333333333	0.807666666666667	0.823333333333333	0.716333333333333	0.562666666666667	0.803333333333333	0.906333333333333	0.652	0.925666666666667	0.676666666666667	0.811	0.954333333333333	0.796666666666667	0.644666666666667
Plate1H7	0.640333333333333	0.705333333333333	0.759333333333333	0.753333333333333	0.661	0.796333333333333	0.968	0.792	0.871333333333333	0.705	0.765	0.744666666666667	0.577666666666667	0.737666666666667	0.647666666666667	0.834	0.737333333333333	0.768	0.702	0	0.604	0.59	0.797666666666667	0.781666666666667	0.672333333333333	0.858666666666667	0.835333333333333	0.528	0.666333333333333	0.598	0.801	0.966333333333333	0.918333333333333	0.931	0.657	0.891333333333333	0.728333333333333	0.806666666666667	0.353333333333333	0.671	0.668	0.904333333333333	0.567333333333333	0.790666666666667	0.735	0.660666666666667	0.954666666666667	0.709666666666667	0.540666666666667
Plate3A3	0.637	0.84	0.866666666666667	0.573	0.863	0.912	0.967666666666667	0.867333333333333	0.909333333333333	0.576	0.867	0.840666666666667	0.838666666666667	0.848	0.463333333333333	0.896666666666667	0.859666666666667	0.918	0.845666666666667	0.604	0	0.755666666666667	0.876	0.91	0.817	0.926333333333333	0.908	0.729333333333333	0.817	0.776333333333333	0.913	0.966	0.937333333333333	0.947	0.751333333333333	0.923333333333333	0.877666666666667	0.841333333333333	0.619666666666667	0.826666666666667	0.76	0.962	0.816666666666667	0.883666666666667	0.849	0.830333333333333	0.95	0.891333333333333	0.742333333333333
Plate1A4	0.753	0.715333333333333	0.72	0.802	0.584666666666667	0.759333333333333	0.954333333333333	0.703333333333333	0.861333333333333	0.810333333333333	0.763666666666667	0.628	0.609666666666667	0.793	0.833666666666667	0.817666666666667	0.782333333333333	0.774333333333333	0.728333333333333	0.59	0.755666666666667	0	0.832333333333333	0.712666666666667	0.637666666666667	0.848333333333333	0.841	0.805	0.583666666666667	0.626666666666667	0.699	0.960666666666667	0.903666666666667	0.919666666666667	0.704333333333333	0.86	0.614666666666667	0.812666666666667	0.593	0.735333333333333	0.696333333333333	0.885666666666667	0.659666666666667	0.667333333333333	0.708	0.591666666666667	0.958333333333333	0.573666666666667	0.586666666666667
Plate2B1	0.887666666666667	0.686333333333333	0.694333333333333	0.929666666666667	0.567666666666667	0.618333333333333	0.972666666666667	0.593666666666667	0.862666666666667	0.919	0.859	0.849	0.844	0.775333333333333	0.874	0.886	0.663666666666667	0.699666666666667	0.822666666666667	0.797666666666667	0.876	0.832333333333333	0	0.661333333333333	0.868	0.906666666666667	0.928333333333333	0.858333333333333	0.818333333333333	0.797	0.882333333333333	0.962	0.951333333333333	0.953333333333333	0.700666666666667	0.794	0.646333333333333	0.893666666666667	0.765	0.744	0.665333333333333	0.845	0.685	0.903333333333333	0.869666666666667	0.827	0.888666666666667	0.743	0.763666666666667
Plate1B6	0.846666666666667	0.632	0.522	0.918333333333333	0.506	0.654666666666667	0.936	0.693666666666667	0.833666666666667	0.932	0.841	0.830666666666667	0.804	0.723666666666667	0.863333333333333	0.829	0.431	0.568666666666667	0.786333333333333	0.781666666666667	0.91	0.712666666666667	0.661333333333333	0	0.83	0.910666666666667	0.939	0.838333333333333	0.797	0.714	0.871333333333333	0.956666666666667	0.943333333333333	0.858333333333333	0.534333333333333	0.768	0.461	0.862	0.752666666666667	0.614333333333333	0.646333333333333	0.76	0.581	0.857666666666667	0.837	0.800333333333333	0.859333333333333	0.677333333333333	0.526666666666667
Plate1E10	0.792666666666667	0.783333333333333	0.840333333333333	0.860666666666667	0.655	0.833	0.966666666666667	0.890333333333333	0.866666666666667	0.766666666666667	0.777	0.606	0.643666666666667	0.829333333333333	0.817333333333333	0.913666666666667	0.79	0.825666666666667	0.798666666666667	0.672333333333333	0.817	0.637666666666667	0.868	0.83	0	0.840333333333333	0.801666666666667	0.778333333333333	0.451666666666667	0.514	0.634666666666667	0.948666666666667	0.954	0.926	0.828	0.887666666666667	0.720666666666667	0.869	0.666666666666667	0.839666666666667	0.809	0.963666666666667	0.733666666666667	0.499	0.652666666666667	0.468	0.965666666666667	0.471333333333333	0.738333333333333
Plate1E4	0.947666666666667	0.880666666666667	0.875	0.949666666666667	0.849666666666667	0.871666666666667	0.969333333333333	0.925	0.893666666666667	0.872333333333333	0.872	0.849666666666667	0.853333333333333	0.961333333333333	0.939666666666667	0.960666666666667	0.859666666666667	0.862666666666667	0.937	0.858666666666667	0.926333333333333	0.848333333333333	0.906666666666667	0.910666666666667	0.840333333333333	0	0.762666666666667	0.947	0.849333333333333	0.855	0.868	0.949333333333333	0.973666666666667	0.941666666666667	0.910666666666667	0.932333333333333	0.860333333333333	0.952333333333333	0.864666666666667	0.958	0.906	0.957	0.887333333333333	0.85	0.868666666666667	0.841333333333333	0.979	0.843666666666667	0.902
Plate1D11	0.943666666666667	0.875	0.863333333333333	0.959333333333333	0.836666666666667	0.872666666666667	0.986333333333333	0.924666666666667	0.890666666666667	0.857666666666667	0.852	0.823666666666667	0.841	0.959666666666667	0.929666666666667	0.968666666666667	0.849333333333333	0.868	0.941333333333333	0.835333333333333	0.908	0.841	0.928333333333333	0.939	0.801666666666667	0.762666666666667	0	0.946666666666667	0.795	0.820333333333333	0.85	0.978	0.983666666666667	0.972333333333333	0.920666666666667	0.925	0.841	0.955666666666667	0.839666666666667	0.962666666666667	0.901	0.976666666666667	0.893666666666667	0.822666666666667	0.840333333333333	0.813	0.966666666666667	0.827333333333333	0.895
Plate2D2	0.697666666666667	0.851333333333333	0.869666666666667	0.814333333333333	0.763333333333333	0.869666666666667	0.969	0.886	0.944666666666667	0.83	0.871	0.858333333333333	0.667666666666667	0.693333333333333	0.724	0.88	0.885666666666667	0.910333333333333	0.667666666666667	0.528	0.729333333333333	0.805	0.858333333333333	0.838333333333333	0.778333333333333	0.947	0.946666666666667	0	0.814333333333333	0.708666666666667	0.918666666666667	0.967333333333333	0.930333333333333	0.931	0.778	0.920666666666667	0.860666666666667	0.805666666666667	0.502	0.665666666666667	0.783333333333333	0.958	0.594	0.896666666666667	0.796666666666667	0.875666666666667	0.957	0.795	0.711
Plate1E3	0.788	0.746666666666667	0.768333333333333	0.888333333333333	0.659	0.812	0.970333333333333	0.777333333333333	0.869	0.769666666666667	0.691333333333333	0.555333333333333	0.541333333333333	0.814333333333333	0.795333333333333	0.891	0.740666666666667	0.789333333333333	0.797666666666667	0.666333333333333	0.817	0.583666666666667	0.818333333333333	0.797	0.451666666666667	0.849333333333333	0.795	0.814333333333333	0	0.570666666666667	0.551	0.964333333333333	0.951	0.941333333333333	0.73	0.824333333333333	0.615666666666667	0.856	0.623666666666667	0.815	0.762333333333333	0.937666666666667	0.720333333333333	0.408666666666667	0.739333333333333	0.357	0.951333333333333	0.556666666666667	0.724666666666667
Plate1C2	0.734	0.774333333333333	0.786	0.796666666666667	0.573	0.746666666666667	0.981666666666667	0.829	0.854	0.694333333333333	0.784333333333333	0.688666666666667	0.639666666666667	0.819	0.755666666666667	0.902333333333333	0.711666666666667	0.742333333333333	0.829	0.598	0.776333333333333	0.626666666666667	0.797	0.714	0.514	0.855	0.820333333333333	0.708666666666667	0.570666666666667	0	0.665333333333333	0.968666666666667	0.978333333333333	0.954666666666667	0.781333333333333	0.855333333333333	0.643333333333333	0.895	0.633	0.840333333333333	0.715666666666667	0.931333333333333	0.676333333333333	0.602666666666667	0.711666666666667	0.597	0.937	0.439	0.766666666666667
Plate1A9	0.927333333333333	0.825	0.782666666666667	0.927	0.733333333333333	0.847666666666667	0.980666666666667	0.88	0.892333333333333	0.827666666666667	0.815	0.675333333333333	0.718333333333333	0.933333333333333	0.926	0.94	0.820666666666667	0.803666666666667	0.9	0.801	0.913	0.699	0.882333333333333	0.871333333333333	0.634666666666667	0.868	0.85	0.918666666666667	0.551	0.665333333333333	0	0.968333333333333	0.976333333333333	0.939666666666667	0.89	0.887333333333333	0.743333333333333	0.934	0.795333333333333	0.909333333333333	0.878333333333333	0.83	0.774666666666667	0.538666666666667	0.801	0.520666666666667	0.965666666666667	0.652333333333333	0.870333333333333
Plate2A1	0.959	0.964	0.974666666666667	0.952666666666667	0.960666666666667	0.965333333333333	0.979	0.968333333333333	0.974666666666667	0.978	0.968333333333333	0.973333333333333	0.970666666666667	0.96	0.961	0.967	0.963333333333333	0.975666666666667	0.963666666666667	0.966333333333333	0.966	0.960666666666667	0.962	0.956666666666667	0.948666666666667	0.949333333333333	0.978	0.967333333333333	0.964333333333333	0.968666666666667	0.968333333333333	0	0.633666666666667	0.928333333333333	0.922666666666667	0.975	0.971333333333333	0.942	0.955666666666667	0.97	0.965	0.972	0.964	0.959333333333333	0.954666666666667	0.961666666666667	0.987	0.952333333333333	0.962
Plate2H1	0.906666666666667	0.940333333333333	0.956333333333333	0.954333333333333	0.953333333333333	0.975666666666667	0.941333333333333	0.931333333333333	0.977666666666667	0.983666666666667	0.960666666666667	0.943333333333333	0.947333333333333	0.915	0.935333333333333	0.935	0.961666666666667	0.973	0.932	0.918333333333333	0.937333333333333	0.903666666666667	0.951333333333333	0.943333333333333	0.954	0.973666666666667	0.983666666666667	0.930333333333333	0.951	0.978333333333333	0.976333333333333	0.633666666666667	0	0.951333333333333	0.874333333333333	0.986333333333333	0.953666666666667	0.856666666666667	0.936666666666667	0.936333333333333	0.943666666666667	0.978	0.935333333333333	0.979333333333333	0.947333333333333	0.939333333333333	0.992	0.968666666666667	0.91
Plate1D6	0.935666666666667	0.944666666666667	0.952333333333333	0.950666666666667	0.939	0.938	0.951	0.932	0.965333333333333	0.960333333333333	0.939333333333333	0.942333333333333	0.952333333333333	0.951333333333333	0.950666666666667	0.912333333333333	0.945333333333333	0.946	0.937333333333333	0.931	0.947	0.919666666666667	0.953333333333333	0.858333333333333	0.926	0.941666666666667	0.972333333333333	0.931	0.941333333333333	0.954666666666667	0.939666666666667	0.928333333333333	0.951333333333333	0	0.922666666666667	0.959333333333333	0.931	0.929333333333333	0.941666666666667	0.928333333333333	0.950666666666667	0.940666666666667	0.911666666666667	0.961333333333333	0.935666666666667	0.947333333333333	0.988333333333333	0.927666666666667	0.931333333333333
Plate1G11	0.709333333333333	0.685	0.624	0.818333333333333	0.624333333333333	0.774666666666667	0.955333333333333	0.593666666666667	0.88	0.855333333333333	0.725666666666667	0.871333333333333	0.759333333333333	0.759	0.748666666666667	0.795666666666667	0.453333333333333	0.622666666666667	0.774	0.657	0.751333333333333	0.704333333333333	0.700666666666667	0.534333333333333	0.828	0.910666666666667	0.920666666666667	0.778	0.73	0.781333333333333	0.89	0.922666666666667	0.874333333333333	0.922666666666667	0	0.776	0.53	0.825666666666667	0.617	0.61	0.613666666666667	0.829333333333333	0.673666666666667	0.888	0.805666666666667	0.847333333333333	0.896333333333333	0.826666666666667	0.510333333333333
Plate2C11	0.920333333333333	0.761	0.849	0.956	0.777	0.734	0.990333333333333	0.812666666666667	0.787	0.935	0.825666666666667	0.804333333333333	0.824	0.774666666666667	0.939666666666667	0.950666666666667	0.726333333333333	0.890666666666667	0.924333333333333	0.891333333333333	0.923333333333333	0.86	0.794	0.768	0.887666666666667	0.932333333333333	0.925	0.920666666666667	0.824333333333333	0.855333333333333	0.887333333333333	0.975	0.986333333333333	0.959333333333333	0.776	0	0.780333333333333	0.958666666666667	0.893	0.871666666666667	0.747666666666667	0.911	0.832333333333333	0.896	0.900333333333333	0.887666666666667	0.799666666666667	0.795	0.932
Plate1C4	0.828666666666667	0.692333333333333	0.405	0.909	0.447333333333333	0.692	0.968	0.563666666666667	0.868333333333333	0.831333333333333	0.721	0.697	0.668	0.832333333333333	0.868666666666667	0.878	0.446666666666667	0.461	0.807666666666667	0.728333333333333	0.877666666666667	0.614666666666667	0.646333333333333	0.461	0.720666666666667	0.860333333333333	0.841	0.860666666666667	0.615666666666667	0.643333333333333	0.743333333333333	0.971333333333333	0.953666666666667	0.931	0.53	0.780333333333333	0	0.882666666666667	0.667333333333333	0.655	0.717333333333333	0.809666666666667	0.542666666666667	0.764	0.778	0.706333333333333	0.960333333333333	0.531333333333333	0.522666666666667
Plate1B1	0.805	0.821	0.907	0.912	0.863666666666667	0.889333333333333	0.960666666666667	0.893333333333333	0.942	0.952666666666667	0.884666666666667	0.895	0.846	0.812666666666667	0.838333333333333	0.904666666666667	0.913	0.928333333333333	0.823333333333333	0.806666666666667	0.841333333333333	0.812666666666667	0.893666666666667	0.862	0.869	0.952333333333333	0.955666666666667	0.805666666666667	0.856	0.895	0.934	0.942	0.856666666666667	0.929333333333333	0.825666666666667	0.958666666666667	0.882666666666667	0	0.805333333333333	0.835666666666667	0.845666666666667	0.962333333333333	0.839	0.948	0.855333333333333	0.882	0.959666666666667	0.889	0.777333333333333
Plate1B4	0.647333333333333	0.661666666666667	0.709666666666667	0.743	0.606666666666667	0.790666666666667	0.961	0.745	0.864333333333333	0.708	0.761	0.715	0.553	0.736	0.605666666666667	0.820333333333333	0.656666666666667	0.752666666666667	0.716333333333333	0.353333333333333	0.619666666666667	0.593	0.765	0.752666666666667	0.666666666666667	0.864666666666667	0.839666666666667	0.502	0.623666666666667	0.633	0.795333333333333	0.955666666666667	0.936666666666667	0.941666666666667	0.617	0.893	0.667333333333333	0.805333333333333	0	0.615666666666667	0.616	0.876666666666667	0.525	0.761333333333333	0.745333333333333	0.673	0.933333333333333	0.722333333333333	0.541
Plate2B7	0.773333333333333	0.702333333333333	0.692333333333333	0.891666666666667	0.614666666666667	0.744666666666667	0.970333333333333	0.745666666666667	0.951	0.942333333333333	0.871666666666667	0.780666666666667	0.795333333333333	0.662666666666667	0.782	0.852	0.694	0.735	0.562666666666667	0.671	0.826666666666667	0.735333333333333	0.744	0.614333333333333	0.839666666666667	0.958	0.962666666666667	0.665666666666667	0.815	0.840333333333333	0.909333333333333	0.97	0.936333333333333	0.928333333333333	0.61	0.871666666666667	0.655	0.835666666666667	0.615666666666667	0	0.761333333333333	0.835666666666667	0.468	0.943666666666667	0.802	0.869333333333333	0.952	0.749666666666667	0.512666666666667
Plate2C1	0.758	0.449333333333333	0.730333333333333	0.747333333333333	0.632666666666667	0.726666666666667	0.965333333333333	0.636666666666667	0.474	0.821	0.808333333333333	0.848	0.808	0.413	0.762666666666667	0.747	0.527333333333333	0.753666666666667	0.803333333333333	0.668	0.76	0.696333333333333	0.665333333333333	0.646333333333333	0.809	0.906	0.901	0.783333333333333	0.762333333333333	0.715666666666667	0.878333333333333	0.965	0.943666666666667	0.950666666666667	0.613666666666667	0.747666666666667	0.717333333333333	0.845666666666667	0.616	0.761333333333333	0	0.854666666666667	0.695	0.867	0.842	0.819333333333333	0.532333333333333	0.801333333333333	0.696333333333333
Plate1A8	0.960333333333333	0.860333333333333	0.821	0.96	0.811	0.861	0.956666666666667	0.82	0.978666666666667	0.977	0.933333333333333	0.938333333333333	0.947333333333333	0.938333333333333	0.959333333333333	0.883	0.84	0.84	0.906333333333333	0.904333333333333	0.962	0.885666666666667	0.845	0.76	0.963666666666667	0.957	0.976666666666667	0.958	0.937666666666667	0.931333333333333	0.83	0.972	0.978	0.940666666666667	0.829333333333333	0.911	0.809666666666667	0.962333333333333	0.876666666666667	0.835666666666667	0.854666666666667	0	0.769333333333333	0.965666666666667	0.940666666666667	0.96	0.976666666666667	0.889333333333333	0.852666666666667
Plate1C10	0.817333333333333	0.660666666666667	0.603	0.902333333333333	0.450333333333333	0.705333333333333	0.961	0.678	0.902	0.868333333333333	0.787333333333333	0.734	0.603333333333333	0.669333333333333	0.828333333333333	0.861666666666667	0.648666666666667	0.647333333333333	0.652	0.567333333333333	0.816666666666667	0.659666666666667	0.685	0.581	0.733666666666667	0.887333333333333	0.893666666666667	0.594	0.720333333333333	0.676333333333333	0.774666666666667	0.964	0.935333333333333	0.911666666666667	0.673666666666667	0.832333333333333	0.542666666666667	0.839	0.525	0.468	0.695	0.769333333333333	0	0.84	0.723666666666667	0.748666666666667	0.952	0.621333333333333	0.577333333333333
Plate3E2	0.913333333333333	0.84	0.837333333333333	0.897666666666667	0.721666666666667	0.888666666666667	0.981	0.907666666666667	0.865333333333333	0.780666666666667	0.821666666666667	0.629666666666667	0.667	0.965666666666667	0.901	0.936	0.802	0.830666666666667	0.925666666666667	0.790666666666667	0.883666666666667	0.667333333333333	0.903333333333333	0.857666666666667	0.499	0.85	0.822666666666667	0.896666666666667	0.408666666666667	0.602666666666667	0.538666666666667	0.959333333333333	0.979333333333333	0.961333333333333	0.888	0.896	0.764	0.948	0.761333333333333	0.943666666666667	0.867	0.965666666666667	0.84	0	0.789	0.359	0.971666666666667	0.601666666666667	0.863666666666667
Plate1C11	0.82	0.791666666666667	0.833666666666667	0.918	0.670333333333333	0.832666666666667	0.965	0.882333333333333	0.889333333333333	0.85	0.810666666666667	0.696	0.743	0.782666666666667	0.851666666666667	0.942	0.730333333333333	0.846	0.676666666666667	0.735	0.849	0.708	0.869666666666667	0.837	0.652666666666667	0.868666666666667	0.840333333333333	0.796666666666667	0.739333333333333	0.711666666666667	0.801	0.954666666666667	0.947333333333333	0.935666666666667	0.805666666666667	0.900333333333333	0.778	0.855333333333333	0.745333333333333	0.802	0.842	0.940666666666667	0.723666666666667	0.789	0	0.733666666666667	0.957333333333333	0.649	0.748
Plate2D10	0.873333333333333	0.737666666666667	0.780666666666667	0.894333333333333	0.657	0.848666666666667	0.967333333333333	0.856666666666667	0.864	0.795666666666667	0.783333333333333	0.565666666666667	0.568	0.841666666666667	0.841666666666667	0.938	0.797	0.802	0.811	0.660666666666667	0.830333333333333	0.591666666666667	0.827	0.800333333333333	0.468	0.841333333333333	0.813	0.875666666666667	0.357	0.597	0.520666666666667	0.961666666666667	0.939333333333333	0.947333333333333	0.847333333333333	0.887666666666667	0.706333333333333	0.882	0.673	0.869333333333333	0.819333333333333	0.96	0.748666666666667	0.359	0.733666666666667	0	0.970666666666667	0.548	0.812
Plate2D8	0.959333333333333	0.695333333333333	0.952666666666667	0.970666666666667	0.875666666666667	0.905666666666667	0.990666666666667	0.951333333333333	0.257666666666667	0.978	0.954333333333333	0.970333333333333	0.966	0.458333333333333	0.958333333333333	0.965333333333333	0.763	0.97	0.954333333333333	0.954666666666667	0.95	0.958333333333333	0.888666666666667	0.859333333333333	0.965666666666667	0.979	0.966666666666667	0.957	0.951333333333333	0.937	0.965666666666667	0.987	0.992	0.988333333333333	0.896333333333333	0.799666666666667	0.960333333333333	0.959666666666667	0.933333333333333	0.952	0.532333333333333	0.976666666666667	0.952	0.971666666666667	0.957333333333333	0.970666666666667	0	0.952333333333333	0.957
Plate1D5	0.853333333333333	0.784	0.747	0.921	0.450666666666667	0.664333333333333	0.97	0.740333333333333	0.864666666666667	0.811666666666667	0.788333333333333	0.599	0.623666666666667	0.808333333333333	0.876666666666667	0.918	0.733666666666667	0.716666666666667	0.796666666666667	0.709666666666667	0.891333333333333	0.573666666666667	0.743	0.677333333333333	0.471333333333333	0.843666666666667	0.827333333333333	0.795	0.556666666666667	0.439	0.652333333333333	0.952333333333333	0.968666666666667	0.927666666666667	0.826666666666667	0.795	0.531333333333333	0.889	0.722333333333333	0.749666666666667	0.801333333333333	0.889333333333333	0.621333333333333	0.601666666666667	0.649	0.548	0.952333333333333	0	0.782666666666667
Plate1B12	0.703333333333333	0.668	0.553333333333333	0.893666666666667	0.617	0.806666666666667	0.966666666666667	0.729	0.889	0.865	0.795333333333333	0.777	0.717333333333333	0.715333333333333	0.737	0.837333333333333	0.503333333333333	0.607333333333333	0.644666666666667	0.540666666666667	0.742333333333333	0.586666666666667	0.763666666666667	0.526666666666667	0.738333333333333	0.902	0.895	0.711	0.724666666666667	0.766666666666667	0.870333333333333	0.962	0.91	0.931333333333333	0.510333333333333	0.932	0.522666666666667	0.777333333333333	0.541	0.512666666666667	0.696333333333333	0.852666666666667	0.577333333333333	0.863666666666667	0.748	0.812	0.957	0.782666666666667	0
Plate2C4	0.597	0.668333333333333	0.768	0.697	0.722333333333333	0.834333333333333	0.951	0.752666666666667	0.931666666666667	0.752333333333333	0.847333333333333	0.787333333333333	0.812333333333333	0.791	0.61	0.811	0.755333333333333	0.787333333333333	0.633666666666667	0.605	0.629666666666667	0.767333333333333	0.766666666666667	0.725333333333333	0.790666666666667	0.933666666666667	0.937333333333333	0.686	0.790666666666667	0.759333333333333	0.914	0.952	0.890333333333333	0.920333333333333	0.631666666666667	0.948333333333333	0.748333333333333	0.775333333333333	0.603666666666667	0.653	0.661	0.850333333333333	0.697	0.899333333333333	0.736	0.858666666666667	0.956	0.866333333333333	0.575
Plate2C2	0.631	0.647	0.435333333333333	0.761333333333333	0.534	0.803	0.967666666666667	0.722333333333333	0.875333333333333	0.713666666666667	0.778333333333333	0.793	0.756666666666667	0.724333333333333	0.670666666666667	0.836666666666667	0.489333333333333	0.577666666666667	0.667333333333333	0.520666666666667	0.695666666666667	0.689	0.747666666666667	0.507666666666667	0.709666666666667	0.879333333333333	0.863666666666667	0.626	0.699	0.625333333333333	0.837333333333333	0.965	0.924333333333333	0.929333333333333	0.490333333333333	0.906666666666667	0.448333333333333	0.827666666666667	0.536666666666667	0.542333333333333	0.651666666666667	0.861333333333333	0.565333333333333	0.807	0.738	0.751333333333333	0.943333333333333	0.728666666666667	0.384666666666667
Plate1B3	0.910666666666667	0.866	0.758666666666667	0.908333333333333	0.675333333333333	0.574666666666667	0.978	0.696333333333333	0.902	0.855666666666667	0.851666666666667	0.567333333333333	0.749666666666667	0.944666666666667	0.924666666666667	0.934666666666667	0.793333333333333	0.771666666666667	0.923333333333333	0.838666666666667	0.914666666666667	0.708333333333333	0.731333333333333	0.816333333333333	0.724	0.876666666666667	0.861666666666667	0.934	0.661333333333333	0.686666666666667	0.653	0.974333333333333	0.980666666666667	0.959666666666667	0.882666666666667	0.783333333333333	0.64	0.95	0.794	0.866	0.845333333333333	0.909666666666667	0.754333333333333	0.667666666666667	0.846333333333333	0.659333333333333	0.971	0.588333333333333	0.899666666666667
Plate1D3	0.932333333333333	0.914666666666667	0.883666666666667	0.960666666666667	0.880666666666667	0.889	0.981333333333333	0.88	0.972666666666667	0.98	0.914	0.936	0.927333333333333	0.896666666666667	0.943	0.915333333333333	0.896333333333333	0.92	0.912	0.919	0.953	0.898	0.895333333333333	0.881666666666667	0.968	0.978	0.978333333333333	0.943	0.913666666666667	0.930666666666667	0.941666666666667	0.980666666666667	0.967	0.964333333333333	0.89	0.914	0.890333333333333	0.943333333333333	0.925333333333333	0.907666666666667	0.89	0.922333333333333	0.870666666666667	0.975	0.948333333333333	0.947333333333333	0.969333333333333	0.905333333333333	0.924
Plate2E12	0.703333333333333	0.711666666666667	0.743666666666667	0.770333333333333	0.606666666666667	0.794666666666667	0.966	0.815666666666667	0.856	0.654	0.737	0.544333333333333	0.515	0.791	0.675666666666667	0.868666666666667	0.722666666666667	0.765666666666667	0.792	0.483	0.681333333333333	0.556666666666667	0.801333333333333	0.761	0.472666666666667	0.837666666666667	0.81	0.659333333333333	0.344333333333333	0.457	0.545666666666667	0.961	0.935333333333333	0.937333333333333	0.728666666666667	0.881666666666667	0.668666666666667	0.82	0.508	0.762	0.691	0.92	0.655333333333333	0.437	0.717	0.338	0.954666666666667	0.544666666666667	0.665333333333333
Plate1F3	0.787333333333333	0.499333333333333	0.87	0.880666666666667	0.742	0.781	0.971333333333333	0.858666666666667	0.471666666666667	0.905	0.828	0.864	0.807666666666667	0.346333333333333	0.765333333333333	0.863333333333333	0.659666666666667	0.885666666666667	0.794	0.699666666666667	0.759333333333333	0.735666666666667	0.787666666666667	0.716333333333333	0.820666666666667	0.935333333333333	0.925	0.787	0.793333333333333	0.803	0.902333333333333	0.966666666666667	0.937	0.936333333333333	0.642666666666667	0.774333333333333	0.848333333333333	0.798666666666667	0.716333333333333	0.759666666666667	0.36	0.937333333333333	0.794	0.888666666666667	0.802	0.853	0.500333333333333	0.835333333333333	0.726333333333333
Plate2E7	0.758	0.766666666666667	0.877	0.881666666666667	0.767666666666667	0.844666666666667	0.951666666666667	0.859666666666667	0.949	0.934666666666667	0.856	0.85	0.756333333333333	0.621	0.732333333333333	0.872	0.839333333333333	0.896	0.416333333333333	0.679	0.809666666666667	0.744	0.864666666666667	0.79	0.822333333333333	0.936333333333333	0.962333333333333	0.674666666666667	0.803666666666667	0.842333333333333	0.917	0.948	0.917	0.922333333333333	0.774666666666667	0.944666666666667	0.84	0.825	0.645333333333333	0.441	0.832	0.918666666666667	0.614	0.921666666666667	0.791666666666667	0.817	0.967	0.806	0.666666666666667
Plate2F7	0.824666666666667	0.762333333333333	0.805333333333333	0.883	0.670333333333333	0.844	0.968333333333333	0.827	0.851666666666667	0.766	0.736	0.59	0.583333333333333	0.89	0.819666666666667	0.905666666666667	0.755666666666667	0.795666666666667	0.843666666666667	0.720666666666667	0.838666666666667	0.595333333333333	0.851	0.807666666666667	0.448666666666667	0.841666666666667	0.807	0.865333333333333	0.335666666666667	0.576333333333333	0.486333333333333	0.952	0.949666666666667	0.936666666666667	0.781	0.855666666666667	0.673333333333333	0.872	0.692333333333333	0.862333333333333	0.819333333333333	0.959666666666667	0.771333333333333	0.33	0.744	0.272666666666667	0.944333333333333	0.541	0.773
Plate1E6	0.881666666666667	0.785	0.868666666666667	0.951333333333333	0.669	0.809666666666667	0.989333333333333	0.929	0.872	0.861666666666667	0.847333333333333	0.766333333333333	0.752333333333333	0.745666666666667	0.910333333333333	0.961	0.821	0.857	0.709666666666667	0.785	0.941666666666667	0.743	0.853	0.821666666666667	0.649333333333333	0.899	0.887666666666667	0.805333333333333	0.621	0.683333333333333	0.682666666666667	0.980666666666667	0.986	0.966	0.857333333333333	0.895	0.805666666666667	0.921666666666667	0.801666666666667	0.576333333333333	0.834666666666667	0.958666666666667	0.665333333333333	0.695666666666667	0.771333333333333	0.659	0.924333333333333	0.679666666666667	0.819333333333333
Plate2F10	0.873	0.818	0.816666666666667	0.898666666666667	0.688	0.855333333333333	0.984	0.880666666666667	0.870333333333333	0.781666666666667	0.777333333333333	0.601666666666667	0.618666666666667	0.922666666666667	0.875333333333333	0.944333333333333	0.793	0.807	0.895666666666667	0.768	0.881666666666667	0.618666666666667	0.871	0.828666666666667	0.483	0.853	0.810666666666667	0.872333333333333	0.361333333333333	0.582333333333333	0.485666666666667	0.973	0.981333333333333	0.955666666666667	0.856333333333333	0.873333333333333	0.704333333333333	0.918666666666667	0.735666666666667	0.918	0.843	0.964666666666667	0.803666666666667	0.320333333333333	0.785666666666667	0.328333333333333	0.964333333333333	0.576666666666667	0.839333333333333
Plate2H6	0.894666666666667	0.801666666666667	0.815333333333333	0.91	0.688333333333333	0.855666666666667	0.976333333333333	0.893	0.858333333333333	0.780333333333333	0.781	0.599	0.644333333333333	0.928	0.880666666666667	0.945333333333333	0.791	0.800666666666667	0.892333333333333	0.761	0.887333333333333	0.64	0.861	0.824333333333333	0.447	0.839	0.799666666666667	0.897	0.455	0.578333333333333	0.541333333333333	0.957	0.971	0.943	0.868666666666667	0.885	0.721666666666667	0.912	0.749	0.918333333333333	0.847	0.958333333333333	0.788333333333333	0.419	0.754666666666667	0.334666666666667	0.970666666666667	0.549333333333333	0.837666666666667
Plate2G12	0.812666666666667	0.647	0.683666666666667	0.818333333333333	0.506333333333333	0.742	0.978	0.764	0.787333333333333	0.707666666666667	0.772666666666667	0.628333333333333	0.626333333333333	0.802	0.801666666666667	0.862	0.589333333333333	0.692666666666667	0.835666666666667	0.654333333333333	0.792333333333333	0.631666666666667	0.676333333333333	0.676333333333333	0.529666666666667	0.854	0.821333333333333	0.775	0.502	0.505333333333333	0.624333333333333	0.970666666666667	0.975666666666667	0.95	0.653333333333333	0.776	0.598	0.916666666666667	0.577333333333333	0.815333333333333	0.599	0.854333333333333	0.673333333333333	0.536666666666667	0.771333333333333	0.523666666666667	0.867666666666667	0.577333333333333	0.745
Plate3C1	0.818333333333333	0.767	0.824	0.842	0.66	0.824666666666667	0.971	0.88	0.867333333333333	0.760333333333333	0.783	0.597666666666667	0.633333333333333	0.871666666666667	0.824666666666667	0.910333333333333	0.786666666666667	0.820333333333333	0.829666666666667	0.695	0.840666666666667	0.617333333333333	0.864333333333333	0.826	0.302666666666667	0.837666666666667	0.788333333333333	0.807333333333333	0.417333333333333	0.527	0.593	0.944	0.962666666666667	0.928333333333333	0.817	0.880333333333333	0.716333333333333	0.875	0.674333333333333	0.849333333333333	0.805	0.952	0.763333333333333	0.429666666666667	0.69	0.399333333333333	0.965	0.498333333333333	0.778333333333333
Plate2B5	0.808	0.653	0.844666666666667	0.915	0.669	0.793666666666667	0.967666666666667	0.877	0.765333333333333	0.913666666666667	0.857333333333333	0.846333333333333	0.805	0.604	0.831666666666667	0.935333333333333	0.763	0.889	0.613666666666667	0.766	0.828	0.778	0.758333333333333	0.741666666666667	0.796	0.898333333333333	0.919333333333333	0.686	0.820666666666667	0.804	0.907	0.945666666666667	0.934	0.939	0.800666666666667	0.796	0.853	0.832	0.782666666666667	0.502666666666667	0.707333333333333	0.971	0.674333333333333	0.895333333333333	0.75	0.824666666666667	0.833333333333333	0.79	0.765666666666667
Plate2A10	0.792	0.81	0.899	0.915	0.78	0.876333333333333	0.969333333333333	0.869666666666667	0.951333333333333	0.945333333333333	0.881333333333333	0.858	0.773666666666667	0.686	0.777333333333333	0.911	0.888666666666667	0.916	0.584666666666667	0.679666666666667	0.850666666666667	0.763666666666667	0.890666666666667	0.830333333333333	0.841333333333333	0.954333333333333	0.962333333333333	0.676333333333333	0.83	0.850333333333333	0.936	0.968333333333333	0.931333333333333	0.941333333333333	0.826	0.962333333333333	0.875333333333333	0.833	0.738	0.572333333333333	0.847	0.955333333333333	0.651666666666667	0.948666666666667	0.817333333333333	0.857333333333333	0.968	0.828666666666667	0.661666666666667
Plate1H3	0.823666666666667	0.692666666666667	0.46	0.865333333333333	0.483666666666667	0.742333333333333	0.986333333333333	0.634	0.88	0.774666666666667	0.755333333333333	0.787333333333333	0.742	0.827	0.813666666666667	0.865	0.428666666666667	0.482	0.742	0.642333333333333	0.809333333333333	0.677666666666667	0.635666666666667	0.499333333333333	0.686333333333333	0.863666666666667	0.819666666666667	0.761666666666667	0.671	0.629333333333333	0.776333333333333	0.974333333333333	0.975	0.953	0.530333333333333	0.861666666666667	0.356	0.879666666666667	0.599	0.699	0.657333333333333	0.835666666666667	0.581666666666667	0.762666666666667	0.745	0.719666666666667	0.946	0.605333333333333	0.489
Plate2H5	0.849333333333333	0.775666666666667	0.487666666666667	0.895333333333333	0.615	0.798666666666667	0.976	0.585666666666667	0.913	0.864666666666667	0.571	0.884	0.838333333333333	0.896666666666667	0.851	0.860666666666667	0.485666666666667	0.549666666666667	0.865	0.783333333333333	0.855666666666667	0.832666666666667	0.624666666666667	0.55	0.838333333333333	0.908333333333333	0.89	0.871666666666667	0.786666666666667	0.772666666666667	0.875333333333333	0.972	0.974666666666667	0.958666666666667	0.546333333333333	0.863666666666667	0.400666666666667	0.918333333333333	0.743	0.74	0.715	0.840333333333333	0.679333333333333	0.869	0.869333333333333	0.871666666666667	0.949333333333333	0.76	0.556666666666667
[truncated: 17 more columns]
