# Supplementary material for: The effects of soil phosphorus content on plant microbiota are driven by the plant phosphate starvation response
Source: PLoS Biol. 2019 Nov 13;17(11):e3000534. doi: 10.1371/journal.pbio.3000534 (PMC6876890; doi:10.1371/journal.pbio.3000534)
Supplement: S1 Data — (ZIP) [file pbio.3000534.s023.zip › data_figures/data_S4B_metadata.csv]

DADA2_Header	Plate	Well	Row	Column	Sample	Soil	Genotype	Plot	Fraction	Phosphate	Pot	Depth	LDepth
Plate1C3	Plate1	C3	C	3	R1	low-1	Col-0	Plot1	Root	low	Pot1	27754	10.231135252931
Plate1C9	Plate1	C9	C	9	R2	low-2	Col-0	Plot4	Root	low	Pot2	41758	10.6396463286893
Plate3E3	Plate3	E3	E	3	R3	low-3	Col-0	Plot7	Root	low	Pot3	78917	11.2761519462361
Plate1B2	Plate1	B2	B	2	R4	low-4	Col-0	Plot10	Root	low	Pot4	58782	10.9815909645727
Plate2G3	Plate2	G3	G	3	R5	low-5	Col-0	Plot13	Root	low	Pot5	36617	10.5082678924259
Plate1D2	Plate1	D2	D	2	R6	low-6	Col-0	Plot16	Root	low	Pot6	38591	10.560774367645
Plate1A2	Plate1	A2	A	2	R7	low-1	phr1/phl1	Plot1	Root	low	Pot7	11540	9.35357454006209
Plate2F11	Plate2	F11	F	11	R7	low-1	phr1/phl1	Plot1	Root	low	Pot7	65034	11.0826654890438
Plate1H1	Plate1	H1	H	1	R8	low-2	phr1/phl1	Plot4	Root	low	Pot8	21500	9.97580821411575
Plate1G3	Plate1	G3	G	3	R9	low-3	phr1/phl1	Plot7	Root	low	Pot9	20871	9.94611591459175
Plate1G5	Plate1	G5	G	5	R10	low-4	phr1/phl1	Plot10	Root	low	Pot10	22228	10.0091080343998
Plate1B8	Plate1	B8	B	8	R11	low-5	phr1/phl1	Plot13	Root	low	Pot11	5524	8.61685751452918
Plate2A4	Plate2	A4	A	4	R13	low-1	phf1	Plot1	Root	low	Pot13	27535	10.2232132016966
Plate1B9	Plate1	B9	B	9	R14	low-2	phf1	Plot4	Root	low	Pot14	10907	9.29716006392874
Plate3A2	Plate3	A2	A	2	R15	low-3	phf1	Plot7	Root	low	Pot15	133622	11.8027701971866
Plate1A1	Plate1	A1	A	1	R16	low-4	phf1	Plot10	Root	low	Pot16	11562	9.35547913764242
Plate1G12	Plate1	G12	G	12	R17	low-5	phf1	Plot13	Root	low	Pot17	26262	10.1758783064189
Plate1G1	Plate1	G1	G	1	R18	low-6	phf1	Plot16	Root	low	Pot18	17138	9.74905349922906
Plate1C12	Plate1	C12	C	12	R19	medium-1	Col-0	Plot2	Root	medium	Pot19	19888	9.89787181375049
Plate1H7	Plate1	H7	H	7	R20	medium-2	Col-0	Plot5	Root	medium	Pot20	40353	10.6054210203767
Plate3A3	Plate3	A3	A	3	R21	medium-3	Col-0	Plot8	Root	medium	Pot21	105444	11.5659352852838
Plate1A4	Plate1	A4	A	4	R22	medium-4	Col-0	Plot11	Root	medium	Pot22	5202	8.5567984460086
Plate2B1	Plate2	B1	B	1	R23	medium-5	Col-0	Plot14	Root	medium	Pot23	155156	11.9521863413814
Plate1B6	Plate1	B6	B	6	R24	medium-6	Col-0	Plot17	Root	medium	Pot24	26862	10.198467927469
Plate1E10	Plate1	E10	E	10	R25	medium-1	phr1/phl1	Plot2	Root	medium	Pot25	19879	9.89741917713452
Plate1E4	Plate1	E4	E	4	R26	medium-2	phr1/phl1	Plot5	Root	medium	Pot26	10372	9.24686514665856
Plate1D11	Plate1	D11	D	11	R26	medium-2	phr1/phl1	Plot5	Root	medium	Pot26	9714	9.18132342290569
Plate2D2	Plate2	D2	D	2	R27	medium-3	phr1/phl1	Plot8	Root	medium	Pot27	13615	9.51892740510786
Plate1E3	Plate1	E3	E	3	R28	medium-4	phr1/phl1	Plot11	Root	medium	Pot28	3730	8.22416351263786
Plate1C2	Plate1	C2	C	2	R29	medium-5	phr1/phl1	Plot14	Root	medium	Pot29	10000	9.21034037197618
Plate1A9	Plate1	A9	A	9	R30	medium-6	phr1/phl1	Plot17	Root	medium	Pot30	14071	9.55187122078826
Plate2A1	Plate2	A1	A	1	R31	medium-1	phf1	Plot2	Root	medium	Pot31	216110	12.2835428162971
Plate2H1	Plate2	H1	H	1	R32	medium-2	phf1	Plot5	Root	medium	Pot32	76220	11.2413791744279
Plate1D6	Plate1	D6	D	6	R33	medium-3	phf1	Plot8	Root	medium	Pot33	12334	9.42011495555144
Plate1G11	Plate1	G11	G	11	R34	medium-4	phf1	Plot11	Root	medium	Pot34	17961	9.79595801959346
Plate2C11	Plate2	C11	C	11	R35	medium-5	phf1	Plot14	Root	medium	Pot35	26714	10.192943051537
Plate1C4	Plate1	C4	C	4	R36	medium-6	phf1	Plot17	Root	medium	Pot36	6704	8.81045964216192
Plate1B1	Plate1	B1	B	1	R37	high-1	Col-0	Plot3	Root	high	Pot37	59550	10.9945715747834
Plate1B4	Plate1	B4	B	4	R38	high-2	Col-0	Plot6	Root	high	Pot38	15950	9.67721410821299
Plate2B7	Plate2	B7	B	7	R39	high-3	Col-0	Plot9	Root	high	Pot39	44463	10.702412661625
Plate2C1	Plate2	C1	C	1	R40	high-4	Col-0	Plot12	Root	high	Pot40	128927	11.7670016316939
Plate1A8	Plate1	A8	A	8	R41	high-5	Col-0	Plot15	Root	high	Pot41	17333	9.76036747794131
Plate1C10	Plate1	C10	C	10	R42	high-6	Col-0	Plot18	Root	high	Pot42	32079	10.3759568894248
Plate3E2	Plate3	E2	E	2	R43	high-1	phr1/phl1	Plot3	Root	high	Pot43	41648	10.6370086272343
Plate1C11	Plate1	C11	C	11	R44	high-2	phr1/phl1	Plot6	Root	high	Pot44	32435	10.3869933656472
Plate2D10	Plate2	D10	D	10	R45	high-3	phr1/phl1	Plot9	Root	high	Pot45	54894	10.9131593319076
Plate2D8	Plate2	D8	D	8	R46	high-4	phr1/phl1	Plot12	Root	high	Pot46	34669	10.4536011948826
Plate1D5	Plate1	D5	D	5	R47	high-5	phr1/phl1	Plot15	Root	high	Pot47	12351	9.42149231043801
Plate1B12	Plate1	B12	B	12	R49	high-1	phf1	Plot3	Root	high	Pot49	30132	10.3133430089456
Plate2C4	Plate2	C4	C	4	R50	high-2	phf1	Plot6	Root	high	Pot50	94839	11.4599359960495
Plate2C2	Plate2	C2	C	2	R51	high-3	phf1	Plot9	Root	high	Pot51	56383	10.9399229736108
Plate1B3	Plate1	B3	B	3	R53	high-5	phf1	Plot15	Root	high	Pot53	10242	9.2342521920225
Plate1D3	Plate1	D3	D	3	R54	high-6	phf1	Plot18	Root	high	Pot54	29332	10.2864343492137
Plate2E12	Plate2	E12	E	12	R55	low+Pi-1	Col-0	Plot1	Root	low+Pi	Pot55	54794	10.9113359778906
Plate1F3	Plate1	F3	F	3	R56	low+Pi-2	Col-0	Plot4	Root	low+Pi	Pot56	18550	9.82822506803558
Plate2E7	Plate2	E7	E	7	R57	low+Pi-3	Col-0	Plot7	Root	low+Pi	Pot57	53813	10.8932703526484
Plate2F7	Plate2	F7	F	7	R58	low+Pi-4	Col-0	Plot10	Root	low+Pi	Pot58	48231	10.7837572468311
Plate1E6	Plate1	E6	E	6	R62	low+Pi-2	phr1/phl1	Plot4	Root	low+Pi	Pot62	18558	9.82865624191312
Plate2F10	Plate2	F10	F	10	R64	low+Pi-4	phr1/phl1	Plot10	Root	low+Pi	Pot64	21381	9.97025795616998
Plate2H6	Plate2	H6	H	6	R65	low+Pi-5	phr1/phl1	Plot13	Root	low+Pi	Pot65	193462	12.1728363897375
Plate2G12	Plate2	G12	G	12	R66	low+Pi-6	phr1/phl1	Plot16	Root	low+Pi	Pot66	25294	10.1383224924399
Plate3C1	Plate3	C1	C	1	R67	low+Pi-1	phf1	Plot1	Root	low+Pi	Pot67	109972	11.6079810669178
Plate2B5	Plate2	B5	B	5	R69	low+Pi-3	phf1	Plot7	Root	low+Pi	Pot69	104848	11.5602669612793
Plate2A10	Plate2	A10	A	10	R69	low+Pi-3	phf1	Plot7	Root	low+Pi	Pot69	149780	11.9169228298034
Plate1H3	Plate1	H3	H	3	R71	low+Pi-5	phf1	Plot13	Root	low+Pi	Pot71	17813	9.78768380679248
Plate2H5	Plate2	H5	H	5	R72	low+Pi-6	phf1	Plot16	Root	low+Pi	Pot72	54156	10.899624049615
