# Supplementary material for: The effects of soil phosphorus content on plant microbiota are driven by the plant phosphate starvation response
Source: PLoS Biol. 2019 Nov 13;17(11):e3000534. doi: 10.1371/journal.pbio.3000534 (PMC6876890; doi:10.1371/journal.pbio.3000534)
Supplement: S1 Data — (ZIP) [file pbio.3000534.s023.zip › data_figures/data_Fig3B.csv]

DADA2_Header	Plate	Well	Row	Column	Sample	Soil	Genotype	Plot	Fraction	Phosphate	Pot	Depth	LDepth	CAP1	CAP2	CAP3	MDS1	MDS2	MDS3
Plate1C3	Plate1	C3	C	3	R1	low-1	Col-0	Plot1	Root	low	Pot1	27754	10.231135252931	-1.16469507917035	0.0671239609756852	-1.18234446529332	-0.22799163060505	-0.391532569321256	-1.29425760098443
Plate1C9	Plate1	C9	C	9	R2	low-2	Col-0	Plot4	Root	low	Pot2	41758	10.6396463286893	-0.659199023291841	0.196780623575486	-1.12366925038591	0.531538212469083	0.318491508989095	0.0736896934389606
Plate3E3	Plate3	E3	E	3	R3	low-3	Col-0	Plot7	Root	low	Pot3	78917	11.2761519462361	-0.614670239292571	-0.587258244303724	0.11243436649619	0.204173410116294	1.34505794212433	0.59566872460078
Plate1B2	Plate1	B2	B	2	R4	low-4	Col-0	Plot10	Root	low	Pot4	58782	10.9815909645727	-1.44570261850148	-0.507568560442741	-1.37643978842993	0.0683130445272217	-0.24933619135819	-1.67090525243872
Plate2G3	Plate2	G3	G	3	R5	low-5	Col-0	Plot13	Root	low	Pot5	36617	10.5082678924259	-0.543679090094387	0.654166066645438	-1.20281093995044	0.0110336386016031	0.170554093547986	1.00163681008064
Plate1D2	Plate1	D2	D	2	R6	low-6	Col-0	Plot16	Root	low	Pot6	38591	10.560774367645	-0.378107355152505	0.00737577679571344	-1.93610439247802	0.429634984800516	-1.61776780186512	1.11270663657698
Plate1A2	Plate1	A2	A	2	R7	low-1	phr1/phl1	Plot1	Root	low	Pot7	11540	9.35357454006209	-0.557813495542491	-1.76784378218094	-0.770975014626468	-1.68398931744922	-1.42078493695717	-0.941895763106908
Plate2F11	Plate2	F11	F	11	R7	low-1	phr1/phl1	Plot1	Root	low	Pot7	65034	11.0826654890438	-1.36069284823919	-0.765894293821073	0.365295982903053	-1.89603875738853	0.825835663245255	0.0694614604401915
Plate1H1	Plate1	H1	H	1	R8	low-2	phr1/phl1	Plot4	Root	low	Pot8	21500	9.97580821411575	0.130904444833594	-2.08918599179664	-0.00448686959466772	-0.0192966646441705	-0.136116648732105	-0.43190624018436
Plate1G3	Plate1	G3	G	3	R9	low-3	phr1/phl1	Plot7	Root	low	Pot9	20871	9.94611591459175	0.499539003298896	-2.46183936014701	-1.44460691985081	1.01211752922736	0.536794841475235	-1.94486910529983
Plate1G5	Plate1	G5	G	5	R10	low-4	phr1/phl1	Plot10	Root	low	Pot10	22228	10.0091080343998	-0.362812675052624	-0.914238663891367	0.16957900811758	-1.16120121864302	0.668828341061714	0.697958266611701
Plate1B8	Plate1	B8	B	8	R11	low-5	phr1/phl1	Plot13	Root	low	Pot11	5524	8.61685751452918	0.652016114021918	-1.00993663268715	-1.27666174296809	0.53099240349004	-1.15395684326614	0.753931247092118
Plate2A4	Plate2	A4	A	4	R13	low-1	phf1	Plot1	Root	low	Pot13	27535	10.2232132016966	0.24115934245559	-0.118842144496056	0.273504522276787	1.15107729738858	0.42662071623661	2.10796444572772
Plate1B9	Plate1	B9	B	9	R14	low-2	phf1	Plot4	Root	low	Pot14	10907	9.29716006392874	-0.63539797565465	0.130384590044676	0.233081688898765	0.316360243201129	-0.0926997514054036	0.897026834214252
Plate3A2	Plate3	A2	A	2	R15	low-3	phf1	Plot7	Root	low	Pot15	133622	11.8027701971866	-0.449452676136615	-1.12841357624215	-0.773952917383084	1.36573914206777	0.137828241888386	-1.55804605274713
Plate1A1	Plate1	A1	A	1	R16	low-4	phf1	Plot10	Root	low	Pot16	11562	9.35547913764242	-1.59977045107286	-0.630373392075589	0.552196708507474	-0.708006924536549	-0.45104595386735	0.127772193048319
Plate1G12	Plate1	G12	G	12	R17	low-5	phf1	Plot13	Root	low	Pot17	26262	10.1758783064189	-1.34388721560714	-0.405994174456545	1.18220498088914	-0.279507966674742	0.60142421962786	-0.188700698961777
Plate1G1	Plate1	G1	G	1	R18	low-6	phf1	Plot16	Root	low	Pot18	17138	9.74905349922906	-0.528192243955297	-0.692479653668967	0.594960422266266	0.355052574051683	0.481805128576263	0.592764401891504
Plate1C12	Plate1	C12	C	12	R19	medium-1	Col-0	Plot2	Root	medium	Pot19	19888	9.89787181375049	-0.758074883474719	1.51723714743019	-0.996931833352113	-0.933282415936466	0.16407653066846	0.853066672908552
Plate1H7	Plate1	H7	H	7	R20	medium-2	Col-0	Plot5	Root	medium	Pot20	40353	10.6054210203767	-0.372012038662219	2.09719187244833	-1.23870139898772	0.726665991750026	1.32646489027474	0.279144238503402
Plate3A3	Plate3	A3	A	3	R21	medium-3	Col-0	Plot8	Root	medium	Pot21	105444	11.5659352852838	-0.261520655473059	0.303408783828216	-1.31777655426568	0.777131018733943	0.265870831889555	-1.49951789496065
Plate1A4	Plate1	A4	A	4	R22	medium-4	Col-0	Plot11	Root	medium	Pot22	5202	8.5567984460086	0.0128721203011056	0.479728041147461	-1.33485006933968	0.419265481995348	-0.502172764747382	0.493207853474131
Plate2B1	Plate2	B1	B	1	R23	medium-5	Col-0	Plot14	Root	medium	Pot23	155156	11.9521863413814	-0.768032447747861	0.831180821004426	-0.525156982055126	-0.606606241779598	0.0211693023721077	-0.0420333703568396
Plate1B6	Plate1	B6	B	6	R24	medium-6	Col-0	Plot17	Root	medium	Pot24	26862	10.198467927469	-1.12487218805799	0.819639990317812	0.109290636697469	-0.813390510171465	0.0442745828589414	-0.162691009269743
Plate1E10	Plate1	E10	E	10	R25	medium-1	phr1/phl1	Plot2	Root	medium	Pot25	19879	9.89741917713452	1.54357049291231	-0.210804423090954	-0.555040407489289	0.901615751708349	1.10898946362961	0.106364928909353
Plate1E4	Plate1	E4	E	4	R26	medium-2	phr1/phl1	Plot5	Root	medium	Pot26	10372	9.24686514665856	0.454991357263381	-0.91484433323718	-0.411859023432912	-0.562446452209628	-0.0178392816586873	-0.0315818031214202
Plate1D11	Plate1	D11	D	11	R26	medium-2	phr1/phl1	Plot5	Root	medium	Pot26	9714	9.18132342290569	0.648493547160716	-0.921734148448494	-0.36589083071121	-0.290950196544791	0.245065623052757	-0.0291320083434338
Plate2D2	Plate2	D2	D	2	R27	medium-3	phr1/phl1	Plot8	Root	medium	Pot27	13615	9.51892740510786	0.260508699875116	0.737540047507326	-0.292724645297719	-0.95696499422079	0.992081802238836	0.746834018303115
Plate1E3	Plate1	E3	E	3	R28	medium-4	phr1/phl1	Plot11	Root	medium	Pot28	3730	8.22416351263786	1.5361643148177	-0.438691799104443	-0.0877899504471723	0.652193377959728	-0.0801942532343707	0.301006426718616
Plate1C2	Plate1	C2	C	2	R29	medium-5	phr1/phl1	Plot14	Root	medium	Pot29	10000	9.21034037197618	1.16771620922615	0.0722756942050995	-0.564655130217844	0.469508465901765	1.03735532054684	-0.265866401211939
Plate1A9	Plate1	A9	A	9	R30	medium-6	phr1/phl1	Plot17	Root	medium	Pot30	14071	9.55187122078826	1.68607501834931	-0.611355355639538	-0.793316845020346	0.788746979289227	-1.06783275619551	-0.107911163051778
Plate2A1	Plate2	A1	A	1	R31	medium-1	phf1	Plot2	Root	medium	Pot31	216110	12.2835428162971	-0.785495609437593	-1.30643272433924	1.5519722408414	0.0316666642281166	-1.27306599429807	-0.959431601817905
Plate2H1	Plate2	H1	H	1	R32	medium-2	phf1	Plot5	Root	medium	Pot32	76220	11.2413791744279	-0.731472865761878	-0.260613390762653	2.01645125313184	0.126730657004393	-1.55369123166881	-0.218430427038549
Plate1D6	Plate1	D6	D	6	R33	medium-3	phf1	Plot8	Root	medium	Pot33	12334	9.42011495555144	0.00101195559794211	-1.04094883133554	1.6105011995634	0.179833975486847	-1.25795263412839	0.752683876657536
Plate1G11	Plate1	G11	G	11	R34	medium-4	phf1	Plot11	Root	medium	Pot34	17961	9.79595801959346	-1.5490364351188	-0.0410362420430181	1.42264001978685	-1.07145885995508	0.582367017981753	-0.794214280192748
Plate2C11	Plate2	C11	C	11	R35	medium-5	phf1	Plot14	Root	medium	Pot35	26714	10.192943051537	-0.399683761478293	-0.903456515209525	1.08981211227297	0.137097775877833	-1.05852462291895	0.307899771568778
Plate1C4	Plate1	C4	C	4	R36	medium-6	phf1	Plot17	Root	medium	Pot36	6704	8.81045964216192	-0.56120283029132	-0.208284634678274	0.684026208322877	0.0246435308822377	1.02355817333657	0.270602172321521
Plate1B1	Plate1	B1	B	1	R37	high-1	Col-0	Plot3	Root	high	Pot37	59550	10.9945715747834	-0.746371103173272	0.220927228421031	-0.717158240298558	-0.499334665462069	-1.32611304179617	-0.380881011659935
Plate1B4	Plate1	B4	B	4	R38	high-2	Col-0	Plot6	Root	high	Pot38	15950	9.67721410821299	-0.102845076203749	0.884520477964928	-0.81663082699076	0.601200076447609	0.577560739018888	0.167786330056406
Plate2B7	Plate2	B7	B	7	R39	high-3	Col-0	Plot9	Root	high	Pot39	44463	10.702412661625	-0.999527497115806	1.03700031655857	-0.151941073350014	-1.27209751729827	-0.600655554140244	0.634521575311659
Plate2C1	Plate2	C1	C	1	R40	high-4	Col-0	Plot12	Root	high	Pot40	128927	11.7670016316939	-0.358844012176847	1.04204573348469	-0.401469735601109	0.471883918296056	0.587476945108985	0.0378459773638931
Plate1A8	Plate1	A8	A	8	R41	high-5	Col-0	Plot15	Root	high	Pot41	17333	9.76036747794131	-1.0804168215553	0.513044483159292	-0.346904458649565	-0.978087869500718	-0.596131798180744	-1.14220469316099
Plate1C10	Plate1	C10	C	10	R42	high-6	Col-0	Plot18	Root	high	Pot42	32079	10.3759568894248	-0.0433340982869219	1.26691280173505	-1.08641513861493	-0.2103100196819	1.00676131331781	0.885140368152198
Plate3E2	Plate3	E2	E	2	R43	high-1	phr1/phl1	Plot3	Root	high	Pot43	41648	10.6370086272343	2.0998743327204	-0.960109857016264	-0.255339428851091	1.22603275952375	-0.127409896978632	0.165164771268246
Plate1C11	Plate1	C11	C	11	R44	high-2	phr1/phl1	Plot6	Root	high	Pot44	32435	10.3869933656472	0.873720034091329	-1.12191401337826	0.17793927764073	-0.595549600374993	-0.532255580613471	0.660452706977381
Plate2D10	Plate2	D10	D	10	R45	high-3	phr1/phl1	Plot9	Root	high	Pot45	54894	10.9131593319076	2.0020659127966	-0.794247432983304	-0.566915996042073	1.46056585872035	-0.674148202961128	0.173910706351103
Plate2D8	Plate2	D8	D	8	R46	high-4	phr1/phl1	Plot12	Root	high	Pot46	34669	10.4536011948826	0.358844012176846	-1.04204573348469	0.401469735601109	-0.471883918296056	-0.587476945108984	-0.0378459773638936
Plate1D5	Plate1	D5	D	5	R47	high-5	phr1/phl1	Plot15	Root	high	Pot47	12351	9.42149231043801	0.861516059230122	0.0386390237862139	-0.178011948451813	-0.0192560462876919	0.837461763464535	0.62718244066889
Plate1B12	Plate1	B12	B	12	R49	high-1	phf1	Plot3	Root	high	Pot49	30132	10.3133430089456	-1.35350322954713	0.739182628595233	0.972497669149648	-0.726698094061679	1.4535229387748	0.215716240391689
Plate2C4	Plate2	C4	C	4	R50	high-2	phf1	Plot6	Root	high	Pot50	94839	11.4599359960495	-0.77087495788758	0.237393535413328	0.63869154935003	-0.00565047607261591	-0.0453051584054174	-0.828239037033788
Plate2C2	Plate2	C2	C	2	R51	high-3	phf1	Plot9	Root	high	Pot51	56383	10.9399229736108	-1.00253841568079	-0.242752883575265	0.718857069392088	-0.188468341422079	1.27480375710137	-0.808432281662762
Plate1B3	Plate1	B3	B	3	R53	high-5	phf1	Plot15	Root	high	Pot53	10242	9.2342521920225	0.218900762325182	-0.551683506945506	0.524916407101378	0.99734391578841	-0.241329965283791	0.515022252492102
Plate1D3	Plate1	D3	D	3	R54	high-6	phf1	Plot18	Root	high	Pot54	29332	10.2864343492137	0.0433340982869218	-1.26691280173505	1.08641513861493	0.2103100196819	-1.00676131331781	-0.885140368152198
Plate2E12	Plate2	E12	E	12	R55	low+Pi-1	Col-0	Plot1	Root	low+Pi	Pot55	54794	10.9113359778906	1.19654279702757	1.69431823410119	0.0130251748184976	1.23825723822677	0.4714719675092	-0.189925079694729
Plate1F3	Plate1	F3	F	3	R56	low+Pi-2	Col-0	Plot4	Root	low+Pi	Pot56	18550	9.82822506803558	-0.476509411628404	0.812613963825464	0.203241780267842	-0.199760620102929	-0.157294791632658	-1.09523467063701
Plate2E7	Plate2	E7	E	7	R57	low+Pi-3	Col-0	Plot7	Root	low+Pi	Pot57	53813	10.8932703526484	0.0176864649730096	1.97587796349824	-0.183318154836138	-1.06627566086444	-0.733859901338269	0.838694066171555
Plate2F7	Plate2	F7	F	7	R58	low+Pi-4	Col-0	Plot10	Root	low+Pi	Pot58	48231	10.7837572468311	1.58564196959621	1.33278324529202	0.361025998841058	1.32804013543843	-0.124366233300068	0.504541636523902
Plate1E6	Plate1	E6	E	6	R62	low+Pi-2	phr1/phl1	Plot4	Root	low+Pi	Pot62	18558	9.82865624191312	1.6402019657413	0.949406814351013	0.691832650813971	-0.628841170923114	0.0676196827810727	0.556424383168156
Plate2F10	Plate2	F10	F	10	R64	low+Pi-4	phr1/phl1	Plot10	Root	low+Pi	Pot64	21381	9.97025795616998	1.82264377503075	0.719397371117676	0.293638072963816	0.472854963213915	0.155920037463893	0.340633156254797
Plate2H6	Plate2	H6	H	6	R65	low+Pi-5	phr1/phl1	Plot13	Root	low+Pi	Pot65	193462	12.1728363897375	1.97368680404292	0.112750545885892	-0.0724484791418384	0.540607460889907	-0.868986191959725	-0.664627837790859
Plate2G12	Plate2	G12	G	12	R66	low+Pi-6	phr1/phl1	Plot16	Root	low+Pi	Pot66	25294	10.1383224924399	1.46634994129029	0.650990653344038	-0.480494430467386	0.231182787057608	0.191048998706175	-0.743688213289247
Plate3C1	Plate3	C1	C	1	R67	low+Pi-1	phf1	Plot1	Root	low+Pi	Pot67	109972	11.6079810669178	1.64549928346888	0.891138025421188	1.30149379992145	1.41868516982745	0.08838915928736	0.24865253761816
Plate2B5	Plate2	B5	B	5	R69	low+Pi-3	phf1	Plot7	Root	low+Pi	Pot69	104848	11.5602669612793	0.429762330722841	1.05582351100172	1.00685934941027	-0.780016151098231	-0.755535600247723	1.09268717268608
Plate2A10	Plate2	A10	A	10	R69	low+Pi-3	phf1	Plot7	Root	low+Pi	Pot69	149780	11.9169228298034	0.117135116434439	1.14580970619292	1.28258427616358	-0.735738269448755	-0.530285523901954	0.975865194588547
Plate1H3	Plate1	H3	H	3	R71	low+Pi-5	phf1	Plot13	Root	low+Pi	Pot71	17813	9.78768380679248	-0.738136612363308	0.649014194612363	1.36971618117123	-0.803125536306808	1.25096472205002	-0.90223952042012
Plate2H5	Plate2	H5	H	5	R72	low+Pi-6	phf1	Plot16	Root	low+Pi	Pot72	54156	10.899624049615	-0.560050342182493	0.0341132235292141	1.82163840067914	-1.01587034590981	0.944913674582682	-0.961782825179237
