# Supplementary material for: The effects of soil phosphorus content on plant microbiota are driven by the plant phosphate starvation response
Source: PLoS Biol. 2019 Nov 13;17(11):e3000534. doi: 10.1371/journal.pbio.3000534 (PMC6876890; doi:10.1371/journal.pbio.3000534)
Supplement: S1 Data — (ZIP) [file pbio.3000534.s023.zip › data_figures/data_S4F.csv]

DADA2_Header	Plate	Well	Row	Column	Sample	Soil	Genotype	Plot	Fraction	Phosphate	Pot	Depth	LDepth	CAP1	CAP2	CAP3	MDS1	MDS2	MDS3
Plate1E7	Plate1	E7	E	7	S2	low-2	Col-0	Plot4	Soil	low	Pot2	44260	10.697836613605	-0.532515719972589	0.243475716334422	-0.971290039805499	-0.441710728654896	-0.0436354731422201	-0.171969337304879
Plate3B4	Plate3	B4	B	4	S3	low-3	Col-0	Plot7	Soil	low	Pot3	295337	12.5958723561919	-2.27177873828239	2.55994612224791	-1.41986256531705	1.32608362072213	-0.210554906737306	1.84728652139947
Plate1A12	Plate1	A12	A	12	S4	low-4	Col-0	Plot10	Soil	low	Pot4	52404	10.8667382032736	0.716571726302007	0.642522555767463	-0.945149735407323	-0.736726142966585	0.0148910925523172	0.103037142284603
Plate1G7	Plate1	G7	G	7	S5	low-5	Col-0	Plot13	Soil	low	Pot5	45105	10.7167483840907	-1.0254581330993	1.01991308409353	-1.47593259157147	-0.127607247643617	-1.37971153880041	0.765945796884129
Plate2B2	Plate2	B2	B	2	S6	low-6	Col-0	Plot16	Soil	low	Pot6	361119	12.7969628228849	0.540298106735104	0.0506231493363786	-0.742238563068182	-0.443673492702595	1.35977293907373	-0.608189474647872
Plate2D12	Plate2	D12	D	12	S7	low-1	phr1/phl1	Plot1	Soil	low	Pot7	277955	12.5352145090667	-0.418795698896533	0.722411648609211	0.632186362885308	-0.226003881407858	0.0985458656992761	-0.372450589336611
Plate2G9	Plate2	G9	G	9	S8	low-2	phr1/phl1	Plot4	Soil	low	Pot8	94057	11.451656260455	-0.247038287311105	0.17064412479198	-0.325065022635687	-0.643078320709441	-0.709186414390407	-0.595888988804724
Plate3C6	Plate3	C6	C	6	S9	low-3	phr1/phl1	Plot7	Soil	low	Pot9	24774	10.1175499951141	1.02066853612392	0.727744055790418	1.8500772242341	-0.855200318958351	1.52945433334491	-1.22522419808856
Plate1G6	Plate1	G6	G	6	S10	low-4	phr1/phl1	Plot10	Soil	low	Pot10	40868	10.6181026397113	-0.160126698971009	1.62790131988333	-0.201631383383627	-0.491295195297447	-0.274218931855131	0.92229102983905
Plate2F2	Plate2	F2	F	2	S11	low-5	phr1/phl1	Plot13	Soil	low	Pot11	168028	12.0318859111647	-0.290853802798285	0.341614200500507	0.326696228329976	-0.236338942231906	0.342665416679649	-0.404806669016101
Plate3B6	Plate3	B6	B	6	S12	low-6	phr1/phl1	Plot16	Soil	low	Pot12	278438	12.5369506923808	-3.81862450177427	2.38468996258887	0.637546898598417	1.87167611347296	-1.42799051347333	2.06915348704624
Plate2C5	Plate2	C5	C	5	S13	low-1	phf1	Plot1	Soil	low	Pot13	253638	12.4436633325913	-0.881942536915484	-0.28228640893367	0.222153916265612	-0.132237754716176	0.36932152176368	0.0251065233582969
Plate2F9	Plate2	F9	F	9	S14	low-2	phf1	Plot4	Soil	low	Pot14	152643	11.935857140577	-0.384879269817741	-0.654564778872048	-0.459695494365021	-0.759469891874542	-0.155473563985865	-0.00309892996070331
Plate3D5	Plate3	D5	D	5	S15	low-3	phf1	Plot7	Soil	low	Pot15	131501	11.7867697351338	-3.150713080931	-1.20591848237375	1.53395317773147	1.10955374860087	0.853057102400001	0.924188611416358
Plate3B3	Plate3	B3	B	3	S16	low-4	phf1	Plot10	Soil	low	Pot16	3797	8.2419665602318	-4.30879219530284	-1.95016739118935	0.53379814154919	1.99446663696748	0.638935026059605	-2.50002090214109
Plate2B8	Plate2	B8	B	8	S17	low-5	phf1	Plot13	Soil	low	Pot17	273367	12.5185704937191	-0.44754678243795	-0.495904212300585	0.187055442526304	-0.289679513804365	0.585238718497854	-0.14484713420891
Plate1B11	Plate1	B11	B	11	S18	low-6	phf1	Plot16	Soil	low	Pot18	41762	10.63974211413	0.401542323442739	-1.56752551020538	-1.08069926917783	-0.918758688795671	-1.59111067368636	-0.630512888718689
Plate1D1	Plate1	D1	D	1	S19	medium-1	Col-0	Plot2	Soil	medium	Pot19	26743	10.1940280358364	0.26185756857241	0.0338158566844815	-0.608374671308936	-0.0245847697332203	0.0456009680116699	-0.225238177691728
Plate1A11	Plate1	A11	A	11	S20	medium-2	Col-0	Plot5	Soil	medium	Pot20	39147	10.5750790701304	0.291109878947524	-0.140984582548201	-1.0469746125095	-0.0653391519647307	0.194629854652421	-0.068763009694582
Plate1C5	Plate1	C5	C	5	S21	medium-3	Col-0	Plot8	Soil	medium	Pot21	68885	11.1401937264787	0.426417821004409	-0.159836711715511	-0.437635328028558	-0.110356899116649	0.595644488522429	-0.425687788670785
Plate3D4	Plate3	D4	D	4	S22	medium-4	Col-0	Plot11	Soil	medium	Pot22	136726	11.8257342021396	0.39194547272558	-0.571021567156105	-1.23958170033038	-0.098104541303818	-0.400962630989424	-0.288854876027294
Plate2D7	Plate2	D7	D	7	S23	medium-5	Col-0	Plot14	Soil	medium	Pot23	226369	12.3299216901409	-0.270439101361431	0.085659570658901	-0.748810287280188	0.116887211114129	0.121087433243903	0.303196619930526
Plate2B6	Plate2	B6	B	6	S24	medium-6	Col-0	Plot17	Soil	medium	Pot24	294299	12.5923515363225	0.191161973204949	0.0297376178722779	-0.597094022404654	-0.0169060988569678	0.333383931011959	-0.205115784712937
Plate2E6	Plate2	E6	E	6	S25	medium-1	phr1/phl1	Plot2	Soil	medium	Pot25	149816	11.9171631534403	-0.220072842500733	0.419483741350449	0.629102088070655	0.110827927098302	-0.16754182179168	0.117143234246006
Plate3C3	Plate3	C3	C	3	S26	medium-2	phr1/phl1	Plot5	Soil	medium	Pot26	161247	11.9906926298338	-0.291109878947525	0.140984582548201	1.0469746125095	0.0653391519647306	-0.194629854652421	0.0687630096945819
Plate1G9	Plate1	G9	G	9	S27	medium-3	phr1/phl1	Plot8	Soil	medium	Pot27	65708	11.0929759626611	-0.765776699588789	0.746702271929662	1.24758942044127	0.385194715512238	-0.178685804177948	0.165314335207021
Plate2C3	Plate2	C3	C	3	S28	medium-4	phr1/phl1	Plot11	Soil	medium	Pot28	246168	12.4137695086554	-0.39194547272558	0.571021567156105	1.23958170033038	0.0981045413038181	0.400962630989424	0.288854876027295
Plate1A10	Plate1	A10	A	10	S29	medium-5	phr1/phl1	Plot14	Soil	medium	Pot29	33777	10.4275353764712	0.270439101361431	-0.0856595706589013	0.748810287280188	-0.116887211114129	-0.121087433243903	-0.303196619930526
Plate1D10	Plate1	D10	D	10	S30	medium-6	phr1/phl1	Plot17	Soil	medium	Pot30	43840	10.6883019216219	-0.0596669561782889	0.323098105490763	0.429069939644848	0.0686146635657056	-0.552677024336857	-0.216248300729596
Plate1F4	Plate1	F4	F	4	S31	medium-1	phf1	Plot2	Soil	medium	Pot31	31849	10.3687612633332	-0.0417847260716775	-0.45329959803493	-0.02072741676172	-0.0862431573650815	0.121940853780009	0.108094943445722
Plate2E5	Plate2	E5	E	5	S33	medium-3	phf1	Plot8	Soil	medium	Pot33	150132	11.9192701861054	0.339358878584378	-0.586865560214152	-0.809954092412713	-0.27483781639559	-0.416958684344481	0.260373453463764
Plate2F3	Plate2	F3	F	3	S36	medium-6	phf1	Plot17	Soil	medium	Pot36	149465	11.9148175306916	-0.13149501702666	-0.352835723363042	0.168024082759806	-0.0517085647087384	0.219293093324898	0.421364085442533
Plate1F6	Plate1	F6	F	6	S37	high-1	Col-0	Plot3	Soil	high	Pot37	39270	10.5782161475721	0.233437298969773	-0.0581118409954017	-1.23868400844974	-0.0665728258290012	-0.239614624818591	-0.0775246879749136
Plate1F7	Plate1	F7	F	7	S39	high-3	Col-0	Plot9	Soil	high	Pot39	71168	11.1727985581702	0.16931908448781	0.401166290444446	-1.09561955883545	0.0298697192649865	-0.011528760726214	0.109990030382025
Plate3E5	Plate3	E5	E	5	S40	high-4	Col-0	Plot12	Soil	high	Pot40	87545	11.3799082258604	-2.04828416666757	0.233495919564017	-1.24052360263511	1.88885056865433	-0.327867098892285	-1.26901009894665
Plate1H5	Plate1	H5	H	5	S41	high-5	Col-0	Plot15	Soil	high	Pot41	26941	10.2014045688003	0.0639912908421281	0.250234407292431	-1.09441649212672	0.0364701532315978	0.269514562895947	-0.0657224710486599
Plate2H2	Plate2	H2	H	2	S42	high-6	Col-0	Plot18	Soil	high	Pot42	151723	11.9298117688739	0.828653636641252	1.34851333739365	-0.809441266466011	-0.50797749614754	0.447732480015582	1.01330863413388
Plate1A5	Plate1	A5	A	5	S43	high-1	phr1/phl1	Plot3	Soil	high	Pot43	12039	9.39590665893503	0.0132851893640075	0.472907451748812	0.947638975705079	0.143635821367359	0.147812515918944	-0.215055571660294
Plate2H8	Plate2	H8	H	8	S44	high-2	phr1/phl1	Plot6	Soil	high	Pot44	85341	11.3544102745079	0.0906637117055437	0.362137604622971	-0.0525402465816585	0.030805780379513	-0.285305402903163	-0.361092922834295
Plate1C7	Plate1	C7	C	7	S45	high-3	phr1/phl1	Plot9	Soil	high	Pot45	77841	11.2624235636427	0.00275518633514912	0.0659446379398848	0.856728616136467	0.0446987006712712	-0.0489235681356525	-0.35904214642784
Plate3A4	Plate3	A4	A	4	S46	high-4	phr1/phl1	Plot12	Soil	high	Pot46	173797	12.0656432304447	1.0963383750967	0.15733458451265	0.0125452159451497	-0.948224898688235	-1.0204547704955	0.357512290346739
Plate1B10	Plate1	B10	B	10	S47	high-5	phr1/phl1	Plot15	Soil	high	Pot47	29642	10.2969475535169	0.0190333472715423	0.455912922997753	1.21346347105688	0.0842707977804219	-0.223320889395348	-0.309112333135064
Plate1E1	Plate1	E1	E	1	S48	high-6	phr1/phl1	Plot18	Soil	high	Pot48	24329	10.0994243334121	1.02531140242596	0.990140455574624	0.703581588184905	-0.586386869120845	0.290340427084516	0.383238761452706
Plate2E1	Plate2	E1	E	1	S48	high-6	phr1/phl1	Plot18	Soil	high	Pot48	128231	11.7615886039098	0.970853633964831	0.692569946619919	0.332351189620221	-0.621916998829151	1.09779010362003	0.0614130242206486
Plate2F5	Plate2	F5	F	5	S49	high-1	phf1	Plot3	Soil	high	Pot49	175134	12.0733066741817	-0.246722488333781	-0.41479561075341	0.291045032744662	-0.0770629955383575	0.0918021088996471	0.292580259635209
Plate2A11	Plate2	A11	A	11	S50	high-2	phf1	Plot6	Soil	high	Pot50	236648	12.3743290839993	-0.0906637117055441	-0.362137604622971	0.0525402465816587	-0.030805780379513	0.285305402903163	0.361092922834295
Plate2A12	Plate2	A12	A	12	S51	high-3	phf1	Plot9	Soil	high	Pot51	212777	12.2679999479015	-0.172074270822959	-0.467110928384331	0.238890942698981	-0.0745684199362577	0.0604523288618662	0.249052116045816
Plate2D3	Plate2	D3	D	3	S52	high-4	phf1	Plot12	Soil	high	Pot52	79228	11.2800850506772	0.951945791570872	-0.390830504076668	1.22797838668996	-0.940625669966096	1.34832186938779	0.91149780859991
Plate2C10	Plate2	C10	C	10	S53	high-5	phf1	Plot15	Soil	high	Pot53	451794	13.0209816027154	-0.0830246381136713	-0.706147330290184	-0.119046978930153	-0.120740951012019	-0.0461936735005984	0.374834804183724
Plate3D3	Plate3	D3	D	3	S54	high-6	phf1	Plot18	Soil	high	Pot54	239717	12.3872143398934	-2.82481867303204	-3.03122373958819	-0.226491511339116	1.71628136409754	-1.83586301072013	-1.45796041980723
Plate1D9	Plate1	D9	D	9	S55	low+Pi-1	Col-0	Plot1	Soil	low+Pi	Pot55	45772	10.7314278294376	0.934133422629515	0.168130567499499	-0.842845455102771	0.0622562104649538	-0.150965905738237	-0.364478099347512
Plate1F2	Plate1	F2	F	2	S56	low+Pi-2	Col-0	Plot4	Soil	low+Pi	Pot56	39096	10.57377543895	1.10624894955548	-0.192138171114943	-1.35009870754644	-0.265077772546829	-0.17833933942668	-0.162536159695007
Plate1C6	Plate1	C6	C	6	S57	low+Pi-3	Col-0	Plot7	Soil	low+Pi	Pot57	174593	12.0702128299459	2.40729904813434	-0.729137881968374	-1.24874949508499	-0.705947928143555	-1.05404605076687	-0.838664753448923
Plate2D11	Plate2	D11	D	11	S58	low+Pi-4	Col-0	Plot10	Soil	low+Pi	Pot58	205722	12.2342810217938	1.00702619393193	0.554889538868105	-0.331369705231576	-0.118359048868075	0.122864916134329	0.995082189004913
Plate1A6	Plate1	A6	A	6	S59	low+Pi-5	Col-0	Plot13	Soil	low+Pi	Pot59	18175	9.80780230240172	0.679739233152722	-0.140902578064667	-0.0907021548837697	0.268526661025951	0.492103663923947	-0.366092214807793
Plate1C1	Plate1	C1	C	1	S62	low+Pi-2	phr1/phl1	Plot4	Soil	low+Pi	Pot62	64920	11.0809110216285	0.353772035977723	0.0587856419978518	0.219230647450362	-0.133698356128813	-1.00062803324333	-0.214535007905753
Plate1B7	Plate1	B7	B	7	S62	low+Pi-2	phr1/phl1	Plot4	Soil	low+Pi	Pot62	43145	10.6723218149424	-0.756277814651798	1.53975003274541	2.71680743404222	2.30433788809407	1.7972279211563	0.553361627658716
Plate2H7	Plate2	H7	H	7	S64	low+Pi-4	phr1/phl1	Plot10	Soil	low+Pi	Pot64	110087	11.6090262412617	1.62678241766349	0.622418645125872	0.0558878176831554	-0.296395519362339	-0.233654687883358	0.405107665052404
Plate2G6	Plate2	G6	G	6	S65	low+Pi-5	phr1/phl1	Plot13	Soil	low+Pi	Pot65	56326	10.9389115192485	0.738206253999369	0.0879991398695568	0.619659504043948	0.161815716241255	-0.114314763605381	-0.182672668432645
Plate1A3	Plate1	A3	A	3	S66	low+Pi-6	phr1/phl1	Plot16	Soil	low+Pi	Pot66	16253	9.69603278610318	1.46649052690405	0.31275584021833	0.518182259443148	-0.213895305603127	0.847820699090363	-0.632827324489396
Plate1E11	Plate1	E11	E	11	S67	low+Pi-1	phf1	Plot1	Soil	low+Pi	Pot67	37591	10.5345199390243	0.366604813182505	-0.608255807175041	-0.0114948240481483	0.295985425659079	-0.31690148172472	0.711822165325826
Plate2E3	Plate2	E3	E	3	S68	low+Pi-2	phf1	Plot4	Soil	low+Pi	Pot68	122714	11.7176117236197	0.460690106220035	-1.16595256588267	0.170111182860065	-0.0613028181795477	0.290034903032207	0.594666796012351
Plate2E4	Plate2	E4	E	4	S69	low+Pi-3	phf1	Plot7	Soil	low+Pi	Pot69	111479	11.6215915113368	1.99452423495513	-1.35263381369619	-0.715418341563537	-0.874489122221097	-1.11791047824074	-0.707586181278342
Plate3B5	Plate3	B5	B	5	S70	low+Pi-4	phf1	Plot10	Soil	low+Pi	Pot70	153806	11.9434473469963	1.11853855637643	-1.49756466845543	0.888464864790181	-0.351690730473037	-0.268817415007763	0.0745028759601198
Plate2B12	Plate2	B12	B	12	S71	low+Pi-5	phf1	Plot13	Soil	low+Pi	Pot71	343868	12.7480131417856	0.345913231183439	-0.812719634098345	0.433223571555007	0.223283326412682	0.0740185033043424	0.332472889581321
Plate2G4	Plate2	G4	G	4	S72	low+Pi-6	phf1	Plot16	Soil	low+Pi	Pot72	125538	11.7403637805673	1.41029354469237	-1.18054344193819	0.667208674204447	-0.295348626371566	0.811507548995592	-0.197623799190278
