# Supplementary material for: The effects of soil phosphorus content on plant microbiota are driven by the plant phosphate starvation response
Source: PLoS Biol. 2019 Nov 13;17(11):e3000534. doi: 10.1371/journal.pbio.3000534 (PMC6876890; doi:10.1371/journal.pbio.3000534)
Supplement: S1 Data — (ZIP) [file pbio.3000534.s023.zip › data_figures/data_S4D.csv]

DADA2_Header	Plate	Well	Row	Column	Sample	Soil	Genotype	Plot	Fraction	Phosphate	Pot	Depth	LDepth	CAP1	CAP2	CAP3	MDS1	MDS2	MDS3
Plate3D1	Plate3	D1	D	1	L1	low-1	Col-0	Plot1	Shoot	low	Pot1	329539	12.7054499870738	-0.531569462323666	-0.103406954762505	-0.669029523473846	-0.819755614151973	-0.0713280119701744	-0.208340383915255
Plate3C2	Plate3	C2	C	2	L2	low-2	Col-0	Plot4	Shoot	low	Pot2	141604	11.8607897084303	-1.57685428424535	-0.791779202521353	-0.48600343361717	1.64906705350146	-0.111123097258214	0.947627007955268
Plate2D4	Plate2	D4	D	4	L3	low-3	Col-0	Plot7	Shoot	low	Pot3	139625	11.8467155363715	0.0350655727467532	-0.668598489984246	-0.72283376187779	-0.295108348827839	-1.7982753316175	-0.0666781991275975
Plate2D5	Plate2	D5	D	5	L4	low-4	Col-0	Plot10	Shoot	low	Pot4	243698	12.403685032768	0.445716042512762	-1.60008634726002	-1.21219177891011	-0.902823795549148	0.415142461689956	0.337933751412829
Plate1G2	Plate1	G2	G	2	L5	low-5	Col-0	Plot13	Shoot	low	Pot5	27396	10.2181522963178	-0.72308692697145	-1.90495687729573	-0.596051336413507	-0.115362262676121	0.009945136890024	-0.0671027561387367
Plate2F4	Plate2	F4	F	4	L6	low-6	Col-0	Plot16	Shoot	low	Pot6	95228	11.4640292951824	-0.927850938861557	-1.83660574623368	-0.872409555010949	0.225006955979206	0.632701621642677	-1.55095468902914
Plate2D1	Plate2	D1	D	1	L7	low-1	phr1/phl1	Plot1	Shoot	low	Pot7	148789	11.9102844739174	0.216159499548996	-0.0668485483599796	-0.448394237105606	1.24260146939118	-0.0335206360875869	-0.151244245015977
Plate2G2	Plate2	G2	G	2	L8	low-2	phr1/phl1	Plot4	Shoot	low	Pot8	87164	11.3755466806168	1.52560974957347	-0.892103220173224	-0.368804002144805	-0.0210385082772529	0.655160053283553	-0.681841166246823
Plate2E8	Plate2	E8	E	8	L9	low-3	phr1/phl1	Plot7	Shoot	low	Pot9	57670	10.9624923866095	1.5574588151435	-1.08931214326122	0.00335500708315199	-0.0545754908279284	0.0011989224883501	-0.239709916828597
Plate2C6	Plate2	C6	C	6	L10	low-4	phr1/phl1	Plot10	Shoot	low	Pot10	224704	12.3225392595281	0.976554869213838	-1.25564540800423	0.79300243061035	-0.117667561420079	0.833064600095573	-0.784028585218648
Plate2E10	Plate2	E10	E	10	L11	low-5	phr1/phl1	Plot13	Shoot	low	Pot11	112265	11.6286174269663	2.13006509283882	-0.907643069666395	-0.187478787008927	-0.989782168318325	1.43309294125883	-0.660834502518122
Plate1F11	Plate1	F11	F	11	L12	low-6	phr1/phl1	Plot16	Shoot	low	Pot12	50121	10.8221953609259	1.92954067806451	0.0707221125654568	0.0362322233078275	-0.819242310047662	0.123259436624391	1.62493415409394
Plate2H3	Plate2	H3	H	3	L13	low-1	phf1	Plot1	Shoot	low	Pot13	90698	11.4152905851435	0.315409962774667	0.170255503122484	1.11742376057945	-0.422845855239205	0.104848648057759	0.359584628931233
Plate1B5	Plate1	B5	B	5	L14	low-2	phf1	Plot4	Shoot	low	Pot14	27372	10.2172758720724	0.0615625524399945	-1.07425186112048	0.822375889715498	-0.63384780857668	0.378881798391082	0.129515178301193
Plate2D9	Plate2	D9	D	9	L16	low-4	phf1	Plot10	Shoot	low	Pot16	90665	11.4149266740881	-0.692911048569142	-0.874953229193958	1.34135780222422	1.23354822726519	0.0781953239735339	1.09379234407835
Plate3D2	Plate3	D2	D	2	L17	low-5	phf1	Plot13	Shoot	low	Pot17	82890	11.3252697065856	-1.03216707623302	-1.03829683653424	0.513051094576949	1.51976171937047	-0.324997620660143	0.907468393974058
Plate3A6	Plate3	A6	A	6	L18	low-6	phf1	Plot16	Shoot	low	Pot18	184566	12.1257624020721	0.555053012348866	-0.431879575022575	1.09560782008627	-0.677935701595294	-2.32624624680211	-0.990121014707981
Plate2B3	Plate2	B3	B	3	L20	medium-2	Col-0	Plot5	Shoot	medium	Pot20	93457	11.4452567164454	0.0626689343300741	-0.216032878296956	-1.13622750415702	0.0332720289130208	-0.22525211981515	0.702565108800386
Plate1H2	Plate1	H2	H	2	L21	medium-3	Col-0	Plot8	Shoot	medium	Pot21	35475	10.4765835020282	-1.43104497776123	0.435538974984532	-0.944196289102986	-0.127519669175896	0.309476371897912	-0.346246407285167
Plate2H4	Plate2	H4	H	4	L23	medium-5	Col-0	Plot14	Shoot	medium	Pot23	57581	10.9609479311567	-0.142776577849727	1.0419200757749	-1.13336996168072	-0.59285487293358	0.577155948854608	1.47961049825921
Plate3B1	Plate3	B1	B	1	L24	medium-6	Col-0	Plot17	Shoot	medium	Pot24	124482	11.7319164061212	-0.884687118752322	-0.765588852718467	-0.559467553097676	0.715064728880188	0.102708036398312	0.778665033320338
Plate2G10	Plate2	G10	G	10	L25	medium-1	phr1/phl1	Plot2	Shoot	medium	Pot25	70546	11.1640202582959	0.927104480927617	-0.876472057140816	-0.474655647539537	-0.0233911238758042	1.08945206871805	-1.16932706173467
Plate2A9	Plate2	A9	A	9	L27	medium-3	phr1/phl1	Plot8	Shoot	medium	Pot27	193015	12.1705231850742	1.25306811661697	0.292736187070568	-0.575758657879912	-0.0178017414918502	-1.21754741371573	-0.398706393595366
Plate3C4	Plate3	C4	C	4	L29	medium-5	phr1/phl1	Plot14	Shoot	medium	Pot29	79840	11.2877799109853	-0.794428060130377	0.213223894162232	0.0428106148502903	1.60013226458381	-1.72896404275859	-1.76101202740387
Plate1F9	Plate1	F9	F	9	L30	medium-6	phr1/phl1	Plot17	Shoot	medium	Pot30	12950	9.46885106712768	0.392518002182576	0.125400002897772	0.202543393569528	-0.384315429998229	0.495333863507116	-1.69123747881883
Plate2G7	Plate2	G7	G	7	L30	medium-6	phr1/phl1	Plot17	Shoot	medium	Pot30	62073	11.0360663907675	-0.696704678882795	-0.431739008145618	-0.60723033464803	1.59912021339014	0.277094285314604	0.156219644901678
Plate2D6	Plate2	D6	D	6	L31	medium-1	phf1	Plot2	Shoot	medium	Pot31	39459	10.5830174371369	-0.927104480927617	0.876472057140816	0.474655647539537	0.0233911238758044	-1.08945206871805	1.16932706173467
Plate1D8	Plate1	D8	D	8	L32	medium-2	phf1	Plot5	Shoot	medium	Pot32	11355	9.33741345453966	-0.0626689343300737	0.216032878296956	1.13622750415702	-0.0332720289130212	0.22525211981515	-0.702565108800386
Plate2G1	Plate2	G1	G	1	L33	medium-3	phf1	Plot8	Shoot	medium	Pot33	131396	11.785970943169	0.17797686114426	-0.7282751620551	1.5199549469829	0.145321410667747	0.908071041817819	0.744952800880532
Plate2C12	Plate2	C12	C	12	L34	medium-4	phf1	Plot11	Shoot	medium	Pot34	259860	12.4678983034367	3.20402057468511e-16	2.37286835823472e-17	1.55460433902255e-16	7.23203475865179e-17	2.62077684387522e-16	-3.12480177601206e-16
Plate2B4	Plate2	B4	B	4	L35	medium-5	phf1	Plot14	Shoot	medium	Pot35	365789	12.8098119434097	0.937204637980103	-1.25514396993713	1.09055934683043	-1.00727739165023	1.15180809390398	0.281401529144661
Plate2A3	Plate2	A3	A	3	L36	medium-6	phf1	Plot17	Shoot	medium	Pot36	95180	11.4635251146751	1.18887379545254	1.07192785796631	0.964154494176178	-1.9298695122721	-0.875136185220031	0.756352800596813
Plate1H8	Plate1	H8	H	8	L37	high-1	Col-0	Plot3	Shoot	high	Pot37	15442	9.64484634886876	-0.998977191486783	-0.40757453523167	-0.847403882641964	-0.123708392916405	-0.196942977004415	-0.382789400294227
Plate1A7	Plate1	A7	A	7	L38	high-2	Col-0	Plot6	Shoot	high	Pot38	13951	9.54330646926811	-1.11918687503725	-0.555499888290644	-0.803720963651486	0.387498182891749	-0.819410302488409	-0.643694286126774
Plate1E2	Plate1	E2	E	2	L39	high-3	Col-0	Plot9	Shoot	high	Pot39	20952	9.94998938618755	-1.05129772221042	-0.149892186616504	-0.541303551617421	-0.05413340479612	-0.0375095613939697	0.495697616366297
Plate1G4	Plate1	G4	G	4	L40	high-4	Col-0	Plot12	Shoot	high	Pot40	61612	11.0286119357443	-0.932956192747486	-0.604428898613038	-0.427253569894257	-0.250028293908136	0.653648218139897	-0.382139911150885
Plate2G8	Plate2	G8	G	8	L41	high-5	Col-0	Plot15	Shoot	high	Pot41	24013	10.0863506293483	-0.877581617408116	-0.68035005539183	-1.23338823440963	1.22252253080509	0.0928102584787741	0.517201151863477
Plate2F6	Plate2	F6	F	6	L43	high-1	phr1/phl1	Plot3	Shoot	high	Pot43	74653	11.2206059897017	0.609923159467092	0.824652462107204	-0.938898303463775	0.606182255419824	-0.165355419248292	0.563747689922273
Plate1E8	Plate1	E8	E	8	L44	high-2	phr1/phl1	Plot6	Shoot	high	Pot44	44589	10.705242470817	1.42919547525624	0.149797040981018	-0.452423515817479	-0.228561241599769	1.40751628966602	0.731049898750475
Plate2A2	Plate2	A2	A	2	L45	high-3	phr1/phl1	Plot9	Shoot	high	Pot45	236595	12.3741050975897	1.94010933205183	1.02284136459634	-0.510798379319097	-0.460236018695004	-0.680452621388146	1.19453523946464
Plate1H4	Plate1	H4	H	4	L46	high-4	phr1/phl1	Plot12	Shoot	high	Pot46	88903	11.3953011667144	1.68346356292735	0.718333487360476	-1.27852644159347	-0.265497340383343	-0.278452868546959	0.615795940066668
Plate2E11	Plate2	E11	E	11	L48	high-6	phr1/phl1	Plot18	Shoot	high	Pot48	75852	11.2365393522603	0.83550579284338	0.00290292071533358	-0.672629958379309	0.0876194219765677	0.21086066658697	0.643829394569555
Plate1F10	Plate1	F10	F	10	L49	high-1	phf1	Plot3	Shoot	high	Pot49	19643	9.88547631973428	0.389054032019691	-0.417077926875534	1.78630218610574	-0.482473862503419	0.362298396252707	-0.180958289628044
Plate1E12	Plate1	E12	E	12	L50	high-2	phf1	Plot6	Shoot	high	Pot50	12535	9.43628001059239	-0.310008600218985	0.405702847309628	1.25614447946896	-0.15893694129198	-0.588105987177615	-0.0873556126237007
Plate1E5	Plate1	E5	E	5	L51	high-3	phf1	Plot9	Shoot	high	Pot51	8053	8.99379997179554	-0.88881160984141	-0.872949177979837	1.05210193093652	0.514369423491124	0.717962182782115	-1.69023285583093
Plate2C9	Plate2	C9	C	9	L52	high-4	phf1	Plot12	Shoot	high	Pot52	175126	12.07326099383	-0.750507370179867	-0.113904588747438	1.70578001148772	0.51552563429148	-0.375195349592938	-0.233656028915783
Plate1D12	Plate1	D12	D	12	L53	high-5	phf1	Plot15	Shoot	high	Pot53	43523	10.6810448129775	0.877581617408116	0.680350055391831	1.23338823440963	-1.22252253080509	-0.0928102584787741	-0.517201151863477
Plate1F8	Plate1	F8	F	8	L54	high-6	phf1	Plot18	Shoot	high	Pot54	52383	10.8663373901902	-0.83550579284338	-0.00290292071533319	0.672629958379309	-0.0876194219765672	-0.21086066658697	-0.643829394569555
Plate3E4	Plate3	E4	E	4	L56	low+Pi-2	Col-0	Plot4	Shoot	low+Pi	Pot56	508063	13.1383607346193	-0.0103180177681195	2.75813428381506	0.0324315460464779	-0.994180736647523	-0.92291875441642	-0.395301020009639
Plate2F1	Plate2	F1	F	1	L57	low+Pi-3	Col-0	Plot7	Shoot	low+Pi	Pot57	90034	11.4079426557501	-1.35664220091946	0.0328473366261605	-0.830687726695763	0.798907069527216	0.632939548900645	0.788184317850514
Plate2A6	Plate2	A6	A	6	L58	low+Pi-4	Col-0	Plot10	Shoot	low+Pi	Pot58	53579	10.888912479244	-1.39089830285247	0.891753211177133	-1.02768153579775	-0.159738914684771	0.385167330432173	-0.968415112643355
Plate3A5	Plate3	A5	A	5	L59	low+Pi-5	Col-0	Plot13	Shoot	low+Pi	Pot59	126587	11.7486850977957	-0.857521761495253	1.76219389099374	-0.140802073188725	-0.929972875191021	-0.0117522701268604	-0.49435120064584
Plate2C8	Plate2	C8	C	8	L60	low+Pi-6	Col-0	Plot16	Shoot	low+Pi	Pot60	61879	11.0329361442461	-1.39414848796587	0.362600921629077	-0.169964044755455	0.333848630960607	0.382817492766139	-0.541471119461703
Plate2A5	Plate2	A5	A	5	L64	low+Pi-4	phr1/phl1	Plot10	Shoot	low+Pi	Pot64	173196	12.0621791801556	0.661538439695014	2.83893177328107	0.105513081873281	-0.0533179556111942	-1.71156971619124	0.320717602370819
Plate1H9	Plate1	H9	H	9	L65	low+Pi-5	phr1/phl1	Plot13	Shoot	low+Pi	Pot65	42151	10.649013687941	1.73118266924462	1.84564326041497	-0.569059966760728	-0.864021206706235	-1.529507579487	0.285913559071877
Plate1G10	Plate1	G10	G	10	L66	low+Pi-6	phr1/phl1	Plot16	Shoot	low+Pi	Pot66	43305	10.6760233807651	1.3180888296613	1.75346859179329	-0.889207523882548	-0.83620752750885	0.819337169880073	1.40119825416899
Plate2C7	Plate2	C7	C	7	L69	low+Pi-3	phf1	Plot7	Shoot	low+Pi	Pot69	139493	11.8457696997731	-0.235882186970803	1.72506329661931	1.5501664814904	-0.449223229871448	1.16413686022851	-0.48179620189432
Plate2B10	Plate2	B10	B	10	L71	low+Pi-5	phf1	Plot13	Shoot	low+Pi	Pot71	49998	10.8197382836103	-1.24847199738372	0.243059632087651	0.980341068794938	1.37937679352123	0.423219392125149	0.0289065062567638
Plate3E1	Plate3	E1	E	1	L72	low+Pi-6	phf1	Plot16	Shoot	low+Pi	Pot72	45920	10.7346560309934	-1.48068309324725	0.0816936952684344	0.799741080254853	1.77452995221199	0.368130525888827	0.0564144149358987
