# Supplementary material for: The effects of soil phosphorus content on plant microbiota are driven by the plant phosphate starvation response
Source: PLoS Biol. 2019 Nov 13;17(11):e3000534. doi: 10.1371/journal.pbio.3000534 (PMC6876890; doi:10.1371/journal.pbio.3000534)
Supplement: S1 Data — (ZIP) [file pbio.3000534.s023.zip › data_figures/data_Fig2F_census.csv]

Taxon	Fraction	Abundance	Sample
Ascomycota_unclassified	Soil	59.7272727272727	Soil
Branch06	Soil	0.242424242424242	Soil
Capnodiales	Soil	21.5	Soil
Chaetothyriales	Soil	48.1818181818182	Soil
Glomerellales	Soil	163.878787878788	Soil
Helotiales	Soil	102.545454545455	Soil
Hypocreales	Soil	412.439393939394	Soil
Pezizales	Soil	10.0606060606061	Soil
Pleosporales	Soil	138.075757575758	Soil
Sordariales	Soil	130.439393939394	Soil
Thelebolales	Soil	34.4848484848485	Soil
Xylariales	Soil	66.4545454545455	Soil
Agaricales	Soil	42.9242424242424	Soil
Cantharellales	Soil	20.7575757575758	Soil
Cystofilobasidiales	Soil	94.6666666666667	Soil
Filobasidiales	Soil	283.060606060606	Soil
Platygloeales	Soil	15.7878787878788	Soil
Mortierellales	Soil	1168.65151515152	Soil
Fungi_unclassified	Soil	52.6212121212121	Soil
Other	Soil	133.5	Soil
Ascomycota_unclassified	Root	48.6818181818182	Root
Branch06	Root	45.8636363636364	Root
Capnodiales	Root	7.09090909090909	Root
Chaetothyriales	Root	30.3939393939394	Root
Glomerellales	Root	129.742424242424	Root
Helotiales	Root	224.333333333333	Root
Hypocreales	Root	537.893939393939	Root
Pezizales	Root	284.848484848485	Root
Pleosporales	Root	503.151515151515	Root
Sordariales	Root	121.5	Root
Thelebolales	Root	6.6969696969697	Root
Xylariales	Root	50.9090909090909	Root
Agaricales	Root	77.1969696969697	Root
Cantharellales	Root	59.2878787878788	Root
Cystofilobasidiales	Root	28.2272727272727	Root
Filobasidiales	Root	69.8787878787879	Root
Platygloeales	Root	6.07575757575758	Root
Mortierellales	Root	616.136363636364	Root
Fungi_unclassified	Root	50.3030303030303	Root
Other	Root	101.787878787879	Root
Ascomycota_unclassified	Shoot	65.9491525423729	Shoot
Branch06	Shoot	0.11864406779661	Shoot
Capnodiales	Shoot	91.135593220339	Shoot
Chaetothyriales	Shoot	8.86440677966102	Shoot
Glomerellales	Shoot	477.254237288136	Shoot
Helotiales	Shoot	106.779661016949	Shoot
Hypocreales	Shoot	724.576271186441	Shoot
Pezizales	Shoot	12.4915254237288	Shoot
Pleosporales	Shoot	387.830508474576	Shoot
Sordariales	Shoot	27.9491525423729	Shoot
Thelebolales	Shoot	11.4067796610169	Shoot
Xylariales	Shoot	146.542372881356	Shoot
Agaricales	Shoot	13.9152542372881	Shoot
Cantharellales	Shoot	60.1186440677966	Shoot
Cystofilobasidiales	Shoot	33.5254237288136	Shoot
Filobasidiales	Shoot	54.3220338983051	Shoot
Platygloeales	Shoot	33.5423728813559	Shoot
Mortierellales	Shoot	468.813559322034	Shoot
Fungi_unclassified	Shoot	208.016949152542	Shoot
Other	Shoot	66.8474576271186	Shoot
