# Supplementary material for: The effects of soil phosphorus content on plant microbiota are driven by the plant phosphate starvation response
Source: PLoS Biol. 2019 Nov 13;17(11):e3000534. doi: 10.1371/journal.pbio.3000534 (PMC6876890; doi:10.1371/journal.pbio.3000534)
Supplement: S1 Data — (ZIP) [file pbio.3000534.s023.zip › data_figures/data_S2F.csv]

Taxon	Fraction	Genotype	Phosphate	Abundance	Sample
Ascomycota_unclassified	Soil	Col-0	low	49.6	Soil_Col-0_low
Branch06	Soil	Col-0	low	0	Soil_Col-0_low
Capnodiales	Soil	Col-0	low	122	Soil_Col-0_low
Chaetothyriales	Soil	Col-0	low	34.4	Soil_Col-0_low
Glomerellales	Soil	Col-0	low	393.8	Soil_Col-0_low
Helotiales	Soil	Col-0	low	76.4	Soil_Col-0_low
Hypocreales	Soil	Col-0	low	330.8	Soil_Col-0_low
Pezizales	Soil	Col-0	low	27.4	Soil_Col-0_low
Pleosporales	Soil	Col-0	low	113.6	Soil_Col-0_low
Sordariales	Soil	Col-0	low	187.6	Soil_Col-0_low
Thelebolales	Soil	Col-0	low	27.6	Soil_Col-0_low
Xylariales	Soil	Col-0	low	29.4	Soil_Col-0_low
Agaricales	Soil	Col-0	low	36.6	Soil_Col-0_low
Cantharellales	Soil	Col-0	low	5	Soil_Col-0_low
Cystofilobasidiales	Soil	Col-0	low	110.4	Soil_Col-0_low
Filobasidiales	Soil	Col-0	low	230.6	Soil_Col-0_low
Platygloeales	Soil	Col-0	low	12.2	Soil_Col-0_low
Mortierellales	Soil	Col-0	low	1041.4	Soil_Col-0_low
Fungi_unclassified	Soil	Col-0	low	37.6	Soil_Col-0_low
Other	Soil	Col-0	low	133.6	Soil_Col-0_low
Ascomycota_unclassified	Root	Col-0	low	40.1666666666667	Root_Col-0_low
Branch06	Root	Col-0	low	17.3333333333333	Root_Col-0_low
Capnodiales	Root	Col-0	low	1	Root_Col-0_low
Chaetothyriales	Root	Col-0	low	13	Root_Col-0_low
Glomerellales	Root	Col-0	low	55.8333333333333	Root_Col-0_low
Helotiales	Root	Col-0	low	395.166666666667	Root_Col-0_low
Hypocreales	Root	Col-0	low	911.666666666667	Root_Col-0_low
Pezizales	Root	Col-0	low	437.833333333333	Root_Col-0_low
Pleosporales	Root	Col-0	low	528.5	Root_Col-0_low
Sordariales	Root	Col-0	low	11.1666666666667	Root_Col-0_low
Thelebolales	Root	Col-0	low	3.66666666666667	Root_Col-0_low
Xylariales	Root	Col-0	low	36.1666666666667	Root_Col-0_low
Agaricales	Root	Col-0	low	8.33333333333333	Root_Col-0_low
Cantharellales	Root	Col-0	low	1.5	Root_Col-0_low
Cystofilobasidiales	Root	Col-0	low	17.3333333333333	Root_Col-0_low
Filobasidiales	Root	Col-0	low	25.1666666666667	Root_Col-0_low
Platygloeales	Root	Col-0	low	6.5	Root_Col-0_low
Mortierellales	Root	Col-0	low	405.666666666667	Root_Col-0_low
Fungi_unclassified	Root	Col-0	low	19.5	Root_Col-0_low
Other	Root	Col-0	low	64.5	Root_Col-0_low
Ascomycota_unclassified	Shoot	Col-0	low	77	Shoot_Col-0_low
Branch06	Shoot	Col-0	low	0.333333333333333	Shoot_Col-0_low
Capnodiales	Shoot	Col-0	low	23.5	Shoot_Col-0_low
Chaetothyriales	Shoot	Col-0	low	14.8333333333333	Shoot_Col-0_low
Glomerellales	Shoot	Col-0	low	324.166666666667	Shoot_Col-0_low
Helotiales	Shoot	Col-0	low	139.833333333333	Shoot_Col-0_low
Hypocreales	Shoot	Col-0	low	851.833333333333	Shoot_Col-0_low
Pezizales	Shoot	Col-0	low	7.66666666666667	Shoot_Col-0_low
Pleosporales	Shoot	Col-0	low	399	Shoot_Col-0_low
Sordariales	Shoot	Col-0	low	32.5	Shoot_Col-0_low
Thelebolales	Shoot	Col-0	low	10	Shoot_Col-0_low
Xylariales	Shoot	Col-0	low	69.1666666666667	Shoot_Col-0_low
Agaricales	Shoot	Col-0	low	13.3333333333333	Shoot_Col-0_low
Cantharellales	Shoot	Col-0	low	5.83333333333333	Shoot_Col-0_low
Cystofilobasidiales	Shoot	Col-0	low	31	Shoot_Col-0_low
Filobasidiales	Shoot	Col-0	low	94.6666666666667	Shoot_Col-0_low
Platygloeales	Shoot	Col-0	low	59.8333333333333	Shoot_Col-0_low
Mortierellales	Shoot	Col-0	low	694.666666666667	Shoot_Col-0_low
Fungi_unclassified	Shoot	Col-0	low	70	Shoot_Col-0_low
Other	Shoot	Col-0	low	80.8333333333333	Shoot_Col-0_low
Ascomycota_unclassified	Soil	phf1	low	95.8333333333333	Soil_phf1_low
Branch06	Soil	phf1	low	2.5	Soil_phf1_low
Capnodiales	Soil	phf1	low	8.33333333333333	Soil_phf1_low
Chaetothyriales	Soil	phf1	low	131.666666666667	Soil_phf1_low
Glomerellales	Soil	phf1	low	328.666666666667	Soil_phf1_low
Helotiales	Soil	phf1	low	71.5	Soil_phf1_low
Hypocreales	Soil	phf1	low	535.666666666667	Soil_phf1_low
Pezizales	Soil	phf1	low	7.33333333333333	Soil_phf1_low
Pleosporales	Soil	phf1	low	221	Soil_phf1_low
Sordariales	Soil	phf1	low	72.8333333333333	Soil_phf1_low
Thelebolales	Soil	phf1	low	18.1666666666667	Soil_phf1_low
Xylariales	Soil	phf1	low	123	Soil_phf1_low
Agaricales	Soil	phf1	low	32	Soil_phf1_low
Cantharellales	Soil	phf1	low	15.6666666666667	Soil_phf1_low
Cystofilobasidiales	Soil	phf1	low	85.6666666666667	Soil_phf1_low
Filobasidiales	Soil	phf1	low	238	Soil_phf1_low
Platygloeales	Soil	phf1	low	25.8333333333333	Soil_phf1_low
Mortierellales	Soil	phf1	low	850.166666666667	Soil_phf1_low
Fungi_unclassified	Soil	phf1	low	25.6666666666667	Soil_phf1_low
Other	Soil	phf1	low	110.5	Soil_phf1_low
Ascomycota_unclassified	Root	phf1	low	23.8333333333333	Root_phf1_low
Branch06	Root	phf1	low	148.166666666667	Root_phf1_low
Capnodiales	Root	phf1	low	7	Root_phf1_low
Chaetothyriales	Root	phf1	low	48.5	Root_phf1_low
Glomerellales	Root	phf1	low	92.6666666666667	Root_phf1_low
Helotiales	Root	phf1	low	128.166666666667	Root_phf1_low
Hypocreales	Root	phf1	low	517.333333333333	Root_phf1_low
Pezizales	Root	phf1	low	715.166666666667	Root_phf1_low
Pleosporales	Root	phf1	low	577.833333333333	Root_phf1_low
Sordariales	Root	phf1	low	10.8333333333333	Root_phf1_low
Thelebolales	Root	phf1	low	2.83333333333333	Root_phf1_low
Xylariales	Root	phf1	low	118.666666666667	Root_phf1_low
Agaricales	Root	phf1	low	82.3333333333333	Root_phf1_low
Cantharellales	Root	phf1	low	2.66666666666667	Root_phf1_low
Cystofilobasidiales	Root	phf1	low	20.1666666666667	Root_phf1_low
Filobasidiales	Root	phf1	low	36.8333333333333	Root_phf1_low
Platygloeales	Root	phf1	low	1.16666666666667	Root_phf1_low
Mortierellales	Root	phf1	low	375.333333333333	Root_phf1_low
Fungi_unclassified	Root	phf1	low	37.1666666666667	Root_phf1_low
Other	Root	phf1	low	53.3333333333333	Root_phf1_low
Ascomycota_unclassified	Shoot	phf1	low	52.6	Shoot_phf1_low
Branch06	Shoot	phf1	low	0.4	Shoot_phf1_low
Capnodiales	Shoot	phf1	low	26.2	Shoot_phf1_low
Chaetothyriales	Shoot	phf1	low	8.2	Shoot_phf1_low
Glomerellales	Shoot	phf1	low	408.6	Shoot_phf1_low
Helotiales	Shoot	phf1	low	78.8	Shoot_phf1_low
Hypocreales	Shoot	phf1	low	937.4	Shoot_phf1_low
Pezizales	Shoot	phf1	low	61	Shoot_phf1_low
Pleosporales	Shoot	phf1	low	326.4	Shoot_phf1_low
Sordariales	Shoot	phf1	low	30	Shoot_phf1_low
Thelebolales	Shoot	phf1	low	30.4	Shoot_phf1_low
Xylariales	Shoot	phf1	low	198	Shoot_phf1_low
Agaricales	Shoot	phf1	low	17	Shoot_phf1_low
Cantharellales	Shoot	phf1	low	7	Shoot_phf1_low
Cystofilobasidiales	Shoot	phf1	low	53.2	Shoot_phf1_low
Filobasidiales	Shoot	phf1	low	71.2	Shoot_phf1_low
Platygloeales	Shoot	phf1	low	63.4	Shoot_phf1_low
Mortierellales	Shoot	phf1	low	493	Shoot_phf1_low
Fungi_unclassified	Shoot	phf1	low	69.4	Shoot_phf1_low
Other	Shoot	phf1	low	67.8	Shoot_phf1_low
Ascomycota_unclassified	Soil	phr1/phl1	low	59.5	Soil_phr1/phl1_low
Branch06	Soil	phr1/phl1	low	0	Soil_phr1/phl1_low
Capnodiales	Soil	phr1/phl1	low	9.5	Soil_phr1/phl1_low
Chaetothyriales	Soil	phr1/phl1	low	33.5	Soil_phr1/phl1_low
Glomerellales	Soil	phr1/phl1	low	270.833333333333	Soil_phr1/phl1_low
Helotiales	Soil	phr1/phl1	low	90.8333333333333	Soil_phr1/phl1_low
Hypocreales	Soil	phr1/phl1	low	505.333333333333	Soil_phr1/phl1_low
Pezizales	Soil	phr1/phl1	low	5.33333333333333	Soil_phr1/phl1_low
Pleosporales	Soil	phr1/phl1	low	163.333333333333	Soil_phr1/phl1_low
Sordariales	Soil	phr1/phl1	low	188.666666666667	Soil_phr1/phl1_low
Thelebolales	Soil	phr1/phl1	low	20.3333333333333	Soil_phr1/phl1_low
Xylariales	Soil	phr1/phl1	low	32.6666666666667	Soil_phr1/phl1_low
Agaricales	Soil	phr1/phl1	low	41.8333333333333	Soil_phr1/phl1_low
Cantharellales	Soil	phr1/phl1	low	17.5	Soil_phr1/phl1_low
Cystofilobasidiales	Soil	phr1/phl1	low	90.1666666666667	Soil_phr1/phl1_low
Filobasidiales	Soil	phr1/phl1	low	240.166666666667	Soil_phr1/phl1_low
Platygloeales	Soil	phr1/phl1	low	13.1666666666667	Soil_phr1/phl1_low
Mortierellales	Soil	phr1/phl1	low	1061.33333333333	Soil_phr1/phl1_low
Fungi_unclassified	Soil	phr1/phl1	low	44	Soil_phr1/phl1_low
Other	Soil	phr1/phl1	low	112	Soil_phr1/phl1_low
Ascomycota_unclassified	Root	phr1/phl1	low	40	Root_phr1/phl1_low
Branch06	Root	phr1/phl1	low	133.166666666667	Root_phr1/phl1_low
Capnodiales	Root	phr1/phl1	low	11.1666666666667	Root_phr1/phl1_low
Chaetothyriales	Root	phr1/phl1	low	23.5	Root_phr1/phl1_low
Glomerellales	Root	phr1/phl1	low	307.5	Root_phr1/phl1_low
Helotiales	Root	phr1/phl1	low	532.166666666667	Root_phr1/phl1_low
Hypocreales	Root	phr1/phl1	low	618.833333333333	Root_phr1/phl1_low
Pezizales	Root	phr1/phl1	low	501.833333333333	Root_phr1/phl1_low
Pleosporales	Root	phr1/phl1	low	260.666666666667	Root_phr1/phl1_low
Sordariales	Root	phr1/phl1	low	21.1666666666667	Root_phr1/phl1_low
Thelebolales	Root	phr1/phl1	low	2.83333333333333	Root_phr1/phl1_low
Xylariales	Root	phr1/phl1	low	89.1666666666667	Root_phr1/phl1_low
Agaricales	Root	phr1/phl1	low	8.83333333333333	Root_phr1/phl1_low
Cantharellales	Root	phr1/phl1	low	5.33333333333333	Root_phr1/phl1_low
Cystofilobasidiales	Root	phr1/phl1	low	21.6666666666667	Root_phr1/phl1_low
Filobasidiales	Root	phr1/phl1	low	41.8333333333333	Root_phr1/phl1_low
Platygloeales	Root	phr1/phl1	low	29	Root_phr1/phl1_low
Mortierellales	Root	phr1/phl1	low	299.166666666667	Root_phr1/phl1_low
Fungi_unclassified	Root	phr1/phl1	low	22.6666666666667	Root_phr1/phl1_low
Other	Root	phr1/phl1	low	29.5	Root_phr1/phl1_low
Ascomycota_unclassified	Shoot	phr1/phl1	low	90.5	Shoot_phr1/phl1_low
Branch06	Shoot	phr1/phl1	low	0.333333333333333	Shoot_phr1/phl1_low
Capnodiales	Shoot	phr1/phl1	low	9.83333333333333	Shoot_phr1/phl1_low
Chaetothyriales	Shoot	phr1/phl1	low	1.16666666666667	Shoot_phr1/phl1_low
Glomerellales	Shoot	phr1/phl1	low	736.833333333333	Shoot_phr1/phl1_low
Helotiales	Shoot	phr1/phl1	low	74.1666666666667	Shoot_phr1/phl1_low
Hypocreales	Shoot	phr1/phl1	low	1220.83333333333	Shoot_phr1/phl1_low
Pezizales	Shoot	phr1/phl1	low	0.333333333333333	Shoot_phr1/phl1_low
Pleosporales	Shoot	phr1/phl1	low	414.333333333333	Shoot_phr1/phl1_low
Sordariales	Shoot	phr1/phl1	low	3.5	Shoot_phr1/phl1_low
Thelebolales	Shoot	phr1/phl1	low	2.83333333333333	Shoot_phr1/phl1_low
Xylariales	Shoot	phr1/phl1	low	294.5	Shoot_phr1/phl1_low
Agaricales	Shoot	phr1/phl1	low	2.16666666666667	Shoot_phr1/phl1_low
Cantharellales	Shoot	phr1/phl1	low	0.166666666666667	Shoot_phr1/phl1_low
Cystofilobasidiales	Shoot	phr1/phl1	low	7.33333333333333	Shoot_phr1/phl1_low
Filobasidiales	Shoot	phr1/phl1	low	7.83333333333333	Shoot_phr1/phl1_low
Platygloeales	Shoot	phr1/phl1	low	0.166666666666667	Shoot_phr1/phl1_low
Mortierellales	Shoot	phr1/phl1	low	97.3333333333333	Shoot_phr1/phl1_low
Fungi_unclassified	Shoot	phr1/phl1	low	2.33333333333333	Shoot_phr1/phl1_low
Other	Shoot	phr1/phl1	low	33.5	Shoot_phr1/phl1_low
Ascomycota_unclassified	Soil	Col-0	medium	59.8333333333333	Soil_Col-0_medium
Branch06	Soil	Col-0	medium	0	Soil_Col-0_medium
Capnodiales	Soil	Col-0	medium	7.33333333333333	Soil_Col-0_medium
Chaetothyriales	Soil	Col-0	medium	51.6666666666667	Soil_Col-0_medium
Glomerellales	Soil	Col-0	medium	102.5	Soil_Col-0_medium
Helotiales	Soil	Col-0	medium	80.5	Soil_Col-0_medium
Hypocreales	Soil	Col-0	medium	366.666666666667	Soil_Col-0_medium
Pezizales	Soil	Col-0	medium	3	Soil_Col-0_medium
Pleosporales	Soil	Col-0	medium	133	Soil_Col-0_medium
Sordariales	Soil	Col-0	medium	130.333333333333	Soil_Col-0_medium
Thelebolales	Soil	Col-0	medium	32.3333333333333	Soil_Col-0_medium
Xylariales	Soil	Col-0	medium	37	Soil_Col-0_medium
Agaricales	Soil	Col-0	medium	62.8333333333333	Soil_Col-0_medium
Cantharellales	Soil	Col-0	medium	17.6666666666667	Soil_Col-0_medium
Cystofilobasidiales	Soil	Col-0	medium	107.333333333333	Soil_Col-0_medium
Filobasidiales	Soil	Col-0	medium	360.166666666667	Soil_Col-0_medium
Platygloeales	Soil	Col-0	medium	19.6666666666667	Soil_Col-0_medium
Mortierellales	Soil	Col-0	medium	1242.83333333333	Soil_Col-0_medium
Fungi_unclassified	Soil	Col-0	medium	40.5	Soil_Col-0_medium
Other	Soil	Col-0	medium	144.833333333333	Soil_Col-0_medium
Ascomycota_unclassified	Root	Col-0	medium	83	Root_Col-0_medium
Branch06	Root	Col-0	medium	3.66666666666667	Root_Col-0_medium
Capnodiales	Root	Col-0	medium	2	Root_Col-0_medium
Chaetothyriales	Root	Col-0	medium	69	Root_Col-0_medium
Glomerellales	Root	Col-0	medium	182.833333333333	Root_Col-0_medium
Helotiales	Root	Col-0	medium	209.166666666667	Root_Col-0_medium
Hypocreales	Root	Col-0	medium	691	Root_Col-0_medium
Pezizales	Root	Col-0	medium	171.666666666667	Root_Col-0_medium
Pleosporales	Root	Col-0	medium	746.166666666667	Root_Col-0_medium
Sordariales	Root	Col-0	medium	29.6666666666667	Root_Col-0_medium
Thelebolales	Root	Col-0	medium	3	Root_Col-0_medium
Xylariales	Root	Col-0	medium	54.8333333333333	Root_Col-0_medium
Agaricales	Root	Col-0	medium	11.1666666666667	Root_Col-0_medium
Cantharellales	Root	Col-0	medium	2.16666666666667	Root_Col-0_medium
Cystofilobasidiales	Root	Col-0	medium	14.1666666666667	Root_Col-0_medium
Filobasidiales	Root	Col-0	medium	33	Root_Col-0_medium
Platygloeales	Root	Col-0	medium	1.66666666666667	Root_Col-0_medium
Mortierellales	Root	Col-0	medium	531.833333333333	Root_Col-0_medium
Fungi_unclassified	Root	Col-0	medium	22.6666666666667	Root_Col-0_medium
Other	Root	Col-0	medium	137.333333333333	Root_Col-0_medium
Ascomycota_unclassified	Shoot	Col-0	medium	39.25	Shoot_Col-0_medium
Branch06	Shoot	Col-0	medium	0	Shoot_Col-0_medium
Capnodiales	Shoot	Col-0	medium	7	Shoot_Col-0_medium
Chaetothyriales	Shoot	Col-0	medium	28.5	Shoot_Col-0_medium
Glomerellales	Shoot	Col-0	medium	608.5	Shoot_Col-0_medium
Helotiales	Shoot	Col-0	medium	372.75	Shoot_Col-0_medium
Hypocreales	Shoot	Col-0	medium	275.5	Shoot_Col-0_medium
Pezizales	Shoot	Col-0	medium	3	Shoot_Col-0_medium
Pleosporales	Shoot	Col-0	medium	216.25	Shoot_Col-0_medium
Sordariales	Shoot	Col-0	medium	46.75	Shoot_Col-0_medium
Thelebolales	Shoot	Col-0	medium	11	Shoot_Col-0_medium
Xylariales	Shoot	Col-0	medium	15.5	Shoot_Col-0_medium
Agaricales	Shoot	Col-0	medium	31.75	Shoot_Col-0_medium
Cantharellales	Shoot	Col-0	medium	32.25	Shoot_Col-0_medium
Cystofilobasidiales	Shoot	Col-0	medium	82	Shoot_Col-0_medium
Filobasidiales	Shoot	Col-0	medium	115.75	Shoot_Col-0_medium
Platygloeales	Shoot	Col-0	medium	4.5	Shoot_Col-0_medium
Mortierellales	Shoot	Col-0	medium	625.25	Shoot_Col-0_medium
Fungi_unclassified	Shoot	Col-0	medium	398.75	Shoot_Col-0_medium
Other	Shoot	Col-0	medium	85.75	Shoot_Col-0_medium
Ascomycota_unclassified	Soil	phf1	medium	53.3333333333333	Soil_phf1_medium
Branch06	Soil	phf1	medium	0	Soil_phf1_medium
Capnodiales	Soil	phf1	medium	7	Soil_phf1_medium
Chaetothyriales	Soil	phf1	medium	43.6666666666667	Soil_phf1_medium
Glomerellales	Soil	phf1	medium	115	Soil_phf1_medium
Helotiales	Soil	phf1	medium	94	Soil_phf1_medium
Hypocreales	Soil	phf1	medium	369.666666666667	Soil_phf1_medium
Pezizales	Soil	phf1	medium	4.33333333333333	Soil_phf1_medium
Pleosporales	Soil	phf1	medium	130.666666666667	Soil_phf1_medium
Sordariales	Soil	phf1	medium	136.333333333333	Soil_phf1_medium
Thelebolales	Soil	phf1	medium	30.3333333333333	Soil_phf1_medium
Xylariales	Soil	phf1	medium	41.6666666666667	Soil_phf1_medium
Agaricales	Soil	phf1	medium	34	Soil_phf1_medium
Cantharellales	Soil	phf1	medium	20.6666666666667	Soil_phf1_medium
Cystofilobasidiales	Soil	phf1	medium	95.3333333333333	Soil_phf1_medium
Filobasidiales	Soil	phf1	medium	319.666666666667	Soil_phf1_medium
Platygloeales	Soil	phf1	medium	11	Soil_phf1_medium
Mortierellales	Soil	phf1	medium	1327.33333333333	Soil_phf1_medium
Fungi_unclassified	Soil	phf1	medium	27	Soil_phf1_medium
Other	Soil	phf1	medium	139	Soil_phf1_medium
Ascomycota_unclassified	Root	phf1	medium	58.1666666666667	Root_phf1_medium
Branch06	Root	phf1	medium	114.166666666667	Root_phf1_medium
Capnodiales	Root	phf1	medium	1.33333333333333	Root_phf1_medium
Chaetothyriales	Root	phf1	medium	55.6666666666667	Root_phf1_medium
Glomerellales	Root	phf1	medium	170.833333333333	Root_phf1_medium
Helotiales	Root	phf1	medium	194.666666666667	Root_phf1_medium
Hypocreales	Root	phf1	medium	300.166666666667	Root_phf1_medium
Pezizales	Root	phf1	medium	117	Root_phf1_medium
Pleosporales	Root	phf1	medium	494.333333333333	Root_phf1_medium
Sordariales	Root	phf1	medium	299.666666666667	Root_phf1_medium
Thelebolales	Root	phf1	medium	3.33333333333333	Root_phf1_medium
Xylariales	Root	phf1	medium	69.6666666666667	Root_phf1_medium
Agaricales	Root	phf1	medium	620.333333333333	Root_phf1_medium
Cantharellales	Root	phf1	medium	2	Root_phf1_medium
Cystofilobasidiales	Root	phf1	medium	7.5	Root_phf1_medium
Filobasidiales	Root	phf1	medium	26.5	Root_phf1_medium
Platygloeales	Root	phf1	medium	0	Root_phf1_medium
Mortierellales	Root	phf1	medium	163.5	Root_phf1_medium
Fungi_unclassified	Root	phf1	medium	68.1666666666667	Root_phf1_medium
Other	Root	phf1	medium	233	Root_phf1_medium
Ascomycota_unclassified	Shoot	phf1	medium	61.5	Shoot_phf1_medium
Branch06	Shoot	phf1	medium	0	Shoot_phf1_medium
Capnodiales	Shoot	phf1	medium	67.3333333333333	Shoot_phf1_medium
Chaetothyriales	Shoot	phf1	medium	10.5	Shoot_phf1_medium
Glomerellales	Shoot	phf1	medium	478.666666666667	Shoot_phf1_medium
Helotiales	Shoot	phf1	medium	37.1666666666667	Shoot_phf1_medium
Hypocreales	Shoot	phf1	medium	463.5	Shoot_phf1_medium
Pezizales	Shoot	phf1	medium	0.666666666666667	Shoot_phf1_medium
Pleosporales	Shoot	phf1	medium	441.666666666667	Shoot_phf1_medium
Sordariales	Shoot	phf1	medium	33.1666666666667	Shoot_phf1_medium
Thelebolales	Shoot	phf1	medium	3.83333333333333	Shoot_phf1_medium
Xylariales	Shoot	phf1	medium	337.166666666667	Shoot_phf1_medium
Agaricales	Shoot	phf1	medium	13.6666666666667	Shoot_phf1_medium
Cantharellales	Shoot	phf1	medium	3.33333333333333	Shoot_phf1_medium
Cystofilobasidiales	Shoot	phf1	medium	11.6666666666667	Shoot_phf1_medium
Filobasidiales	Shoot	phf1	medium	28.6666666666667	Shoot_phf1_medium
Platygloeales	Shoot	phf1	medium	6.16666666666667	Shoot_phf1_medium
Mortierellales	Shoot	phf1	medium	497.5	Shoot_phf1_medium
Fungi_unclassified	Shoot	phf1	medium	434.833333333333	Shoot_phf1_medium
Other	Shoot	phf1	medium	69	Shoot_phf1_medium
Ascomycota_unclassified	Soil	phr1/phl1	medium	67.6666666666667	Soil_phr1/phl1_medium
Branch06	Soil	phr1/phl1	medium	0	Soil_phr1/phl1_medium
Capnodiales	Soil	phr1/phl1	medium	5.33333333333333	Soil_phr1/phl1_medium
Chaetothyriales	Soil	phr1/phl1	medium	34.3333333333333	Soil_phr1/phl1_medium
Glomerellales	Soil	phr1/phl1	medium	118.166666666667	Soil_phr1/phl1_medium
Helotiales	Soil	phr1/phl1	medium	96.3333333333333	Soil_phr1/phl1_medium
Hypocreales	Soil	phr1/phl1	medium	365.333333333333	Soil_phr1/phl1_medium
Pezizales	Soil	phr1/phl1	medium	18.3333333333333	Soil_phr1/phl1_medium
Pleosporales	Soil	phr1/phl1	medium	126.5	Soil_phr1/phl1_medium
Sordariales	Soil	phr1/phl1	medium	168.166666666667	Soil_phr1/phl1_medium
Thelebolales	Soil	phr1/phl1	medium	40	Soil_phr1/phl1_medium
Xylariales	Soil	phr1/phl1	medium	35.3333333333333	Soil_phr1/phl1_medium
Agaricales	Soil	phr1/phl1	medium	45.6666666666667	Soil_phr1/phl1_medium
Cantharellales	Soil	phr1/phl1	medium	25.5	Soil_phr1/phl1_medium
Cystofilobasidiales	Soil	phr1/phl1	medium	87.5	Soil_phr1/phl1_medium
Filobasidiales	Soil	phr1/phl1	medium	279.333333333333	Soil_phr1/phl1_medium
Platygloeales	Soil	phr1/phl1	medium	18.3333333333333	Soil_phr1/phl1_medium
Mortierellales	Soil	phr1/phl1	medium	1255.33333333333	Soil_phr1/phl1_medium
Fungi_unclassified	Soil	phr1/phl1	medium	32.3333333333333	Soil_phr1/phl1_medium
Other	Soil	phr1/phl1	medium	180.5	Soil_phr1/phl1_medium
Ascomycota_unclassified	Root	phr1/phl1	medium	52.8571428571429	Root_phr1/phl1_medium
Branch06	Root	phr1/phl1	medium	27	Root_phr1/phl1_medium
Capnodiales	Root	phr1/phl1	medium	28.2857142857143	Root_phr1/phl1_medium
Chaetothyriales	Root	phr1/phl1	medium	27	Root_phr1/phl1_medium
Glomerellales	Root	phr1/phl1	medium	63.7142857142857	Root_phr1/phl1_medium
Helotiales	Root	phr1/phl1	medium	330.142857142857	Root_phr1/phl1_medium
Hypocreales	Root	phr1/phl1	medium	709.285714285714	Root_phr1/phl1_medium
Pezizales	Root	phr1/phl1	medium	17	Root_phr1/phl1_medium
Pleosporales	Root	phr1/phl1	medium	391.857142857143	Root_phr1/phl1_medium
Sordariales	Root	phr1/phl1	medium	78.8571428571429	Root_phr1/phl1_medium
Thelebolales	Root	phr1/phl1	medium	9.28571428571429	Root_phr1/phl1_medium
Xylariales	Root	phr1/phl1	medium	28.5714285714286	Root_phr1/phl1_medium
Agaricales	Root	phr1/phl1	medium	26.7142857142857	Root_phr1/phl1_medium
Cantharellales	Root	phr1/phl1	medium	5.85714285714286	Root_phr1/phl1_medium
Cystofilobasidiales	Root	phr1/phl1	medium	40.2857142857143	Root_phr1/phl1_medium
Filobasidiales	Root	phr1/phl1	medium	146.142857142857	Root_phr1/phl1_medium
Platygloeales	Root	phr1/phl1	medium	7.85714285714286	Root_phr1/phl1_medium
Mortierellales	Root	phr1/phl1	medium	898.285714285714	Root_phr1/phl1_medium
Fungi_unclassified	Root	phr1/phl1	medium	43.5714285714286	Root_phr1/phl1_medium
Other	Root	phr1/phl1	medium	67.4285714285714	Root_phr1/phl1_medium
Ascomycota_unclassified	Shoot	phr1/phl1	medium	34.4	Shoot_phr1/phl1_medium
Branch06	Shoot	phr1/phl1	medium	0	Shoot_phr1/phl1_medium
Capnodiales	Shoot	phr1/phl1	medium	13.2	Shoot_phr1/phl1_medium
Chaetothyriales	Shoot	phr1/phl1	medium	6.4	Shoot_phr1/phl1_medium
Glomerellales	Shoot	phr1/phl1	medium	349.6	Shoot_phr1/phl1_medium
Helotiales	Shoot	phr1/phl1	medium	84.6	Shoot_phr1/phl1_medium
Hypocreales	Shoot	phr1/phl1	medium	834.6	Shoot_phr1/phl1_medium
Pezizales	Shoot	phr1/phl1	medium	44.6	Shoot_phr1/phl1_medium
Pleosporales	Shoot	phr1/phl1	medium	362	Shoot_phr1/phl1_medium
Sordariales	Shoot	phr1/phl1	medium	49.8	Shoot_phr1/phl1_medium
Thelebolales	Shoot	phr1/phl1	medium	21.4	Shoot_phr1/phl1_medium
Xylariales	Shoot	phr1/phl1	medium	220.2	Shoot_phr1/phl1_medium
Agaricales	Shoot	phr1/phl1	medium	14.8	Shoot_phr1/phl1_medium
Cantharellales	Shoot	phr1/phl1	medium	210	Shoot_phr1/phl1_medium
Cystofilobasidiales	Shoot	phr1/phl1	medium	58.2	Shoot_phr1/phl1_medium
Filobasidiales	Shoot	phr1/phl1	medium	98.2	Shoot_phr1/phl1_medium
Platygloeales	Shoot	phr1/phl1	medium	4.2	Shoot_phr1/phl1_medium
Mortierellales	Shoot	phr1/phl1	medium	485.8	Shoot_phr1/phl1_medium
Fungi_unclassified	Shoot	phr1/phl1	medium	53.4	Shoot_phr1/phl1_medium
Other	Shoot	phr1/phl1	medium	54.6	Shoot_phr1/phl1_medium
Ascomycota_unclassified	Soil	Col-0	high	92.4	Soil_Col-0_high
Branch06	Soil	Col-0	high	0	Soil_Col-0_high
Capnodiales	Soil	Col-0	high	8.2	Soil_Col-0_high
Chaetothyriales	Soil	Col-0	high	31.8	Soil_Col-0_high
Glomerellales	Soil	Col-0	high	85.2	Soil_Col-0_high
Helotiales	Soil	Col-0	high	89.4	Soil_Col-0_high
Hypocreales	Soil	Col-0	high	738.6	Soil_Col-0_high
Pezizales	Soil	Col-0	high	5.2	Soil_Col-0_high
Pleosporales	Soil	Col-0	high	160.2	Soil_Col-0_high
Sordariales	Soil	Col-0	high	151	Soil_Col-0_high
Thelebolales	Soil	Col-0	high	46.2	Soil_Col-0_high
Xylariales	Soil	Col-0	high	31.8	Soil_Col-0_high
Agaricales	Soil	Col-0	high	38	Soil_Col-0_high
Cantharellales	Soil	Col-0	high	32.4	Soil_Col-0_high
Cystofilobasidiales	Soil	Col-0	high	102.6	Soil_Col-0_high
Filobasidiales	Soil	Col-0	high	225.8	Soil_Col-0_high
Platygloeales	Soil	Col-0	high	7.4	Soil_Col-0_high
Mortierellales	Soil	Col-0	high	1015.4	Soil_Col-0_high
Fungi_unclassified	Soil	Col-0	high	25.8	Soil_Col-0_high
Other	Soil	Col-0	high	112.6	Soil_Col-0_high
Ascomycota_unclassified	Root	Col-0	high	38.8333333333333	Root_Col-0_high
Branch06	Root	Col-0	high	4.5	Root_Col-0_high
Capnodiales	Root	Col-0	high	1	Root_Col-0_high
Chaetothyriales	Root	Col-0	high	28.6666666666667	Root_Col-0_high
Glomerellales	Root	Col-0	high	29.5	Root_Col-0_high
Helotiales	Root	Col-0	high	158.166666666667	Root_Col-0_high
Hypocreales	Root	Col-0	high	305.833333333333	Root_Col-0_high
Pezizales	Root	Col-0	high	290.5	Root_Col-0_high
Pleosporales	Root	Col-0	high	695	Root_Col-0_high
Sordariales	Root	Col-0	high	698.333333333333	Root_Col-0_high
Thelebolales	Root	Col-0	high	1.33333333333333	Root_Col-0_high
Xylariales	Root	Col-0	high	27	Root_Col-0_high
Agaricales	Root	Col-0	high	3.5	Root_Col-0_high
Cantharellales	Root	Col-0	high	1	Root_Col-0_high
Cystofilobasidiales	Root	Col-0	high	6	Root_Col-0_high
Filobasidiales	Root	Col-0	high	15.6666666666667	Root_Col-0_high
Platygloeales	Root	Col-0	high	1.33333333333333	Root_Col-0_high
Mortierellales	Root	Col-0	high	561.833333333333	Root_Col-0_high
Fungi_unclassified	Root	Col-0	high	10.8333333333333	Root_Col-0_high
Other	Root	Col-0	high	121.166666666667	Root_Col-0_high
Ascomycota_unclassified	Shoot	Col-0	high	173.2	Shoot_Col-0_high
Branch06	Shoot	Col-0	high	0	Shoot_Col-0_high
Capnodiales	Shoot	Col-0	high	66.6	Shoot_Col-0_high
Chaetothyriales	Shoot	Col-0	high	17.8	Shoot_Col-0_high
Glomerellales	Shoot	Col-0	high	171.2	Shoot_Col-0_high
Helotiales	Shoot	Col-0	high	233	Shoot_Col-0_high
Hypocreales	Shoot	Col-0	high	652	Shoot_Col-0_high
Pezizales	Shoot	Col-0	high	1.4	Shoot_Col-0_high
Pleosporales	Shoot	Col-0	high	211.2	Shoot_Col-0_high
Sordariales	Shoot	Col-0	high	28.2	Shoot_Col-0_high
Thelebolales	Shoot	Col-0	high	11.6	Shoot_Col-0_high
Xylariales	Shoot	Col-0	high	180.2	Shoot_Col-0_high
Agaricales	Shoot	Col-0	high	24.6	Shoot_Col-0_high
Cantharellales	Shoot	Col-0	high	4	Shoot_Col-0_high
Cystofilobasidiales	Shoot	Col-0	high	71.8	Shoot_Col-0_high
Filobasidiales	Shoot	Col-0	high	67	Shoot_Col-0_high
Platygloeales	Shoot	Col-0	high	7	Shoot_Col-0_high
Mortierellales	Shoot	Col-0	high	770.6	Shoot_Col-0_high
Fungi_unclassified	Shoot	Col-0	high	258.6	Shoot_Col-0_high
Other	Shoot	Col-0	high	50	Shoot_Col-0_high
Ascomycota_unclassified	Soil	phf1	high	57.6666666666667	Soil_phf1_high
Branch06	Soil	phf1	high	0	Soil_phf1_high
Capnodiales	Soil	phf1	high	7.5	Soil_phf1_high
Chaetothyriales	Soil	phf1	high	36.8333333333333	Soil_phf1_high
Glomerellales	Soil	phf1	high	144.5	Soil_phf1_high
Helotiales	Soil	phf1	high	94.6666666666667	Soil_phf1_high
Hypocreales	Soil	phf1	high	367	Soil_phf1_high
Pezizales	Soil	phf1	high	5.83333333333333	Soil_phf1_high
Pleosporales	Soil	phf1	high	123.5	Soil_phf1_high
Sordariales	Soil	phf1	high	91.1666666666667	Soil_phf1_high
Thelebolales	Soil	phf1	high	30.3333333333333	Soil_phf1_high
Xylariales	Soil	phf1	high	33.6666666666667	Soil_phf1_high
Agaricales	Soil	phf1	high	36.1666666666667	Soil_phf1_high
Cantharellales	Soil	phf1	high	18.8333333333333	Soil_phf1_high
Cystofilobasidiales	Soil	phf1	high	88.8333333333333	Soil_phf1_high
Filobasidiales	Soil	phf1	high	253.333333333333	Soil_phf1_high
Platygloeales	Soil	phf1	high	10.5	Soil_phf1_high
Mortierellales	Soil	phf1	high	1197.5	Soil_phf1_high
Fungi_unclassified	Soil	phf1	high	276.333333333333	Soil_phf1_high
Other	Soil	phf1	high	125.833333333333	Soil_phf1_high
Ascomycota_unclassified	Root	phf1	high	37	Root_phf1_high
Branch06	Root	phf1	high	8.8	Root_phf1_high
Capnodiales	Root	phf1	high	1.8	Root_phf1_high
Chaetothyriales	Root	phf1	high	10.6	Root_phf1_high
Glomerellales	Root	phf1	high	114.6	Root_phf1_high
Helotiales	Root	phf1	high	92.2	Root_phf1_high
Hypocreales	Root	phf1	high	697.6	Root_phf1_high
Pezizales	Root	phf1	high	46	Root_phf1_high
Pleosporales	Root	phf1	high	807.8	Root_phf1_high
Sordariales	Root	phf1	high	22.2	Root_phf1_high
Thelebolales	Root	phf1	high	3	Root_phf1_high
Xylariales	Root	phf1	high	60.4	Root_phf1_high
Agaricales	Root	phf1	high	2.6	Root_phf1_high
Cantharellales	Root	phf1	high	507	Root_phf1_high
Cystofilobasidiales	Root	phf1	high	12.6	Root_phf1_high
Filobasidiales	Root	phf1	high	24.4	Root_phf1_high
Platygloeales	Root	phf1	high	2.8	Root_phf1_high
Mortierellales	Root	phf1	high	482.6	Root_phf1_high
Fungi_unclassified	Root	phf1	high	15.2	Root_phf1_high
Other	Root	phf1	high	50.8	Root_phf1_high
Ascomycota_unclassified	Shoot	phf1	high	69.1666666666667	Shoot_phf1_high
Branch06	Shoot	phf1	high	0	Shoot_phf1_high
Capnodiales	Shoot	phf1	high	423.666666666667	Shoot_phf1_high
Chaetothyriales	Shoot	phf1	high	2.66666666666667	Shoot_phf1_high
Glomerellales	Shoot	phf1	high	457.166666666667	Shoot_phf1_high
Helotiales	Shoot	phf1	high	47	Shoot_phf1_high
Hypocreales	Shoot	phf1	high	451.5	Shoot_phf1_high
Pezizales	Shoot	phf1	high	18.8333333333333	Shoot_phf1_high
Pleosporales	Shoot	phf1	high	432	Shoot_phf1_high
Sordariales	Shoot	phf1	high	15.1666666666667	Shoot_phf1_high
Thelebolales	Shoot	phf1	high	2.5	Shoot_phf1_high
Xylariales	Shoot	phf1	high	139.833333333333	Shoot_phf1_high
Agaricales	Shoot	phf1	high	2.16666666666667	Shoot_phf1_high
Cantharellales	Shoot	phf1	high	331.5	Shoot_phf1_high
Cystofilobasidiales	Shoot	phf1	high	11.1666666666667	Shoot_phf1_high
Filobasidiales	Shoot	phf1	high	29.8333333333333	Shoot_phf1_high
Platygloeales	Shoot	phf1	high	155.5	Shoot_phf1_high
Mortierellales	Shoot	phf1	high	172	Shoot_phf1_high
Fungi_unclassified	Shoot	phf1	high	169.166666666667	Shoot_phf1_high
Other	Shoot	phf1	high	69.1666666666667	Shoot_phf1_high
Ascomycota_unclassified	Soil	phr1/phl1	high	39.1428571428571	Soil_phr1/phl1_high
Branch06	Soil	phr1/phl1	high	0.142857142857143	Soil_phr1/phl1_high
Capnodiales	Soil	phr1/phl1	high	7	Soil_phr1/phl1_high
Chaetothyriales	Soil	phr1/phl1	high	42.5714285714286	Soil_phr1/phl1_high
Glomerellales	Soil	phr1/phl1	high	85.8571428571429	Soil_phr1/phl1_high
Helotiales	Soil	phr1/phl1	high	104.285714285714	Soil_phr1/phl1_high
Hypocreales	Soil	phr1/phl1	high	316.428571428571	Soil_phr1/phl1_high
Pezizales	Soil	phr1/phl1	high	5	Soil_phr1/phl1_high
Pleosporales	Soil	phr1/phl1	high	122.571428571429	Soil_phr1/phl1_high
Sordariales	Soil	phr1/phl1	high	100.571428571429	Soil_phr1/phl1_high
Thelebolales	Soil	phr1/phl1	high	43.7142857142857	Soil_phr1/phl1_high
Xylariales	Soil	phr1/phl1	high	31.7142857142857	Soil_phr1/phl1_high
Agaricales	Soil	phr1/phl1	high	43.1428571428571	Soil_phr1/phl1_high
Cantharellales	Soil	phr1/phl1	high	35.4285714285714	Soil_phr1/phl1_high
Cystofilobasidiales	Soil	phr1/phl1	high	103.142857142857	Soil_phr1/phl1_high
Filobasidiales	Soil	phr1/phl1	high	310.857142857143	Soil_phr1/phl1_high
Platygloeales	Soil	phr1/phl1	high	19.8571428571429	Soil_phr1/phl1_high
Mortierellales	Soil	phr1/phl1	high	1436.85714285714	Soil_phr1/phl1_high
Fungi_unclassified	Soil	phr1/phl1	high	27.7142857142857	Soil_phr1/phl1_high
Other	Soil	phr1/phl1	high	124	Soil_phr1/phl1_high
Ascomycota_unclassified	Root	phr1/phl1	high	40.4	Root_phr1/phl1_high
Branch06	Root	phr1/phl1	high	0.4	Root_phr1/phl1_high
Capnodiales	Root	phr1/phl1	high	10	Root_phr1/phl1_high
Chaetothyriales	Root	phr1/phl1	high	29	Root_phr1/phl1_high
Glomerellales	Root	phr1/phl1	high	153.8	Root_phr1/phl1_high
Helotiales	Root	phr1/phl1	high	132.4	Root_phr1/phl1_high
Hypocreales	Root	phr1/phl1	high	317	Root_phr1/phl1_high
Pezizales	Root	phr1/phl1	high	517	Root_phr1/phl1_high
Pleosporales	Root	phr1/phl1	high	257	Root_phr1/phl1_high
Sordariales	Root	phr1/phl1	high	41	Root_phr1/phl1_high
Thelebolales	Root	phr1/phl1	high	15.8	Root_phr1/phl1_high
Xylariales	Root	phr1/phl1	high	13.8	Root_phr1/phl1_high
Agaricales	Root	phr1/phl1	high	27	Root_phr1/phl1_high
Cantharellales	Root	phr1/phl1	high	192.4	Root_phr1/phl1_high
Cystofilobasidiales	Root	phr1/phl1	high	63.4	Root_phr1/phl1_high
Filobasidiales	Root	phr1/phl1	high	183.4	Root_phr1/phl1_high
Platygloeales	Root	phr1/phl1	high	10.2	Root_phr1/phl1_high
Mortierellales	Root	phr1/phl1	high	859.4	Root_phr1/phl1_high
Fungi_unclassified	Root	phr1/phl1	high	48.4	Root_phr1/phl1_high
Other	Root	phr1/phl1	high	88.2	Root_phr1/phl1_high
Ascomycota_unclassified	Shoot	phr1/phl1	high	32.2	Shoot_phr1/phl1_high
Branch06	Shoot	phr1/phl1	high	0	Shoot_phr1/phl1_high
Capnodiales	Shoot	phr1/phl1	high	155.2	Shoot_phr1/phl1_high
Chaetothyriales	Shoot	phr1/phl1	high	1.4	Shoot_phr1/phl1_high
Glomerellales	Shoot	phr1/phl1	high	690.4	Shoot_phr1/phl1_high
Helotiales	Shoot	phr1/phl1	high	31	Shoot_phr1/phl1_high
Hypocreales	Shoot	phr1/phl1	high	723.2	Shoot_phr1/phl1_high
Pezizales	Shoot	phr1/phl1	high	0.6	Shoot_phr1/phl1_high
Pleosporales	Shoot	phr1/phl1	high	1157.4	Shoot_phr1/phl1_high
Sordariales	Shoot	phr1/phl1	high	3	Shoot_phr1/phl1_high
Thelebolales	Shoot	phr1/phl1	high	1.4	Shoot_phr1/phl1_high
Xylariales	Shoot	phr1/phl1	high	56.8	Shoot_phr1/phl1_high
Agaricales	Shoot	phr1/phl1	high	0.2	Shoot_phr1/phl1_high
Cantharellales	Shoot	phr1/phl1	high	0.2	Shoot_phr1/phl1_high
Cystofilobasidiales	Shoot	phr1/phl1	high	3.6	Shoot_phr1/phl1_high
Filobasidiales	Shoot	phr1/phl1	high	1.8	Shoot_phr1/phl1_high
Platygloeales	Shoot	phr1/phl1	high	0	Shoot_phr1/phl1_high
Mortierellales	Shoot	phr1/phl1	high	137.4	Shoot_phr1/phl1_high
Fungi_unclassified	Shoot	phr1/phl1	high	0.4	Shoot_phr1/phl1_high
Other	Shoot	phr1/phl1	high	3.8	Shoot_phr1/phl1_high
Ascomycota_unclassified	Soil	Col-0	low+Pi	55.2	Soil_Col-0_low+Pi
Branch06	Soil	Col-0	low+Pi	0	Soil_Col-0_low+Pi
Capnodiales	Soil	Col-0	low+Pi	7.8	Soil_Col-0_low+Pi
Chaetothyriales	Soil	Col-0	low+Pi	48.4	Soil_Col-0_low+Pi
Glomerellales	Soil	Col-0	low+Pi	109.6	Soil_Col-0_low+Pi
Helotiales	Soil	Col-0	low+Pi	120.4	Soil_Col-0_low+Pi
Hypocreales	Soil	Col-0	low+Pi	334.4	Soil_Col-0_low+Pi
Pezizales	Soil	Col-0	low+Pi	28	Soil_Col-0_low+Pi
Pleosporales	Soil	Col-0	low+Pi	113.2	Soil_Col-0_low+Pi
Sordariales	Soil	Col-0	low+Pi	127	Soil_Col-0_low+Pi
Thelebolales	Soil	Col-0	low+Pi	38.8	Soil_Col-0_low+Pi
Xylariales	Soil	Col-0	low+Pi	39.4	Soil_Col-0_low+Pi
Agaricales	Soil	Col-0	low+Pi	40.4	Soil_Col-0_low+Pi
Cantharellales	Soil	Col-0	low+Pi	22.6	Soil_Col-0_low+Pi
Cystofilobasidiales	Soil	Col-0	low+Pi	73.6	Soil_Col-0_low+Pi
Filobasidiales	Soil	Col-0	low+Pi	359.4	Soil_Col-0_low+Pi
Platygloeales	Soil	Col-0	low+Pi	15	Soil_Col-0_low+Pi
Mortierellales	Soil	Col-0	low+Pi	1281.6	Soil_Col-0_low+Pi
Fungi_unclassified	Soil	Col-0	low+Pi	24.6	Soil_Col-0_low+Pi
Other	Soil	Col-0	low+Pi	160.6	Soil_Col-0_low+Pi
Ascomycota_unclassified	Root	Col-0	low+Pi	39.25	Root_Col-0_low+Pi
Branch06	Root	Col-0	low+Pi	26.25	Root_Col-0_low+Pi
Capnodiales	Root	Col-0	low+Pi	2.5	Root_Col-0_low+Pi
Chaetothyriales	Root	Col-0	low+Pi	22	Root_Col-0_low+Pi
Glomerellales	Root	Col-0	low+Pi	75	Root_Col-0_low+Pi
Helotiales	Root	Col-0	low+Pi	162.25	Root_Col-0_low+Pi
Hypocreales	Root	Col-0	low+Pi	460.75	Root_Col-0_low+Pi
Pezizales	Root	Col-0	low+Pi	425.5	Root_Col-0_low+Pi
Pleosporales	Root	Col-0	low+Pi	325.5	Root_Col-0_low+Pi
Sordariales	Root	Col-0	low+Pi	48	Root_Col-0_low+Pi
Thelebolales	Root	Col-0	low+Pi	9	Root_Col-0_low+Pi
Xylariales	Root	Col-0	low+Pi	39.5	Root_Col-0_low+Pi
Agaricales	Root	Col-0	low+Pi	34.75	Root_Col-0_low+Pi
Cantharellales	Root	Col-0	low+Pi	37.5	Root_Col-0_low+Pi
Cystofilobasidiales	Root	Col-0	low+Pi	51.75	Root_Col-0_low+Pi
Filobasidiales	Root	Col-0	low+Pi	93.75	Root_Col-0_low+Pi
Platygloeales	Root	Col-0	low+Pi	1.75	Root_Col-0_low+Pi
Mortierellales	Root	Col-0	low+Pi	908.75	Root_Col-0_low+Pi
Fungi_unclassified	Root	Col-0	low+Pi	17.75	Root_Col-0_low+Pi
Other	Root	Col-0	low+Pi	218.5	Root_Col-0_low+Pi
Ascomycota_unclassified	Shoot	Col-0	low+Pi	40	Shoot_Col-0_low+Pi
Branch06	Shoot	Col-0	low+Pi	0	Shoot_Col-0_low+Pi
Capnodiales	Shoot	Col-0	low+Pi	42	Shoot_Col-0_low+Pi
Chaetothyriales	Shoot	Col-0	low+Pi	7.6	Shoot_Col-0_low+Pi
Glomerellales	Shoot	Col-0	low+Pi	238.4	Shoot_Col-0_low+Pi
Helotiales	Shoot	Col-0	low+Pi	105.8	Shoot_Col-0_low+Pi
Hypocreales	Shoot	Col-0	low+Pi	854.2	Shoot_Col-0_low+Pi
Pezizales	Shoot	Col-0	low+Pi	3.4	Shoot_Col-0_low+Pi
Pleosporales	Shoot	Col-0	low+Pi	220.4	Shoot_Col-0_low+Pi
Sordariales	Shoot	Col-0	low+Pi	55.4	Shoot_Col-0_low+Pi
Thelebolales	Shoot	Col-0	low+Pi	28.6	Shoot_Col-0_low+Pi
Xylariales	Shoot	Col-0	low+Pi	33.2	Shoot_Col-0_low+Pi
Agaricales	Shoot	Col-0	low+Pi	24.4	Shoot_Col-0_low+Pi
Cantharellales	Shoot	Col-0	low+Pi	49.6	Shoot_Col-0_low+Pi
Cystofilobasidiales	Shoot	Col-0	low+Pi	27.2	Shoot_Col-0_low+Pi
Filobasidiales	Shoot	Col-0	low+Pi	51	Shoot_Col-0_low+Pi
Platygloeales	Shoot	Col-0	low+Pi	38	Shoot_Col-0_low+Pi
Mortierellales	Shoot	Col-0	low+Pi	634.2	Shoot_Col-0_low+Pi
Fungi_unclassified	Shoot	Col-0	low+Pi	364.4	Shoot_Col-0_low+Pi
Other	Shoot	Col-0	low+Pi	182.2	Shoot_Col-0_low+Pi
Ascomycota_unclassified	Soil	phf1	low+Pi	46	Soil_phf1_low+Pi
Branch06	Soil	phf1	low+Pi	0	Soil_phf1_low+Pi
Capnodiales	Soil	phf1	low+Pi	7	Soil_phf1_low+Pi
Chaetothyriales	Soil	phf1	low+Pi	48.1666666666667	Soil_phf1_low+Pi
Glomerellales	Soil	phf1	low+Pi	109.833333333333	Soil_phf1_low+Pi
Helotiales	Soil	phf1	low+Pi	191	Soil_phf1_low+Pi
Hypocreales	Soil	phf1	low+Pi	307.333333333333	Soil_phf1_low+Pi
Pezizales	Soil	phf1	low+Pi	7.5	Soil_phf1_low+Pi
Pleosporales	Soil	phf1	low+Pi	120.833333333333	Soil_phf1_low+Pi
Sordariales	Soil	phf1	low+Pi	141.833333333333	Soil_phf1_low+Pi
Thelebolales	Soil	phf1	low+Pi	37.8333333333333	Soil_phf1_low+Pi
Xylariales	Soil	phf1	low+Pi	35.6666666666667	Soil_phf1_low+Pi
Agaricales	Soil	phf1	low+Pi	53.3333333333333	Soil_phf1_low+Pi
Cantharellales	Soil	phf1	low+Pi	23.3333333333333	Soil_phf1_low+Pi
Cystofilobasidiales	Soil	phf1	low+Pi	93.8333333333333	Soil_phf1_low+Pi
Filobasidiales	Soil	phf1	low+Pi	318.5	Soil_phf1_low+Pi
Platygloeales	Soil	phf1	low+Pi	19.1666666666667	Soil_phf1_low+Pi
Mortierellales	Soil	phf1	low+Pi	1273.16666666667	Soil_phf1_low+Pi
Fungi_unclassified	Soil	phf1	low+Pi	22.1666666666667	Soil_phf1_low+Pi
Other	Soil	phf1	low+Pi	143.5	Soil_phf1_low+Pi
Ascomycota_unclassified	Root	phf1	low+Pi	85.8	Root_phf1_low+Pi
Branch06	Root	phf1	low+Pi	19.6	Root_phf1_low+Pi
Capnodiales	Root	phf1	low+Pi	7	Root_phf1_low+Pi
Chaetothyriales	Root	phf1	low+Pi	12	Root_phf1_low+Pi
Glomerellales	Root	phf1	low+Pi	239	Root_phf1_low+Pi
Helotiales	Root	phf1	low+Pi	119	Root_phf1_low+Pi
Hypocreales	Root	phf1	low+Pi	428.6	Root_phf1_low+Pi
Pezizales	Root	phf1	low+Pi	74.2	Root_phf1_low+Pi
Pleosporales	Root	phf1	low+Pi	573	Root_phf1_low+Pi
Sordariales	Root	phf1	low+Pi	44	Root_phf1_low+Pi
Thelebolales	Root	phf1	low+Pi	6.2	Root_phf1_low+Pi
Xylariales	Root	phf1	low+Pi	30.4	Root_phf1_low+Pi
Agaricales	Root	phf1	low+Pi	6.2	Root_phf1_low+Pi
Cantharellales	Root	phf1	low+Pi	22.8	Root_phf1_low+Pi
Cystofilobasidiales	Root	phf1	low+Pi	30.4	Root_phf1_low+Pi
Filobasidiales	Root	phf1	low+Pi	71.8	Root_phf1_low+Pi
Platygloeales	Root	phf1	low+Pi	3.2	Root_phf1_low+Pi
Mortierellales	Root	phf1	low+Pi	890.2	Root_phf1_low+Pi
Fungi_unclassified	Root	phf1	low+Pi	270.4	Root_phf1_low+Pi
Other	Root	phf1	low+Pi	66.2	Root_phf1_low+Pi
Ascomycota_unclassified	Shoot	phf1	low+Pi	86	Shoot_phf1_low+Pi
Branch06	Shoot	phf1	low+Pi	0	Shoot_phf1_low+Pi
Capnodiales	Shoot	phf1	low+Pi	26.3333333333333	Shoot_phf1_low+Pi
Chaetothyriales	Shoot	phf1	low+Pi	8	Shoot_phf1_low+Pi
Glomerellales	Shoot	phf1	low+Pi	102.666666666667	Shoot_phf1_low+Pi
Helotiales	Shoot	phf1	low+Pi	60.6666666666667	Shoot_phf1_low+Pi
Hypocreales	Shoot	phf1	low+Pi	308.333333333333	Shoot_phf1_low+Pi
Pezizales	Shoot	phf1	low+Pi	1.66666666666667	Shoot_phf1_low+Pi
Pleosporales	Shoot	phf1	low+Pi	74	Shoot_phf1_low+Pi
Sordariales	Shoot	phf1	low+Pi	38.3333333333333	Shoot_phf1_low+Pi
Thelebolales	Shoot	phf1	low+Pi	15.6666666666667	Shoot_phf1_low+Pi
Xylariales	Shoot	phf1	low+Pi	3	Shoot_phf1_low+Pi
Agaricales	Shoot	phf1	low+Pi	33.6666666666667	Shoot_phf1_low+Pi
Cantharellales	Shoot	phf1	low+Pi	5.66666666666667	Shoot_phf1_low+Pi
Cystofilobasidiales	Shoot	phf1	low+Pi	68.6666666666667	Shoot_phf1_low+Pi
Filobasidiales	Shoot	phf1	low+Pi	107.666666666667	Shoot_phf1_low+Pi
Platygloeales	Shoot	phf1	low+Pi	22.6666666666667	Shoot_phf1_low+Pi
Mortierellales	Shoot	phf1	low+Pi	983.333333333333	Shoot_phf1_low+Pi
Fungi_unclassified	Shoot	phf1	low+Pi	960.333333333333	Shoot_phf1_low+Pi
Other	Shoot	phf1	low+Pi	93.3333333333333	Shoot_phf1_low+Pi
Ascomycota_unclassified	Soil	phr1/phl1	low+Pi	40.6	Soil_phr1/phl1_low+Pi
Branch06	Soil	phr1/phl1	low+Pi	0	Soil_phr1/phl1_low+Pi
Capnodiales	Soil	phr1/phl1	low+Pi	77.8	Soil_phr1/phl1_low+Pi
Chaetothyriales	Soil	phr1/phl1	low+Pi	32.2	Soil_phr1/phl1_low+Pi
Glomerellales	Soil	phr1/phl1	low+Pi	96	Soil_phr1/phl1_low+Pi
Helotiales	Soil	phr1/phl1	low+Pi	115.2	Soil_phr1/phl1_low+Pi
Hypocreales	Soil	phr1/phl1	low+Pi	438.8	Soil_phr1/phl1_low+Pi
Pezizales	Soil	phr1/phl1	low+Pi	5.8	Soil_phr1/phl1_low+Pi
Pleosporales	Soil	phr1/phl1	low+Pi	119.8	Soil_phr1/phl1_low+Pi
Sordariales	Soil	phr1/phl1	low+Pi	82	Soil_phr1/phl1_low+Pi
Thelebolales	Soil	phr1/phl1	low+Pi	48.4	Soil_phr1/phl1_low+Pi
Xylariales	Soil	phr1/phl1	low+Pi	350.4	Soil_phr1/phl1_low+Pi
Agaricales	Soil	phr1/phl1	low+Pi	44.6	Soil_phr1/phl1_low+Pi
Cantharellales	Soil	phr1/phl1	low+Pi	9.8	Soil_phr1/phl1_low+Pi
Cystofilobasidiales	Soil	phr1/phl1	low+Pi	97.4	Soil_phr1/phl1_low+Pi
Filobasidiales	Soil	phr1/phl1	low+Pi	266.2	Soil_phr1/phl1_low+Pi
Platygloeales	Soil	phr1/phl1	low+Pi	11.4	Soil_phr1/phl1_low+Pi
Mortierellales	Soil	phr1/phl1	low+Pi	1023.4	Soil_phr1/phl1_low+Pi
Fungi_unclassified	Soil	phr1/phl1	low+Pi	22.4	Soil_phr1/phl1_low+Pi
Other	Soil	phr1/phl1	low+Pi	117.8	Soil_phr1/phl1_low+Pi
Ascomycota_unclassified	Root	phr1/phl1	low+Pi	41.5	Root_phr1/phl1_low+Pi
Branch06	Root	phr1/phl1	low+Pi	15.75	Root_phr1/phl1_low+Pi
Capnodiales	Root	phr1/phl1	low+Pi	6.25	Root_phr1/phl1_low+Pi
Chaetothyriales	Root	phr1/phl1	low+Pi	10.25	Root_phr1/phl1_low+Pi
Glomerellales	Root	phr1/phl1	low+Pi	61.25	Root_phr1/phl1_low+Pi
Helotiales	Root	phr1/phl1	low+Pi	105.75	Root_phr1/phl1_low+Pi
Hypocreales	Root	phr1/phl1	low+Pi	352	Root_phr1/phl1_low+Pi
Pezizales	Root	phr1/phl1	low+Pi	97.25	Root_phr1/phl1_low+Pi
Pleosporales	Root	phr1/phl1	low+Pi	289.75	Root_phr1/phl1_low+Pi
Sordariales	Root	phr1/phl1	low+Pi	78.5	Root_phr1/phl1_low+Pi
Thelebolales	Root	phr1/phl1	low+Pi	28.5	Root_phr1/phl1_low+Pi
Xylariales	Root	phr1/phl1	low+Pi	26.5	Root_phr1/phl1_low+Pi
Agaricales	Root	phr1/phl1	low+Pi	45.75	Root_phr1/phl1_low+Pi
Cantharellales	Root	phr1/phl1	low+Pi	5.75	Root_phr1/phl1_low+Pi
Cystofilobasidiales	Root	phr1/phl1	low+Pi	80.25	Root_phr1/phl1_low+Pi
Filobasidiales	Root	phr1/phl1	low+Pi	185.5	Root_phr1/phl1_low+Pi
Platygloeales	Root	phr1/phl1	low+Pi	5	Root_phr1/phl1_low+Pi
Mortierellales	Root	phr1/phl1	low+Pi	1389.25	Root_phr1/phl1_low+Pi
Fungi_unclassified	Root	phr1/phl1	low+Pi	47	Root_phr1/phl1_low+Pi
Other	Root	phr1/phl1	low+Pi	128.25	Root_phr1/phl1_low+Pi
Ascomycota_unclassified	Shoot	phr1/phl1	low+Pi	8.33333333333333	Shoot_phr1/phl1_low+Pi
Branch06	Shoot	phr1/phl1	low+Pi	0.333333333333333	Shoot_phr1/phl1_low+Pi
Capnodiales	Shoot	phr1/phl1	low+Pi	202.666666666667	Shoot_phr1/phl1_low+Pi
Chaetothyriales	Shoot	phr1/phl1	low+Pi	1	Shoot_phr1/phl1_low+Pi
Glomerellales	Shoot	phr1/phl1	low+Pi	1381.33333333333	Shoot_phr1/phl1_low+Pi
Helotiales	Shoot	phr1/phl1	low+Pi	57.3333333333333	Shoot_phr1/phl1_low+Pi
Hypocreales	Shoot	phr1/phl1	low+Pi	930	Shoot_phr1/phl1_low+Pi
Pezizales	Shoot	phr1/phl1	low+Pi	0	Shoot_phr1/phl1_low+Pi
Pleosporales	Shoot	phr1/phl1	low+Pi	95.3333333333333	Shoot_phr1/phl1_low+Pi
Sordariales	Shoot	phr1/phl1	low+Pi	3	Shoot_phr1/phl1_low+Pi
Thelebolales	Shoot	phr1/phl1	low+Pi	0	Shoot_phr1/phl1_low+Pi
Xylariales	Shoot	phr1/phl1	low+Pi	29.6666666666667	Shoot_phr1/phl1_low+Pi
Agaricales	Shoot	phr1/phl1	low+Pi	0	Shoot_phr1/phl1_low+Pi
Cantharellales	Shoot	phr1/phl1	low+Pi	0.666666666666667	Shoot_phr1/phl1_low+Pi
Cystofilobasidiales	Shoot	phr1/phl1	low+Pi	2.33333333333333	Shoot_phr1/phl1_low+Pi
Filobasidiales	Shoot	phr1/phl1	low+Pi	2.33333333333333	Shoot_phr1/phl1_low+Pi
Platygloeales	Shoot	phr1/phl1	low+Pi	0	Shoot_phr1/phl1_low+Pi
Mortierellales	Shoot	phr1/phl1	low+Pi	278.333333333333	Shoot_phr1/phl1_low+Pi
Fungi_unclassified	Shoot	phr1/phl1	low+Pi	2.66666666666667	Shoot_phr1/phl1_low+Pi
Other	Shoot	phr1/phl1	low+Pi	4.66666666666667	Shoot_phr1/phl1_low+Pi
