# Supplementary material for: The effects of soil phosphorus content on plant microbiota are driven by the plant phosphate starvation response
Source: PLoS Biol. 2019 Nov 13;17(11):e3000534. doi: 10.1371/journal.pbio.3000534 (PMC6876890; doi:10.1371/journal.pbio.3000534)
Supplement: S1 Data — (ZIP) [file pbio.3000534.s023.zip › data_figures/data_Fig2F_enrichment.csv]

Order	Freq	Perc	Type	Facet	Mode
Ascomycota_unclassified	1	0.0344827586206897	Enriched_RootvsSoil	RootvsSoil	Enriched
Branch06	1	0.0344827586206897	Enriched_RootvsSoil	RootvsSoil	Enriched
Capnodiales	1	0.0344827586206897	Enriched_RootvsSoil	RootvsSoil	Enriched
Chaetothyriales	1	0.0344827586206897	Enriched_RootvsSoil	RootvsSoil	Enriched
Glomerellales	1	0.0344827586206897	Enriched_RootvsSoil	RootvsSoil	Enriched
Helotiales	6	0.206896551724138	Enriched_RootvsSoil	RootvsSoil	Enriched
Hypocreales	4	0.137931034482759	Enriched_RootvsSoil	RootvsSoil	Enriched
Pezizales	1	0.0344827586206897	Enriched_RootvsSoil	RootvsSoil	Enriched
Pleosporales	7	0.241379310344828	Enriched_RootvsSoil	RootvsSoil	Enriched
Sordariales	0	0	Enriched_RootvsSoil	RootvsSoil	Enriched
Thelebolales	0	0	Enriched_RootvsSoil	RootvsSoil	Enriched
Xylariales	1	0.0344827586206897	Enriched_RootvsSoil	RootvsSoil	Enriched
Agaricales	0	0	Enriched_RootvsSoil	RootvsSoil	Enriched
Cantharellales	0	0	Enriched_RootvsSoil	RootvsSoil	Enriched
Cystofilobasidiales	0	0	Enriched_RootvsSoil	RootvsSoil	Enriched
Filobasidiales	0	0	Enriched_RootvsSoil	RootvsSoil	Enriched
Platygloeales	0	0	Enriched_RootvsSoil	RootvsSoil	Enriched
Mortierellales	0	0	Enriched_RootvsSoil	RootvsSoil	Enriched
Fungi_unclassified	2	0.0689655172413793	Enriched_RootvsSoil	RootvsSoil	Enriched
Other	3	0.103448275862069	Enriched_RootvsSoil	RootvsSoil	Enriched
Ascomycota_unclassified	7	0.0457516339869281	Depleted_RootvsSoil	RootvsSoil	Depleted
Branch06	0	0	Depleted_RootvsSoil	RootvsSoil	Depleted
Capnodiales	1	0.0065359477124183	Depleted_RootvsSoil	RootvsSoil	Depleted
Chaetothyriales	4	0.0261437908496732	Depleted_RootvsSoil	RootvsSoil	Depleted
Glomerellales	5	0.0326797385620915	Depleted_RootvsSoil	RootvsSoil	Depleted
Helotiales	11	0.0718954248366013	Depleted_RootvsSoil	RootvsSoil	Depleted
Hypocreales	19	0.124183006535948	Depleted_RootvsSoil	RootvsSoil	Depleted
Pezizales	1	0.0065359477124183	Depleted_RootvsSoil	RootvsSoil	Depleted
Pleosporales	7	0.0457516339869281	Depleted_RootvsSoil	RootvsSoil	Depleted
Sordariales	9	0.0588235294117647	Depleted_RootvsSoil	RootvsSoil	Depleted
Thelebolales	5	0.0326797385620915	Depleted_RootvsSoil	RootvsSoil	Depleted
Xylariales	3	0.0196078431372549	Depleted_RootvsSoil	RootvsSoil	Depleted
Agaricales	4	0.0261437908496732	Depleted_RootvsSoil	RootvsSoil	Depleted
Cantharellales	0	0	Depleted_RootvsSoil	RootvsSoil	Depleted
Cystofilobasidiales	3	0.0196078431372549	Depleted_RootvsSoil	RootvsSoil	Depleted
Filobasidiales	4	0.0261437908496732	Depleted_RootvsSoil	RootvsSoil	Depleted
Platygloeales	1	0.0065359477124183	Depleted_RootvsSoil	RootvsSoil	Depleted
Mortierellales	15	0.0980392156862745	Depleted_RootvsSoil	RootvsSoil	Depleted
Fungi_unclassified	9	0.0588235294117647	Depleted_RootvsSoil	RootvsSoil	Depleted
Other	45	0.294117647058824	Depleted_RootvsSoil	RootvsSoil	Depleted
Ascomycota_unclassified	3	0.0714285714285714	Enriched_ShootvsSoil	ShootvsSoil	Enriched
Branch06	0	0	Enriched_ShootvsSoil	ShootvsSoil	Enriched
Capnodiales	2	0.0476190476190476	Enriched_ShootvsSoil	ShootvsSoil	Enriched
Chaetothyriales	0	0	Enriched_ShootvsSoil	ShootvsSoil	Enriched
Glomerellales	5	0.119047619047619	Enriched_ShootvsSoil	ShootvsSoil	Enriched
Helotiales	2	0.0476190476190476	Enriched_ShootvsSoil	ShootvsSoil	Enriched
Hypocreales	7	0.166666666666667	Enriched_ShootvsSoil	ShootvsSoil	Enriched
Pezizales	1	0.0238095238095238	Enriched_ShootvsSoil	ShootvsSoil	Enriched
Pleosporales	8	0.19047619047619	Enriched_ShootvsSoil	ShootvsSoil	Enriched
Sordariales	0	0	Enriched_ShootvsSoil	ShootvsSoil	Enriched
Thelebolales	0	0	Enriched_ShootvsSoil	ShootvsSoil	Enriched
Xylariales	3	0.0714285714285714	Enriched_ShootvsSoil	ShootvsSoil	Enriched
Agaricales	1	0.0238095238095238	Enriched_ShootvsSoil	ShootvsSoil	Enriched
Cantharellales	0	0	Enriched_ShootvsSoil	ShootvsSoil	Enriched
Cystofilobasidiales	1	0.0238095238095238	Enriched_ShootvsSoil	ShootvsSoil	Enriched
Filobasidiales	0	0	Enriched_ShootvsSoil	ShootvsSoil	Enriched
Platygloeales	1	0.0238095238095238	Enriched_ShootvsSoil	ShootvsSoil	Enriched
Mortierellales	1	0.0238095238095238	Enriched_ShootvsSoil	ShootvsSoil	Enriched
Fungi_unclassified	3	0.0714285714285714	Enriched_ShootvsSoil	ShootvsSoil	Enriched
Other	4	0.0952380952380952	Enriched_ShootvsSoil	ShootvsSoil	Enriched
Ascomycota_unclassified	5	0.0485436893203883	Depleted_ShootvsSoil	ShootvsSoil	Depleted
Branch06	0	0	Depleted_ShootvsSoil	ShootvsSoil	Depleted
Capnodiales	0	0	Depleted_ShootvsSoil	ShootvsSoil	Depleted
Chaetothyriales	5	0.0485436893203883	Depleted_ShootvsSoil	ShootvsSoil	Depleted
Glomerellales	1	0.00970873786407767	Depleted_ShootvsSoil	ShootvsSoil	Depleted
Helotiales	8	0.0776699029126214	Depleted_ShootvsSoil	ShootvsSoil	Depleted
Hypocreales	10	0.0970873786407767	Depleted_ShootvsSoil	ShootvsSoil	Depleted
Pezizales	0	0	Depleted_ShootvsSoil	ShootvsSoil	Depleted
Pleosporales	5	0.0485436893203883	Depleted_ShootvsSoil	ShootvsSoil	Depleted
Sordariales	7	0.0679611650485437	Depleted_ShootvsSoil	ShootvsSoil	Depleted
Thelebolales	2	0.0194174757281553	Depleted_ShootvsSoil	ShootvsSoil	Depleted
Xylariales	2	0.0194174757281553	Depleted_ShootvsSoil	ShootvsSoil	Depleted
Agaricales	0	0	Depleted_ShootvsSoil	ShootvsSoil	Depleted
Cantharellales	2	0.0194174757281553	Depleted_ShootvsSoil	ShootvsSoil	Depleted
Cystofilobasidiales	2	0.0194174757281553	Depleted_ShootvsSoil	ShootvsSoil	Depleted
Filobasidiales	3	0.029126213592233	Depleted_ShootvsSoil	ShootvsSoil	Depleted
Platygloeales	1	0.00970873786407767	Depleted_ShootvsSoil	ShootvsSoil	Depleted
Mortierellales	9	0.087378640776699	Depleted_ShootvsSoil	ShootvsSoil	Depleted
Fungi_unclassified	5	0.0485436893203883	Depleted_ShootvsSoil	ShootvsSoil	Depleted
Other	36	0.349514563106796	Depleted_ShootvsSoil	ShootvsSoil	Depleted
Ascomycota_unclassified	1	0.0526315789473684	Enriched_RootvsShoot	RootvsShoot	Enriched
Branch06	1	0.0526315789473684	Enriched_RootvsShoot	RootvsShoot	Enriched
Capnodiales	0	0	Enriched_RootvsShoot	RootvsShoot	Enriched
Chaetothyriales	1	0.0526315789473684	Enriched_RootvsShoot	RootvsShoot	Enriched
Glomerellales	0	0	Enriched_RootvsShoot	RootvsShoot	Enriched
Helotiales	2	0.105263157894737	Enriched_RootvsShoot	RootvsShoot	Enriched
Hypocreales	1	0.0526315789473684	Enriched_RootvsShoot	RootvsShoot	Enriched
Pezizales	1	0.0526315789473684	Enriched_RootvsShoot	RootvsShoot	Enriched
Pleosporales	7	0.368421052631579	Enriched_RootvsShoot	RootvsShoot	Enriched
Sordariales	0	0	Enriched_RootvsShoot	RootvsShoot	Enriched
Thelebolales	0	0	Enriched_RootvsShoot	RootvsShoot	Enriched
Xylariales	1	0.0526315789473684	Enriched_RootvsShoot	RootvsShoot	Enriched
Agaricales	0	0	Enriched_RootvsShoot	RootvsShoot	Enriched
Cantharellales	0	0	Enriched_RootvsShoot	RootvsShoot	Enriched
Cystofilobasidiales	0	0	Enriched_RootvsShoot	RootvsShoot	Enriched
Filobasidiales	0	0	Enriched_RootvsShoot	RootvsShoot	Enriched
Platygloeales	0	0	Enriched_RootvsShoot	RootvsShoot	Enriched
Mortierellales	0	0	Enriched_RootvsShoot	RootvsShoot	Enriched
Fungi_unclassified	0	0	Enriched_RootvsShoot	RootvsShoot	Enriched
Other	4	0.210526315789474	Enriched_RootvsShoot	RootvsShoot	Enriched
Ascomycota_unclassified	3	0.0422535211267606	Depleted_RootvsShoot	RootvsShoot	Depleted
Branch06	0	0	Depleted_RootvsShoot	RootvsShoot	Depleted
Capnodiales	3	0.0422535211267606	Depleted_RootvsShoot	RootvsShoot	Depleted
Chaetothyriales	1	0.0140845070422535	Depleted_RootvsShoot	RootvsShoot	Depleted
Glomerellales	7	0.0985915492957746	Depleted_RootvsShoot	RootvsShoot	Depleted
Helotiales	7	0.0985915492957746	Depleted_RootvsShoot	RootvsShoot	Depleted
Hypocreales	14	0.197183098591549	Depleted_RootvsShoot	RootvsShoot	Depleted
Pezizales	1	0.0140845070422535	Depleted_RootvsShoot	RootvsShoot	Depleted
Pleosporales	6	0.0845070422535211	Depleted_RootvsShoot	RootvsShoot	Depleted
Sordariales	2	0.028169014084507	Depleted_RootvsShoot	RootvsShoot	Depleted
Thelebolales	3	0.0422535211267606	Depleted_RootvsShoot	RootvsShoot	Depleted
Xylariales	4	0.0563380281690141	Depleted_RootvsShoot	RootvsShoot	Depleted
Agaricales	2	0.028169014084507	Depleted_RootvsShoot	RootvsShoot	Depleted
Cantharellales	0	0	Depleted_RootvsShoot	RootvsShoot	Depleted
Cystofilobasidiales	2	0.028169014084507	Depleted_RootvsShoot	RootvsShoot	Depleted
Filobasidiales	0	0	Depleted_RootvsShoot	RootvsShoot	Depleted
Platygloeales	1	0.0140845070422535	Depleted_RootvsShoot	RootvsShoot	Depleted
Mortierellales	4	0.0563380281690141	Depleted_RootvsShoot	RootvsShoot	Depleted
Fungi_unclassified	4	0.0563380281690141	Depleted_RootvsShoot	RootvsShoot	Depleted
Other	7	0.0985915492957746	Depleted_RootvsShoot	RootvsShoot	Depleted
