# Supplementary material for: The effects of soil phosphorus content on plant microbiota are driven by the plant phosphate starvation response
Source: PLoS Biol. 2019 Nov 13;17(11):e3000534. doi: 10.1371/journal.pbio.3000534 (PMC6876890; doi:10.1371/journal.pbio.3000534)
Supplement: S1 Data — (ZIP) [file pbio.3000534.s023.zip › data_figures/data_Fig3D_enrichedinlow.csv]

baseMean	log2FoldChange	lfcSE	stat	pvalue	padj	Genotype
2954.77783172768	0.826466723730651	1.57946002971557	0.523259030416542	0.60079400737186	0.894500969404342	Col-0
3794.48636004778	0.120821435387211	3.54524831923573	0.034079823049816	0.972813498011657	1	Col-0
2043.30781220958	-0.268773311317334	0.89018262194364	-0.301930530535958	0.762705021230286	0.963209949491856	Col-0
349.137954765341	-0.590927820832535	1.62562823039382	-0.363507356592459	0.716225918471124	0.952817164205513	Col-0
449.737058392639	1.46685689776142	1.68106393140475	0.872576509648665	0.382893948857515	0.793943647196867	Col-0
291.524212206688	2.07507808780134	1.84155810386302	1.12680565628011	0.259824658522357	0.594925619981098	Col-0
325.429085282666	1.7572667972677	2.44691973272239	0.71815465532766	0.47266193340815	0.846096600154061	Col-0
236.396756330972	0.899374072853849	1.69052913075553	0.532007438672118	0.594720843493604	0.894500969404342	Col-0
481.7765532196	0.912558464285064	1.49825214153977	0.609082035649365	0.542470064301539	0.874376090486033	Col-0
3681.95855207487	-3.12449100259408	1.89445898388767	-1.64927878046862	0.0990905347811644	0.299718284214633	Col-0
1031.86274883769	5.63900579867321	2.42729215730099	2.32316731288889	0.0201701660104723	0.0760260103471649	Col-0
201.111864471821	-0.0896944274743885	1.71058199363124	-0.0524350354489493	0.958182058252044	1	Col-0
161.944436076867	-2.16836070474083	2.5552392286518	-0.848594010465665	0.396107240948946	0.804238849495335	Col-0
770.883784340405	-23.5745724856752	5.38502254186707	-4.37780386291596	1.1988115833424e-05	0.00010878105108107	Col-0
1270.85816415829	-0.247928239962935	1.71753995327649	-0.144350784673143	0.885223477826492	1	Col-0
175.40797346524	8.51734248850418	3.06393407833286	2.7798713258017	0.00543804415677151	0.0261239376158631	Col-0
284.463816478664	0.844120046881649	2.01386098022966	0.419155073348403	0.675102803489648	0.924023390251194	Col-0
225.097473455665	0.0330125620327129	0.925622609167069	0.0356652502929024	0.971549279162559	1	Col-0
277.82504816472	-1.03175193473942	1.32158412059762	-0.780693350244603	0.434982872611905	0.832503768447562	Col-0
121.578791875386	1.89409378181702	2.64019658038446	0.717406346137003	0.473123404984108	0.846096600154061	Col-0
150.26545533158	1.67615486214022	1.68982982089301	0.99190749353354	0.321242653334134	0.696499558113831	Col-0
189.2819668513	1.3733195913141	1.93764400160663	0.70875743437669	0.478475016477446	0.849466514760684	Col-0
36.275036787291	24.3325214868104	5.03407719991132	4.83356144940309	1.34111855962437e-06	1.82541137282206e-05	Col-0
6054.87784677086	-0.652425833538807	4.25509450776866	-0.153328165178859	0.878139490678723	1	Col-0
120.764105514928	1.08685873031366	1.96789398323027	0.552295367319331	0.580746004085099	0.894500969404342	Col-0
1470.50818316296	-1.25231532477894	1.62719067925208	-0.769618054446176	0.441526492095297	0.832503768447562	Col-0
182.114813051745	-6.26754365853896	5.38952102452139	-1.16291292491906	0.244864832884004	0.571351276729343	Col-0
102.650698906437	-2.89992832477264	2.4677865815582	-1.17511309383228	0.239949472816593	0.570753600388984	Col-0
133.733060518349	-0.70571993010793	3.53817366600379	-0.199458815967338	0.841903856131825	1	Col-0
25.0245165073828	-1.70496590395903	2.68211818851945	-0.63567888665644	0.524985740506514	0.871840494986223	Col-0
231.486255728033	1.2412010203586	2.2022656341947	0.563601865772416	0.573025116771554	0.894500969404342	Col-0
8.98274434524542	16.5574472680684	4.57687445031107	3.61763195556808	0.000297310762188197	0.00202336490933634	Col-0
37.8391620225716	0.52199797438363	5.32879894191159	0.0979579038492254	0.921965720404159	1	Col-0
42.4841918011504	1.44102534325832	2.86749916108821	0.502537319910306	0.61528960745835	0.908108155586119	Col-0
61.7121564789651	3.01468046452927	1.88024366792903	1.60334562798967	0.108858368039312	0.325247563044286	Col-0
105.455795710295	-0.479072971464271	2.04497338473134	-0.234268560677238	0.814776491788435	0.988219012317656	Col-0
1075.8023244959	0.957804790984743	1.95079490004081	0.490981799760038	0.623439320233462	0.909182342007132	Col-0
53.7208685788699	-6.3718182201536	4.24661626817427	-1.5004459592703	0.133498922025646	0.371538329109706	Col-0
62.3457260306609	2.02406730806397	2.57906671504508	0.784806106897701	0.432567259025705	0.832503768447562	Col-0
83.9703593360266	1.44886657012767	1.80768095051934	0.801505691428241	0.422838950518894	0.832503768447562	Col-0
143.072258941437	-3.47886786384934	2.18897591362346	-1.58926731089091	0.112000055551296	0.330602573615271	Col-0
70.4719774756975	-29.9319763121314	5.43730182398598	-5.50493190944269	3.69310979729098e-08	1.02250049531477e-06	Col-0
12.9192053423556	-18.1825725906243	4.14423413067335	-4.38743855132287	1.14693382382966e-05	0.000108076456476256	Col-0
47.2828681399065	0.790950107847784	2.56825568808155	0.307971714622625	0.758103855421406	0.963209949491856	Col-0
66.8246123432204	0.130082905515364	2.10705971979407	0.0617366960667243	0.950772516457464	1	Col-0
444.915867315946	0.712245330805141	1.61327267475233	0.441490977905819	0.658857591640211	0.911248072041268	Col-0
140.704907735501	0.703632735831591	2.06661068984729	0.34047667482238	0.733497585459652	0.953841245837703	Col-0
9.19827774643123	-15.3163181303194	5.46222591433515	-2.80404332785341	0.00504661227469433	0.0247284001460022	Col-0
25.2984302934285	19.5472071506909	5.14523092510172	3.79909229250084	0.000145227007726712	0.00111189427790764	Col-0
74.8786438747361	4.35086537559073	2.08872975003644	2.0830197757823	0.0372494210107523	0.136210569367676	Col-0
52.5998079208649	4.5905563846756	1.93333289878334	2.37442624990475	0.0175762470446033	0.0694545246117388	Col-0
29.7934619778375	-0.854243483609723	2.43085973141534	-0.35141619755754	0.725276132440549	0.953841245837703	Col-0
633.694835083085	0.567379063635572	4.24812468489296	0.133559889532731	0.893750603452619	1	Col-0
10.0168726498783	-26.0373756805845	5.45325339717475	-4.7746498803951	1.80020169557442e-06	2.31114816300617e-05	Col-0
62.263379500011	-1.01553386471118	3.00994028275038	-0.337393359772315	0.735820389646228	0.953841245837703	Col-0
135.290332073605	-0.126207397831649	2.72712621866498	-0.046278531946142	0.963088249998254	1	Col-0
39.9509487385504	2.85029924760405	2.2762863336656	1.25217078600744	0.210507638699433	0.526269096748582	Col-0
63.7430666459813	3.11708984016579	4.1120182002925	0.758043784909333	0.448424771206059	0.832503768447562	Col-0
64.0113749960371	4.58168576189044	2.6202892386311	1.74854199083915	0.0803702211170918	0.259088212811678	Col-0
6181.8560324996	-30	4.96733883942836	-6.03945109640485	1.54639370516829e-09	3.78866457766231e-07	Col-0
41.1159733901407	-1.93896438850899	3.72102082802065	-0.52108399230337	0.602308261734653	0.894500969404342	Col-0
250.035058615716	-1.83692410264306	1.81724765214264	-1.01082761090775	0.312098945557561	0.682716443407165	Col-0
221.910773291161	1.80798573346319	2.36738068684723	0.763707224405458	0.445041734600085	0.832503768447562	Col-0
4.8469949554671	-20.1814218457601	5.42890962109289	-3.71739875118742	0.000201284613569267	0.00149438576740819	Col-0
59.1349777474489	5.07154380111831	4.16515180998469	1.21761319454451	0.223370997954329	0.541840539592184	Col-0
65.5840295629601	-1.69177523183507	2.41341320432077	-0.700988636676992	0.483310106753711	0.850323456134512	Col-0
28.4215289848754	-0.0725135924859587	3.05806396590601	-0.0237122549738672	0.98108213069947	1	Col-0
4.24901455153516	1.26849886398673	4.97365830195022	0.255043428192351	0.798689557196063	0.980743264109236	Col-0
0.879073541719138	17.7698103658308	5.42876870229347	3.27326716983239	0.00106311936969746	0.0062015296565685	Col-0
28.7349823054504	0.281908756292877	4.25850537889141	0.0661989903054354	0.947219400632639	1	Col-0
55.41463937153	-5.96027855273266	3.82586539431923	-1.55789029106531	0.119259257130416	0.341300910565202	Col-0
170.696867069803	-1.03013676005517	2.84972164317841	-0.361486800832315	0.717735570282761	0.952817164205513	Col-0
26.6004682860158	0.164534071696193	5.36163836944958	0.030687275112343	0.975518939373633	1	Col-0
10.7140398887358	4.70570434273447	3.63857271462847	1.29328302930864	0.195913187969461	0.499850921846893	Col-0
8.52923672879616	-8.6860664436338	4.3997030292174	-1.97423925795711	0.048354544037823	0.171693670858937	Col-0
19057.4304587078	-30	5.43406811325918	-5.52072579414302	3.37602263476528e-08	1.02250049531477e-06	Col-0
17.5226371553945	3.83157778982792	2.85979003791258	1.33981087388662	0.180306839532076	0.471152120531242	Col-0
228.164726351961	-6.26520663486805	3.48105902230017	-1.79979902516223	0.0718923779568026	0.238022062154279	Col-0
5.58432800504432	1.14102086083728	4.51778630267709	0.252561937283564	0.800606746211621	0.980743264109236	Col-0
33.8998213014524	-1.59013301574431	2.41223423931822	-0.659195110419184	0.50977048637089	0.867317841394917	Col-0
59.0642282096597	2.4007450098685	2.76720609216386	0.867570007404544	0.385629771495621	0.793943647196867	Col-0
178.807743255671	2.0331365120267	3.00078854812555	0.677534081265639	0.498067153903641	0.853331837107636	Col-0
100.85718075012	-0.578392480486835	3.38644379164993	-0.170796421282112	0.864383843130971	1	Col-0
24.9657030344147	6.65889520879362	4.02860341754824	1.65290412548132	0.0983503774019109	0.299718284214633	Col-0
333.929248430863	0.309038170464798	3.85921916484812	0.0800779010634293	0.936175298690848	1	Col-0
40.2942252740265	-8.32312884108383	4.25857922826406	-1.95443794630929	0.0506494467608157	0.177273063662855	Col-0
13.2012167485928	0.828863027300884	3.09144128495428	0.268115403431685	0.788610489546963	0.980743264109236	Col-0
29.4813392363268	1.65775421400793	2.88097069532653	0.575415160139293	0.565010553594066	0.894500969404342	Col-0
119.369425703054	-12.6995836194587	5.40060287391811	-2.35151221371795	0.018697275783717	0.0726778390352775	Col-0
18.2514014710357	0.634968736114198	3.56222953964843	0.178250370743056	0.858526352945531	1	Col-0
25.831413610141	4.12327759408435	2.7075430833155	1.52288531233092	0.127787401031973	0.359861071871649	Col-0
13.9371005500166	4.49959259223911	5.36287602162627	0.839026032691061	0.401454701297061	0.804238849495335	Col-0
751.959628023574	0.632949883926252	3.00441649835389	0.210673148770499	0.833142328527175	1	Col-0
3.78955796431802	-2.35531612679773	5.38868982297496	-0.437085117936407	0.662049619687126	0.911248072041268	Col-0
26.2969135497485	-3.58216447803089	3.2299577346568	-1.10904376227434	0.267411303629547	0.605854059095949	Col-0
7.31971994643123	-0.494033040625356	4.16685323351674	-0.118562620984949	0.905621880540748	1	Col-0
18.7976528375964	1.78134684007963	2.88784578503529	0.616842786173177	0.537338427522121	0.871840494986223	Col-0
37.5084223224792	2.25691704982857	2.55211468323607	0.884332144105221	0.376516941096738	0.793943647196867	Col-0
11.9733893486694	5.48898484401797	3.95915166215257	1.38640428869897	0.165623487623071	0.445909389754423	Col-0
180.842594913886	-1.60433230045334	1.38724291866824	-1.15648981073445	0.247480864932723	0.572007659514312	Col-0
2.9538975125407	14.5216212744336	5.44917878810925	2.66491921794187	0.00770068185769299	0.0349382787987923	Col-0
4.42993305035933	30	5.42646609808648	5.52845985909298	3.23054321854001e-08	1.02250049531477e-06	Col-0
28.4758729362807	0	5.46517065099339	0	1	1	Col-0
8.97565098687108	0	5.43705991531813	0	1	1	Col-0
6.56441121343832	29.6211970235311	5.3837629095996	5.50195049836139	3.75612426850322e-08	1.02250049531477e-06	Col-0
13.434797344066	7.91276281118735	4.15256111822501	1.90551387105643	0.0567133060996481	0.195700844991743	Col-0
14.2743379256356	5.1965913242292	3.28905085020115	1.57996685393642	0.114114457441057	0.332833834203084	Col-0
5.06151001553989	-19.5713496017064	5.46057349830612	-3.58411980129513	0.000338216830753085	0.00218060851406594	Col-0
18.8702417029104	12.5168753411049	5.07557694230368	2.46609902349816	0.0136593566667556	0.058711269883423	Col-0
12.4500107531734	5.51806632272531	5.23956910724179	1.05315269438828	0.292271015386943	0.650967261543647	Col-0
4.85303225548987	13.3587702369436	5.45044804541151	2.45094900926352	0.014248013547548	0.0591654799855805	Col-0
13.2081175665497	9.96595422751932	4.05771722340084	2.45604946792391	0.0140473819096237	0.0591654799855805	Col-0
28.0995112409514	3.0419897960783	2.49255812120794	1.22042883180758	0.222302353147803	0.541840539592184	Col-0
42.4230201733915	-27.5344316796795	5.31031001620518	-5.18508930658552	2.15911377855943e-07	3.5265525049804e-06	Col-0
3.35213023234457	-0.0186283266611048	5.40954486599707	-0.00344360332016052	0.997252407507659	1	Col-0
9.18880412706926	5.87134106960248	5.03212894952542	1.16677078995684	0.243302946168234	0.571351276729343	Col-0
17.552792108923	3.57939533877801	4.2632649661353	0.83959016556805	0.401138215165639	0.804238849495335	Col-0
60.9709820609317	-4.04749259420522	5.39907823964043	-0.749663630448663	0.453457317231981	0.835316110690492	Col-0
16.0396687720124	2.3421735564752	3.76513014742144	0.622069746534325	0.533896007120613	0.871840494986223	Col-0
3.24868584405887	2.81317290163248	5.36613997186473	0.524245158788674	0.600108035220897	0.894500969404342	Col-0
15.494469892766	10.6205263187348	3.54853565626557	2.99293211271032	0.00276311204213192	0.014716575007007	Col-0
3.38427088735817	9.56513358993413	5.40150502159781	1.77082749190978	0.0765893927679005	0.250192016375142	Col-0
9.30197362227618	-8.42417130986776	5.415389039095	-1.55559854500787	0.119803584933091	0.341300910565202	Col-0
5.96296801017282	1.55541777598787	3.51376294479491	0.442664402927917	0.658008493835375	0.911248072041268	Col-0
5.89875796327189	5.54846110680409	4.4876129506849	1.23639475324121	0.216311865448399	0.535317242776341	Col-0
8.15562890976367	16.3348040785272	5.44920980618286	2.99764638535173	0.00272073159492991	0.014716575007007	Col-0
2.86138886274514	9.27220251319361	5.41220499804872	1.71320238544855	0.0866753129447943	0.275785086642527	Col-0
1.33352659763698	12.7112096464064	5.41866177105183	2.34582082873554	0.0189852314214602	0.0726778390352775	Col-0
2.5947849715006	5.54983992295449	5.40116336799154	1.02752676503807	0.304172489011247	0.671371709979778	Col-0
16.4414833088901	2.50931357052967	5.41604633343705	0.463310949730603	0.643141498270098	0.911248072041268	Col-0
20.1598650867796	6.05005693829244	2.74892974342919	2.20087725150269	0.0277447147770026	0.102991744247964	Col-0
2.23052328858317	-22.2776404005883	5.46031625440227	-4.07991760232338	4.50516672209138e-05	0.000356053499003997	Col-0
18.7669012528303	5.28459559827563	3.94846516126049	1.33839235815585	0.18076856869362	0.471152120531242	Col-0
8.08694138339158	2.28487058327563	4.31974131865734	0.528936900320182	0.596849223029512	0.894500969404342	Col-0
2.77707553830653	3.00789757257244	5.41117604814936	0.555867623933831	0.578301352460408	0.894500969404342	Col-0
6.37808296829957	2.49168234169794	5.38430858911371	0.462767373091461	0.643531120143018	0.911248072041268	Col-0
11.7010175045574	-2.40573920386634	3.28518262403846	-0.732299990345431	0.463985485226209	0.842047732447564	Col-0
2.47195292201394	6.92043976074125	5.30704172882684	1.30401080570947	0.192229898118101	0.495750789883525	Col-0
8.80442504779191	1.63614770691856	3.7265042306642	0.439056983608184	0.660620247197137	0.911248072041268	Col-0
2.68486092808523	-29.9804765693622	5.44157035841104	-5.50952658785738	3.59800047802796e-08	1.02250049531477e-06	Col-0
8.64830675209936	27.2786628963367	5.42646939743637	5.02696337128961	4.98307486840567e-07	7.63033339224619e-06	Col-0
2.58926267351658	3.48139802501066	5.37952678121375	0.647156927848804	0.517530384515847	0.871840494986223	Col-0
53.4222798236731	-0.718849955878554	3.05334080305832	-0.23543063229579	0.813874513005912	0.988219012317656	Col-0
118.498940028777	1.83959258001653	3.21447421458838	0.572284130221929	0.567129499314414	0.894500969404342	Col-0
4.00166012060123	18.5957918092654	5.44131596177444	3.41751736894199	0.000631950616163312	0.00387069752400028	Col-0
6.42939607112098	6.8288152548269	4.56838451874214	1.49479870330774	0.13496698486026	0.371538329109706	Col-0
7.37959606974685	0.614109967583643	5.30929613070853	0.115666926926845	0.907916518762842	1	Col-0
8.40948131149003	10.3491450868288	3.78296222999302	2.73572519566178	0.00622429811687296	0.0293260199737284	Col-0
4.78755885953601	0	5.46510889244887	0	1	1	Col-0
4.93773915878519	3.74610159482983	4.48675976411068	0.834923595596687	0.403760728522148	0.804238849495335	Col-0
6.88063732484552	-23.9878657395648	5.44399477403591	-4.40629845090417	1.05152057586688e-05	0.000103049016434954	Col-0
3.66984756727017	1.41413905724224	5.3997961033409	0.261887491708677	0.793408183330929	0.980743264109236	Col-0
197.190596332454	18.3523549592056	5.42584306182782	3.3823969381494	0.000718562345155074	0.004293848160073	Col-0
1.27922943953319	-4.31142055827541	5.43164968390639	-0.79375895154834	0.427335773628339	0.832503768447562	Col-0
6.34728325631748	3.58543884434431	4.73098172215774	0.757863601026351	0.448532642592156	0.832503768447562	Col-0
3.57384782230553	-0.221404128968145	5.36279286652855	-0.0412852285140494	0.967068508968661	1	Col-0
14.8769607706595	5.00711268555839	3.88884691895414	1.28755715766384	0.197900160894484	0.499850921846893	Col-0
8.63217407336028	8.18100983425594	4.34821665597471	1.88146324839052	0.0599089301108102	0.203856776071507	Col-0
1.90761001978114	0	5.44502505585032	0	1	1	Col-0
1.85898810877477	-29.3844289644216	5.44784906412525	-5.393767084687	6.89956430967727e-08	1.69039325587093e-06	Col-0
4.46854489885373	30	5.4054168343666	5.54998826533891	2.85688773385904e-08	1.02250049531477e-06	Col-0
55.0538795689181	1.7691308951045	5.4371394647836	0.325378980355971	0.744894261998412	0.959663831478819	Col-0
7.42378035697879	7.08577221171382	3.58666004343656	1.97559069605175	0.0482011532483465	0.171693670858937	Col-0
1.03911327567634	-19.6243841946672	5.4612097062064	-3.59341341028619	0.000326374141221575	0.00216112607025097	Col-0
12.7748034297541	4.36451100888381	3.9529494839592	1.10411504791415	0.269543234454932	0.605854059095949	Col-0
14.0882888406239	6.69294873242363	4.90680577517515	1.36401338041238	0.172563354487466	0.459543715754665	Col-0
13.1515261627988	-0.948109501362717	4.67641703983824	-0.202742718043708	0.839336132321127	1	Col-0
5.54338949540221	0.401656998254082	5.2692895149534	0.0762260257505767	0.939239277366432	1	Col-0
4.6860064447816	2.82032030834917	5.02295157988156	0.56148666048174	0.574465821470104	0.894500969404342	Col-0
7.60378286703185	-1.52482344342041	4.45437372830387	-0.342320500350346	0.732109709448442	0.953841245837703	Col-0
23.6359569057382	10.0046922909426	5.42757772802231	1.84330705008403	0.0652841923840641	0.219104481288982	Col-0
4.98768028891566	1.15025868209203	3.76328154598052	0.305653103026691	0.759868783734669	0.963209949491856	Col-0
3.43338103760985	3.23445503464454	5.09131307689797	0.635288968836154	0.52523996678537	0.871840494986223	Col-0
2.30368470729357	23.5993514286219	5.42611295959774	4.34921860350865	1.36623470270912e-05	0.000119545536487048	Col-0
2.19207436020665	25.2078645207063	5.45017749867994	4.62514560797548	3.74335335671968e-06	4.36724558283962e-05	Col-0
4.18659284233828	0	5.45528408574575	0	1	1	Col-0
2.70237504243932	6.49425861146458	5.38920882333317	1.20504861183834	0.228184536135991	0.548090307385469	Col-0
4.20239806679445	1.95209635844843	5.43514741194397	0.35916162166248	0.719474185216407	0.952817164205513	Col-0
6.25621389417019	15.5848575945352	5.42539802149295	2.87257405499008	0.0040714264335294	0.0212233931109511	Col-0
2.1186991476064	4.99722978989069	5.38224625138518	0.928465468967459	0.353166171849096	0.752397496548073	Col-0
1.89602074086887	2.79622695410766	5.36781103409383	0.520924998355443	0.602419020211088	0.894500969404342	Col-0
4.45639551803098	-29.1328599800546	5.43439910768602	-5.36082451854727	8.28429618944665e-08	1.84513869674039e-06	Col-0
3.50175917917158	19.9262936420804	5.40517903724424	3.68651870822018	0.000227342736195656	0.00159139915336959	Col-0
1.60322196284317	-5.04614696428403	5.41923553097971	-0.93115476074755	0.351773515366408	0.752397496548073	Col-0
0.513354137924241	-9.10007533382188	5.42538819736288	-1.67731321755836	0.093481249258615	0.292306819809122	Col-0
2.30147980945273	4.06994873903063	5.36734842345017	0.758279213111795	0.448283848689514	0.832503768447562	Col-0
8.78534299971276	2.44106689311548	5.41547066833563	0.450758030578663	0.652163952916754	0.911248072041268	Col-0
1.70127257544617	25.8580123932009	5.42642598284769	4.76520134521968	1.88665156163769e-06	2.31114816300617e-05	Col-0
3.52474324543069	30	5.42653081182469	5.52839392980659	3.2317572722131e-08	1.02250049531477e-06	Col-0
3.30695673791597	2.43463186912599	5.41379328983642	0.449709055884466	0.652920240703045	0.911248072041268	Col-0
1.65220200983426	0	5.47325095512446	0	1	1	Col-0
20.5682875565453	-20.6447363757077	4.99957040307268	-4.12930206223712	3.6386610359909e-05	0.000307404122006128	Col-0
3.04428862238685	3.69637582426795	5.39275472963882	0.685433699395321	0.493070284841829	0.852586576650066	Col-0
6.1601859558357	-20.6113387514484	4.62815748569329	-4.45346529697031	8.44953701762013e-06	8.62556903882055e-05	Col-0
1.08835218096614	-0.85504429543076	5.42907271443987	-0.157493616388039	0.874855838498069	1	Col-0
7.86887990083939	30	5.40390817542077	5.55153770681236	2.8316761885735e-08	1.02250049531477e-06	Col-0
25.2634301650144	-13.930558830748	5.46838442992423	-2.54747247734026	0.0108506411912717	0.0476745815816295	Col-0
10.6887965211565	2.66354387755747	5.38286528143519	0.494818974337643	0.620727909417226	0.909182342007132	Col-0
12.7857750884473	-20.6097424419614	4.18937164881856	-4.91953070045088	8.67519612511048e-07	1.25024885332475e-05	Col-0
940.17183649811	0	5.4744888894737	0	1	1	Col-0
4.59881838807171	0.0801794211864369	5.43153903484248	0.0147618236142829	0.988222196603431	1	Col-0
2.45378586613938	9.02723252199011	5.39463498451419	1.67337225741939	0.0942540357751863	0.292306819809122	Col-0
6.39309841986802	-1.08454455045329	4.26647749732239	-0.254201399429376	0.799339969520381	0.980743264109236	Col-0
1.40369561442038	0	5.47453910612087	0	1	1	Col-0
1.17367108667545	0	5.47410005164011	0	1	1	Col-0
2.95753238775898	3.34273492630971	5.35164741425323	0.624617929314044	0.532221849406576	0.871840494986223	Col-0
7.42306792338248	-2.61992786992188	5.39511829039988	-0.485610829809572	0.627243116564796	0.909316944132397	Col-0
0.545835805844453	16.4204574597149	5.43091913839523	3.02351352345249	0.00249857861342982	0.0139125400065979	Col-0
1.63984989063117	1.37549652374958	5.42651907295298	0.253476769409209	0.799899810452776	0.980743264109236	Col-0
1.94058260825974	4.69511954731393	5.37059994332888	0.874226268360578	0.381995043325022	0.793943647196867	Col-0
9.76824592431749	1.95577690427729	5.3726355165759	0.364025606844768	0.715838887836475	0.952817164205513	Col-0
3.07928719599217	13.1318088813695	5.45448467014381	2.40752512391299	0.0160610570669352	0.0655826496899854	Col-0
1.33041882619149	14.7477367677274	5.45025648802936	2.70587940221134	0.00681237804880897	0.0314911815463811	Col-0
0.643302654294694	-13.0580978685571	5.46792655549805	-2.38812605400251	0.0169345322710068	0.0680157443671586	Col-0
0.736041382184083	0	5.47454328861735	0	1	1	Col-0
1.36517839075664	-20.1707691580758	5.46123632569425	-3.69344374700937	0.00022123746787029	0.00159139915336959	Col-0
14.7136232308071	16.9433538198996	4.75402232463609	3.5640038398845	0.000365240606983592	0.00229446022335847	Col-0
1.3376124434043	22.305711686249	5.42655570135353	4.11047318295938	3.94849137921232e-05	0.000322460129302339	Col-0
5.00770316338006	24.8773087581326	5.40122037388826	4.60586812535918	4.10748645196471e-06	4.57424627605161e-05	Col-0
0.717189947179267	0.561606111299602	5.46000227798029	0.102858219229049	0.918075497982652	1	Col-0
0.822548049550592	2.03406646336899	5.43154286044262	0.374491468746918	0.708038702575453	0.952817164205513	Col-0
1.38909807500796	0	5.43838204119359	0	1	1	Col-0
17.8443640368712	3.94452430916475	5.37297839749827	0.734141107100183	0.462862742319754	0.842047732447564	Col-0
4.14293093444085	-2.19467456036747	5.40412471351038	-0.406111012738244	0.68466103436816	0.931899741223329	Col-0
1.16257400286533	-28.3312469757078	5.46028482760804	-5.18860240265502	2.11878237626127e-07	3.5265525049804e-06	Col-0
0.917671586601153	1.18942524703602	5.41795292321237	0.219534068289909	0.826234044407662	0.997179019112695	Col-0
1.05208615185117	3.69123370207998	5.39875336763901	0.683719638723603	0.494152219935957	0.852586576650066	Col-0
1.12895296579757	15.3177288029108	5.45045145790657	2.81035964106982	0.00494861683315868	0.0247284001460022	Col-0
3.08642615270434	0	5.47325643691068	0	1	1	Col-0
0.543988360885979	17.0397166505734	5.45046380133164	3.12628746317154	0.00177028414248823	0.0100865026723167	Col-0
2.18139808756124	28.5390174668864	5.42535516654705	5.26030399684414	1.4381743340654e-07	2.71040547573864e-06	Col-0
28.7657018738996	-3.78084692527825	5.42565563968492	-0.696846091304426	0.48589911779115	0.850323456134512	Col-0
8.99536308749894	13.8034272765014	5.42164927234423	2.54598307325273	0.0108970472186582	0.0476745815816295	Col-0
7.87150363779395	6.65649975494407	4.77294379636983	1.39463191668144	0.163126865317249	0.444067577808066	Col-0
10.8769001295052	24.2909537473311	5.42641166453552	4.4764303279984	7.59014219086941e-06	8.08515146418698e-05	Col-0
0.674750010550913	0	5.47331754902737	0	1	1	Col-0
4.26508760820639	0.56371256558717	5.3549024346187	0.105270370930168	0.91616127288881	1	Col-0
1.12113311427867	-15.4693146908955	5.45692311662281	-2.83480532166067	0.00458536185925288	0.0234044511566033	Col-0
2.11227068266211	0	5.47291237620724	0	1	1	Col-0
6.1827734915026	-2.47428742415129	5.3520097538715	-0.462309961666541	0.643859056937587	0.911248072041268	Col-0
3.30698934810244	3.22838445303215	5.41165273201952	0.59656164445485	0.550800085613105	0.882000137092881	Col-0
1.39143062025337	28.4792272699446	5.40357280276709	5.27044389137513	1.36094224792954e-07	2.71040547573864e-06	Col-0
2.21763913624574	0	5.45899553311262	0	1	1	Col-0
1.8382485413514	3.37044760422634	5.41677313801084	0.622224250185978	0.533794422420505	0.871840494986223	Col-0
0.952990085048194	-1.75295262019294	5.45946844468605	-0.321084852482143	0.748146089030426	0.959663831478819	Col-0
2954.77783172768	-1.35965853536044	1.49453021040042	-0.909756474575484	0.362950953498676	0.773243335714572	phf1
3794.48636004778	-1.27492704333418	3.35436229781121	-0.380080304434047	0.703885805456806	0.950082037406934	phf1
2043.30781220958	-0.667688784395952	0.842542990876085	-0.792468505021545	0.428087548954481	0.839672433702381	phf1
349.137954765341	-0.992994633053139	1.53947499248088	-0.645021606653656	0.518913183845246	0.870778972890995	phf1
449.737058392639	-1.22865829276236	1.5905850952098	-0.772456812567013	0.439843916310643	0.848517791307934	phf1
291.524212206688	-0.359822953827399	1.74348845186024	-0.206381036503844	0.836493282658394	0.980578250006251	phf1
325.429085282666	-4.37854865139736	2.2636932098879	-1.9342500265812	0.0530823942610643	0.173402487919477	phf1
236.396756330972	-0.820932402921781	1.60076330271331	-0.512838095132672	0.608064579394051	0.905697904330067	phf1
481.7765532196	-0.616921055319701	1.41870426280226	-0.434848242509079	0.663672585134486	0.922104144107687	phf1
3681.95855207487	-3.09490173949474	1.79232127993607	-1.72675612020024	0.0842114720823941	0.257897633252332	phf1
1031.86274883769	1.94670434931397	2.26933117794918	0.857831755994838	0.390985371835816	0.806089380899734	phf1
201.111864471821	-0.310582841229676	1.61933295827265	-0.191796776347327	0.847901396189537	0.98921829555446	phf1
161.944436076867	2.36667958071097	2.44623779336456	0.967477318489073	0.333305474511799	0.732181865108088	phf1
770.883784340405	-21.1098682487234	5.10493846613395	-4.13518564205343	3.54667810190077e-05	0.000193096918881264	phf1
1270.85816415829	-1.72418780045976	1.62516388041925	-1.06093165202205	0.288720963518494	0.673682248209818	phf1
175.40797346524	0.809454341039038	2.82164117501659	0.28687359264747	0.77420911103247	0.973074980955854	phf1
284.463816478664	-1.42625747140049	1.90617896783557	-0.748228521805579	0.454322330055757	0.863557623305105	phf1
225.097473455665	0.448922851578702	0.877978478847667	0.511314186388607	0.609131072895159	0.905697904330067	phf1
277.82504816472	-0.272104860760606	1.25270574369246	-0.217213708910246	0.828041801560476	0.980578250006251	phf1
121.578791875386	-0.354688021576841	2.49689470131149	-0.14205165375638	0.887039205530627	0.999719785613867	phf1
150.26545533158	-0.988748907988966	1.60131636191311	-0.617460066921252	0.536931312955017	0.88490445538558	phf1
189.2819668513	-0.869164211706119	1.83297517883143	-0.474182204835003	0.635369982014684	0.910325412828056	phf1
36.275036787291	1.63580987941562	4.73799090210512	0.345253908927689	0.729903493970884	0.95668555433796	phf1
6054.87784677086	8.97024039137212	3.95831410288584	2.26617700319242	0.0234405480709424	0.0820419182482985	phf1
120.764105514928	-0.532850851101238	1.85980449814641	-0.286509066749923	0.774488250148537	0.973074980955854	phf1
1470.50818316296	-2.44192813777018	1.53912820166685	-1.58656578128164	0.112611022610559	0.336459762677889	phf1
182.114813051745	-17.2277008781798	5.11218805996585	-3.36992705982239	0.000751880831154196	0.00317604833849617	phf1
102.650698906437	2.44818678487203	2.34650534706344	1.0433331370567	0.296794028918711	0.68598619891589	phf1
133.733060518349	0.897627662913009	3.41507001117897	0.262843121802685	0.792671497336671	0.980578250006251	phf1
25.0245165073828	3.54180949070763	2.59484318342971	1.36494163243664	0.172271395739176	0.449005233575513	phf1
231.486255728033	-2.83354144235612	2.08488396048831	-1.35908832148743	0.174118603064449	0.44904271316621	phf1
8.98274434524542	2.77334301836796	4.24433453624389	0.653422343287361	0.513484038338426	0.870778972890995	phf1
37.8391620225716	-1.44953962228571	5.00717245130416	-0.289492650070033	0.772204403621888	0.973074980955854	phf1
42.4841918011504	-0.818148674533567	2.66622743688676	-0.306856295608781	0.75895275621247	0.973074980955854	phf1
61.7121564789651	-0.782923175496577	1.79417691641877	-0.436368993677231	0.662569031513186	0.922104144107687	phf1
105.455795710295	1.33272142249857	1.93600982471213	0.688385671129916	0.491209944725174	0.870778972890995	phf1
1075.8023244959	-2.75417678429055	1.84640606275951	-1.49164197401646	0.135793028334343	0.382405654504759	phf1
53.7208685788699	-0.414525473415553	4.05504966332338	-0.102224512110123	0.918578471819804	1	phf1
62.3457260306609	-1.24256440250242	2.43577597949377	-0.510130821948852	0.609959813120249	0.905697904330067	phf1
83.9703593360266	-1.17892935752834	1.71922119073671	-0.685734542989869	0.492880519861286	0.870778972890995	phf1
143.072258941437	2.92958969967622	2.10064565720065	1.39461393197568	0.163132291542973	0.434428385087266	phf1
70.4719774756975	23.8027795340669	5.13393910681229	4.63635797753865	3.54601638124621e-06	2.48221146687234e-05	phf1
12.9192053423556	4.78976770295535	3.82490690224886	1.2522573294893	0.210476111974634	0.529338626525647	phf1
47.2828681399065	-4.0994321134884	2.43959830835096	-1.68037176425958	0.0928850061707705	0.2809484754548	phf1
66.8246123432204	-1.35113983686867	1.99694687815456	-0.676602793819584	0.498658006027487	0.870778972890995	phf1
444.915867315946	-2.91495276390413	1.52747030554074	-1.90835314659175	0.0563455882119023	0.179281417037871	phf1
140.704907735501	-2.43019319188318	1.95522342792797	-1.24292352330217	0.213896016432813	0.529338626525647	phf1
9.19827774643123	27.0156285076616	5.12226473919685	5.27415701514436	1.33367688426693e-07	1.48523107566089e-06	phf1
25.2984302934285	-0.28599465136672	4.85625862043655	-0.0588919729610715	0.95303815160532	1	phf1
74.8786438747361	0.277886120818994	1.9811127178098	0.140267698208615	0.888448485067447	0.999719785613867	phf1
52.5998079208649	-4.02485615713065	1.73641801979168	-2.31790738822989	0.0204543548334148	0.0747957751371139	phf1
29.7934619778375	0.477779317898576	2.31440167668675	0.206437509405262	0.836449173512297	0.980578250006251	phf1
633.694835083085	5.61670116812187	4.00570613132222	1.40217504329702	0.160862982198874	0.433092644381584	phf1
10.0168726498783	-10.5321432848305	5.10090036816821	-2.0647616155288	0.0389455613918591	0.130707706041171	phf1
62.263379500011	-2.33206536518226	2.84946178446903	-0.818423106389129	0.41311563226546	0.839672433702381	phf1
135.290332073605	-5.35035849688496	2.58664758646583	-2.06845282089441	0.0385974626612764	0.130707706041171	phf1
39.9509487385504	-0.176053435328775	2.16110914567122	-0.0814643886364633	0.935072644469283	1	phf1
63.7430666459813	-0.546200573555963	3.92445004064815	-0.139178883129763	0.889308794904702	0.999719785613867	phf1
64.0113749960371	-1.23599768369272	2.46350790483097	-0.501722637572589	0.615862638355213	0.907368609494522	phf1
6181.8560324996	-5.50256879562376	4.68944224055168	-1.17339515306119	0.240637380018012	0.58956158104413	phf1
41.1159733901407	18.1851963534706	3.58504071185745	5.07252157369467	3.92578612428755e-07	3.69929846327096e-06	phf1
250.035058615716	-3.31255955034761	1.71907751597262	-1.92694018714649	0.0539870844687989	0.174037311774417	phf1
221.910773291161	-3.45041170924404	2.24122910685709	-1.5395176239178	0.123677978720813	0.360727437935704	phf1
4.8469949554671	20.0184486743228	5.14128286539944	3.89366801991112	9.87397562316121e-05	0.0004838248055349	phf1
59.1349777474489	18.4677675207328	4.02028672766963	4.59364437706105	4.35571417334285e-06	2.96430547908055e-05	phf1
65.5840295629601	-0.984021572502799	2.28096411238024	-0.431405986250239	0.666173197988002	0.922104144107687	phf1
28.4215289848754	1.52377611852671	2.89799013972368	0.525804452416805	0.59902408067863	0.905697904330067	phf1
4.24901455153516	2.57999114350922	4.69564386839008	0.549443530178489	0.582701107782076	0.905697904330067	phf1
0.879073541719138	28.9173206651789	5.13319964895457	5.63339099251053	1.76700223349767e-08	3.09225390862092e-07	phf1
28.7349823054504	0.235414016410662	3.96845110414886	0.059321385153151	0.952696128218145	1	phf1
55.41463937153	1.97952310242221	3.63236753979616	0.544967732679743	0.585775710233834	0.905697904330067	phf1
170.696867069803	-1.31136919424189	2.7347605999541	-0.479518826717008	0.631569578041692	0.910325412828056	phf1
26.6004682860158	33.9804592109038	5.13296344333203	6.62004699352497	3.59084696065805e-11	9.77508339290248e-10	phf1
10.7140398887358	2.01525067963977	3.42944861443523	0.587631105232829	0.556779927976494	0.891575701661706	phf1
8.52923672879616	0.976049600504698	4.20143852127846	0.232313193579159	0.81629476573751	0.980578250006251	phf1
19057.4304587078	-25.3025899433052	5.14151240098712	-4.92123483713612	8.59998625674336e-07	7.74186990798662e-06	phf1
17.5226371553945	-2.31131899254727	2.69746808455342	-0.856847577097439	0.391529127865585	0.806089380899734	phf1
228.164726351961	-7.00153741342295	3.32475008084932	-2.10588382379538	0.035214445136109	0.121514634624601	phf1
5.58432800504432	-1.03658649302251	4.24594123288712	-0.24413585496511	0.807125604278705	0.980578250006251	phf1
33.8998213014524	-0.302103908294217	2.25109228097165	-0.134203253615093	0.893241853175572	0.999719785613867	phf1
59.0642282096597	1.56708689647096	2.5915870629356	0.604682327243853	0.545390092911113	0.88490445538558	phf1
178.807743255671	-1.74203719057737	2.87769486446718	-0.605358550028173	0.544940785929849	0.88490445538558	phf1
100.85718075012	-0.117723831823906	3.24407215863485	-0.0362889066787731	0.971051995302969	1	phf1
24.9657030344147	-12.1357908646676	3.86252756914482	-3.1419299014491	0.00167838213445675	0.00632620958372161	phf1
333.929248430863	-8.33362500068635	3.62742308446925	-2.29739537038473	0.0215962256411788	0.0775864047228392	phf1
40.2942252740265	16.0016727938169	4.1393289848929	3.8657649228214	0.000110741566252776	0.000531993798665295	phf1
13.2012167485928	1.38777825469921	2.95929885853764	0.468955087349641	0.639101739297812	0.91034840772072	phf1
29.4813392363268	-1.686382542003	2.74204982944082	-0.615007985594081	0.538549446722191	0.88490445538558	phf1
119.369425703054	-6.45910991014291	5.11230898518145	-1.26344278658925	0.206430095707042	0.526826806752347	phf1
18.2514014710357	1.10057438316904	3.43902877143702	0.320024767547717	0.748949555314479	0.970860534666917	phf1
25.831413610141	-2.46773898007003	2.56384633069489	-0.962514387280451	0.335791279669979	0.732181865108088	phf1
13.9371005500166	-1.91436814941913	5.11273664515591	-0.374431206276371	0.708083529436271	0.950082037406934	phf1
751.959628023574	-4.11912411114036	2.85315035990885	-1.44371084294063	0.148820330105891	0.41432932813572	phf1
3.78955796431802	16.6347453636589	5.15880851462009	3.22453243157134	0.00126178563742948	0.00490694414555909	phf1
26.2969135497485	-1.38530760778409	3.0902974478052	-0.448276462438259	0.653953685547123	0.920796856086467	phf1
7.31971994643123	-0.923955080760534	3.954420797835	-0.233651178768428	0.815255792327781	0.980578250006251	phf1
18.7976528375964	0.366261310433497	2.80739355742088	0.130463115677297	0.896200034113225	0.999719785613867	phf1
37.5084223224792	-1.92607704439641	2.42989846716017	-0.792657417759279	0.427977446005687	0.839672433702381	phf1
11.9733893486694	0.301688249641226	3.75398387115197	0.0803648230775825	0.935947103500295	1	phf1
180.842594913886	-2.60351131946719	1.30622309593673	-1.99315976540756	0.0462439552953215	0.153104987126402	phf1
2.9538975125407	-4.00166725140334	5.09052839081497	-0.786100566421297	0.43180857250241	0.839672433702381	phf1
4.42993305035933	2.87134074166795	5.11860846776774	0.560961198683002	0.574823988693754	0.90380068035728	phf1
28.4758729362807	-4.49876236908999	5.14105201315362	-0.875066495647137	0.38153772581125	0.798946519861165	phf1
8.97565098687108	-2.45906311518657	5.13110506915829	-0.479246299197291	0.631763420241095	0.910325412828056	phf1
6.56441121343832	-9.46413477986204	5.12024696630713	-1.84837466671805	0.0645481609111488	0.202747428502967	phf1
13.434797344066	5.55417626580749	3.90626857296595	1.4218623635472	0.155066210996763	0.424779677984837	phf1
14.2743379256356	0.420842536266336	3.05188468894551	0.137895949277083	0.890322651833946	0.999719785613867	phf1
5.06151001553989	28.2305005571381	5.16001766125519	5.47100851400399	4.47481797788046e-08	6.85206502862946e-07	phf1
18.8702417029104	16.0433355722804	4.85530073168847	3.30429286646909	0.000952163077445135	0.00388799923290097	phf1
12.4500107531734	-0.0598969684579555	4.95343021896369	-0.0120920182197472	0.990352200465987	1	phf1
4.85303225548987	27.9530677663221	5.16063101388489	5.41659880179638	6.07434308151926e-08	8.014884826017e-07	phf1
13.2081175665497	1.57953591085726	3.85022145304443	0.410245470324387	0.681625888580112	0.938192936528806	phf1
28.0995112409514	2.33479767892188	2.42961866827813	0.960972892333165	0.33656579789824	0.732181865108088	phf1
42.4230201733915	-17.9704252486378	5.05816343070178	-3.5527569432735	0.000381216519476059	0.00176222730701197	phf1
3.35213023234457	0.0801124123040694	5.09183056250469	0.0157335188829735	0.987446986101388	1	phf1
9.18880412706926	3.48736090144139	4.77079797237339	0.730980628740917	0.464790985150015	0.869265582914149	phf1
17.552792108923	0.738663049052803	4.01760622815181	0.18385650735926	0.854126025186051	0.991757706969585	phf1
60.9709820609317	37.8650287344694	5.13213366035517	7.37802856285098	1.60650509009339e-13	1.3119791569096e-11	phf1
16.0396687720124	16.9588874838074	3.63241649916377	4.66876182500314	3.03020424348195e-06	2.18352952839141e-05	phf1
3.24868584405887	-0.678401547238824	5.09719835257632	-0.133093024895908	0.894119811398794	0.999719785613867	phf1
15.494469892766	7.72309725218509	3.36819213542892	2.29295032517543	0.0218508650035751	0.0775864047228392	phf1
3.38427088735817	7.90964552183734	5.13064448084566	1.54164755546142	0.123159262647701	0.360727437935704	phf1
9.30197362227618	-20.6459120457343	5.14927672007963	-4.00947806227339	6.08531059812001e-05	0.000317212999263703	phf1
5.96296801017282	0.252568517465255	3.30293465362587	0.0764679123118567	0.939046841473159	1	phf1
5.89875796327189	22.5425522801365	4.25380422338925	5.29938640715711	1.16192497718146e-07	1.35557914004503e-06	phf1
8.15562890976367	35.8646910228371	5.15278627409567	6.96025201028379	3.39664578632377e-12	1.18882602521332e-10	phf1
2.86138886274514	-22.2701347937371	5.15997408411132	-4.31593927231373	1.58925669862633e-05	9.73419727908627e-05	phf1
1.33352659763698	17.5351480838735	5.1423913796904	3.4099209471157	0.000649817119191772	0.002842949896464	phf1
2.5947849715006	1.30179073054525	5.08448939711238	0.256031752428193	0.797926319357968	0.980578250006251	phf1
16.4414833088901	0	5.17780780973872	0	1	1	phf1
20.1598650867796	-2.01616721740899	2.5648979934319	-0.786061364846448	0.431831537332653	0.839672433702381	phf1
2.23052328858317	22.1975746242287	5.13519857138211	4.3226321856244	1.54178651910831e-05	9.68558197901372e-05	phf1
18.7669012528303	-4.18127128944096	3.66084239684051	-1.14216096629825	0.253387117622688	0.608625919779986	phf1
8.08694138339158	-17.9601060653465	4.20379398707234	-4.27235638106388	1.93418126534696e-05	0.000112827240478572	phf1
2.77707553830653	31.0499075084318	5.11527006047923	6.0700426646727	1.27876273112924e-09	3.13296869126665e-08	phf1
6.37808296829957	17.469691229094	5.11965939466072	3.41227606807459	0.000644228333925423	0.002842949896464	phf1
11.7010175045574	-1.93771038937573	3.26887122639937	-0.592776605492075	0.553330666202147	0.891575701661706	phf1
2.47195292201394	24.5555329085762	5.06033262983577	4.8525531234442	1.21882120906137e-06	9.95370654066786e-06	phf1
8.80442504779191	-3.98957208866777	3.55145697989077	-1.12336207682022	0.261283749168217	0.621500180060322	phf1
2.68486092808523	3.60730823805733	5.10408569866923	0.706749151762451	0.479722378747308	0.870778972890995	phf1
8.64830675209936	31.231375005671	5.16027105007542	6.05227413494385	1.42815161850254e-09	3.18088315030111e-08	phf1
2.58926267351658	1.87433328685448	5.10162656852705	0.367399154304554	0.71332130232131	0.950082037406934	phf1
53.4222798236731	-1.04435416571039	2.88556271586889	-0.361923918675222	0.717408885388909	0.950082037406934	phf1
118.498940028777	-1.44971187273775	3.0399893911646	-0.476880569699084	0.63344716876835	0.910325412828056	phf1
4.00166012060123	-0.167898038520283	5.07900747772087	-0.0330572536576821	0.973628930743162	1	phf1
6.42939607112098	17.0479878880456	4.37556866008716	3.89617652296329	9.77231762105881e-05	0.0004838248055349	phf1
7.37959606974685	-7.01823368939609	5.11697700696257	-1.37155857449555	0.170200897229655	0.448378707755543	phf1
8.40948131149003	2.88661311027114	3.55056098496897	0.813001979825554	0.416216923053395	0.839672433702381	phf1
4.78755885953601	1.11252598308578	5.07299721329803	0.219303487920212	0.826413645066153	0.980578250006251	phf1
4.93773915878519	-2.19945946660533	4.26584388077356	-0.515597740582688	0.606135388687863	0.905697904330067	phf1
6.88063732484552	3.33430937446682	5.09524123436254	0.654396763784232	0.51285621883846	0.870778972890995	phf1
3.66984756727017	22.0169377701146	5.14155518569307	4.28215529639342	1.85091726824168e-05	0.000110603592858344	phf1
197.190596332454	4.58147942060514	5.1088172160459	0.896778887726794	0.36983691576009	0.7811210720795	phf1
1.27922943953319	16.7174792698317	5.16051435472197	3.23949864697788	0.0011974003460443	0.00473166265775569	phf1
6.34728325631748	4.27662730706148	4.46077137471751	0.958719232126599	0.337700207172302	0.732181865108088	phf1
3.57384782230553	26.6467107643151	5.13451835158281	5.18971964645928	2.10610936872604e-07	2.14998664724116e-06	phf1
14.8769607706595	-5.20738632699223	3.67102185214155	-1.41851139457381	0.156041514361777	0.424779677984837	phf1
8.63217407336028	-20.6545361474845	4.20177280605975	-4.91567181302539	8.84785132341328e-07	7.74186990798662e-06	phf1
1.90761001978114	-4.65049606111446	5.10759930321069	-0.910505265789175	0.362556105951393	0.773243335714572	phf1
1.85898810877477	18.4578005421698	5.16011438298508	3.5770138357848	0.000347541785090729	0.0016374564874467	phf1
4.46854489885373	36.7335158540538	5.15932584158259	7.11982863303435	1.08061334696125e-12	6.61875675013764e-11	phf1
55.0538795689181	-1.4801536342503	5.10644254450842	-0.289860038833119	0.77192331414625	0.973074980955854	phf1
7.42378035697879	0.54755520780856	3.34315749219096	0.163783850772078	0.869901305211777	0.999719785613867	phf1
1.03911327567634	17.3217848924	5.16089947072627	3.35634999105347	0.000789785526674954	0.00327961786500616	phf1
12.7748034297541	2.40775351107054	3.71975147729429	0.647288811031513	0.517445041682589	0.870778972890995	phf1
14.0882888406239	0.455328018839668	4.66628589981107	0.0975782514436381	0.922267194910007	1	phf1
13.1515261627988	19.9606142036314	4.55691187293812	4.38029410271688	1.18519235254369e-05	7.64137174666323e-05	phf1
5.54338949540221	-3.45249144400946	4.96151131138143	-0.695854796519286	0.486519768593237	0.870778972890995	phf1
4.6860064447816	19.243952632733	4.81122658937262	3.99980177097466	6.3395562777182e-05	0.000323581518341866	phf1
7.60378286703185	5.30063277861757	4.25079899586536	1.24697328285185	0.21240729408283	0.529338626525647	phf1
23.6359569057382	12.0021992466604	5.13957190805967	2.33525271391554	0.0195302228179524	0.0724985543999748	phf1
4.98768028891566	-0.162620346093124	3.55186110637819	-0.0457845454038452	0.963481976874112	1	phf1
3.43338103760985	-0.0632232416780149	4.77169755666464	-0.0132496330555802	0.989428631655064	1	phf1
2.30368470729357	29.8480071806256	5.1506254897113	5.79502571876929	6.83107118897571e-09	1.39467703441587e-07	phf1
2.19207436020665	49.2179463396828	5.14169724101975	9.57231513886676	1.04538085203687e-21	2.56118308749034e-19	phf1
4.18659284233828	1.85136647361245	5.08714870620616	0.363930087468023	0.715910216469725	0.950082037406934	phf1
2.70237504243932	0	5.17869494901927	0	1	1	phf1
4.20239806679445	1.15575152316842	5.1026681319196	0.22649944956025	0.820812987295238	0.980578250006251	phf1
6.25621389417019	-39.8777392712686	5.14387805125637	-7.75246591655272	9.01250114475774e-15	1.10403139023282e-12	phf1
2.1186991476064	-0.125848593099582	5.07532840645594	-0.0247961477605074	0.980217563756946	1	phf1
1.89602074086887	-3.55303325963469	5.13965262215759	-0.691298327112067	0.489378082893942	0.870778972890995	phf1
4.45639551803098	24.3888679585597	5.14156671691215	4.74347009411304	2.10087970860986e-06	1.55974402608914e-05	phf1
3.50175917917158	4.08298711210724	5.11626293530379	0.798040906758987	0.424846751910403	0.839672433702381	phf1
1.60322196284317	0.656574836706606	5.10723467875224	0.128557796538736	0.897707562592044	0.999719785613867	phf1
0.513354137924241	16.2671468669256	5.16077905869517	3.15207194144802	0.0016211632582784	0.006206015598097	phf1
2.30147980945273	-5.21638782007201	5.1229767247255	-1.01823375360963	0.308566882229611	0.704150623605936	phf1
8.78534299971276	-1.95618854097474	5.11410258072465	-0.382508663073699	0.702084104368115	0.950082037406934	phf1
1.70127257544617	35.4628467106546	5.15208068006788	6.88320872921333	5.85191832504401e-12	1.79214998704473e-10	phf1
3.52474324543069	-36.1535831580075	5.15659611161527	-7.01113338633818	2.36395224743435e-12	9.65280501035695e-11	phf1
3.30695673791597	1.10486717849295	5.10855147245928	0.216277977123144	0.828771074537156	0.980578250006251	phf1
1.65220200983426	4.99057834881626	5.08379064199127	0.981664804918383	0.326265009732596	0.732181865108088	phf1
20.5682875565453	-16.0941821645338	4.65532859626122	-3.45715277273001	0.000545915265904383	0.00247683778049211	phf1
3.04428862238685	0.520647594000916	5.09495760254292	0.102188798144475	0.918606818994127	1	phf1
6.1601859558357	20.9501107406007	4.33848710135084	4.8288977819198	1.37290856054615e-06	1.08504063656067e-05	phf1
1.08835218096614	0.399233332793033	5.09827944083874	0.0783074638073102	0.93758348043707	1	phf1
7.86887990083939	3.83534526150544	5.13007455211385	0.747619790422945	0.454689524107586	0.863557623305105	phf1
25.2634301650144	21.2385906585408	5.11945045725181	4.14860751869488	3.34503734326703e-05	0.000186257761159187	phf1
10.6887965211565	-2.33360200540384	5.09474332438505	-0.458041133148845	0.646922889854664	0.916162474071634	phf1
12.7857750884473	-2.84454495901408	3.84495090404111	-0.73981307694317	0.459413423078304	0.865817605032188	phf1
940.17183649811	-5.58380217746722	5.13535154457771	-1.08732617991129	0.276892682534853	0.652295261740759	phf1
4.59881838807171	-3.41493758653592	5.11280821276004	-0.667918185941975	0.50418581810467	0.870778972890995	phf1
2.45378586613938	20.8746727691778	5.1151401160344	4.08095815474186	4.48504298794374e-05	0.000238877289575264	phf1
6.39309841986802	-1.3833654546809	4.03182639494801	-0.343111364222998	0.731514682094836	0.95668555433796	phf1
1.40369561442038	27.4334841008299	5.16094811269223	5.31558998498031	1.06312295212379e-07	1.30232561635165e-06	phf1
1.17367108667545	21.8080239574782	5.16133716993897	4.22526629038963	2.38658395834892e-05	0.000135979783673369	phf1
2.95753238775898	0	5.16734021363494	0	1	1	phf1
7.42306792338248	0	5.17695910466388	0	1	1	phf1
0.545835805844453	28.3065072281462	5.14441788974277	5.50237321983219	3.74712669195071e-08	6.12030693018616e-07	phf1
1.63984989063117	-1.61591813701907	5.146059579952	-0.314010771137271	0.753512858054563	0.971635001175621	phf1
1.94058260825974	-1.74525304005627	5.13817803854177	-0.33966379268391	0.734109731491986	0.95668555433796	phf1
9.76824592431749	-2.86898291790413	5.1232080832846	-0.559997343708273	0.575481249533615	0.90380068035728	phf1
3.07928719599217	-1.37012198024507	5.14564148632022	-0.266268449499944	0.790032469894916	0.980578250006251	phf1
1.33041882619149	36.2675477299847	5.16153905712233	7.02649874942623	2.11780477815152e-12	9.65280501035695e-11	phf1
0.643302654294694	17.4174972304658	5.1201417159135	3.40176077086535	0.000669532185387348	0.0028778137792965	phf1
0.736041382184083	26.2358602692163	5.16083633289383	5.08364508713359	3.70259507584225e-07	3.62854317432541e-06	phf1
1.36517839075664	16.9798139445273	5.15408743831551	3.29443653173194	0.000986192128473466	0.0039609355979672	phf1
14.7136232308071	-7.99913105902429	4.45892397376082	-1.79395995672865	0.0728195604489855	0.225832814050651	phf1
1.3376124434043	28.1211855073327	5.15769803274883	5.45227450866202	4.97296102369354e-08	7.16691441649952e-07	phf1
5.00770316338006	0.304501546794167	5.12184986905189	0.0594514783875408	0.952592511710894	1	phf1
0.717189947179267	3.32247420618715	5.08771661750978	0.653038377717932	0.513731537347315	0.870778972890995	phf1
0.822548049550592	-1.2449805055551	5.15035908104045	-0.241726933203188	0.808991758662989	0.980578250006251	phf1
1.38909807500796	-2.64523626350117	5.13295278822455	-0.515343969180775	0.606312678794888	0.905697904330067	phf1
17.8443640368712	-2.55060679963368	5.1218175784541	-0.497988606693705	0.618492072594226	0.907368609494522	phf1
4.14293093444085	-3.43285814308731	5.11152603890424	-0.671591637596981	0.501843703398352	0.870778972890995	phf1
1.16257400286533	29.2885629512268	5.11820195579104	5.72243205801756	1.05009843700177e-08	1.97903166973411e-07	phf1
0.917671586601153	0.292277642684591	5.11404288139933	0.0571519733922561	0.954424135266688	1	phf1
1.05208615185117	1.34105993856654	5.09284269913323	0.263322473870003	0.792302039105892	0.980578250006251	phf1
1.12895296579757	25.3268535028551	5.16087326651968	4.90747441274308	9.22566867588261e-07	7.79409939859049e-06	phf1
3.08642615270434	-7.84135611992899	5.13704248958267	-1.52643396192077	0.126901825058586	0.361522641155273	phf1
0.543988360885979	23.1296087378114	5.16146610359245	4.48120907385459	7.42213571539096e-06	4.91465743316429e-05	phf1
2.18139808756124	26.9008646935046	5.16047424993306	5.21286676197514	1.85944452159583e-07	1.98071264256947e-06	phf1
28.7657018738996	2.67370308126096	5.07005094808724	0.52735231038845	0.597948954316647	0.905697904330067	phf1
8.99536308749894	0	5.17749676963357	0	1	1	phf1
7.87150363779395	6.87484144069649	4.49955399532524	1.52789397523377	0.126538864307249	0.361522641155273	phf1
10.8769001295052	-24.7134048265864	5.16700921636811	-4.78292253636764	1.72764717588379e-06	1.32272986903603e-05	phf1
0.674750010550913	3.43122748865627	5.08781825052513	0.674400562225689	0.500056685400014	0.870778972890995	phf1
4.26508760820639	-2.03330425990722	5.13440634900808	-0.396015453724273	0.692093627831797	0.94727898781447	phf1
1.12113311427867	5.19232420702922	5.11871311333099	1.01438078127616	0.310401091222209	0.704150623605936	phf1
2.11227068266211	-3.24286537018357	5.08087132703561	-0.638249851541821	0.523311050713102	0.872185084521836	phf1
6.1827734915026	-3.56695212952766	4.98361812961658	-0.715735442956598	0.474154721311559	0.870778972890995	phf1
3.30698934810244	0	5.17746591767551	0	1	1	phf1
1.39143062025337	27.9280220026397	5.15992649884842	5.41248446249625	6.21562496711523e-08	8.014884826017e-07	phf1
2.21763913624574	-2.94494665084396	5.07625280058661	-0.580141842128832	0.561818969089875	0.893802905370256	phf1
1.8382485413514	0	5.16826265216564	0	1	1	phf1
0.952990085048194	-5.96311428383086	5.13854811382215	-1.1604667605993	0.245858819341262	0.596390205332765	phf1
2954.77783172768	0.245173890791379	1.63222114273088	0.150208745845049	0.88059992599652	1	phr1/phl1
3794.48636004778	-2.21763696778314	3.66387183948013	-0.605271435503543	0.544998657668254	0.903535037882193	phr1/phl1
2043.30781220958	0.983718007926902	0.921263302454573	1.06779245988191	0.285614140043628	0.648726930958831	phr1/phl1
349.137954765341	-0.0855058983741683	1.68228738707765	-0.0508271648655127	0.959463244415798	1	phr1/phl1
449.737058392639	-0.335255856527157	1.73682459995126	-0.193028044706739	0.846937004602993	1	phr1/phl1
291.524212206688	1.1391478396026	1.90352713366818	0.59844055776994	0.549546010479349	0.903615923271413	phr1/phl1
325.429085282666	2.35062704961765	2.51647407313198	0.93409547696714	0.350254644879259	0.711939546372586	phr1/phl1
236.396756330972	0.143463483798196	1.74795881697812	0.0820748649251455	0.934587180559096	1	phr1/phl1
481.7765532196	-0.176088449896333	1.54868252943936	-0.113702096168205	0.909473950798192	1	phr1/phl1
3681.95855207487	-2.83958948376285	1.95889747191282	-1.44958555742586	0.147174125874683	0.414455871716063	phr1/phl1
1031.86274883769	-5.14813779164644	2.49423499614308	-2.0640147378283	0.0390163190591323	0.127453308926499	phr1/phl1
201.111864471821	0.421084074787604	1.77197257696042	0.237635773974514	0.81216360155933	1	phr1/phl1
161.944436076867	-2.77835877908971	2.67648813733572	-1.03806130889689	0.299241512997636	0.660488024183971	phr1/phl1
770.883784340405	-1.21645185460008	5.48636960685258	-0.221722549111658	0.824529875331432	1	phr1/phl1
1270.85816415829	-7.35609977959499	1.81459404695119	-4.05385424467496	5.0380613672009e-05	0.000220415184815039	phr1/phl1
175.40797346524	16.1967635764319	3.2629858245337	4.96378606816245	6.91320907430276e-07	3.68203526783517e-06	phr1/phl1
284.463816478664	-0.224799713277847	2.08136199423131	-0.10800606232885	0.913990883301059	1	phr1/phl1
225.097473455665	-0.501796543513417	0.962232321947855	-0.521492088831131	0.602024015249915	0.931154981194591	phr1/phl1
277.82504816472	-0.377629233283491	1.37153810541577	-0.275332658853846	0.783060675579126	1	phr1/phl1
121.578791875386	-1.05271148918892	2.72546528301573	-0.386250192122825	0.699311384493605	0.996112146517054	phr1/phl1
150.26545533158	0.622016762335796	1.74775241165336	0.355895239044399	0.721919021375175	1	phr1/phl1
189.2819668513	0.181676940481609	2.00200500843197	0.0907474954939814	0.927693230347769	1	phr1/phl1
36.275036787291	-6.79043620422296	5.14941811241613	-1.31868029668246	0.187276016594717	0.498724174627236	phr1/phl1
6054.87784677086	-3.5651802578555	4.33358434495864	-0.822686250932894	0.410686435986073	0.792269108792031	phr1/phl1
120.764105514928	1.49506573309704	2.0396366164878	0.733005929100991	0.463554813155676	0.836854884006436	phr1/phl1
1470.50818316296	-4.09942077417997	1.68587706755669	-2.4316249702128	0.0150312619414533	0.0533718721109572	phr1/phl1
182.114813051745	0	5.65228543490813	0	1	1	phr1/phl1
102.650698906437	1.7494008550135	2.60275961094711	0.672133088148282	0.501498973617028	0.865262313635012	phr1/phl1
133.733060518349	10.2699564705897	3.72068987621276	2.7602291005891	0.00577608397792535	0.0217713934552571	phr1/phl1
25.0245165073828	-3.5900554760863	2.95509647386368	-1.21486912790784	0.224416010102773	0.561040025256933	phr1/phl1
231.486255728033	0.136921441933968	2.27674406516283	0.0601391452069846	0.952044813001906	1	phr1/phl1
8.98274434524542	-40.8291502574105	4.73918838529887	-8.61521993598396	6.98074606572073e-18	4.27570696525395e-16	phr1/phl1
37.8391620225716	0	5.54315861920473	0	1	1	phr1/phl1
42.4841918011504	0.659892784002806	2.95966277964065	0.222962152493241	0.823564962970153	1	phr1/phl1
61.7121564789651	-2.03853122312652	1.94877988907189	-1.04605514176225	0.295535574412093	0.658238324826934	phr1/phl1
105.455795710295	1.43076404424849	2.17462992569877	0.657934496044768	0.510580223197685	0.874770312471558	phr1/phl1
1075.8023244959	-3.33740525605162	2.01623322693915	-1.65526746184922	0.0978702561117405	0.292417228626542	phr1/phl1
53.7208685788699	-22.1211714590186	4.5375090616446	-4.87517956625322	1.08709523566187e-06	5.54871526535746e-06	phr1/phl1
62.3457260306609	3.32418084783582	2.70888500781882	1.22713988901007	0.219770017657371	0.561040025256933	phr1/phl1
83.9703593360266	0.537819782451175	1.86880340082672	0.287788315353693	0.773508782159778	1	phr1/phl1
143.072258941437	1.13765687200204	2.34503839262629	0.485133580575601	0.627581592977745	0.935305410010641	phr1/phl1
70.4719774756975	37.6638769191148	5.60166669202825	6.7236911779693	1.77177750016843e-11	2.17042743770633e-10	phr1/phl1
12.9192053423556	8.34706853333915	4.20703147703946	1.98407560744306	0.0472474119241765	0.150332674304198	phr1/phl1
47.2828681399065	-1.13182774207804	2.66969269492067	-0.423954316626572	0.671599130188073	0.973620040805194	phr1/phl1
66.8246123432204	1.42090104176413	2.19486209636686	0.647375998754606	0.517388625696664	0.880279258997796	phr1/phl1
444.915867315946	-1.9467446579322	1.66894419327073	-1.16645281836359	0.243431414078484	0.590501945041867	phr1/phl1
140.704907735501	-4.78910003649314	2.14625073871276	-2.23137956349195	0.0256559973988787	0.0861057446948668	phr1/phl1
9.19827774643123	4.59905543717219	5.56705424220158	0.826120105370739	0.408735963657648	0.792269108792031	phr1/phl1
25.2984302934285	53.2606106848716	5.31107638926045	10.0282140156316	1.14570153756853e-23	1.40348438352145e-21	phr1/phl1
74.8786438747361	-2.09945012690343	2.16869011360349	-0.968072899735314	0.333007963235245	0.703335784419267	phr1/phl1
52.5998079208649	-1.7583825728598	1.99208435732752	-0.8826847951453	0.377406599523069	0.751744852708553	phr1/phl1
29.7934619778375	1.01979422842149	2.54277767581414	0.401055207508447	0.688379478088146	0.986274690828045	phr1/phl1
633.694835083085	-3.39267608463409	4.37266546721954	-0.775882836239792	0.437818167728347	0.81261705373822	phr1/phl1
10.0168726498783	31.2436164086045	5.58811122473654	5.59108706897248	2.25652385103892e-08	1.53568984306816e-07	phr1/phl1
62.263379500011	1.65347546904915	3.13357846140399	0.527663656555871	0.597732802356438	0.931154981194591	phr1/phl1
135.290332073605	-0.25041954648217	2.8209348477741	-0.0887718291968945	0.929263246322992	1	phr1/phl1
39.9509487385504	0.181081062551575	2.35010467876468	0.0770523390671939	0.938581908135162	1	phr1/phl1
63.7430666459813	-3.91329922445941	4.22864822771419	-0.925425576620916	0.354744579770761	0.712396901998659	phr1/phl1
64.0113749960371	-1.67871808475108	2.7583300101369	-0.608599434651317	0.542789979303652	0.903535037882193	phr1/phl1
6181.8560324996	-35.9667935245335	5.12106619256219	-7.02330182272813	2.16685419413563e-12	3.79199483973735e-11	phr1/phl1
41.1159733901407	-3.02251056420483	3.86339246520893	-0.782346238810449	0.434011119579104	0.81261705373822	phr1/phl1
250.035058615716	-3.0457751314758	1.88673424344449	-1.6143106227379	0.106460067114499	0.314249595699424	phr1/phl1
221.910773291161	0.863416493821435	2.46448692986925	0.350343304059333	0.726081070063293	1	phr1/phl1
4.8469949554671	19.9951215746258	5.57831055201658	3.58444037637838	0.000337801718647589	0.00140273595031626	phr1/phl1
59.1349777474489	2.37606095557582	4.29972651176813	0.552607462142688	0.580532231144955	0.929610435493555	phr1/phl1
65.5840295629601	1.69387901387602	2.51710387026426	0.672947602157627	0.500980626565216	0.865262313635012	phr1/phl1
28.4215289848754	3.00369201497093	3.18577926422026	0.942843733307463	0.34576083857333	0.711939546372586	phr1/phl1
4.24901455153516	1.158062774147	5.09215614598675	0.227420907950692	0.820096463989198	1	phr1/phl1
0.879073541719138	31.3942836132717	5.60775925218072	5.59836508692189	2.16382696425667e-08	1.51467887497967e-07	phr1/phl1
28.7349823054504	0	4.49684007160314	0	1	1	phr1/phl1
55.41463937153	0.847926642425398	3.95633654085779	0.214321161425149	0.830296616986251	1	phr1/phl1
170.696867069803	-23.7626713736785	3.12033686927651	-7.61541858113165	2.62838280999155e-14	8.04942235559911e-13	phr1/phl1
26.6004682860158	24.8029893938704	5.60439425924416	4.42563250309508	9.61601096143434e-06	4.51408078381141e-05	phr1/phl1
10.7140398887358	-4.37891101216578	3.85637610322837	-1.13549894900032	0.256166322013863	0.609327659159189	phr1/phl1
8.52923672879616	7.97905423464872	4.54007050321892	1.75747364033038	0.0788371109998985	0.241438652437189	phr1/phl1
19057.4304587078	-27.9885762243908	5.61835218881933	-4.98163434469075	6.30494886032803e-07	3.43269437951193e-06	phr1/phl1
17.5226371553945	-1.08194756916595	2.9784630105356	-0.36325701052483	0.716412903690056	1	phr1/phl1
228.164726351961	27.1227406376607	3.69898695055792	7.33247805417906	2.25935478454551e-13	5.03219929285137e-12	phr1/phl1
5.58432800504432	-0.502403226442335	4.66754164723374	-0.107637652626	0.914283128013364	1	phr1/phl1
33.8998213014524	4.93596852027273	2.50787951170261	1.96818407632418	0.0490468617626867	0.154057450408439	phr1/phl1
59.0642282096597	1.60151366589287	2.87177727651137	0.557673354055643	0.57706745617494	0.929610435493555	phr1/phl1
178.807743255671	-22.7540051555003	3.27635591360845	-6.94491250507639	3.78694956068226e-12	5.68304523191321e-11	phr1/phl1
100.85718075012	2.76896131414591	3.56356209888738	0.777020643195874	0.437146591224132	0.81261705373822	phr1/phl1
24.9657030344147	10.7370984307688	4.19885230372664	2.55715077694902	0.010553346357581	0.0380230861412845	phr1/phl1
333.929248430863	4.25477967336241	4.00955604986398	1.06115979436346	0.288617287651072	0.648726930958831	phr1/phl1
40.2942252740265	5.63498554518903	4.46310229023489	1.26257145338528	0.206743232342615	0.53885204174405	phr1/phl1
13.2012167485928	5.68842144557853	3.23302396341519	1.75947395068782	0.0784970409662741	0.241438652437189	phr1/phl1
29.4813392363268	-0.438374907759631	2.97304657817843	-0.147449727487358	0.882777057563293	1	phr1/phl1
119.369425703054	-27.2294088207169	5.6050952920432	-4.85797428981642	1.18592804005824e-06	5.9296402002912e-06	phr1/phl1
18.2514014710357	-2.82940188796323	3.68017218307046	-0.768823236309174	0.441998252748343	0.814207307694316	phr1/phl1
25.831413610141	-1.41618094455223	2.85543927864862	-0.495959047401792	0.619923304717044	0.935305410010641	phr1/phl1
13.9371005500166	0.117947521276954	5.5791616466261	0.0211407248521434	0.983133398411387	1	phr1/phl1
751.959628023574	-3.82946796692109	3.14662388664268	-1.21700848429234	0.2236009878178	0.561040025256933	phr1/phl1
3.78955796431802	25.9486907803929	5.61384442608391	4.62226752487584	3.79568072429142e-06	1.85988355490279e-05	phr1/phl1
26.2969135497485	4.96976444048572	3.35813910365551	1.47991619378598	0.138895613469003	0.395690991859368	phr1/phl1
7.31971994643123	26.004872535748	4.36118254477844	5.96280303994226	2.47947227888383e-09	2.01465144611228e-08	phr1/phl1
18.7976528375964	1.59249090148089	3.01708782154219	0.527823847257745	0.597621603855054	0.931154981194591	phr1/phl1
37.5084223224792	2.32204402617768	2.6579582672554	0.873619444964204	0.38232553314857	0.755401255011288	phr1/phl1
11.9733893486694	3.3462575345371	4.13569078366152	0.809116955202948	0.418447876444836	0.79536704388307	phr1/phl1
180.842594913886	-2.02710748415844	1.42654226205196	-1.42099364181656	0.155318607872437	0.432421124190307	phr1/phl1
2.9538975125407	47.8904525061656	5.61059917178635	8.53571090000319	1.39296266486666e-17	6.82551705784662e-16	phr1/phl1
4.42993305035933	30.4834347146951	5.62798532381236	5.41640266646001	6.08100694200383e-08	3.82011974561779e-07	phr1/phl1
28.4758729362807	2.58476604854944	5.54898360469863	0.46580891793603	0.641352281150154	0.935305410010641	phr1/phl1
8.97565098687108	5.72535082157678	5.5539763853459	1.03085616940739	0.302608273298235	0.661923778222649	phr1/phl1
6.56441121343832	48.7924065280099	5.61047948016032	8.6966553750974	3.4180952605672e-18	2.79144446279655e-16	phr1/phl1
13.434797344066	-3.55380435878071	4.39538538746392	-0.808530776144571	0.418785096575167	0.79536704388307	phr1/phl1
14.2743379256356	-0.680912635781228	3.34704991568542	-0.20343665404876	0.838793752972224	1	phr1/phl1
5.06151001553989	30.6698814106867	5.60436952235252	5.472494504219	4.43744525413383e-08	2.93830834395348e-07	phr1/phl1
18.8702417029104	31.3856710644105	5.26757722589406	5.95827450049077	2.54915080936655e-09	2.01465144611228e-08	phr1/phl1
12.4500107531734	5.19228489149939	5.40054166018408	0.961437799800698	0.336332085993795	0.704285137337433	phr1/phl1
4.85303225548987	42.972598004991	5.62960179803493	7.63332817251675	2.28769550315608e-14	8.00693426104629e-13	phr1/phl1
13.2081175665497	9.66772597182117	4.15827250419803	2.32493805109237	0.0200752729488183	0.0683116926730622	phr1/phl1
28.0995112409514	0.328675627240514	2.58032605852035	0.127377556086454	0.89864157917888	1	phr1/phl1
42.4230201733915	-2.81431434748557	5.43066966400224	-0.518226023972797	0.604300579632408	0.931154981194591	phr1/phl1
3.35213023234457	-0.505588017862986	5.58725040754782	-0.0904895934465343	0.927898163253424	1	phr1/phl1
9.18880412706926	-5.53581040765672	5.21549187003493	-1.06141674565004	0.288500550040427	0.648726930958831	phr1/phl1
17.552792108923	4.50059664390304	4.39021112904626	1.02514355497084	0.305295456894528	0.661923778222649	phr1/phl1
60.9709820609317	-30.6767751888876	5.61855769477042	-5.45990214133435	4.76397094969957e-08	3.07150758599051e-07	phr1/phl1
16.0396687720124	27.3759342721419	3.92853460095099	6.96848495760099	3.2037222749814e-12	5.23274638246962e-11	phr1/phl1
3.24868584405887	0	5.65059159430513	0	1	1	phr1/phl1
15.494469892766	-2.52857639760423	3.66674713376003	-0.689596611209819	0.490447899060385	0.864458527120823	phr1/phl1
3.38427088735817	16.0783576468306	5.62618093947535	2.85777471784082	0.00426623161217228	0.016331667890347	phr1/phl1
9.30197362227618	-5.53153471656264	5.61003682181719	-0.9860068467021	0.324129753081696	0.690537300043613	phr1/phl1
5.96296801017282	-0.616438647001924	3.62587889267399	-0.17001082089295	0.865001626696024	1	phr1/phl1
5.89875796327189	7.83252009306392	4.61873244095365	1.69581593937204	0.0899207429175596	0.271982494009903	phr1/phl1
8.15562890976367	46.1027084782867	5.63094767565673	8.18738001732715	2.66974164132379e-16	1.09014450354055e-14	phr1/phl1
2.86138886274514	0	5.65562666064876	0	1	1	phr1/phl1
1.33352659763698	17.993427752727	5.62905094459195	3.19652956241477	0.0013909157262086	0.00549636053098559	phr1/phl1
2.5947849715006	-1.37290698097782	5.57841757613173	-0.246110471695782	0.805596717108308	1	phr1/phl1
16.4414833088901	3.34959220811182	5.54520299267868	0.604052225416145	0.545808920843121	0.903535037882193	phr1/phl1
20.1598650867796	1.45430074292829	2.78953559878974	0.521341524933127	0.602128878641333	0.931154981194591	phr1/phl1
2.23052328858317	32.5774402615351	5.60451095612332	5.812717740509	6.14666541450754e-09	4.70604070798233e-08	phr1/phl1
18.7669012528303	1.6494196117617	4.03038340706673	0.409246328493133	0.682358898696765	0.983399589298279	phr1/phl1
8.08694138339158	2.13264388972255	4.47469422712507	0.476601032712964	0.633646247894094	0.935305410010641	phr1/phl1
2.77707553830653	18.0723522845992	5.59036275603513	3.23276915529122	0.00122596585754265	0.00492396123111393	phr1/phl1
6.37808296829957	2.78028004041692	5.52872386498431	0.502879164941767	0.615049230496572	0.935305410010641	phr1/phl1
11.7010175045574	4.77981829558653	3.45123423647463	1.384959109721	0.166064970967658	0.452065754300846	phr1/phl1
2.47195292201394	14.7653093432189	5.5488670515949	2.66095929239735	0.00779183768144492	0.0289242459386971	phr1/phl1
8.80442504779191	24.5003941890151	3.92208549158456	6.24677719075337	4.19008099433604e-10	4.08533235545659e-09	phr1/phl1
2.68486092808523	11.3392972770964	5.59620878864138	2.02624628661314	0.0427395525409236	0.137778820691135	phr1/phl1
8.64830675209936	11.7383790996834	5.60436438062499	2.09450676338327	0.0362148612130887	0.119900554016307	phr1/phl1
2.58926267351658	1.13483932907398	5.55249137929402	0.204383807475317	0.838053582880293	1	phr1/phl1
53.4222798236731	3.61374506569705	3.14984107892277	1.14727853728193	0.251266521497648	0.603532331048273	phr1/phl1
118.498940028777	-21.7644209495862	3.48708018330537	-6.24144550899196	4.33545474456618e-10	4.08533235545659e-09	phr1/phl1
4.00166012060123	0	5.6539107809622	0	1	1	phr1/phl1
6.42939607112098	4.45933111823822	4.78741710553725	0.931469103262475	0.351610959637073	0.711939546372586	phr1/phl1
7.37959606974685	0	5.63367158594593	0	1	1	phr1/phl1
8.40948131149003	-5.08444422822221	3.93274366879891	-1.29284912936496	0.19606324458696	0.516510698105432	phr1/phl1
4.78755885953601	-1.47612315092111	5.60545029273006	-0.263337122592196	0.792290749409734	1	phr1/phl1
4.93773915878519	-0.962328097519156	4.71278392100572	-0.204195251394805	0.838200922021413	1	phr1/phl1
6.88063732484552	7.76755448904919	5.57437132726716	1.39344044969771	0.163486641041618	0.450047495002208	phr1/phl1
3.66984756727017	13.2772748558398	5.61393946402061	2.36505486760821	0.0180273999269695	0.0622072251001061	phr1/phl1
197.190596332454	-32.5381772976563	5.63103980845812	-5.77836037471841	7.54321048471533e-09	5.60026232956138e-08	phr1/phl1
1.27922943953319	28.8556567228473	5.61049588200113	5.14315620753209	2.70160807467911e-07	1.53928832161949e-06	phr1/phl1
6.34728325631748	0.973907651802082	4.85799380249742	0.200475276708136	0.841108891832927	1	phr1/phl1
3.57384782230553	0	5.65238711865871	0	1	1	phr1/phl1
14.8769607706595	-4.757215723248	4.02195192516939	-1.18281267696845	0.236883395316944	0.580364318526513	phr1/phl1
8.63217407336028	-5.00798715429441	4.5041438219272	-1.1118621767614	0.266197413344308	0.615267606314673	phr1/phl1
1.90761001978114	-0.301361392870782	5.60719992687031	-0.0537454338709461	0.957137984094151	1	phr1/phl1
1.85898810877477	39.054814159255	5.62814570618158	6.93919741920679	3.94333750785814e-12	5.68304523191321e-11	phr1/phl1
4.46854489885373	6.7102024506663	5.62211193007469	1.1935376837254	0.232658862892027	0.575771933419662	phr1/phl1
55.0538795689181	-30.2210202165828	5.62069557109546	-5.37674026894376	7.58464629815327e-08	4.64559585761888e-07	phr1/phl1
7.42378035697879	-1.9387145929052	3.69627940259727	-0.524504341187767	0.599927801174589	0.931154981194591	phr1/phl1
1.03911327567634	35.1572622586512	5.62891120846905	6.24583706450278	4.21536427938476e-10	4.08533235545659e-09	phr1/phl1
12.7748034297541	-1.21299471277958	4.02822113265288	-0.301124161964945	0.763319817026859	1	phr1/phl1
14.0882888406239	24.9456476797238	5.07174064498128	4.91855743932976	8.71843349077418e-07	4.54471533029718e-06	phr1/phl1
13.1515261627988	5.98440252166043	4.88356780512821	1.22541608112336	0.220418490983837	0.561040025256933	phr1/phl1
5.54338949540221	5.02720864833953	5.3796986852877	0.934477736102181	0.350057515224624	0.711939546372586	phr1/phl1
4.6860064447816	0.464848386590791	5.23205262591077	0.0888462750333809	0.929204080920292	1	phr1/phl1
7.60378286703185	0	4.69919905163818	0	1	1	phr1/phl1
23.6359569057382	0	5.65632299854269	0	1	1	phr1/phl1
4.98768028891566	3.22038339453264	3.86202074062813	0.833859684039103	0.40436005798754	0.792269108792031	phr1/phl1
3.43338103760985	-1.93019981308537	5.2377708615088	-0.368515512442511	0.712488880502192	1	phr1/phl1
2.30368470729357	34.5506035961019	5.61645088042586	6.15167911759288	7.66668739664861e-10	6.70835147206753e-09	phr1/phl1
2.19207436020665	-0.80167389340181	5.61619226087627	-0.142743313648014	0.886492907617783	1	phr1/phl1
4.18659284233828	-0.7296183361649	5.54413856412246	-0.131601749798688	0.895299301426073	1	phr1/phl1
2.70237504243932	16.2697476994033	5.62991519035035	2.88987438519315	0.00385395792235386	0.0149876141424872	phr1/phl1
4.20239806679445	0.90582853388044	5.54099682062265	0.163477540811628	0.870142455097629	1	phr1/phl1
6.25621389417019	-2.60089796898011	5.56971322850027	-0.466971612770167	0.640520188006429	0.935305410010641	phr1/phl1
2.1186991476064	0	5.64526299593935	0	1	1	phr1/phl1
1.89602074086887	1.43475266555591	5.57725827639665	0.257250533228465	0.796985376375318	1	phr1/phl1
4.45639551803098	-19.8694787724426	5.63949702429377	-3.52327143481928	0.000426254574347954	0.00174053951192081	phr1/phl1
3.50175917917158	8.45030598379553	5.59381885418704	1.51065063136079	0.13087748677828	0.381726003103316	phr1/phl1
1.60322196284317	-1.5589210169426	5.59438282944934	-0.278658265704718	0.780507093404333	1	phr1/phl1
0.513354137924241	35.0560982332533	5.62800085040572	6.2288722345744	4.69804719009005e-10	4.26304282063727e-09	phr1/phl1
2.30147980945273	23.4502353479956	5.60629802383682	4.18283780995766	2.87892782326826e-05	0.000130618021611245	phr1/phl1
8.78534299971276	-3.24686312596953	5.59506778553716	-0.580308094633354	0.561706869700397	0.917454553843982	phr1/phl1
1.70127257544617	39.4920183188161	5.61797638229972	7.02958069443681	2.07155120844907e-12	3.79199483973735e-11	phr1/phl1
3.52474324543069	29.8549666502905	5.61336581936779	5.3185499771424	1.0459749052418e-07	6.25033784839615e-07	phr1/phl1
3.30695673791597	1.63854116353827	5.54884124546214	0.295294294980647	0.767769074265366	1	phr1/phl1
1.65220200983426	0	5.63922836876892	0	1	1	phr1/phl1
20.5682875565453	6.89681362706469	5.07616570227004	1.35866597577389	0.174252458356472	0.469141234036657	phr1/phl1
3.04428862238685	2.09705347346	5.54609513686621	0.378113505395966	0.705346275958383	0.998900795432392	phr1/phl1
6.1601859558357	21.0968931008966	4.77056031958086	4.42230926507815	9.76515434865326e-06	4.51408078381141e-05	phr1/phl1
1.08835218096614	-0.075437916796657	5.61820799429796	-0.013427398357843	0.989286808082032	1	phr1/phl1
7.86887990083939	29.5334683775798	5.62786945671335	5.24771738305871	1.5399529062659e-07	8.98305861988444e-07	phr1/phl1
25.2634301650144	2.65676194626556	5.599961584276	0.474425030651178	0.635196847113719	0.935305410010641	phr1/phl1
10.6887965211565	0	5.63754344900571	0	1	1	phr1/phl1
12.7857750884473	19.3581129610353	4.29529711187267	4.50681581665849	6.58077088599683e-06	3.16135071974357e-05	phr1/phl1
940.17183649811	-37.2973456892239	5.63727524551032	-6.6162009241838	3.68547372511508e-11	4.10427755751453e-10	phr1/phl1
4.59881838807171	3.83165103446015	5.54594971528465	0.690891773486534	0.489633556295288	0.864458527120823	phr1/phl1
2.45378586613938	-6.22227201638827	5.59324871915349	-1.11246117038936	0.265939916409322	0.615267606314673	phr1/phl1
6.39309841986802	3.00560815111304	4.40481893663332	0.68234544809923	0.495020541470586	0.865262313635012	phr1/phl1
1.40369561442038	13.4223510933816	5.62516874005278	2.386124170429	0.0170270009594871	0.059594503358205	phr1/phl1
1.17367108667545	38.7183913899722	5.61461598299008	6.89599992364082	5.34872238951983e-12	7.28020547462421e-11	phr1/phl1
2.95753238775898	-0.439684654580964	5.57335036335135	-0.0788905462452524	0.937119682808936	1	phr1/phl1
7.42306792338248	23.2391661998214	5.61420379541787	4.13935208743017	3.48288071799989e-05	0.000155146504710904	phr1/phl1
0.545835805844453	28.7821925310184	5.60857527386723	5.13181888903712	2.86955549308187e-07	1.59782067228422e-06	phr1/phl1
1.63984989063117	2.65766103206016	5.55157042036381	0.478722384987056	0.632136138795332	0.935305410010641	phr1/phl1
1.94058260825974	0	5.64547917922806	0	1	1	phr1/phl1
9.76824592431749	0	5.60499382415143	0	1	1	phr1/phl1
3.07928719599217	4.03735376129736	5.58040677487678	0.723487359286011	0.469380517414504	0.839403115084333	phr1/phl1
1.33041882619149	8.34413918048278	5.61406780091283	1.48629113084919	0.137202131644649	0.395464967681635	phr1/phl1
0.643302654294694	5.59476833320708	5.60706440321929	0.99780703963287	0.318372935935137	0.684222537755338	phr1/phl1
0.736041382184083	14.8037442591103	5.62589681410158	2.63135723037153	0.00850445909689425	0.031098395205061	phr1/phl1
1.36517839075664	37.3767151078314	5.63052036949623	6.63823459556643	3.17462327521173e-11	3.70372715441369e-10	phr1/phl1
14.7136232308071	51.8427570518411	4.89053007203098	10.6006417071905	2.95942541977278e-26	7.25059227844331e-24	phr1/phl1
1.3376124434043	32.0559907804375	5.62544181402881	5.69839522657507	1.20940421852089e-08	8.71482451581228e-08	phr1/phl1
5.00770316338006	2.62605798808144	5.6014540266829	0.468817199172222	0.639200305121638	0.935305410010641	phr1/phl1
0.717189947179267	-0.652690752089623	5.62212069149918	-0.116093336999419	0.907578569412795	1	phr1/phl1
0.822548049550592	-3.56705912380008	5.5985397649801	-0.637140982031188	0.524033016110062	0.885435096185967	phr1/phl1
1.38909807500796	-0.376679444808602	5.61856243902317	-0.0670419611593905	0.946548298149543	1	phr1/phl1
17.8443640368712	0	5.60659943755629	0	1	1	phr1/phl1
4.14293093444085	22.4624975419475	5.60363998600297	4.0085547247959	6.10914828821927e-05	0.000262586198353284	phr1/phl1
1.16257400286533	33.7699819437821	5.60408837908483	6.02595456378168	1.68114410680352e-09	1.42027691781677e-08	phr1/phl1
0.917671586601153	-1.19648143292628	5.6044847218097	-0.213486429585614	0.83094757277417	1	phr1/phl1
1.05208615185117	-4.11765346151285	5.62988714279397	-0.731391830257783	0.464539853979083	0.836854884006436	phr1/phl1
1.12895296579757	41.7762899293577	5.62963182555167	7.42078544812544	1.16427790335479e-13	2.85248086321924e-12	phr1/phl1
3.08642615270434	38.4950267942196	5.61183942462192	6.8596094580545	6.90490549181394e-12	8.90369392365482e-11	phr1/phl1
0.543988360885979	40.4727980601328	5.63001659893971	7.18875288356253	6.53857923444675e-13	1.33495992703288e-11	phr1/phl1
2.18139808756124	42.7054000316185	5.62975846950303	7.58565403168856	3.30814056810051e-14	9.00549376871807e-13	phr1/phl1
28.7657018738996	-6.26361717014587	5.58144268480687	-1.12222189205596	0.261768106703605	0.615267606314673	phr1/phl1
8.99536308749894	-35.6321012475044	5.63298530943247	-6.32561586621542	2.52224561445887e-10	2.6867398936627e-09	phr1/phl1
7.87150363779395	-2.80844630916106	4.95104179002824	-0.56724350717812	0.570548752710706	0.925724797444522	phr1/phl1
10.8769001295052	0	5.65685376365228	0	1	1	phr1/phl1
0.674750010550913	0	5.63888790518878	0	1	1	phr1/phl1
4.26508760820639	0.339819650485682	5.57058794226298	0.0610024747850286	0.95135723813484	1	phr1/phl1
1.12113311427867	-20.6656839446647	5.63057488826726	-3.67026180359077	0.000242302170949331	0.00102351779107907	phr1/phl1
2.11227068266211	0	5.64143303567096	0	1	1	phr1/phl1
6.1827734915026	0	5.53055719196658	0	1	1	phr1/phl1
3.30698934810244	0.786467187607111	5.5549095274402	0.141580557473009	0.88741132510191	1	phr1/phl1
1.39143062025337	0	5.6552004609461	0	1	1	phr1/phl1
2.21763913624574	-1.14887422362807	5.60952516566379	-0.204807749265551	0.837722332315431	1	phr1/phl1
1.8382485413514	1.19176070015227	5.55461656181476	0.214553189565781	0.830115693239427	1	phr1/phl1
0.952990085048194	-4.13648650676903	5.60535571209497	-0.737952543822244	0.460543287617744	0.836854884006436	phr1/phl1
