# Supplementary material for: The effects of soil phosphorus content on plant microbiota are driven by the plant phosphate starvation response
Source: PLoS Biol. 2019 Nov 13;17(11):e3000534. doi: 10.1371/journal.pbio.3000534 (PMC6876890; doi:10.1371/journal.pbio.3000534)
Supplement: S1 Data — (ZIP) [file pbio.3000534.s023.zip › data_figures/data_S10A.csv]

B	Ca.a	Ca.t	Cu	Fe	Humus	K.a	K.t	Mg.a	Mg.t	Mn	Na.a	pH
-0.554599953565726	-0.770700870823816	-1.31054934833921	-2.26644654883703	-1.63035725533621	3.24679328979636	0.514601663242425	0.943564307391672	-0.413267550767468	-0.70207241133949	-1.06866671298655	2.32388773017793	-0.846818583408825
-0.554599953565726	-0.651069690875045	-0.206928844474612	0.772364466363457	-0.577141149115754	-0.295163026345126	0.0892133767504088	-1.1243366993181	-0.755282075540544	-0.316864539631097	-0.504760699158924	-0.710742295483973	-0.374175653134134
-0.39800702550011	-0.821314062340604	-0.872154642258609	-1.0002752925035	-1.27928521992939	-0.295163026345126	-1.20113109227537	-1.52575277709117	-0.299262709176442	-0.608876958506815	-1.0297766430674	-0.838516191301316	-0.374175653134134
-0.86778580969696	-0.0943245841903774	-0.658409959691948	0.468483364843408	0.0930872821154438	-0.295163026345126	0.301907519996417	0.91923606025391	-0.299262709176442	-0.559172716996054	-0.699211048754657	-0.391307555940614	-1.08314004854617
1.16792225515606	1.51149394666044	1.04064215989406	0.620423915603433	-0.00265963663187013	-0.295163026345126	1.83330535136767	-0.0538938252565694	2.32284864741714	1.59053572834433	1.47863286671755	0.215618449191767	0.807431672552599
2.26407275161538	2.02682826028592	2.05701993618043	1.12689241813685	1.01864083000615	-0.295163026345126	-0.0242234996474621	-0.317449835915658	2.20884380582612	2.67781601139221	2.19809916022177	3.25024847485367	1.51639606796464
2.26407275161538	2.24768582326826	1.7189543668148	1.32947981915021	1.97611001747928	-0.295163026345126	-0.804102024882824	-1.07973491289887	2.43685348900817	2.14349541515154	1.92586867078774	0.50310971478079	1.75271753310199
1.95088689548414	1.6725359196684	1.49648541149031	1.53206722016358	0.731400073764203	-0.295163026345126	0.0183153290017395	1.41391041872174	1.18280023150689	1.51597936607819	1.84808853094945	0.311448871054775	1.75271753310199
0.854736399024826	0.973153636890968	0.890148454821619	1.12689241813685	0.603737515434451	-0.295163026345126	-0.435432176589744	0.692172420301465	0.38476634036971	0.509468475485293	1.14806727240481	-0.391307555940614	1.04375313768995
0.541550542893592	0.559045706299067	0.600066385624007	-0.291219388956714	0.188834200862758	-0.295163026345126	-1.73995625516526	-1.06757078932999	-0.299262709176442	0.105621513210365	0.214705594345288	0.215618449191767	0.334788742277907
0.228364686762358	-0.0989257834191763	0.704757658717882	0.974951867376823	0.220749840445196	-0.295163026345126	-0.321995300191873	-0.252574510214959	-0.413267550767468	0.260947267931492	0.467491048819741	-0.58296839966663	0.807431672552599
-0.554599953565726	-1.07898121915334	-1.10771000671983	-2.16515284833035	-0.80055062619282	3.24679328979636	0.486242444142957	-0.0457844095439825	-0.413267550767468	-0.72692453209487	-0.757546153633377	-0.742685769438309	-0.846818583408825
-0.0848211693688759	-0.305979748715127	0.508461521666866	0.417836514590067	-0.0664909157967461	-0.295163026345126	-0.477971005238945	0.185333938264757	-0.641277233949518	0.130473633965746	0.370265874021875	-0.710742295483973	0.334788742277907
0.0717717586967412	0.190949767995154	0.506280453477411	0.113955413070018	-0.513309869950878	-0.295163026345126	-0.86082046308176	-1.5703545635104	-0.413267550767468	0.043491211321915	-0.0186348251695913	-0.199646712214599	0.571110207415253
-0.0848211693688759	-0.393402534062306	0.00245370171313769	-1.20286269351686	-1.88568237199571	-0.295163026345126	-1.27202914002404	-1.29057972142614	0.156756657187659	-0.285799388686872	-0.66032097883551	0.471166240826454	0.334788742277907
-0.241414097434493	0.16794377185116	0.538996476319247	0.265895963830042	-1.27928521992939	-0.295163026345126	-1.35710679732244	-0.572896430862159	-0.755282075540544	-0.180177875476507	-0.193640139805751	0.50310971478079	0.807431672552599
-0.554599953565726	0.195550967223953	0.288173634531838	-0.139278838196689	-1.24736958034695	-0.295163026345126	-0.747383586683888	-0.852671272946422	-0.413267550767468	-0.372781811330703	-0.757546153633377	-0.42325102989495	0.571110207415253
-0.711192881631343	-0.563646905527866	-0.835076483037862	-0.949628442250153	1.56120670290759	-0.295163026345126	0.472062834593223	0.379959915366852	-0.527272392358493	-0.75177665285025	-0.174195104846178	-0.0399293424429198	-0.846818583408825
-0.711192881631343	-0.867326054628593	-0.889603187774255	-0.544453640223422	0.827146992511517	-0.295163026345126	1.03924721658258	1.35308980087733	-0.641277233949518	-0.708285441528335	-0.310310349563191	-0.58296839966663	-0.846818583408825
-0.86778580969696	-0.862724855399794	-1.16223671145622	-0.392513089463397	0.539906236269575	-0.295163026345126	1.49299472217406	0.432671117498671	-0.185257867585417	-0.938167558515602	-0.60198587395679	-0.742685769438309	-1.08314004854617
-0.86778580969696	-0.720087679307028	-0.99429446086813	0.367189664336726	1.11438774875346	-0.295163026345126	1.26612096937832	2.09510133857907	0.0427518155966342	-0.820119984927546	-0.679766013795084	-0.870459665255652	-1.31946151368352
-0.86778580969696	-0.853522456942196	-0.952854165268471	-0.0379851376900067	0.348412398774948	-0.295163026345126	1.84748496091741	0.825977779559156	-0.983291758722596	-0.764202713227941	-0.757546153633377	-0.998233561072996	-1.31946151368352
-0.711192881631343	-0.996159633034962	-0.913594937858268	-0.240572538703373	0.0611716425330058	-0.295163026345126	-0.265276861992938	0.513765274624544	-0.527272392358493	-0.708285441528335	-0.796436223552523	0.566996662689462	-1.08314004854617
-0.711192881631343	-0.467021721723089	-0.449027413504198	0.113955413070018	-0.00265963663187013	-0.295163026345126	0.145931814949345	-0.0011826231247524	-0.755282075540544	-0.534320596240674	-0.640875943875937	-0.135759764305927	-0.610497118271479
