# Supplementary material for: The effects of soil phosphorus content on plant microbiota are driven by the plant phosphate starvation response
Source: PLoS Biol. 2019 Nov 13;17(11):e3000534. doi: 10.1371/journal.pbio.3000534 (PMC6876890; doi:10.1371/journal.pbio.3000534)
Supplement: S1 Data — (ZIP) [file pbio.3000534.s023.zip › data_figures/data_S10B.csv]

PC	Var
PC1	56.805
PC2	17.409
PC3	12.822
PC4	3.834
PC5	3.278
PC6	2.899
PC7	1.273
PC8	0.797
PC9	0.431
PC10	0.194
PC11	0.146
PC12	0.076
PC13	0.034
