# Supplementary material for: The effects of soil phosphorus content on plant microbiota are driven by the plant phosphate starvation response
Source: PLoS Biol. 2019 Nov 13;17(11):e3000534. doi: 10.1371/journal.pbio.3000534 (PMC6876890; doi:10.1371/journal.pbio.3000534)
Supplement: S1 Data — (ZIP) [file pbio.3000534.s023.zip › data_figures/data_S10C.csv]

Var1	Var2	value	a_value	Direction
B	PC1	0.356353060225506	0.356353060225506	Up
Ca.a	PC1	0.358233702366639	0.358233702366639	Up
Ca.t	PC1	0.353989530107429	0.353989530107429	Up
Cu	PC1	0.268863372930269	0.268863372930269	Up
Fe	PC1	0.154365941435645	0.154365941435645	Up
Humus	PC1	-0.129270122212773	0.129270122212773	Down
K.a	PC1	-0.0931697806717937	0.0931697806717937	Down
K.t	PC1	-0.0777350518645494	0.0777350518645494	Down
Mg.a	PC1	0.312177349082029	0.312177349082029	Up
Mg.t	PC1	0.359541694648441	0.359541694648441	Up
Mn	PC1	0.353567459504439	0.353567459504439	Up
Na.a	PC1	0.169037274004029	0.169037274004029	Up
pH	PC1	0.333936490433081	0.333936490433081	Up
B	PC2	-0.0282045546498328	0.0282045546498328	Down
Ca.a	PC2	0.0022624416949667	0.0022624416949667	Up
Ca.t	PC2	-0.104553861520903	0.104553861520903	Down
Cu	PC2	0.224762587182851	0.224762587182851	Up
Fe	PC2	0.503275606061273	0.503275606061273	Up
Humus	PC2	-0.138720422154865	0.138720422154865	Down
K.a	PC2	0.534182493587458	0.534182493587458	Up
K.t	PC2	0.536649510574364	0.536649510574364	Up
Mg.a	PC2	0.101152750387746	0.101152750387746	Up
Mg.t	PC2	0.00642933465948632	0.00642933465948632	Up
Mn	PC2	0.121452736716336	0.121452736716336	Up
Na.a	PC2	-0.15695305391042	0.15695305391042	Down
pH	PC2	-0.205470400353607	0.205470400353607	Down
B	PC3	0.126757838555114	0.126757838555114	Up
Ca.a	PC3	0.0488917140453508	0.0488917140453508	Up
Ca.t	PC3	-0.0911176435731376	0.0911176435731376	Down
Cu	PC3	-0.36837160653435	0.36837160653435	Down
Fe	PC3	-0.0912372361978493	0.0912372361978493	Down
Humus	PC3	0.625497439414189	0.625497439414189	Up
K.a	PC3	0.242270977546105	0.242270977546105	Up
K.t	PC3	0.216501734897039	0.216501734897039	Up
Mg.a	PC3	0.238137577899515	0.238137577899515	Up
Mg.t	PC3	0.119185865778588	0.119185865778588	Up
Mn	PC3	0.0545259968284176	0.0545259968284176	Up
Na.a	PC3	0.505274357508082	0.505274357508082	Up
pH	PC3	-0.0566783921758859	0.0566783921758859	Down
