# Supplementary material for: The effects of soil phosphorus content on plant microbiota are driven by the plant phosphate starvation response
Source: PLoS Biol. 2019 Nov 13;17(11):e3000534. doi: 10.1371/journal.pbio.3000534 (PMC6876890; doi:10.1371/journal.pbio.3000534)
Supplement: S1 Data — (ZIP) [file pbio.3000534.s023.zip › data_figures/data_S10D_metadata_bacteria.csv]

Plot	Plate	Well	row	column	Sample	Soil	Genotype	Fraction	OTU_Header	DADA2_Header	Phosphate	Pot	Depth	LDepth	PC1	PC2	PC3	PC4	PC5	PC6	PC7	PC8	PC9	PC10	PC11	PC12	PC13
Plot10	Plate1	A1	a	1	R16	low-4	phf1	Root	P4Plate1	Plate1_A1	low	Pot16	76013	11.2386596572722	-1.04157319314929	-0.547136815053635	-1.30462964416318	-0.397361215050826	-0.211076076808542	0.538326488285785	-0.89875867554327	0.418133042822581	0.238405024238031	0.00832937676071326	0.0896450675226217	0.0854121707115896	-0.0238198590841761
Plot1	Plate1	A2	a	2	R7	low-1	phr1/phl1	Root	P16Plate1	Plate1_A2	low	Pot7	78348	11.2689157209746	-2.98893079769553	-1.21500649184482	4.33672991937024	0.657760108687804	0.504054487731093	0.235910423591057	-0.130532730730663	0.119911486268568	-0.112144360310356	0.0436023636933937	0.166750118190101	0.0219217686844957	0.0176592141982247
Plot11	Plate1	A4	a	4	R22	medium-4	Col-0	Root	P60Plate1	Plate1_A4	medium	Pot22	59734	10.9976566515069	-1.88565971491648	-2.1383408922022	-0.934354744367669	-0.52867756563628	-0.73986981741134	-0.108262839727291	0.61297230399063	0.137032447721782	0.392182153689771	-0.124654931683718	0.1655203720937	0.00770919662223793	0.145498552707668
Plot15	Plate1	A8	a	8	R41	high-5	Col-0	Root	P89Plate1	Plate1_A8	high	Pot41	59685	10.9968360115291	5.96266901334953	0.14190029367594	0.0526767732472614	-0.661793850256411	-0.708226697398913	-1.18128188725226	0.09814806741803	0.542116316244908	-0.0995113952996787	0.171181083606662	0.0926205048396377	-0.0852334934751272	0.0450084905358562
Plot17	Plate1	A9	a	9	R30	medium-6	phr1/phl1	Root	P65Plate1	Plate1_A9	medium	Pot30	66745	11.1086346670898	2.38101444451719	0.650542459227175	-0.577570466446604	-0.0887894518741053	1.09041843644943	-0.285663472367861	0.253323219673318	0.0111059850255274	-0.068328179385576	-0.00384004876018281	0.0793470861519184	0.215821411705126	-0.044769306047144
Plot3	Plate1	B1	b	1	R37	high-1	Col-0	Root	P75Plate1	Plate1_B1	high	Pot37	120856	11.7023550332236	-1.58666745006293	1.27632681661472	-0.0190770166682386	0.515992379894899	-0.830459600125594	-1.16847236915138	-0.0568804595755499	-0.569155600276979	-0.288246240948695	0.114527495026636	-0.0264942120193871	0.107556485206908	0.0528385192035207
Plot3	Plate1	B12	b	12	R49	high-1	phf1	Root	P51Plate1	Plate1_B12	high	Pot49	58191	10.9714859825864	-1.58666745006293	1.27632681661472	-0.0190770166682386	0.515992379894899	-0.830459600125594	-1.16847236915138	-0.0568804595755499	-0.569155600276979	-0.288246240948695	0.114527495026636	-0.0264942120193871	0.107556485206908	0.0528385192035207
Plot10	Plate1	B2	b	2	R4	low-4	Col-0	Root	P31Plate1	Plate1_B2	low	Pot4	73242	11.2015243058979	-1.04157319314929	-0.547136815053635	-1.30462964416318	-0.397361215050826	-0.211076076808542	0.538326488285785	-0.89875867554327	0.418133042822581	0.238405024238031	0.00832937676071326	0.0896450675226217	0.0854121707115896	-0.0238198590841761
Plot15	Plate1	B3	b	3	R53	high-5	phf1	Root	P8Plate1	Plate1_B3	high	Pot53	48315	10.7854973504334	5.96266901334953	0.14190029367594	0.0526767732472614	-0.661793850256411	-0.708226697398913	-1.18128188725226	0.09814806741803	0.542116316244908	-0.0995113952996787	0.171181083606662	0.0926205048396377	-0.0852334934751272	0.0450084905358562
Plot6	Plate1	B4	b	4	R38	high-2	Col-0	Root	P17Plate1	Plate1_B4	high	Pot38	53661	10.8904417596614	-2.00071233078859	2.93602203745919	-0.205496195746276	0.25874933527023	0.167083223810211	0.0163232466012433	0.543323744622988	0.467227856532411	0.0735729445516059	0.182027422945114	-0.125240756919584	-0.114134006275084	-0.102502290619919
Plot17	Plate1	B6	b	6	R24	medium-6	Col-0	Root	P5Plate1	Plate1_B6	medium	Pot24	49108	10.8017772333007	2.38101444451719	0.650542459227175	-0.577570466446604	-0.0887894518741053	1.09041843644943	-0.285663472367861	0.253323219673318	0.0111059850255274	-0.068328179385576	-0.00384004876018281	0.0793470861519184	0.215821411705126	-0.044769306047144
Plot13	Plate1	B8	b	8	R11	low-5	phr1/phl1	Root	P36Plate1	Plate1_B8	low	Pot11	25865	10.1606459824376	3.48985198745525	1.21615534760229	1.03321633215356	-1.42427883910138	-0.747294536110734	1.38047731074219	0.240103756674116	-0.20813285489178	-0.119032585437165	-0.0719257512419759	-0.147834120018504	0.131301943328582	-0.0013394452135983
Plot4	Plate1	B9	b	9	R14	low-2	phf1	Root	P7Plate1	Plate1_B9	low	Pot14	68841	11.1395547766581	-2.00749792811694	1.88563195890369	-0.0669115856550773	0.238819569169303	0.0267277409913162	-0.273963569364524	0.19320734770772	-0.563600355984839	0.0759166930398002	0.0112460787587659	-0.00565812713707052	-0.0514859813540056	0.0878602896969661
Plot18	Plate1	C10	c	10	R42	high-6	Col-0	Root	P74Plate1	Plate1_C10	high	Pot42	72425	11.1903068226376	1.00848648278335	-1.61473532989853	-0.662944343316463	0.435630561441076	-0.145632477515551	-1.06609236393344	0.0979064394350566	-0.0574542512340505	-0.210040821701978	-0.39641496000487	-0.0433977401787117	-0.00222373317807089	-0.136149027233048
Plot6	Plate1	C11	c	11	R44	high-2	phr1/phl1	Root	P43Plate1	Plate1_C11	high	Pot44	48252	10.7841925566853	-2.00071233078859	2.93602203745919	-0.205496195746276	0.25874933527023	0.167083223810211	0.0163232466012433	0.543323744622988	0.467227856532411	0.0735729445516059	0.182027422945114	-0.125240756919584	-0.114134006275084	-0.102502290619919
Plot2	Plate1	C12	c	12	R19	medium-1	Col-0	Root	P14Plate1	Plate1_C12	medium	Pot19	61669	11.0295366525144	-3.20998535422866	-0.823670892725562	2.43362718825805	-1.78032818380912	0.554067053129652	-0.936203703523346	-0.19819232547185	0.108012357376847	0.0969869613859183	-0.0274589851448343	-0.172253318257022	-0.0196605279651497	-0.0187877857678579
Plot14	Plate1	C2	c	2	R29	medium-5	phr1/phl1	Root	P23Plate1	Plate1_C2	medium	Pot29	59857	10.9997136632113	6.27167112067824	0.0351468758500942	1.95271971413406	1.19796596518715	-0.840120963366867	0.302611527173171	-0.512091059700921	-0.07630241388215	0.18620122626002	-0.0348680223090653	-0.128936632035969	-0.0695731055010789	0.0130471223205808
Plot1	Plate1	C3	c	3	R1	low-1	Col-0	Root	P32Plate1	Plate1_C3	low	Pot1	62549	11.043705528557	-2.98893079769553	-1.21500649184482	4.33672991937024	0.657760108687804	0.504054487731093	0.235910423591057	-0.130532730730663	0.119911486268568	-0.112144360310356	0.0436023636933937	0.166750118190101	0.0219217686844957	0.0176592141982247
Plot17	Plate1	C4	c	4	R36	medium-6	phf1	Root	P30Plate1	Plate1_C4	medium	Pot36	67136	11.114475691756	2.38101444451719	0.650542459227175	-0.577570466446604	-0.0887894518741053	1.09041843644943	-0.285663472367861	0.253323219673318	0.0111059850255274	-0.068328179385576	-0.00384004876018281	0.0793470861519184	0.215821411705126	-0.044769306047144
Plot4	Plate1	C9	c	9	R2	low-2	Col-0	Root	P39Plate1	Plate1_C9	low	Pot2	63808	11.0636338533215	-2.00749792811694	1.88563195890369	-0.0669115856550773	0.238819569169303	0.0267277409913162	-0.273963569364524	0.19320734770772	-0.563600355984839	0.0759166930398002	0.0112460787587659	-0.00565812713707052	-0.0514859813540056	0.0878602896969661
Plot5	Plate1	D11	d	11	R26	medium-2	phr1/phl1	Root	P82Plate1	Plate1_D11	medium	Pot26	48231	10.7837572468311	-2.28171192045609	1.63944494237483	-0.182814225289019	-0.369384112143889	-0.773111678665635	0.163149681523683	-0.00572421694707064	-0.157425407863019	-0.0346669965233882	0.175606169198439	0.186995411362103	0.115276220318012	-0.0736208747475848
Plot16	Plate1	D2	d	2	R6	low-6	Col-0	Root	P25Plate1	Plate1_D2	low	Pot6	62026	11.0353089309613	4.4811303725263	1.25907842029195	0.308681040734879	0.00089622782399481	1.40228378235735	0.146056235184298	0.45413005297241	-0.167421043412846	0.139896615732804	-0.128010443746025	0.265800349205031	-0.0580721089280457	0.0130953421213114
Plot18	Plate1	D3	d	3	R54	high-6	phf1	Root	P85Plate1	Plate1_D3	high	Pot54	67137	11.1144905867833	1.00848648278335	-1.61473532989853	-0.662944343316463	0.435630561441076	-0.145632477515551	-1.06609236393344	0.0979064394350566	-0.0574542512340505	-0.210040821701978	-0.39641496000487	-0.0433977401787117	-0.00222373317807089	-0.136149027233048
Plot15	Plate1	D5	d	5	R47	high-5	phr1/phl1	Root	P66Plate1	Plate1_D5	high	Pot47	48374	10.7867177582838	5.96266901334953	0.14190029367594	0.0526767732472614	-0.661793850256411	-0.708226697398913	-1.18128188725226	0.09814806741803	0.542116316244908	-0.0995113952996787	0.171181083606662	0.0926205048396377	-0.0852334934751272	0.0450084905358562
Plot8	Plate1	D6	d	6	R33	medium-3	phf1	Root	P78Plate1	Plate1_D6	medium	Pot33	64879	11.0802792756002	-1.93271209884418	0.243933406307011	-0.0157591261547439	1.24203594138743	-0.365499548353582	-0.0870780345974018	0.137845018538231	0.281679093773818	0.378282114007509	0.033769215865233	-0.0210125592437876	0.0441966660214481	-0.024330452064157
Plot2	Plate1	E10	e	10	R25	medium-1	phr1/phl1	Root	P34Plate1	Plate1_E10	medium	Pot25	63277	11.0552771929739	-3.20998535422866	-0.823670892725562	2.43362718825805	-1.78032818380912	0.554067053129652	-0.936203703523346	-0.19819232547185	0.108012357376847	0.0969869613859183	-0.0274589851448343	-0.172253318257022	-0.0196605279651497	-0.0187877857678579
Plot11	Plate1	E3	e	3	R28	medium-4	phr1/phl1	Root	P59Plate1	Plate1_E3	medium	Pot28	39302	10.5790306871477	-1.88565971491648	-2.1383408922022	-0.934354744367669	-0.52867756563628	-0.73986981741134	-0.108262839727291	0.61297230399063	0.137032447721782	0.392182153689771	-0.124654931683718	0.1655203720937	0.00770919662223793	0.145498552707668
Plot5	Plate1	E4	e	4	R26	medium-2	phr1/phl1	Root	P56Plate1	Plate1_E4	medium	Pot26	40352	10.6053962387646	-2.28171192045609	1.63944494237483	-0.182814225289019	-0.369384112143889	-0.773111678665635	0.163149681523683	-0.00572421694707064	-0.157425407863019	-0.0346669965233882	0.175606169198439	0.186995411362103	0.115276220318012	-0.0736208747475848
Plot4	Plate1	E6	e	6	R62	low+Pi-2	phr1/phl1	Root	P63Plate1	Plate1_E6	low+Pi	Pot62	41978	10.6449009505056	-2.00749792811694	1.88563195890369	-0.0669115856550773	0.238819569169303	0.0267277409913162	-0.273963569364524	0.19320734770772	-0.563600355984839	0.0759166930398002	0.0112460787587659	-0.00565812713707052	-0.0514859813540056	0.0878602896969661
Plot4	Plate1	F3	f	3	R56	low+Pi-2	Col-0	Root	P64Plate1	Plate1_F3	low+Pi	Pot56	64914	11.0808185959156	-2.00749792811694	1.88563195890369	-0.0669115856550773	0.238819569169303	0.0267277409913162	-0.273963569364524	0.19320734770772	-0.563600355984839	0.0759166930398002	0.0112460787587659	-0.00565812713707052	-0.0514859813540056	0.0878602896969661
Plot16	Plate1	G1	g	1	R18	low-6	phf1	Root	P81Plate1	Plate1_G1	low	Pot18	67344	11.1175690910104	4.4811303725263	1.25907842029195	0.308681040734879	0.00089622782399481	1.40228378235735	0.146056235184298	0.45413005297241	-0.167421043412846	0.139896615732804	-0.128010443746025	0.265800349205031	-0.0580721089280457	0.0130953421213114
Plot11	Plate1	G11	g	11	R34	medium-4	phf1	Root	P72Plate1	Plate1_G11	medium	Pot34	55016	10.9153793309997	-1.88565971491648	-2.1383408922022	-0.934354744367669	-0.52867756563628	-0.73986981741134	-0.108262839727291	0.61297230399063	0.137032447721782	0.392182153689771	-0.124654931683718	0.1655203720937	0.00770919662223793	0.145498552707668
Plot13	Plate1	G12	g	12	R17	low-5	phf1	Root	P45Plate1	Plate1_G12	low	Pot17	67035	11.1129701500357	3.48985198745525	1.21615534760229	1.03321633215356	-1.42427883910138	-0.747294536110734	1.38047731074219	0.240103756674116	-0.20813285489178	-0.119032585437165	-0.0719257512419759	-0.147834120018504	0.131301943328582	-0.0013394452135983
Plot7	Plate1	G3	g	3	R9	low-3	phr1/phl1	Root	P1Plate1	Plate1_G3	low	Pot9	57714	10.9632550573807	-2.56583312417989	1.99148276435578	-0.437052351872625	-0.309654376951853	-0.183893778208769	0.506406429215322	-0.468787501895128	-0.211967951860687	-0.0739606584391505	-0.317992009569955	0.148844001693583	-0.191454092514456	-0.0177211839464325
Plot10	Plate1	G5	g	5	R10	low-4	phr1/phl1	Root	P53Plate1	Plate1_G5	low	Pot10	66427	11.1038588793204	-1.04157319314929	-0.547136815053635	-1.30462964416318	-0.397361215050826	-0.211076076808542	0.538326488285785	-0.89875867554327	0.418133042822581	0.238405024238031	0.00832937676071326	0.0896450675226217	0.0854121707115896	-0.0238198590841761
Plot4	Plate1	H1	h	1	R8	low-2	phr1/phl1	Root	P35Plate1	Plate1_H1	low	Pot8	66063	11.0983641111743	-2.00749792811694	1.88563195890369	-0.0669115856550773	0.238819569169303	0.0267277409913162	-0.273963569364524	0.19320734770772	-0.563600355984839	0.0759166930398002	0.0112460787587659	-0.00565812713707052	-0.0514859813540056	0.0878602896969661
Plot13	Plate1	H3	h	3	R71	low+Pi-5	phf1	Root	P26Plate1	Plate1_H3	low+Pi	Pot71	76561	11.2458430876925	3.48985198745525	1.21615534760229	1.03321633215356	-1.42427883910138	-0.747294536110734	1.38047731074219	0.240103756674116	-0.20813285489178	-0.119032585437165	-0.0719257512419759	-0.147834120018504	0.131301943328582	-0.0013394452135983
Plot5	Plate1	H7	h	7	R20	medium-2	Col-0	Root	P37Plate1	Plate1_H7	medium	Pot20	62514	11.0431458106402	-2.28171192045609	1.63944494237483	-0.182814225289019	-0.369384112143889	-0.773111678665635	0.163149681523683	-0.00572421694707064	-0.157425407863019	-0.0346669965233882	0.175606169198439	0.186995411362103	0.115276220318012	-0.0736208747475848
Plot2	Plate2	A1	a	1	R31	medium-1	phf1	Root	P4Plate2	Plate2_A1	medium	Pot31	53714	10.8914289541536	-3.20998535422866	-0.823670892725562	2.43362718825805	-1.78032818380912	0.554067053129652	-0.936203703523346	-0.19819232547185	0.108012357376847	0.0969869613859183	-0.0274589851448343	-0.172253318257022	-0.0196605279651497	-0.0187877857678579
Plot7	Plate2	A10	a	10	R69	low+Pi-3	phf1	Root	P83Plate2	Plate2_A10	low+Pi	Pot69	58475	10.9763545914524	-2.56583312417989	1.99148276435578	-0.437052351872625	-0.309654376951853	-0.183893778208769	0.506406429215322	-0.468787501895128	-0.211967951860687	-0.0739606584391505	-0.317992009569955	0.148844001693583	-0.191454092514456	-0.0177211839464325
Plot1	Plate2	A4	a	4	R13	low-1	phf1	Root	P60Plate2	Plate2_A4	low	Pot13	36455	10.5038339022405	-2.98893079769553	-1.21500649184482	4.33672991937024	0.657760108687804	0.504054487731093	0.235910423591057	-0.130532730730663	0.119911486268568	-0.112144360310356	0.0436023636933937	0.166750118190101	0.0219217686844957	0.0176592141982247
Plot14	Plate2	B1	b	1	R23	medium-5	Col-0	Root	P75Plate2	Plate2_B1	medium	Pot23	94729	11.4587754624959	6.27167112067824	0.0351468758500942	1.95271971413406	1.19796596518715	-0.840120963366867	0.302611527173171	-0.512091059700921	-0.07630241388215	0.18620122626002	-0.0348680223090653	-0.128936632035969	-0.0695731055010789	0.0130471223205808
Plot7	Plate2	B5	b	5	R69	low+Pi-3	phf1	Root	P40Plate2	Plate2_B5	low+Pi	Pot69	55583	10.9256326780903	-2.56583312417989	1.99148276435578	-0.437052351872625	-0.309654376951853	-0.183893778208769	0.506406429215322	-0.468787501895128	-0.211967951860687	-0.0739606584391505	-0.317992009569955	0.148844001693583	-0.191454092514456	-0.0177211839464325
Plot9	Plate2	B7	b	7	R39	high-3	Col-0	Root	P92Plate2	Plate2_B7	high	Pot39	43406	10.6783529593809	-1.4061116410905	0.197565583064527	-0.575811278741985	0.414710059255699	-0.137021658138417	0.143012405959008	-0.326861104458524	0.143363059016123	-0.122572950575795	-0.024784957288367	0.0177847724069802	-0.0396687031968231	0.0296419253133904
Plot12	Plate2	C1	c	1	R40	high-4	Col-0	Root	P38Plate2	Plate2_C1	high	Pot40	59720	10.9974222516531	-1.46673361103121	1.10595662222182	-0.460514059588196	0.461857898216085	0.12070988676899	0.340846358494098	0.243042011176114	0.722240636782525	-0.26432541407376	-0.206936523501114	-0.166537973893495	0.0835000081251655	0.0749816473971228
Plot14	Plate2	C11	c	11	R35	medium-5	phf1	Root	P43Plate2	Plate2_C11	medium	Pot35	42556	10.6585761346363	6.27167112067824	0.0351468758500942	1.95271971413406	1.19796596518715	-0.840120963366867	0.302611527173171	-0.512091059700921	-0.07630241388215	0.18620122626002	-0.0348680223090653	-0.128936632035969	-0.0695731055010789	0.0130471223205808
Plot9	Plate2	C2	c	2	R51	high-3	phf1	Root	P23Plate2	Plate2_C2	high	Pot51	53950	10.8958129706863	-1.4061116410905	0.197565583064527	-0.575811278741985	0.414710059255699	-0.137021658138417	0.143012405959008	-0.326861104458524	0.143363059016123	-0.122572950575795	-0.024784957288367	0.0177847724069802	-0.0396687031968231	0.0296419253133904
Plot6	Plate2	C4	c	4	R50	high-2	phf1	Root	P30Plate2	Plate2_C4	high	Pot50	57269	10.9555147440865	-2.00071233078859	2.93602203745919	-0.205496195746276	0.25874933527023	0.167083223810211	0.0163232466012433	0.543323744622988	0.467227856532411	0.0735729445516059	0.182027422945114	-0.125240756919584	-0.114134006275084	-0.102502290619919
Plot9	Plate2	D10	d	10	R45	high-3	phr1/phl1	Root	P18Plate2	Plate2_D10	high	Pot45	52228	10.8633740285279	-1.4061116410905	0.197565583064527	-0.575811278741985	0.414710059255699	-0.137021658138417	0.143012405959008	-0.326861104458524	0.143363059016123	-0.122572950575795	-0.024784957288367	0.0177847724069802	-0.0396687031968231	0.0296419253133904
Plot8	Plate2	D2	d	2	R27	medium-3	phr1/phl1	Root	P25Plate2	Plate2_D2	medium	Pot27	54601	10.9078074765836	-1.93271209884418	0.243933406307011	-0.0157591261547439	1.24203594138743	-0.365499548353582	-0.0870780345974018	0.137845018538231	0.281679093773818	0.378282114007509	0.033769215865233	-0.0210125592437876	0.0441966660214481	-0.024330452064157
Plot12	Plate2	D8	d	8	R46	high-4	phr1/phl1	Root	P58Plate2	Plate2_D8	high	Pot46	38986	10.5709578863061	-1.46673361103121	1.10595662222182	-0.460514059588196	0.461857898216085	0.12070988676899	0.340846358494098	0.243042011176114	0.722240636782525	-0.26432541407376	-0.206936523501114	-0.166537973893495	0.0835000081251655	0.0749816473971228
Plot1	Plate2	E12	e	12	R55	low+Pi-1	Col-0	Root	P28Plate2	Plate2_E12	low+Pi	Pot55	50023	10.8202381786427	-2.98893079769553	-1.21500649184482	4.33672991937024	0.657760108687804	0.504054487731093	0.235910423591057	-0.130532730730663	0.119911486268568	-0.112144360310356	0.0436023636933937	0.166750118190101	0.0219217686844957	0.0176592141982247
Plot7	Plate2	E7	e	7	R57	low+Pi-3	Col-0	Root	P67Plate2	Plate2_E7	low+Pi	Pot57	43316	10.6762773607483	-2.56583312417989	1.99148276435578	-0.437052351872625	-0.309654376951853	-0.183893778208769	0.506406429215322	-0.468787501895128	-0.211967951860687	-0.0739606584391505	-0.317992009569955	0.148844001693583	-0.191454092514456	-0.0177211839464325
Plot10	Plate2	F10	f	10	R64	low+Pi-4	phr1/phl1	Root	P19Plate2	Plate2_F10	low+Pi	Pot64	24640	10.1121264176475	-1.04157319314929	-0.547136815053635	-1.30462964416318	-0.397361215050826	-0.211076076808542	0.538326488285785	-0.89875867554327	0.418133042822581	0.238405024238031	0.00832937676071326	0.0896450675226217	0.0854121707115896	-0.0238198590841761
Plot1	Plate2	F11	f	11	R7	low-1	phr1/phl1	Root	P48Plate2	Plate2_F11	low	Pot7	52551	10.8695394056198	-2.98893079769553	-1.21500649184482	4.33672991937024	0.657760108687804	0.504054487731093	0.235910423591057	-0.130532730730663	0.119911486268568	-0.112144360310356	0.0436023636933937	0.166750118190101	0.0219217686844957	0.0176592141982247
Plot10	Plate2	F7	f	7	R58	low+Pi-4	Col-0	Root	P46Plate2	Plate2_F7	low+Pi	Pot58	45149	10.7177234102056	-1.04157319314929	-0.547136815053635	-1.30462964416318	-0.397361215050826	-0.211076076808542	0.538326488285785	-0.89875867554327	0.418133042822581	0.238405024238031	0.00832937676071326	0.0896450675226217	0.0854121707115896	-0.0238198590841761
Plot16	Plate2	G12	g	12	R66	low+Pi-6	phr1/phl1	Root	P45Plate2	Plate2_G12	low+Pi	Pot66	53634	10.8899384743159	4.4811303725263	1.25907842029195	0.308681040734879	0.00089622782399481	1.40228378235735	0.146056235184298	0.45413005297241	-0.167421043412846	0.139896615732804	-0.128010443746025	0.265800349205031	-0.0580721089280457	0.0130953421213114
Plot13	Plate2	G3	g	3	R5	low-5	Col-0	Root	P1Plate2	Plate2_G3	low	Pot5	40363	10.6056688027259	3.48985198745525	1.21615534760229	1.03321633215356	-1.42427883910138	-0.747294536110734	1.38047731074219	0.240103756674116	-0.20813285489178	-0.119032585437165	-0.0719257512419759	-0.147834120018504	0.131301943328582	-0.0013394452135983
Plot5	Plate2	H1	h	1	R32	medium-2	phf1	Root	P35Plate2	Plate2_H1	medium	Pot32	51567	10.8506372119963	-2.28171192045609	1.63944494237483	-0.182814225289019	-0.369384112143889	-0.773111678665635	0.163149681523683	-0.00572421694707064	-0.157425407863019	-0.0346669965233882	0.175606169198439	0.186995411362103	0.115276220318012	-0.0736208747475848
Plot16	Plate2	H5	h	5	R72	low+Pi-6	phf1	Root	P10Plate2	Plate2_H5	low+Pi	Pot72	46257	10.7419680828395	4.4811303725263	1.25907842029195	0.308681040734879	0.00089622782399481	1.40228378235735	0.146056235184298	0.45413005297241	-0.167421043412846	0.139896615732804	-0.128010443746025	0.265800349205031	-0.0580721089280457	0.0130953421213114
Plot13	Plate2	H6	h	6	R65	low+Pi-5	phr1/phl1	Root	P91Plate2	Plate2_H6	low+Pi	Pot65	49385	10.8074020133422	3.48985198745525	1.21615534760229	1.03321633215356	-1.42427883910138	-0.747294536110734	1.38047731074219	0.240103756674116	-0.20813285489178	-0.119032585437165	-0.0719257512419759	-0.147834120018504	0.131301943328582	-0.0013394452135983
Plot7	Plate3	A2	a	2	R15	low-3	phf1	Root	P16Plate3	Plate3_A2	low	Pot15	57696	10.962943126003	-2.56583312417989	1.99148276435578	-0.437052351872625	-0.309654376951853	-0.183893778208769	0.506406429215322	-0.468787501895128	-0.211967951860687	-0.0739606584391505	-0.317992009569955	0.148844001693583	-0.191454092514456	-0.0177211839464325
Plot8	Plate3	A3	a	3	R21	medium-3	Col-0	Root	P87Plate3	Plate3_A3	medium	Pot21	55106	10.9170138821346	-1.93271209884418	0.243933406307011	-0.0157591261547439	1.24203594138743	-0.365499548353582	-0.0870780345974018	0.137845018538231	0.281679093773818	0.378282114007509	0.033769215865233	-0.0210125592437876	0.0441966660214481	-0.024330452064157
Plot1	Plate3	C1	c	1	R67	low+Pi-1	phf1	Root	P38Plate3	Plate3_C1	low+Pi	Pot67	36423	10.5029557222121	-2.98893079769553	-1.21500649184482	4.33672991937024	0.657760108687804	0.504054487731093	0.235910423591057	-0.130532730730663	0.119911486268568	-0.112144360310356	0.0436023636933937	0.166750118190101	0.0219217686844957	0.0176592141982247
Plot3	Plate3	E2	e	2	R43	high-1	phr1/phl1	Root	P69Plate3	Plate3_E2	high	Pot43	9036	9.10897187758789	-1.58666745006293	1.27632681661472	-0.0190770166682386	0.515992379894899	-0.830459600125594	-1.16847236915138	-0.0568804595755499	-0.569155600276979	-0.288246240948695	0.114527495026636	-0.0264942120193871	0.107556485206908	0.0528385192035207
Plot7	Plate3	E3	e	3	R3	low-3	Col-0	Root	P59Plate3	Plate3_E3	low	Pot3	37922	10.5432866975941	-2.56583312417989	1.99148276435578	-0.437052351872625	-0.309654376951853	-0.183893778208769	0.506406429215322	-0.468787501895128	-0.211967951860687	-0.0739606584391505	-0.317992009569955	0.148844001693583	-0.191454092514456	-0.0177211839464325
Plot16	Plate3	F1	f	1	R60	low+Pi-6	Col-0	Root	P6Plate3	Plate3_F1	low+Pi	Pot60	50307	10.8258995114152	4.4811303725263	1.25907842029195	0.308681040734879	0.00089622782399481	1.40228378235735	0.146056235184298	0.45413005297241	-0.167421043412846	0.139896615732804	-0.128010443746025	0.265800349205031	-0.0580721089280457	0.0130953421213114
Plot12	Plate3	G2	g	2	R52	high-4	phf1	Root	P33Plate3	Plate3_G2	high	Pot52	23082	10.0468083719804	-1.46673361103121	1.10595662222182	-0.460514059588196	0.461857898216085	0.12070988676899	0.340846358494098	0.243042011176114	0.722240636782525	-0.26432541407376	-0.206936523501114	-0.166537973893495	0.0835000081251655	0.0749816473971228
Plot18	Plate3	G4	g	4	R48	high-6	phr1/phl1	Root	P11Plate3	Plate3_G4	high	Pot48	48044	10.7798725366744	1.00848648278335	-1.61473532989853	-0.662944343316463	0.435630561441076	-0.145632477515551	-1.06609236393344	0.0979064394350566	-0.0574542512340505	-0.210040821701978	-0.39641496000487	-0.0433977401787117	-0.00222373317807089	-0.136149027233048
Plot16	Plate3	H2	h	2	R12	low-6	phr1/phl1	Root	P77Plate3	Plate3_H2	low	Pot12	55563	10.9252727910909	4.4811303725263	1.25907842029195	0.308681040734879	0.00089622782399481	1.40228378235735	0.146056235184298	0.45413005297241	-0.167421043412846	0.139896615732804	-0.128010443746025	0.265800349205031	-0.0580721089280457	0.0130953421213114
