# Supplementary material for: The effects of soil phosphorus content on plant microbiota are driven by the plant phosphate starvation response
Source: PLoS Biol. 2019 Nov 13;17(11):e3000534. doi: 10.1371/journal.pbio.3000534 (PMC6876890; doi:10.1371/journal.pbio.3000534)
Supplement: S1 Data — (ZIP) [file pbio.3000534.s023.zip › data_figures/data_S10D_metadata_fungi.csv]

Plot	DADA2_Header	Plate	Well	Row	Column	Sample	Soil	Genotype	Fraction	Phosphate	Pot	Depth	LDepth	PC1	PC2	PC3	PC4	PC5	PC6	PC7	PC8	PC9	PC10	PC11	PC12	PC13
Plot1	Plate1C3	Plate1	C3	C	3	R1	low-1	Col-0	Root	low	Pot1	27754	10.231135252931	-2.98893079769553	-1.21500649184482	4.33672991937024	0.657760108687804	0.504054487731093	0.235910423591057	-0.130532730730663	0.119911486268568	-0.112144360310356	0.0436023636933937	0.166750118190101	0.0219217686844957	0.0176592141982247
Plot4	Plate1C9	Plate1	C9	C	9	R2	low-2	Col-0	Root	low	Pot2	41758	10.6396463286893	-2.00749792811694	1.88563195890369	-0.0669115856550773	0.238819569169303	0.0267277409913162	-0.273963569364524	0.19320734770772	-0.563600355984839	0.0759166930398002	0.0112460787587659	-0.00565812713707052	-0.0514859813540056	0.0878602896969661
Plot7	Plate3E3	Plate3	E3	E	3	R3	low-3	Col-0	Root	low	Pot3	78917	11.2761519462361	-2.56583312417989	1.99148276435578	-0.437052351872625	-0.309654376951853	-0.183893778208769	0.506406429215322	-0.468787501895128	-0.211967951860687	-0.0739606584391505	-0.317992009569955	0.148844001693583	-0.191454092514456	-0.0177211839464325
Plot10	Plate1B2	Plate1	B2	B	2	R4	low-4	Col-0	Root	low	Pot4	58782	10.9815909645727	-1.04157319314929	-0.547136815053635	-1.30462964416318	-0.397361215050826	-0.211076076808542	0.538326488285785	-0.89875867554327	0.418133042822581	0.238405024238031	0.00832937676071326	0.0896450675226217	0.0854121707115896	-0.0238198590841761
Plot13	Plate2G3	Plate2	G3	G	3	R5	low-5	Col-0	Root	low	Pot5	36617	10.5082678924259	3.48985198745525	1.21615534760229	1.03321633215356	-1.42427883910138	-0.747294536110734	1.38047731074219	0.240103756674116	-0.20813285489178	-0.119032585437165	-0.0719257512419759	-0.147834120018504	0.131301943328582	-0.0013394452135983
Plot16	Plate1D2	Plate1	D2	D	2	R6	low-6	Col-0	Root	low	Pot6	38591	10.560774367645	4.4811303725263	1.25907842029195	0.308681040734879	0.00089622782399481	1.40228378235735	0.146056235184298	0.45413005297241	-0.167421043412846	0.139896615732804	-0.128010443746025	0.265800349205031	-0.0580721089280457	0.0130953421213114
Plot1	Plate1A2	Plate1	A2	A	2	R7	low-1	phr1/phl1	Root	low	Pot7	11540	9.35357454006209	-2.98893079769553	-1.21500649184482	4.33672991937024	0.657760108687804	0.504054487731093	0.235910423591057	-0.130532730730663	0.119911486268568	-0.112144360310356	0.0436023636933937	0.166750118190101	0.0219217686844957	0.0176592141982247
Plot1	Plate2F11	Plate2	F11	F	11	R7	low-1	phr1/phl1	Root	low	Pot7	65034	11.0826654890438	-2.98893079769553	-1.21500649184482	4.33672991937024	0.657760108687804	0.504054487731093	0.235910423591057	-0.130532730730663	0.119911486268568	-0.112144360310356	0.0436023636933937	0.166750118190101	0.0219217686844957	0.0176592141982247
Plot4	Plate1H1	Plate1	H1	H	1	R8	low-2	phr1/phl1	Root	low	Pot8	21500	9.97580821411575	-2.00749792811694	1.88563195890369	-0.0669115856550773	0.238819569169303	0.0267277409913162	-0.273963569364524	0.19320734770772	-0.563600355984839	0.0759166930398002	0.0112460787587659	-0.00565812713707052	-0.0514859813540056	0.0878602896969661
Plot7	Plate1G3	Plate1	G3	G	3	R9	low-3	phr1/phl1	Root	low	Pot9	20871	9.94611591459175	-2.56583312417989	1.99148276435578	-0.437052351872625	-0.309654376951853	-0.183893778208769	0.506406429215322	-0.468787501895128	-0.211967951860687	-0.0739606584391505	-0.317992009569955	0.148844001693583	-0.191454092514456	-0.0177211839464325
Plot10	Plate1G5	Plate1	G5	G	5	R10	low-4	phr1/phl1	Root	low	Pot10	22228	10.0091080343998	-1.04157319314929	-0.547136815053635	-1.30462964416318	-0.397361215050826	-0.211076076808542	0.538326488285785	-0.89875867554327	0.418133042822581	0.238405024238031	0.00832937676071326	0.0896450675226217	0.0854121707115896	-0.0238198590841761
Plot13	Plate1B8	Plate1	B8	B	8	R11	low-5	phr1/phl1	Root	low	Pot11	5524	8.61685751452918	3.48985198745525	1.21615534760229	1.03321633215356	-1.42427883910138	-0.747294536110734	1.38047731074219	0.240103756674116	-0.20813285489178	-0.119032585437165	-0.0719257512419759	-0.147834120018504	0.131301943328582	-0.0013394452135983
Plot1	Plate2A4	Plate2	A4	A	4	R13	low-1	phf1	Root	low	Pot13	27535	10.2232132016966	-2.98893079769553	-1.21500649184482	4.33672991937024	0.657760108687804	0.504054487731093	0.235910423591057	-0.130532730730663	0.119911486268568	-0.112144360310356	0.0436023636933937	0.166750118190101	0.0219217686844957	0.0176592141982247
Plot4	Plate1B9	Plate1	B9	B	9	R14	low-2	phf1	Root	low	Pot14	10907	9.29716006392874	-2.00749792811694	1.88563195890369	-0.0669115856550773	0.238819569169303	0.0267277409913162	-0.273963569364524	0.19320734770772	-0.563600355984839	0.0759166930398002	0.0112460787587659	-0.00565812713707052	-0.0514859813540056	0.0878602896969661
Plot7	Plate3A2	Plate3	A2	A	2	R15	low-3	phf1	Root	low	Pot15	133622	11.8027701971866	-2.56583312417989	1.99148276435578	-0.437052351872625	-0.309654376951853	-0.183893778208769	0.506406429215322	-0.468787501895128	-0.211967951860687	-0.0739606584391505	-0.317992009569955	0.148844001693583	-0.191454092514456	-0.0177211839464325
Plot10	Plate1A1	Plate1	A1	A	1	R16	low-4	phf1	Root	low	Pot16	11562	9.35547913764242	-1.04157319314929	-0.547136815053635	-1.30462964416318	-0.397361215050826	-0.211076076808542	0.538326488285785	-0.89875867554327	0.418133042822581	0.238405024238031	0.00832937676071326	0.0896450675226217	0.0854121707115896	-0.0238198590841761
Plot13	Plate1G12	Plate1	G12	G	12	R17	low-5	phf1	Root	low	Pot17	26262	10.1758783064189	3.48985198745525	1.21615534760229	1.03321633215356	-1.42427883910138	-0.747294536110734	1.38047731074219	0.240103756674116	-0.20813285489178	-0.119032585437165	-0.0719257512419759	-0.147834120018504	0.131301943328582	-0.0013394452135983
Plot16	Plate1G1	Plate1	G1	G	1	R18	low-6	phf1	Root	low	Pot18	17138	9.74905349922906	4.4811303725263	1.25907842029195	0.308681040734879	0.00089622782399481	1.40228378235735	0.146056235184298	0.45413005297241	-0.167421043412846	0.139896615732804	-0.128010443746025	0.265800349205031	-0.0580721089280457	0.0130953421213114
Plot2	Plate1C12	Plate1	C12	C	12	R19	medium-1	Col-0	Root	medium	Pot19	19888	9.89787181375049	-3.20998535422866	-0.823670892725562	2.43362718825805	-1.78032818380912	0.554067053129652	-0.936203703523346	-0.19819232547185	0.108012357376847	0.0969869613859183	-0.0274589851448343	-0.172253318257022	-0.0196605279651497	-0.0187877857678579
Plot5	Plate1H7	Plate1	H7	H	7	R20	medium-2	Col-0	Root	medium	Pot20	40353	10.6054210203767	-2.28171192045609	1.63944494237483	-0.182814225289019	-0.369384112143889	-0.773111678665635	0.163149681523683	-0.00572421694707064	-0.157425407863019	-0.0346669965233882	0.175606169198439	0.186995411362103	0.115276220318012	-0.0736208747475848
Plot8	Plate3A3	Plate3	A3	A	3	R21	medium-3	Col-0	Root	medium	Pot21	105444	11.5659352852838	-1.93271209884418	0.243933406307011	-0.0157591261547439	1.24203594138743	-0.365499548353582	-0.0870780345974018	0.137845018538231	0.281679093773818	0.378282114007509	0.033769215865233	-0.0210125592437876	0.0441966660214481	-0.024330452064157
Plot11	Plate1A4	Plate1	A4	A	4	R22	medium-4	Col-0	Root	medium	Pot22	5202	8.5567984460086	-1.88565971491648	-2.1383408922022	-0.934354744367669	-0.52867756563628	-0.73986981741134	-0.108262839727291	0.61297230399063	0.137032447721782	0.392182153689771	-0.124654931683718	0.1655203720937	0.00770919662223793	0.145498552707668
Plot14	Plate2B1	Plate2	B1	B	1	R23	medium-5	Col-0	Root	medium	Pot23	155156	11.9521863413814	6.27167112067824	0.0351468758500942	1.95271971413406	1.19796596518715	-0.840120963366867	0.302611527173171	-0.512091059700921	-0.07630241388215	0.18620122626002	-0.0348680223090653	-0.128936632035969	-0.0695731055010789	0.0130471223205808
Plot17	Plate1B6	Plate1	B6	B	6	R24	medium-6	Col-0	Root	medium	Pot24	26862	10.198467927469	2.38101444451719	0.650542459227175	-0.577570466446604	-0.0887894518741053	1.09041843644943	-0.285663472367861	0.253323219673318	0.0111059850255274	-0.068328179385576	-0.00384004876018281	0.0793470861519184	0.215821411705126	-0.044769306047144
Plot2	Plate1E10	Plate1	E10	E	10	R25	medium-1	phr1/phl1	Root	medium	Pot25	19879	9.89741917713452	-3.20998535422866	-0.823670892725562	2.43362718825805	-1.78032818380912	0.554067053129652	-0.936203703523346	-0.19819232547185	0.108012357376847	0.0969869613859183	-0.0274589851448343	-0.172253318257022	-0.0196605279651497	-0.0187877857678579
Plot5	Plate1E4	Plate1	E4	E	4	R26	medium-2	phr1/phl1	Root	medium	Pot26	10372	9.24686514665856	-2.28171192045609	1.63944494237483	-0.182814225289019	-0.369384112143889	-0.773111678665635	0.163149681523683	-0.00572421694707064	-0.157425407863019	-0.0346669965233882	0.175606169198439	0.186995411362103	0.115276220318012	-0.0736208747475848
Plot5	Plate1D11	Plate1	D11	D	11	R26	medium-2	phr1/phl1	Root	medium	Pot26	9714	9.18132342290569	-2.28171192045609	1.63944494237483	-0.182814225289019	-0.369384112143889	-0.773111678665635	0.163149681523683	-0.00572421694707064	-0.157425407863019	-0.0346669965233882	0.175606169198439	0.186995411362103	0.115276220318012	-0.0736208747475848
Plot8	Plate2D2	Plate2	D2	D	2	R27	medium-3	phr1/phl1	Root	medium	Pot27	13615	9.51892740510786	-1.93271209884418	0.243933406307011	-0.0157591261547439	1.24203594138743	-0.365499548353582	-0.0870780345974018	0.137845018538231	0.281679093773818	0.378282114007509	0.033769215865233	-0.0210125592437876	0.0441966660214481	-0.024330452064157
Plot11	Plate1E3	Plate1	E3	E	3	R28	medium-4	phr1/phl1	Root	medium	Pot28	3730	8.22416351263786	-1.88565971491648	-2.1383408922022	-0.934354744367669	-0.52867756563628	-0.73986981741134	-0.108262839727291	0.61297230399063	0.137032447721782	0.392182153689771	-0.124654931683718	0.1655203720937	0.00770919662223793	0.145498552707668
Plot14	Plate1C2	Plate1	C2	C	2	R29	medium-5	phr1/phl1	Root	medium	Pot29	10000	9.21034037197618	6.27167112067824	0.0351468758500942	1.95271971413406	1.19796596518715	-0.840120963366867	0.302611527173171	-0.512091059700921	-0.07630241388215	0.18620122626002	-0.0348680223090653	-0.128936632035969	-0.0695731055010789	0.0130471223205808
Plot17	Plate1A9	Plate1	A9	A	9	R30	medium-6	phr1/phl1	Root	medium	Pot30	14071	9.55187122078826	2.38101444451719	0.650542459227175	-0.577570466446604	-0.0887894518741053	1.09041843644943	-0.285663472367861	0.253323219673318	0.0111059850255274	-0.068328179385576	-0.00384004876018281	0.0793470861519184	0.215821411705126	-0.044769306047144
Plot2	Plate2A1	Plate2	A1	A	1	R31	medium-1	phf1	Root	medium	Pot31	216110	12.2835428162971	-3.20998535422866	-0.823670892725562	2.43362718825805	-1.78032818380912	0.554067053129652	-0.936203703523346	-0.19819232547185	0.108012357376847	0.0969869613859183	-0.0274589851448343	-0.172253318257022	-0.0196605279651497	-0.0187877857678579
Plot5	Plate2H1	Plate2	H1	H	1	R32	medium-2	phf1	Root	medium	Pot32	76220	11.2413791744279	-2.28171192045609	1.63944494237483	-0.182814225289019	-0.369384112143889	-0.773111678665635	0.163149681523683	-0.00572421694707064	-0.157425407863019	-0.0346669965233882	0.175606169198439	0.186995411362103	0.115276220318012	-0.0736208747475848
Plot8	Plate1D6	Plate1	D6	D	6	R33	medium-3	phf1	Root	medium	Pot33	12334	9.42011495555144	-1.93271209884418	0.243933406307011	-0.0157591261547439	1.24203594138743	-0.365499548353582	-0.0870780345974018	0.137845018538231	0.281679093773818	0.378282114007509	0.033769215865233	-0.0210125592437876	0.0441966660214481	-0.024330452064157
Plot11	Plate1G11	Plate1	G11	G	11	R34	medium-4	phf1	Root	medium	Pot34	17961	9.79595801959346	-1.88565971491648	-2.1383408922022	-0.934354744367669	-0.52867756563628	-0.73986981741134	-0.108262839727291	0.61297230399063	0.137032447721782	0.392182153689771	-0.124654931683718	0.1655203720937	0.00770919662223793	0.145498552707668
Plot14	Plate2C11	Plate2	C11	C	11	R35	medium-5	phf1	Root	medium	Pot35	26714	10.192943051537	6.27167112067824	0.0351468758500942	1.95271971413406	1.19796596518715	-0.840120963366867	0.302611527173171	-0.512091059700921	-0.07630241388215	0.18620122626002	-0.0348680223090653	-0.128936632035969	-0.0695731055010789	0.0130471223205808
Plot17	Plate1C4	Plate1	C4	C	4	R36	medium-6	phf1	Root	medium	Pot36	6704	8.81045964216192	2.38101444451719	0.650542459227175	-0.577570466446604	-0.0887894518741053	1.09041843644943	-0.285663472367861	0.253323219673318	0.0111059850255274	-0.068328179385576	-0.00384004876018281	0.0793470861519184	0.215821411705126	-0.044769306047144
Plot3	Plate1B1	Plate1	B1	B	1	R37	high-1	Col-0	Root	high	Pot37	59550	10.9945715747834	-1.58666745006293	1.27632681661472	-0.0190770166682386	0.515992379894899	-0.830459600125594	-1.16847236915138	-0.0568804595755499	-0.569155600276979	-0.288246240948695	0.114527495026636	-0.0264942120193871	0.107556485206908	0.0528385192035207
Plot6	Plate1B4	Plate1	B4	B	4	R38	high-2	Col-0	Root	high	Pot38	15950	9.67721410821299	-2.00071233078859	2.93602203745919	-0.205496195746276	0.25874933527023	0.167083223810211	0.0163232466012433	0.543323744622988	0.467227856532411	0.0735729445516059	0.182027422945114	-0.125240756919584	-0.114134006275084	-0.102502290619919
Plot9	Plate2B7	Plate2	B7	B	7	R39	high-3	Col-0	Root	high	Pot39	44463	10.702412661625	-1.4061116410905	0.197565583064527	-0.575811278741985	0.414710059255699	-0.137021658138417	0.143012405959008	-0.326861104458524	0.143363059016123	-0.122572950575795	-0.024784957288367	0.0177847724069802	-0.0396687031968231	0.0296419253133904
Plot12	Plate2C1	Plate2	C1	C	1	R40	high-4	Col-0	Root	high	Pot40	128927	11.7670016316939	-1.46673361103121	1.10595662222182	-0.460514059588196	0.461857898216085	0.12070988676899	0.340846358494098	0.243042011176114	0.722240636782525	-0.26432541407376	-0.206936523501114	-0.166537973893495	0.0835000081251655	0.0749816473971228
Plot15	Plate1A8	Plate1	A8	A	8	R41	high-5	Col-0	Root	high	Pot41	17333	9.76036747794131	5.96266901334953	0.14190029367594	0.0526767732472614	-0.661793850256411	-0.708226697398913	-1.18128188725226	0.09814806741803	0.542116316244908	-0.0995113952996787	0.171181083606662	0.0926205048396377	-0.0852334934751272	0.0450084905358562
Plot18	Plate1C10	Plate1	C10	C	10	R42	high-6	Col-0	Root	high	Pot42	32079	10.3759568894248	1.00848648278335	-1.61473532989853	-0.662944343316463	0.435630561441076	-0.145632477515551	-1.06609236393344	0.0979064394350566	-0.0574542512340505	-0.210040821701978	-0.39641496000487	-0.0433977401787117	-0.00222373317807089	-0.136149027233048
Plot3	Plate3E2	Plate3	E2	E	2	R43	high-1	phr1/phl1	Root	high	Pot43	41648	10.6370086272343	-1.58666745006293	1.27632681661472	-0.0190770166682386	0.515992379894899	-0.830459600125594	-1.16847236915138	-0.0568804595755499	-0.569155600276979	-0.288246240948695	0.114527495026636	-0.0264942120193871	0.107556485206908	0.0528385192035207
Plot6	Plate1C11	Plate1	C11	C	11	R44	high-2	phr1/phl1	Root	high	Pot44	32435	10.3869933656472	-2.00071233078859	2.93602203745919	-0.205496195746276	0.25874933527023	0.167083223810211	0.0163232466012433	0.543323744622988	0.467227856532411	0.0735729445516059	0.182027422945114	-0.125240756919584	-0.114134006275084	-0.102502290619919
Plot9	Plate2D10	Plate2	D10	D	10	R45	high-3	phr1/phl1	Root	high	Pot45	54894	10.9131593319076	-1.4061116410905	0.197565583064527	-0.575811278741985	0.414710059255699	-0.137021658138417	0.143012405959008	-0.326861104458524	0.143363059016123	-0.122572950575795	-0.024784957288367	0.0177847724069802	-0.0396687031968231	0.0296419253133904
Plot12	Plate2D8	Plate2	D8	D	8	R46	high-4	phr1/phl1	Root	high	Pot46	34669	10.4536011948826	-1.46673361103121	1.10595662222182	-0.460514059588196	0.461857898216085	0.12070988676899	0.340846358494098	0.243042011176114	0.722240636782525	-0.26432541407376	-0.206936523501114	-0.166537973893495	0.0835000081251655	0.0749816473971228
Plot15	Plate1D5	Plate1	D5	D	5	R47	high-5	phr1/phl1	Root	high	Pot47	12351	9.42149231043801	5.96266901334953	0.14190029367594	0.0526767732472614	-0.661793850256411	-0.708226697398913	-1.18128188725226	0.09814806741803	0.542116316244908	-0.0995113952996787	0.171181083606662	0.0926205048396377	-0.0852334934751272	0.0450084905358562
Plot3	Plate1B12	Plate1	B12	B	12	R49	high-1	phf1	Root	high	Pot49	30132	10.3133430089456	-1.58666745006293	1.27632681661472	-0.0190770166682386	0.515992379894899	-0.830459600125594	-1.16847236915138	-0.0568804595755499	-0.569155600276979	-0.288246240948695	0.114527495026636	-0.0264942120193871	0.107556485206908	0.0528385192035207
Plot6	Plate2C4	Plate2	C4	C	4	R50	high-2	phf1	Root	high	Pot50	94839	11.4599359960495	-2.00071233078859	2.93602203745919	-0.205496195746276	0.25874933527023	0.167083223810211	0.0163232466012433	0.543323744622988	0.467227856532411	0.0735729445516059	0.182027422945114	-0.125240756919584	-0.114134006275084	-0.102502290619919
Plot9	Plate2C2	Plate2	C2	C	2	R51	high-3	phf1	Root	high	Pot51	56383	10.9399229736108	-1.4061116410905	0.197565583064527	-0.575811278741985	0.414710059255699	-0.137021658138417	0.143012405959008	-0.326861104458524	0.143363059016123	-0.122572950575795	-0.024784957288367	0.0177847724069802	-0.0396687031968231	0.0296419253133904
Plot15	Plate1B3	Plate1	B3	B	3	R53	high-5	phf1	Root	high	Pot53	10242	9.2342521920225	5.96266901334953	0.14190029367594	0.0526767732472614	-0.661793850256411	-0.708226697398913	-1.18128188725226	0.09814806741803	0.542116316244908	-0.0995113952996787	0.171181083606662	0.0926205048396377	-0.0852334934751272	0.0450084905358562
Plot18	Plate1D3	Plate1	D3	D	3	R54	high-6	phf1	Root	high	Pot54	29332	10.2864343492137	1.00848648278335	-1.61473532989853	-0.662944343316463	0.435630561441076	-0.145632477515551	-1.06609236393344	0.0979064394350566	-0.0574542512340505	-0.210040821701978	-0.39641496000487	-0.0433977401787117	-0.00222373317807089	-0.136149027233048
Plot1	Plate2E12	Plate2	E12	E	12	R55	low+Pi-1	Col-0	Root	low+Pi	Pot55	54794	10.9113359778906	-2.98893079769553	-1.21500649184482	4.33672991937024	0.657760108687804	0.504054487731093	0.235910423591057	-0.130532730730663	0.119911486268568	-0.112144360310356	0.0436023636933937	0.166750118190101	0.0219217686844957	0.0176592141982247
Plot4	Plate1F3	Plate1	F3	F	3	R56	low+Pi-2	Col-0	Root	low+Pi	Pot56	18550	9.82822506803558	-2.00749792811694	1.88563195890369	-0.0669115856550773	0.238819569169303	0.0267277409913162	-0.273963569364524	0.19320734770772	-0.563600355984839	0.0759166930398002	0.0112460787587659	-0.00565812713707052	-0.0514859813540056	0.0878602896969661
Plot7	Plate2E7	Plate2	E7	E	7	R57	low+Pi-3	Col-0	Root	low+Pi	Pot57	53813	10.8932703526484	-2.56583312417989	1.99148276435578	-0.437052351872625	-0.309654376951853	-0.183893778208769	0.506406429215322	-0.468787501895128	-0.211967951860687	-0.0739606584391505	-0.317992009569955	0.148844001693583	-0.191454092514456	-0.0177211839464325
Plot10	Plate2F7	Plate2	F7	F	7	R58	low+Pi-4	Col-0	Root	low+Pi	Pot58	48231	10.7837572468311	-1.04157319314929	-0.547136815053635	-1.30462964416318	-0.397361215050826	-0.211076076808542	0.538326488285785	-0.89875867554327	0.418133042822581	0.238405024238031	0.00832937676071326	0.0896450675226217	0.0854121707115896	-0.0238198590841761
Plot4	Plate1E6	Plate1	E6	E	6	R62	low+Pi-2	phr1/phl1	Root	low+Pi	Pot62	18558	9.82865624191312	-2.00749792811694	1.88563195890369	-0.0669115856550773	0.238819569169303	0.0267277409913162	-0.273963569364524	0.19320734770772	-0.563600355984839	0.0759166930398002	0.0112460787587659	-0.00565812713707052	-0.0514859813540056	0.0878602896969661
Plot10	Plate2F10	Plate2	F10	F	10	R64	low+Pi-4	phr1/phl1	Root	low+Pi	Pot64	21381	9.97025795616998	-1.04157319314929	-0.547136815053635	-1.30462964416318	-0.397361215050826	-0.211076076808542	0.538326488285785	-0.89875867554327	0.418133042822581	0.238405024238031	0.00832937676071326	0.0896450675226217	0.0854121707115896	-0.0238198590841761
Plot13	Plate2H6	Plate2	H6	H	6	R65	low+Pi-5	phr1/phl1	Root	low+Pi	Pot65	193462	12.1728363897375	3.48985198745525	1.21615534760229	1.03321633215356	-1.42427883910138	-0.747294536110734	1.38047731074219	0.240103756674116	-0.20813285489178	-0.119032585437165	-0.0719257512419759	-0.147834120018504	0.131301943328582	-0.0013394452135983
Plot16	Plate2G12	Plate2	G12	G	12	R66	low+Pi-6	phr1/phl1	Root	low+Pi	Pot66	25294	10.1383224924399	4.4811303725263	1.25907842029195	0.308681040734879	0.00089622782399481	1.40228378235735	0.146056235184298	0.45413005297241	-0.167421043412846	0.139896615732804	-0.128010443746025	0.265800349205031	-0.0580721089280457	0.0130953421213114
Plot1	Plate3C1	Plate3	C1	C	1	R67	low+Pi-1	phf1	Root	low+Pi	Pot67	109972	11.6079810669178	-2.98893079769553	-1.21500649184482	4.33672991937024	0.657760108687804	0.504054487731093	0.235910423591057	-0.130532730730663	0.119911486268568	-0.112144360310356	0.0436023636933937	0.166750118190101	0.0219217686844957	0.0176592141982247
Plot7	Plate2B5	Plate2	B5	B	5	R69	low+Pi-3	phf1	Root	low+Pi	Pot69	104848	11.5602669612793	-2.56583312417989	1.99148276435578	-0.437052351872625	-0.309654376951853	-0.183893778208769	0.506406429215322	-0.468787501895128	-0.211967951860687	-0.0739606584391505	-0.317992009569955	0.148844001693583	-0.191454092514456	-0.0177211839464325
Plot7	Plate2A10	Plate2	A10	A	10	R69	low+Pi-3	phf1	Root	low+Pi	Pot69	149780	11.9169228298034	-2.56583312417989	1.99148276435578	-0.437052351872625	-0.309654376951853	-0.183893778208769	0.506406429215322	-0.468787501895128	-0.211967951860687	-0.0739606584391505	-0.317992009569955	0.148844001693583	-0.191454092514456	-0.0177211839464325
Plot13	Plate1H3	Plate1	H3	H	3	R71	low+Pi-5	phf1	Root	low+Pi	Pot71	17813	9.78768380679248	3.48985198745525	1.21615534760229	1.03321633215356	-1.42427883910138	-0.747294536110734	1.38047731074219	0.240103756674116	-0.20813285489178	-0.119032585437165	-0.0719257512419759	-0.147834120018504	0.131301943328582	-0.0013394452135983
Plot16	Plate2H5	Plate2	H5	H	5	R72	low+Pi-6	phf1	Root	low+Pi	Pot72	54156	10.899624049615	4.4811303725263	1.25907842029195	0.308681040734879	0.00089622782399481	1.40228378235735	0.146056235184298	0.45413005297241	-0.167421043412846	0.139896615732804	-0.128010443746025	0.265800349205031	-0.0580721089280457	0.0130953421213114
