# Supplementary material for: The effects of soil phosphorus content on plant microbiota are driven by the plant phosphate starvation response
Source: PLoS Biol. 2019 Nov 13;17(11):e3000534. doi: 10.1371/journal.pbio.3000534 (PMC6876890; doi:10.1371/journal.pbio.3000534)
Supplement: S1 Data — (ZIP) [file pbio.3000534.s023.zip › data_figures/data_S5D_dist.csv]

Plate1PhosphateA8	Plate1PhosphateH2	Plate2PhosphateA5	Plate2PhosphateA8	Plate2PhosphateC10	Plate2PhosphateC7	Plate2PhosphateE11	Plate3PhosphateD2	Plate3PhosphateG2	Plate1PhosphateB4	Plate2PhosphateA1	Plate2PhosphateC11	Plate2PhosphateC4	Plate2PhosphateD3	Plate3PhosphateE2	Plate1PhosphateE4	Plate1PhosphateE5	Plate1PhosphateG8	Plate2PhosphateC6	Plate2PhosphateG5	Plate1PhosphateB6	Plate1PhosphateE11	Plate1PhosphateF3	Plate2PhosphateA3	Plate2PhosphateD1	Plate3PhosphateA1	Plate1PhosphateE12	Plate1PhosphateE9	Plate2PhosphateA10	Plate2PhosphateB6	Plate2PhosphateD2	Plate2PhosphateH2	Plate3PhosphateC4	Plate1PhosphateA4	Plate2PhosphateB11	Plate3PhosphateA3	Plate3PhosphateC3	Plate3PhosphateF3	Plate3PhosphateH3	Plate1PhosphateA1	Plate1PhosphateA5	Plate1PhosphateD2	Plate1PhosphateG2	Plate2PhosphateD8	Plate2PhosphateF10	Plate1PhosphateD4	Plate1PhosphateF1	Plate1PhosphateF10	Plate2PhosphateC3	Plate2PhosphateD7
Plate1PhosphateA8	0	0.246797026509732	0.34263685081612	0.335756657225412	0.327518770365383	0.288444353538693	0.282526026136219	0.298943282029312	0.291672842887253	0.320344596107462	0.379809787008029	0.322080687307657	0.346835187005538	0.360654003919529	0.351324942375661	0.341901645793787	0.33327555421047	0.30392059626879	0.384148501020216	0.305423324261535	0.44093430810834	0.491808575306083	0.497477215736639	0.44851878042733	0.556265969789368	0.501490172375439	0.198531320374428	0.229168237768341	0.276091911877173	0.22365537370766	0.259937099519726	0.29199622648526	0.307675022297834	0.25828983538652	0.294641479231802	0.302286124198941	0.317335899230908	0.310571485038771	0.336444289571914	0.381302229071846	0.343071341656247	0.380190765118462	0.269385423362486	0.271578088590859	0.268184697263964	0.425670750659214	0.410363997822378	0.473181164927449	0.495550836362893
Plate1PhosphateH2	0.246797026509732	0	0.224585413574585	0.204786003113978	0.443846189183702	0.138107024058686	0.228623503124391	0.215236326841237	0.194909851086375	0.174688616649877	0.169187383000858	0.206550522264092	0.216250786967946	0.210074726758118	0.151829883599057	0.26787714147445	0.298451674489558	0.302460268703964	0.303775859197548	0.248244570808117	0.365503434523626	0.35921625010517	0.415353854916875	0.374132603728378	0.473834016006767	0.418905955966633	0.228635584481501	0.250152826060259	0.248363659459569	0.151095486228223	0.243224655670553	0.232040456347279	0.430082789032508	0.191568795248124	0.262543189736546	0.112167316811551	0.157938706793912	0.216138731206895	0.175866098130368	0.313421671869165	0.306712781316256	0.28337402894605	0.32324042966185	0.309076049282648	0.329328421823641	0.348779454099984	0.314449202128552	0.388549953030386	0.422959083914313
Plate2PhosphateA5	0.34263685081612	0.224585413574585	0	0.111022011288921	0.499682797870197	0.333999277324214	0.0887084670849505	0.218958049696035	0.228059805767133	0.133122016170279	0.241804122519074	0.0929326289198684	0.100553006445468	0.261815906343469	0.232247159638374	0.314312356311694	0.286204877114225	0.277195184017814	0.313515918388452	0.329200803795399	0.424980026237975	0.357925859503388	0.434387179831843	0.428133631098549	0.536836575950869	0.426117319576162	0.369545634804963	0.362820442138219	0.230764416525581	0.302773014278551	0.256454858074153	0.266450005262035	0.469178587038024	0.218292765389361	0.271726168022732	0.248002547844466	0.301649128672175	0.200890993088695	0.299724178197932	0.345687337255828	0.340077865739075	0.319587581075016	0.359326320752705	0.346066515911236	0.35839228962369	0.394386301495322	0.376636799153622	0.421381745447252	0.41878215505885
Plate2PhosphateA8	0.335756657225412	0.204786003113978	0.111022011288921	0	0.488387371914011	0.296668101713973	0.0996105308670333	0.227182841056709	0.176954900780428	0.0670453462393286	0.21937108386147	0.0524193044678576	0.0801205312731924	0.247410388862635	0.238884034755594	0.311310686260525	0.272778110972627	0.264241390142121	0.343722438476962	0.311461362141053	0.417982919796297	0.362029287261859	0.442685375802833	0.437250138241995	0.53859625217139	0.439112333821953	0.344272843687991	0.337202561620582	0.207885718582816	0.266722775974684	0.226704138301091	0.190229202564461	0.470984685697617	0.169741679606332	0.224389827894137	0.22878496859041	0.279442234039734	0.174236276990853	0.284831467228767	0.34000232925495	0.335983524630313	0.324752343210227	0.362399835911259	0.350818313638575	0.353622308287779	0.401184439843494	0.358605894558557	0.425668734522506	0.427112460001991
Plate2PhosphateC10	0.327518770365383	0.443846189183702	0.499682797870197	0.488387371914011	0	0.388924148485492	0.462488429442564	0.394798744793298	0.445063335016577	0.460291161857756	0.466406466912302	0.497600089499537	0.518916395534159	0.39703412247102	0.433538674150882	0.400455184635001	0.38729130800967	0.355576676487366	0.473773933345345	0.344494904500562	0.489746825944597	0.468977977671715	0.467874802918511	0.477622891072858	0.523486636923391	0.477001460575393	0.2758277336935	0.309026522415224	0.434856922549692	0.361748287488065	0.408841824658902	0.445935259182459	0.128175922936597	0.359358934490077	0.442279941290073	0.474199617120843	0.428189272995309	0.451033210057144	0.421877841007316	0.431472930706122	0.402648900391361	0.437088330366416	0.332923529120226	0.325503474834268	0.330484625400021	0.460804110582759	0.413386667039185	0.465458607238723	0.456257304627049
Plate2PhosphateC7	0.288444353538693	0.138107024058686	0.333999277324214	0.296668101713973	0.388924148485492	0	0.285099056233077	0.300498122931898	0.247162330586689	0.265482479804774	0.198667770585579	0.292734171209151	0.321568368066862	0.21061640955069	0.184129436423014	0.341445763325173	0.335081054182178	0.331121339357098	0.420923164155265	0.25200062638779	0.40460637148858	0.349366780936508	0.422893784378703	0.411793665507999	0.456433433641512	0.412198568377384	0.186128011135087	0.170569712916677	0.300417220499188	0.165844008159547	0.29731360401932	0.281848570554154	0.35925452639291	0.230293937146247	0.315012498329754	0.171358520324038	0.206000768597969	0.274806187741511	0.226334771772457	0.406604960735123	0.36702917952918	0.388813171011012	0.383814918128644	0.373438635633758	0.392954458998138	0.411302628083874	0.29751428391828	0.3839075616363	0.411454118332969
Plate2PhosphateE11	0.282526026136219	0.228623503124391	0.0887084670849505	0.0996105308670333	0.462488429442564	0.285099056233077	0	0.21275232698391	0.163439879434181	0.131067878257025	0.265051176522014	0.0794424473686365	0.101026528795595	0.270941039554506	0.271128065547814	0.301056173332157	0.254050173927389	0.239456352239046	0.35309937112977	0.295938191299322	0.454243483782575	0.391341265770355	0.467986222402947	0.460425169979224	0.563539719289294	0.466457369529311	0.3267507243924	0.319138242716984	0.167806743282069	0.25390818981785	0.198153589021205	0.196821741936609	0.434521783001466	0.164829671230497	0.200388436734827	0.272042896077734	0.309471663799797	0.146195616039695	0.319295481660498	0.362435248282248	0.308206419868791	0.337418308105916	0.322366395966558	0.310950989020199	0.316409692424708	0.424723290820486	0.368336060352949	0.452468352621303	0.453764595234567
Plate3PhosphateD2	0.298943282029312	0.215236326841237	0.218958049696035	0.227182841056709	0.394798744793298	0.300498122931898	0.21275232698391	0	0.203917192019222	0.207280016040295	0.301719240721781	0.223935785961387	0.251226345780473	0.289130126503528	0.266372332597498	0.2556479597653	0.260810717112339	0.268820255103563	0.300001596399312	0.253959370714984	0.376739812309306	0.361153433235721	0.393803320306832	0.38025204994635	0.466875780797936	0.371692827367034	0.294826826721751	0.294900379660151	0.235686271848876	0.237782064937141	0.246798983236602	0.24742340964355	0.365397630155222	0.209579618316799	0.262385824875843	0.233622973281571	0.234366700703743	0.207363965065523	0.229534311317232	0.264048031499481	0.252946625670136	0.254473846274644	0.282883664871394	0.266877097578923	0.274439304260272	0.331523081780205	0.285864586653445	0.347613450832133	0.369807116857921
Plate3PhosphateG2	0.291672842887253	0.194909851086375	0.228059805767133	0.176954900780428	0.445063335016577	0.247162330586689	0.163439879434181	0.203917192019222	0	0.17792716617805	0.285007417374826	0.180670336873256	0.214150601587124	0.330087423823873	0.284614019919338	0.267883909268366	0.249381830008552	0.255938346714695	0.341453441024207	0.236267046485846	0.416228399022203	0.372742399672591	0.414173491425282	0.397747241059093	0.504236524198328	0.418606130312052	0.288865534494691	0.28457455362281	0.154345890671585	0.211355548618553	0.188142761377171	0.135177350776854	0.442925520330376	0.143593366726562	0.165180994308466	0.211965573739618	0.25071168722625	0.0919527008443431	0.263532194468169	0.322443874652944	0.26513324120506	0.278035071292776	0.284994075304738	0.273862040231544	0.28090904593705	0.366115227665246	0.332156520724233	0.383050318544029	0.420059648705142
Plate1PhosphateB4	0.320344596107462	0.174688616649877	0.133122016170279	0.0670453462393286	0.460291161857756	0.265482479804774	0.131067878257025	0.207280016040295	0.17792716617805	0	0.184229972359541	0.0875154479611403	0.108244646390273	0.222401500621323	0.200797786501959	0.2863584623412	0.241900781653967	0.238207035528504	0.327295902580806	0.281133960176556	0.386443916584543	0.330989238953791	0.409685358829964	0.406935700510516	0.504817590965125	0.403798323252211	0.312161264216282	0.322452156598997	0.209359768322588	0.236505474530784	0.228855513880441	0.194844190602952	0.434970112650814	0.13983877149081	0.228401117654877	0.211354435936204	0.245966432557114	0.171759806015975	0.248170339044254	0.301834274748523	0.315904188941062	0.295965819056153	0.349502354208504	0.335423036776824	0.347606308372296	0.36971448911889	0.330619605647656	0.389974878785474	0.393870091230201
Plate2PhosphateA1	0.379809787008029	0.169187383000858	0.241804122519074	0.21937108386147	0.466406466912302	0.198667770585579	0.265051176522014	0.301719240721781	0.285007417374826	0.184229972359541	0	0.229704250725501	0.241891489637611	0.134341844721051	0.0763162015675526	0.309169257429579	0.283120281288667	0.282376650476535	0.369610058713793	0.267848239052827	0.335601637180978	0.302530511873563	0.378949524485551	0.359044586544939	0.451776150127434	0.370552012891779	0.245667076371898	0.288363566120984	0.333139175836515	0.199090428791677	0.331930314340814	0.309253942867739	0.427131971727381	0.263801480524823	0.35402664945302	0.170398137526149	0.179845118132044	0.294359722731562	0.20001183169093	0.366056273864835	0.366054750044476	0.331531376086043	0.407798406018927	0.400882482406037	0.418425912303672	0.328791576856547	0.298323696357464	0.344788361695392	0.370844501058841
Plate2PhosphateC11	0.322080687307657	0.206550522264092	0.0929326289198684	0.0524193044678576	0.497600089499537	0.292734171209151	0.0794424473686365	0.223935785961387	0.180670336873256	0.0875154479611403	0.229704250725501	0	0.0590492430404701	0.257365166969127	0.253718925402073	0.302090025655932	0.273751603368921	0.264434963634745	0.338556347847784	0.31556082493375	0.426871316609348	0.372529754930583	0.451838200890685	0.44725442624349	0.547442654107889	0.452735294490149	0.349802992189605	0.340005501309542	0.194644054610086	0.268631848649601	0.214985772404352	0.196085645282897	0.466915936199984	0.182268318175662	0.222162111322534	0.24477919896287	0.295886943489215	0.178793139003011	0.302021292392106	0.34440481953855	0.322865519772787	0.321712162959342	0.34604811536005	0.331541290244118	0.340113412187674	0.410930313352115	0.359533025018775	0.435309701569511	0.436366929011673
Plate2PhosphateC4	0.346835187005538	0.216250786967946	0.100553006445468	0.0801205312731924	0.518916395534159	0.321568368066862	0.101026528795595	0.251226345780473	0.214150601587124	0.108244646390273	0.241891489637611	0.0590492430404701	0	0.281114095220432	0.264565716996426	0.33275974984502	0.305921989797802	0.295237189581337	0.308945337140785	0.34518037049401	0.441335202747375	0.385478538189197	0.465252832676414	0.458502749390267	0.558147047370252	0.463585263605675	0.377141960141727	0.362861862960105	0.17739605964843	0.294088906629578	0.19698379206586	0.224515766110126	0.48978747248418	0.208292851123177	0.195244433358661	0.254963647694225	0.317836498181127	0.166623375758423	0.314800932215509	0.35746618244837	0.351590344060223	0.33179905518375	0.354465617683932	0.35187855078852	0.367691286987513	0.422117545749322	0.389762770433971	0.448752327677711	0.449812597412236
Plate2PhosphateD3	0.360654003919529	0.210074726758118	0.261815906343469	0.247410388862635	0.39703412247102	0.21061640955069	0.270941039554506	0.289130126503528	0.330087423823873	0.222401500621323	0.134341844721051	0.257365166969127	0.281114095220432	0	0.129753353986248	0.258761269852196	0.237802466358357	0.241335985969924	0.371641089515919	0.241318933628554	0.300716570620584	0.262428545092122	0.326884984822863	0.323597909238557	0.411016486603338	0.315006981617172	0.209649278775643	0.280070858812192	0.359485860777063	0.228772060643749	0.36226422134072	0.356478643036108	0.373617968220189	0.276271643684943	0.379386044916841	0.238300701632606	0.153362406538432	0.316498227237603	0.215669121311518	0.343268475272401	0.318353863424911	0.294770262520449	0.370561644827657	0.360319282588918	0.375276129764557	0.299534930233085	0.222335237133281	0.300054243431684	0.315953723768269
Plate3PhosphateE2	0.351324942375661	0.151829883599057	0.232247159638374	0.238884034755594	0.433538674150882	0.184129436423014	0.271128065547814	0.266372332597498	0.284614019919338	0.200797786501959	0.0763162015675526	0.253718925402073	0.264565716996426	0.129753353986248	0	0.296220130556963	0.268544289057638	0.268861611587496	0.331994837929081	0.243628344275903	0.320081490056382	0.287218063553225	0.354479582287752	0.340445159017448	0.443770640896997	0.342592834469964	0.218286148011386	0.270804882653996	0.332338335477905	0.198064656560331	0.337886894694064	0.322698746574078	0.395406333078911	0.24790609103861	0.352020291974625	0.162452575954632	0.160978120692476	0.277383047386242	0.165415016873515	0.331194431488951	0.347648475802146	0.3175878889967	0.382720808336926	0.371797640950416	0.388985431300548	0.323630362361406	0.29163342398382	0.328626261902648	0.344559338888974
Plate1PhosphateE4	0.341901645793787	0.26787714147445	0.314312356311694	0.311310686260525	0.400455184635001	0.341445763325173	0.301056173332157	0.2556479597653	0.267883909268366	0.2863584623412	0.309169257429579	0.302090025655932	0.33275974984502	0.258761269852196	0.296220130556963	0	0.13478095023237	0.14883199822746	0.232180307572264	0.124344082985513	0.277505012929918	0.313353251898193	0.30820655901116	0.283163173624427	0.405954736833979	0.303703520284619	0.309020324993611	0.372335377839303	0.31187788265373	0.278941002286494	0.310405172648497	0.321747500087937	0.392456522175297	0.258860772179127	0.340350411408393	0.294883516759163	0.234988290836654	0.273981267899364	0.272899583743528	0.190059902101245	0.136746015288133	0.132045750682792	0.162672666693464	0.162031519137033	0.160408122850618	0.218720546859555	0.229487149201404	0.279523555739444	0.294086842723419
Plate1PhosphateE5	0.33327555421047	0.298451674489558	0.286204877114225	0.272778110972627	0.38729130800967	0.335081054182178	0.254050173927389	0.260810717112339	0.249381830008552	0.241900781653967	0.283120281288667	0.273751603368921	0.305921989797802	0.237802466358357	0.268544289057638	0.13478095023237	0	0.0543478270901768	0.291875854396216	0.144286471100358	0.310436120351134	0.28290024883688	0.270528731618698	0.299929914322674	0.440377031587386	0.273216911636392	0.307237090707865	0.37526518961581	0.307743086371172	0.281160369111422	0.323023093115391	0.32189749545878	0.373841918392961	0.220588400897075	0.335681322729693	0.3313228370493	0.27189042543945	0.244015922731893	0.292859849116309	0.17669902203378	0.120513522058466	0.143374309445443	0.215078718658802	0.211313290482241	0.213609729848304	0.230716533740732	0.266834376512762	0.252687475866044	0.259482814672811
Plate1PhosphateG8	0.30392059626879	0.302460268703964	0.277195184017814	0.264241390142121	0.355576676487366	0.331121339357098	0.239456352239046	0.268820255103563	0.255938346714695	0.238207035528504	0.282376650476535	0.264434963634745	0.295237189581337	0.241335985969924	0.268861611587496	0.14883199822746	0.0543478270901768	0	0.293814694209383	0.14344914446716	0.317509760645128	0.295113532431827	0.298023167380793	0.308322428280512	0.449601548625405	0.294861716001821	0.281365306289972	0.348155218391602	0.280088005741192	0.253537797637385	0.298114443499535	0.299879508274889	0.344032102915378	0.199733763513497	0.311332141794666	0.339362845966799	0.285124663176348	0.261169024048838	0.295266106561493	0.194183607515278	0.142618811768364	0.173762678126498	0.19697482491303	0.185279431434049	0.194407999193655	0.252398043679954	0.280587824993597	0.275955422201928	0.274775220616327
Plate2PhosphateC6	0.384148501020216	0.303775859197548	0.313515918388452	0.343722438476962	0.473773933345345	0.420923164155265	0.35309937112977	0.300001596399312	0.341453441024207	0.327295902580806	0.369610058713793	0.338556347847784	0.308945337140785	0.371641089515919	0.331994837929081	0.232180307572264	0.291875854396216	0.293814694209383	0	0.265630992378814	0.348117776332444	0.358606838921284	0.357894212530391	0.351158473647112	0.461694140128601	0.373682152367602	0.404862090450815	0.432114351112206	0.289224576590966	0.369085837605938	0.293937312333952	0.378232172059152	0.456594222290286	0.340079471747908	0.318352932080234	0.330307676998384	0.338959473284562	0.294938005476969	0.335025291057676	0.21892905674487	0.220343706554542	0.219772091204858	0.2245219669309	0.231472012183019	0.228610752781509	0.313308276141514	0.359471829168289	0.341060937385078	0.350617417224846
Plate2PhosphateG5	0.305423324261535	0.248244570808117	0.329200803795399	0.311461362141053	0.344494904500562	0.25200062638779	0.295938191299322	0.253959370714984	0.236267046485846	0.281133960176556	0.267848239052827	0.31556082493375	0.34518037049401	0.241318933628554	0.243628344275903	0.124344082985513	0.144286471100358	0.14344914446716	0.265630992378814	0	0.268961863929427	0.295056273880668	0.29438151536053	0.264308414179665	0.369293373419549	0.294045645737314	0.235969318381608	0.290637024852918	0.310540400909908	0.220614617058274	0.314920720160529	0.303023978505895	0.330715532364281	0.231721003605833	0.333775849498738	0.274360217009308	0.210446375326357	0.267517105591626	0.222440559138439	0.209427790372875	0.180938936556601	0.194404651632714	0.212308844918864	0.201175702237634	0.208340459546477	0.224918028570781	0.215711565213868	0.253069643766881	0.282681466761562
Plate1PhosphateB6	0.44093430810834	0.365503434523626	0.424980026237975	0.417982919796297	0.489746825944597	0.40460637148858	0.454243483782575	0.376739812309306	0.416228399022203	0.386443916584543	0.335601637180978	0.426871316609348	0.441335202747375	0.300716570620584	0.320081490056382	0.277505012929918	0.310436120351134	0.317509760645128	0.348117776332444	0.268961863929427	0	0.243319607761011	0.165027813122561	0.0805787100652531	0.23418086353031	0.192082248853948	0.3683582643508	0.426327929973099	0.454337445620998	0.360762220124446	0.438702798238693	0.446438534008417	0.47169392499218	0.387858168806374	0.466800481755675	0.369985389456035	0.290211212961689	0.424088793929559	0.329213196951672	0.328315470749171	0.322983921201328	0.293047468950402	0.371559578302045	0.362337301282835	0.371892489914387	0.153604920945789	0.183821701911626	0.188894474720204	0.225738579406508
Plate1PhosphateE11	0.491808575306083	0.35921625010517	0.357925859503388	0.362029287261859	0.468977977671715	0.349366780936508	0.391341265770355	0.361153433235721	0.372742399672591	0.330989238953791	0.302530511873563	0.372529754930583	0.385478538189197	0.262428545092122	0.287218063553225	0.313353251898193	0.28290024883688	0.295113532431827	0.358606838921284	0.295056273880668	0.243319607761011	0	0.182984835781334	0.244569491294946	0.275494113548133	0.157746750354775	0.357827691033776	0.411017613991981	0.423918663672116	0.377852813658892	0.427274229754797	0.431197138341177	0.442328776114363	0.340367220263649	0.447839915196559	0.381732917703727	0.32178740315747	0.373630355838446	0.359013422430351	0.303686758813919	0.328394124951588	0.276549366811604	0.413267142876772	0.40828992684636	0.404348526904725	0.23460723359052	0.187964983659404	0.153508158470725	0.134730236113935
Plate1PhosphateF3	0.497477215736639	0.415353854916875	0.434387179831843	0.442685375802833	0.467874802918511	0.422893784378703	0.467986222402947	0.393803320306832	0.414173491425282	0.409685358829964	0.378949524485551	0.451838200890685	0.465252832676414	0.326884984822863	0.354479582287752	0.30820655901116	0.270528731618698	0.298023167380793	0.357894212530391	0.29438151536053	0.165027813122561	0.182984835781334	0	0.151066146334347	0.265172462584124	0.118236146565732	0.399211252181491	0.471222980735671	0.474421406353674	0.438426942378595	0.493031408759699	0.492356997132811	0.454525389665094	0.391350368706597	0.500790253286852	0.431988870220729	0.362783132206478	0.414852437135454	0.391990932304588	0.295602393925268	0.317767624873194	0.263998875194233	0.393864398040732	0.389812836788461	0.391952835343912	0.185424299764135	0.215189967717065	0.116970154156968	0.144670866912728
Plate2PhosphateA3	0.44851878042733	0.374132603728378	0.428133631098549	0.437250138241995	0.477622891072858	0.411793665507999	0.460425169979224	0.38025204994635	0.397747241059093	0.406935700510516	0.359044586544939	0.44725442624349	0.458502749390267	0.323597909238557	0.340445159017448	0.283163173624427	0.299929914322674	0.308322428280512	0.351158473647112	0.264308414179665	0.0805787100652531	0.244569491294946	0.151066146334347	0	0.220958422641603	0.184008557813119	0.380931445005698	0.435395781524834	0.459750282311523	0.379904139850282	0.46118478052669	0.466319387012058	0.460820767638099	0.399581103281891	0.472356616287902	0.389500621966579	0.309764581176419	0.432762868208466	0.346087756525259	0.315952452444188	0.314137476523514	0.284660355288612	0.366737589289754	0.358354486117459	0.363353928261634	0.138332557729907	0.182031757468415	0.167465319733158	0.212379492030981
Plate2PhosphateD1	0.556265969789368	0.473834016006767	0.536836575950869	0.53859625217139	0.523486636923391	0.456433433641512	0.563539719289294	0.466875780797936	0.504236524198328	0.504817590965125	0.451776150127434	0.547442654107889	0.558147047370252	0.411016486603338	0.443770640896997	0.405954736833979	0.440377031587386	0.449601548625405	0.461694140128601	0.369293373419549	0.23418086353031	0.275494113548133	0.265172462584124	0.220958422641603	0	0.238521991285582	0.451265176663148	0.47507455608902	0.557652942414273	0.450758555967063	0.544795402281284	0.55198536406694	0.490637674798619	0.502227015337702	0.571840631426693	0.461862883094081	0.381245167124321	0.537245765462525	0.425381164887841	0.425415752867629	0.448269829776728	0.403528147624214	0.488067759855724	0.481631192716421	0.486878702192703	0.270159971466704	0.247905060772636	0.259365688063635	0.29951118707877
Plate3PhosphateA1	0.501490172375439	0.418905955966633	0.426117319576162	0.439112333821953	0.477001460575393	0.412198568377384	0.466457369529311	0.371692827367034	0.418606130312052	0.403798323252211	0.370552012891779	0.452735294490149	0.463585263605675	0.315006981617172	0.342592834469964	0.303703520284619	0.273216911636392	0.294861716001821	0.373682152367602	0.294045645737314	0.192082248853948	0.157746750354775	0.118236146565732	0.184008557813119	0.238521991285582	0	0.405366034660509	0.474178053693508	0.482740673662198	0.440645672795037	0.50000184035898	0.495823601170172	0.455038498448704	0.396032594035536	0.507792373401615	0.434307595632708	0.360081839570958	0.420171562670911	0.390046335412963	0.298801340921189	0.325716385297821	0.273311540199509	0.419504564670718	0.407312559031057	0.412560028981653	0.182004632825595	0.204675613529892	0.117141041564117	0.134867689106485
Plate1PhosphateE12	0.198531320374428	0.228635584481501	0.369545634804963	0.344272843687991	0.2758277336935	0.186128011135087	0.3267507243924	0.294826826721751	0.288865534494691	0.312161264216282	0.245667076371898	0.349802992189605	0.377141960141727	0.209649278775643	0.218286148011386	0.309020324993611	0.307237090707865	0.281365306289972	0.404862090450815	0.235969318381608	0.3683582643508	0.357827691033776	0.399211252181491	0.380931445005698	0.451265176663148	0.405366034660509	0	0.109953917067834	0.309655972029529	0.135307524055745	0.263136484505413	0.280195610351134	0.257319731282951	0.218684343286663	0.308888412500709	0.242586450901354	0.20247414906006	0.312483248443131	0.231110424727936	0.369452857173727	0.328578724244589	0.349658158987664	0.280950028846334	0.283269705609595	0.286871119639594	0.369759242835076	0.261055919620656	0.364889833004074	0.405219679148043
Plate1PhosphateE9	0.229168237768341	0.250152826060259	0.362820442138219	0.337202561620582	0.309026522415224	0.170569712916677	0.319138242716984	0.294900379660151	0.28457455362281	0.322452156598997	0.288363566120984	0.340005501309542	0.362861862960105	0.280070858812192	0.270804882653996	0.372335377839303	0.37526518961581	0.348155218391602	0.432114351112206	0.290637024852918	0.426327929973099	0.411017613991981	0.471222980735671	0.435395781524834	0.47507455608902	0.474178053693508	0.109953917067834	0	0.294659465549574	0.147168127464183	0.240663082957461	0.266695443360803	0.299426739901507	0.236840033696533	0.294931478871817	0.222081468996079	0.240477510246337	0.315643368841967	0.261609016058658	0.429930888618174	0.384333829773096	0.414865616840973	0.299680651155922	0.30795706929672	0.307534856228013	0.423017105138823	0.311887980145062	0.426573010338201	0.466028082607704
Plate2PhosphateA10	0.276091911877173	0.248363659459569	0.230764416525581	0.207885718582816	0.434856922549692	0.300417220499188	0.167806743282069	0.235686271848876	0.154345890671585	0.209359768322588	0.333139175836515	0.194644054610086	0.17739605964843	0.359485860777063	0.332338335477905	0.31187788265373	0.307743086371172	0.280088005741192	0.289224576590966	0.310540400909908	0.454337445620998	0.423918663672116	0.474421406353674	0.459750282311523	0.557652942414273	0.482740673662198	0.309655972029529	0.294659465549574	0	0.228207165790603	0.0763103413451828	0.163884583645391	0.411278858322984	0.155588573589762	0.0691487475611467	0.275210099868099	0.323977356124868	0.112003828006295	0.331982414749234	0.360969178393366	0.302746064272704	0.328577625532693	0.271524578258747	0.272418116086899	0.28274177344322	0.423344131579871	0.375135452453062	0.450416688697124	0.467246626576708
Plate2PhosphateB6	0.22365537370766	0.151095486228223	0.302773014278551	0.266722775974684	0.361748287488065	0.165844008159547	0.25390818981785	0.237782064937141	0.211355548618553	0.236505474530784	0.199090428791677	0.268631848649601	0.294088906629578	0.228772060643749	0.198064656560331	0.278941002286494	0.281160369111422	0.253537797637385	0.369085837605938	0.220614617058274	0.360762220124446	0.377852813658892	0.438426942378595	0.379904139850282	0.450758555967063	0.440645672795037	0.135307524055745	0.147168127464183	0.228207165790603	0	0.185580264284651	0.1984259960843	0.341425652346319	0.148376943863543	0.225963708552044	0.163541214771737	0.1436942004123	0.240699013527323	0.184199431045981	0.331674140570014	0.288122303571981	0.317639477409522	0.26893215003835	0.26112504250255	0.273657372823302	0.339111393680127	0.27721169273587	0.393468003768564	0.435615207020958
Plate2PhosphateD2	0.259937099519726	0.243224655670553	0.256454858074153	0.226704138301091	0.408841824658902	0.29731360401932	0.198153589021205	0.246798983236602	0.188142761377171	0.228855513880441	0.331930314340814	0.214985772404352	0.19698379206586	0.36226422134072	0.337886894694064	0.310405172648497	0.323023093115391	0.298114443499535	0.293937312333952	0.314920720160529	0.438702798238693	0.427274229754797	0.493031408759699	0.46118478052669	0.544795402281284	0.50000184035898	0.263136484505413	0.240663082957461	0.0763103413451828	0.185580264284651	0	0.156442912112305	0.394568006983919	0.146730987820539	0.0784698607793735	0.262082987994995	0.296112746955265	0.144598603070735	0.315043247265337	0.375743460596485	0.305716803898989	0.333601319117406	0.23378680526573	0.239065778231	0.24987158911639	0.415535473152504	0.352633550699794	0.461433095087245	0.486803676913779
Plate2PhosphateH2	0.29199622648526	0.232040456347279	0.266450005262035	0.190229202564461	0.445935259182459	0.281848570554154	0.196821741936609	0.24742340964355	0.135177350776854	0.194844190602952	0.309253942867739	0.196085645282897	0.224515766110126	0.356478643036108	0.322698746574078	0.321747500087937	0.32189749545878	0.299879508274889	0.378232172059152	0.303023978505895	0.446438534008417	0.431197138341177	0.492356997132811	0.466319387012058	0.55198536406694	0.495823601170172	0.280195610351134	0.266695443360803	0.163884583645391	0.1984259960843	0.156442912112305	0	0.438933683073393	0.157513939852395	0.135102372640943	0.239861135422137	0.28873250952693	0.164291697182446	0.307153356228693	0.380551567208588	0.315015867522213	0.338363064680764	0.300191678476241	0.293320883716451	0.300315935305659	0.418938573512336	0.366137664981448	0.454258173226474	0.493574662273002
Plate3PhosphateC4	0.307675022297834	0.430082789032508	0.469178587038024	0.470984685697617	0.128175922936597	0.35925452639291	0.434521783001466	0.365397630155222	0.442925520330376	0.434970112650814	0.427131971727381	0.466915936199984	0.48978747248418	0.373617968220189	0.395406333078911	0.392456522175297	0.373841918392961	0.344032102915378	0.456594222290286	0.330715532364281	0.47169392499218	0.442328776114363	0.454525389665094	0.460820767638099	0.490637674798619	0.455038498448704	0.257319731282951	0.299426739901507	0.411278858322984	0.341425652346319	0.394568006983919	0.438933683073393	0	0.348875498908786	0.4324001127035	0.453725159580874	0.395926602738434	0.438625718677345	0.357981867052451	0.409881878853617	0.386295971231386	0.427051392924075	0.331181922990223	0.321548434268216	0.331701606362911	0.443139537552666	0.38478484040904	0.440338752256994	0.436818985613353
Plate1PhosphateA4	0.25828983538652	0.191568795248124	0.218292765389361	0.169741679606332	0.359358934490077	0.230293937146247	0.164829671230497	0.209579618316799	0.143593366726562	0.13983877149081	0.263801480524823	0.182268318175662	0.208292851123177	0.276271643684943	0.24790609103861	0.258860772179127	0.220588400897075	0.199733763513497	0.340079471747908	0.231721003605833	0.387858168806374	0.340367220263649	0.391350368706597	0.399581103281891	0.502227015337702	0.396032594035536	0.218684343286663	0.236840033696533	0.155588573589762	0.148376943863543	0.146730987820539	0.157513939852395	0.348875498908786	0	0.160525609603398	0.228703297087438	0.248445001197436	0.127813303122605	0.253655157739302	0.292038463644222	0.268193362056221	0.284564333206379	0.253643525176373	0.237350062509369	0.248565414549911	0.35144148929755	0.308104576079704	0.378109364085583	0.391147849351
Plate2PhosphateB11	0.294641479231802	0.262543189736546	0.271726168022732	0.224389827894137	0.442279941290073	0.315012498329754	0.200388436734827	0.262385824875843	0.165180994308466	0.228401117654877	0.35402664945302	0.222162111322534	0.195244433358661	0.379386044916841	0.352020291974625	0.340350411408393	0.335681322729693	0.311332141794666	0.318352932080234	0.333775849498738	0.466800481755675	0.447839915196559	0.500790253286852	0.472356616287902	0.571840631426693	0.507792373401615	0.308888412500709	0.294931478871817	0.0691487475611467	0.225963708552044	0.0784698607793735	0.135102372640943	0.4324001127035	0.160525609603398	0	0.282167317402435	0.327833977057713	0.126922452819796	0.339876038602504	0.389897755952326	0.323119477274337	0.348265647496402	0.278548923756434	0.278847661298571	0.291443058151981	0.436670025241565	0.390000712113768	0.471414179000834	0.494245943266554
Plate3PhosphateA3	0.302286124198941	0.112167316811551	0.248002547844466	0.22878496859041	0.474199617120843	0.171358520324038	0.272042896077734	0.233622973281571	0.211965573739618	0.211354435936204	0.170398137526149	0.24477919896287	0.254963647694225	0.238300701632606	0.162452575954632	0.294883516759163	0.3313228370493	0.339362845966799	0.330307676998384	0.274360217009308	0.369985389456035	0.381732917703727	0.431988870220729	0.389500621966579	0.461862883094081	0.434307595632708	0.242586450901354	0.222081468996079	0.275210099868099	0.163541214771737	0.262082987994995	0.239861135422137	0.453725159580874	0.228703297087438	0.282167317402435	0	0.146422072234267	0.231871294866663	0.167244790067874	0.344794190603607	0.347333619445688	0.317186338701115	0.350743924645209	0.342983015606018	0.354576411920037	0.348948210443409	0.329607831539785	0.393456256085164	0.435295617078524
Plate3PhosphateC3	0.317335899230908	0.157938706793912	0.301649128672175	0.279442234039734	0.428189272995309	0.206000768597969	0.309471663799797	0.234366700703743	0.25071168722625	0.245966432557114	0.179845118132044	0.295886943489215	0.317836498181127	0.153362406538432	0.160978120692476	0.234988290836654	0.27189042543945	0.285124663176348	0.338959473284562	0.210446375326357	0.290211212961689	0.32178740315747	0.362783132206478	0.309764581176419	0.381245167124321	0.360081839570958	0.20247414906006	0.240477510246337	0.323977356124868	0.1436942004123	0.296112746955265	0.28873250952693	0.395926602738434	0.248445001197436	0.327833977057713	0.146422072234267	0	0.272510496305982	0.102536973320139	0.305099909657122	0.287843372067711	0.261807252490854	0.326051162357691	0.319347827101355	0.339253992525126	0.269815268019757	0.218256513182835	0.321146065694449	0.364647919900985
Plate3PhosphateF3	0.310571485038771	0.216138731206895	0.200890993088695	0.174236276990853	0.451033210057144	0.274806187741511	0.146195616039695	0.207363965065523	0.0919527008443431	0.171759806015975	0.294359722731562	0.178793139003011	0.166623375758423	0.316498227237603	0.277383047386242	0.273981267899364	0.244015922731893	0.261169024048838	0.294938005476969	0.267517105591626	0.424088793929559	0.373630355838446	0.414852437135454	0.432762868208466	0.537245765462525	0.420171562670911	0.312483248443131	0.315643368841967	0.112003828006295	0.240699013527323	0.144598603070735	0.164291697182446	0.438625718677345	0.127813303122605	0.126922452819796	0.231871294866663	0.272510496305982	0	0.279240064650918	0.318947598328229	0.277750631761826	0.28144190925929	0.280081076100977	0.279890351764214	0.293867898208647	0.383984278199105	0.345538550888052	0.408359294019476	0.418893116309525
Plate3PhosphateH3	0.336444289571914	0.175866098130368	0.299724178197932	0.284831467228767	0.421877841007316	0.226334771772457	0.319295481660498	0.229534311317232	0.263532194468169	0.248170339044254	0.20001183169093	0.302021292392106	0.314800932215509	0.215669121311518	0.165415016873515	0.272899583743528	0.292859849116309	0.295266106561493	0.335025291057676	0.222440559138439	0.329213196951672	0.359013422430351	0.391990932304588	0.346087756525259	0.425381164887841	0.390046335412963	0.231110424727936	0.261609016058658	0.331982414749234	0.184199431045981	0.315043247265337	0.307153356228693	0.357981867052451	0.253655157739302	0.339876038602504	0.167244790067874	0.102536973320139	0.279240064650918	0	0.300052530956192	0.307859888627693	0.290492150492521	0.338562114591963	0.326477095446029	0.349228779519365	0.316309651926409	0.282339752581357	0.364684857250939	0.401090171504474
Plate1PhosphateA1	0.381302229071846	0.313421671869165	0.345687337255828	0.34000232925495	0.431472930706122	0.406604960735123	0.362435248282248	0.264048031499481	0.322443874652944	0.301834274748523	0.366056273864835	0.34440481953855	0.35746618244837	0.343268475272401	0.331194431488951	0.190059902101245	0.17669902203378	0.194183607515278	0.21892905674487	0.209427790372875	0.328315470749171	0.303686758813919	0.295602393925268	0.315952452444188	0.425415752867629	0.298801340921189	0.369452857173727	0.429930888618174	0.360969178393366	0.331674140570014	0.375743460596485	0.380551567208588	0.409881878853617	0.292038463644222	0.389897755952326	0.344794190603607	0.305099909657122	0.318947598328229	0.300052530956192	0	0.131814863276065	0.100575753820243	0.232355038153953	0.225282586222519	0.214483251010825	0.239414063065944	0.307211844994923	0.263197954629795	0.261478028233444
Plate1PhosphateA5	0.343071341656247	0.306712781316256	0.340077865739075	0.335983524630313	0.402648900391361	0.36702917952918	0.308206419868791	0.252946625670136	0.26513324120506	0.315904188941062	0.366054750044476	0.322865519772787	0.351590344060223	0.318353863424911	0.347648475802146	0.136746015288133	0.120513522058466	0.142618811768364	0.220343706554542	0.180938936556601	0.322983921201328	0.328394124951588	0.317767624873194	0.314137476523514	0.448269829776728	0.325716385297821	0.328578724244589	0.384333829773096	0.302746064272704	0.288122303571981	0.305716803898989	0.315015867522213	0.386295971231386	0.268193362056221	0.323119477274337	0.347333619445688	0.287843372067711	0.277750631761826	0.307859888627693	0.131814863276065	0	0.0932934410847612	0.168466881702176	0.163384718262767	0.153636075005773	0.232794280287377	0.278249385803493	0.269365140296434	0.282026039212897
Plate1PhosphateD2	0.380190765118462	0.28337402894605	0.319587581075016	0.324752343210227	0.437088330366416	0.388813171011012	0.337418308105916	0.254473846274644	0.278035071292776	0.295965819056153	0.331531376086043	0.321712162959342	0.33179905518375	0.294770262520449	0.3175878889967	0.132045750682792	0.143374309445443	0.173762678126498	0.219772091204858	0.194404651632714	0.293047468950402	0.276549366811604	0.263998875194233	0.284660355288612	0.403528147624214	0.273311540199509	0.349658158987664	0.414865616840973	0.328577625532693	0.317639477409522	0.333601319117406	0.338363064680764	0.427051392924075	0.284564333206379	0.348265647496402	0.317186338701115	0.261807252490854	0.28144190925929	0.290492150492521	0.100575753820243	0.0932934410847612	0	0.201141017304042	0.199967182703591	0.192024623850117	0.199695688125341	0.261519841221449	0.219025000600029	0.228301171615269
Plate1PhosphateG2	0.269385423362486	0.32324042966185	0.359326320752705	0.362399835911259	0.332923529120226	0.383814918128644	0.322366395966558	0.282883664871394	0.284994075304738	0.349502354208504	0.407798406018927	0.34604811536005	0.354465617683932	0.370561644827657	0.382720808336926	0.162672666693464	0.215078718658802	0.19697482491303	0.2245219669309	0.212308844918864	0.371559578302045	0.413267142876772	0.393864398040732	0.366737589289754	0.488067759855724	0.419504564670718	0.280950028846334	0.299680651155922	0.271524578258747	0.26893215003835	0.23378680526573	0.300191678476241	0.331181922990223	0.253643525176373	0.278548923756434	0.350743924645209	0.326051162357691	0.280081076100977	0.338562114591963	0.232355038153953	0.168466881702176	0.201141017304042	0	0.0497484337004901	0.0485341055706119	0.301040221908333	0.319730344332638	0.357542203965462	0.37471254377483
Plate2PhosphateD8	0.271578088590859	0.309076049282648	0.346066515911236	0.350818313638575	0.325503474834268	0.373438635633758	0.310950989020199	0.266877097578923	0.273862040231544	0.335423036776824	0.400882482406037	0.331541290244118	0.35187855078852	0.360319282588918	0.371797640950416	0.162031519137033	0.211313290482241	0.185279431434049	0.231472012183019	0.201175702237634	0.362337301282835	0.40828992684636	0.389812836788461	0.358354486117459	0.481631192716421	0.407312559031057	0.283269705609595	0.30795706929672	0.272418116086899	0.26112504250255	0.239065778231	0.293320883716451	0.321548434268216	0.237350062509369	0.278847661298571	0.342983015606018	0.319347827101355	0.279890351764214	0.326477095446029	0.225282586222519	0.163384718262767	0.199967182703591	0.0497484337004901	0	0.0666306287695385	0.28389718611347	0.306645583703088	0.355913279362806	0.371915744311447
Plate2PhosphateF10	0.268184697263964	0.329328421823641	0.35839228962369	0.353622308287779	0.330484625400021	0.392954458998138	0.316409692424708	0.274439304260272	0.28090904593705	0.347606308372296	0.418425912303672	0.340113412187674	0.367691286987513	0.375276129764557	0.388985431300548	0.160408122850618	0.213609729848304	0.194407999193655	0.228610752781509	0.208340459546477	0.371892489914387	0.404348526904725	0.391952835343912	0.363353928261634	0.486878702192703	0.412560028981653	0.286871119639594	0.307534856228013	0.28274177344322	0.273657372823302	0.24987158911639	0.300315935305659	0.331701606362911	0.248565414549911	0.291443058151981	0.354576411920037	0.339253992525126	0.293867898208647	0.349228779519365	0.214483251010825	0.153636075005773	0.192024623850117	0.0485341055706119	0.0666306287695385	0	0.298107131512278	0.320517388461635	0.354128068516545	0.364293925620461
Plate1PhosphateD4	0.425670750659214	0.348779454099984	0.394386301495322	0.401184439843494	0.460804110582759	0.411302628083874	0.424723290820486	0.331523081780205	0.366115227665246	0.36971448911889	0.328791576856547	0.410930313352115	0.422117545749322	0.299534930233085	0.323630362361406	0.218720546859555	0.230716533740732	0.252398043679954	0.313308276141514	0.224918028570781	0.153604920945789	0.23460723359052	0.185424299764135	0.138332557729907	0.270159971466704	0.182004632825595	0.369759242835076	0.423017105138823	0.423344131579871	0.339111393680127	0.415535473152504	0.418938573512336	0.443139537552666	0.35144148929755	0.436670025241565	0.348948210443409	0.269815268019757	0.383984278199105	0.316309651926409	0.239414063065944	0.232794280287377	0.199695688125341	0.301040221908333	0.28389718611347	0.298107131512278	0	0.139118010544039	0.135578878075489	0.182946709601876
Plate1PhosphateF1	0.410363997822378	0.314449202128552	0.376636799153622	0.358605894558557	0.413386667039185	0.29751428391828	0.368336060352949	0.285864586653445	0.332156520724233	0.330619605647656	0.298323696357464	0.359533025018775	0.389762770433971	0.222335237133281	0.29163342398382	0.229487149201404	0.266834376512762	0.280587824993597	0.359471829168289	0.215711565213868	0.183821701911626	0.187964983659404	0.215189967717065	0.182031757468415	0.247905060772636	0.204675613529892	0.261055919620656	0.311887980145062	0.375135452453062	0.27721169273587	0.352633550699794	0.366137664981448	0.38478484040904	0.308104576079704	0.390000712113768	0.329607831539785	0.218256513182835	0.345538550888052	0.282339752581357	0.307211844994923	0.278249385803493	0.261519841221449	0.319730344332638	0.306645583703088	0.320517388461635	0.139118010544039	0	0.155881043545234	0.218041952076917
Plate1PhosphateF10	0.473181164927449	0.388549953030386	0.421381745447252	0.425668734522506	0.465458607238723	0.3839075616363	0.452468352621303	0.347613450832133	0.383050318544029	0.389974878785474	0.344788361695392	0.435309701569511	0.448752327677711	0.300054243431684	0.328626261902648	0.279523555739444	0.252687475866044	0.275955422201928	0.341060937385078	0.253069643766881	0.188894474720204	0.153508158470725	0.116970154156968	0.167465319733158	0.259365688063635	0.117141041564117	0.364889833004074	0.426573010338201	0.450416688697124	0.393468003768564	0.461433095087245	0.454258173226474	0.440338752256994	0.378109364085583	0.471414179000834	0.393456256085164	0.321146065694449	0.408359294019476	0.364684857250939	0.263197954629795	0.269365140296434	0.219025000600029	0.357542203965462	0.355913279362806	0.354128068516545	0.135578878075489	0.155881043545234	0	0.0881710390565997
Plate2PhosphateC3	0.495550836362893	0.422959083914313	0.41878215505885	0.427112460001991	0.456257304627049	0.411454118332969	0.453764595234567	0.369807116857921	0.420059648705142	0.393870091230201	0.370844501058841	0.436366929011673	0.449812597412236	0.315953723768269	0.344559338888974	0.294086842723419	0.259482814672811	0.274775220616327	0.350617417224846	0.282681466761562	0.225738579406508	0.134730236113935	0.144670866912728	0.212379492030981	0.29951118707877	0.134867689106485	0.405219679148043	0.466028082607704	0.467246626576708	0.435615207020958	0.486803676913779	0.493574662273002	0.436818985613353	0.391147849351	0.494245943266554	0.435295617078524	0.364647919900985	0.418893116309525	0.401090171504474	0.261478028233444	0.282026039212897	0.228301171615269	0.37471254377483	0.371915744311447	0.364293925620461	0.182946709601876	0.218041952076917	0.0881710390565997	0
Plate2PhosphateD7	0.450660780773859	0.374987676541373	0.437613424930969	0.42771346847149	0.439478176581296	0.367425820120815	0.447774163152084	0.358568771996755	0.399128076336036	0.401774210768013	0.360682516366725	0.432446176492607	0.453046402421321	0.290379666778585	0.35753732728486	0.274465364945757	0.30462639280589	0.313801226465817	0.386759245149093	0.262715571859744	0.141663199600292	0.252651709360928	0.192138505196423	0.116247318509493	0.229714659385744	0.20558445883288	0.337266616052376	0.38710913165438	0.449774628149595	0.348691066908189	0.436204822950067	0.450725151959752	0.405145438078479	0.389122315352488	0.461866387257002	0.392607784229944	0.283588579726234	0.42439990949972	0.335761193392009	0.332122447930663	0.309010706050133	0.287709225097875	0.350800664282909	0.329658078860127	0.354635665022333	0.142805582246196	0.109486298871305	0.17800007203442	0.226203049049795
Plate2PhosphateH4	0.475269363637043	0.403485111061026	0.437765509682929	0.437706877932544	0.452536759150792	0.401242957445807	0.462184478184599	0.363805560027312	0.415366123981005	0.40798241084994	0.384136220254157	0.446733194095555	0.457772214171017	0.31818745325629	0.372121752242026	0.289273079891062	0.266002224416005	0.288105151869648	0.323223498901855	0.280299419072007	0.226414574096042	0.19691864459679	0.156588175372927	0.205207907741413	0.293041128004193	0.150532791893486	0.383560058450215	0.435992073087721	0.456085919571819	0.407562646550075	0.460864739323831	0.474596560874702	0.436696599932219	0.399250769512902	0.476834369547268	0.419538881020512	0.339637219483497	0.429382317557535	0.383968892476141	0.233947872812516	0.243821605771522	0.212713488388513	0.362682737868051	0.36172355054439	0.354423788305457	0.15762291189382	0.180518492200027	0.0957865956323333	0.133188441325745
Plate1PhosphateA9	0.334844327832988	0.467417610126739	0.522191347135576	0.511439496004037	0.144093228464955	0.409970272295558	0.471925446582568	0.429820643682803	0.453953686232518	0.504894687677342	0.480377874810086	0.513436926303423	0.542055053122273	0.443020112449968	0.450286683755437	0.455444800317261	0.446422781849591	0.415894911796379	0.511956934163949	0.399312611696116	0.537299779421739	0.52076295572737	0.522655729725073	0.530383140176097	0.55465107600268	0.52809134338467	0.305595850487202	0.33394629378053	0.443903948903285	0.395709888717847	0.426365305020972	0.441294502243522	0.128765586021556	0.406711489957388	0.447710925964259	0.476809651082972	0.45093236375257	0.453561853305827	0.416164471625336	0.493854770814217	0.461657760212398	0.498396748436199	0.380156851671913	0.376954267001374	0.376600935579764	0.514575942521399	0.461067746911938	0.5227005552156	0.522131285635639
Plate1PhosphateF2	0.315794861874998	0.235129009404227	0.257131057442917	0.227489935810253	0.457713698911628	0.292107052452783	0.196521181093716	0.221227553461759	0.131935263672409	0.226127957391083	0.342822921055446	0.222011990358783	0.206696350619871	0.375459440666364	0.329900597826309	0.324998040938256	0.308237176623178	0.321161242399961	0.301852179916588	0.303435584171675	0.44397816280191	0.433214231656219	0.463913038076514	0.438832096180124	0.530836920493064	0.482213865862579	0.321941366914883	0.302737288192216	0.104536150661091	0.233705559787752	0.120306619679918	0.168173577115791	0.448048124087341	0.174258109435834	0.111293011238827	0.248851176821228	0.286653913549351	0.094547971007736	0.294736227842605	0.343894604529952	0.300979586518481	0.32090759999366	0.300013964028077	0.292186286680834	0.316100605698729	0.404093807990846	0.360539533470024	0.439791640564605	0.473296530210016
Plate1PhosphateF4	0.358821496402528	0.184765321320916	0.258084169723689	0.269253876471337	0.461945663608999	0.250836573491036	0.284262546935309	0.227631654977599	0.233231034103606	0.250839124045936	0.271103714361203	0.271970973516901	0.26725403517118	0.320538833707616	0.235786850960605	0.335040842688144	0.365734305914323	0.368552364999052	0.322385598460904	0.309811949211197	0.410635333919564	0.417308534866178	0.460943428980236	0.417127746742294	0.488498012248736	0.470457706859999	0.313781842147496	0.253801537746049	0.284455355181049	0.222676356425032	0.272681874675561	0.259070268444703	0.441701671635775	0.254081655732622	0.292237537137833	0.142543153772201	0.211545086163338	0.248979025612368	0.200368934759258	0.358571623790467	0.34686891624412	0.332058905764804	0.343144393955565	0.32678160425302	0.357315566993662	0.389711027272252	0.364144769266535	0.432959067496703	0.466288254338193
Plate1PhosphateG3	0.317106145684411	0.270770672947887	0.271503403077879	0.253089197282032	0.438550094168625	0.321460554046476	0.212949155925072	0.232557420095076	0.158423029119315	0.256608894285202	0.366931849012349	0.251294970764195	0.238265066330383	0.383888861140881	0.3459816960902	0.331908480187206	0.321521050058332	0.301697814015163	0.308537444047616	0.320667468504378	0.453220199535748	0.436653771332501	0.481290957359785	0.454585030756106	0.546376396499925	0.488347257464871	0.320599025902216	0.294715818935889	0.0919120711698167	0.230476547455801	0.112784860338046	0.158917371116275	0.4350174720526	0.170939818983812	0.0863765702271739	0.284542268472454	0.313902239835259	0.118684725135105	0.320910959958741	0.362831743418957	0.306050766811656	0.33134733082012	0.275476535308386	0.270740831431931	0.290478752086417	0.412173209713447	0.367673482501276	0.448166620082263	0.475118180651535
Plate2PhosphateE5	0.320008215055385	0.272767053356177	0.285087393714598	0.251347849398308	0.476319953179103	0.318064818064818	0.212096108358995	0.264158854390642	0.185237823345415	0.255099493939542	0.36822110537864	0.242387064219868	0.222198045428467	0.397673448517143	0.361748216106014	0.356492040552806	0.358197139938713	0.336357379835129	0.329560363940946	0.341165986863134	0.470916976727882	0.462993762836089	0.519021420703555	0.484206863258864	0.569302666114997	0.518313216775631	0.334921895964211	0.309148279394198	0.100051673053722	0.242831696525168	0.10517169997578	0.151848891379348	0.461084418712686	0.194695807423901	0.0695864412327092	0.288165024630542	0.32854735984596	0.146206198445004	0.339655028453248	0.402595032210176	0.340413059163059	0.371673662708435	0.312465811240321	0.311956674761553	0.329298982202174	0.44924382081347	0.388439252201739	0.486165612523617	0.5129264558166
Plate3PhosphateE4	0.406608551786749	0.231231273233623	0.305301244375552	0.298019682162139	0.510324257411779	0.299469341136008	0.32049101650333	0.284477795492328	0.249000341062587	0.265564074082103	0.277373603762493	0.304266482968716	0.309182718528435	0.314459392291443	0.2797787593914	0.320136621953112	0.345415006284232	0.361079029899805	0.363554385371125	0.307606386181986	0.332950542487806	0.338571919852579	0.37560182798163	0.340576927218926	0.403571002140433	0.383597214019892	0.333680340796185	0.305563557760134	0.324479904540241	0.238597291660545	0.304967461991716	0.278232123832801	0.505133175499559	0.256830314575066	0.32152801658794	0.196681744004541	0.214263771288136	0.277098304772434	0.254193455324761	0.364887441054699	0.345221393832505	0.310188607865027	0.401450703738285	0.386254140319181	0.404948058446238	0.324185021814456	0.309397269961921	0.353885539286056	0.400828734033731
Plate3PhosphateG3	0.372559498358058	0.214205205224028	0.305301702201558	0.296529926638134	0.456921660945512	0.268678129933317	0.326030571359313	0.252994673591456	0.254819883926204	0.265138003283802	0.279872372128525	0.313540022213507	0.319138847922812	0.31620609558063	0.252400202745667	0.339796935760172	0.340304273562235	0.349331369613296	0.36341469342674	0.295423694542684	0.392577446104743	0.403509003403052	0.438403671648273	0.400443353955289	0.471560593247096	0.44877787124642	0.307741105498483	0.269570010967546	0.335340708115094	0.228022918927003	0.318160451679572	0.286431675688579	0.453108766116132	0.252391403193152	0.335284582357865	0.157716888443745	0.196876086088753	0.280131825122122	0.190831353041851	0.343056404604748	0.357188325160317	0.337567140101521	0.378925744264203	0.362708241968312	0.381224828822926	0.365391674963395	0.348803861629917	0.406606779735034	0.450124472198927
Plate1PhosphateA2	0.326336592843301	0.176856823059432	0.280161459949174	0.264811519551139	0.416432939700519	0.235108782796644	0.296802724518594	0.211098700932851	0.238821789771553	0.238781332458868	0.24456412025697	0.283019642806059	0.291875240114367	0.249225956882093	0.208977150802468	0.250539589398625	0.278894100638597	0.28139587183324	0.298556139270529	0.219390784034744	0.336490917835005	0.364264262646819	0.385879037282549	0.340577235074927	0.421815257885576	0.391408248913318	0.24774045474526	0.25470975468448	0.307179150270274	0.196087149844375	0.296537022613264	0.275236392765221	0.39353051880107	0.238245105221592	0.316024940244545	0.145165382753583	0.151978084214081	0.264929279509557	0.136971525755595	0.27944996433244	0.278555700882291	0.261443737503118	0.314203253226262	0.300781506195295	0.317395421766976	0.31165554312218	0.293040426562589	0.356100381927229	0.391029760497185
Plate1PhosphateE1	0.361399430842585	0.237071220057201	0.333731884623745	0.31259392776227	0.377076928605636	0.183807389624959	0.292480513709639	0.255509003350443	0.226447998293383	0.279692628552061	0.249837533830743	0.320748158392167	0.344596919031399	0.266813606713828	0.23218705724037	0.309622929618567	0.302286819971584	0.302745612906535	0.406256931722994	0.220793712275402	0.386436551132778	0.373881809854362	0.414454520560775	0.368427411811986	0.439206118458579	0.422148027675642	0.212794818659766	0.184799428991567	0.29901772717103	0.159097842493163	0.287159729833669	0.268355633807449	0.362789920430866	0.222904421174606	0.300988122236944	0.20099650615221	0.198723395607172	0.257519137967892	0.20979038813528	0.362731970658729	0.322010969652846	0.344499457343059	0.351822373589671	0.335415802007204	0.35452014463209	0.359063911478747	0.281012316518631	0.377543044030708	0.419978600310399
Plate1PhosphateF12	0.381986962721496	0.273357973518675	0.390387325887458	0.362243339988384	0.372165202722722	0.185763427232969	0.365949887310833	0.298448727137623	0.297727956882417	0.331172296316409	0.267615340876271	0.373952008590275	0.402912321780318	0.240841294788829	0.246207191398984	0.303379832821124	0.319900023157439	0.327148968698032	0.415402684620713	0.227746336714013	0.36397390776888	0.351678947882375	0.397304657538002	0.376964410796838	0.407411336386511	0.382305435164606	0.207951314147343	0.214322010413362	0.378587137993871	0.225169132923776	0.361978042129173	0.337870637895131	0.346385370695742	0.294524273373687	0.381687364752036	0.222297767800211	0.179420308384474	0.32388016692447	0.190707482503017	0.375449930104547	0.33743037412312	0.354237852681923	0.3850814215234	0.368814205006714	0.38341467208755	0.36834011850191	0.261236571321056	0.35790222003548	0.386818318783665
Plate1PhosphateG4	0.263207903668831	0.246828352198682	0.285358498974027	0.25347136080103	0.423469656158757	0.298205967050534	0.216017469014534	0.268754614541414	0.139468537625527	0.257273952229251	0.35319288218706	0.248943171539269	0.232773803658184	0.390670558897609	0.352101723383729	0.339676740495593	0.328323818277144	0.310962179834186	0.362862435317452	0.311842473909442	0.470709805931569	0.454147537461384	0.491540729106034	0.45816766265726	0.548438343421046	0.505242843497536	0.262007315100279	0.23760769110482	0.139775710047163	0.193475152049489	0.111925619350238	0.1335567136648	0.41900269387724	0.150453345219757	0.112281261642824	0.248378119690552	0.2971460791311	0.128548144428167	0.314356757971069	0.386165817146427	0.324773308610998	0.33853867916666	0.250027643249856	0.254759115910649	0.267049599225982	0.4242282642439	0.382454549116382	0.454814211966731	0.497249821911098
Plate2PhosphateF7	0.337082662042288	0.281778939340321	0.317215787173692	0.294487560365925	0.488080989754184	0.319067998097955	0.245971023231417	0.288907284768212	0.187312480181624	0.299688624600568	0.385057619671088	0.287490977940285	0.265410966261623	0.419706602003904	0.388449550009379	0.369553398795625	0.370289342964013	0.359881583109018	0.359487893676302	0.339033277163532	0.492973821012896	0.487944842036654	0.53601696504717	0.483498134523821	0.554173604727059	0.542982649257975	0.345250628575166	0.300738061461868	0.136111541474708	0.240230779752634	0.134391213636865	0.190667007007152	0.482298626916384	0.233115060056221	0.107106447990012	0.279626641743322	0.319172217554444	0.171583239295676	0.333581054195575	0.421013389724725	0.35184256720455	0.377218554982883	0.325176200347524	0.32483006757671	0.343926912474589	0.450644359710243	0.40079658317082	0.491979926099219	0.531320340677463
Plate3PhosphateD3	0.34522808539621	0.210400253668916	0.234959806340131	0.196608262494173	0.474584483645465	0.302955996391751	0.225630651385129	0.212461615302083	0.141478692536057	0.196047251476393	0.300544902280189	0.197725353248048	0.173339657512732	0.34776935985173	0.29982303429974	0.319546114127774	0.315171344985858	0.328286721258686	0.298561684744849	0.315033737284368	0.414552954380611	0.405463272169219	0.431863666411749	0.416056296336819	0.5115135895914	0.451849842837327	0.331510258952436	0.319935405292677	0.166322751625607	0.249084176894189	0.171404813729484	0.186845985877549	0.470101616812572	0.185731934543815	0.165547984086554	0.218114685673923	0.250500561224342	0.114225067503369	0.255138656344457	0.325484918798138	0.312525192064298	0.293504083092691	0.31355538284008	0.31232967706772	0.330671822317743	0.376358293872084	0.343273899342885	0.41550662611622	0.449848768158336
Plate1PhosphateC10	0.302422359402101	0.314421888553736	0.381335755710094	0.36529502199367	0.369523376009571	0.341207711041878	0.338802623949692	0.284956698259737	0.288223131337513	0.339090015871816	0.377799299846648	0.364759621747373	0.390284948691846	0.346764178642671	0.341279877915545	0.210382902384996	0.211419214758503	0.192644278856522	0.302126879351949	0.191809051862478	0.34738188847647	0.395433940219211	0.373772123992142	0.314493703383708	0.439417443703449	0.378360131237829	0.295167741318452	0.323909812799931	0.309715145594829	0.252353806666673	0.321214826418494	0.336222986367862	0.359057688596653	0.265592361105309	0.336254669229764	0.336974642449767	0.281463166024135	0.319488758230821	0.292036593913386	0.222901293609579	0.210566134970584	0.235157224469298	0.189885970669355	0.181852319395134	0.192277991765777	0.248116146793757	0.283645737756566	0.330414294058717	0.330659661380271
Plate1PhosphateC4	0.330996806966618	0.188634275220662	0.145599352610643	0.0795336982499421	0.450397322904487	0.255211316293669	0.142509723064483	0.213249422152967	0.186283805056703	0.0329931929617186	0.172828157016231	0.102079857963837	0.126122466335932	0.206546563113108	0.189926597509544	0.288350318436094	0.236170570209698	0.228535256246996	0.337091302977148	0.260195352495477	0.368880443558059	0.315882116602773	0.39246142880973	0.39217547546454	0.490783096706184	0.38895366474608	0.297978655034048	0.314435129389167	0.220712463837994	0.228818225093505	0.241757553435432	0.214457051856275	0.422782869409356	0.138796332614019	0.244523798242316	0.224533333333333	0.231084010089261	0.178229428023282	0.232835381392913	0.297959592347577	0.318139826839827	0.302353182674592	0.355847204066812	0.340998788458473	0.351896270309888	0.355326204413919	0.311414065180103	0.375374775080632	0.379478501544355
Plate1PhosphateF6	0.281279917057371	0.368355020377921	0.434855325065002	0.418217191874287	0.282309322532204	0.331405297412564	0.392410659163965	0.342443805304608	0.346285289436161	0.391454914944849	0.390473254133725	0.415786057784036	0.442719799261641	0.339003497661015	0.356412354174889	0.259901772632174	0.26927698049842	0.248974068831313	0.334092277508805	0.21559556057161	0.364833333341173	0.376090568148715	0.361606771990376	0.339907844385125	0.435430118661878	0.373800099870977	0.206758435746427	0.241341459559678	0.356877308119949	0.277859098675513	0.337342378400778	0.385004511898638	0.259689079310458	0.293390187635388	0.375776809008731	0.396058821618662	0.328568011217531	0.371919168790685	0.336869301430729	0.274061433126837	0.256125637976163	0.282104181688666	0.171300412388224	0.171756480761215	0.17899056875544	0.286438115822788	0.270103594986906	0.309910302263424	0.330122690500922
Plate1PhosphateG1	0.362439155565359	0.277582225672889	0.324150061183587	0.315115912218638	0.433709666264196	0.375042857624656	0.331044288039971	0.242738250662646	0.268878480127256	0.292362963682253	0.342176394815839	0.309265605484886	0.329564346194236	0.314431132041532	0.31611493642707	0.190802299560892	0.200371171000131	0.217986892390214	0.196892155800727	0.204539880012158	0.315567808955115	0.323658675078743	0.327225715649285	0.309367494151296	0.419566649083459	0.331732625890697	0.341719072640918	0.394497023527378	0.319484679320463	0.293085684673663	0.318718903044724	0.328400087091358	0.411532587361466	0.286763350675179	0.334673607447287	0.319734845252656	0.254802669030809	0.289180245677386	0.274163171296655	0.141368705854627	0.12036332629885	0.124535268794781	0.220799455333412	0.20505332129208	0.211235420053766	0.240539608487483	0.264701449166485	0.257846277767118	0.293706916777977
Plate2PhosphateD10	0.455218187525555	0.377851147187174	0.387418673687505	0.405947542858429	0.510390665472126	0.486487430757767	0.41800562732921	0.356531429506459	0.379700624563309	0.385346204757143	0.441289018617263	0.399779308017564	0.369322782682713	0.439918257900342	0.409838065544477	0.281740180699509	0.300044294400979	0.308911710835135	0.164496684945108	0.326654697282276	0.378842366683798	0.402839056104286	0.374180473142792	0.375486362122324	0.490746767633629	0.396284527445814	0.469554381986253	0.505554836676399	0.35781151924705	0.416943495966619	0.364881300706592	0.430052781088172	0.503103393367801	0.377631898842798	0.38231223068418	0.409143436184892	0.393343938739265	0.339348987401137	0.396430592343736	0.202170981835055	0.214684080699546	0.207948753937802	0.265010014543129	0.272352992384672	0.268154936669627	0.33311561380131	0.40874435837724	0.353466916781262	0.34005446576636
Plate2PhosphateF2	0.290026774110739	0.344185842319148	0.408506275248383	0.390064525369442	0.334343449249637	0.353010941938027	0.365294831930971	0.3162811070758	0.321588266804428	0.366142775700981	0.381278288012911	0.389885963814291	0.416549827408058	0.351273431762528	0.342700532725979	0.232390493154946	0.232761069116916	0.213455796883553	0.32889482612609	0.21392743129936	0.35473652996535	0.402408486135908	0.380575433831985	0.331965366647747	0.456121983707964	0.387107085201535	0.265844624215908	0.294521595131311	0.327849758413986	0.255842097404802	0.303443622660385	0.352979007530177	0.326343599041383	0.260767715378467	0.341502577559521	0.371296311316026	0.305369849861883	0.346544322394221	0.308628662154334	0.252922538385834	0.225627191295728	0.25522108500549	0.165990614728894	0.157820894519783	0.169017426599179	0.252850473024947	0.292389301147136	0.338088575652304	0.33998781310002
Plate1PhosphateA6	0.435337277466034	0.331432032569809	0.405919509641994	0.394012655939561	0.39903514332838	0.322144563392927	0.418715322620563	0.328886428610659	0.347706469477482	0.36899928815604	0.345409417092836	0.404942346142258	0.424140954915252	0.257074244839793	0.321459987692833	0.257283573266311	0.275066933762661	0.287819851066003	0.34813095702172	0.225286781337915	0.263335881689938	0.216216324789802	0.250259807001156	0.216443831439896	0.301065723716154	0.238082849199949	0.303227399008883	0.35232319554111	0.415288083806198	0.32801920974272	0.417432629379442	0.426276439625076	0.377084983929018	0.356113361781691	0.430699996099849	0.356109413647606	0.249374652764006	0.38685787641967	0.298425071917334	0.273446640095342	0.268532376675655	0.242123561216554	0.327231507893262	0.311891382445033	0.326294181231172	0.17532266632848	0.153404016832304	0.195629351522838	0.200654108523936
Plate1PhosphateC8	0.465652145004903	0.349120405021204	0.415863981873292	0.39440785411056	0.437139711762524	0.327587672524381	0.422801795475683	0.333577918690879	0.345402230928574	0.365643825715738	0.350615915402633	0.403806317639378	0.427054473166929	0.276414044569496	0.33552614196558	0.295292750754685	0.284216866431345	0.304163031197981	0.342640382394993	0.262188148382575	0.290696273111468	0.18082379365544	0.254391010714251	0.267550061703726	0.312495908143753	0.244333844568844	0.318146002036768	0.366895089905097	0.413773388323995	0.335647275665955	0.418415156092495	0.405597346779959	0.411480138517949	0.348621373581734	0.428917976266129	0.358951106122647	0.272826073030809	0.379324827873225	0.331794094079055	0.242461002715118	0.247861754982008	0.21413501931927	0.361101590190694	0.359044133501913	0.352339155748531	0.219905377426345	0.173935523648922	0.166892795980506	0.19223025506653
Plate1PhosphateD10	0.400195850517956	0.301107518585927	0.354760791852786	0.365678730103374	0.451237425054625	0.368576020383603	0.393458939471833	0.303754297628494	0.328396993806576	0.334354007393011	0.301930182214462	0.376084257614792	0.387440431118025	0.268259443183106	0.282106837661894	0.222562723977507	0.245027331580512	0.256717791053162	0.300351522441083	0.213272017128372	0.194699051167875	0.221077915140703	0.22755745953074	0.161427437358183	0.29444794419574	0.228559855970031	0.330853109664754	0.384150176470649	0.387157083012783	0.308136284787257	0.383680941256052	0.396468047955544	0.428641566165937	0.329213842180045	0.401298487284512	0.308258519902388	0.225494657828017	0.357799348582915	0.265076673976288	0.253094941505052	0.25326859990265	0.22052817074108	0.301831799562115	0.289433381775035	0.301662159173785	0.113693330433519	0.166888234650593	0.174129424328387	0.204282154359295
Plate2PhosphateB1	0.546998147649949	0.447322885543155	0.491267660665417	0.49236414544588	0.520350517449402	0.437297984570712	0.518109397631422	0.424372092386842	0.45896394058253	0.461706075668024	0.416057236661222	0.502039202042812	0.512915587971722	0.373623070687498	0.411938961480246	0.377783684235484	0.386541925898412	0.407394144338263	0.405581788880851	0.36427613202022	0.30218659538732	0.197426993384183	0.283868808310909	0.283298808538782	0.21074967881319	0.259547054726181	0.419431990699263	0.455000415667012	0.509800585963962	0.430537766150266	0.504292045517143	0.507420117184769	0.485757950675998	0.458272584321555	0.523433803077972	0.442236154649948	0.363749837042641	0.487961660933167	0.419387828923168	0.315452905269722	0.34997261576807	0.306180080758032	0.43882579294344	0.447094643777016	0.426761101141613	0.240683157093718	0.224368332706543	0.19997283992531	0.223653139841305
Plate2PhosphateB10	0.37951247801097	0.299096691229897	0.369514243460909	0.355019796877461	0.414927025191884	0.339221312237648	0.380247366542763	0.293158890168229	0.3164777872591	0.329258088479638	0.313593076014952	0.362608240505003	0.383660297549592	0.251839383762829	0.291117978265378	0.22030794717942	0.244665483913645	0.252613532171404	0.309972185025661	0.191201189154761	0.212759908021487	0.238765636171005	0.247376141705494	0.18097032788148	0.297814670387036	0.24643662136552	0.306950543979237	0.351993074685306	0.371275250109991	0.285734725763826	0.369487400091492	0.382833123061401	0.391059114453156	0.318702748056692	0.389870303658271	0.322295564586435	0.211930215429891	0.353489075001844	0.259764022243074	0.265709986916885	0.247507844320855	0.230023578813304	0.291790809845698	0.271034035821688	0.293132961728163	0.14100561192747	0.14645445103192	0.202080403883305	0.233172161137055
Plate2PhosphateD6	0.440725410522703	0.344007126147536	0.370630713008022	0.378822334685879	0.474397251354529	0.391399367235798	0.408590426551182	0.305447956136365	0.34944348661638	0.346394465109887	0.317219795787041	0.38962263188651	0.401649411943142	0.290692353420568	0.298501654219399	0.268556453451298	0.25413383659071	0.272779312323833	0.267923589315069	0.253473321748941	0.228669527334824	0.208416891790387	0.21912038209574	0.221224367669421	0.338128509148088	0.223349279561755	0.362071970099521	0.412582467730264	0.395106846159812	0.341884710446601	0.400181153472329	0.403880958548556	0.444728260004639	0.333348370195754	0.409268830045837	0.34585713564306	0.273277223738872	0.366819850405639	0.318307233978116	0.219200067046585	0.217222510554295	0.187759385344772	0.336965502283674	0.333315588563118	0.328654356280904	0.170692998154614	0.223929965540898	0.158567975538952	0.172043596503342
Plate1PhosphateC2	0.394004366599479	0.325639501732811	0.392909440148982	0.298698694397295	0.429585392304074	0.252348006446367	0.316667873842118	0.333477814390581	0.221637892717031	0.297969251139639	0.366001662459107	0.326289614672276	0.360132624263944	0.3910901077427	0.368022267556032	0.442200315668876	0.409444089403566	0.39182680756392	0.503207707962415	0.344605113706239	0.497109825093277	0.444393902649788	0.488433750013759	0.481421542636091	0.524304547848991	0.494043883068398	0.2971862265297	0.256875139459375	0.294701029844472	0.274935018289292	0.306026041333696	0.174139405988037	0.433252065441102	0.259516397819905	0.271975341014408	0.302686230295049	0.338815184594446	0.27169834820108	0.34612912261645	0.455502780114487	0.426657302169597	0.455824101015	0.421675316242979	0.405829640060947	0.418811396785935	0.481034006095299	0.377600565770359	0.459180453451375	0.487662100581615
Plate2PhosphateA11	0.404178877418128	0.205083085814366	0.326742237185498	0.308121192981705	0.463104234530293	0.22955005090361	0.340043987858228	0.290052573147769	0.280901586638006	0.273577302146238	0.210008174878462	0.322555870775921	0.331538376375982	0.304209243741795	0.208910172309271	0.345556625474013	0.371731149948213	0.373910626106823	0.36869733430676	0.293846354672741	0.381596792987577	0.391190838899842	0.44181453976969	0.394614590078706	0.458402005985495	0.450841223157542	0.298265033039047	0.264277362710968	0.350839458557301	0.206354810693543	0.325858807209133	0.30753099289814	0.430069799460937	0.275040327794606	0.352387590946013	0.15846537641331	0.18543520861564	0.310516478500363	0.164436141186736	0.375601440457014	0.382003913531043	0.367539702909843	0.404970569411048	0.392009590238843	0.418604239350452	0.37654531512418	0.353302431311955	0.40919642466298	0.454226662691558
Plate2PhosphateD9	0.343856177982412	0.276138933778318	0.30616759534305	0.23158819844482	0.481239289317383	0.327925878619904	0.232166877165913	0.275171657867286	0.150972307872828	0.238304455261577	0.370305452642942	0.241869882650589	0.226238766169082	0.417383345607007	0.370886001192236	0.37737050984507	0.364685739084443	0.361526729660244	0.372849361531181	0.351842469116896	0.496318423156299	0.486152001158224	0.51726724981692	0.492089795302031	0.583926454849019	0.534397970644316	0.350152361192795	0.332015631521135	0.164706424310179	0.263207802124132	0.177897407874174	0.109896026394714	0.477721840510927	0.213648685279009	0.142642641440698	0.288408770871052	0.327363248051764	0.138819859441255	0.338508714042933	0.403525167947994	0.354362363396009	0.376634456844923	0.33505088930675	0.332449651065611	0.352305277370614	0.460628661904548	0.412021426422377	0.490715638054305	0.520655944106206
Plate2PhosphateG3	0.214330920172606	0.277664574426575	0.327767304938895	0.308459920804516	0.369667277709664	0.296221423493201	0.277210830880025	0.268603577523932	0.230511088594782	0.311355649411453	0.381354252813699	0.307356824056681	0.29999896966181	0.368679457129489	0.361706203820646	0.320048190827865	0.329538834428365	0.304362310461974	0.344257193749309	0.284038286851085	0.430943391799526	0.476063476244034	0.500881862253364	0.446705035491157	0.51923483565886	0.506168174245643	0.223916670721859	0.179829434300536	0.219419022917259	0.1988707018264	0.172842087257716	0.218136436209602	0.364781709747693	0.217685480940647	0.215720754421738	0.248011304562885	0.277665752804648	0.227893445984108	0.276395323573551	0.383934129590126	0.315132349111094	0.344129792919293	0.218493766608145	0.228392441447393	0.240525864226814	0.422045402605873	0.376797576138095	0.460892180368683	0.499832770416946
Plate2PhosphateG6	0.383256305741948	0.270555483121409	0.36312987995395	0.276268770781973	0.460234797243279	0.243302556320129	0.322858411053756	0.300876877059644	0.258766054797419	0.277501251522591	0.296145622402875	0.28920662364083	0.326223686403866	0.351708754876136	0.318750702175235	0.403001526710421	0.41581118041588	0.413847680462311	0.463014718905158	0.326245849947521	0.452473339272464	0.460060265443675	0.516051676108774	0.467204946479892	0.527918301387447	0.520486933681284	0.312450592083196	0.235846727336991	0.323595829290986	0.242847501571161	0.298929509190063	0.248719131071643	0.458808694226666	0.283138327170613	0.315137935756912	0.235357027606173	0.283402225165879	0.305337135324745	0.292911594456535	0.446916614576831	0.426200975913155	0.441531510662571	0.426593585286026	0.415430945488005	0.429912314700585	0.454751208524482	0.366660755985798	0.477029034941339	0.517868363111914
Plate2PhosphateH7	0.321432346283522	0.284817222964468	0.330944274949447	0.262097791577014	0.47322787865904	0.329969062589384	0.258922846637164	0.308624389770138	0.173702403403598	0.266711090644904	0.376544294837827	0.263134985711048	0.24706711508162	0.429825942482547	0.396302226503865	0.385265717659076	0.380189869614853	0.35922433491031	0.406871157045503	0.358552462658534	0.50841239819141	0.501015873578259	0.54365028249416	0.500393233172004	0.579005455871619	0.554900802637364	0.328942365894948	0.294644314241705	0.168100528383688	0.225649902630521	0.160752182275949	0.102273035740285	0.472346682712629	0.211592753271914	0.133280429734949	0.293875692197654	0.337397933608877	0.183952041588991	0.355989770040493	0.428640508427742	0.366464009846363	0.386051014499436	0.313697624749318	0.315116528201014	0.334435989938441	0.467942079671107	0.420396070481834	0.501537780784561	0.543186320975689
Plate3PhosphateC1	0.291055473123574	0.399000075179031	0.461987012973906	0.453917854412407	0.0917037925519762	0.344206405925156	0.426570554123711	0.353479408112582	0.391287917576916	0.436210764125981	0.408756064497716	0.459134440362721	0.484867595381525	0.367177246768304	0.375831687478763	0.380814829076913	0.359460519875723	0.336761649481382	0.446192412738766	0.309783189873966	0.459685312415045	0.436724954741883	0.438678622067543	0.448299223718273	0.499698118896079	0.437818550683371	0.231060602710161	0.265379965068914	0.400490949453552	0.324177487107559	0.368200026930586	0.387577992808799	0.119411015471315	0.329287791848825	0.402052025553679	0.409348958333333	0.372738928386284	0.404013209415883	0.364588742581602	0.408666292314798	0.383643916847042	0.409696085316758	0.306912753527337	0.300942157859078	0.305092452838443	0.42844542138604	0.376047066285777	0.424808389739999	0.43808759900264
Plate1PhosphateB3	0.424349558768594	0.245468047783146	0.349771421411969	0.338064892081557	0.478579846319801	0.246653311052045	0.378022641263213	0.310495082013021	0.315737520941497	0.30511000396978	0.221216465604796	0.358111010010624	0.366031690051345	0.2682391710572	0.210425457102672	0.343101572425519	0.367051219060179	0.378847542167484	0.383021784432658	0.283188794587923	0.325766718972987	0.35314847914985	0.389876273083563	0.347000465182215	0.416322950741952	0.393396840729314	0.282094501391939	0.260141224266413	0.390370581725116	0.233322465592661	0.368889824925621	0.3421210028058	0.462462648851948	0.305506776238173	0.389058994902416	0.182822639313255	0.183528015808958	0.339229718729372	0.195685747912206	0.384812833024403	0.384218427493744	0.359525684188677	0.433855326002881	0.422949898802786	0.433297735944015	0.35311834698828	0.314295170051433	0.368606280624023	0.414318312904659
Plate1PhosphateC3	0.311052856497996	0.228930121414674	0.262014258392429	0.208180567003176	0.458872653972326	0.282593061002716	0.195554851225313	0.231048950508415	0.107861218422045	0.209340311199168	0.327826944987177	0.206022922826909	0.19048141757454	0.373593862114557	0.327652772634696	0.330670664949504	0.312577589192249	0.323364879201522	0.326787164721118	0.300198770746768	0.448985513321571	0.437444234583674	0.466807166411442	0.43888326232141	0.530785876569807	0.483422331766685	0.314475802949561	0.295276251551043	0.129010501565739	0.224890918705942	0.146366647039868	0.14419329578121	0.452763575457179	0.170151058993888	0.126903754252034	0.236697049309854	0.270810199523667	0.0908786567623603	0.28124853540625	0.35540781644086	0.306860735811764	0.326735817817473	0.303119266904065	0.297205160048273	0.319682160047074	0.408192334395726	0.363755803526322	0.443545597239962	0.47754547319699
Plate2PhosphateF1	0.545019546895964	0.35541221121825	0.461443077801825	0.441397765603932	0.50461986090614	0.314798695002937	0.482919909405765	0.427341551219157	0.417458826766452	0.40479939472515	0.325842527500514	0.458288227355343	0.46819238856447	0.347031164950543	0.338400278237548	0.447584124144093	0.485361697506768	0.49583742863106	0.494729868590263	0.394023361910276	0.373624558578484	0.339807068739216	0.409517682074425	0.389659175443327	0.355568458674521	0.390471065127545	0.364828886390221	0.338179538646316	0.490703098506604	0.342872690717033	0.467362186611299	0.443198448048297	0.4977365371145	0.414842237058487	0.49320363347289	0.295715794891242	0.291535575085901	0.446548931754483	0.32074847533378	0.506638961178562	0.506245543755363	0.469476134494846	0.542811439550654	0.529215550403737	0.553396284784437	0.401177365735281	0.324877690576796	0.384496519626492	0.41449777405603
Plate2PhosphateG4	0.303150540249684	0.207564612775626	0.293693382119246	0.263169341630121	0.413601396557406	0.234462521854364	0.256755614457627	0.214425802983543	0.202419159388609	0.262159545888156	0.299502115389732	0.268274848777308	0.297684325062922	0.313536436229189	0.278684477675757	0.298849314090529	0.315074664367036	0.319624988987962	0.364194221154651	0.257971529621721	0.415438589644126	0.438947729193501	0.473887937679706	0.426666947707779	0.494977170675724	0.483439614417529	0.272629335906517	0.215190565472209	0.261758723581025	0.188932714207599	0.243381616978653	0.220989178426291	0.408871977558263	0.230573870886569	0.26525099652901	0.158328857820781	0.21262058506982	0.229315526929743	0.20993767262217	0.363696994985565	0.31163725369535	0.339258472690111	0.317363561273981	0.305240669835623	0.317574476693408	0.401666518766324	0.343092584571288	0.437289739706858	0.479428952880853
Plate2PhosphateH8	0.365441568246131	0.291405226609324	0.329563293924823	0.261212240184809	0.505776460298956	0.33952260588839	0.26045442923264	0.307520984710594	0.174737109619799	0.266847549113641	0.371786406827755	0.262398565657115	0.245740120512419	0.428737355741483	0.39329528633027	0.38228020288292	0.376527294200654	0.382992237668029	0.376021610924301	0.364809610875768	0.507498192027494	0.500867161064619	0.540537465519409	0.503208189936307	0.584970528813598	0.555433240915574	0.364487317653013	0.339473621166918	0.154149391365438	0.2722149578342	0.156455279624579	0.156094510852142	0.505027962658042	0.251036489158294	0.107477037181199	0.292457117147517	0.335832050069896	0.172245770503847	0.358302597528085	0.430617660588353	0.365306644806181	0.387814116760706	0.354274110646577	0.353558516604231	0.374339049409327	0.464070854474205	0.416335876903565	0.503158863725259	0.544817747639797
Plate3PhosphateH1	0.354198696938227	0.220638654437763	0.225734311419818	0.193939395504851	0.476246925894297	0.320666403342793	0.2288574458834	0.200197344206407	0.140841488084487	0.185786169212074	0.296840999778619	0.196601966824281	0.18800109286179	0.342548400895871	0.295218131490837	0.303771957921826	0.305584016414069	0.320300774396393	0.312756418690342	0.312211918486799	0.400291079035594	0.385069152207226	0.413138156470115	0.406190674156204	0.50179070703664	0.429265155875278	0.340370141492662	0.327541926074495	0.184576767932953	0.253955769470725	0.206040322475992	0.199399980124946	0.465984389721748	0.186810532010675	0.203825799486781	0.215336604460876	0.252804417745559	0.127544658929908	0.248511934350836	0.296961892297237	0.303315511952682	0.2732826439096	0.303347616802601	0.300801725252176	0.319613938820948	0.358729194043339	0.336608388564412	0.39826983994545	0.426989964772467
Plate1PhosphateB12	0.357311690058441	0.2870244119189	0.342713917235744	0.338954790201333	0.438103550597326	0.39180531752523	0.349370287306588	0.258456630865056	0.305343321492775	0.314255553574916	0.378242303745658	0.336111471298174	0.352855064800641	0.354801743295506	0.337715877772857	0.201607581664065	0.248382324660746	0.259399573316319	0.252947131969506	0.233881345437036	0.340420405306405	0.387299842924927	0.368332608048055	0.311874122116172	0.440148286114349	0.374423271714205	0.368681693900054	0.395457254566494	0.34791451426562	0.328691633458406	0.362618493299056	0.373087631608313	0.421316048499255	0.322843305234574	0.375646116772433	0.316135368734433	0.289809127539977	0.32815070000702	0.291592158239985	0.20440633362097	0.215800452475081	0.196201786652832	0.214730285696129	0.19965971756114	0.214135997260893	0.239457337490631	0.298155897596664	0.321386895377809	0.319909515643896
Plate1PhosphateB5	0.355771817187946	0.298054975376719	0.336681325340486	0.33106741542754	0.422275531185743	0.38180241453031	0.329695349872459	0.235462464084536	0.272528181546281	0.312934378248597	0.38381036994215	0.318488173703141	0.341866953764338	0.35322977786489	0.351574943343215	0.17300925948909	0.210147609742915	0.224519580337258	0.21318813121383	0.228478609706259	0.343453130834869	0.361576023550512	0.346404019305019	0.334439122902008	0.441302703176152	0.356010080390194	0.364433587789813	0.380411947439867	0.311860947875819	0.313633177997534	0.322996474082056	0.32210583356238	0.414840953215008	0.292787785024074	0.336056215647821	0.319660352311849	0.294046548029309	0.284578980431026	0.308005106948989	0.156225042698164	0.136484051322982	0.129148660387403	0.17440545253209	0.167073507395458	0.165743940947089	0.251081314060329	0.292514434844344	0.29256573671179	0.288300586119354
Plate1PhosphateC1	0.351235294379574	0.314522787872896	0.346240797541778	0.341906172937215	0.4222549094048	0.383025631005644	0.324722868272281	0.251534182305315	0.261822107575571	0.335180615763599	0.402595992565015	0.330295527317074	0.341830827989824	0.371991809854268	0.370888391956927	0.184120109542073	0.218647791154104	0.231699938029746	0.232320088069884	0.235530793587153	0.366277848716456	0.362703077148418	0.372940300128209	0.358467502844732	0.443202375265118	0.370921949446314	0.366001334039573	0.368477874369183	0.294686586082131	0.314157175605318	0.298632668619406	0.311745589901395	0.422269528017984	0.296135618240093	0.312623356881454	0.328002033429383	0.313128610869803	0.268506492196251	0.329098408364886	0.175084619648684	0.149196655430708	0.149635343472333	0.161832133645703	0.165407639245434	0.159400246398644	0.281911565232443	0.315490315433984	0.31654810602983	0.310275404494875
Plate1PhosphateD11	0.277741126194689	0.325150342922181	0.376714219328618	0.362919536536443	0.341299365845133	0.361317698285811	0.333543927581818	0.28305753933642	0.306882254341721	0.335110178852557	0.38921116267538	0.358262675739051	0.385055224363381	0.357039326643537	0.353697012640474	0.199587855522061	0.209687063831558	0.191639257515354	0.285855851278501	0.21205502604252	0.35084192718913	0.397839590062879	0.372853938276789	0.335598059638886	0.463517618398522	0.386218958178823	0.28515994821567	0.309328052712013	0.300696397883206	0.251437109261642	0.286846436875127	0.332283179475575	0.326265135219104	0.238460204964296	0.32126712441464	0.350524087428398	0.307227948373161	0.316661187091216	0.313878538750507	0.21705315536619	0.199807816852847	0.225877120732028	0.133556911600602	0.12293399991561	0.141892216010857	0.253122910171965	0.292851773769378	0.338137553345265	0.344063680025957
Plate2PhosphateB12	0.407577374191799	0.342210315180774	0.380705178446938	0.406104428765991	0.459011602570625	0.409931776116912	0.409036409395206	0.308969318148918	0.371759526812875	0.363864229937357	0.35984984029362	0.410450647752076	0.418048429223452	0.368046582935593	0.32793335685572	0.256061757966802	0.282298550883901	0.293531938019666	0.286288971167474	0.229835762896036	0.31623395977997	0.360080446344365	0.341600150415886	0.278662720396774	0.404872348110741	0.343780890370063	0.382333598552933	0.421725349388902	0.424792822844252	0.350319865418878	0.439741475584468	0.448861920443219	0.429674908131098	0.375213837673446	0.450884566036358	0.348536072203397	0.308916926990944	0.40149506257949	0.310554627100375	0.230895519567815	0.274498162031426	0.253774422668134	0.293607992099668	0.27755659969639	0.290738952375486	0.226463428164005	0.311747255381871	0.296769851245869	0.294304035144289
Plate2PhosphateG11	0.418367780196929	0.35256912288414	0.383524851483998	0.383997474355897	0.463374122281308	0.416956867726722	0.408352409118504	0.296950189802541	0.370191094839727	0.348757368471436	0.37601256950017	0.388785670240717	0.398854128019371	0.37567415113972	0.339782377875474	0.238543222498284	0.262365013749021	0.270032394469243	0.249766810418652	0.259433781672982	0.332241828969393	0.330812517486145	0.335294596303163	0.332371081225812	0.418836660383617	0.328405873079749	0.401731509486155	0.428896793991141	0.394549827961846	0.356265468310595	0.40787525693449	0.421664308221376	0.437630600995403	0.349357732213157	0.421489286916912	0.35095372492036	0.316352849015724	0.376063623595212	0.318315386502123	0.146362950504523	0.203001229591586	0.180843919135381	0.258924777666634	0.239173754683252	0.24486219351788	0.236741596389608	0.317377536901765	0.266084578926676	0.253696954339096
Plate1PhosphateB2	0.505925067035293	0.363278689487969	0.40062146062061	0.409247261077697	0.48473999950266	0.352839338364067	0.436523259569907	0.346581003695016	0.362811562358436	0.374723552248045	0.335610355241203	0.419226608780518	0.432814601404598	0.315349705978489	0.319516106193987	0.325027688025255	0.314918891980737	0.33721994471107	0.370035190272639	0.301168257722461	0.280878395383434	0.174607494305411	0.224747663398486	0.25154719396901	0.310116459951011	0.215998217011974	0.363504920441398	0.396921748976769	0.428494335424409	0.366020367086366	0.437869116787779	0.429178683468759	0.454976826421115	0.362495949357609	0.445446858219224	0.358985643116087	0.314850264631429	0.393435660048915	0.363032800234812	0.303998214970691	0.317368326453067	0.26447153665089	0.403275913824886	0.392895582042255	0.394470306752351	0.231628274777501	0.216556343757858	0.169743288213501	0.163004103047153
Plate1PhosphateB8	0.474966780831885	0.36848217481168	0.402261976179983	0.403628529429905	0.502715581447324	0.403512975710433	0.431618184005204	0.330139755194001	0.369193646471119	0.372219061407486	0.342192684401949	0.413854169235846	0.424120676007307	0.3088448236716	0.315791745716612	0.309682162291583	0.296911151092035	0.315050013636077	0.32684359055513	0.28907477671532	0.197582661444974	0.18400302369315	0.181555174048919	0.187292489913894	0.293338766899072	0.201167938009062	0.374678488922345	0.421745852842227	0.418521622428482	0.364875434393244	0.423943594083883	0.42733365355465	0.474726541666527	0.359451374100917	0.43580856475782	0.37628243220976	0.295356211528497	0.391324030943672	0.341932072640396	0.263516967670724	0.271009430074004	0.233926499110212	0.364743187742202	0.353571677512404	0.351295688234455	0.155115165374469	0.181653717222125	0.134518534285678	0.148292825353211
Plate1PhosphateE7	0.541086019485476	0.412795009963136	0.465460976298085	0.472686763243033	0.463686668127806	0.409315170692501	0.503699304067075	0.410127535982872	0.430877575022793	0.439781077462048	0.388328607315878	0.492801133603139	0.503718967811417	0.341277746559329	0.359497003401097	0.34984389735819	0.373769891475143	0.389073029856279	0.400508290554886	0.330680321443754	0.269292242591583	0.224214128984855	0.256421255270801	0.241260617565316	0.273890893640098	0.237081497448802	0.385217876369298	0.441825428497912	0.505460607279028	0.419709546363808	0.511096754145113	0.510982805214725	0.440804989508234	0.433323596785407	0.518284924924492	0.415636225270083	0.330220663927191	0.459791239371928	0.369311610878199	0.3624581277742	0.377920656733923	0.340943992571275	0.425298711278971	0.416080956128374	0.4311732203011	0.224444529909469	0.211659072329112	0.228315539055441	0.226909541859421
Plate2PhosphateA7	0.472309673820046	0.321171697450494	0.378754742600049	0.378068285314437	0.494598974360504	0.333066090024572	0.405694442885914	0.336193419155216	0.329054142019799	0.345559520160939	0.293760408929229	0.389501698793411	0.399982090935659	0.287708230163638	0.290730086329527	0.302036388067796	0.301867303880638	0.321500627545934	0.322082297409096	0.279385773037352	0.248689985101257	0.186283771839066	0.238435364537002	0.211890961739252	0.29896441688441	0.237417731028769	0.338358387627013	0.348335017272974	0.393654200580691	0.307796132205811	0.387059047111388	0.390112330002649	0.468323287967081	0.33723765750333	0.405991958004123	0.31560194245903	0.2694677880632	0.366877522865581	0.325122234567633	0.272359742389629	0.269405758161395	0.232544726108641	0.36077981933687	0.363785305993707	0.348104246125309	0.190914633021126	0.182688209311041	0.161592889179077	0.19510628405541
Plate2PhosphateB8	0.520321063417402	0.392247047143908	0.444250766498752	0.45320238877715	0.462344005258729	0.391896877658467	0.482715045587989	0.386574352799519	0.418825163392783	0.423048723167426	0.363863191602918	0.465388348980657	0.476361791234776	0.311852055425391	0.343819240258878	0.317261112766946	0.334204384795947	0.353122072824041	0.368592557832538	0.300643951431599	0.221181068411347	0.175306708541346	0.209766415402469	0.191205316716038	0.260767696785484	0.197029673098101	0.366697447801438	0.421839560069621	0.477752082490303	0.394708107531605	0.475483336942859	0.485298848572456	0.43866662731814	0.417203048433482	0.489931891668136	0.400439563481354	0.315686085412018	0.446203726168142	0.361849204208255	0.329262722292088	0.336589941515438	0.300313211441641	0.379146802208742	0.369295380717203	0.385777751031373	0.168704305785846	0.151329013651966	0.160285789882852	0.188456168985698
Plate2PhosphateH11	0.458429211291807	0.368077759689773	0.444095776807623	0.429694877176254	0.413079150489441	0.326950829527217	0.434167929464729	0.349161638814421	0.362483893720128	0.402880333081683	0.36573643272344	0.43165911278606	0.459656709009243	0.286654223033481	0.351305061951809	0.278295952788212	0.302875324870555	0.320783552848411	0.399197874972916	0.256060376971697	0.283365379556458	0.217222221729505	0.281972219763559	0.240896604965923	0.284593699915252	0.266928631498833	0.309099927879927	0.344370591958731	0.421058995720099	0.32507336627144	0.410079089669249	0.428242705856332	0.386615938679241	0.369267037706397	0.436466437168988	0.377827459439689	0.270098679531671	0.399702505971919	0.33136494090229	0.336992837503216	0.298802451967567	0.291651370514052	0.338219824246887	0.333760388600541	0.347109123628412	0.197673561614329	0.135914876536047	0.209161570188442	0.228585976298607
Plate1PhosphateD8	0.336742440687784	0.210334814401795	0.328777552762595	0.278322475545632	0.369094413893148	0.169503158903554	0.270635269237898	0.252925122596502	0.204285648693597	0.247838505056217	0.241647005004522	0.284018002936273	0.307858681947994	0.290097664792764	0.247652803593893	0.330944894559509	0.328933452019586	0.317720485401164	0.403708065328517	0.240649626562469	0.406972733403137	0.410482569657203	0.456035004859807	0.409649246805478	0.471510352166892	0.4651413529232	0.232214742023949	0.179256730181095	0.267188184089349	0.16018420109675	0.245576230347439	0.220839810606041	0.361718817985569	0.195142527141313	0.260871858076369	0.175675447114851	0.208529294920618	0.242852518001247	0.217755178847907	0.382485044667795	0.347392798885966	0.373238311378429	0.338398649956132	0.322790562611539	0.342560506162837	0.391266373991114	0.312003365335462	0.420760621447939	0.464423598041592
Plate1PhosphateF8	0.469004826272782	0.273098452341592	0.395172699302732	0.375450641435387	0.48740855869229	0.244763665794121	0.413955738217414	0.367380924013201	0.346845001626162	0.338491789794205	0.264710354868394	0.39562270377073	0.403995671471997	0.277500510909467	0.265812653137769	0.397096049602095	0.41511623167776	0.427148401492389	0.439448096046183	0.341479286869713	0.310302892616632	0.300842546498296	0.343199828763578	0.338693573629713	0.366140457323613	0.342572200897716	0.292151802998508	0.276345857750019	0.422826319096083	0.271355744755496	0.402996114558585	0.375624005889834	0.479447418840144	0.335168435697212	0.423243957186759	0.242021308947298	0.22898150393821	0.372279288552974	0.265032642926786	0.433479288917744	0.433085509585725	0.400833502787185	0.48571395877844	0.468773690696183	0.489910722304505	0.349293867059701	0.275814449537663	0.327941111804545	0.367408141923908
Plate1PhosphateG11	0.340096813672976	0.194076488095231	0.308015182665888	0.288933071035723	0.39658091100425	0.190157559712703	0.288267006903965	0.21526626314026	0.238038760155037	0.253210298804974	0.235092822104197	0.294538494437682	0.322149916232979	0.253108045636816	0.214612898511513	0.276482713837351	0.296504195578453	0.298211992245336	0.359300761162837	0.225367578288352	0.379767186845148	0.382416438600985	0.430166735669597	0.377248450959626	0.437774612236999	0.428525189704918	0.230657651045431	0.211339544357844	0.303540697857878	0.162985762606225	0.287287406315981	0.269443541745753	0.374964608824943	0.225336954701652	0.309222981284024	0.158007094691764	0.14933751958703	0.265391842358723	0.157068783095086	0.325074559598484	0.311227153934522	0.314442746783427	0.325231651823085	0.310979799797641	0.336820817586642	0.344648429674731	0.277265876898249	0.386067176481199	0.428901356335306
Plate2PhosphateC1	0.325847283737338	0.226102582737534	0.283044703189898	0.224187502485478	0.448691267189822	0.272120200902126	0.224691745600947	0.242717364119867	0.125356722987678	0.223507247218378	0.329016547545358	0.221813204694807	0.212640920591337	0.375671696710058	0.333165775136901	0.339229378456874	0.332587012260751	0.338556946109831	0.357834159573796	0.296239520454724	0.45982352987405	0.451593439096038	0.486644168817941	0.448330891865088	0.530056200732149	0.501267025233969	0.316795217302197	0.284589763571291	0.176627736266332	0.221864165375354	0.17535978324317	0.159408703129346	0.453445065250347	0.197385040505769	0.167415319616492	0.227569797288651	0.266891089859922	0.135041882923301	0.276132645678156	0.377767745200882	0.320557437269127	0.344540843321559	0.316206814531095	0.307855950612551	0.334224107921247	0.42289000232316	0.375782689027741	0.457291629263943	0.49332957836163
Plate2PhosphateE8	0.667443018798761	0.541866650067766	0.593052994532635	0.517069632059911	0.690669384734539	0.510240117856012	0.581832836454944	0.582704807456463	0.496541454124435	0.510182199507264	0.544926685280945	0.546702836949485	0.560964608987828	0.620498128608653	0.567211904777978	0.67963369376175	0.676693517009017	0.676643197381914	0.668370234130813	0.612254328511323	0.657171152277758	0.597163399238795	0.668285674774512	0.65656115968849	0.620720540071551	0.652318160155056	0.584916691086897	0.510990928047113	0.577278023056169	0.546527500995166	0.570161757408029	0.453176573050006	0.681811373975221	0.546585807318602	0.548215999728605	0.491566483130767	0.560725692712551	0.5459231924752	0.568757237350149	0.677780720416797	0.688673434120454	0.675005450510343	0.700312060070533	0.689281072584457	0.70412601313831	0.669300458454698	0.602676477010367	0.644774144235102	0.675190612392293
Plate2PhosphateG7	0.568422210911487	0.498888815004503	0.569122582831293	0.560459424664393	0.340359292732039	0.448848852996921	0.559563758478007	0.45382068001499	0.52709837847271	0.530747731192793	0.478528551639218	0.56614948941425	0.592387722739503	0.439553662620136	0.451901557220455	0.45204562261372	0.452440287125526	0.45144702414022	0.553771723142206	0.404176120324965	0.524855402930122	0.507408651800085	0.514796481514085	0.519227942214969	0.542828920066321	0.511765921927169	0.446544332486229	0.501577509233611	0.562366741774892	0.469384556793586	0.558561699016997	0.551047314040816	0.299324783090857	0.493827455404168	0.569530064066338	0.514713457493202	0.449012903841559	0.533201089905026	0.413407078089911	0.488113811540355	0.464834127572699	0.480871840799234	0.513719620296713	0.487108887654214	0.511744605803589	0.494624702684215	0.446327796843966	0.498639514151538	0.507975181631543
Plate3PhosphateB3	0.331533675999099	0.206295957794488	0.257225049276482	0.217500085567141	0.446871319652664	0.277172810221111	0.230089059585103	0.206249512149953	0.139250110157639	0.203097561996401	0.304528419603482	0.220326200466877	0.243669095146475	0.342449448706948	0.294143695156749	0.29213905541605	0.292179943358719	0.30835445505972	0.349998486704868	0.273323704275466	0.40965007308695	0.398103756517193	0.42245811937764	0.402309766805113	0.489200735611189	0.439943798619991	0.30393358771021	0.291653894723079	0.220982810943106	0.21782887976283	0.230905069822929	0.200252849048805	0.445715336572988	0.178422381278936	0.227075936834022	0.203319068452832	0.230275048140446	0.159453781772049	0.239292870863305	0.303102722042158	0.289972132097161	0.286665363153921	0.303941001372088	0.293890934561645	0.304068256513307	0.368526747685824	0.324219713061221	0.402325857970526	0.431120723884892
Plate1PhosphateC7	0.274486199863881	0.260594977912412	0.325753915477056	0.26355324840303	0.342178204675068	0.255965851696991	0.26697702256775	0.270674726700399	0.166913064201324	0.249937681104754	0.304775868490234	0.276780345128857	0.300641205773108	0.346706238239322	0.305131968753729	0.359343269557427	0.322547575458424	0.302706868858257	0.426013573746939	0.270483642228465	0.419726681271153	0.406198460653816	0.440132207920454	0.407796170066825	0.491150297231169	0.458156936010053	0.199051617195497	0.175348947128816	0.226052264595559	0.178829343855633	0.193859287017114	0.192710564290709	0.34209421393531	0.145852686593121	0.216535133429843	0.253554368422743	0.26350814724604	0.212446775287956	0.27959834708612	0.36699600883772	0.341569103909992	0.362776606866404	0.273757330729042	0.271291297203565	0.271599314365777	0.390090326663817	0.331407339666403	0.40835994961979	0.447524154198909
Plate1PhosphateD7	0.447230875397392	0.344830829784793	0.447277630101778	0.431782819921671	0.37051733710138	0.245305279395235	0.414349220135721	0.359434279706158	0.347857039773599	0.398602691196168	0.330801764553163	0.440817920988185	0.467322076339258	0.299084869942568	0.31177855179147	0.366405850259548	0.377480261629146	0.377915832932992	0.482403559252398	0.292396386949515	0.437109558050312	0.383202743683208	0.447416942003883	0.429363525995429	0.419880695456904	0.433693226574926	0.263600636547328	0.277388557346751	0.417516106966629	0.276737074980562	0.406465733916304	0.380958904702819	0.331949401805622	0.333401661115563	0.418437755308657	0.299165492356616	0.232860302346357	0.377042231431859	0.234091156961267	0.453529835159244	0.402533282906384	0.415687408010996	0.431620590329438	0.414771351838927	0.438174284261231	0.42309095137835	0.31331194276709	0.412847315587314	0.439563377308087
Plate2PhosphateH1	0.348136935431865	0.225228785213147	0.320940217654649	0.298828629287173	0.409528935026428	0.242880894535593	0.313655743702478	0.223506961602637	0.251280246041864	0.266916643664416	0.250787162597687	0.305402661871057	0.329114871129852	0.255952564699526	0.23721246932428	0.269201549565531	0.279025010707212	0.29013415158032	0.363876048765777	0.226200014072752	0.365987933149443	0.380544868478023	0.407852895064783	0.360684619017215	0.425695926780349	0.418323786356327	0.259463941911944	0.264154982591401	0.320807881187207	0.194931477343527	0.308135620432092	0.283890208682321	0.378828238566089	0.245157715724952	0.321984254556964	0.175527540631807	0.139475162941208	0.278633715938295	0.152303142639829	0.321616186081583	0.296532713739239	0.288419893467199	0.342029953827717	0.326743506468783	0.346022857875655	0.330723419126362	0.282070905615079	0.370876588654765	0.414284258112009
Plate3PhosphateB4	0.452703227899945	0.275823730022177	0.364436415828019	0.349361442030221	0.432908049575433	0.238563601792301	0.381982868502216	0.325538212047804	0.307862910491286	0.3130719796228	0.285414820145148	0.365983496658778	0.373718770019218	0.300481997353338	0.271108133328893	0.36946500905002	0.378068784644086	0.394684147336769	0.445304293000764	0.299929185918348	0.394558508196297	0.352501481076119	0.400117652518473	0.394616643897777	0.425297012197561	0.385604439943439	0.290019679010729	0.271472632126477	0.385061298190525	0.26690065849819	0.380019967623776	0.348937890696558	0.430157477253076	0.294242069421429	0.388553558866168	0.229879976731685	0.23574357666408	0.325391838114101	0.240663440463676	0.388048120688978	0.407615553355464	0.378353669354469	0.458668818798072	0.436681219390669	0.455625192428887	0.382629901060253	0.30766485073981	0.37436404743835	0.397026073161652
Plate3PhosphateF4	0.440335571540216	0.284521177688735	0.366260052677414	0.305757210326723	0.465071028512796	0.284130664899896	0.357722227547763	0.331471065443302	0.259788982181118	0.267417410700758	0.294930175198879	0.324132081641094	0.333130238621434	0.293376047522789	0.30637867582116	0.376228144409009	0.358928280017304	0.375784706239132	0.458582867011953	0.317036012454455	0.319168471675664	0.276777828392297	0.305086342851826	0.303180760589298	0.365174274102865	0.325698655208468	0.30788687460507	0.318378233076556	0.350675813782687	0.282086615814024	0.349674007300284	0.31018010363969	0.46284561009174	0.273248370800752	0.343493331052811	0.29282575956316	0.241694613557277	0.301402321226278	0.284001658008734	0.370578237589887	0.383734161138008	0.341829638991476	0.442718345282448	0.427348809466539	0.44294444288629	0.294627817976958	0.228456594204054	0.282699284967413	0.319472124779343
Plate3PhosphateG1	0.357117509559441	0.21112943946061	0.244390679204127	0.248260379867872	0.458537380895556	0.306408709838313	0.270393220981259	0.214951819942316	0.200595727916026	0.20609892256676	0.27142847509051	0.259510845835159	0.270555659625703	0.317108669655303	0.245990803719416	0.300606384341982	0.297852925883997	0.308731187006887	0.338376880478026	0.271955234871576	0.362946624543829	0.353019773451924	0.378210679419354	0.348547692321673	0.446512483956254	0.395123466227284	0.305947087477802	0.326668624347721	0.278331834725906	0.221938189937606	0.292963129247525	0.262885132362308	0.4344978570701	0.206369581991367	0.295838646050495	0.200137312374335	0.213872612781159	0.2168441000095	0.205444877434535	0.283006660477596	0.308141855637343	0.279490843533884	0.351632870143524	0.33765830356039	0.352047058172719	0.319580044866793	0.31111513407959	0.353993233491238	0.379082166619509
Plate1PhosphateA11	0.414286723718574	0.352025516675549	0.388295954558875	0.401048734485816	0.489572410848799	0.421612938400851	0.415667853166339	0.313899364723103	0.359177743744875	0.35743574660696	0.362278499455486	0.401922215398371	0.412269422861104	0.369431687925924	0.338096969897486	0.275091978498888	0.26796495287438	0.288502899842421	0.299855990453398	0.243209763836666	0.303801182157175	0.321127020054766	0.303958873017179	0.287315816755414	0.379405676647637	0.313099554860157	0.39174766290855	0.436884157086687	0.411984697396414	0.345524806881403	0.426771679239371	0.435935182198735	0.454163736455498	0.364004236522547	0.441723060434603	0.358954740465652	0.29600400704565	0.389109800238265	0.312293528751018	0.226148680516304	0.250122235222963	0.227112329125443	0.320444550274367	0.305737917479902	0.314208242975599	0.234295509358197	0.302070012365791	0.24941773655503	0.255256111063913
Plate1PhosphateA7	0.355733010640281	0.381293787136626	0.439567020301602	0.429784688873592	0.348616649234759	0.335123764332453	0.401590646735928	0.349629570641033	0.354286257832629	0.401991583513276	0.385526485587061	0.430351554147608	0.454466401291746	0.331670380286626	0.356710443869254	0.256895276552267	0.254424409892459	0.240539919395695	0.362039063105507	0.218164130416116	0.355971431068703	0.353990026474169	0.334445806436	0.316406981135066	0.41462792670694	0.343388621258202	0.262273440026947	0.311669172586175	0.367831723982246	0.288708157245059	0.374411396150858	0.397330496627063	0.328502386390106	0.315893213657475	0.387250447324086	0.404726822004048	0.313835051567715	0.38429963934887	0.33659759135161	0.278589994669442	0.251892295167121	0.278462416766072	0.246992660811703	0.23587540287738	0.249537558511824	0.269390372567924	0.257562989426689	0.289717269996348	0.294279449210448
Plate1PhosphateC5	0.378877456584463	0.299489011383098	0.361707879845504	0.361584958280453	0.426328083972488	0.355182383844804	0.387411311884357	0.299615348234954	0.332614744044578	0.333338812215758	0.314157016964363	0.375223578422963	0.382871998997728	0.284083723958824	0.283007424800214	0.212235989243443	0.241305815616987	0.252885515233189	0.286114091269327	0.18737214255337	0.270813087270742	0.300863517584714	0.295903393818183	0.246227289113113	0.357615399666661	0.292587215245471	0.319579791598844	0.367061540704484	0.386716982527583	0.298067641505573	0.389624613433224	0.400370463991984	0.403450121848276	0.327614382052338	0.406596477423612	0.31433691183746	0.231207408025864	0.361922293569788	0.259107893178892	0.225187565858229	0.239430244207314	0.212265257400158	0.290558712064894	0.274228026733076	0.28708653775197	0.184937923092246	0.232966287431602	0.248588825696894	0.254024193181127
Plate1PhosphateG12	0.377820328580355	0.308137958659912	0.345047491930251	0.360959092650911	0.48759213000462	0.409010896108467	0.370661010218435	0.270693661663609	0.316212826486014	0.321958323227056	0.363063754640277	0.35863340467038	0.367793893998635	0.375169655265307	0.331441765470297	0.242442716350595	0.255761604118115	0.272603130451774	0.273032930782738	0.241264532955982	0.317117930331643	0.334978212226066	0.309411691831244	0.291885408251949	0.392078688620958	0.332071605815734	0.382833457697137	0.425739262219787	0.368403101519224	0.328463045686542	0.383471618083844	0.394017726732075	0.453707448603841	0.336548290151894	0.397842314328912	0.320867254082058	0.292088049855719	0.347727703544189	0.297832430713476	0.212537197909465	0.233976554412029	0.209735191789739	0.290413306647607	0.280415253351788	0.282793215413046	0.244861051988983	0.309361541821371	0.267443210424952	0.267428921964254
Plate2PhosphateE4	0.354966349609043	0.359571897822344	0.421657983404887	0.410310462647208	0.381459181203481	0.337550461806817	0.384030654630812	0.333468317699323	0.33441534370358	0.385828722396467	0.363092151149561	0.408951815183787	0.435048163177317	0.314272149625521	0.331703116377203	0.226887720512598	0.225761562489584	0.218379878673788	0.337666660498036	0.204920462373145	0.32240232971709	0.349088258847848	0.323387194934492	0.28483646006814	0.414956484272937	0.339910232829172	0.287685833806479	0.329094189168997	0.359754026323489	0.289836712358862	0.365141247029616	0.380999493026367	0.366149875867248	0.309563114765643	0.379961436282924	0.387038287238209	0.292834631184056	0.365658736344518	0.314263457564412	0.258894048166198	0.221499233820083	0.245547852416841	0.235494201686844	0.231949931553128	0.238597250769966	0.235377321602711	0.252834152204121	0.27699131114471	0.276502278748346
Plate2PhosphateG10	0.451527019451548	0.367550365788029	0.42994142406401	0.429992610930429	0.459545346667424	0.375911320355765	0.455776468663066	0.351798318869695	0.380387608920894	0.396250202469617	0.385042440788255	0.438794588428336	0.450652698979339	0.352687740885886	0.352993921546419	0.303412145140737	0.300168740493335	0.313117580263646	0.347324933227243	0.266071737538747	0.344771749496205	0.327306353861676	0.321728381421601	0.309669615642565	0.39038938250367	0.335827846141691	0.355088929723329	0.385431305026974	0.445126751621515	0.358861049593604	0.445623785644881	0.450328188554358	0.435473023038428	0.390769163034681	0.459775117565489	0.374438970990695	0.324611448941845	0.420128195003817	0.332905608849394	0.259122035995906	0.268937723798835	0.25833715914036	0.329339143064633	0.316542188239343	0.320439949225707	0.261435636305716	0.27686667068835	0.241470962141854	0.247486681949379
Plate1PhosphateH3	0.431353921040771	0.386229963062387	0.447964194839632	0.436679823841919	0.357757311068739	0.340580443078721	0.425063759249206	0.367005195882769	0.361825199900653	0.408065329891675	0.385512387851709	0.443369122320544	0.47205676299211	0.300205250396055	0.361611630730716	0.271201696169972	0.276499313202319	0.293678554757668	0.374263991453452	0.234970425941291	0.28879899771927	0.246680178367556	0.265873720686933	0.252226439080296	0.316144481079751	0.258830765871342	0.309888360312279	0.36742711389587	0.424120296546712	0.341667204058291	0.425278581011198	0.430757826606409	0.336900444472806	0.35972118896216	0.436259368362724	0.405748925674912	0.293132224173644	0.386283229841096	0.344383131276329	0.318871141298332	0.273650655074408	0.284562103532171	0.318854216191424	0.308140042826607	0.323291919985907	0.217099539348067	0.183816844627598	0.221933980109786	0.230753079719385
Plate2PhosphateC5	0.503619959699041	0.367558909150607	0.398682598309949	0.405360550604502	0.437982344254259	0.361353609963176	0.431478083705072	0.345433575937944	0.376305185262586	0.373085606669677	0.352050440911733	0.418786781888976	0.430283397215112	0.294855828450488	0.331064039516857	0.309444392535148	0.315805610819421	0.330637579104644	0.321759859297346	0.299382482954946	0.309574612895752	0.204706207603299	0.275210948775544	0.289554661162336	0.349064725119283	0.275779529773654	0.35389776419187	0.3933966742718	0.423995240613432	0.361039524440432	0.426461682665877	0.433931337507929	0.413824586232485	0.365457384802519	0.436131789988126	0.373147942157953	0.297420447167963	0.396512719228396	0.345618441855936	0.252286108867612	0.271641580672448	0.247075527203489	0.359772157534377	0.355347762946484	0.350456314566701	0.2513255709319	0.218605645865556	0.213272532203023	0.212919605924382
Plate2PhosphateF3	0.381036120527125	0.340016930278997	0.410177854481059	0.396167151602398	0.388934514168427	0.304585891795194	0.374986014544874	0.332331860346645	0.30676795674573	0.371729160102841	0.345945373517849	0.402787301731647	0.428229734681122	0.260087034100831	0.325234311792878	0.247940836608905	0.256278083035334	0.260663377290833	0.368545516628838	0.205212685066745	0.24899514655414	0.257964989872879	0.261281032079068	0.20097630382998	0.309358529527681	0.267272698562761	0.267344895837711	0.30944007237019	0.374354178275023	0.279437220616064	0.369411502853185	0.374955504299738	0.367150567600952	0.313515272030763	0.381541429750763	0.359279501573006	0.24392619568937	0.353329786501139	0.298516851308239	0.316641409351774	0.265760337853361	0.27977089558452	0.296765358233667	0.284238059397589	0.302198231527319	0.192931663201282	0.15064034125542	0.210320175495867	0.236454276824842
Plate2PhosphateG8	0.468526364111463	0.396674552920673	0.45527524001136	0.440791688360653	0.396050553015295	0.372633533164355	0.455935484630231	0.373763003114699	0.389125075750208	0.41776936335411	0.396526418786693	0.452740950090853	0.478748040105628	0.307682280050069	0.373539894991133	0.304956636896747	0.319861876810276	0.332835717265968	0.392486601621547	0.275479826014576	0.260289101531806	0.225627193908733	0.231105231188663	0.221487543335823	0.276401547549697	0.233182903235872	0.342612825647806	0.400594892079058	0.458626908825511	0.373813130842645	0.45889727895015	0.458944672368635	0.379750253250599	0.388516119519962	0.466739619071374	0.413055227523224	0.302155266866115	0.420907496384137	0.35380167472867	0.331114189336475	0.314217888276108	0.299134260392754	0.361847186870689	0.349419478783829	0.363542164088225	0.192646104698107	0.154295101402482	0.184011831375002	0.213144747786882
Plate3PhosphateE1	0.437363235458301	0.331454426547966	0.372024962862495	0.358453957827635	0.417372717526933	0.315931686123994	0.380022977287053	0.290301670650626	0.313435160080016	0.330994515306896	0.333262649714178	0.370300307216052	0.393397926023621	0.279061682916376	0.304224546461667	0.276261130273435	0.27624588750345	0.295628380118943	0.328487152789354	0.250492382385717	0.330126180002165	0.238669333604243	0.293667979302907	0.29711855648475	0.372578787460547	0.294237452431337	0.298919800126282	0.339910246340447	0.374668574384842	0.310724449679999	0.380250991272658	0.383378888455031	0.398999295304732	0.31349933847631	0.387428467391643	0.349133510167993	0.256703967165745	0.342775152835428	0.303192617889605	0.235112479462388	0.240025732814194	0.218279300376921	0.329914230649525	0.324265666843059	0.311842882964826	0.259691713731194	0.196825700907704	0.21977261472972	0.225071064353958
Plate3PhosphateF1	0.408579339203878	0.293090690001839	0.335232304150186	0.320767312184437	0.428908964059145	0.337923199780452	0.347969132823276	0.255690616322665	0.279492884196855	0.292540196558473	0.29516059832821	0.33749838207627	0.355951964034187	0.275982721781391	0.277634221349149	0.241139952833942	0.239582433456122	0.262137800081172	0.279327596878737	0.22129354644032	0.305864362040213	0.265954099778367	0.306298511555522	0.285489720622466	0.384778639376494	0.3189360703732	0.306602151971793	0.344037255488357	0.34084083493745	0.267120862247898	0.337258755657064	0.329446039531317	0.414668518503285	0.27758969755241	0.350502602974452	0.299010241617487	0.217389427516434	0.306841195517538	0.261400780971858	0.204879084273608	0.203862229907894	0.179405651279401	0.283503390270579	0.285433331357489	0.272647931538683	0.230239238748242	0.218279590375318	0.244892536750716	0.267258519406855
Plate1PhosphateH1	0.234244105065149	0.228248611301527	0.257390887157577	0.238947042034862	0.359434278113368	0.276747748304119	0.208045489784328	0.203069224501969	0.146681049421626	0.234954169636733	0.335253480656882	0.232462387338289	0.247309789104808	0.366174045403702	0.320215843972356	0.313036452491442	0.300065464676781	0.277017484080244	0.35272038530099	0.277676494769618	0.4380348384379	0.421321796293467	0.456040966971972	0.423530308880238	0.511281164702272	0.470562743475681	0.231948313457111	0.207541436351822	0.156498920531569	0.164715393876724	0.135354076324862	0.159011869754076	0.341605317423549	0.141799210907347	0.169005390609416	0.237185667975738	0.273595328779508	0.161277513914204	0.280175538397504	0.334205026079266	0.28842903147941	0.310333181526871	0.215029749076422	0.208899489356173	0.225017745315469	0.398106930968789	0.349921654485444	0.425265152117659	0.452390838079955
Plate2PhosphateA4	0.319722365279273	0.263807848765455	0.30383792421657	0.291368417515206	0.453135411759303	0.279597836049449	0.259252769179606	0.239555431394782	0.215920420259667	0.294445169253812	0.363781950116462	0.285018667907033	0.267964226633581	0.367740515308269	0.351656241120579	0.336620806902484	0.346001980380379	0.34885820360947	0.33419018621845	0.296400621103129	0.459338395371928	0.467016414499291	0.516186125328405	0.458593024598699	0.520698215947595	0.518665532424809	0.310619148723474	0.239410339988712	0.205604059038089	0.225460525150119	0.18553545172801	0.230100074315728	0.451433640286872	0.249769005788651	0.205460034507463	0.233607712272896	0.270004009769725	0.197755707264614	0.284278181934208	0.401177835581727	0.330992708008837	0.357435525659249	0.315972552057309	0.312932477960015	0.336183909076161	0.427644314957403	0.364872176264536	0.472844242784447	0.512185061631972
Plate2PhosphateD4	0.262594536973696	0.255637372427071	0.321695293676453	0.31765871142786	0.363602772636024	0.272087695380492	0.278114241077025	0.249670629438501	0.229101729439816	0.29885171154081	0.364448915258147	0.307805874411441	0.301644369808514	0.350222961797415	0.34757937450156	0.320461613093149	0.320148420860522	0.298875791464933	0.351049824060918	0.27669541775005	0.440093625658163	0.467438530684345	0.489218070196889	0.429375772996991	0.506095383547324	0.498413297932413	0.236916026548562	0.195475942034687	0.228528414405987	0.183713515795045	0.190467186472331	0.224600691064439	0.359212416263488	0.20148256341695	0.220410397173583	0.24951528445319	0.263347673077119	0.240748712867771	0.264538220361801	0.374010585863627	0.303033171484996	0.330624810562764	0.231622080977352	0.2261910081098	0.255777798382292	0.405560056116679	0.364077544590259	0.445216569995708	0.488633098815906
Plate2PhosphateF5	0.252523721621206	0.333965172454305	0.383510047873719	0.321730351574022	0.339719426522729	0.269300450495677	0.306562625550017	0.351347291494044	0.24009234338525	0.31569441741761	0.373410596195648	0.323571423176215	0.350049262404831	0.398615626863317	0.377868132721725	0.45041454954974	0.41645613257867	0.389455720623756	0.495355379982207	0.352191802213248	0.503496472605954	0.47065959266611	0.501609016781508	0.480691120608691	0.551231164996295	0.520473928762715	0.220553647268853	0.164026913718111	0.274411725147718	0.257729979927828	0.263096488416992	0.232880403832363	0.336941806606029	0.240775062172284	0.253553501389387	0.31054303540007	0.357792991326891	0.282931479713744	0.365625022477897	0.457980617870311	0.433719646654338	0.461176534407204	0.356273093971119	0.362127623933334	0.354796290238655	0.484308240136432	0.39536856580343	0.474445686228527	0.502438894050786
Plate3PhosphateA4	0.335921970722809	0.240443862744411	0.290346176716174	0.285164375335969	0.437524843541141	0.304978573497092	0.29421734206003	0.22492193622927	0.232669385904817	0.259680094385404	0.342994921064429	0.286628282848093	0.261596141393107	0.333084147175325	0.313143325885426	0.292466858852028	0.307239827880694	0.314863847021131	0.281464457875168	0.263597900166128	0.390006624863642	0.420851056875869	0.423382112494427	0.38782686409327	0.465532711396268	0.43293334367324	0.313296975443299	0.300852351266006	0.247129735678992	0.260112554003521	0.25667067880014	0.275735989967988	0.427837282816072	0.24575797207919	0.26489267538613	0.223135312254086	0.236889786224502	0.207159116501294	0.236404368630437	0.306124699324532	0.298521480234443	0.278243286510588	0.305867053143741	0.296134523494505	0.324944709485907	0.353617669586631	0.339532677593269	0.395936708541624	0.429923856039911
Plate3PhosphateC2	0.431229134230079	0.279571032313917	0.364183047698373	0.372723900636951	0.344447074209929	0.282146840234132	0.396922876716559	0.265746896315251	0.336189849437659	0.346552239976459	0.283827922350704	0.388698418880849	0.397110720374008	0.296515017127361	0.249590747959629	0.355150850000002	0.367129757717662	0.367619975066907	0.371005577583603	0.282960869627776	0.386201769815855	0.372309306318823	0.393787422548789	0.365940760272207	0.448683916882062	0.39277842027611	0.314944406434545	0.307989049609314	0.397007205889574	0.309389781472753	0.395785818407356	0.384003436948609	0.275809474944081	0.337208953502915	0.406585176490414	0.252116329511753	0.258689656787469	0.363044048525499	0.211042408136092	0.353038989610538	0.376621119039283	0.355242550441692	0.38721411637921	0.362943053772643	0.394036826152651	0.347608850820842	0.3155406898317	0.358374105768415	0.391871253399354
Plate3PhosphateD4	0.372617285230493	0.302098858677409	0.357496867532132	0.336311708169506	0.414083847384053	0.249894663894664	0.319180412371134	0.289417218543046	0.244714454760605	0.304221748036873	0.32362100456621	0.347558909187186	0.36903313253012	0.267464574699033	0.295459904858987	0.327565484589095	0.295251106571331	0.315597982003689	0.434910036187073	0.249406403209033	0.321854945823139	0.299770030366737	0.314651972157773	0.307244639540773	0.37854278670649	0.335742596810934	0.25565826964808	0.266608586496824	0.321560109289617	0.244846820809249	0.328149734060459	0.309967005076142	0.402823437311815	0.247510010771083	0.333030829213393	0.296224137931034	0.2132090646523	0.264229684908789	0.25746884272997	0.348870999463615	0.324409451659452	0.325808470477202	0.380618528893039	0.366616531165312	0.379842923141537	0.298485987452571	0.220604866646487	0.298127793809766	0.328949056419282
Plate3PhosphateF2	0.284431445222978	0.244229332211058	0.267181519101406	0.25382614141285	0.423595204841965	0.284541101614272	0.213260337851738	0.221267859502797	0.131037682595541	0.255392672512475	0.356365068276194	0.255038225882295	0.268615283115356	0.367563280486211	0.320267373411253	0.308581500656679	0.299994127549622	0.282898276946951	0.355717475042646	0.272221831891145	0.433991642694041	0.424603434805633	0.450522893061516	0.41955659877733	0.50264688255329	0.466739584378064	0.279438671412603	0.248483302303224	0.182815104477689	0.200510256779486	0.195483940270655	0.176018216441641	0.419893264189919	0.171311152998767	0.192269080926279	0.228146756523544	0.252183427087649	0.155114658876338	0.262413949407327	0.334976944969618	0.292895197620807	0.305752068908169	0.266733744495581	0.253798877274487	0.273745744597303	0.389646748948604	0.347271377278686	0.423391579376732	0.451456916899897
Plate1PhosphateE6	0.296754637677366	0.209939739147729	0.235892068519281	0.216647794722648	0.463847047921042	0.241307048727543	0.17593745549922	0.222760211574477	0.109844266940449	0.215675519753058	0.326191571066686	0.211557246121107	0.217467585568745	0.353188063755506	0.306606659412443	0.307950671550126	0.296681549284082	0.306671981817254	0.345966966727425	0.270917933938776	0.44417241456874	0.416889800538811	0.443276633419534	0.428486226775402	0.51815397428691	0.462322913000348	0.309669893216444	0.266357964967115	0.164050335803145	0.226794445015453	0.200178550306982	0.171257085754135	0.455966457384481	0.171240026378478	0.17843541023165	0.196788993874409	0.260709265473813	0.113021701879533	0.262435407752118	0.343315982816772	0.300219350241435	0.305952457626041	0.303057947310702	0.303525510861437	0.315097405086913	0.398281272055843	0.359989121081037	0.41856747564697	0.450910320309759
Plate1PhosphateG9	0.356806955827144	0.212676250823213	0.304469341504551	0.314247965627262	0.441122888319477	0.269594902672827	0.329421312201076	0.250204430425598	0.262785424776434	0.28337918665217	0.263816394956469	0.319069161485045	0.323603335199988	0.296172705437752	0.241696616219962	0.279342730602278	0.318958110194082	0.321602194945847	0.307033748618183	0.261821929297417	0.3578896177982	0.401850313982555	0.412687397206288	0.365423725727336	0.441343779865647	0.423889464009145	0.292084819063416	0.289326546652694	0.336231216093872	0.237986384141846	0.318533395382308	0.3040634455388	0.408445524418149	0.284107131242011	0.343436615174943	0.164586168676541	0.18564724199724	0.294666465486861	0.161502870620657	0.321202260275932	0.302541318615845	0.286616738087197	0.328971910247937	0.310226490701006	0.338192918084677	0.335932605997005	0.341301841120686	0.381516039284042	0.421333404127633
Plate2PhosphateD5	0.363882526472165	0.243674702565082	0.263516594371981	0.265638013535975	0.538186777088431	0.31812290803452	0.258114197016876	0.268776033729554	0.204199875788825	0.25338636968151	0.349867379700833	0.256429598388101	0.220799840630428	0.403433852274072	0.335981950258197	0.386925449145221	0.393431506936741	0.398835200085337	0.31595298627646	0.361092039085851	0.461839284076795	0.455790144939175	0.487599566873542	0.450014338743119	0.528918845964129	0.503850125211839	0.38344952062122	0.323241827901614	0.168728156025002	0.287414136039872	0.194522473855488	0.247508858623537	0.51375176321481	0.270738843523223	0.158938442188201	0.217300024172613	0.293380975787764	0.174861185734888	0.284587515838426	0.374053799670017	0.377684297144828	0.358741025464147	0.368936751442085	0.367415656498077	0.388810413368081	0.429762485722107	0.409106854110391	0.460052388791585	0.491826412130108
Plate2PhosphateE10	0.440831859982388	0.302295461278386	0.399190747125145	0.38984210060373	0.485841018513207	0.313479270527729	0.419998637540306	0.338942050548959	0.361705713826675	0.354326226008161	0.281470761217005	0.406047481141168	0.412199827208983	0.31657116228442	0.269749319298687	0.358672489366863	0.381727261227831	0.389412319443548	0.393055255392327	0.299674804800343	0.360140413476559	0.400852072865076	0.41332976731139	0.377190092233591	0.43354104920848	0.419026243286426	0.329428274271296	0.328500042890719	0.430243489363922	0.285650423411112	0.410444331937075	0.387450897083268	0.443628699803555	0.350598582668037	0.430244999601301	0.238726011443617	0.218218380361008	0.388014650194938	0.201383714529311	0.394647411249937	0.394183337465276	0.372687805007764	0.441820193569351	0.421606944593675	0.440632861351583	0.368043312443018	0.359274142906622	0.398347595945365	0.440905971883186
Plate2PhosphateF8	0.436733821908615	0.305719364501095	0.422962401270883	0.392346353975038	0.435714763647609	0.247970948653801	0.428283768492301	0.352941274993551	0.369714579488255	0.358572024854623	0.292056917763676	0.410877393439969	0.42680766693481	0.260475635587827	0.281809875752603	0.364537944046308	0.385258666699734	0.394722262229639	0.456017458989177	0.304878559232691	0.376404381483412	0.368669765371144	0.411399461948526	0.392296655502486	0.414340797423823	0.401035383562449	0.271866487246986	0.272852712936883	0.439057097191472	0.281612824943498	0.413343942104552	0.392243028328314	0.398901713923051	0.358901266868936	0.440722718595331	0.251898906388991	0.19132892066811	0.395135266174606	0.216282219560555	0.413117311626165	0.400893965670142	0.371362349911972	0.451515962986105	0.437348100719247	0.454193404751025	0.380616467261482	0.29779455464203	0.374002694541806	0.40418857637249
Plate3PhosphateB2	0.286347963276051	0.202665078740268	0.22965042113899	0.222700483037138	0.440005008002783	0.25115858192307	0.191296102256225	0.19619110515651	0.129843157789723	0.199495872397369	0.315561952700273	0.211142868056004	0.232548809824466	0.325355091170599	0.279839467647022	0.279048404658476	0.267296771032622	0.282179082297238	0.344998269127245	0.245156932448795	0.415591657113014	0.395680476637742	0.412090322714828	0.402634436872635	0.492376485053095	0.435443862317797	0.283734352782674	0.259824307760694	0.202141649725525	0.212032158251496	0.230066844613944	0.19784380200095	0.429167489372431	0.163243494920111	0.221389304752883	0.201244019526259	0.231515068168164	0.143457485373062	0.235790638889078	0.304560174412132	0.27843683665971	0.280161587360536	0.297846206117283	0.290994038011985	0.293971605154826	0.371036512511578	0.332640480903611	0.395558065050401	0.426590561938207
Plate1PhosphateC6	0.436114715598935	0.350660621552208	0.409412323646501	0.408178013149479	0.502223419695992	0.393337606762864	0.436038768374206	0.33026099530379	0.360589532777937	0.379393504008853	0.380188152934705	0.419461039359758	0.429165777051158	0.390050873180166	0.350253333251469	0.300713986245358	0.293428398376967	0.30637141996831	0.323838593947466	0.258749596830133	0.321468457557739	0.347901441481925	0.332889951907874	0.301497362568076	0.385489506980524	0.331112121957063	0.400863229108812	0.396089411420095	0.42771632169224	0.353167083797739	0.429044347885197	0.438017773109325	0.478193363151943	0.369537039455926	0.443715625841228	0.333964833502409	0.313584508944086	0.398895836688703	0.314785822156685	0.257342582525462	0.279441314343811	0.262064156038103	0.340735583691684	0.31962235362933	0.332720506722824	0.24891134036542	0.321424057053669	0.276166336495854	0.285320044195819
Plate1PhosphateD3	0.386836764853579	0.334849245318999	0.394998837336532	0.390567213460581	0.429972311050151	0.350105715636338	0.399077000412232	0.306567631533175	0.35197165366317	0.354738996291522	0.352379752745158	0.389920528999036	0.409072143559898	0.323846179101175	0.315767351456539	0.232403608814908	0.255962611500874	0.266878849922148	0.32176471354714	0.206483988060851	0.31658531158966	0.362968320042098	0.342101871645973	0.283285887465144	0.396557466335844	0.345626727308295	0.341411949928966	0.362066350133468	0.402561769285874	0.324351610582041	0.416768343602295	0.429833490205281	0.404713055979307	0.357047204268547	0.429747292570073	0.338874176038351	0.272409966673323	0.383819642888731	0.278147480798779	0.226298096535442	0.249642855925545	0.239426072425983	0.275767808576292	0.266952015099702	0.280483634464311	0.227962787071396	0.268285462907714	0.299139688481115	0.302859784263838
Plate1PhosphateD9	0.411240607941036	0.361919594221906	0.381912708901001	0.405608309510269	0.457074388244445	0.389340821671307	0.415762551138781	0.311523205895135	0.364278983683122	0.371227596144212	0.391771857171673	0.409383325351055	0.418322763878638	0.388748576742977	0.355121729635788	0.304606001891448	0.30578060930142	0.314075194654875	0.302944750485358	0.256608940052795	0.34517635144967	0.365129348761248	0.342551556985655	0.316186368337309	0.420316843647543	0.359237438295543	0.397189508245239	0.38459399095713	0.415836418341225	0.370817002701311	0.43277806378165	0.441287247880788	0.440177404815517	0.383772372122489	0.445005734681874	0.332307626408573	0.335894473509916	0.396794934214182	0.335272363481795	0.227865994684646	0.268618507444403	0.246885753080206	0.304128978878846	0.29833860276205	0.289717563220086	0.263997173305764	0.32606900652308	0.277262091604091	0.26834638028692
Plate2PhosphateB2	0.418889729095927	0.358042430494169	0.40383170515129	0.409955088689568	0.457305883961066	0.367582455100219	0.431154189884112	0.330045930441093	0.36894478248575	0.374204538272058	0.370691579812265	0.414438904250678	0.425595204122982	0.358484418690074	0.336479161224162	0.281041387159632	0.277683436486443	0.28818325133474	0.329281602324701	0.236385600884201	0.324409502301111	0.338917347215523	0.320273762118876	0.291848153199493	0.393657350566527	0.336377867747745	0.369660884769257	0.373101067791922	0.416404977958288	0.347908359105999	0.433303599337936	0.443816171997297	0.434805543908867	0.376634619941531	0.447137694522969	0.338856999733198	0.306700025220284	0.401166789174642	0.310741278667954	0.224597280177177	0.255934651037683	0.236130748864773	0.311739145541544	0.306413150435389	0.304742204540087	0.244444310381975	0.293081486974162	0.256257367278816	0.251343970783165
Plate2PhosphateH9	0.414685881463245	0.351342108867868	0.405396241038559	0.41545123815246	0.486239086673008	0.388238473408498	0.43118740640716	0.342258925940136	0.384856573812056	0.378397886971385	0.36051175154165	0.417549812633672	0.423426546235319	0.353981583804724	0.330378096940099	0.252704251527127	0.278808279923739	0.295521308205806	0.302889780921844	0.239559425972614	0.30016922229158	0.340609589734266	0.320332030704634	0.266877276007673	0.383813747466688	0.336308977352926	0.394385751899506	0.397633960078947	0.429226498947021	0.352437141190688	0.443810870459979	0.458292577154377	0.460472448427642	0.387210053351093	0.457655974311132	0.333384217840702	0.281253794986505	0.414144322932404	0.284438089080567	0.232963478547537	0.25527608761236	0.228287017700886	0.295013282391042	0.290885059354372	0.298670295485778	0.21592807234241	0.30109409512927	0.26925248757123	0.27928899682497
Plate1PhosphateB7	0.45412456771687	0.339808703973529	0.396562089331245	0.403399855708018	0.449965849788391	0.335967606442439	0.43116519416108	0.343356019327405	0.366031783828673	0.375225708024934	0.325862924198056	0.416191842402686	0.426042291462713	0.276689834818384	0.298153021265584	0.296851667942745	0.322405088622365	0.333881227655281	0.308614713517629	0.253167042028961	0.234165464610874	0.204170318462852	0.222897626990266	0.190649779436078	0.277575179197276	0.234906512538326	0.326649346024603	0.351955861057506	0.425742410659735	0.338785899068916	0.434837277222551	0.440485518880256	0.423329933565153	0.368343802545498	0.447624834927098	0.332185431164053	0.256050581236439	0.396204615400345	0.295016300404759	0.300269618859802	0.313724524557781	0.280064160192239	0.347522597136016	0.333715034864759	0.35222133507086	0.189544005686368	0.162694651209606	0.185882833719663	0.208214966834256
Plate1PhosphateC9	0.456929019790413	0.394792372484785	0.431091689881347	0.458264387312195	0.443053439594743	0.364419878879888	0.462158395485595	0.362277915268895	0.423617406008831	0.415927372800899	0.390669173351208	0.461988908058993	0.469051902367717	0.360724928078524	0.357171846496293	0.297790646109394	0.326637944045932	0.343962651225998	0.355493620808891	0.261301296085186	0.348731996172792	0.330647570212458	0.338637561658143	0.313646791834264	0.374851795704556	0.328441663312771	0.373336704385185	0.375191412569716	0.471704319853622	0.395348984156401	0.486296478193025	0.498720546868489	0.413788442529089	0.425827358647682	0.497626197192968	0.371150697809703	0.333483356060957	0.452926566894403	0.338044110804646	0.285845281474349	0.314374520330801	0.294207408275755	0.350002891317361	0.338930073524639	0.348152389640865	0.264431827308168	0.291892710692265	0.281249829808473	0.280198050348371
Plate1PhosphateE3	0.412311351165918	0.303178790372331	0.351530049567692	0.356483414543413	0.465591546406992	0.367995122419901	0.383664924237561	0.289381788115647	0.304797894498543	0.32505567837882	0.309145991294333	0.367149682994773	0.37868437450227	0.285391098512965	0.285137374120081	0.251965188663507	0.250545337145052	0.270399240915431	0.279751289895183	0.230602577620229	0.264681184170626	0.235615443785936	0.260050474747037	0.225749314018782	0.344742034009832	0.278500370940282	0.339723842397579	0.385622276031222	0.373503077464524	0.296696627319326	0.373880261678621	0.376126229174535	0.445426221982267	0.314962689548121	0.38821052860117	0.309331404438718	0.223078739461202	0.343673308319106	0.269911524686982	0.223045439714691	0.236579430347867	0.196284390706502	0.3024209355981	0.297828014538749	0.287852391100326	0.195623392398967	0.222474125474397	0.199705364339157	0.22606817058732
Plate2PhosphateB4	0.410581724321365	0.300201808844153	0.349388459826959	0.337509957070423	0.435669732271499	0.331603414909736	0.36468974697433	0.280785712752369	0.289328483784136	0.305987486038925	0.302670582675467	0.351747611685331	0.364798090254047	0.251977152829555	0.279122506444708	0.259068941066667	0.247987560488244	0.270171020659639	0.327607486031454	0.221559334914028	0.244672295498502	0.206840977262996	0.246281874348976	0.215152917328296	0.32369992856364	0.256481090071364	0.303232774933814	0.341800537452101	0.351615846773122	0.28080278982055	0.352310077986308	0.350551903621859	0.416892997805367	0.291478840198063	0.363571980117969	0.314465619702304	0.214082049838015	0.321702191963527	0.268552847366168	0.246540810882786	0.252213659517144	0.214640027281068	0.310706807484384	0.307851199966619	0.309218645448809	0.183172997096979	0.16550889627572	0.190454370001544	0.212557331080423
Plate2PhosphateD11	0.446700068172298	0.347522417710921	0.406538739422694	0.41258714365705	0.441904155111156	0.366352306493152	0.440451875053298	0.353181265666109	0.373406590401075	0.383818788456241	0.333553834422058	0.422757887009641	0.433967720311158	0.282192066946776	0.309022329696836	0.279550935142939	0.300867513559396	0.313855389068386	0.333857541904505	0.249814640828679	0.209563099205744	0.217457951790788	0.210615795831965	0.166674008068144	0.276070557576404	0.219305455613967	0.335612087469624	0.381665720959737	0.433489026142282	0.350661793116932	0.433231494715731	0.445499136953702	0.419840843069848	0.378329025027693	0.449667281662024	0.359599744058219	0.270192087378253	0.409617461540943	0.310106725085097	0.300078597016671	0.30412589171392	0.271868581472516	0.341903271480736	0.328665079910357	0.345108027416917	0.148515320229478	0.15418258719911	0.169682289591868	0.19182285132194
Plate2PhosphateE9	0.446206776395455	0.351891421377826	0.412666440374249	0.419283202540083	0.452900059205748	0.364745614745615	0.445045768757109	0.359047837938566	0.375618300249649	0.389176402662234	0.337456786086923	0.431237107567529	0.441967589557951	0.304739065840309	0.306261402591678	0.290108987738561	0.310753428169159	0.323151015030086	0.30703725557374	0.244517451173223	0.235713884263342	0.237838026415462	0.23564048877274	0.189448246767173	0.299813207507703	0.255615705786549	0.358450718428074	0.373425233456573	0.436382445091461	0.350865309552831	0.44260633818299	0.450168417808012	0.432229221702906	0.381957234266681	0.454674862910725	0.343240419102488	0.268509809722873	0.411879411879412	0.297920466132632	0.289944850332835	0.29884633009633	0.265991239960449	0.334548961999942	0.32634754052437	0.339357758299379	0.190059866268589	0.207126826438702	0.192796624938876	0.210628319457888
Plate2PhosphateG9	0.382814478330381	0.351146939526016	0.407506894797578	0.389909666378406	0.400658819559012	0.314846725766646	0.369378395773491	0.313301188634341	0.305625594357923	0.363237411658018	0.345605352010889	0.391167367291701	0.418897238523917	0.268907323532435	0.332099882321802	0.250284263502446	0.237418245092678	0.243032918668218	0.34691209086733	0.213092853172707	0.306675709830114	0.263579812048714	0.296245510068043	0.268426563577381	0.36575345960091	0.304151239430207	0.266051072210713	0.305589236866594	0.343714705547298	0.268843442320636	0.334050638681314	0.354720319462128	0.379618810484724	0.298839203755869	0.360430471569757	0.364909894490213	0.250560159364541	0.344496333441745	0.317678395033847	0.272023641398207	0.21904514799121	0.2307331325134	0.269916425035097	0.270795882139827	0.259646830888663	0.236954650083616	0.185019719848144	0.214669484831487	0.243240796591108
[truncated: 103 more columns]
