# Supplementary material for: The effects of soil phosphorus content on plant microbiota are driven by the plant phosphate starvation response
Source: PLoS Biol. 2019 Nov 13;17(11):e3000534. doi: 10.1371/journal.pbio.3000534 (PMC6876890; doi:10.1371/journal.pbio.3000534)
Supplement: S1 Data — (ZIP) [file pbio.3000534.s023.zip › data_figures/data_S5D_metadata.csv]

Tissue	type	OTU_Header	experiment	Rep	condition	position	ID_Matrix	typebyTissue	TTC	Depth	LDepth	Pi
Agar	NP	P89Plate1Phosphate	Pi	Rep2	0 micromolar Pi	a8	Plate1PhosphateA8	AgarNoPlant	Agar_NP_0P	24115	10.0905893325031	0
Agar	NP	P77Plate1Phosphate	Pi	Rep2	0 micromolar Pi	h2	Plate1PhosphateH2	AgarNoPlant	Agar_NP_0P	17874	9.79110242194134	0
Agar	NP	P42Plate2Phosphate	Pi	Rep1	0 micromolar Pi	a5	Plate2PhosphateA5	AgarNoPlant	Agar_NP_0P	5161	8.54888563814873	0
Agar	NP	P89Plate2Phosphate	Pi	Rep1	0 micromolar Pi	a8	Plate2PhosphateA8	AgarNoPlant	Agar_NP_0P	6104	8.71669957296429	0
Agar	NP	P74Plate2Phosphate	Pi	Rep2	0 micromolar Pi	c10	Plate2PhosphateC10	AgarNoPlant	Agar_NP_0P	7295	8.89494446095689	0
Agar	NP	P27Plate2Phosphate	Pi	Rep2	0 micromolar Pi	c7	Plate2PhosphateC7	AgarNoPlant	Agar_NP_0P	5772	8.66077391989376	0
Agar	NP	P71Plate2Phosphate	Pi	Rep1	0 micromolar Pi	e11	Plate2PhosphateE11	AgarNoPlant	Agar_NP_0P	5820	8.66905554072548	0
Agar	NP	P25Plate3Phosphate	Pi	Rep1	0 micromolar Pi	d2	Plate3PhosphateD2	AgarNoPlant	Agar_NP_0P	7248	8.88848084772282	0
Agar	NP	P33Plate3Phosphate	Pi	Rep2	0 micromolar Pi	g2	Plate3PhosphateG2	AgarNoPlant	Agar_NP_0P	3662	8.20576472523446	0
Agar	SC	P17Plate1Phosphate	Pi	Rep1	0 micromolar Pi	b4	Plate1PhosphateB4	AgarPlant	Agar_SC_0P	20503	9.92832649588305	0
Agar	SC	P4Plate2Phosphate	Pi	Rep2	0 micromolar Pi	a1	Plate2PhosphateA1	AgarPlant	Agar_SC_0P	4088	8.31581113188354	0
Agar	SC	P43Plate2Phosphate	Pi	Rep1	0 micromolar Pi	c11	Plate2PhosphateC11	AgarPlant	Agar_SC_0P	5036	8.52436739516424	0
Agar	SC	P30Plate2Phosphate	Pi	Rep1	0 micromolar Pi	c4	Plate2PhosphateC4	AgarPlant	Agar_SC_0P	5312	8.57772369115627	0
Agar	SC	P85Plate2Phosphate	Pi	Rep2	0 micromolar Pi	d3	Plate2PhosphateD3	AgarPlant	Agar_SC_0P	5067	8.53050420547591	0
Agar	SC	P69Plate3Phosphate	Pi	Rep2	0 micromolar Pi	e2	Plate3PhosphateE2	AgarPlant	Agar_SC_0P	5886	8.68033192879342	0
Root	SC	P56Plate1Phosphate	Pi	Rep1	0 micromolar Pi	e4	Plate1PhosphateE4	Root	Root_SC_0P	21262	9.96467672084855	0
Root	SC	P93Plate1Phosphate	Pi	Rep1	0 micromolar Pi	e5	Plate1PhosphateE5	Root	Root_SC_0P	19580	9.8822639160845	0
Root	SC	P95Plate1Phosphate	Pi	Rep1	0 micromolar Pi	g8	Plate1PhosphateG8	Root	Root_SC_0P	26561	10.187199253484	0
Root	SC	P41Plate2Phosphate	Pi	Rep2	0 micromolar Pi	c6	Plate2PhosphateC6	Root	Root_SC_0P	7277	8.89247396834709	0
Root	SC	P53Plate2Phosphate	Pi	Rep2	0 micromolar Pi	g5	Plate2PhosphateG5	Root	Root_SC_0P	6731	8.81447900001071	0
Shoot	SC	P5Plate1Phosphate	Pi	Rep2	0 micromolar Pi	b6	Plate1PhosphateB6	Shoot	Shoot_SC_0P	25749	10.1561510703863	0
Shoot	SC	P71Plate1Phosphate	Pi	Rep1	0 micromolar Pi	e11	Plate1PhosphateE11	Shoot	Shoot_SC_0P	21405	9.97137981857905	0
Shoot	SC	P64Plate1Phosphate	Pi	Rep1	0 micromolar Pi	f3	Plate1PhosphateF3	Shoot	Shoot_SC_0P	19395	9.87277057987407	0
Shoot	SC	P87Plate2Phosphate	Pi	Rep2	0 micromolar Pi	a3	Plate2PhosphateA3	Shoot	Shoot_SC_0P	5923	8.68659835627697	0
Shoot	SC	P61Plate2Phosphate	Pi	Rep2	0 micromolar Pi	d1	Plate2PhosphateD1	Shoot	Shoot_SC_0P	7031	8.85808422219916	0
Shoot	SC	P4Plate3Phosphate	Pi	Rep1	0 micromolar Pi	a1	Plate3PhosphateA1	Shoot	Shoot_SC_0P	7024	8.85708813531495	0
Agar	NP	P28Plate1Phosphate	Pi	Rep2	10 micromolar Pi	e12	Plate1PhosphateE12	AgarNoPlant	Agar_NP_10P	17665	9.77934055979325	10
Agar	NP	P68Plate1Phosphate	Pi	Rep2	10 micromolar Pi	e9	Plate1PhosphateE9	AgarNoPlant	Agar_NP_10P	19783	9.89257826202809	10
Agar	NP	P83Plate2Phosphate	Pi	Rep1	10 micromolar Pi	a10	Plate2PhosphateA10	AgarNoPlant	Agar_NP_10P	3904	8.26975694753298	10
Agar	NP	P5Plate2Phosphate	Pi	Rep2	10 micromolar Pi	b6	Plate2PhosphateB6	AgarNoPlant	Agar_NP_10P	5882	8.67965211911394	10
Agar	NP	P25Plate2Phosphate	Pi	Rep1	10 micromolar Pi	d2	Plate2PhosphateD2	AgarNoPlant	Agar_NP_10P	4951	8.50734485536142	10
Agar	NP	P77Plate2Phosphate	Pi	Rep1	10 micromolar Pi	h2	Plate2PhosphateH2	AgarNoPlant	Agar_NP_10P	4728	8.46125755908593	10
Agar	NP	P30Plate3Phosphate	Pi	Rep2	10 micromolar Pi	c4	Plate3PhosphateC4	AgarNoPlant	Agar_NP_10P	8303	9.02437217426203	10
Agar	SC	P60Plate1Phosphate	Pi	Rep1	10 micromolar Pi	a4	Plate1PhosphateA4	AgarPlant	Agar_SC_10P	21044	9.9543707628507	10
Agar	SC	P76Plate2Phosphate	Pi	Rep1	10 micromolar Pi	b11	Plate2PhosphateB11	AgarPlant	Agar_SC_10P	8293	9.0231670644512	10
Agar	SC	P87Plate3Phosphate	Pi	Rep2	10 micromolar Pi	a3	Plate3PhosphateA3	AgarPlant	Agar_SC_10P	4350	8.37793112408273	10
Agar	SC	P32Plate3Phosphate	Pi	Rep2	10 micromolar Pi	c3	Plate3PhosphateC3	AgarPlant	Agar_SC_10P	4501	8.41205487329293	10
Agar	SC	P64Plate3Phosphate	Pi	Rep1	10 micromolar Pi	f3	Plate3PhosphateF3	AgarPlant	Agar_SC_10P	5427	8.5991417740634	10
Agar	SC	P26Plate3Phosphate	Pi	Rep2	10 micromolar Pi	h3	Plate3PhosphateH3	AgarPlant	Agar_SC_10P	5392	8.59267165259214	10
Root	SC	P4Plate1Phosphate	Pi	Rep1	10 micromolar Pi	a1	Plate1PhosphateA1	Root	Root_SC_10P	22372	10.0155654559415	10
Root	SC	P42Plate1Phosphate	Pi	Rep1	10 micromolar Pi	a5	Plate1PhosphateA5	Root	Root_SC_10P	22176	10.0067659019896	10
Root	SC	P25Plate1Phosphate	Pi	Rep1	10 micromolar Pi	d2	Plate1PhosphateD2	Root	Root_SC_10P	28255	10.2490257120639	10
Root	SC	P33Plate1Phosphate	Pi	Rep2	10 micromolar Pi	g2	Plate1PhosphateG2	Root	Root_SC_10P	9639	9.17357264778397	10
Root	SC	P58Plate2Phosphate	Pi	Rep2	10 micromolar Pi	d8	Plate2PhosphateD8	Root	Root_SC_10P	11808	9.37653254684025	10
Root	SC	P19Plate2Phosphate	Pi	Rep2	10 micromolar Pi	f10	Plate2PhosphateF10	Root	Root_SC_10P	7143	8.87388813515497	10
Shoot	SC	P12Plate1Phosphate	Pi	Rep2	10 micromolar Pi	d4	Plate1PhosphateD4	Shoot	Shoot_SC_10P	8873	9.09076823683534	10
Shoot	SC	P6Plate1Phosphate	Pi	Rep2	10 micromolar Pi	f1	Plate1PhosphateF1	Shoot	Shoot_SC_10P	19822	9.89454771096665	10
Shoot	SC	P19Plate1Phosphate	Pi	Rep1	10 micromolar Pi	f10	Plate1PhosphateF10	Shoot	Shoot_SC_10P	23564	10.0674754026416	10
Shoot	SC	P32Plate2Phosphate	Pi	Rep1	10 micromolar Pi	c3	Plate2PhosphateC3	Shoot	Shoot_SC_10P	6818	8.82732145269785	10
Shoot	SC	P22Plate2Phosphate	Pi	Rep2	10 micromolar Pi	d7	Plate2PhosphateD7	Shoot	Shoot_SC_10P	7013	8.85552084853691	10
Shoot	SC	P88Plate2Phosphate	Pi	Rep1	10 micromolar Pi	h4	Plate2PhosphateH4	Shoot	Shoot_SC_10P	5965	8.69366433453202	10
Agar	NP	P65Plate1Phosphate	Pi	Rep2	30 micromolar Pi	a9	Plate1PhosphateA9	AgarNoPlant	Agar_NP_30P	15740	9.66396052197139	30
Agar	NP	P94Plate1Phosphate	Pi	Rep1	30 micromolar Pi	f2	Plate1PhosphateF2	AgarNoPlant	Agar_NP_30P	22908	10.0392414735137	30
Agar	NP	P80Plate1Phosphate	Pi	Rep2	30 micromolar Pi	f4	Plate1PhosphateF4	AgarNoPlant	Agar_NP_30P	21413	9.97175349320622	30
Agar	NP	P1Plate1Phosphate	Pi	Rep1	30 micromolar Pi	g3	Plate1PhosphateG3	AgarNoPlant	Agar_NP_30P	16323	9.70033043515403	30
Agar	NP	P93Plate2Phosphate	Pi	Rep1	30 micromolar Pi	e5	Plate2PhosphateE5	AgarNoPlant	Agar_NP_30P	3696	8.21500643276157	30
Agar	NP	P56Plate3Phosphate	Pi	Rep2	30 micromolar Pi	e4	Plate3PhosphateE4	AgarNoPlant	Agar_NP_30P	7776	8.95879734614027	30
Agar	NP	P1Plate3Phosphate	Pi	Rep2	30 micromolar Pi	g3	Plate3PhosphateG3	AgarNoPlant	Agar_NP_30P	3856	8.25738565573044	30
Agar	SC	P16Plate1Phosphate	Pi	Rep2	30 micromolar Pi	a2	Plate1PhosphateA2	AgarPlant	Agar_SC_30P	15743	9.66415110101463	30
Agar	SC	P3Plate1Phosphate	Pi	Rep2	30 micromolar Pi	e1	Plate1PhosphateE1	AgarPlant	Agar_SC_30P	11577	9.35677565020573	30
Agar	SC	P15Plate1Phosphate	Pi	Rep2	30 micromolar Pi	f12	Plate1PhosphateF12	AgarPlant	Agar_SC_30P	19108	9.85786237450985	30
Agar	SC	P11Plate1Phosphate	Pi	Rep1	30 micromolar Pi	g4	Plate1PhosphateG4	AgarPlant	Agar_SC_30P	18902	9.847023015555	30
Agar	SC	P46Plate2Phosphate	Pi	Rep1	30 micromolar Pi	f7	Plate2PhosphateF7	AgarPlant	Agar_SC_30P	5608	8.63194942871443	30
Agar	SC	P85Plate3Phosphate	Pi	Rep1	30 micromolar Pi	d3	Plate3PhosphateD3	AgarPlant	Agar_SC_30P	4296	8.3654396361887	30
Root	SC	P74Plate1Phosphate	Pi	Rep2	30 micromolar Pi	c10	Plate1PhosphateC10	Root	Root_SC_30P	22794	10.0342526224157	30
Root	SC	P30Plate1Phosphate	Pi	Rep1	30 micromolar Pi	c4	Plate1PhosphateC4	Root	Root_SC_30P	21250	9.96411217435256	30
Root	SC	P24Plate1Phosphate	Pi	Rep2	30 micromolar Pi	f6	Plate1PhosphateF6	Root	Root_SC_30P	24770	10.1173885224834	30
Root	SC	P81Plate1Phosphate	Pi	Rep1	30 micromolar Pi	g1	Plate1PhosphateG1	Root	Root_SC_30P	18185	9.80835235742109	30
Root	SC	P18Plate2Phosphate	Pi	Rep1	30 micromolar Pi	d10	Plate2PhosphateD10	Root	Root_SC_30P	7339	8.90095787254506	30
Root	SC	P94Plate2Phosphate	Pi	Rep2	30 micromolar Pi	f2	Plate2PhosphateF2	Root	Root_SC_30P	5527	8.61740045183326	30
Shoot	SC	P9Plate1Phosphate	Pi	Rep2	30 micromolar Pi	a6	Plate1PhosphateA6	Shoot	Shoot_SC_30P	22910	10.0393287754475	30
Shoot	SC	P57Plate1Phosphate	Pi	Rep1	30 micromolar Pi	c8	Plate1PhosphateC8	Shoot	Shoot_SC_30P	19908	9.89887693997844	30
Shoot	SC	P18Plate1Phosphate	Pi	Rep2	30 micromolar Pi	d10	Plate1PhosphateD10	Shoot	Shoot_SC_30P	20414	9.92397621896344	30
Shoot	SC	P75Plate2Phosphate	Pi	Rep1	30 micromolar Pi	b1	Plate2PhosphateB1	Shoot	Shoot_SC_30P	6050	8.70781355102489	30
Shoot	SC	P49Plate2Phosphate	Pi	Rep2	30 micromolar Pi	b10	Plate2PhosphateB10	Shoot	Shoot_SC_30P	6856	8.83287946027762	30
Shoot	SC	P78Plate2Phosphate	Pi	Rep1	30 micromolar Pi	d6	Plate2PhosphateD6	Shoot	Shoot_SC_30P	5918	8.68575383296015	30
Agar	NP	P23Plate1Phosphate	Pi	Rep1	50 micromolar Pi	c2	Plate1PhosphateC2	AgarNoPlant	Agar_NP_50P	16653	9.72034565935827	50
Agar	NP	P86Plate2Phosphate	Pi	Rep2	50 micromolar Pi	a11	Plate2PhosphateA11	AgarNoPlant	Agar_NP_50P	4285	8.36287583103188	50
Agar	NP	P44Plate2Phosphate	Pi	Rep1	50 micromolar Pi	d9	Plate2PhosphateD9	AgarNoPlant	Agar_NP_50P	3314	8.10591119798651	50
Agar	NP	P1Plate2Phosphate	Pi	Rep2	50 micromolar Pi	g3	Plate2PhosphateG3	AgarNoPlant	Agar_NP_50P	4787	8.47365918939251	50
Agar	NP	P52Plate2Phosphate	Pi	Rep2	50 micromolar Pi	g6	Plate2PhosphateG6	AgarNoPlant	Agar_NP_50P	4951	8.50734485536142	50
Agar	NP	P37Plate2Phosphate	Pi	Rep1	50 micromolar Pi	h7	Plate2PhosphateH7	AgarNoPlant	Agar_NP_50P	4114	8.3221510702129	50
Agar	NP	P38Plate3Phosphate	Pi	Rep1	50 micromolar Pi	c1	Plate3PhosphateC1	AgarNoPlant	Agar_NP_50P	7680	8.94637482614172	50
Agar	SC	P8Plate1Phosphate	Pi	Rep2	50 micromolar Pi	b3	Plate1PhosphateB3	AgarPlant	Agar_SC_50P	18960	9.85008677580901	50
Agar	SC	P32Plate1Phosphate	Pi	Rep1	50 micromolar Pi	c3	Plate1PhosphateC3	AgarPlant	Agar_SC_50P	20134	9.91016520728937	50
Agar	SC	P6Plate2Phosphate	Pi	Rep2	50 micromolar Pi	f1	Plate2PhosphateF1	AgarPlant	Agar_SC_50P	3819	8.24774388722552	50
Agar	SC	P11Plate2Phosphate	Pi	Rep2	50 micromolar Pi	g4	Plate2PhosphateG4	AgarPlant	Agar_SC_50P	3236	8.08209327817838	50
Agar	SC	P2Plate2Phosphate	Pi	Rep1	50 micromolar Pi	h8	Plate2PhosphateH8	AgarPlant	Agar_SC_50P	5927	8.68727346178784	50
Agar	SC	P35Plate3Phosphate	Pi	Rep1	50 micromolar Pi	h1	Plate3PhosphateH1	AgarPlant	Agar_SC_50P	5074	8.53188474015923	50
Root	SC	P51Plate1Phosphate	Pi	Rep2	50 micromolar Pi	b12	Plate1PhosphateB12	Root	Root_SC_50P	18787	9.8409204202673	50
Root	SC	P40Plate1Phosphate	Pi	Rep1	50 micromolar Pi	b5	Plate1PhosphateB5	Root	Root_SC_50P	23344	10.0580952707626	50
Root	SC	P38Plate1Phosphate	Pi	Rep1	50 micromolar Pi	c1	Plate1PhosphateC1	Root	Root_SC_50P	23515	10.0653937943791	50
Root	SC	P82Plate1Phosphate	Pi	Rep2	50 micromolar Pi	d11	Plate1PhosphateD11	Root	Root_SC_50P	18754	9.83916234197957	50
Root	SC	P51Plate2Phosphate	Pi	Rep2	50 micromolar Pi	b12	Plate2PhosphateB12	Root	Root_SC_50P	5261	8.56807640173081	50
Root	SC	P72Plate2Phosphate	Pi	Rep1	50 micromolar Pi	g11	Plate2PhosphateG11	Root	Root_SC_50P	4936	8.50431056558522	50
Shoot	SC	P31Plate1Phosphate	Pi	Rep1	50 micromolar Pi	b2	Plate1PhosphateB2	Shoot	Shoot_SC_50P	21554	9.97831669315678	50
Shoot	SC	P36Plate1Phosphate	Pi	Rep1	50 micromolar Pi	b8	Plate1PhosphateB8	Shoot	Shoot_SC_50P	19741	9.89045297026567	50
Shoot	SC	P67Plate1Phosphate	Pi	Rep2	50 micromolar Pi	e7	Plate1PhosphateE7	Shoot	Shoot_SC_50P	28214	10.2475735876344	50
Shoot	SC	P84Plate2Phosphate	Pi	Rep1	50 micromolar Pi	a7	Plate2PhosphateA7	Shoot	Shoot_SC_50P	6431	8.76888532613486	50
Shoot	SC	P36Plate2Phosphate	Pi	Rep2	50 micromolar Pi	b8	Plate2PhosphateB8	Shoot	Shoot_SC_50P	8305	9.0246130220474	50
Shoot	SC	P90Plate2Phosphate	Pi	Rep2	50 micromolar Pi	h11	Plate2PhosphateH11	Shoot	Shoot_SC_50P	5531	8.61812390999468	50
Agar	NP	P58Plate1Phosphate	Pi	Rep2	100 micromolar Pi	d8	Plate1PhosphateD8	AgarNoPlant	Agar_NP_100P	19246	9.86505852591635	100
Agar	NP	P50Plate1Phosphate	Pi	Rep2	100 micromolar Pi	f8	Plate1PhosphateF8	AgarNoPlant	Agar_NP_100P	25513	10.1469434051622	100
Agar	NP	P72Plate1Phosphate	Pi	Rep2	100 micromolar Pi	g11	Plate1PhosphateG11	AgarNoPlant	Agar_NP_100P	14027	9.54873932271967	100
Agar	NP	P38Plate2Phosphate	Pi	Rep1	100 micromolar Pi	c1	Plate2PhosphateC1	AgarNoPlant	Agar_NP_100P	4581	8.42967259388674	100
Agar	NP	P54Plate2Phosphate	Pi	Rep1	100 micromolar Pi	e8	Plate2PhosphateE8	AgarNoPlant	Agar_NP_100P	8154	9.0062638833792	100
Agar	NP	P79Plate2Phosphate	Pi	Rep1	100 micromolar Pi	g7	Plate2PhosphateG7	AgarNoPlant	Agar_NP_100P	6497	8.77909581088053	100
Agar	NP	P8Plate3Phosphate	Pi	Rep1	100 micromolar Pi	b3	Plate3PhosphateB3	AgarNoPlant	Agar_NP_100P	4327	8.37262974022488	100
Agar	SC	P27Plate1Phosphate	Pi	Rep1	100 micromolar Pi	c7	Plate1PhosphateC7	AgarPlant	Agar_SC_100P	16105	9.6868850617653	100
Agar	SC	P22Plate1Phosphate	Pi	Rep2	100 micromolar Pi	d7	Plate1PhosphateD7	AgarPlant	Agar_SC_100P	11917	9.38572123109081	100
Agar	SC	P35Plate2Phosphate	Pi	Rep2	100 micromolar Pi	h1	Plate2PhosphateH1	AgarPlant	Agar_SC_100P	3203	8.07184314960916	100
Agar	SC	P17Plate3Phosphate	Pi	Rep2	100 micromolar Pi	b4	Plate3PhosphateB4	AgarPlant	Agar_SC_100P	6244	8.73937628163532	100
Agar	SC	P80Plate3Phosphate	Pi	Rep1	100 micromolar Pi	f4	Plate3PhosphateF4	AgarPlant	Agar_SC_100P	5915	8.68524677641249	100
Agar	SC	P81Plate3Phosphate	Pi	Rep1	100 micromolar Pi	g1	Plate3PhosphateG1	AgarPlant	Agar_SC_100P	3047	8.02191277898571	100
Root	SC	P86Plate1Phosphate	Pi	Rep1	100 micromolar Pi	a11	Plate1PhosphateA11	Root	Root_SC_100P	19657	9.8861887879578	100
Root	SC	P84Plate1Phosphate	Pi	Rep2	100 micromolar Pi	a7	Plate1PhosphateA7	Root	Root_SC_100P	25780	10.1573542764932	100
Root	SC	P70Plate1Phosphate	Pi	Rep2	100 micromolar Pi	c5	Plate1PhosphateC5	Root	Root_SC_100P	15543	9.6513656554829	100
Root	SC	P45Plate1Phosphate	Pi	Rep1	100 micromolar Pi	g12	Plate1PhosphateG12	Root	Root_SC_100P	18233	9.81098841803921	100
Root	SC	P56Plate2Phosphate	Pi	Rep2	100 micromolar Pi	e4	Plate2PhosphateE4	Root	Root_SC_100P	5547	8.62101252005523	100
Root	SC	P62Plate2Phosphate	Pi	Rep1	100 micromolar Pi	g10	Plate2PhosphateG10	Root	Root_SC_100P	6804	8.82526595351575	100
Shoot	SC	P26Plate1Phosphate	Pi	Rep2	100 micromolar Pi	h3	Plate1PhosphateH3	Shoot	Shoot_SC_100P	15971	9.67852985665631	100
Shoot	SC	P70Plate2Phosphate	Pi	Rep1	100 micromolar Pi	c5	Plate2PhosphateC5	Shoot	Shoot_SC_100P	4495	8.41072094690572	100
Shoot	SC	P64Plate2Phosphate	Pi	Rep2	100 micromolar Pi	f3	Plate2PhosphateF3	Shoot	Shoot_SC_100P	5590	8.62873456614915	100
Shoot	SC	P95Plate2Phosphate	Pi	Rep2	100 micromolar Pi	g8	Plate2PhosphateG8	Shoot	Shoot_SC_100P	2336	7.75619534394812	100
Shoot	SC	P3Plate3Phosphate	Pi	Rep1	100 micromolar Pi	e1	Plate3PhosphateE1	Shoot	Shoot_SC_100P	8112	9.00109972583097	100
Shoot	SC	P6Plate3Phosphate	Pi	Rep1	100 micromolar Pi	f1	Plate3PhosphateF1	Shoot	Shoot_SC_100P	7818	8.9641840463529	100
Agar	NP	P35Plate1Phosphate	Pi	Rep1	1000 micromolar Pi	h1	Plate1PhosphateH1	AgarNoPlant	Agar_NP_1000P	17438	9.76640701198776	1000
Agar	NP	P60Plate2Phosphate	Pi	Rep2	1000 micromolar Pi	a4	Plate2PhosphateA4	AgarNoPlant	Agar_NP_1000P	4836	8.48384321173468	1000
Agar	NP	P12Plate2Phosphate	Pi	Rep2	1000 micromolar Pi	d4	Plate2PhosphateD4	AgarNoPlant	Agar_NP_1000P	4276	8.36077327214494	1000
Agar	NP	P29Plate2Phosphate	Pi	Rep1	1000 micromolar Pi	f5	Plate2PhosphateF5	AgarNoPlant	Agar_NP_1000P	5363	8.58727879898293	1000
Agar	NP	P60Plate3Phosphate	Pi	Rep2	1000 micromolar Pi	a4	Plate3PhosphateA4	AgarNoPlant	Agar_NP_1000P	8019	8.98956900480703	1000
Agar	NP	P23Plate3Phosphate	Pi	Rep1	1000 micromolar Pi	c2	Plate3PhosphateC2	AgarNoPlant	Agar_NP_1000P	7011	8.85523562320697	1000
Agar	NP	P12Plate3Phosphate	Pi	Rep1	1000 micromolar Pi	d4	Plate3PhosphateD4	AgarNoPlant	Agar_NP_1000P	6000	8.69951474821019	1000
Agar	NP	P94Plate3Phosphate	Pi	Rep1	1000 micromolar Pi	f2	Plate3PhosphateF2	AgarNoPlant	Agar_NP_1000P	6314	8.75052466911794	1000
Agar	SC	P63Plate1Phosphate	Pi	Rep1	1000 micromolar Pi	e6	Plate1PhosphateE6	AgarPlant	Agar_SC_1000P	18678	9.83510163966966	1000
Agar	SC	P20Plate1Phosphate	Pi	Rep2	1000 micromolar Pi	g9	Plate1PhosphateG9	AgarPlant	Agar_SC_1000P	13834	9.53488460916053	1000
Agar	SC	P66Plate2Phosphate	Pi	Rep1	1000 micromolar Pi	d5	Plate2PhosphateD5	AgarPlant	Agar_SC_1000P	3281	8.0959035329611	1000
Agar	SC	P34Plate2Phosphate	Pi	Rep2	1000 micromolar Pi	e10	Plate2PhosphateE10	AgarPlant	Agar_SC_1000P	4086	8.31532177537757	1000
Agar	SC	P50Plate2Phosphate	Pi	Rep2	1000 micromolar Pi	f8	Plate2PhosphateF8	AgarPlant	Agar_SC_1000P	1977	7.58933582317062	1000
Agar	SC	P31Plate3Phosphate	Pi	Rep1	1000 micromolar Pi	b2	Plate3PhosphateB2	AgarPlant	Agar_SC_1000P	5677	8.64417820317073	1000
Root	SC	P41Plate1Phosphate	Pi	Rep1	1000 micromolar Pi	c6	Plate1PhosphateC6	Root	Root_SC_1000P	20089	9.90792768056215	1000
Root	SC	P85Plate1Phosphate	Pi	Rep2	1000 micromolar Pi	d3	Plate1PhosphateD3	Root	Root_SC_1000P	23708	10.0735678229077	1000
Root	SC	P44Plate1Phosphate	Pi	Rep1	1000 micromolar Pi	d9	Plate1PhosphateD9	Root	Root_SC_1000P	22004	9.99897953399535	1000
Root	SC	P31Plate2Phosphate	Pi	Rep1	1000 micromolar Pi	b2	Plate2PhosphateB2	Root	Root_SC_1000P	6333	8.75352933651643	1000
Root	SC	P13Plate2Phosphate	Pi	Rep2	1000 micromolar Pi	h9	Plate2PhosphateH9	Root	Root_SC_1000P	6352	8.75652500292697	1000
Shoot	SC	P92Plate1Phosphate	Pi	Rep2	1000 micromolar Pi	b7	Plate1PhosphateB7	Shoot	Shoot_SC_1000P	10867	9.29348595306285	1000
Shoot	SC	P39Plate1Phosphate	Pi	Rep2	1000 micromolar Pi	c9	Plate1PhosphateC9	Shoot	Shoot_SC_1000P	17704	9.78154588173089	1000
Shoot	SC	P59Plate1Phosphate	Pi	Rep1	1000 micromolar Pi	e3	Plate1PhosphateE3	Shoot	Shoot_SC_1000P	18306	9.81498415394472	1000
Shoot	SC	P17Plate2Phosphate	Pi	Rep1	1000 micromolar Pi	b4	Plate2PhosphateB4	Shoot	Shoot_SC_1000P	6170	8.72745411689943	1000
Shoot	SC	P82Plate2Phosphate	Pi	Rep2	1000 micromolar Pi	d11	Plate2PhosphateD11	Shoot	Shoot_SC_1000P	4473	8.40581460343285	1000
Shoot	SC	P68Plate2Phosphate	Pi	Rep2	1000 micromolar Pi	e9	Plate2PhosphateE9	Shoot	Shoot_SC_1000P	5698	8.64787051505785	1000
Shoot	SC	P20Plate2Phosphate	Pi	Rep1	1000 micromolar Pi	g9	Plate2PhosphateG9	Shoot	Shoot_SC_1000P	7555	8.92996487470684	1000
