# Supplementary material for: The effects of soil phosphorus content on plant microbiota are driven by the plant phosphate starvation response
Source: PLoS Biol. 2019 Nov 13;17(11):e3000534. doi: 10.1371/journal.pbio.3000534 (PMC6876890; doi:10.1371/journal.pbio.3000534)
Supplement: S1 Data — (ZIP) [file pbio.3000534.s023.zip › data_figures/data_Fig5C.csv]

Tissue	type	OTU_Header	experiment	Rep	condition	position	ID_Matrix	typebyTissue	TTC	Depth	LDepth	Pi	CAP1	CAP2	CAP3	CAP4	CAP5	CAP6
Agar	NP	P89Plate1Phosphate	Pi	Rep2	0 micromolar Pi	a8	Plate1PhosphateA8	AgarNoPlant	Agar_NP_0P	24115	10.0905893325031	0	-0.546107086563271	-0.999242295148809	1.11136950434376	1.4371425788411	1.84159184142956	1.53142875013226
Agar	NP	P77Plate1Phosphate	Pi	Rep2	0 micromolar Pi	h2	Plate1PhosphateH2	AgarNoPlant	Agar_NP_0P	17874	9.79110242194134	0	-0.59546358752192	-0.142324428280344	1.03306844641569	-0.953733830197954	-0.193514258822248	-0.173174069278592
Agar	NP	P42Plate2Phosphate	Pi	Rep1	0 micromolar Pi	a5	Plate2PhosphateA5	AgarNoPlant	Agar_NP_0P	5161	8.54888563814873	0	-0.445163599978806	-0.145812287384109	1.36546373405356	-1.90605486953192	1.11416984191371	1.2211009621592
Agar	NP	P89Plate2Phosphate	Pi	Rep1	0 micromolar Pi	a8	Plate2PhosphateA8	AgarNoPlant	Agar_NP_0P	6104	8.71669957296429	0	-0.57413418549556	-0.0628199434410438	1.32409942282352	-1.60364339660141	0.849258068697143	-0.214710414725815
Agar	NP	P74Plate2Phosphate	Pi	Rep2	0 micromolar Pi	c10	Plate2PhosphateC10	AgarNoPlant	Agar_NP_0P	7295	8.89494446095689	0	-0.187982599153042	-0.431673207194463	0.633462922194835	2.594032252891	3.64609560802838	-1.09743596518016
Agar	NP	P27Plate2Phosphate	Pi	Rep2	0 micromolar Pi	c7	Plate2PhosphateC7	AgarNoPlant	Agar_NP_0P	5772	8.66077391989376	0	-0.583092155122161	0.392061932766156	0.648233394844052	-0.204506888218514	1.54129304825563	-0.500788272892124
Agar	NP	P71Plate2Phosphate	Pi	Rep1	0 micromolar Pi	e11	Plate2PhosphateE11	AgarNoPlant	Agar_NP_0P	5820	8.66905554072548	0	-0.641894335009994	-0.336267510962855	1.33073420712794	-0.967849423856305	1.51661395591682	0.593379764078898
Agar	NP	P25Plate3Phosphate	Pi	Rep1	0 micromolar Pi	d2	Plate3PhosphateD2	AgarNoPlant	Agar_NP_0P	7248	8.88848084772282	0	-0.27996854075486	-0.291819583824922	0.429442935465068	-0.166062497252272	0.781213926297609	0.591369685711963
Agar	NP	P33Plate3Phosphate	Pi	Rep2	0 micromolar Pi	g2	Plate3PhosphateG2	AgarNoPlant	Agar_NP_0P	3662	8.20576472523446	0	-0.685990615731074	-0.237206942262709	0.60934013161553	0.213825597957819	-0.535223634214778	-0.295604756446978
Agar	SC	P17Plate1Phosphate	Pi	Rep1	0 micromolar Pi	b4	Plate1PhosphateB4	AgarPlant	Agar_SC_0P	20503	9.92832649588305	0	-0.495266326949266	-0.0533159102794331	1.19240383639041	-1.87154132204088	0.627329589327701	-0.509963346518473
Agar	SC	P4Plate2Phosphate	Pi	Rep2	0 micromolar Pi	a1	Plate2PhosphateA1	AgarPlant	Agar_SC_0P	4088	8.31581113188354	0	-0.347941488690185	0.372935670738537	1.40884921807998	-2.07135094993948	-0.00467823602411222	-1.14936145645187
Agar	SC	P43Plate2Phosphate	Pi	Rep1	0 micromolar Pi	c11	Plate2PhosphateC11	AgarPlant	Agar_SC_0P	5036	8.52436739516424	0	-0.582971772014032	-0.199926143443152	1.39671401043881	-1.60297464176638	0.859482734792545	0.0948295907328017
Agar	SC	P30Plate2Phosphate	Pi	Rep1	0 micromolar Pi	c4	Plate2PhosphateC4	AgarPlant	Agar_SC_0P	5312	8.57772369115627	0	-0.620210354644108	-0.176240713768858	1.31723383748136	-1.62105789906666	0.0667450136623856	0.712741662781858
Agar	SC	P85Plate2Phosphate	Pi	Rep2	0 micromolar Pi	d3	Plate2PhosphateD3	AgarPlant	Agar_SC_0P	5067	8.53050420547591	0	-0.0386278042081156	0.439251231609437	1.55659891004531	-1.58599660876998	0.454701799324637	-0.574519238283373
Agar	SC	P69Plate3Phosphate	Pi	Rep2	0 micromolar Pi	e2	Plate3PhosphateE2	AgarPlant	Agar_SC_0P	5886	8.68033192879342	0	-0.284220182793331	0.226125390318392	1.2370459663911	-2.03996276070619	0.110906456423696	-0.463485502368225
Root	SC	P56Plate1Phosphate	Pi	Rep1	0 micromolar Pi	e4	Plate1PhosphateE4	Root	Root_SC_0P	21262	9.96467672084855	0	0.40531259913412	-0.949405205094589	0.779137324915442	-0.685692843303521	-0.322806107690078	-0.684804603768084
Root	SC	P93Plate1Phosphate	Pi	Rep1	0 micromolar Pi	e5	Plate1PhosphateE5	Root	Root_SC_0P	19580	9.8822639160845	0	0.360902559263113	-0.853768586074048	1.04081022325876	-0.982266921981917	0.509061885057152	-0.56083429710642
Root	SC	P95Plate1Phosphate	Pi	Rep1	0 micromolar Pi	g8	Plate1PhosphateG8	Root	Root_SC_0P	26561	10.187199253484	0	0.278140342341349	-0.98312666500499	1.15185217571018	-0.571036340383766	0.958835320213232	-0.388769673545595
Root	SC	P41Plate2Phosphate	Pi	Rep2	0 micromolar Pi	c6	Plate2PhosphateC6	Root	Root_SC_0P	7277	8.89247396834709	0	0.203255326198949	-1.10754395596993	0.875333663065675	-0.0780331949027548	-1.91302790933486	1.01211928063969
Root	SC	P53Plate2Phosphate	Pi	Rep2	0 micromolar Pi	g5	Plate2PhosphateG5	Root	Root_SC_0P	6731	8.81447900001071	0	0.183054729205276	-0.697873311560677	0.628017124732544	-0.490278771234478	0.531290096929549	-0.281746625187927
Shoot	SC	P5Plate1Phosphate	Pi	Rep2	0 micromolar Pi	b6	Plate1PhosphateB6	Shoot	Shoot_SC_0P	25749	10.1561510703863	0	0.697128814375824	0.60655440074398	1.29483571895302	-0.215015285584025	-0.583032589795156	0.835067232054401
Shoot	SC	P71Plate1Phosphate	Pi	Rep1	0 micromolar Pi	e11	Plate1PhosphateE11	Shoot	Shoot_SC_0P	21405	9.97137981857905	0	0.775318184614545	1.24653309965729	1.10491316958648	-0.361804281140858	0.486589405336361	0.017150706565435
Shoot	SC	P64Plate1Phosphate	Pi	Rep1	0 micromolar Pi	f3	Plate1PhosphateF3	Shoot	Shoot_SC_0P	19395	9.87277057987407	0	0.970708855165478	0.866282376193462	1.01935443426064	-0.391676012819218	0.707023751780076	0.714161381624022
Shoot	SC	P87Plate2Phosphate	Pi	Rep2	0 micromolar Pi	a3	Plate2PhosphateA3	Shoot	Shoot_SC_0P	5923	8.68659835627697	0	0.826709611006615	0.659572222767168	0.926304869746038	-0.10938862374204	-0.152243959482809	1.33245743182862
Shoot	SC	P61Plate2Phosphate	Pi	Rep2	0 micromolar Pi	d1	Plate2PhosphateD1	Shoot	Shoot_SC_0P	7031	8.85808422219916	0	0.733743061728706	1.13476151470778	0.723478362046699	0.25612403130273	0.382552495860483	0.32621165141124
Shoot	SC	P4Plate3Phosphate	Pi	Rep1	0 micromolar Pi	a1	Plate3PhosphateA1	Shoot	Shoot_SC_0P	7024	8.85708813531495	0	0.980785601254565	0.947193256857897	1.17521800724073	-0.39344219127101	0.6960736356967	0.3945865842395
Agar	NP	P28Plate1Phosphate	Pi	Rep2	10 micromolar Pi	e12	Plate1PhosphateE12	AgarNoPlant	Agar_NP_10P	17665	9.77934055979325	10	-0.388726244324031	0.0012963103798091	0.718939419739826	1.37016108178827	1.08413197557188	-0.744736423708772
Agar	NP	P68Plate1Phosphate	Pi	Rep2	10 micromolar Pi	e9	Plate1PhosphateE9	AgarNoPlant	Agar_NP_10P	19783	9.89257826202809	10	-0.661640971540288	0.0530846050144535	0.169211156687535	1.71701764047991	1.29604086502752	0.663671492453324
Agar	NP	P83Plate2Phosphate	Pi	Rep1	10 micromolar Pi	a10	Plate2PhosphateA10	AgarNoPlant	Agar_NP_10P	3904	8.26975694753298	10	-0.69150267980197	-0.431692921837298	0.688899628629216	1.11606117512555	-0.764416315375806	0.881360721296109
Agar	NP	P5Plate2Phosphate	Pi	Rep2	10 micromolar Pi	b6	Plate2PhosphateB6	AgarNoPlant	Agar_NP_10P	5882	8.67965211911394	10	-0.611172913862569	-0.197103173495802	0.541660318866067	0.806929147983181	-0.23646955466123	-0.931787658296003
Agar	NP	P25Plate2Phosphate	Pi	Rep1	10 micromolar Pi	d2	Plate2PhosphateD2	AgarNoPlant	Agar_NP_10P	4951	8.50734485536142	10	-0.729436538829053	-0.410580521601927	0.645830362087473	1.77230955583181	-1.04598464840621	0.540308672936768
Agar	NP	P77Plate2Phosphate	Pi	Rep1	10 micromolar Pi	h2	Plate2PhosphateH2	AgarNoPlant	Agar_NP_10P	4728	8.46125755908593	10	-0.808467817561696	-0.125258896099369	0.47647954944002	1.33518177889251	-0.00887726209534145	-0.666268797098185
Agar	NP	P30Plate3Phosphate	Pi	Rep2	10 micromolar Pi	c4	Plate3PhosphateC4	AgarNoPlant	Agar_NP_10P	8303	9.02437217426203	10	-0.157875029751913	-0.379811952445407	0.652976552793104	2.45132287797115	3.23704822338586	-0.801577782850358
Agar	SC	P60Plate1Phosphate	Pi	Rep1	10 micromolar Pi	a4	Plate1PhosphateA4	AgarPlant	Agar_SC_10P	21044	9.9543707628507	10	-0.541689849754336	-0.253064198246094	0.775288960104838	0.323727218621021	0.218422186776213	-0.698206282544088
Agar	SC	P76Plate2Phosphate	Pi	Rep1	10 micromolar Pi	b11	Plate2PhosphateB11	AgarPlant	Agar_SC_10P	8293	9.0231670644512	10	-0.774255633510191	-0.294795030623521	0.529095438285681	1.48540877080626	-1.40016053927847	0.343826881456399
Agar	SC	P87Plate3Phosphate	Pi	Rep2	10 micromolar Pi	a3	Plate3PhosphateA3	AgarPlant	Agar_SC_10P	4350	8.37793112408273	10	-0.689874069466596	0.0977723819574605	0.414273377765356	-1.12753761205416	-1.28863372067503	0.403792726048207
Agar	SC	P32Plate3Phosphate	Pi	Rep2	10 micromolar Pi	c3	Plate3PhosphateC3	AgarPlant	Agar_SC_10P	4501	8.41205487329293	10	-0.245865326128658	0.307348262024162	0.342749363288061	-1.03468281489436	-1.36948705298855	-0.529593444423444
Agar	SC	P64Plate3Phosphate	Pi	Rep1	10 micromolar Pi	f3	Plate3PhosphateF3	AgarPlant	Agar_SC_10P	5427	8.5991417740634	10	-0.663667592164001	-0.202593289191738	0.674223336626735	-0.0555379745459237	-1.07387430580044	0.175428745011769
Agar	SC	P26Plate3Phosphate	Pi	Rep2	10 micromolar Pi	h3	Plate3PhosphateH3	AgarPlant	Agar_SC_10P	5392	8.59267165259214	10	-0.381864444033182	0.00916211218231421	0.205410415976797	-1.32919950919929	-1.14609551606328	-0.238369110764929
Root	SC	P4Plate1Phosphate	Pi	Rep1	10 micromolar Pi	a1	Plate1PhosphateA1	Root	Root_SC_10P	22372	10.0155654559415	10	0.595782272152012	-1.08244019213748	0.280077929988595	-0.405663251615656	-0.872080763266959	-0.329286024770095
Root	SC	P42Plate1Phosphate	Pi	Rep1	10 micromolar Pi	a5	Plate1PhosphateA5	Root	Root_SC_10P	22176	10.0067659019896	10	0.466025700190715	-1.1391385977593	0.434112862612191	0.366071423312803	-0.825801715749775	-0.551149027722395
Root	SC	P25Plate1Phosphate	Pi	Rep1	10 micromolar Pi	d2	Plate1PhosphateD2	Root	Root_SC_10P	28255	10.2490257120639	10	0.587071124382916	-0.833948886567787	0.469899517055396	-0.336304249284946	-1.55580554073054	-0.0526219534471389
Root	SC	P33Plate1Phosphate	Pi	Rep2	10 micromolar Pi	g2	Plate1PhosphateG2	Root	Root_SC_10P	9639	9.17357264778397	10	0.0906616505393744	-1.71544305957977	0.65924417884797	1.90976203950661	-1.02513943515887	0.229978600536463
Root	SC	P58Plate2Phosphate	Pi	Rep2	10 micromolar Pi	d8	Plate2PhosphateD8	Root	Root_SC_10P	11808	9.37653254684025	10	0.0850466766630531	-1.68435241095744	0.602029796523492	1.7506396378219	-0.759986954616847	0.0318851198392697
Root	SC	P19Plate2Phosphate	Pi	Rep2	10 micromolar Pi	f10	Plate2PhosphateF10	Root	Root_SC_10P	7143	8.87388813515497	10	0.142372302199753	-1.73424009552974	0.707994812389925	1.83807368043632	-0.786307060629288	0.0379799185680906
Shoot	SC	P12Plate1Phosphate	Pi	Rep2	10 micromolar Pi	d4	Plate1PhosphateD4	Shoot	Shoot_SC_10P	8873	9.09076823683534	10	0.872269009377112	0.165220154307744	0.760438425302884	0.327209330063082	-1.6564826983965	0.495750520814527
Shoot	SC	P6Plate1Phosphate	Pi	Rep2	10 micromolar Pi	f1	Plate1PhosphateF1	Shoot	Shoot_SC_10P	19822	9.89454771096665	10	0.56416011040682	0.863369752187636	0.832114139748207	0.859249315675819	-0.618535398898385	-0.491408012104973
Shoot	SC	P19Plate1Phosphate	Pi	Rep1	10 micromolar Pi	f10	Plate1PhosphateF10	Shoot	Shoot_SC_10P	23564	10.0674754026416	10	1.05523455943394	0.832726515768017	0.654194973422763	0.192766441996289	-0.124942231778084	0.596058803952122
Shoot	SC	P32Plate2Phosphate	Pi	Rep1	10 micromolar Pi	c3	Plate2PhosphateC3	Shoot	Shoot_SC_10P	6818	8.82732145269785	10	1.12486006835243	0.62103346468786	0.6969752809882	-0.0787824916891373	0.307350039189954	0.280739795624827
Shoot	SC	P22Plate2Phosphate	Pi	Rep2	10 micromolar Pi	d7	Plate2PhosphateD7	Shoot	Shoot_SC_10P	7013	8.85552084853691	10	0.772459034157819	0.806849605432199	0.771034794362675	0.736167107752925	-0.357350801616533	-0.0757694423603966
Shoot	SC	P88Plate2Phosphate	Pi	Rep1	10 micromolar Pi	h4	Plate2PhosphateH4	Shoot	Shoot_SC_10P	5965	8.69366433453202	10	1.05066817862039	0.668999082111896	0.800769509963347	0.585817410584028	-0.432400777659575	-0.0679919875707697
Agar	NP	P65Plate1Phosphate	Pi	Rep2	30 micromolar Pi	a9	Plate1PhosphateA9	AgarNoPlant	Agar_NP_30P	15740	9.66396052197139	30	-0.367314216946506	-0.34891943820434	0.589757298355919	2.91862028228033	3.55354067072051	-0.810850169577428
Agar	NP	P94Plate1Phosphate	Pi	Rep1	30 micromolar Pi	f2	Plate1PhosphateF2	AgarNoPlant	Agar_NP_30P	22908	10.0392414735137	30	-0.767515603982229	-0.0905421912542838	-0.20523775092715	0.659397627927048	-1.40162545299653	0.28521053407952
Agar	NP	P80Plate1Phosphate	Pi	Rep2	30 micromolar Pi	f4	Plate1PhosphateF4	AgarNoPlant	Agar_NP_30P	21413	9.97175349320622	30	-0.835146498023076	0.00857535985966115	-0.459115715395849	-0.674584242082292	-0.879405378335389	1.68144525976995
Agar	NP	P1Plate1Phosphate	Pi	Rep1	30 micromolar Pi	g3	Plate1PhosphateG3	AgarNoPlant	Agar_NP_30P	16323	9.70033043515403	30	-0.731813953657495	-0.219227704407356	-0.0674197530549121	1.35100126544792	-1.62053434475747	0.293043295705031
Agar	NP	P93Plate2Phosphate	Pi	Rep1	30 micromolar Pi	e5	Plate2PhosphateE5	AgarNoPlant	Agar_NP_30P	3696	8.21500643276157	30	-0.827336942639891	-0.163474692588568	0.150517558244963	1.29008013863121	-1.6498601373747	0.287154435810437
Agar	NP	P56Plate3Phosphate	Pi	Rep2	30 micromolar Pi	e4	Plate3PhosphateE4	AgarNoPlant	Agar_NP_30P	7776	8.95879734614027	30	-0.522331635640566	0.714568056914763	-0.380059915338431	-0.808854071931389	-1.19535550081917	0.920657388552302
Agar	NP	P1Plate3Phosphate	Pi	Rep2	30 micromolar Pi	g3	Plate3PhosphateG3	AgarNoPlant	Agar_NP_30P	3856	8.25738565573044	30	-0.737447600952295	0.218884631572184	-0.658624508815331	-1.08019283891682	-0.958210774808158	0.886364063443191
Agar	SC	P16Plate1Phosphate	Pi	Rep2	30 micromolar Pi	a2	Plate1PhosphateA2	AgarPlant	Agar_SC_30P	15743	9.66415110101463	30	-0.495756130503298	-0.0488334071806963	-0.34472169995404	-1.37431862120987	-1.24959050280357	0.549592268791534
Agar	SC	P3Plate1Phosphate	Pi	Rep2	30 micromolar Pi	e1	Plate1PhosphateE1	AgarPlant	Agar_SC_30P	11577	9.35677565020573	30	-0.638062766160826	0.427244232570911	-0.661382506358906	-0.344280728760445	0.17406141588645	-0.808480719053622
Agar	SC	P15Plate1Phosphate	Pi	Rep2	30 micromolar Pi	f12	Plate1PhosphateF12	AgarPlant	Agar_SC_30P	19108	9.85786237450985	30	-0.434580967081805	0.597728217625689	-0.593367801672212	-0.763033751563329	-0.0596616718749727	-1.05944968080519
Agar	SC	P11Plate1Phosphate	Pi	Rep1	30 micromolar Pi	g4	Plate1PhosphateG4	AgarPlant	Agar_SC_30P	18902	9.847023015555	30	-0.834687474249636	-0.180168521256042	-0.00868728812612512	1.53820776670693	-1.33767151270855	0.36617503309566
Agar	SC	P46Plate2Phosphate	Pi	Rep1	30 micromolar Pi	f7	Plate2PhosphateF7	AgarPlant	Agar_SC_30P	5608	8.63194942871443	30	-0.835299374054919	-0.0564082274611772	-0.320022318010325	1.21560662748303	-1.69785394811501	0.828889482917601
Agar	SC	P85Plate3Phosphate	Pi	Rep1	30 micromolar Pi	d3	Plate3PhosphateD3	AgarPlant	Agar_SC_30P	4296	8.3654396361887	30	-0.696713745519459	0.119633657831349	-0.155587439193216	-0.402333629691829	-1.78705870206262	-0.214753750511447
Root	SC	P74Plate1Phosphate	Pi	Rep2	30 micromolar Pi	c10	Plate1PhosphateC10	Root	Root_SC_30P	22794	10.0342526224157	30	0.389514593468735	-1.54874916946241	-0.464056694608397	0.435462499468117	0.244495181716949	-0.683523461245304
Root	SC	P30Plate1Phosphate	Pi	Rep1	30 micromolar Pi	c4	Plate1PhosphateC4	Root	Root_SC_30P	21250	9.96411217435256	30	-0.417906321417822	0.00666979605615756	1.12283800129268	-1.87462571280635	0.664263732546773	-0.683942691605512
Root	SC	P24Plate1Phosphate	Pi	Rep2	30 micromolar Pi	f6	Plate1PhosphateF6	Root	Root_SC_30P	24770	10.1173885224834	30	0.415318776760268	-1.13495448397267	-0.287590889789748	1.64692938002168	1.12592303900144	-0.632572704586517
Root	SC	P81Plate1Phosphate	Pi	Rep1	30 micromolar Pi	g1	Plate1PhosphateG1	Root	Root_SC_30P	18185	9.80835235742109	30	0.45092401222988	-0.737486338166353	-0.0531623581999707	-0.0796514301849436	-1.18385634942506	-0.106121914051777
Root	SC	P18Plate2Phosphate	Pi	Rep1	30 micromolar Pi	d10	Plate2PhosphateD10	Root	Root_SC_30P	7339	8.90095787254506	30	0.490695629760111	-1.19663192898115	-0.0970181008351732	-0.0574197528570744	-1.68756513917536	0.500013844966999
Root	SC	P94Plate2Phosphate	Pi	Rep2	30 micromolar Pi	f2	Plate2PhosphateF2	Root	Root_SC_30P	5527	8.61740045183326	30	0.382505590171446	-1.54251351370956	-0.271678708709947	1.10405743185057	0.188496196594416	-0.841758572016492
Shoot	SC	P9Plate1Phosphate	Pi	Rep2	30 micromolar Pi	a6	Plate1PhosphateA6	Shoot	Shoot_SC_30P	22910	10.0393287754475	30	0.830036052323412	0.597370034116094	-0.201908595211994	0.362309811751573	-0.133212737555869	-0.144414442641991
Shoot	SC	P57Plate1Phosphate	Pi	Rep1	30 micromolar Pi	c8	Plate1PhosphateC8	Shoot	Shoot_SC_30P	19908	9.89887693997844	30	0.804199554248423	0.949373890858897	-0.0660165486355205	0.637063062738305	-0.731302002746348	-0.845566358351707
Shoot	SC	P18Plate1Phosphate	Pi	Rep2	30 micromolar Pi	d10	Plate1PhosphateD10	Shoot	Shoot_SC_30P	20414	9.92397621896344	30	0.791249319286241	0.398364745826777	0.125891259068043	-0.141760143328171	-1.00336668184521	0.912248593002529
Shoot	SC	P75Plate2Phosphate	Pi	Rep1	30 micromolar Pi	b1	Plate2PhosphateB1	Shoot	Shoot_SC_30P	6050	8.70781355102489	30	0.968032275750762	1.19195340573572	0.150629107041005	0.743119548094699	-0.702286795514509	-0.520459737061798
Shoot	SC	P49Plate2Phosphate	Pi	Rep2	30 micromolar Pi	b10	Plate2PhosphateB10	Shoot	Shoot_SC_30P	6856	8.83287946027762	30	0.685703569358024	0.379593733346158	-0.0463317543101762	0.0520205521316423	-0.266189902489532	0.51203431221014
Shoot	SC	P78Plate2Phosphate	Pi	Rep1	30 micromolar Pi	d6	Plate2PhosphateD6	Shoot	Shoot_SC_30P	5918	8.68575383296015	30	0.868115021094757	0.447913035211194	0.162606182298943	-0.0262053662834457	-1.10359749662734	0.508924035437452
Agar	NP	P23Plate1Phosphate	Pi	Rep1	50 micromolar Pi	c2	Plate1PhosphateC2	AgarNoPlant	Agar_NP_50P	16653	9.72034565935827	50	-0.708702809652576	0.604435605368651	-0.639132424403221	1.11882078449665	1.94441326995274	-1.32592912604681
Agar	NP	P86Plate2Phosphate	Pi	Rep2	50 micromolar Pi	a11	Plate2PhosphateA11	AgarNoPlant	Agar_NP_50P	4285	8.36287583103188	50	-0.713261135138562	0.415259764827028	-0.553829086988817	-1.30867368026554	-0.866872943490216	-0.309269108844651
Agar	NP	P44Plate2Phosphate	Pi	Rep1	50 micromolar Pi	d9	Plate2PhosphateD9	AgarNoPlant	Agar_NP_50P	3314	8.10591119798651	50	-0.885051610829003	-0.0232312254848958	-0.298163177026739	1.08842662781325	-0.777727350298327	-0.482326951327543
Agar	NP	P1Plate2Phosphate	Pi	Rep2	50 micromolar Pi	g3	Plate2PhosphateG3	AgarNoPlant	Agar_NP_50P	4787	8.47365918939251	50	-0.843790067792269	-0.650307665030441	-0.144184722628362	1.60551188216116	-0.447246925608561	2.06255741545491
Agar	NP	P52Plate2Phosphate	Pi	Rep2	50 micromolar Pi	g6	Plate2PhosphateG6	AgarNoPlant	Agar_NP_50P	4951	8.50734485536142	50	-0.92155596246235	0.42304765385958	-0.473103856773209	0.0555797292877912	0.692143252311807	-0.163230444162588
Agar	NP	P37Plate2Phosphate	Pi	Rep1	50 micromolar Pi	h7	Plate2PhosphateH7	AgarNoPlant	Agar_NP_50P	4114	8.3221510702129	50	-0.898267896635747	-0.0914987862422857	-0.251320254744138	1.67997273426504	-0.627820056939636	-0.312482721024265
Agar	NP	P38Plate3Phosphate	Pi	Rep1	50 micromolar Pi	c1	Plate3PhosphateC1	AgarNoPlant	Agar_NP_50P	7680	8.94637482614172	50	-0.162105935016993	-0.201972980120603	0.217900566497138	2.32544258654004	3.77826678826157	-0.580256022902877
Agar	SC	P8Plate1Phosphate	Pi	Rep2	50 micromolar Pi	b3	Plate1PhosphateB3	AgarPlant	Agar_SC_50P	18960	9.85008677580901	50	-0.495963120158095	0.758091159426435	-0.501718685509772	-1.74450638686311	-1.1110427878877	-0.308502272969982
Agar	SC	P32Plate1Phosphate	Pi	Rep1	50 micromolar Pi	c3	Plate1PhosphateC3	AgarPlant	Agar_SC_50P	20134	9.91016520728937	50	-0.83160751133928	0.0184222953768525	-0.261541373024666	0.378453695560176	-1.34365133641969	-0.233397101538188
Agar	SC	P6Plate2Phosphate	Pi	Rep2	50 micromolar Pi	f1	Plate2PhosphateF1	AgarPlant	Agar_SC_50P	3819	8.24774388722552	50	-0.258953151777206	1.64020383835267	-0.467463871451394	-0.921726291118398	-0.706592951255944	-1.48191693542804
Agar	SC	P11Plate2Phosphate	Pi	Rep2	50 micromolar Pi	g4	Plate2PhosphateG4	AgarPlant	Agar_SC_50P	3236	8.08209327817838	50	-0.889606802464447	-0.126870087113633	-0.397062241953806	-0.15657332511907	-0.581045619548192	0.542891251115537
Agar	SC	P2Plate2Phosphate	Pi	Rep1	50 micromolar Pi	h8	Plate2PhosphateH8	AgarPlant	Agar_SC_50P	5927	8.68727346178784	50	-0.896689962845113	0.0476907318798793	-0.21923415664007	1.10276845386658	-1.65925257525676	-0.296476613227523
Agar	SC	P35Plate3Phosphate	Pi	Rep1	50 micromolar Pi	h1	Plate3PhosphateH1	AgarPlant	Agar_SC_50P	5074	8.53188474015923	50	-0.587036538634905	0.0752157684889714	-0.18657314269305	-0.682157016092668	-1.84184650230639	-0.483852091563068
Root	SC	P51Plate1Phosphate	Pi	Rep2	50 micromolar Pi	b12	Plate1PhosphateB12	Root	Root_SC_50P	18787	9.8409204202673	50	0.463224541877692	-1.47183193105994	-0.438813279309061	-0.440061382749649	-0.707573914800458	-0.190411119437185
Root	SC	P40Plate1Phosphate	Pi	Rep1	50 micromolar Pi	b5	Plate1PhosphateB5	Root	Root_SC_50P	23344	10.0580952707626	50	0.491346235553753	-1.29459098793154	-0.444136971070478	0.136809004299953	-0.887444374942576	-0.40482871356464
Root	SC	P38Plate1Phosphate	Pi	Rep1	50 micromolar Pi	c1	Plate1PhosphateC1	Root	Root_SC_50P	23515	10.0653937943791	50	0.366521199666035	-1.28443354537252	-0.420884530420019	0.553762936971145	-0.83247993107373	-0.406290133364818
Root	SC	P82Plate1Phosphate	Pi	Rep2	50 micromolar Pi	d11	Plate1PhosphateD11	Root	Root_SC_50P	18754	9.83916234197957	50	0.309909419994103	-1.68884398870416	0.00348641124543016	1.14593307840907	-0.159710613541597	-0.713125240207489
Root	SC	P51Plate2Phosphate	Pi	Rep2	50 micromolar Pi	b12	Plate2PhosphateB12	Root	Root_SC_50P	5261	8.56807640173081	50	0.669978930184788	-1.12945032713155	-0.666311562348179	-0.989415925203756	0.165613338485524	0.0536209330043932
Root	SC	P72Plate2Phosphate	Pi	Rep1	50 micromolar Pi	g11	Plate2PhosphateG11	Root	Root_SC_50P	4936	8.50431056558522	50	0.768718721935912	-1.11948994441717	-0.515473067466616	-0.399685534292502	-0.702996498683264	-0.454793917953337
Shoot	SC	P31Plate1Phosphate	Pi	Rep1	50 micromolar Pi	b2	Plate1PhosphateB2	Shoot	Shoot_SC_50P	21554	9.97831669315678	50	0.873163739748454	0.995583966820392	-0.249101571188469	-0.00994963741744988	0.0634472346486682	-0.640842127258021
Shoot	SC	P36Plate1Phosphate	Pi	Rep1	50 micromolar Pi	b8	Plate1PhosphateB8	Shoot	Shoot_SC_50P	19741	9.89045297026567	50	0.999155478855464	0.800611386642056	-0.0679279294818281	0.0569000191573426	-0.704879798976732	0.785644925683093
Shoot	SC	P67Plate1Phosphate	Pi	Rep2	50 micromolar Pi	e7	Plate1PhosphateE7	Shoot	Shoot_SC_50P	28214	10.2475735876344	50	0.920494999291283	1.05336252607395	-0.149341785145286	0.257995982289871	0.0286316554207042	-0.445962288820418
Shoot	SC	P84Plate2Phosphate	Pi	Rep1	50 micromolar Pi	a7	Plate2PhosphateA7	Shoot	Shoot_SC_50P	6431	8.76888532613486	50	0.789511912503738	1.00183224306354	-0.292576907949234	0.145946757108674	-0.842641067047971	-0.0395321692694731
Shoot	SC	P36Plate2Phosphate	Pi	Rep2	50 micromolar Pi	b8	Plate2PhosphateB8	Shoot	Shoot_SC_50P	8305	9.0246130220474	50	1.00905745316061	1.04395361851897	0.118308608250863	0.52827488751686	-0.445080414971719	-0.0759360629782395
Shoot	SC	P90Plate2Phosphate	Pi	Rep2	50 micromolar Pi	h11	Plate2PhosphateH11	Shoot	Shoot_SC_50P	5531	8.61812390999468	50	0.76911216159305	0.797277171313657	-0.0562347807298361	1.08261988963602	-0.331153966397256	-0.895865278930532
Agar	NP	P58Plate1Phosphate	Pi	Rep2	100 micromolar Pi	d8	Plate1PhosphateD8	AgarNoPlant	Agar_NP_100P	19246	9.86505852591635	100	-0.84369497442113	0.22798757478608	-0.445558569731402	0.0423358944750461	0.548472970097279	-1.02260844086529
Agar	NP	P50Plate1Phosphate	Pi	Rep2	100 micromolar Pi	f8	Plate1PhosphateF8	AgarNoPlant	Agar_NP_100P	25513	10.1469434051622	100	-0.302179749173077	1.38730764304451	-0.393577058038258	-0.68851730300591	-0.0390066500353875	-0.146005832202679
Agar	NP	P72Plate1Phosphate	Pi	Rep2	100 micromolar Pi	g11	Plate1PhosphateG11	AgarNoPlant	Agar_NP_100P	14027	9.54873932271967	100	-0.619663113537152	0.0866359769499202	-0.463802705141996	-0.569098008454035	0.00113292837439336	-0.519602372673075
Agar	NP	P38Plate2Phosphate	Pi	Rep1	100 micromolar Pi	c1	Plate2PhosphateC1	AgarNoPlant	Agar_NP_100P	4581	8.42967259388674	100	-0.887207110362961	0.0987344510899623	-0.548114135617175	0.249959301211183	-0.402146169450084	-0.291057080919766
Agar	NP	P54Plate2Phosphate	Pi	Rep1	100 micromolar Pi	e8	Plate2PhosphateE8	AgarNoPlant	Agar_NP_100P	8154	9.0062638833792	100	-0.602964186469551	1.15683134239906	-0.937296756263293	0.373588499702998	2.7953973728837	-1.59162372685538
Agar	NP	P79Plate2Phosphate	Pi	Rep1	100 micromolar Pi	g7	Plate2PhosphateG7	AgarNoPlant	Agar_NP_100P	6497	8.77909581088053	100	0.0417168378585439	0.30338403205576	0.00331256133848454	0.820695334664468	4.04469029326683	-2.73573528009854
Agar	NP	P8Plate3Phosphate	Pi	Rep1	100 micromolar Pi	b3	Plate3PhosphateB3	AgarNoPlant	Agar_NP_100P	4327	8.37262974022488	100	-0.614409362852327	0.124151395394503	-0.685673581668143	-0.658711780656112	-0.405902772054294	-0.9061501030784
Agar	SC	P27Plate1Phosphate	Pi	Rep1	100 micromolar Pi	c7	Plate1PhosphateC7	AgarPlant	Agar_SC_100P	16105	9.6868850617653	100	-0.623293335935927	0.161221341395906	-0.530147623864465	1.0067367090389	0.85041011619529	-1.01931249052342
Agar	SC	P22Plate1Phosphate	Pi	Rep2	100 micromolar Pi	d7	Plate1PhosphateD7	AgarPlant	Agar_SC_100P	11917	9.38572123109081	100	-0.434383125345781	0.887672882488082	-0.69461849480791	-0.33706186754614	0.443144670810982	-2.48471166350264
Agar	SC	P35Plate2Phosphate	Pi	Rep2	100 micromolar Pi	h1	Plate2PhosphateH1	AgarPlant	Agar_SC_100P	3203	8.07184314960916	100	-0.569878642551779	0.239693005259752	-0.55158707220534	-1.2008495446651	-0.996363760779148	-0.626751906541992
Agar	SC	P17Plate3Phosphate	Pi	Rep2	100 micromolar Pi	b4	Plate3PhosphateB4	AgarPlant	Agar_SC_100P	6244	8.73937628163532	100	-0.510342422570779	0.96722114993638	-0.795091458735005	-1.28390559592032	-0.206496310314318	-1.46252411435992
Agar	SC	P80Plate3Phosphate	Pi	Rep1	100 micromolar Pi	f4	Plate3PhosphateF4	AgarPlant	Agar_SC_100P	5915	8.68524677641249	100	-0.130551902793208	1.53875265097014	-0.526850784386015	-0.525586576961245	0.0764620149173388	-1.12329799390156
Agar	SC	P81Plate3Phosphate	Pi	Rep1	100 micromolar Pi	g1	Plate3PhosphateG1	AgarPlant	Agar_SC_100P	3047	8.02191277898571	100	-0.308722807163582	0.340482860283018	-0.749988079222226	-1.53526592282514	-0.451665964280202	-0.593485008242552
Root	SC	P86Plate1Phosphate	Pi	Rep1	100 micromolar Pi	a11	Plate1PhosphateA11	Root	Root_SC_100P	19657	9.8861887879578	100	0.840315590505153	-0.675181094678578	-1.10876837407577	-1.2788765254859	0.890072788090664	-0.084181741334092
Root	SC	P84Plate1Phosphate	Pi	Rep2	100 micromolar Pi	a7	Plate1PhosphateA7	Root	Root_SC_100P	25780	10.1573542764932	100	0.604529820267469	-0.911869753845362	-0.67532558386741	0.650881829970631	1.60526159612272	-1.68124833409138
Root	SC	P70Plate1Phosphate	Pi	Rep2	100 micromolar Pi	c5	Plate1PhosphateC5	Root	Root_SC_100P	15543	9.6513656554829	100	0.661573425165618	-0.614538385114133	-0.570163378076757	-1.00733893875314	0.469821006999674	-0.708060992472113
Root	SC	P45Plate1Phosphate	Pi	Rep1	100 micromolar Pi	g12	Plate1PhosphateG12	Root	Root_SC_100P	18233	9.81098841803921	100	0.662366532243288	-0.865808741096343	-0.862995647533131	-1.26321351147012	0.583281471185792	0.344173653570919
Root	SC	P56Plate2Phosphate	Pi	Rep2	100 micromolar Pi	e4	Plate2PhosphateE4	Root	Root_SC_100P	5547	8.62101252005523	100	0.645197113728146	-0.961658148580351	-0.528943522791929	0.273353928104039	0.992321328620655	-1.27387771674986
Root	SC	P62Plate2Phosphate	Pi	Rep1	100 micromolar Pi	g10	Plate2PhosphateG10	Root	Root_SC_100P	6804	8.82526595351575	100	0.867921317735747	-0.443062129298574	-1.26213606933036	-0.628862452901473	1.23223588876856	-1.03975838130576
Shoot	SC	P26Plate1Phosphate	Pi	Rep2	100 micromolar Pi	h3	Plate1PhosphateH3	Shoot	Shoot_SC_100P	15971	9.67852985665631	100	0.801458354521408	0.577639651774883	-0.175084758811434	0.962565870173221	0.9391116986284	-1.13064155083837
Shoot	SC	P70Plate2Phosphate	Pi	Rep1	100 micromolar Pi	c5	Plate2PhosphateC5	Shoot	Shoot_SC_100P	4495	8.41072094690572	100	0.905620576029866	0.829340783797568	-0.439685299118562	0.20663980893508	0.370115706963053	-1.01519617644255
Shoot	SC	P64Plate2Phosphate	Pi	Rep2	100 micromolar Pi	f3	Plate2PhosphateF3	Shoot	Shoot_SC_100P	5590	8.62873456614915	100	0.642771386902174	0.555010131015447	-0.184778750085636	0.767933909422204	0.730850600735795	-0.196330710651776
Shoot	SC	P95Plate2Phosphate	Pi	Rep2	100 micromolar Pi	g8	Plate2PhosphateG8	Shoot	Shoot_SC_100P	2336	7.75619534394812	100	0.891739224644054	0.909469129452853	-0.0612717600256414	0.790588674091918	0.722876526417717	-1.01435723588874
Shoot	SC	P3Plate3Phosphate	Pi	Rep1	100 micromolar Pi	e1	Plate3PhosphateE1	Shoot	Shoot_SC_100P	8112	9.00109972583097	100	0.741668657065012	0.442123236618862	-0.71906608913361	-0.0356624270985311	0.882154663158263	-1.31114664738411
Shoot	SC	P6Plate3Phosphate	Pi	Rep1	100 micromolar Pi	f1	Plate3PhosphateF1	Shoot	Shoot_SC_100P	7818	8.9641840463529	100	0.563423883201567	0.226290750811324	-0.593517683098915	-0.253932698681108	0.0108229129877672	-0.713403474340029
Agar	NP	P35Plate1Phosphate	Pi	Rep1	1000 micromolar Pi	h1	Plate1PhosphateH1	AgarNoPlant	Agar_NP_1000P	17438	9.76640701198776	1000	-0.656012652657288	-0.38982677292254	-0.208250964515346	1.45246734832281	0.549521607636076	0.724721868221655
Agar	NP	P60Plate2Phosphate	Pi	Rep2	1000 micromolar Pi	a4	Plate2PhosphateA4	AgarNoPlant	Agar_NP_1000P	4836	8.48384321173468	1000	-0.935188209593414	-0.17572642456484	-0.413746495390274	0.738040719805609	-0.713440782751891	2.05452082789665
Agar	NP	P12Plate2Phosphate	Pi	Rep2	1000 micromolar Pi	d4	Plate2PhosphateD4	AgarNoPlant	Agar_NP_1000P	4276	8.36077327214494	1000	-0.823360607073108	-0.475808242970235	-0.433352732728082	1.23264544938183	-0.183349322477707	1.80112186481191
Agar	NP	P29Plate2Phosphate	Pi	Rep1	1000 micromolar Pi	f5	Plate2PhosphateF5	AgarNoPlant	Agar_NP_1000P	5363	8.58727879898293	1000	-0.727058844600313	0.290194383230616	-0.525903567720288	1.56407580438826	1.9929464596708	0.920717352628009
Agar	NP	P60Plate3Phosphate	Pi	Rep2	1000 micromolar Pi	a4	Plate3PhosphateA4	AgarNoPlant	Agar_NP_1000P	8019	8.98956900480703	1000	-0.60405779213129	-0.289981684235578	-0.583354452826506	-0.509399961724863	-0.957441205156587	1.98125410908721
Agar	NP	P23Plate3Phosphate	Pi	Rep1	1000 micromolar Pi	c2	Plate3PhosphateC2	AgarNoPlant	Agar_NP_1000P	7011	8.85523562320697	1000	-0.126428222779467	0.385972512330094	-0.452825762227387	-0.191080080506749	2.14969083196414	1.51512149560228
Agar	NP	P12Plate3Phosphate	Pi	Rep1	1000 micromolar Pi	d4	Plate3PhosphateD4	AgarNoPlant	Agar_NP_1000P	6000	8.69951474821019	1000	-0.122254014199591	1.12466137530206	-0.7878793596422	-0.226360667625876	0.830808718606574	0.535580825940308
Agar	NP	P94Plate3Phosphate	Pi	Rep1	1000 micromolar Pi	f2	Plate3PhosphateF2	AgarNoPlant	Agar_NP_1000P	6314	8.75052466911794	1000	-0.652606051179966	-0.105653153871942	-0.843460030952149	0.295253878293631	0.178062661362575	0.823561447810956
Agar	SC	P63Plate1Phosphate	Pi	Rep1	1000 micromolar Pi	e6	Plate1PhosphateE6	AgarPlant	Agar_SC_1000P	18678	9.83510163966966	1000	-0.775270329135257	0.0204638782920057	-0.391211702990818	-0.417866742933803	-0.643037015810026	1.21505938516608
Agar	SC	P20Plate1Phosphate	Pi	Rep2	1000 micromolar Pi	g9	Plate1PhosphateG9	AgarPlant	Agar_SC_1000P	13834	9.53488460916053	1000	-0.541312939157668	-0.143748711427014	-0.48637079385242	-1.25133746969814	-1.01473835757927	1.59255709445529
Agar	SC	P66Plate2Phosphate	Pi	Rep1	1000 micromolar Pi	d5	Plate2PhosphateD5	AgarPlant	Agar_SC_1000P	3281	8.0959035329611	1000	-0.777716754493035	0.136571290067443	-0.619561389576945	-0.565443196948308	-1.92680600413028	2.07865621317447
Agar	SC	P34Plate2Phosphate	Pi	Rep2	1000 micromolar Pi	e10	Plate2PhosphateE10	AgarPlant	Agar_SC_1000P	4086	8.31532177537757	1000	-0.452189008077387	0.478276601511027	-0.792423484140411	-1.58891996791955	-0.591474220377479	1.0142945661653
Agar	SC	P50Plate2Phosphate	Pi	Rep2	1000 micromolar Pi	f8	Plate2PhosphateF8	AgarPlant	Agar_SC_1000P	1977	7.58933582317062	1000	-0.41663228435457	0.920997256683034	-0.705065161979442	-1.05334962691058	-0.334228374247456	-0.0789600699599112
Agar	SC	P31Plate3Phosphate	Pi	Rep1	1000 micromolar Pi	b2	Plate3PhosphateB2	AgarPlant	Agar_SC_1000P	5677	8.64417820317073	1000	-0.642793943258243	0.0122117507568947	-0.434153921119195	-0.873292555029409	-0.245381894256406	0.69911918650789
Root	SC	P41Plate1Phosphate	Pi	Rep1	1000 micromolar Pi	c6	Plate1PhosphateC6	Root	Root_SC_1000P	20089	9.90792768056215	1000	0.67637632605621	-0.576066988532054	-1.09619702847038	-1.05840197771687	0.591389018447826	1.63780655687017
Root	SC	P85Plate1Phosphate	Pi	Rep2	1000 micromolar Pi	d3	Plate1PhosphateD3	Root	Root_SC_1000P	23708	10.0735678229077	1000	0.617948314607666	-1.01321842953806	-0.881916901234734	-1.0370507858888	0.676468483438168	0.211409921317853
Root	SC	P44Plate1Phosphate	Pi	Rep1	1000 micromolar Pi	d9	Plate1PhosphateD9	Root	Root_SC_1000P	22004	9.99897953399535	1000	0.743210360113976	-0.82548049208306	-1.33275890043178	-0.915850957039955	1.43896720267709	1.15323826981977
Root	SC	P31Plate2Phosphate	Pi	Rep1	1000 micromolar Pi	b2	Plate2PhosphateB2	Root	Root_SC_1000P	6333	8.75352933651643	1000	0.76963810905001	-0.724502612869102	-1.40342494156982	-1.1976632655368	1.20853080510868	0.98292455039498
Root	SC	P13Plate2Phosphate	Pi	Rep2	1000 micromolar Pi	h9	Plate2PhosphateH9	Root	Root_SC_1000P	6352	8.75652500292697	1000	0.716736955238617	-0.902932143993185	-0.860759589228783	-1.21037026205772	-0.0813704614627127	1.33360198482302
Shoot	SC	P92Plate1Phosphate	Pi	Rep2	1000 micromolar Pi	b7	Plate1PhosphateB7	Shoot	Shoot_SC_1000P	10867	9.29348595306285	1000	0.769987871234742	0.809319600829444	-0.34001991012969	-0.124962487317554	0.0275654130337531	1.75734382268858
Shoot	SC	P39Plate1Phosphate	Pi	Rep2	1000 micromolar Pi	c9	Plate1PhosphateC9	Shoot	Shoot_SC_1000P	17704	9.78154588173089	1000	0.720992176432016	-0.474136066686965	-1.03483927992039	-0.876608103723067	0.986441089212529	0.649106528710876
Shoot	SC	P59Plate1Phosphate	Pi	Rep1	1000 micromolar Pi	e3	Plate1PhosphateE3	Shoot	Shoot_SC_1000P	18306	9.81498415394472	1000	0.786946100286144	0.361353084216119	-0.608956607542744	-0.573253888149973	-0.0887913228036442	1.06218428745418
Shoot	SC	P17Plate2Phosphate	Pi	Rep1	1000 micromolar Pi	b4	Plate2PhosphateB4	Shoot	Shoot_SC_1000P	6170	8.72745411689943	1000	0.716434159492504	0.791207332732357	-0.508451490705381	-0.175658102978938	0.0911506262107584	0.631197062314703
Shoot	SC	P82Plate2Phosphate	Pi	Rep2	1000 micromolar Pi	d11	Plate2PhosphateD11	Shoot	Shoot_SC_1000P	4473	8.40581460343285	1000	0.902216261924154	0.776317760904959	-0.0637052149777899	0.0805080281962045	0.1034051464992	0.952628436021788
Shoot	SC	P68Plate2Phosphate	Pi	Rep2	1000 micromolar Pi	e9	Plate2PhosphateE9	Shoot	Shoot_SC_1000P	5698	8.64787051505785	1000	0.830980803983745	0.549268178972101	-0.549198769956395	-0.275387868757206	0.300000895227679	1.8907138374525
Shoot	SC	P20Plate2Phosphate	Pi	Rep1	1000 micromolar Pi	g9	Plate2PhosphateG9	Shoot	Shoot_SC_1000P	7555	8.92996487470684	1000	0.739822148932771	0.304702112024887	-0.56453579080355	0.739861921488755	0.79956118389563	-0.155355047477823
