# Supplementary material for: The effects of soil phosphorus content on plant microbiota are driven by the plant phosphate starvation response
Source: PLoS Biol. 2019 Nov 13;17(11):e3000534. doi: 10.1371/journal.pbio.3000534 (PMC6876890; doi:10.1371/journal.pbio.3000534)
Supplement: S1 Data — (ZIP) [file pbio.3000534.s023.zip › data_figures/data_Fig5F.csv]

Tissue	type	OTU_Header	experiment	Rep	condition	position	ID_Matrix	typebyTissue	TTC	Depth	LDepth	Pi	CAP1	CAP2	CAP3	CAP4	CAP5	MDS1
Root	SC	P56Plate1Phosphate	Pi	Rep1	0 micromolar Pi	e4	Plate1PhosphateE4	Root	Root_SC_0P	21262	9.96467672084855	0	-0.694465225717955	-0.75927462592134	0.347744470517629	-0.696386582047445	0.78168738571546	0.245906068712276
Root	SC	P93Plate1Phosphate	Pi	Rep1	0 micromolar Pi	e5	Plate1PhosphateE5	Root	Root_SC_0P	19580	9.8822639160845	0	-0.678882926511731	-1.19670270441357	-0.161916057935633	-0.509501156243505	0.357195000456631	0.787896410714501
Root	SC	P95Plate1Phosphate	Pi	Rep1	0 micromolar Pi	g8	Plate1PhosphateG8	Root	Root_SC_0P	26561	10.187199253484	0	-0.726314267401462	-1.20039159259981	-0.446570464909165	-0.374150777721833	0.135377498578452	0.960676537430894
Root	SC	P41Plate2Phosphate	Pi	Rep2	0 micromolar Pi	c6	Plate2PhosphateC6	Root	Root_SC_0P	7277	8.89247396834709	0	-0.654801569397031	-0.267659051064118	0.0804799782757148	-0.863214318978154	-0.254645167924017	-2.03447082454907
Root	SC	P53Plate2Phosphate	Pi	Rep2	0 micromolar Pi	g5	Plate2PhosphateG5	Root	Root_SC_0P	6731	8.81447900001071	0	-0.454673190020292	-1.4866385945615	0.145921095382028	-0.848042958630479	0.00985957579048297	0.0399918076914024
Root	SC	P4Plate1Phosphate	Pi	Rep1	10 micromolar Pi	a1	Plate1PhosphateA1	Root	Root_SC_10P	22372	10.0155654559415	10	-0.411347849009901	0.345332856378569	0.590474155967022	0.296692709566636	-0.275961465832968	-0.22667595372635
Root	SC	P42Plate1Phosphate	Pi	Rep1	10 micromolar Pi	a5	Plate1PhosphateA5	Root	Root_SC_10P	22176	10.0067659019896	10	-0.690092532092053	-0.00482332220731558	0.565057462312644	0.735109748443341	0.184310945544593	0.20765506133628
Root	SC	P25Plate1Phosphate	Pi	Rep1	10 micromolar Pi	d2	Plate1PhosphateD2	Root	Root_SC_10P	28255	10.2490257120639	10	-0.542496801124969	0.112903958868912	0.824811450842291	0.455287350925824	0.237420589291817	-0.109868231362187
Root	SC	P33Plate1Phosphate	Pi	Rep2	10 micromolar Pi	g2	Plate1PhosphateG2	Root	Root_SC_10P	9639	9.17357264778397	10	-0.912129856610739	0.484492350958868	0.639017493410431	0.855806810776348	-0.304049441653016	0.0312011358005729
Root	SC	P58Plate2Phosphate	Pi	Rep2	10 micromolar Pi	d8	Plate2PhosphateD8	Root	Root_SC_10P	11808	9.37653254684025	10	-0.860938260210547	0.505892052554312	0.530276225661503	0.729978158137346	-0.134597579604183	0.08186576141977
Root	SC	P19Plate2Phosphate	Pi	Rep2	10 micromolar Pi	f10	Plate2PhosphateF10	Root	Root_SC_10P	7143	8.87388813515497	10	-0.905518367822556	0.519243297028068	0.743210386660341	0.906639379346093	-0.225880856448234	0.0158222265319138
Root	SC	P74Plate1Phosphate	Pi	Rep2	30 micromolar Pi	c10	Plate1PhosphateC10	Root	Root_SC_30P	22794	10.0342526224157	30	0.201915886892423	0.201639239131043	-0.688944856142932	-0.242917103916467	0.0781013338252899	0.38147085375821
Root	SC	P30Plate1Phosphate	Pi	Rep1	30 micromolar Pi	c4	Plate1PhosphateC4	Root	Root_SC_30P	21250	9.96411217435256	30	-0.366502199915791	-0.749297997717144	-1.89387872231227	-0.64977032552186	-1.50960857146795	0.50578035550169
Root	SC	P24Plate1Phosphate	Pi	Rep2	30 micromolar Pi	f6	Plate1PhosphateF6	Root	Root_SC_30P	24770	10.1173885224834	30	0.0240595414070352	0.176798553295426	-0.918894883892929	0.898013883891348	-0.48797935117986	0.520235927291397
Root	SC	P81Plate1Phosphate	Pi	Rep1	30 micromolar Pi	g1	Plate1PhosphateG1	Root	Root_SC_30P	18185	9.80835235742109	30	-0.36906588397291	0.21618374673477	-0.662911885510263	0.659090726469422	-0.559792945090072	-0.530587504688787
Root	SC	P18Plate2Phosphate	Pi	Rep1	30 micromolar Pi	d10	Plate2PhosphateD10	Root	Root_SC_30P	7339	8.90095787254506	30	-0.297945048786106	0.63296765925757	-0.966028167324266	0.190052164633674	-1.01505306413686	-1.43247198608459
Root	SC	P94Plate2Phosphate	Pi	Rep2	30 micromolar Pi	f2	Plate2PhosphateF2	Root	Root_SC_30P	5527	8.61740045183326	30	0.0664108861511233	0.345982662780228	-0.863360997529487	0.381556860731319	-0.39320084006031	0.555572354222075
Root	SC	P51Plate1Phosphate	Pi	Rep2	50 micromolar Pi	b12	Plate1PhosphateB12	Root	Root_SC_50P	18787	9.8409204202673	50	0.224690094469677	0.801743761639943	-0.0290537873286551	-1.08285489428757	0.460761895663737	-0.235112151595811
Root	SC	P40Plate1Phosphate	Pi	Rep1	50 micromolar Pi	b5	Plate1PhosphateB5	Root	Root_SC_50P	23344	10.0580952707626	50	-0.144387637194221	1.17858966189771	-0.0705989020173943	-0.557039752340598	0.703640845227292	0.0396824015562963
Root	SC	P38Plate1Phosphate	Pi	Rep1	50 micromolar Pi	c1	Plate1PhosphateC1	Root	Root_SC_50P	23515	10.0653937943791	50	-0.275208750798066	1.2031878176921	-0.0987694456388954	-0.400859846327441	0.829362717067031	0.137536338897451
Root	SC	P82Plate1Phosphate	Pi	Rep2	50 micromolar Pi	d11	Plate1PhosphateD11	Root	Root_SC_50P	18754	9.83916234197957	50	-0.189643457793619	0.625090790017204	-0.438130324138206	-0.178078170125821	0.218565231847962	0.619535855562222
Root	SC	P51Plate2Phosphate	Pi	Rep2	50 micromolar Pi	b12	Plate2PhosphateB12	Root	Root_SC_50P	5261	8.56807640173081	50	0.604829577912627	0.268462256609094	0.215765110687362	-1.33605692761746	0.396790119076836	-0.404148816892293
Root	SC	P72Plate2Phosphate	Pi	Rep1	50 micromolar Pi	g11	Plate2PhosphateG11	Root	Root_SC_50P	4936	8.50431056558522	50	0.247181904694767	1.02539839344911	0.0887147195394801	-0.627573413150868	0.543755077258926	-0.157493627527867
Root	SC	P86Plate1Phosphate	Pi	Rep1	100 micromolar Pi	a11	Plate1PhosphateA11	Root	Root_SC_100P	19657	9.8861887879578	100	0.83946017404318	-0.229830773830117	-0.0187214679434097	0.473171328010166	0.505876459711479	-0.329735672302322
Root	SC	P84Plate1Phosphate	Pi	Rep2	100 micromolar Pi	a7	Plate1PhosphateA7	Root	Root_SC_100P	25780	10.1573542764932	100	0.471820657674051	-0.466834298689155	-0.582321062683906	1.05223142215684	0.814389078618773	0.542595402451297
Root	SC	P70Plate1Phosphate	Pi	Rep2	100 micromolar Pi	c5	Plate1PhosphateC5	Root	Root_SC_100P	15543	9.6513656554829	100	0.599221406669451	-0.73594857395969	0.0800980666838352	0.189667395785755	0.665845374532002	-0.326204284041106
Root	SC	P45Plate1Phosphate	Pi	Rep1	100 micromolar Pi	g12	Plate1PhosphateG12	Root	Root_SC_100P	18233	9.81098841803921	100	0.641211697710646	-0.0944100604885909	-0.015064894529202	0.341613307705935	0.723652996461537	-0.398085109465614
Root	SC	P56Plate2Phosphate	Pi	Rep2	100 micromolar Pi	e4	Plate2PhosphateE4	Root	Root_SC_100P	5547	8.62101252005523	100	0.429679034431826	-0.545177636569678	-0.271821153392165	0.791560949641985	0.717634138886199	0.429532612782451
Root	SC	P62Plate2Phosphate	Pi	Rep1	100 micromolar Pi	g10	Plate2PhosphateG10	Root	Root_SC_100P	6804	8.82526595351575	100	0.889037361759532	-0.15526057919644	-0.0599147040372989	0.956900403610573	0.888122425721514	0.0818970505752947
Root	SC	P41Plate1Phosphate	Pi	Rep1	1000 micromolar Pi	c6	Plate1PhosphateC6	Root	Root_SC_1000P	20089	9.90792768056215	1000	0.772956661045419	-0.308776430554755	0.612844354397403	-0.192802341482524	-1.02274058906833	-0.118818948636497
Root	SC	P85Plate1Phosphate	Pi	Rep2	1000 micromolar Pi	d3	Plate1PhosphateD3	Root	Root_SC_1000P	23708	10.0735678229077	1000	0.66255902273272	-0.216600779849285	0.461811375008467	-0.622518873995111	-0.505422016059859	0.106225156249395
Root	SC	P44Plate1Phosphate	Pi	Rep1	1000 micromolar Pi	d9	Plate1PhosphateD9	Root	Root_SC_1000P	22004	9.99897953399535	1000	0.872349584777504	0.173322413892699	0.713211656413034	-0.128890176657816	-0.701766465500343	0.0496655111189318
Root	SC	P31Plate2Phosphate	Pi	Rep1	1000 micromolar Pi	b2	Plate2PhosphateB2	Root	Root_SC_1000P	6333	8.75352933651643	1000	0.934511738494115	-0.189118421242346	0.651516442168299	0.0290566321283196	-0.805478839938206	0.287041297950594
Root	SC	P13Plate2Phosphate	Pi	Rep2	1000 micromolar Pi	h9	Plate2PhosphateH9	Root	Root_SC_1000P	6352	8.75652500292697	1000	0.692518593513853	-0.210486029320754	0.895947333338599	-0.631771612915975	-1.0561714953118	-0.324113016682424
