# Supplementary material for: The effects of soil phosphorus content on plant microbiota are driven by the plant phosphate starvation response
Source: PLoS Biol. 2019 Nov 13;17(11):e3000534. doi: 10.1371/journal.pbio.3000534 (PMC6876890; doi:10.1371/journal.pbio.3000534)
Supplement: S1 Data — (ZIP) [file pbio.3000534.s023.zip › data_figures/data_S6C_dist.csv]

Plate1PhosphateE4	Plate1PhosphateE5	Plate1PhosphateG8	Plate2PhosphateC6	Plate2PhosphateG5	Plate1PhosphateA1	Plate1PhosphateA5	Plate1PhosphateD2	Plate1PhosphateG2	Plate2PhosphateD8	Plate2PhosphateF10	Plate1PhosphateC10	Plate1PhosphateC4	Plate1PhosphateF6	Plate1PhosphateG1	Plate2PhosphateD10	Plate2PhosphateF2	Plate1PhosphateB12	Plate1PhosphateB5	Plate1PhosphateC1	Plate1PhosphateD11	Plate2PhosphateB12	Plate2PhosphateG11	Plate1PhosphateA11	Plate1PhosphateA7	Plate1PhosphateC5	Plate1PhosphateG12	Plate2PhosphateE4	Plate2PhosphateG10	Plate1PhosphateC6	Plate1PhosphateD3	Plate1PhosphateD9	Plate2PhosphateB2	Plate2PhosphateH9
Plate1PhosphateE4	0	0.13478095023237	0.14883199822746	0.232180307572264	0.124344082985513	0.190059902101245	0.136746015288133	0.132045750682792	0.162672666693464	0.162031519137033	0.160408122850618	0.210382902384996	0.288350318436094	0.259901772632174	0.190802299560892	0.281740180699509	0.232390493154946	0.201607581664065	0.17300925948909	0.184120109542073	0.199587855522061	0.256061757966802	0.238543222498284	0.275091978498888	0.256895276552267	0.212235989243443	0.242442716350595	0.226887720512598	0.303412145140737	0.300713986245358	0.232403608814908	0.304606001891448	0.281041387159632	0.252704251527127
Plate1PhosphateE5	0.13478095023237	0	0.0543478270901768	0.291875854396216	0.144286471100358	0.17669902203378	0.120513522058466	0.143374309445443	0.215078718658802	0.211313290482241	0.213609729848304	0.211419214758503	0.236170570209698	0.26927698049842	0.200371171000131	0.300044294400979	0.232761069116916	0.248382324660746	0.210147609742915	0.218647791154104	0.209687063831558	0.282298550883901	0.262365013749021	0.26796495287438	0.254424409892459	0.241305815616987	0.255761604118115	0.225761562489584	0.300168740493335	0.293428398376967	0.255962611500874	0.30578060930142	0.277683436486443	0.278808279923739
Plate1PhosphateG8	0.14883199822746	0.0543478270901768	0	0.293814694209383	0.14344914446716	0.194183607515278	0.142618811768364	0.173762678126498	0.19697482491303	0.185279431434049	0.194407999193655	0.192644278856522	0.228535256246996	0.248974068831313	0.217986892390214	0.308911710835135	0.213455796883553	0.259399573316319	0.224519580337258	0.231699938029746	0.191639257515354	0.293531938019666	0.270032394469243	0.288502899842421	0.240539919395695	0.252885515233189	0.272603130451774	0.218379878673788	0.313117580263646	0.30637141996831	0.266878849922148	0.314075194654875	0.28818325133474	0.295521308205806
Plate2PhosphateC6	0.232180307572264	0.291875854396216	0.293814694209383	0	0.265630992378814	0.21892905674487	0.220343706554542	0.219772091204858	0.2245219669309	0.231472012183019	0.228610752781509	0.302126879351949	0.337091302977148	0.334092277508805	0.196892155800727	0.164496684945108	0.32889482612609	0.252947131969506	0.21318813121383	0.232320088069884	0.285855851278501	0.286288971167474	0.249766810418652	0.299855990453398	0.362039063105507	0.286114091269327	0.273032930782738	0.337666660498036	0.347324933227243	0.323838593947466	0.32176471354714	0.302944750485358	0.329281602324701	0.302889780921844
Plate2PhosphateG5	0.124344082985513	0.144286471100358	0.14344914446716	0.265630992378814	0	0.209427790372875	0.180938936556601	0.194404651632714	0.212308844918864	0.201175702237634	0.208340459546477	0.191809051862478	0.260195352495477	0.21559556057161	0.204539880012158	0.326654697282276	0.21392743129936	0.233881345437036	0.228478609706259	0.235530793587153	0.21205502604252	0.229835762896036	0.259433781672982	0.243209763836666	0.218164130416116	0.18737214255337	0.241264532955982	0.204920462373145	0.266071737538747	0.258749596830133	0.206483988060851	0.256608940052795	0.236385600884201	0.239559425972614
Plate1PhosphateA1	0.190059902101245	0.17669902203378	0.194183607515278	0.21892905674487	0.209427790372875	0	0.131814863276065	0.100575753820243	0.232355038153953	0.225282586222519	0.214483251010825	0.222901293609579	0.297959592347577	0.274061433126837	0.141368705854627	0.202170981835055	0.252922538385834	0.20440633362097	0.156225042698164	0.175084619648684	0.21705315536619	0.230895519567815	0.146362950504523	0.226148680516304	0.278589994669442	0.225187565858229	0.212537197909465	0.258894048166198	0.259122035995906	0.257342582525462	0.226298096535442	0.227865994684646	0.224597280177177	0.232963478547537
Plate1PhosphateA5	0.136746015288133	0.120513522058466	0.142618811768364	0.220343706554542	0.180938936556601	0.131814863276065	0	0.0932934410847612	0.168466881702176	0.163384718262767	0.153636075005773	0.210566134970584	0.318139826839827	0.256125637976163	0.12036332629885	0.214684080699546	0.225627191295728	0.215800452475081	0.136484051322982	0.149196655430708	0.199807816852847	0.274498162031426	0.203001229591586	0.250122235222963	0.251892295167121	0.239430244207314	0.233976554412029	0.221499233820083	0.268937723798835	0.279441314343811	0.249642855925545	0.268618507444403	0.255934651037683	0.25527608761236
Plate1PhosphateD2	0.132045750682792	0.143374309445443	0.173762678126498	0.219772091204858	0.194404651632714	0.100575753820243	0.0932934410847612	0	0.201141017304042	0.199967182703591	0.192024623850117	0.235157224469298	0.302353182674592	0.282104181688666	0.124535268794781	0.207948753937802	0.25522108500549	0.196201786652832	0.129148660387403	0.149635343472333	0.225877120732028	0.253774422668134	0.180843919135381	0.227112329125443	0.278462416766072	0.212265257400158	0.209735191789739	0.245547852416841	0.25833715914036	0.262064156038103	0.239426072425983	0.246885753080206	0.236130748864773	0.228287017700886
Plate1PhosphateG2	0.162672666693464	0.215078718658802	0.19697482491303	0.2245219669309	0.212308844918864	0.232355038153953	0.168466881702176	0.201141017304042	0	0.0497484337004901	0.0485341055706119	0.189885970669355	0.355847204066812	0.171300412388224	0.220799455333412	0.265010014543129	0.165990614728894	0.214730285696129	0.17440545253209	0.161832133645703	0.133556911600602	0.293607992099668	0.258924777666634	0.320444550274367	0.246992660811703	0.290558712064894	0.290413306647607	0.235494201686844	0.329339143064633	0.340735583691684	0.275767808576292	0.304128978878846	0.311739145541544	0.295013282391042
Plate2PhosphateD8	0.162031519137033	0.211313290482241	0.185279431434049	0.231472012183019	0.201175702237634	0.225282586222519	0.163384718262767	0.199967182703591	0.0497484337004901	0	0.0666306287695385	0.181852319395134	0.340998788458473	0.171756480761215	0.20505332129208	0.272352992384672	0.157820894519783	0.19965971756114	0.167073507395458	0.165407639245434	0.12293399991561	0.27755659969639	0.239173754683252	0.305737917479902	0.23587540287738	0.274228026733076	0.280415253351788	0.231949931553128	0.316542188239343	0.31962235362933	0.266952015099702	0.29833860276205	0.306413150435389	0.290885059354372
Plate2PhosphateF10	0.160408122850618	0.213609729848304	0.194407999193655	0.228610752781509	0.208340459546477	0.214483251010825	0.153636075005773	0.192024623850117	0.0485341055706119	0.0666306287695385	0	0.192277991765777	0.351896270309888	0.17899056875544	0.211235420053766	0.268154936669627	0.169017426599179	0.214135997260893	0.165743940947089	0.159400246398644	0.141892216010857	0.290738952375486	0.24486219351788	0.314208242975599	0.249537558511824	0.28708653775197	0.282793215413046	0.238597250769966	0.320439949225707	0.332720506722824	0.280483634464311	0.289717563220086	0.304742204540087	0.298670295485778
Plate1PhosphateC10	0.210382902384996	0.211419214758503	0.192644278856522	0.302126879351949	0.191809051862478	0.222901293609579	0.210566134970584	0.235157224469298	0.189885970669355	0.181852319395134	0.192277991765777	0	0.324034572565536	0.136575104632887	0.239121860570952	0.289791546729254	0.0717641215992343	0.101535529626147	0.153286940973789	0.172366871541319	0.0825360748520705	0.141686570479595	0.181868497624201	0.178305035866292	0.0982225665662837	0.139841586460962	0.175091293012364	0.0953649668133041	0.194415932036943	0.217448455103053	0.118697709026551	0.175302816112769	0.162146250309707	0.153137348442705
Plate1PhosphateC4	0.288350318436094	0.236170570209698	0.228535256246996	0.337091302977148	0.260195352495477	0.297959592347577	0.318139826839827	0.302353182674592	0.355847204066812	0.340998788458473	0.351896270309888	0.324034572565536	0	0.373773549597473	0.296221967038122	0.392072515088608	0.348570648900052	0.321521437539726	0.318449574648228	0.340578504333905	0.331334386389727	0.347761932980757	0.334268433597102	0.343322577498212	0.383530671291014	0.318180861443207	0.330135688038173	0.368539467014497	0.381905038558633	0.365417023656493	0.33607611429252	0.357272337649839	0.359600895403164	0.364252066972885
Plate1PhosphateF6	0.259901772632174	0.26927698049842	0.248974068831313	0.334092277508805	0.21559556057161	0.274061433126837	0.256125637976163	0.282104181688666	0.171300412388224	0.171756480761215	0.17899056875544	0.136575104632887	0.373773549597473	0	0.258111374716127	0.337506465670295	0.110728431988625	0.197631910279742	0.21366112442836	0.225835981482542	0.115774146354632	0.222081921977191	0.236124010262323	0.244634722470589	0.117079160863341	0.204863060948216	0.253482892166424	0.143785250844637	0.21720914126602	0.283755403110981	0.185104489905068	0.232904132305522	0.218547207815774	0.231342850445764
Plate1PhosphateG1	0.190802299560892	0.200371171000131	0.217986892390214	0.196892155800727	0.204539880012158	0.141368705854627	0.12036332629885	0.124535268794781	0.220799455333412	0.20505332129208	0.211235420053766	0.239121860570952	0.296221967038122	0.258111374716127	0	0.166819043484396	0.251580863886182	0.197806303415719	0.140071843664508	0.163187900760786	0.229608139467136	0.262151982175216	0.192484110053836	0.211168414861479	0.273226288386344	0.224013603705693	0.198826291890445	0.25277736843141	0.243212212260268	0.252527087564545	0.241774677789747	0.25209525730743	0.239075347192419	0.249445464644443
Plate2PhosphateD10	0.281740180699509	0.300044294400979	0.308911710835135	0.164496684945108	0.326654697282276	0.202170981835055	0.214684080699546	0.207948753937802	0.265010014543129	0.272352992384672	0.268154936669627	0.289791546729254	0.392072515088608	0.337506465670295	0.166819043484396	0	0.307295531187272	0.251114282051208	0.186010438986287	0.196311938841529	0.294714385171523	0.282644486228725	0.22072540785303	0.257267741993197	0.352407956641727	0.298786543293032	0.242199572150438	0.33090831798124	0.31848944446407	0.292285255127559	0.314665959113346	0.285916923427739	0.29441648240162	0.293336524993453
Plate2PhosphateF2	0.232390493154946	0.232761069116916	0.213455796883553	0.32889482612609	0.21392743129936	0.252922538385834	0.225627191295728	0.25522108500549	0.165990614728894	0.157820894519783	0.169017426599179	0.0717641215992343	0.348570648900052	0.110728431988625	0.251580863886182	0.307295531187272	0	0.144538977611651	0.181555244160606	0.193418419025909	0.0755428299775874	0.179161742907681	0.212723292374344	0.219400597946109	0.115105175902822	0.171456422083627	0.22090652518967	0.106264707899849	0.220622332120432	0.251462644930079	0.153547874509261	0.219434287438305	0.198406307711071	0.176215546397146
Plate1PhosphateB12	0.201607581664065	0.248382324660746	0.259399573316319	0.252947131969506	0.233881345437036	0.20440633362097	0.215800452475081	0.196201786652832	0.214730285696129	0.19965971756114	0.214135997260893	0.101535529626147	0.321521437539726	0.197631910279742	0.197806303415719	0.251114282051208	0.144538977611651	0	0.126465789254692	0.158372701768149	0.124423129045116	0.107250079414979	0.171161592825274	0.173122440496989	0.1787080683154	0.14669415346703	0.15024230610494	0.161000031388094	0.194747526550546	0.215253109980913	0.107975756365602	0.171507124323447	0.166611484228888	0.143378259177289
Plate1PhosphateB5	0.17300925948909	0.210147609742915	0.224519580337258	0.21318813121383	0.228478609706259	0.156225042698164	0.136484051322982	0.129148660387403	0.17440545253209	0.167073507395458	0.165743940947089	0.153286940973789	0.318449574648228	0.21366112442836	0.140071843664508	0.186010438986287	0.181555244160606	0.126465789254692	0	0.0609374956734338	0.16032762450933	0.197630891585358	0.118539026752855	0.199513848938354	0.22197205914335	0.197902868413819	0.170838627901935	0.204054434885241	0.203927889452602	0.240157238431543	0.188477176275251	0.174878657802762	0.190544415941087	0.213617315783386
Plate1PhosphateC1	0.184120109542073	0.218647791154104	0.231699938029746	0.232320088069884	0.235530793587153	0.175084619648684	0.149196655430708	0.149635343472333	0.161832133645703	0.165407639245434	0.159400246398644	0.172366871541319	0.340578504333905	0.225835981482542	0.163187900760786	0.196311938841529	0.193418419025909	0.158372701768149	0.0609374956734338	0	0.175772318618098	0.235097067662934	0.15344285226403	0.2324623144898	0.23863715730695	0.230708484685144	0.205518300981674	0.217047655047289	0.232747543908269	0.271367566360315	0.227796700166721	0.20719501717798	0.223809973234376	0.251168000113546
Plate1PhosphateD11	0.199587855522061	0.209687063831558	0.191639257515354	0.285855851278501	0.21205502604252	0.21705315536619	0.199807816852847	0.225877120732028	0.133556911600602	0.12293399991561	0.141892216010857	0.0825360748520705	0.331334386389727	0.115774146354632	0.229608139467136	0.294714385171523	0.0755428299775874	0.124423129045116	0.16032762450933	0.175772318618098	0	0.190538612992999	0.202523710122824	0.229321267544727	0.13684349149037	0.201440473672164	0.21838485312241	0.139961565125106	0.25069489388805	0.275165584599954	0.167958468393286	0.23222709155986	0.223392397694882	0.19470051258922
Plate2PhosphateB12	0.256061757966802	0.282298550883901	0.293531938019666	0.286288971167474	0.229835762896036	0.230895519567815	0.274498162031426	0.253774422668134	0.293607992099668	0.27755659969639	0.290738952375486	0.141686570479595	0.347761932980757	0.222081921977191	0.262151982175216	0.282644486228725	0.179161742907681	0.107250079414979	0.197630891585358	0.235097067662934	0.190538612992999	0	0.157877551919463	0.124946752409216	0.191937481023542	0.132760807791711	0.139397440341534	0.180237124190451	0.165900572144632	0.165658826585125	0.107707979235549	0.14450799168688	0.143502175541427	0.120068686599793
Plate2PhosphateG11	0.238543222498284	0.262365013749021	0.270032394469243	0.249766810418652	0.259433781672982	0.146362950504523	0.203001229591586	0.180843919135381	0.258924777666634	0.239173754683252	0.24486219351788	0.181868497624201	0.334268433597102	0.236124010262323	0.192484110053836	0.22072540785303	0.212723292374344	0.171161592825274	0.118539026752855	0.15344285226403	0.202523710122824	0.157877551919463	0	0.148135169700064	0.239009452882073	0.190891119121512	0.163547830038345	0.228447254476919	0.172423481468142	0.186265839461721	0.197557417242031	0.152170395127805	0.16498091727595	0.187258878378765
Plate1PhosphateA11	0.275091978498888	0.26796495287438	0.288502899842421	0.299855990453398	0.243209763836666	0.226148680516304	0.250122235222963	0.227112329125443	0.320444550274367	0.305737917479902	0.314208242975599	0.178305035866292	0.343322577498212	0.244634722470589	0.211168414861479	0.257267741993197	0.219400597946109	0.173122440496989	0.199513848938354	0.2324623144898	0.229321267544727	0.124946752409216	0.148135169700064	0	0.192139620401444	0.131388269904589	0.0751820530634356	0.180401869344273	0.12181888224915	0.107667780244929	0.153094958065152	0.118326123133536	0.107224443176475	0.130720036599982
Plate1PhosphateA7	0.256895276552267	0.254424409892459	0.240539919395695	0.362039063105507	0.218164130416116	0.278589994669442	0.251892295167121	0.278462416766072	0.246992660811703	0.23587540287738	0.249537558511824	0.0982225665662837	0.383530671291014	0.117079160863341	0.273226288386344	0.352407956641727	0.115105175902822	0.1787080683154	0.22197205914335	0.23863715730695	0.13684349149037	0.191937481023542	0.239009452882073	0.192139620401444	0	0.125905727033595	0.212581153099796	0.0744751844139432	0.16585894574861	0.262989485385844	0.1244140534245	0.190095918803958	0.164764976197555	0.17716990598613
Plate1PhosphateC5	0.212235989243443	0.241305815616987	0.252885515233189	0.286114091269327	0.18737214255337	0.225187565858229	0.239430244207314	0.212265257400158	0.290558712064894	0.274228026733076	0.28708653775197	0.139841586460962	0.318180861443207	0.204863060948216	0.224013603705693	0.298786543293032	0.171456422083627	0.14669415346703	0.197902868413819	0.230708484685144	0.201440473672164	0.132760807791711	0.190891119121512	0.131388269904589	0.125905727033595	0	0.148857240752632	0.115520449262565	0.141627493892179	0.179368601846854	0.0967781179846445	0.138717512866915	0.121157932519107	0.122904286329417
Plate1PhosphateG12	0.242442716350595	0.255761604118115	0.272603130451774	0.273032930782738	0.241264532955982	0.212537197909465	0.233976554412029	0.209735191789739	0.290413306647607	0.280415253351788	0.282793215413046	0.175091293012364	0.330135688038173	0.253482892166424	0.198826291890445	0.242199572150438	0.22090652518967	0.15024230610494	0.170838627901935	0.205518300981674	0.21838485312241	0.139397440341534	0.163547830038345	0.0751820530634356	0.212581153099796	0.148857240752632	0	0.195441484465686	0.145319133576079	0.128346321710488	0.160154274120578	0.13651595912025	0.124500893477676	0.155102192429068
Plate2PhosphateE4	0.226887720512598	0.225761562489584	0.218379878673788	0.337666660498036	0.204920462373145	0.258894048166198	0.221499233820083	0.245547852416841	0.235494201686844	0.231949931553128	0.238597250769966	0.0953649668133041	0.368539467014497	0.143785250844637	0.25277736843141	0.33090831798124	0.106264707899849	0.161000031388094	0.204054434885241	0.217047655047289	0.139961565125106	0.180237124190451	0.228447254476919	0.180401869344273	0.0744751844139432	0.115520449262565	0.195441484465686	0	0.166030051358457	0.238735517698001	0.112515215392224	0.17926860865096	0.146334962663914	0.15130594566514
Plate2PhosphateG10	0.303412145140737	0.300168740493335	0.313117580263646	0.347324933227243	0.266071737538747	0.259122035995906	0.268937723798835	0.25833715914036	0.329339143064633	0.316542188239343	0.320439949225707	0.194415932036943	0.381905038558633	0.21720914126602	0.243212212260268	0.31848944446407	0.220622332120432	0.194747526550546	0.203927889452602	0.232747543908269	0.25069489388805	0.165900572144632	0.172423481468142	0.12181888224915	0.16585894574861	0.141627493892179	0.145319133576079	0.166030051358457	0	0.160460429337537	0.161977511615702	0.119309369329568	0.10279349149816	0.188999340290272
Plate1PhosphateC6	0.300713986245358	0.293428398376967	0.30637141996831	0.323838593947466	0.258749596830133	0.257342582525462	0.279441314343811	0.262064156038103	0.340735583691684	0.31962235362933	0.332720506722824	0.217448455103053	0.365417023656493	0.283755403110981	0.252527087564545	0.292285255127559	0.251462644930079	0.215253109980913	0.240157238431543	0.271367566360315	0.275165584599954	0.165658826585125	0.186265839461721	0.107667780244929	0.262989485385844	0.179368601846854	0.128346321710488	0.238735517698001	0.160460429337537	0	0.196480174359582	0.161830635348757	0.134372663784168	0.163626717843631
Plate1PhosphateD3	0.232403608814908	0.255962611500874	0.266878849922148	0.32176471354714	0.206483988060851	0.226298096535442	0.249642855925545	0.239426072425983	0.275767808576292	0.266952015099702	0.280483634464311	0.118697709026551	0.33607611429252	0.185104489905068	0.241774677789747	0.314665959113346	0.153547874509261	0.107975756365602	0.188477176275251	0.227796700166721	0.167958468393286	0.107707979235549	0.197557417242031	0.153094958065152	0.1244140534245	0.0967781179846445	0.160154274120578	0.112515215392224	0.161977511615702	0.196480174359582	0	0.13146044554011	0.108534048300856	0.0970986369000845
Plate1PhosphateD9	0.304606001891448	0.30578060930142	0.314075194654875	0.302944750485358	0.256608940052795	0.227865994684646	0.268618507444403	0.246885753080206	0.304128978878846	0.29833860276205	0.289717563220086	0.175302816112769	0.357272337649839	0.232904132305522	0.25209525730743	0.285916923427739	0.219434287438305	0.171507124323447	0.174878657802762	0.20719501717798	0.23222709155986	0.14450799168688	0.152170395127805	0.118326123133536	0.190095918803958	0.138717512866915	0.13651595912025	0.17926860865096	0.119309369329568	0.161830635348757	0.13146044554011	0	0.0711543037134371	0.143146860863859
Plate2PhosphateB2	0.281041387159632	0.277683436486443	0.28818325133474	0.329281602324701	0.236385600884201	0.224597280177177	0.255934651037683	0.236130748864773	0.311739145541544	0.306413150435389	0.304742204540087	0.162146250309707	0.359600895403164	0.218547207815774	0.239075347192419	0.29441648240162	0.198406307711071	0.166611484228888	0.190544415941087	0.223809973234376	0.223392397694882	0.143502175541427	0.16498091727595	0.107224443176475	0.164764976197555	0.121157932519107	0.124500893477676	0.146334962663914	0.10279349149816	0.134372663784168	0.108534048300856	0.0711543037134371	0	0.114555006739716
Plate2PhosphateH9	0.252704251527127	0.278808279923739	0.295521308205806	0.302889780921844	0.239559425972614	0.232963478547537	0.25527608761236	0.228287017700886	0.295013282391042	0.290885059354372	0.298670295485778	0.153137348442705	0.364252066972885	0.231342850445764	0.249445464644443	0.293336524993453	0.176215546397146	0.143378259177289	0.213617315783386	0.251168000113546	0.19470051258922	0.120068686599793	0.187258878378765	0.130720036599982	0.17716990598613	0.122904286329417	0.155102192429068	0.15130594566514	0.188999340290272	0.163626717843631	0.0970986369000845	0.143146860863859	0.114555006739716	0
