# Supplementary material for: The effects of soil phosphorus content on plant microbiota are driven by the plant phosphate starvation response
Source: PLoS Biol. 2019 Nov 13;17(11):e3000534. doi: 10.1371/journal.pbio.3000534 (PMC6876890; doi:10.1371/journal.pbio.3000534)
Supplement: S1 Data — (ZIP) [file pbio.3000534.s023.zip › data_figures/data_S6C_metadata.csv]

Tissue	type	OTU_Header	experiment	Rep	condition	position	ID_Matrix	typebyTissue	TTC	Depth	LDepth	Pi
Root	SC	P56Plate1Phosphate	Pi	Rep1	0 micromolar Pi	e4	Plate1PhosphateE4	Root	Root_SC_0P	21262	9.96467672084855	0
Root	SC	P93Plate1Phosphate	Pi	Rep1	0 micromolar Pi	e5	Plate1PhosphateE5	Root	Root_SC_0P	19580	9.8822639160845	0
Root	SC	P95Plate1Phosphate	Pi	Rep1	0 micromolar Pi	g8	Plate1PhosphateG8	Root	Root_SC_0P	26561	10.187199253484	0
Root	SC	P41Plate2Phosphate	Pi	Rep2	0 micromolar Pi	c6	Plate2PhosphateC6	Root	Root_SC_0P	7277	8.89247396834709	0
Root	SC	P53Plate2Phosphate	Pi	Rep2	0 micromolar Pi	g5	Plate2PhosphateG5	Root	Root_SC_0P	6731	8.81447900001071	0
Root	SC	P4Plate1Phosphate	Pi	Rep1	10 micromolar Pi	a1	Plate1PhosphateA1	Root	Root_SC_10P	22372	10.0155654559415	10
Root	SC	P42Plate1Phosphate	Pi	Rep1	10 micromolar Pi	a5	Plate1PhosphateA5	Root	Root_SC_10P	22176	10.0067659019896	10
Root	SC	P25Plate1Phosphate	Pi	Rep1	10 micromolar Pi	d2	Plate1PhosphateD2	Root	Root_SC_10P	28255	10.2490257120639	10
Root	SC	P33Plate1Phosphate	Pi	Rep2	10 micromolar Pi	g2	Plate1PhosphateG2	Root	Root_SC_10P	9639	9.17357264778397	10
Root	SC	P58Plate2Phosphate	Pi	Rep2	10 micromolar Pi	d8	Plate2PhosphateD8	Root	Root_SC_10P	11808	9.37653254684025	10
Root	SC	P19Plate2Phosphate	Pi	Rep2	10 micromolar Pi	f10	Plate2PhosphateF10	Root	Root_SC_10P	7143	8.87388813515497	10
Root	SC	P74Plate1Phosphate	Pi	Rep2	30 micromolar Pi	c10	Plate1PhosphateC10	Root	Root_SC_30P	22794	10.0342526224157	30
Root	SC	P30Plate1Phosphate	Pi	Rep1	30 micromolar Pi	c4	Plate1PhosphateC4	Root	Root_SC_30P	21250	9.96411217435256	30
Root	SC	P24Plate1Phosphate	Pi	Rep2	30 micromolar Pi	f6	Plate1PhosphateF6	Root	Root_SC_30P	24770	10.1173885224834	30
Root	SC	P81Plate1Phosphate	Pi	Rep1	30 micromolar Pi	g1	Plate1PhosphateG1	Root	Root_SC_30P	18185	9.80835235742109	30
Root	SC	P18Plate2Phosphate	Pi	Rep1	30 micromolar Pi	d10	Plate2PhosphateD10	Root	Root_SC_30P	7339	8.90095787254506	30
Root	SC	P94Plate2Phosphate	Pi	Rep2	30 micromolar Pi	f2	Plate2PhosphateF2	Root	Root_SC_30P	5527	8.61740045183326	30
Root	SC	P51Plate1Phosphate	Pi	Rep2	50 micromolar Pi	b12	Plate1PhosphateB12	Root	Root_SC_50P	18787	9.8409204202673	50
Root	SC	P40Plate1Phosphate	Pi	Rep1	50 micromolar Pi	b5	Plate1PhosphateB5	Root	Root_SC_50P	23344	10.0580952707626	50
Root	SC	P38Plate1Phosphate	Pi	Rep1	50 micromolar Pi	c1	Plate1PhosphateC1	Root	Root_SC_50P	23515	10.0653937943791	50
Root	SC	P82Plate1Phosphate	Pi	Rep2	50 micromolar Pi	d11	Plate1PhosphateD11	Root	Root_SC_50P	18754	9.83916234197957	50
Root	SC	P51Plate2Phosphate	Pi	Rep2	50 micromolar Pi	b12	Plate2PhosphateB12	Root	Root_SC_50P	5261	8.56807640173081	50
Root	SC	P72Plate2Phosphate	Pi	Rep1	50 micromolar Pi	g11	Plate2PhosphateG11	Root	Root_SC_50P	4936	8.50431056558522	50
Root	SC	P86Plate1Phosphate	Pi	Rep1	100 micromolar Pi	a11	Plate1PhosphateA11	Root	Root_SC_100P	19657	9.8861887879578	100
Root	SC	P84Plate1Phosphate	Pi	Rep2	100 micromolar Pi	a7	Plate1PhosphateA7	Root	Root_SC_100P	25780	10.1573542764932	100
Root	SC	P70Plate1Phosphate	Pi	Rep2	100 micromolar Pi	c5	Plate1PhosphateC5	Root	Root_SC_100P	15543	9.6513656554829	100
Root	SC	P45Plate1Phosphate	Pi	Rep1	100 micromolar Pi	g12	Plate1PhosphateG12	Root	Root_SC_100P	18233	9.81098841803921	100
Root	SC	P56Plate2Phosphate	Pi	Rep2	100 micromolar Pi	e4	Plate2PhosphateE4	Root	Root_SC_100P	5547	8.62101252005523	100
Root	SC	P62Plate2Phosphate	Pi	Rep1	100 micromolar Pi	g10	Plate2PhosphateG10	Root	Root_SC_100P	6804	8.82526595351575	100
Root	SC	P41Plate1Phosphate	Pi	Rep1	1000 micromolar Pi	c6	Plate1PhosphateC6	Root	Root_SC_1000P	20089	9.90792768056215	1000
Root	SC	P85Plate1Phosphate	Pi	Rep2	1000 micromolar Pi	d3	Plate1PhosphateD3	Root	Root_SC_1000P	23708	10.0735678229077	1000
Root	SC	P44Plate1Phosphate	Pi	Rep1	1000 micromolar Pi	d9	Plate1PhosphateD9	Root	Root_SC_1000P	22004	9.99897953399535	1000
Root	SC	P31Plate2Phosphate	Pi	Rep1	1000 micromolar Pi	b2	Plate2PhosphateB2	Root	Root_SC_1000P	6333	8.75352933651643	1000
Root	SC	P13Plate2Phosphate	Pi	Rep2	1000 micromolar Pi	h9	Plate2PhosphateH9	Root	Root_SC_1000P	6352	8.75652500292697	1000
