# Supplementary material for: The effects of soil phosphorus content on plant microbiota are driven by the plant phosphate starvation response
Source: PLoS Biol. 2019 Nov 13;17(11):e3000534. doi: 10.1371/journal.pbio.3000534 (PMC6876890; doi:10.1371/journal.pbio.3000534)
Supplement: S1 Data — (ZIP) [file pbio.3000534.s023.zip › data_figures/data_S6B.csv]

Tissue	type	OTU_Header	experiment	Rep	condition	position	ID_Matrix	typebyTissue	TTC	Depth	LDepth	Pi	CAP1	CAP2	CAP3	CAP4	CAP5	MDS1
Agar	SC	P17Plate1Phosphate	Pi	Rep1	0 micromolar Pi	b4	Plate1PhosphateB4	AgarPlant	Agar_SC_0P	20503	9.92832649588305	0	-1.05175163511584	-0.807167281248473	0.443317712418241	0.199435554943644	-0.273752676210593	0.481515834722895
Agar	SC	P4Plate2Phosphate	Pi	Rep2	0 micromolar Pi	a1	Plate2PhosphateA1	AgarPlant	Agar_SC_0P	4088	8.31581113188354	0	-1.30798703311143	-0.294929607605456	-0.0759103571299348	-0.635444239532132	0.0336589322650484	-0.203255942331955
Agar	SC	P43Plate2Phosphate	Pi	Rep1	0 micromolar Pi	c11	Plate2PhosphateC11	AgarPlant	Agar_SC_0P	5036	8.52436739516424	0	-1.13963996165372	-0.523760751047061	0.815546587320649	-0.361866608965903	0.339190938989464	0.0179802858858148
Agar	SC	P30Plate2Phosphate	Pi	Rep1	0 micromolar Pi	c4	Plate2PhosphateC4	AgarPlant	Agar_SC_0P	5312	8.57772369115627	0	-1.10929711584115	-0.227430036965982	0.953978202341064	-0.551953333842708	0.526397447756931	-0.145934734721256
Agar	SC	P85Plate2Phosphate	Pi	Rep2	0 micromolar Pi	d3	Plate2PhosphateD3	AgarPlant	Agar_SC_0P	5067	8.53050420547591	0	-1.28170517905536	-0.436357584814234	-0.325653493558714	0.0407360580214531	0.592226802247285	0.0718891922844004
Agar	SC	P69Plate3Phosphate	Pi	Rep2	0 micromolar Pi	e2	Plate3PhosphateE2	AgarPlant	Agar_SC_0P	5886	8.68033192879342	0	-1.18827076867488	-0.100525607235561	-0.131518566264641	0.0849482218863532	0.110890054683627	-0.222194635839899
Agar	SC	P60Plate1Phosphate	Pi	Rep1	10 micromolar Pi	a4	Plate1PhosphateA4	AgarPlant	Agar_SC_10P	21044	9.9543707628507	10	-0.368932631465982	-0.0194898351125848	-1.17329034389506	1.16848241997197	-0.288357577377369	0.67238993492584
Agar	SC	P76Plate2Phosphate	Pi	Rep1	10 micromolar Pi	b11	Plate2PhosphateB11	AgarPlant	Agar_SC_10P	8293	9.0231670644512	10	-0.158705870771829	1.26748836583388	-0.725581655191337	-0.0744543416704388	0.102398567013855	-0.676152167211979
Agar	SC	P87Plate3Phosphate	Pi	Rep2	10 micromolar Pi	a3	Plate3PhosphateA3	AgarPlant	Agar_SC_10P	4350	8.37793112408273	10	-0.403928733834009	1.10193513387585	-0.159882290752028	0.15547674065061	-0.960021580910049	-0.377086549661054
Agar	SC	P32Plate3Phosphate	Pi	Rep2	10 micromolar Pi	c3	Plate3PhosphateC3	AgarPlant	Agar_SC_10P	4501	8.41205487329293	10	-0.376290924776306	0.519558214909881	-0.858391173732086	0.902792235365469	-0.888754417624515	0.213714229810677
Agar	SC	P64Plate3Phosphate	Pi	Rep1	10 micromolar Pi	f3	Plate3PhosphateF3	AgarPlant	Agar_SC_10P	5427	8.5991417740634	10	-0.265873216287321	0.839624392632033	-0.37812386310726	0.30227865266189	-0.379191518213081	0.0912998050167776
Agar	SC	P26Plate3Phosphate	Pi	Rep2	10 micromolar Pi	h3	Plate3PhosphateH3	AgarPlant	Agar_SC_10P	5392	8.59267165259214	10	-0.320066287531969	0.648480546956407	-0.606271756593511	1.24601776598662	-0.813150155433758	0.0758347471197375
Agar	SC	P16Plate1Phosphate	Pi	Rep2	30 micromolar Pi	a2	Plate1PhosphateA2	AgarPlant	Agar_SC_30P	15743	9.66415110101463	30	0.173356727008446	0.561326999434722	0.13267120365916	0.217306321621525	1.35826895110053	-0.0248002043503074
Agar	SC	P3Plate1Phosphate	Pi	Rep2	30 micromolar Pi	e1	Plate1PhosphateE1	AgarPlant	Agar_SC_30P	11577	9.35677565020573	30	0.44129451628229	-0.0132082755385486	-0.767850941408855	-0.622749144925517	1.54439471828368	0.151578693705693
Agar	SC	P15Plate1Phosphate	Pi	Rep2	30 micromolar Pi	f12	Plate1PhosphateF12	AgarPlant	Agar_SC_30P	19108	9.85786237450985	30	0.453593397848376	-0.223686574679426	-0.373133310112314	0.0257214480713882	1.58430793076525	0.616393381193388
Agar	SC	P11Plate1Phosphate	Pi	Rep1	30 micromolar Pi	g4	Plate1PhosphateG4	AgarPlant	Agar_SC_30P	18902	9.847023015555	30	0.283635924870673	0.885834176645397	-0.732744270498975	-0.173602169933624	0.93431409211989	-0.376874950848718
Agar	SC	P46Plate2Phosphate	Pi	Rep1	30 micromolar Pi	f7	Plate2PhosphateF7	AgarPlant	Agar_SC_30P	5608	8.63194942871443	30	0.423477211953406	1.155109675957	-0.202058057614957	-0.572925794474123	1.19533935327881	-0.868287433254736
Agar	SC	P85Plate3Phosphate	Pi	Rep1	30 micromolar Pi	d3	Plate3PhosphateD3	AgarPlant	Agar_SC_30P	4296	8.3654396361887	30	0.180849772789974	0.161057595743927	-0.0309830564102521	-0.392972859210647	0.128064940609722	0.501990513554681
Agar	SC	P8Plate1Phosphate	Pi	Rep2	50 micromolar Pi	b3	Plate1PhosphateB3	AgarPlant	Agar_SC_50P	18960	9.85008677580901	50	0.299848271734281	-0.241593137356755	0.377478042414952	-0.937388133908822	-0.784382775165279	0.557170310029522
Agar	SC	P32Plate1Phosphate	Pi	Rep1	50 micromolar Pi	c3	Plate1PhosphateC3	AgarPlant	Agar_SC_50P	20134	9.91016520728937	50	0.309740513466657	0.561761109592889	-0.115292728527894	-0.807190580951606	-0.18498606168221	-0.37053487558692
Agar	SC	P6Plate2Phosphate	Pi	Rep2	50 micromolar Pi	f1	Plate2PhosphateF1	AgarPlant	Agar_SC_50P	3819	8.24774388722552	50	0.463984087536056	-0.977582882988787	-0.00996804254555329	-1.98391001813721	-2.09146920424945	1.4983896022121
Agar	SC	P11Plate2Phosphate	Pi	Rep2	50 micromolar Pi	g4	Plate2PhosphateG4	AgarPlant	Agar_SC_50P	3236	8.08209327817838	50	0.353912048678722	1.17997183737498	0.518774460039947	-0.703381968369764	0.0226491993832144	-1.15179782141721
Agar	SC	P2Plate2Phosphate	Pi	Rep1	50 micromolar Pi	h8	Plate2PhosphateH8	AgarPlant	Agar_SC_50P	5927	8.68727346178784	50	0.301568156566593	0.873281776478853	-0.0036236819580989	-1.41728097998074	-0.0537439412697707	-1.06274715105142
Agar	SC	P35Plate3Phosphate	Pi	Rep1	50 micromolar Pi	h1	Plate3PhosphateH1	AgarPlant	Agar_SC_50P	5074	8.53188474015923	50	0.168988304537562	-0.14981744866075	0.191173783055687	-0.465429927349911	-0.902774343995084	0.529519935813934
Agar	SC	P27Plate1Phosphate	Pi	Rep1	100 micromolar Pi	c7	Plate1PhosphateC7	AgarPlant	Agar_SC_100P	16105	9.6868850617653	100	0.412378466249815	-0.914843213907539	-1.20166693206175	0.412915216612046	0.171127347566707	-0.238390331189909
Agar	SC	P22Plate1Phosphate	Pi	Rep2	100 micromolar Pi	d7	Plate1PhosphateD7	AgarPlant	Agar_SC_100P	11917	9.38572123109081	100	0.600114518832313	-0.875662583886964	-1.02991639064365	0.0522936678668212	-0.0469515452621198	-0.309670119943926
Agar	SC	P35Plate2Phosphate	Pi	Rep2	100 micromolar Pi	h1	Plate2PhosphateH1	AgarPlant	Agar_SC_100P	3203	8.07184314960916	100	0.387202723436799	-0.0482611811199688	-0.199144060401466	0.314046232779465	0.269341997748259	-1.08835030258322
Agar	SC	P17Plate3Phosphate	Pi	Rep2	100 micromolar Pi	b4	Plate3PhosphateB4	AgarPlant	Agar_SC_100P	6244	8.73937628163532	100	0.550973200041484	-0.979044132497822	-0.332664698721614	-0.480669098097414	-0.210068836721213	0.0843137757603842
Agar	SC	P80Plate3Phosphate	Pi	Rep1	100 micromolar Pi	f4	Plate3PhosphateF4	AgarPlant	Agar_SC_100P	5915	8.68524677641249	100	0.456655705664166	-2.29266816211639	-0.418739491965854	0.226064876567143	-0.56558977135619	1.25015925168659
Agar	SC	P81Plate3Phosphate	Pi	Rep1	100 micromolar Pi	g1	Plate3PhosphateG1	AgarPlant	Agar_SC_100P	3047	8.02191277898571	100	0.332874813004005	-1.30745716670216	-0.00476977616700511	1.0224021489634	-0.428565078735402	0.301937726270085
Agar	SC	P63Plate1Phosphate	Pi	Rep1	1000 micromolar Pi	e6	Plate1PhosphateE6	AgarPlant	Agar_SC_1000P	18678	9.83510163966966	1000	0.410263275452749	0.263120424749571	0.70626469233827	0.489818548551676	-0.0693177919388244	-0.0987675337256451
Agar	SC	P20Plate1Phosphate	Pi	Rep2	1000 micromolar Pi	g9	Plate1PhosphateG9	AgarPlant	Agar_SC_1000P	13834	9.53488460916053	1000	0.24333936781961	0.725961912803496	1.2714631880569	0.873123055553733	0.338633071824926	-0.54052592730679
Agar	SC	P66Plate2Phosphate	Pi	Rep1	1000 micromolar Pi	d5	Plate2PhosphateD5	AgarPlant	Agar_SC_1000P	3281	8.0959035329611	1000	0.416098361245291	0.571852335792141	1.28624909914562	0.0240326808459811	-0.290247412318878	-0.418497717609684
Agar	SC	P34Plate2Phosphate	Pi	Rep2	1000 micromolar Pi	e10	Plate2PhosphateE10	AgarPlant	Agar_SC_1000P	4086	8.31532177537757	1000	0.424484663892915	-0.0498089527636186	1.53158668975214	0.75956538132786	-0.34623775366765	0.116347190700143
Agar	SC	P50Plate2Phosphate	Pi	Rep2	1000 micromolar Pi	f8	Plate2PhosphateF8	AgarPlant	Agar_SC_1000P	1977	7.58933582317062	1000	0.486145403872656	-0.496574124868192	1.03833149794126	0.691515473839574	0.286664610732221	0.532050380618318
Agar	SC	P31Plate3Phosphate	Pi	Rep1	1000 micromolar Pi	b2	Plate3PhosphateB2	AgarPlant	Agar_SC_1000P	5677	8.64417820317073	1000	0.397669925334954	-0.336495957664758	0.590343780778921	0.972246497261945	0.0396934857620249	0.409393607323658
