# Supplementary material for: The effects of soil phosphorus content on plant microbiota are driven by the plant phosphate starvation response
Source: PLoS Biol. 2019 Nov 13;17(11):e3000534. doi: 10.1371/journal.pbio.3000534 (PMC6876890; doi:10.1371/journal.pbio.3000534)
Supplement: S1 Data — (ZIP) [file pbio.3000534.s023.zip › data_figures/data_S6E_dist.csv]

Plate1PhosphateB4	Plate2PhosphateA1	Plate2PhosphateC11	Plate2PhosphateC4	Plate2PhosphateD3	Plate3PhosphateE2	Plate1PhosphateA4	Plate2PhosphateB11	Plate3PhosphateA3	Plate3PhosphateC3	Plate3PhosphateF3	Plate3PhosphateH3	Plate1PhosphateA2	Plate1PhosphateE1	Plate1PhosphateF12	Plate1PhosphateG4	Plate2PhosphateF7	Plate3PhosphateD3	Plate1PhosphateB3	Plate1PhosphateC3	Plate2PhosphateF1	Plate2PhosphateG4	Plate2PhosphateH8	Plate3PhosphateH1	Plate1PhosphateC7	Plate1PhosphateD7	Plate2PhosphateH1	Plate3PhosphateB4	Plate3PhosphateF4	Plate3PhosphateG1	Plate1PhosphateE6	Plate1PhosphateG9	Plate2PhosphateD5	Plate2PhosphateE10	Plate2PhosphateF8	Plate3PhosphateB2
Plate1PhosphateB4	0	0.184229972359541	0.0875154479611403	0.108244646390273	0.222401500621323	0.200797786501959	0.13983877149081	0.228401117654877	0.211354435936204	0.245966432557114	0.171759806015975	0.248170339044254	0.238781332458868	0.279692628552061	0.331172296316409	0.257273952229251	0.299688624600568	0.196047251476393	0.30511000396978	0.209340311199168	0.40479939472515	0.262159545888156	0.266847549113641	0.185786169212074	0.249937681104754	0.398602691196168	0.266916643664416	0.3130719796228	0.267417410700758	0.20609892256676	0.215675519753058	0.28337918665217	0.25338636968151	0.354326226008161	0.358572024854623	0.199495872397369
Plate2PhosphateA1	0.184229972359541	0	0.229704250725501	0.241891489637611	0.134341844721051	0.0763162015675526	0.263801480524823	0.35402664945302	0.170398137526149	0.179845118132044	0.294359722731562	0.20001183169093	0.24456412025697	0.249837533830743	0.267615340876271	0.35319288218706	0.385057619671088	0.300544902280189	0.221216465604796	0.327826944987177	0.325842527500514	0.299502115389732	0.371786406827755	0.296840999778619	0.304775868490234	0.330801764553163	0.250787162597687	0.285414820145148	0.294930175198879	0.27142847509051	0.326191571066686	0.263816394956469	0.349867379700833	0.281470761217005	0.292056917763676	0.315561952700273
Plate2PhosphateC11	0.0875154479611403	0.229704250725501	0	0.0590492430404701	0.257365166969127	0.253718925402073	0.182268318175662	0.222162111322534	0.24477919896287	0.295886943489215	0.178793139003011	0.302021292392106	0.283019642806059	0.320748158392167	0.373952008590275	0.248943171539269	0.287490977940285	0.197725353248048	0.358111010010624	0.206022922826909	0.458288227355343	0.268274848777308	0.262398565657115	0.196601966824281	0.276780345128857	0.440817920988185	0.305402661871057	0.365983496658778	0.324132081641094	0.259510845835159	0.211557246121107	0.319069161485045	0.256429598388101	0.406047481141168	0.410877393439969	0.211142868056004
Plate2PhosphateC4	0.108244646390273	0.241891489637611	0.0590492430404701	0	0.281114095220432	0.264565716996426	0.208292851123177	0.195244433358661	0.254963647694225	0.317836498181127	0.166623375758423	0.314800932215509	0.291875240114367	0.344596919031399	0.402912321780318	0.232773803658184	0.265410966261623	0.173339657512732	0.366031690051345	0.19048141757454	0.46819238856447	0.297684325062922	0.245740120512419	0.18800109286179	0.300641205773108	0.467322076339258	0.329114871129852	0.373718770019218	0.333130238621434	0.270555659625703	0.217467585568745	0.323603335199988	0.220799840630428	0.412199827208983	0.42680766693481	0.232548809824466
Plate2PhosphateD3	0.222401500621323	0.134341844721051	0.257365166969127	0.281114095220432	0	0.129753353986248	0.276271643684943	0.379386044916841	0.238300701632606	0.153362406538432	0.316498227237603	0.215669121311518	0.249225956882093	0.266813606713828	0.240841294788829	0.390670558897609	0.419706602003904	0.34776935985173	0.2682391710572	0.373593862114557	0.347031164950543	0.313536436229189	0.428737355741483	0.342548400895871	0.346706238239322	0.299084869942568	0.255952564699526	0.300481997353338	0.293376047522789	0.317108669655303	0.353188063755506	0.296172705437752	0.403433852274072	0.31657116228442	0.260475635587827	0.325355091170599
Plate3PhosphateE2	0.200797786501959	0.0763162015675526	0.253718925402073	0.264565716996426	0.129753353986248	0	0.24790609103861	0.352020291974625	0.162452575954632	0.160978120692476	0.277383047386242	0.165415016873515	0.208977150802468	0.23218705724037	0.246207191398984	0.352101723383729	0.388449550009379	0.29982303429974	0.210425457102672	0.327652772634696	0.338400278237548	0.278684477675757	0.39329528633027	0.295218131490837	0.305131968753729	0.31177855179147	0.23721246932428	0.271108133328893	0.30637867582116	0.245990803719416	0.306606659412443	0.241696616219962	0.335981950258197	0.269749319298687	0.281809875752603	0.279839467647022
Plate1PhosphateA4	0.13983877149081	0.263801480524823	0.182268318175662	0.208292851123177	0.276271643684943	0.24790609103861	0	0.160525609603398	0.228703297087438	0.248445001197436	0.127813303122605	0.253655157739302	0.238245105221592	0.222904421174606	0.294524273373687	0.150453345219757	0.233115060056221	0.185731934543815	0.305506776238173	0.170151058993888	0.414842237058487	0.230573870886569	0.251036489158294	0.186810532010675	0.145852686593121	0.333401661115563	0.245157715724952	0.294242069421429	0.273248370800752	0.206369581991367	0.171240026378478	0.284107131242011	0.270738843523223	0.350598582668037	0.358901266868936	0.163243494920111
Plate2PhosphateB11	0.228401117654877	0.35402664945302	0.222162111322534	0.195244433358661	0.379386044916841	0.352020291974625	0.160525609603398	0	0.282167317402435	0.327833977057713	0.126922452819796	0.339876038602504	0.316024940244545	0.300988122236944	0.381687364752036	0.112281261642824	0.107106447990012	0.165547984086554	0.389058994902416	0.126903754252034	0.49320363347289	0.26525099652901	0.107477037181199	0.203825799486781	0.216535133429843	0.418437755308657	0.321984254556964	0.388553558866168	0.343493331052811	0.295838646050495	0.17843541023165	0.343436615174943	0.158938442188201	0.430244999601301	0.440722718595331	0.221389304752883
Plate3PhosphateA3	0.211354435936204	0.170398137526149	0.24477919896287	0.254963647694225	0.238300701632606	0.162452575954632	0.228703297087438	0.282167317402435	0	0.146422072234267	0.231871294866663	0.167244790067874	0.145165382753583	0.20099650615221	0.222297767800211	0.248378119690552	0.279626641743322	0.218114685673923	0.182822639313255	0.236697049309854	0.295715794891242	0.158328857820781	0.292457117147517	0.215336604460876	0.253554368422743	0.299165492356616	0.175527540631807	0.229879976731685	0.29282575956316	0.200137312374335	0.196788993874409	0.164586168676541	0.217300024172613	0.238726011443617	0.251898906388991	0.201244019526259
Plate3PhosphateC3	0.245966432557114	0.179845118132044	0.295886943489215	0.317836498181127	0.153362406538432	0.160978120692476	0.248445001197436	0.327833977057713	0.146422072234267	0	0.272510496305982	0.102536973320139	0.151978084214081	0.198723395607172	0.179420308384474	0.2971460791311	0.319172217554444	0.250500561224342	0.183528015808958	0.270810199523667	0.291535575085901	0.21262058506982	0.335832050069896	0.252804417745559	0.26350814724604	0.232860302346357	0.139475162941208	0.23574357666408	0.241694613557277	0.213872612781159	0.260709265473813	0.18564724199724	0.293380975787764	0.218218380361008	0.19132892066811	0.231515068168164
Plate3PhosphateF3	0.171759806015975	0.294359722731562	0.178793139003011	0.166623375758423	0.316498227237603	0.277383047386242	0.127813303122605	0.126922452819796	0.231871294866663	0.272510496305982	0	0.279240064650918	0.264929279509557	0.257519137967892	0.32388016692447	0.128548144428167	0.171583239295676	0.114225067503369	0.339229718729372	0.0908786567623603	0.446548931754483	0.229315526929743	0.172245770503847	0.127544658929908	0.212446775287956	0.377042231431859	0.278633715938295	0.325391838114101	0.301402321226278	0.2168441000095	0.113021701879533	0.294666465486861	0.174861185734888	0.388014650194938	0.395135266174606	0.143457485373062
Plate3PhosphateH3	0.248170339044254	0.20001183169093	0.302021292392106	0.314800932215509	0.215669121311518	0.165415016873515	0.253655157739302	0.339876038602504	0.167244790067874	0.102536973320139	0.279240064650918	0	0.136971525755595	0.20979038813528	0.190707482503017	0.314356757971069	0.333581054195575	0.255138656344457	0.195685747912206	0.28124853540625	0.32074847533378	0.20993767262217	0.358302597528085	0.248511934350836	0.27959834708612	0.234091156961267	0.152303142639829	0.240663440463676	0.284001658008734	0.205444877434535	0.262435407752118	0.161502870620657	0.284587515838426	0.201383714529311	0.216282219560555	0.235790638889078
Plate1PhosphateA2	0.238781332458868	0.24456412025697	0.283019642806059	0.291875240114367	0.249225956882093	0.208977150802468	0.238245105221592	0.316024940244545	0.145165382753583	0.151978084214081	0.264929279509557	0.136971525755595	0	0.141039667943969	0.131595514517778	0.275330028122803	0.295198823959348	0.216056135498606	0.144146638342512	0.242699745409624	0.2740960595512	0.133133021939941	0.32035196566376	0.211441096719326	0.261937817043132	0.223205641088289	0.0952329258270761	0.186946137923354	0.251632227265842	0.157238371069468	0.211070175356619	0.0915343976905464	0.230610129951759	0.159979562197484	0.178851719502732	0.181271178163618
Plate1PhosphateE1	0.279692628552061	0.249837533830743	0.320748158392167	0.344596919031399	0.266813606713828	0.23218705724037	0.222904421174606	0.300988122236944	0.20099650615221	0.198723395607172	0.257519137967892	0.20979038813528	0.141039667943969	0	0.112025792335214	0.255016941261213	0.266278325352903	0.24593642615415	0.136768464425864	0.227026847048846	0.239102899327506	0.142739888656518	0.28418188475171	0.245187856163096	0.176894444623673	0.171676538544808	0.121644455774556	0.135756426195061	0.203618244732922	0.186352624352593	0.201728348528038	0.190026346651118	0.264713714569848	0.19273847571334	0.179293410892798	0.180646973206139
Plate1PhosphateF12	0.331172296316409	0.267615340876271	0.373952008590275	0.402912321780318	0.240841294788829	0.246207191398984	0.294524273373687	0.381687364752036	0.222297767800211	0.179420308384474	0.32388016692447	0.190707482503017	0.131595514517778	0.112025792335214	0	0.336223069810822	0.355490765457522	0.305064391409957	0.138568344361034	0.301086998042568	0.228295531366667	0.171827473164703	0.376591801677227	0.300289337235335	0.255622641919001	0.13216689755387	0.132978483184888	0.128186529866243	0.239116152683567	0.251898729959406	0.268752296306478	0.16822196371347	0.332368993916228	0.180892115313107	0.108307685123742	0.238802493629104
Plate1PhosphateG4	0.257273952229251	0.35319288218706	0.248943171539269	0.232773803658184	0.390670558897609	0.352101723383729	0.150453345219757	0.112281261642824	0.248378119690552	0.2971460791311	0.128548144428167	0.314356757971069	0.275330028122803	0.255016941261213	0.336223069810822	0	0.119030079465359	0.151236619458554	0.336652535373436	0.0945530567880629	0.44179850598042	0.220319979743283	0.133835523683674	0.175049412593729	0.138981519772683	0.368951168944278	0.270774743535622	0.340741476434878	0.302788820532975	0.244919965648046	0.118596690167257	0.310700932089755	0.175272151575632	0.389955963709668	0.389454041549773	0.16610994132759
Plate2PhosphateF7	0.299688624600568	0.385057619671088	0.287490977940285	0.265410966261623	0.419706602003904	0.388449550009379	0.233115060056221	0.107106447990012	0.279626641743322	0.319172217554444	0.171583239295676	0.333581054195575	0.295198823959348	0.266278325352903	0.355490765457522	0.119030079465359	0	0.181653902246591	0.360911702390196	0.119166226085512	0.459392587703423	0.229896501378042	0.0751327010727522	0.213465039807426	0.228846558404834	0.383821431568348	0.282103295190003	0.358640443184944	0.331188448334284	0.276158771729823	0.155310992403888	0.320470642633038	0.12681811284528	0.396976331972435	0.399184054573386	0.200784342154958
Plate3PhosphateD3	0.196047251476393	0.300544902280189	0.197725353248048	0.173339657512732	0.34776935985173	0.29982303429974	0.185731934543815	0.165547984086554	0.218114685673923	0.250500561224342	0.114225067503369	0.255138656344457	0.216056135498606	0.24593642615415	0.305064391409957	0.151236619458554	0.181653902246591	0	0.289055465195766	0.0775868949916379	0.381725962952073	0.216590360308724	0.165735018139694	0.0676005362717443	0.188417085964605	0.354488599686003	0.229385233582808	0.258703476380156	0.218299158941617	0.166104019645052	0.12513093108075	0.246812632574213	0.141954524015876	0.338045225965758	0.339887759513738	0.132903022060659
Plate1PhosphateB3	0.30511000396978	0.221216465604796	0.358111010010624	0.366031690051345	0.2682391710572	0.210425457102672	0.305506776238173	0.389058994902416	0.182822639313255	0.183528015808958	0.339229718729372	0.195685747912206	0.144146638342512	0.136768464425864	0.138568344361034	0.336652535373436	0.360911702390196	0.289055465195766	0	0.31032332318613	0.162975677906272	0.196073576275341	0.374779089683982	0.283408549251666	0.276816681010824	0.209065308078485	0.13850517249783	0.128768715012826	0.238551062699067	0.219882685327894	0.269960818318715	0.178859017927457	0.277106007353423	0.140383030663519	0.159496071915637	0.246063814013017
Plate1PhosphateC3	0.209340311199168	0.327826944987177	0.206022922826909	0.19048141757454	0.373593862114557	0.327652772634696	0.170151058993888	0.126903754252034	0.236697049309854	0.270810199523667	0.0908786567623603	0.28124853540625	0.242699745409624	0.227026847048846	0.301086998042568	0.0945530567880629	0.119166226085512	0.0775868949916379	0.31032332318613	0	0.407752842548275	0.19190677712724	0.098500507205737	0.11052806660491	0.157723685951748	0.342118742580288	0.236364159072708	0.294500230900118	0.24542743668142	0.195537926740853	0.0871967061505985	0.274468075603734	0.128543497972302	0.35465139317916	0.356991113510144	0.131970912028742
Plate2PhosphateF1	0.40479939472515	0.325842527500514	0.458288227355343	0.46819238856447	0.347031164950543	0.338400278237548	0.414842237058487	0.49320363347289	0.295715794891242	0.291535575085901	0.446548931754483	0.32074847533378	0.2740960595512	0.239102899327506	0.228295531366667	0.44179850598042	0.459392587703423	0.381725962952073	0.162975677906272	0.407752842548275	0	0.331231989813473	0.466214654132038	0.364311979508717	0.372472170756213	0.20746967168811	0.260303147652964	0.172469314978095	0.243157217427566	0.31526612012743	0.369580445785343	0.313724760914995	0.372191561482279	0.26877072247542	0.232660672358994	0.358830113545084
Plate2PhosphateG4	0.262159545888156	0.299502115389732	0.268274848777308	0.297684325062922	0.313536436229189	0.278684477675757	0.230573870886569	0.26525099652901	0.158328857820781	0.21262058506982	0.229315526929743	0.20993767262217	0.133133021939941	0.142739888656518	0.171827473164703	0.220319979743283	0.229896501378042	0.216590360308724	0.196073576275341	0.19190677712724	0.331231989813473	0	0.243086309889398	0.217861435671713	0.21449906343146	0.258923328672266	0.137688245761564	0.219375396425067	0.291652970021326	0.222783012572296	0.164820665785955	0.126677514580887	0.222107640009961	0.186202456819905	0.203812164990093	0.159873684132599
Plate2PhosphateH8	0.266847549113641	0.371786406827755	0.262398565657115	0.245740120512419	0.428737355741483	0.39329528633027	0.251036489158294	0.107477037181199	0.292457117147517	0.335832050069896	0.172245770503847	0.358302597528085	0.32035196566376	0.28418188475171	0.376591801677227	0.133835523683674	0.0751327010727522	0.165735018139694	0.374779089683982	0.098500507205737	0.466214654132038	0.243086309889398	0	0.20210072635805	0.230848363251391	0.407689063687072	0.292416881191767	0.370689561996389	0.306975727935871	0.282199868667962	0.16850020540266	0.341381975716844	0.138835975875746	0.409717148458472	0.410931721205198	0.216240015366336
Plate3PhosphateH1	0.185786169212074	0.296840999778619	0.196601966824281	0.18800109286179	0.342548400895871	0.295218131490837	0.186810532010675	0.203825799486781	0.215336604460876	0.252804417745559	0.127544658929908	0.248511934350836	0.211441096719326	0.245187856163096	0.300289337235335	0.175049412593729	0.213465039807426	0.0676005362717443	0.283408549251666	0.11052806660491	0.364311979508717	0.217861435671713	0.20210072635805	0	0.192172279937154	0.340359738883737	0.230286729860444	0.25191483785017	0.227978013315025	0.140427288211917	0.127250750357394	0.246294354896384	0.159540597390861	0.331536722006231	0.334208992694664	0.125596899548823
Plate1PhosphateC7	0.249937681104754	0.304775868490234	0.276780345128857	0.300641205773108	0.346706238239322	0.305131968753729	0.145852686593121	0.216535133429843	0.253554368422743	0.26350814724604	0.212446775287956	0.27959834708612	0.261937817043132	0.176894444623673	0.255622641919001	0.138981519772683	0.228846558404834	0.188417085964605	0.276816681010824	0.157723685951748	0.372472170756213	0.21449906343146	0.230848363251391	0.192172279937154	0	0.290685760198405	0.236534748983291	0.256985935308825	0.200877640736261	0.211709972309019	0.177793278190736	0.293802516798171	0.262678034587292	0.324149400129443	0.315161519850212	0.16887694847814
Plate1PhosphateD7	0.398602691196168	0.330801764553163	0.440817920988185	0.467322076339258	0.299084869942568	0.31177855179147	0.333401661115563	0.418437755308657	0.299165492356616	0.232860302346357	0.377042231431859	0.234091156961267	0.223205641088289	0.171676538544808	0.13216689755387	0.368951168944278	0.383821431568348	0.354488599686003	0.209065308078485	0.342118742580288	0.20746967168811	0.258923328672266	0.407689063687072	0.340359738883737	0.290685760198405	0	0.172518573479052	0.185744131266242	0.276186891709642	0.292338273760318	0.303293037757507	0.264284857886925	0.383177947991744	0.249380494414151	0.178512192046243	0.278833152367702
Plate2PhosphateH1	0.266916643664416	0.250787162597687	0.305402661871057	0.329114871129852	0.255952564699526	0.23721246932428	0.245157715724952	0.321984254556964	0.175527540631807	0.139475162941208	0.278633715938295	0.152303142639829	0.0952329258270761	0.121644455774556	0.132978483184888	0.270774743535622	0.282103295190003	0.229385233582808	0.13850517249783	0.236364159072708	0.260303147652964	0.137688245761564	0.292416881191767	0.230286729860444	0.236534748983291	0.172518573479052	0	0.176606932602223	0.223223262004213	0.172876572781445	0.202463011089862	0.136816715896001	0.241433496846478	0.151150742947943	0.154324213311023	0.178459389759831
Plate3PhosphateB4	0.3130719796228	0.285414820145148	0.365983496658778	0.373718770019218	0.300481997353338	0.271108133328893	0.294242069421429	0.388553558866168	0.229879976731685	0.23574357666408	0.325391838114101	0.240663440463676	0.186946137923354	0.135756426195061	0.128186529866243	0.340741476434878	0.358640443184944	0.258703476380156	0.128768715012826	0.294500230900118	0.172469314978095	0.219375396425067	0.370689561996389	0.25191483785017	0.256985935308825	0.185744131266242	0.176606932602223	0	0.183709047075725	0.196651562000998	0.253214393238003	0.216287740322078	0.2770682287181	0.209701852202	0.158973049129694	0.228304597814642
Plate3PhosphateF4	0.267417410700758	0.294930175198879	0.324132081641094	0.333130238621434	0.293376047522789	0.30637867582116	0.273248370800752	0.343493331052811	0.29282575956316	0.241694613557277	0.301402321226278	0.284001658008734	0.251632227265842	0.203618244732922	0.239116152683567	0.302788820532975	0.331188448334284	0.218299158941617	0.238551062699067	0.24542743668142	0.243157217427566	0.291652970021326	0.306975727935871	0.227978013315025	0.200877640736261	0.276186891709642	0.223223262004213	0.183709047075725	0	0.213985237201011	0.256231790317139	0.296027318729468	0.294357559070475	0.288074570860068	0.239768495774099	0.221448740010819
Plate3PhosphateG1	0.20609892256676	0.27142847509051	0.259510845835159	0.270555659625703	0.317108669655303	0.245990803719416	0.206369581991367	0.295838646050495	0.200137312374335	0.213872612781159	0.2168441000095	0.205444877434535	0.157238371069468	0.186352624352593	0.251898729959406	0.244919965648046	0.276158771729823	0.166104019645052	0.219882685327894	0.195537926740853	0.31526612012743	0.222783012572296	0.282199868667962	0.140427288211917	0.211709972309019	0.292338273760318	0.172876572781445	0.196651562000998	0.213985237201011	0	0.175587565517532	0.201657004932459	0.204680467254504	0.260881449235272	0.284421985089773	0.134454349418271
Plate1PhosphateE6	0.215675519753058	0.326191571066686	0.211557246121107	0.217467585568745	0.353188063755506	0.306606659412443	0.171240026378478	0.17843541023165	0.196788993874409	0.260709265473813	0.113021701879533	0.262435407752118	0.211070175356619	0.201728348528038	0.268752296306478	0.118596690167257	0.155310992403888	0.12513093108075	0.269960818318715	0.0871967061505985	0.369580445785343	0.164820665785955	0.16850020540266	0.127250750357394	0.177793278190736	0.303293037757507	0.202463011089862	0.253214393238003	0.256231790317139	0.175587565517532	0	0.245818294329644	0.119250599330791	0.325585520056341	0.323210496033651	0.0752033154032169
Plate1PhosphateG9	0.28337918665217	0.263816394956469	0.319069161485045	0.323603335199988	0.296172705437752	0.241696616219962	0.284107131242011	0.343436615174943	0.164586168676541	0.18564724199724	0.294666465486861	0.161502870620657	0.0915343976905464	0.190026346651118	0.16822196371347	0.310700932089755	0.320470642633038	0.246812632574213	0.178859017927457	0.274468075603734	0.313724760914995	0.126677514580887	0.341381975716844	0.246294354896384	0.293802516798171	0.264284857886925	0.136816715896001	0.216287740322078	0.296027318729468	0.201657004932459	0.245818294329644	0	0.255121322061557	0.131057994055945	0.161160706809822	0.220702331520457
Plate2PhosphateD5	0.25338636968151	0.349867379700833	0.256429598388101	0.220799840630428	0.403433852274072	0.335981950258197	0.270738843523223	0.158938442188201	0.217300024172613	0.293380975787764	0.174861185734888	0.284587515838426	0.230610129951759	0.264713714569848	0.332368993916228	0.175272151575632	0.12681811284528	0.141954524015876	0.277106007353423	0.128543497972302	0.372191561482279	0.222107640009961	0.138835975875746	0.159540597390861	0.262678034587292	0.383177947991744	0.241433496846478	0.2770682287181	0.294357559070475	0.204680467254504	0.119250599330791	0.255121322061557	0	0.330825159109622	0.342932600245709	0.174957775958719
Plate2PhosphateE10	0.354326226008161	0.281470761217005	0.406047481141168	0.412199827208983	0.31657116228442	0.269749319298687	0.350598582668037	0.430244999601301	0.238726011443617	0.218218380361008	0.388014650194938	0.201383714529311	0.159979562197484	0.19273847571334	0.180892115313107	0.389955963709668	0.396976331972435	0.338045225965758	0.140383030663519	0.35465139317916	0.26877072247542	0.186202456819905	0.409717148458472	0.331536722006231	0.324149400129443	0.249380494414151	0.151150742947943	0.209701852202	0.288074570860068	0.260881449235272	0.325585520056341	0.131057994055945	0.330825159109622	0	0.133372253752218	0.296015920178726
Plate2PhosphateF8	0.358572024854623	0.292056917763676	0.410877393439969	0.42680766693481	0.260475635587827	0.281809875752603	0.358901266868936	0.440722718595331	0.251898906388991	0.19132892066811	0.395135266174606	0.216282219560555	0.178851719502732	0.179293410892798	0.108307685123742	0.389454041549773	0.399184054573386	0.339887759513738	0.159496071915637	0.356991113510144	0.232660672358994	0.203812164990093	0.410931721205198	0.334208992694664	0.315161519850212	0.178512192046243	0.154324213311023	0.158973049129694	0.239768495774099	0.284421985089773	0.323210496033651	0.161160706809822	0.342932600245709	0.133372253752218	0	0.295487769379572
Plate3PhosphateB2	0.199495872397369	0.315561952700273	0.211142868056004	0.232548809824466	0.325355091170599	0.279839467647022	0.163243494920111	0.221389304752883	0.201244019526259	0.231515068168164	0.143457485373062	0.235790638889078	0.181271178163618	0.180646973206139	0.238802493629104	0.16610994132759	0.200784342154958	0.132903022060659	0.246063814013017	0.131970912028742	0.358830113545084	0.159873684132599	0.216240015366336	0.125596899548823	0.16887694847814	0.278833152367702	0.178459389759831	0.228304597814642	0.221448740010819	0.134454349418271	0.0752033154032169	0.220702331520457	0.174957775958719	0.296015920178726	0.295487769379572	0
