# Supplementary material for: The effects of soil phosphorus content on plant microbiota are driven by the plant phosphate starvation response
Source: PLoS Biol. 2019 Nov 13;17(11):e3000534. doi: 10.1371/journal.pbio.3000534 (PMC6876890; doi:10.1371/journal.pbio.3000534)
Supplement: S1 Data — (ZIP) [file pbio.3000534.s023.zip › data_figures/data_S6E_metadata.csv]

Tissue	type	OTU_Header	experiment	Rep	condition	position	ID_Matrix	typebyTissue	TTC	Depth	LDepth	Pi
Agar	SC	P17Plate1Phosphate	Pi	Rep1	0 micromolar Pi	b4	Plate1PhosphateB4	AgarPlant	Agar_SC_0P	20503	9.92832649588305	0
Agar	SC	P4Plate2Phosphate	Pi	Rep2	0 micromolar Pi	a1	Plate2PhosphateA1	AgarPlant	Agar_SC_0P	4088	8.31581113188354	0
Agar	SC	P43Plate2Phosphate	Pi	Rep1	0 micromolar Pi	c11	Plate2PhosphateC11	AgarPlant	Agar_SC_0P	5036	8.52436739516424	0
Agar	SC	P30Plate2Phosphate	Pi	Rep1	0 micromolar Pi	c4	Plate2PhosphateC4	AgarPlant	Agar_SC_0P	5312	8.57772369115627	0
Agar	SC	P85Plate2Phosphate	Pi	Rep2	0 micromolar Pi	d3	Plate2PhosphateD3	AgarPlant	Agar_SC_0P	5067	8.53050420547591	0
Agar	SC	P69Plate3Phosphate	Pi	Rep2	0 micromolar Pi	e2	Plate3PhosphateE2	AgarPlant	Agar_SC_0P	5886	8.68033192879342	0
Agar	SC	P60Plate1Phosphate	Pi	Rep1	10 micromolar Pi	a4	Plate1PhosphateA4	AgarPlant	Agar_SC_10P	21044	9.9543707628507	10
Agar	SC	P76Plate2Phosphate	Pi	Rep1	10 micromolar Pi	b11	Plate2PhosphateB11	AgarPlant	Agar_SC_10P	8293	9.0231670644512	10
Agar	SC	P87Plate3Phosphate	Pi	Rep2	10 micromolar Pi	a3	Plate3PhosphateA3	AgarPlant	Agar_SC_10P	4350	8.37793112408273	10
Agar	SC	P32Plate3Phosphate	Pi	Rep2	10 micromolar Pi	c3	Plate3PhosphateC3	AgarPlant	Agar_SC_10P	4501	8.41205487329293	10
Agar	SC	P64Plate3Phosphate	Pi	Rep1	10 micromolar Pi	f3	Plate3PhosphateF3	AgarPlant	Agar_SC_10P	5427	8.5991417740634	10
Agar	SC	P26Plate3Phosphate	Pi	Rep2	10 micromolar Pi	h3	Plate3PhosphateH3	AgarPlant	Agar_SC_10P	5392	8.59267165259214	10
Agar	SC	P16Plate1Phosphate	Pi	Rep2	30 micromolar Pi	a2	Plate1PhosphateA2	AgarPlant	Agar_SC_30P	15743	9.66415110101463	30
Agar	SC	P3Plate1Phosphate	Pi	Rep2	30 micromolar Pi	e1	Plate1PhosphateE1	AgarPlant	Agar_SC_30P	11577	9.35677565020573	30
Agar	SC	P15Plate1Phosphate	Pi	Rep2	30 micromolar Pi	f12	Plate1PhosphateF12	AgarPlant	Agar_SC_30P	19108	9.85786237450985	30
Agar	SC	P11Plate1Phosphate	Pi	Rep1	30 micromolar Pi	g4	Plate1PhosphateG4	AgarPlant	Agar_SC_30P	18902	9.847023015555	30
Agar	SC	P46Plate2Phosphate	Pi	Rep1	30 micromolar Pi	f7	Plate2PhosphateF7	AgarPlant	Agar_SC_30P	5608	8.63194942871443	30
Agar	SC	P85Plate3Phosphate	Pi	Rep1	30 micromolar Pi	d3	Plate3PhosphateD3	AgarPlant	Agar_SC_30P	4296	8.3654396361887	30
Agar	SC	P8Plate1Phosphate	Pi	Rep2	50 micromolar Pi	b3	Plate1PhosphateB3	AgarPlant	Agar_SC_50P	18960	9.85008677580901	50
Agar	SC	P32Plate1Phosphate	Pi	Rep1	50 micromolar Pi	c3	Plate1PhosphateC3	AgarPlant	Agar_SC_50P	20134	9.91016520728937	50
Agar	SC	P6Plate2Phosphate	Pi	Rep2	50 micromolar Pi	f1	Plate2PhosphateF1	AgarPlant	Agar_SC_50P	3819	8.24774388722552	50
Agar	SC	P11Plate2Phosphate	Pi	Rep2	50 micromolar Pi	g4	Plate2PhosphateG4	AgarPlant	Agar_SC_50P	3236	8.08209327817838	50
Agar	SC	P2Plate2Phosphate	Pi	Rep1	50 micromolar Pi	h8	Plate2PhosphateH8	AgarPlant	Agar_SC_50P	5927	8.68727346178784	50
Agar	SC	P35Plate3Phosphate	Pi	Rep1	50 micromolar Pi	h1	Plate3PhosphateH1	AgarPlant	Agar_SC_50P	5074	8.53188474015923	50
Agar	SC	P27Plate1Phosphate	Pi	Rep1	100 micromolar Pi	c7	Plate1PhosphateC7	AgarPlant	Agar_SC_100P	16105	9.6868850617653	100
Agar	SC	P22Plate1Phosphate	Pi	Rep2	100 micromolar Pi	d7	Plate1PhosphateD7	AgarPlant	Agar_SC_100P	11917	9.38572123109081	100
Agar	SC	P35Plate2Phosphate	Pi	Rep2	100 micromolar Pi	h1	Plate2PhosphateH1	AgarPlant	Agar_SC_100P	3203	8.07184314960916	100
Agar	SC	P17Plate3Phosphate	Pi	Rep2	100 micromolar Pi	b4	Plate3PhosphateB4	AgarPlant	Agar_SC_100P	6244	8.73937628163532	100
Agar	SC	P80Plate3Phosphate	Pi	Rep1	100 micromolar Pi	f4	Plate3PhosphateF4	AgarPlant	Agar_SC_100P	5915	8.68524677641249	100
Agar	SC	P81Plate3Phosphate	Pi	Rep1	100 micromolar Pi	g1	Plate3PhosphateG1	AgarPlant	Agar_SC_100P	3047	8.02191277898571	100
Agar	SC	P63Plate1Phosphate	Pi	Rep1	1000 micromolar Pi	e6	Plate1PhosphateE6	AgarPlant	Agar_SC_1000P	18678	9.83510163966966	1000
Agar	SC	P20Plate1Phosphate	Pi	Rep2	1000 micromolar Pi	g9	Plate1PhosphateG9	AgarPlant	Agar_SC_1000P	13834	9.53488460916053	1000
Agar	SC	P66Plate2Phosphate	Pi	Rep1	1000 micromolar Pi	d5	Plate2PhosphateD5	AgarPlant	Agar_SC_1000P	3281	8.0959035329611	1000
Agar	SC	P34Plate2Phosphate	Pi	Rep2	1000 micromolar Pi	e10	Plate2PhosphateE10	AgarPlant	Agar_SC_1000P	4086	8.31532177537757	1000
Agar	SC	P50Plate2Phosphate	Pi	Rep2	1000 micromolar Pi	f8	Plate2PhosphateF8	AgarPlant	Agar_SC_1000P	1977	7.58933582317062	1000
Agar	SC	P31Plate3Phosphate	Pi	Rep1	1000 micromolar Pi	b2	Plate3PhosphateB2	AgarPlant	Agar_SC_1000P	5677	8.64417820317073	1000
