# Supplementary material for: The effects of soil phosphorus content on plant microbiota are driven by the plant phosphate starvation response
Source: PLoS Biol. 2019 Nov 13;17(11):e3000534. doi: 10.1371/journal.pbio.3000534 (PMC6876890; doi:10.1371/journal.pbio.3000534)
Supplement: S1 Data — (ZIP) [file pbio.3000534.s023.zip › data_figures/data_S6A.csv]

Tissue	type	OTU_Header	experiment	Rep	condition	position	ID_Matrix	typebyTissue	TTC	Depth	LDepth	Pi	CAP1	CAP2	CAP3	CAP4	CAP5	MDS1
Shoot	SC	P5Plate1Phosphate	Pi	Rep2	0 micromolar Pi	b6	Plate1PhosphateB6	Shoot	Shoot_SC_0P	25749	10.1561510703863	0	-1.08691793781593	-0.231607904046666	-0.727272404390269	0.0891974348062368	-0.457379440515695	0.931402327291955
Shoot	SC	P71Plate1Phosphate	Pi	Rep1	0 micromolar Pi	e11	Plate1PhosphateE11	Shoot	Shoot_SC_0P	21405	9.97137981857905	0	-0.565260992289972	0.404187707722179	-0.479937994903668	-0.516176028703524	-0.45711123002432	-0.648358195658043
Shoot	SC	P64Plate1Phosphate	Pi	Rep1	0 micromolar Pi	f3	Plate1PhosphateF3	Shoot	Shoot_SC_0P	19395	9.87277057987407	0	-1.05054624547404	-0.343763266959536	-0.890804788522088	-0.269095603901147	0.318280939021386	0.194345330970967
Shoot	SC	P87Plate2Phosphate	Pi	Rep2	0 micromolar Pi	a3	Plate2PhosphateA3	Shoot	Shoot_SC_0P	5923	8.68659835627697	0	-0.890172819739681	-0.187542410590572	-0.7503436342338	0.293078720544037	-0.225660082386514	0.859474794316563
Shoot	SC	P61Plate2Phosphate	Pi	Rep2	0 micromolar Pi	d1	Plate2PhosphateD1	Shoot	Shoot_SC_0P	7031	8.85808422219916	0	-0.978452739830591	0.312332098469713	-0.929657188679015	-0.593835687227034	-1.37290424194454	-1.03175556481258
Shoot	SC	P4Plate3Phosphate	Pi	Rep1	0 micromolar Pi	a1	Plate3PhosphateA1	Shoot	Shoot_SC_0P	7024	8.85708813531495	0	-1.07858553146241	-0.141575107535308	-0.568253266118363	-0.388192776771485	0.0840768596234404	-0.305108692108866
Shoot	SC	P12Plate1Phosphate	Pi	Rep2	10 micromolar Pi	d4	Plate1PhosphateD4	Shoot	Shoot_SC_10P	8873	9.09076823683534	10	-0.535874977474045	-0.32282751083235	1.00727404134855	0.974915899245951	0.403467116451986	0.643530897746982
Shoot	SC	P6Plate1Phosphate	Pi	Rep2	10 micromolar Pi	f1	Plate1PhosphateF1	Shoot	Shoot_SC_10P	19822	9.89454771096665	10	-0.331344951503009	-0.376280875462647	0.987240293375593	-0.302344839617815	0.642220521467021	-0.0522680362308173
Shoot	SC	P19Plate1Phosphate	Pi	Rep1	10 micromolar Pi	f10	Plate1PhosphateF10	Shoot	Shoot_SC_10P	23564	10.0674754026416	10	-0.670768674842273	-0.328850299349673	0.519076278153247	0.425355245982136	1.07303729295011	-0.0993066607308905
Shoot	SC	P32Plate2Phosphate	Pi	Rep1	10 micromolar Pi	c3	Plate2PhosphateC3	Shoot	Shoot_SC_10P	6818	8.82732145269785	10	-0.587731907810308	-0.16014188700747	0.35596742931692	0.176938274762739	0.96970679279707	-0.338832985636704
Shoot	SC	P22Plate2Phosphate	Pi	Rep2	10 micromolar Pi	d7	Plate2PhosphateD7	Shoot	Shoot_SC_10P	7013	8.85552084853691	10	-0.592157437430774	-0.749645580737927	0.660189123389205	-0.194058421154325	0.347576194188419	0.180433543476633
Shoot	SC	P88Plate2Phosphate	Pi	Rep1	10 micromolar Pi	h4	Plate2PhosphateH4	Shoot	Shoot_SC_10P	5965	8.69366433453202	10	-0.607632225945351	-0.78196656990922	1.19418956484364	0.138555581114852	0.432095778841563	-0.333556758625204
Shoot	SC	P9Plate1Phosphate	Pi	Rep2	30 micromolar Pi	a6	Plate1PhosphateA6	Shoot	Shoot_SC_30P	22910	10.0393287754475	30	0.460588580798003	0.27812262675951	0.56147847222603	0.174573727408572	-0.534497186189742	-0.261588008855774
Shoot	SC	P57Plate1Phosphate	Pi	Rep1	30 micromolar Pi	c8	Plate1PhosphateC8	Shoot	Shoot_SC_30P	19908	9.89887693997844	30	0.217524821003158	0.336716225822694	1.11353706542491	-0.208341856632312	-0.988068217442214	-0.610897502709148
Shoot	SC	P18Plate1Phosphate	Pi	Rep2	30 micromolar Pi	d10	Plate1PhosphateD10	Shoot	Shoot_SC_30P	20414	9.92397621896344	30	0.216553604486251	0.0543916037461022	0.163331263724563	0.975506847691325	-0.742929903172106	0.722620535368721
Shoot	SC	P75Plate2Phosphate	Pi	Rep1	30 micromolar Pi	b1	Plate2PhosphateB1	Shoot	Shoot_SC_30P	6050	8.70781355102489	30	-0.206358068515475	0.351440720832451	0.687081301994188	-0.0595552758940906	-1.65847317578753	-1.28535650681926
Shoot	SC	P49Plate2Phosphate	Pi	Rep2	30 micromolar Pi	b10	Plate2PhosphateB10	Shoot	Shoot_SC_30P	6856	8.83287946027762	30	0.334277266582307	-0.411653768002374	0.233672567638055	0.868823947524543	-1.08014985588447	0.71869908578173
Shoot	SC	P78Plate2Phosphate	Pi	Rep1	30 micromolar Pi	d6	Plate2PhosphateD6	Shoot	Shoot_SC_30P	5918	8.68575383296015	30	0.0203639137681745	0.378367730859762	0.444587068451967	1.07123975997437	-1.07281627075983	0.716522397233727
Shoot	SC	P31Plate1Phosphate	Pi	Rep1	50 micromolar Pi	b2	Plate1PhosphateB2	Shoot	Shoot_SC_50P	21554	9.97831669315678	50	0.127272818891218	1.30759086275238	-0.0865386071087157	-0.43067230243845	0.430711169515614	0.0349604148968372
Shoot	SC	P36Plate1Phosphate	Pi	Rep1	50 micromolar Pi	b8	Plate1PhosphateB8	Shoot	Shoot_SC_50P	19741	9.89045297026567	50	-0.0675744387594633	0.924870440716084	-0.126293791094356	0.30546712297115	0.626778948139709	0.738577480892933
Shoot	SC	P67Plate1Phosphate	Pi	Rep2	50 micromolar Pi	e7	Plate1PhosphateE7	Shoot	Shoot_SC_50P	28214	10.2475735876344	50	0.17824438373698	1.56361973372208	-0.121749386003609	-0.928227188367491	0.209436918765582	-0.449287123541713
Shoot	SC	P84Plate2Phosphate	Pi	Rep1	50 micromolar Pi	a7	Plate2PhosphateA7	Shoot	Shoot_SC_50P	6431	8.76888532613486	50	0.229083774071684	1.02265832751922	-0.0268074712027338	0.289607121020639	0.308892219172975	0.428247794295796
Shoot	SC	P36Plate2Phosphate	Pi	Rep2	50 micromolar Pi	b8	Plate2PhosphateB8	Shoot	Shoot_SC_50P	8305	9.0246130220474	50	0.030891609521864	1.1265047477223	0.182406815142061	-0.614362678021921	0.658084010887627	-0.242753588854559
Shoot	SC	P90Plate2Phosphate	Pi	Rep2	50 micromolar Pi	h11	Plate2PhosphateH11	Shoot	Shoot_SC_50P	5531	8.61812390999468	50	0.324503510540733	0.825256856756313	0.834510402850182	-0.686291311615831	0.218167395592339	-0.509744977689294
Shoot	SC	P26Plate1Phosphate	Pi	Rep2	100 micromolar Pi	h3	Plate1PhosphateH3	Shoot	Shoot_SC_100P	15971	9.67852985665631	100	0.558831739657532	-0.485670170529716	0.184634030138258	-1.38228242551429	-0.289705360453837	-0.403786486888007
Shoot	SC	P70Plate2Phosphate	Pi	Rep1	100 micromolar Pi	c5	Plate2PhosphateC5	Shoot	Shoot_SC_100P	4495	8.41072094690572	100	0.65762585109868	-0.233034803064713	-0.0215846627626271	-0.931730791513496	-0.279159705164217	-0.196749258527304
Shoot	SC	P64Plate2Phosphate	Pi	Rep2	100 micromolar Pi	f3	Plate2PhosphateF3	Shoot	Shoot_SC_100P	5590	8.62873456614915	100	0.485568697291437	-0.745261598381063	0.00128753547464902	-0.505935795389081	-0.0305453972323652	0.317661286076468
Shoot	SC	P95Plate2Phosphate	Pi	Rep2	100 micromolar Pi	g8	Plate2PhosphateG8	Shoot	Shoot_SC_100P	2336	7.75619534394812	100	0.297858130168778	-0.570698816363811	0.305264936235252	-1.5310820823338	0.151536255132205	-0.53499677586606
Shoot	SC	P3Plate3Phosphate	Pi	Rep1	100 micromolar Pi	e1	Plate3PhosphateE1	Shoot	Shoot_SC_100P	8112	9.00109972583097	100	0.803628184106652	-0.609231581411999	-0.057155516765228	-0.958767832422729	0.276587015283166	-0.010521494518815
Shoot	SC	P6Plate3Phosphate	Pi	Rep1	100 micromolar Pi	f1	Plate3PhosphateF1	Shoot	Shoot_SC_100P	7818	8.9641840463529	100	0.795377394772153	-0.906345012767897	-0.284962106456815	-0.276721958045228	-0.491138308805065	0.828392729723717
Shoot	SC	P92Plate1Phosphate	Pi	Rep2	1000 micromolar Pi	b7	Plate1PhosphateB7	Shoot	Shoot_SC_1000P	10867	9.29348595306285	1000	0.319920109965616	0.442731280946245	-0.687075172759325	0.86095391489329	0.499584382523071	-0.14349730823875
Shoot	SC	P39Plate1Phosphate	Pi	Rep2	1000 micromolar Pi	c9	Plate1PhosphateC9	Shoot	Shoot_SC_1000P	17704	9.78154588173089	1000	0.488439910879316	-0.255174282135473	-0.653469380523055	0.998884565725803	0.922742660167785	-0.914609316451124
Shoot	SC	P59Plate1Phosphate	Pi	Rep1	1000 micromolar Pi	e3	Plate1PhosphateE3	Shoot	Shoot_SC_1000P	18306	9.81498415394472	1000	0.642619018405026	-0.227152752501684	-0.969817905696973	1.02410683202027	0.0220544934490696	0.549159010621564
Shoot	SC	P17Plate2Phosphate	Pi	Rep1	1000 micromolar Pi	b4	Plate2PhosphateB4	Shoot	Shoot_SC_1000P	6170	8.72745411689943	1000	0.579109649136989	-0.288618933188396	-0.513976539143568	0.480392927791951	-0.0883415773137684	0.334597494030129
Shoot	SC	P82Plate2Phosphate	Pi	Rep2	1000 micromolar Pi	d11	Plate2PhosphateD11	Shoot	Shoot_SC_1000P	4473	8.40581460343285	1000	0.261306691680742	-0.199549971502226	-0.345803146836889	0.46395679487988	0.398139692317345	-0.0143900368747007
Shoot	SC	P68Plate2Phosphate	Pi	Rep2	1000 micromolar Pi	e9	Plate2PhosphateE9	Shoot	Shoot_SC_1000P	5698	8.64787051505785	1000	0.457936628484472	-0.0670460595374366	-0.905919168116433	1.03852857652195	0.282816320285893	0.184854754244326
Shoot	SC	P20Plate2Phosphate	Pi	Rep1	1000 micromolar Pi	g9	Plate2PhosphateG9	Shoot	Shoot_SC_1000P	7555	8.92996487470684	1000	0.761852659845563	-0.705151802528874	-0.288306058409743	0.127591560684363	0.492886976502844	0.00388540266855564
