# Supplementary material for: The effects of soil phosphorus content on plant microbiota are driven by the plant phosphate starvation response
Source: PLoS Biol. 2019 Nov 13;17(11):e3000534. doi: 10.1371/journal.pbio.3000534 (PMC6876890; doi:10.1371/journal.pbio.3000534)
Supplement: S1 Data — (ZIP) [file pbio.3000534.s023.zip › data_figures/data_S6D_dist.csv]

Plate1PhosphateB6	Plate1PhosphateE11	Plate1PhosphateF3	Plate2PhosphateA3	Plate2PhosphateD1	Plate3PhosphateA1	Plate1PhosphateD4	Plate1PhosphateF1	Plate1PhosphateF10	Plate2PhosphateC3	Plate2PhosphateD7	Plate2PhosphateH4	Plate1PhosphateA6	Plate1PhosphateC8	Plate1PhosphateD10	Plate2PhosphateB1	Plate2PhosphateB10	Plate2PhosphateD6	Plate1PhosphateB2	Plate1PhosphateB8	Plate1PhosphateE7	Plate2PhosphateA7	Plate2PhosphateB8	Plate2PhosphateH11	Plate1PhosphateH3	Plate2PhosphateC5	Plate2PhosphateF3	Plate2PhosphateG8	Plate3PhosphateE1	Plate3PhosphateF1	Plate1PhosphateB7	Plate1PhosphateC9	Plate1PhosphateE3	Plate2PhosphateB4	Plate2PhosphateD11	Plate2PhosphateE9	Plate2PhosphateG9
Plate1PhosphateB6	0	0.243319607761011	0.165027813122561	0.0805787100652531	0.23418086353031	0.192082248853948	0.153604920945789	0.183821701911626	0.188894474720204	0.225738579406508	0.141663199600292	0.226414574096042	0.263335881689938	0.290696273111468	0.194699051167875	0.30218659538732	0.212759908021487	0.228669527334824	0.280878395383434	0.197582661444974	0.269292242591583	0.248689985101257	0.221181068411347	0.283365379556458	0.28879899771927	0.309574612895752	0.24899514655414	0.260289101531806	0.330126180002165	0.305864362040213	0.234165464610874	0.348731996172792	0.264681184170626	0.244672295498502	0.209563099205744	0.235713884263342	0.306675709830114
Plate1PhosphateE11	0.243319607761011	0	0.182984835781334	0.244569491294946	0.275494113548133	0.157746750354775	0.23460723359052	0.187964983659404	0.153508158470725	0.134730236113935	0.252651709360928	0.19691864459679	0.216216324789802	0.18082379365544	0.221077915140703	0.197426993384183	0.238765636171005	0.208416891790387	0.174607494305411	0.18400302369315	0.224214128984855	0.186283771839066	0.175306708541346	0.217222221729505	0.246680178367556	0.204706207603299	0.257964989872879	0.225627193908733	0.238669333604243	0.265954099778367	0.204170318462852	0.330647570212458	0.235615443785936	0.206840977262996	0.217457951790788	0.237838026415462	0.263579812048714
Plate1PhosphateF3	0.165027813122561	0.182984835781334	0	0.151066146334347	0.265172462584124	0.118236146565732	0.185424299764135	0.215189967717065	0.116970154156968	0.144670866912728	0.192138505196423	0.156588175372927	0.250259807001156	0.254391010714251	0.22755745953074	0.283868808310909	0.247376141705494	0.21912038209574	0.224747663398486	0.181555174048919	0.256421255270801	0.238435364537002	0.209766415402469	0.281972219763559	0.265873720686933	0.275210948775544	0.261281032079068	0.231105231188663	0.293667979302907	0.306298511555522	0.222897626990266	0.338637561658143	0.260050474747037	0.246281874348976	0.210615795831965	0.23564048877274	0.296245510068043
Plate2PhosphateA3	0.0805787100652531	0.244569491294946	0.151066146334347	0	0.220958422641603	0.184008557813119	0.138332557729907	0.182031757468415	0.167465319733158	0.212379492030981	0.116247318509493	0.205207907741413	0.216443831439896	0.267550061703726	0.161427437358183	0.283298808538782	0.18097032788148	0.221224367669421	0.25154719396901	0.187292489913894	0.241260617565316	0.211890961739252	0.191205316716038	0.240896604965923	0.252226439080296	0.289554661162336	0.20097630382998	0.221487543335823	0.29711855648475	0.285489720622466	0.190649779436078	0.313646791834264	0.225749314018782	0.215152917328296	0.166674008068144	0.189448246767173	0.268426563577381
Plate2PhosphateD1	0.23418086353031	0.275494113548133	0.265172462584124	0.220958422641603	0	0.238521991285582	0.270159971466704	0.247905060772636	0.259365688063635	0.29951118707877	0.229714659385744	0.293041128004193	0.301065723716154	0.312495908143753	0.29444794419574	0.21074967881319	0.297814670387036	0.338128509148088	0.310116459951011	0.293338766899072	0.273890893640098	0.29896441688441	0.260767696785484	0.284593699915252	0.316144481079751	0.349064725119283	0.309358529527681	0.276401547549697	0.372578787460547	0.384778639376494	0.277575179197276	0.374851795704556	0.344742034009832	0.32369992856364	0.276070557576404	0.299813207507703	0.36575345960091
Plate3PhosphateA1	0.192082248853948	0.157746750354775	0.118236146565732	0.184008557813119	0.238521991285582	0	0.182004632825595	0.204675613529892	0.117141041564117	0.134867689106485	0.20558445883288	0.150532791893486	0.238082849199949	0.244333844568844	0.228559855970031	0.259547054726181	0.24643662136552	0.223349279561755	0.215998217011974	0.201167938009062	0.237081497448802	0.237417731028769	0.197029673098101	0.266928631498833	0.258830765871342	0.275779529773654	0.267272698562761	0.233182903235872	0.294237452431337	0.3189360703732	0.234906512538326	0.328441663312771	0.278500370940282	0.256481090071364	0.219305455613967	0.255615705786549	0.304151239430207
Plate1PhosphateD4	0.153604920945789	0.23460723359052	0.185424299764135	0.138332557729907	0.270159971466704	0.182004632825595	0	0.139118010544039	0.135578878075489	0.182946709601876	0.142805582246196	0.15762291189382	0.17532266632848	0.219905377426345	0.113693330433519	0.240683157093718	0.14100561192747	0.170692998154614	0.231628274777501	0.155115165374469	0.224444529909469	0.190914633021126	0.168704305785846	0.197673561614329	0.217099539348067	0.2513255709319	0.192931663201282	0.192646104698107	0.259691713731194	0.230239238748242	0.189544005686368	0.264431827308168	0.195623392398967	0.183172997096979	0.148515320229478	0.190059866268589	0.236954650083616
Plate1PhosphateF1	0.183821701911626	0.187964983659404	0.215189967717065	0.182031757468415	0.247905060772636	0.204675613529892	0.139118010544039	0	0.155881043545234	0.218041952076917	0.109486298871305	0.180518492200027	0.153404016832304	0.173935523648922	0.166888234650593	0.224368332706543	0.14645445103192	0.223929965540898	0.216556343757858	0.181653717222125	0.211659072329112	0.182688209311041	0.151329013651966	0.135914876536047	0.183816844627598	0.218605645865556	0.15064034125542	0.154295101402482	0.196825700907704	0.218279590375318	0.162694651209606	0.291892710692265	0.222474125474397	0.16550889627572	0.15418258719911	0.207126826438702	0.185019719848144
Plate1PhosphateF10	0.188894474720204	0.153508158470725	0.116970154156968	0.167465319733158	0.259365688063635	0.117141041564117	0.135578878075489	0.155881043545234	0	0.0881710390565997	0.17800007203442	0.0957865956323333	0.195629351522838	0.166892795980506	0.174129424328387	0.19997283992531	0.202080403883305	0.158567975538952	0.169743288213501	0.134518534285678	0.228315539055441	0.161592889179077	0.160285789882852	0.209161570188442	0.221933980109786	0.213272532203023	0.210320175495867	0.184011831375002	0.21977261472972	0.244892536750716	0.185882833719663	0.281249829808473	0.199705364339157	0.190454370001544	0.169682289591868	0.192796624938876	0.214669484831487
Plate2PhosphateC3	0.225738579406508	0.134730236113935	0.144670866912728	0.212379492030981	0.29951118707877	0.134867689106485	0.182946709601876	0.218041952076917	0.0881710390565997	0	0.226203049049795	0.133188441325745	0.200654108523936	0.19223025506653	0.204282154359295	0.223653139841305	0.233172161137055	0.172043596503342	0.163004103047153	0.148292825353211	0.226909541859421	0.19510628405541	0.188456168985698	0.228585976298607	0.230753079719385	0.212919605924382	0.236454276824842	0.213144747786882	0.225071064353958	0.267258519406855	0.208214966834256	0.280198050348371	0.22606817058732	0.212557331080423	0.19182285132194	0.210628319457888	0.243240796591108
Plate2PhosphateD7	0.141663199600292	0.252651709360928	0.192138505196423	0.116247318509493	0.229714659385744	0.20558445883288	0.142805582246196	0.109486298871305	0.17800007203442	0.226203049049795	0	0.186254816674433	0.166632579776549	0.215946440751369	0.176186023602041	0.251683190485674	0.158828574071723	0.254063748842431	0.254151891804058	0.219881856177525	0.234425128773042	0.224231480896164	0.174155591151652	0.184400574566391	0.203856522957985	0.250288428275662	0.165353839419611	0.166867695805637	0.240306411086089	0.261916992442169	0.192848113609254	0.293246310560421	0.253639745911158	0.2013234971589	0.158834911332787	0.214543046141506	0.226506111416606
Plate2PhosphateH4	0.226414574096042	0.19691864459679	0.156588175372927	0.205207907741413	0.293041128004193	0.150532791893486	0.15762291189382	0.180518492200027	0.0957865956323333	0.133188441325745	0.186254816674433	0	0.208580132249705	0.144682690417833	0.216479576866163	0.198013203743601	0.22453856167981	0.167496098538081	0.222961436998993	0.185076964629929	0.275530324425622	0.191568110406126	0.199471329090576	0.218378981956914	0.235838175469232	0.195451777937114	0.234853430941074	0.199391427160721	0.226173863480427	0.251124396019502	0.2366100032466	0.300643855992309	0.250087865511415	0.222830639562766	0.208758633574756	0.2408277253206	0.229044009756893
Plate1PhosphateA6	0.263335881689938	0.216216324789802	0.250259807001156	0.216443831439896	0.301065723716154	0.238082849199949	0.17532266632848	0.153404016832304	0.195629351522838	0.200654108523936	0.166632579776549	0.208580132249705	0	0.146053570562519	0.114126315089947	0.242950965149291	0.0976735355790783	0.190609654511556	0.160140107938779	0.184176610457675	0.131014213034216	0.161045238576974	0.109879062404493	0.0996526068180765	0.107738141487951	0.148220948733473	0.121275677009438	0.122179029914555	0.141338125690357	0.18845745288464	0.10598864160401	0.187980728929466	0.156770909858083	0.119159391233542	0.111675143250014	0.130417129675096	0.154119376572385
Plate1PhosphateC8	0.290696273111468	0.18082379365544	0.254391010714251	0.267550061703726	0.312495908143753	0.244333844568844	0.219905377426345	0.173935523648922	0.166892795980506	0.19223025506653	0.215946440751369	0.144682690417833	0.146053570562519	0	0.203525233414748	0.164870387252436	0.194366606811402	0.155115202795312	0.149112436648129	0.16412590769981	0.211405598239318	0.123088435070645	0.180003119708879	0.145130064396386	0.181176373562455	0.130439163645539	0.205738202529489	0.181623481714517	0.151865296339493	0.182227193671087	0.200673766483272	0.274604822490733	0.191041475151479	0.146354608834349	0.210659880520818	0.218258658132076	0.17701724424743
Plate1PhosphateD10	0.194699051167875	0.221077915140703	0.22755745953074	0.161427437358183	0.29444794419574	0.228559855970031	0.113693330433519	0.166888234650593	0.174129424328387	0.204282154359295	0.176186023602041	0.216479576866163	0.114126315089947	0.203525233414748	0	0.249043752990777	0.0765161735505606	0.163416964674429	0.195451013787268	0.146702761970615	0.163108588768805	0.158397322219056	0.13289921502679	0.158045569352267	0.149585390076779	0.190667978190718	0.108930294951744	0.154070207324815	0.195884200984396	0.173107014801288	0.117245251147028	0.23638663178752	0.11732296065565	0.117136918938428	0.0844302066385227	0.108550512293042	0.170865344159486
Plate2PhosphateB1	0.30218659538732	0.197426993384183	0.283868808310909	0.283298808538782	0.21074967881319	0.259547054726181	0.240683157093718	0.224368332706543	0.19997283992531	0.223653139841305	0.251683190485674	0.198013203743601	0.242950965149291	0.164870387252436	0.249043752990777	0	0.274677473793842	0.22599158192264	0.239458994783044	0.211011558358428	0.245352351303233	0.197380765429846	0.212887088829293	0.213852530664878	0.260649244938269	0.209603140312009	0.271198273185588	0.222295794180913	0.245808760004564	0.264361454494714	0.260523428653129	0.336085621029753	0.258533326471111	0.237796321845239	0.236102307139439	0.276740802195348	0.249423894197374
Plate2PhosphateB10	0.212759908021487	0.238765636171005	0.247376141705494	0.18097032788148	0.297814670387036	0.24643662136552	0.14100561192747	0.14645445103192	0.202080403883305	0.233172161137055	0.158828574071723	0.22453856167981	0.0976735355790783	0.194366606811402	0.0765161735505606	0.274677473793842	0	0.173723748088915	0.21897088087568	0.175955904340439	0.194777522997057	0.173852920700073	0.162456787148651	0.15096687979305	0.13262643412831	0.192478385811799	0.101278276552353	0.150470141142245	0.18041641062465	0.153783918151959	0.119903384713378	0.243559986311923	0.139366571474357	0.102961217469254	0.0980835420926962	0.101213173120991	0.158772019581027
Plate2PhosphateD6	0.228669527334824	0.208416891790387	0.21912038209574	0.221224367669421	0.338128509148088	0.223349279561755	0.170692998154614	0.223929965540898	0.158567975538952	0.172043596503342	0.254063748842431	0.167496098538081	0.190609654511556	0.155115202795312	0.163416964674429	0.22599158192264	0.173723748088915	0	0.142738893923866	0.119340868094476	0.243023322473847	0.132458217523067	0.203673381691058	0.235572348401089	0.248341425017366	0.165475175939922	0.233239605557406	0.255674439948705	0.199017156230482	0.16088240489037	0.185789219016756	0.301937081215534	0.142587115133748	0.159042954960363	0.204051729550447	0.185673313926102	0.192903544559677
Plate1PhosphateB2	0.280878395383434	0.174607494305411	0.224747663398486	0.25154719396901	0.310116459951011	0.215998217011974	0.231628274777501	0.216556343757858	0.169743288213501	0.163004103047153	0.254151891804058	0.222961436998993	0.160140107938779	0.149112436648129	0.195451013787268	0.239458994783044	0.21897088087568	0.142738893923866	0	0.135894295730245	0.197149378062609	0.120018498305948	0.158358751945536	0.190840647516901	0.213611679961802	0.154539706413454	0.232124615082508	0.220371206882745	0.164964769463934	0.209701926492168	0.176259380641502	0.261706240730152	0.169408281052548	0.1585267051553	0.204954625425582	0.207122548497699	0.197952278079276
Plate1PhosphateB8	0.197582661444974	0.18400302369315	0.181555174048919	0.187292489913894	0.293338766899072	0.201167938009062	0.155115165374469	0.181653717222125	0.134518534285678	0.148292825353211	0.219881856177525	0.185076964629929	0.184176610457675	0.16412590769981	0.146702761970615	0.211011558358428	0.175955904340439	0.119340868094476	0.135894295730245	0	0.183554669964773	0.116561673957646	0.153301936782111	0.196974715166725	0.227948273514373	0.175657264354255	0.198095941729838	0.206142403717179	0.179402496801029	0.186262586553685	0.154933889964112	0.282287151027862	0.14241501352711	0.136894887660684	0.157566814866879	0.157036563120348	0.179877648506465
Plate1PhosphateE7	0.269292242591583	0.224214128984855	0.256421255270801	0.241260617565316	0.273890893640098	0.237081497448802	0.224444529909469	0.211659072329112	0.228315539055441	0.226909541859421	0.234425128773042	0.275530324425622	0.131014213034216	0.211405598239318	0.163108588768805	0.245352351303233	0.194777522997057	0.243023322473847	0.197149378062609	0.183554669964773	0	0.198508755037098	0.0935101155796156	0.14553618836186	0.163934261351286	0.206662783006062	0.191669888697589	0.150097536101284	0.223600917347816	0.267520050091158	0.142954328559174	0.256560395788549	0.217768532677677	0.201298388709859	0.137169464175236	0.171192987915182	0.249147906491546
Plate2PhosphateA7	0.248689985101257	0.186283771839066	0.238435364537002	0.211890961739252	0.29896441688441	0.237417731028769	0.190914633021126	0.182688209311041	0.161592889179077	0.19510628405541	0.224231480896164	0.191568110406126	0.161045238576974	0.123088435070645	0.158397322219056	0.197380765429846	0.173852920700073	0.132458217523067	0.120018498305948	0.116561673957646	0.198508755037098	0	0.158227021788558	0.170969321471343	0.209111803590595	0.145421829642259	0.185698493628108	0.2179761104709	0.158992174400563	0.167915653341795	0.134907171322101	0.266532014601382	0.144631427959693	0.12649640479777	0.16370327565003	0.152723767635912	0.159989033924341
Plate2PhosphateB8	0.221181068411347	0.175306708541346	0.209766415402469	0.191205316716038	0.260767696785484	0.197029673098101	0.168704305785846	0.151329013651966	0.160285789882852	0.188456168985698	0.174155591151652	0.199471329090576	0.109879062404493	0.180003119708879	0.13289921502679	0.212887088829293	0.162456787148651	0.203673381691058	0.158358751945536	0.153301936782111	0.0935101155796156	0.158227021788558	0	0.124099000423534	0.149682294040549	0.164765452817667	0.169902390848025	0.119221637815147	0.193680406874498	0.232658313784904	0.114604666448422	0.238080708026812	0.181245503805038	0.163675296656932	0.110036740612247	0.146471749120756	0.204001480613172
Plate2PhosphateH11	0.283365379556458	0.217222221729505	0.281972219763559	0.240896604965923	0.284593699915252	0.266928631498833	0.197673561614329	0.135914876536047	0.209161570188442	0.228585976298607	0.184400574566391	0.218378981956914	0.0996526068180765	0.145130064396386	0.158045569352267	0.213852530664878	0.15096687979305	0.235572348401089	0.190840647516901	0.196974715166725	0.14553618836186	0.170969321471343	0.124099000423534	0	0.12027362557934	0.190305063843814	0.135208771248345	0.128427521219131	0.187252493298486	0.229354776508176	0.14866451964855	0.234866324245801	0.209904315916074	0.161549533541169	0.155754228458398	0.178595718100329	0.165624066314872
Plate1PhosphateH3	0.28879899771927	0.246680178367556	0.265873720686933	0.252226439080296	0.316144481079751	0.258830765871342	0.217099539348067	0.183816844627598	0.221933980109786	0.230753079719385	0.203856522957985	0.235838175469232	0.107738141487951	0.181176373562455	0.149585390076779	0.260649244938269	0.13262643412831	0.248341425017366	0.213611679961802	0.227948273514373	0.163934261351286	0.209111803590595	0.149682294040549	0.12027362557934	0	0.174876153796275	0.0999367032531795	0.0815709798924934	0.174637181395223	0.212008834316112	0.154861856019898	0.236695001839501	0.1940578200151	0.154278748952087	0.12941491048994	0.14270612545611	0.150748305758191
Plate2PhosphateC5	0.309574612895752	0.204706207603299	0.275210948775544	0.289554661162336	0.349064725119283	0.275779529773654	0.2513255709319	0.218605645865556	0.213272532203023	0.212919605924382	0.250288428275662	0.195451777937114	0.148220948733473	0.130439163645539	0.190667978190718	0.209603140312009	0.192478385811799	0.165475175939922	0.154539706413454	0.175657264354255	0.206662783006062	0.145421829642259	0.164765452817667	0.190305063843814	0.174876153796275	0	0.196181804071708	0.177172981394853	0.109327671772054	0.134553272716253	0.178363943946389	0.243185014528871	0.1338276976482	0.131590656284761	0.171632489287474	0.179457187132382	0.152106355395987
Plate2PhosphateF3	0.24899514655414	0.257964989872879	0.261281032079068	0.20097630382998	0.309358529527681	0.267272698562761	0.192931663201282	0.15064034125542	0.210320175495867	0.236454276824842	0.165353839419611	0.234853430941074	0.121275677009438	0.205738202529489	0.108930294951744	0.271198273185588	0.101278276552353	0.233239605557406	0.232124615082508	0.198095941729838	0.191669888697589	0.185698493628108	0.169902390848025	0.135208771248345	0.0999367032531795	0.196181804071708	0	0.114576696400127	0.178568070272006	0.186660021756133	0.136271421593958	0.247890514418378	0.175923707624332	0.128065572059391	0.0955230488476476	0.124205147460961	0.112488382748337
Plate2PhosphateG8	0.260289101531806	0.225627193908733	0.231105231188663	0.221487543335823	0.276401547549697	0.233182903235872	0.192646104698107	0.154295101402482	0.184011831375002	0.213144747786882	0.166867695805637	0.199391427160721	0.122179029914555	0.181623481714517	0.154070207324815	0.222295794180913	0.150470141142245	0.255674439948705	0.220371206882745	0.206142403717179	0.150097536101284	0.2179761104709	0.119221637815147	0.128427521219131	0.0815709798924934	0.177172981394853	0.114576696400127	0	0.175419976493475	0.211016485490105	0.159617616675344	0.248341060606999	0.192364974280459	0.157985502098088	0.104988664865908	0.152698826072114	0.17594115753878
Plate3PhosphateE1	0.330126180002165	0.238669333604243	0.293667979302907	0.29711855648475	0.372578787460547	0.294237452431337	0.259691713731194	0.196825700907704	0.21977261472972	0.225071064353958	0.240306411086089	0.226173863480427	0.141338125690357	0.151865296339493	0.195884200984396	0.245808760004564	0.18041641062465	0.199017156230482	0.164964769463934	0.179402496801029	0.223600917347816	0.158992174400563	0.193680406874498	0.187252493298486	0.174637181395223	0.109327671772054	0.178568070272006	0.175419976493475	0	0.100442235411832	0.180530251095866	0.214529238648082	0.137148585809807	0.120868377560187	0.185147208034532	0.187485374985375	0.113238535421374
Plate3PhosphateF1	0.305864362040213	0.265954099778367	0.306298511555522	0.285489720622466	0.384778639376494	0.3189360703732	0.230239238748242	0.218279590375318	0.244892536750716	0.267258519406855	0.261916992442169	0.251124396019502	0.18845745288464	0.182227193671087	0.173107014801288	0.264361454494714	0.153783918151959	0.16088240489037	0.209701926492168	0.186262586553685	0.267520050091158	0.167915653341795	0.232658313784904	0.229354776508176	0.212008834316112	0.134553272716253	0.186660021756133	0.211016485490105	0.100442235411832	0	0.198474812427184	0.268222876472279	0.103987939655347	0.0977508994121947	0.189970126892505	0.17852763209632	0.134477699903107
Plate1PhosphateB7	0.234165464610874	0.204170318462852	0.222897626990266	0.190649779436078	0.277575179197276	0.234906512538326	0.189544005686368	0.162694651209606	0.185882833719663	0.208214966834256	0.192848113609254	0.2366100032466	0.10598864160401	0.200673766483272	0.117245251147028	0.260523428653129	0.119903384713378	0.185789219016756	0.176259380641502	0.154933889964112	0.142954328559174	0.134907171322101	0.114604666448422	0.14866451964855	0.154861856019898	0.178363943946389	0.136271421593958	0.159617616675344	0.180530251095866	0.198474812427184	0	0.207103336396427	0.143098148525665	0.133781530301767	0.102940701785635	0.0736920989520604	0.184964589300256
Plate1PhosphateC9	0.348731996172792	0.330647570212458	0.338637561658143	0.313646791834264	0.374851795704556	0.328441663312771	0.264431827308168	0.291892710692265	0.281249829808473	0.280198050348371	0.293246310560421	0.300643855992309	0.187980728929466	0.274604822490733	0.23638663178752	0.336085621029753	0.243559986311923	0.301937081215534	0.261706240730152	0.282287151027862	0.256560395788549	0.266532014601382	0.238080708026812	0.234866324245801	0.236695001839501	0.243185014528871	0.247890514418378	0.248341060606999	0.214529238648082	0.268222876472279	0.207103336396427	0	0.244466397644621	0.252241140278346	0.233703092178618	0.209709366792512	0.251801377935507
Plate1PhosphateE3	0.264681184170626	0.235615443785936	0.260050474747037	0.225749314018782	0.344742034009832	0.278500370940282	0.195623392398967	0.222474125474397	0.199705364339157	0.22606817058732	0.253639745911158	0.250087865511415	0.156770909858083	0.191041475151479	0.11732296065565	0.258533326471111	0.139366571474357	0.142587115133748	0.169408281052548	0.14241501352711	0.217768532677677	0.144631427959693	0.181245503805038	0.209904315916074	0.1940578200151	0.1338276976482	0.175923707624332	0.192364974280459	0.137148585809807	0.103987939655347	0.143098148525665	0.244466397644621	0	0.0978083900895297	0.13756811600511	0.127520176192743	0.121544631766622
Plate2PhosphateB4	0.244672295498502	0.206840977262996	0.246281874348976	0.215152917328296	0.32369992856364	0.256481090071364	0.183172997096979	0.16550889627572	0.190454370001544	0.212557331080423	0.2013234971589	0.222830639562766	0.119159391233542	0.146354608834349	0.117136918938428	0.237796321845239	0.102961217469254	0.159042954960363	0.1585267051553	0.136894887660684	0.201298388709859	0.12649640479777	0.163675296656932	0.161549533541169	0.154278748952087	0.131590656284761	0.128065572059391	0.157985502098088	0.120868377560187	0.0977508994121947	0.133781530301767	0.252241140278346	0.0978083900895297	0	0.123747310080545	0.123356883162394	0.118001109100524
Plate2PhosphateD11	0.209563099205744	0.217457951790788	0.210615795831965	0.166674008068144	0.276070557576404	0.219305455613967	0.148515320229478	0.15418258719911	0.169682289591868	0.19182285132194	0.158834911332787	0.208758633574756	0.111675143250014	0.210659880520818	0.0844302066385227	0.236102307139439	0.0980835420926962	0.204051729550447	0.204954625425582	0.157566814866879	0.137169464175236	0.16370327565003	0.110036740612247	0.155754228458398	0.12941491048994	0.171632489287474	0.0955230488476476	0.104988664865908	0.185147208034532	0.189970126892505	0.102940701785635	0.233703092178618	0.13756811600511	0.123747310080545	0	0.0867113684015093	0.162420482154638
Plate2PhosphateE9	0.235713884263342	0.237838026415462	0.23564048877274	0.189448246767173	0.299813207507703	0.255615705786549	0.190059866268589	0.207126826438702	0.192796624938876	0.210628319457888	0.214543046141506	0.2408277253206	0.130417129675096	0.218258658132076	0.108550512293042	0.276740802195348	0.101213173120991	0.185673313926102	0.207122548497699	0.157036563120348	0.171192987915182	0.152723767635912	0.146471749120756	0.178595718100329	0.14270612545611	0.179457187132382	0.124205147460961	0.152698826072114	0.187485374985375	0.17852763209632	0.0736920989520604	0.209709366792512	0.127520176192743	0.123356883162394	0.0867113684015093	0	0.177401988785179
Plate2PhosphateG9	0.306675709830114	0.263579812048714	0.296245510068043	0.268426563577381	0.36575345960091	0.304151239430207	0.236954650083616	0.185019719848144	0.214669484831487	0.243240796591108	0.226506111416606	0.229044009756893	0.154119376572385	0.17701724424743	0.170865344159486	0.249423894197374	0.158772019581027	0.192903544559677	0.197952278079276	0.179877648506465	0.249147906491546	0.159989033924341	0.204001480613172	0.165624066314872	0.150748305758191	0.152106355395987	0.112488382748337	0.17594115753878	0.113238535421374	0.134477699903107	0.184964589300256	0.251801377935507	0.121544631766622	0.118001109100524	0.162420482154638	0.177401988785179	0
