# Supplementary material for: The effects of soil phosphorus content on plant microbiota are driven by the plant phosphate starvation response
Source: PLoS Biol. 2019 Nov 13;17(11):e3000534. doi: 10.1371/journal.pbio.3000534 (PMC6876890; doi:10.1371/journal.pbio.3000534)
Supplement: S1 Data — (ZIP) [file pbio.3000534.s023.zip › data_figures/data_S6D_metadata.csv]

Tissue	type	OTU_Header	experiment	Rep	condition	position	ID_Matrix	typebyTissue	TTC	Depth	LDepth	Pi
Shoot	SC	P5Plate1Phosphate	Pi	Rep2	0 micromolar Pi	b6	Plate1PhosphateB6	Shoot	Shoot_SC_0P	25749	10.1561510703863	0
Shoot	SC	P71Plate1Phosphate	Pi	Rep1	0 micromolar Pi	e11	Plate1PhosphateE11	Shoot	Shoot_SC_0P	21405	9.97137981857905	0
Shoot	SC	P64Plate1Phosphate	Pi	Rep1	0 micromolar Pi	f3	Plate1PhosphateF3	Shoot	Shoot_SC_0P	19395	9.87277057987407	0
Shoot	SC	P87Plate2Phosphate	Pi	Rep2	0 micromolar Pi	a3	Plate2PhosphateA3	Shoot	Shoot_SC_0P	5923	8.68659835627697	0
Shoot	SC	P61Plate2Phosphate	Pi	Rep2	0 micromolar Pi	d1	Plate2PhosphateD1	Shoot	Shoot_SC_0P	7031	8.85808422219916	0
Shoot	SC	P4Plate3Phosphate	Pi	Rep1	0 micromolar Pi	a1	Plate3PhosphateA1	Shoot	Shoot_SC_0P	7024	8.85708813531495	0
Shoot	SC	P12Plate1Phosphate	Pi	Rep2	10 micromolar Pi	d4	Plate1PhosphateD4	Shoot	Shoot_SC_10P	8873	9.09076823683534	10
Shoot	SC	P6Plate1Phosphate	Pi	Rep2	10 micromolar Pi	f1	Plate1PhosphateF1	Shoot	Shoot_SC_10P	19822	9.89454771096665	10
Shoot	SC	P19Plate1Phosphate	Pi	Rep1	10 micromolar Pi	f10	Plate1PhosphateF10	Shoot	Shoot_SC_10P	23564	10.0674754026416	10
Shoot	SC	P32Plate2Phosphate	Pi	Rep1	10 micromolar Pi	c3	Plate2PhosphateC3	Shoot	Shoot_SC_10P	6818	8.82732145269785	10
Shoot	SC	P22Plate2Phosphate	Pi	Rep2	10 micromolar Pi	d7	Plate2PhosphateD7	Shoot	Shoot_SC_10P	7013	8.85552084853691	10
Shoot	SC	P88Plate2Phosphate	Pi	Rep1	10 micromolar Pi	h4	Plate2PhosphateH4	Shoot	Shoot_SC_10P	5965	8.69366433453202	10
Shoot	SC	P9Plate1Phosphate	Pi	Rep2	30 micromolar Pi	a6	Plate1PhosphateA6	Shoot	Shoot_SC_30P	22910	10.0393287754475	30
Shoot	SC	P57Plate1Phosphate	Pi	Rep1	30 micromolar Pi	c8	Plate1PhosphateC8	Shoot	Shoot_SC_30P	19908	9.89887693997844	30
Shoot	SC	P18Plate1Phosphate	Pi	Rep2	30 micromolar Pi	d10	Plate1PhosphateD10	Shoot	Shoot_SC_30P	20414	9.92397621896344	30
Shoot	SC	P75Plate2Phosphate	Pi	Rep1	30 micromolar Pi	b1	Plate2PhosphateB1	Shoot	Shoot_SC_30P	6050	8.70781355102489	30
Shoot	SC	P49Plate2Phosphate	Pi	Rep2	30 micromolar Pi	b10	Plate2PhosphateB10	Shoot	Shoot_SC_30P	6856	8.83287946027762	30
Shoot	SC	P78Plate2Phosphate	Pi	Rep1	30 micromolar Pi	d6	Plate2PhosphateD6	Shoot	Shoot_SC_30P	5918	8.68575383296015	30
Shoot	SC	P31Plate1Phosphate	Pi	Rep1	50 micromolar Pi	b2	Plate1PhosphateB2	Shoot	Shoot_SC_50P	21554	9.97831669315678	50
Shoot	SC	P36Plate1Phosphate	Pi	Rep1	50 micromolar Pi	b8	Plate1PhosphateB8	Shoot	Shoot_SC_50P	19741	9.89045297026567	50
Shoot	SC	P67Plate1Phosphate	Pi	Rep2	50 micromolar Pi	e7	Plate1PhosphateE7	Shoot	Shoot_SC_50P	28214	10.2475735876344	50
Shoot	SC	P84Plate2Phosphate	Pi	Rep1	50 micromolar Pi	a7	Plate2PhosphateA7	Shoot	Shoot_SC_50P	6431	8.76888532613486	50
Shoot	SC	P36Plate2Phosphate	Pi	Rep2	50 micromolar Pi	b8	Plate2PhosphateB8	Shoot	Shoot_SC_50P	8305	9.0246130220474	50
Shoot	SC	P90Plate2Phosphate	Pi	Rep2	50 micromolar Pi	h11	Plate2PhosphateH11	Shoot	Shoot_SC_50P	5531	8.61812390999468	50
Shoot	SC	P26Plate1Phosphate	Pi	Rep2	100 micromolar Pi	h3	Plate1PhosphateH3	Shoot	Shoot_SC_100P	15971	9.67852985665631	100
Shoot	SC	P70Plate2Phosphate	Pi	Rep1	100 micromolar Pi	c5	Plate2PhosphateC5	Shoot	Shoot_SC_100P	4495	8.41072094690572	100
Shoot	SC	P64Plate2Phosphate	Pi	Rep2	100 micromolar Pi	f3	Plate2PhosphateF3	Shoot	Shoot_SC_100P	5590	8.62873456614915	100
Shoot	SC	P95Plate2Phosphate	Pi	Rep2	100 micromolar Pi	g8	Plate2PhosphateG8	Shoot	Shoot_SC_100P	2336	7.75619534394812	100
Shoot	SC	P3Plate3Phosphate	Pi	Rep1	100 micromolar Pi	e1	Plate3PhosphateE1	Shoot	Shoot_SC_100P	8112	9.00109972583097	100
Shoot	SC	P6Plate3Phosphate	Pi	Rep1	100 micromolar Pi	f1	Plate3PhosphateF1	Shoot	Shoot_SC_100P	7818	8.9641840463529	100
Shoot	SC	P92Plate1Phosphate	Pi	Rep2	1000 micromolar Pi	b7	Plate1PhosphateB7	Shoot	Shoot_SC_1000P	10867	9.29348595306285	1000
Shoot	SC	P39Plate1Phosphate	Pi	Rep2	1000 micromolar Pi	c9	Plate1PhosphateC9	Shoot	Shoot_SC_1000P	17704	9.78154588173089	1000
Shoot	SC	P59Plate1Phosphate	Pi	Rep1	1000 micromolar Pi	e3	Plate1PhosphateE3	Shoot	Shoot_SC_1000P	18306	9.81498415394472	1000
Shoot	SC	P17Plate2Phosphate	Pi	Rep1	1000 micromolar Pi	b4	Plate2PhosphateB4	Shoot	Shoot_SC_1000P	6170	8.72745411689943	1000
Shoot	SC	P82Plate2Phosphate	Pi	Rep2	1000 micromolar Pi	d11	Plate2PhosphateD11	Shoot	Shoot_SC_1000P	4473	8.40581460343285	1000
Shoot	SC	P68Plate2Phosphate	Pi	Rep2	1000 micromolar Pi	e9	Plate2PhosphateE9	Shoot	Shoot_SC_1000P	5698	8.64787051505785	1000
Shoot	SC	P20Plate2Phosphate	Pi	Rep1	1000 micromolar Pi	g9	Plate2PhosphateG9	Shoot	Shoot_SC_1000P	7555	8.92996487470684	1000
