# Supplementary material for: The effects of soil phosphorus content on plant microbiota are driven by the plant phosphate starvation response
Source: PLoS Biol. 2019 Nov 13;17(11):e3000534. doi: 10.1371/journal.pbio.3000534 (PMC6876890; doi:10.1371/journal.pbio.3000534)
Supplement: S1 Data — (ZIP) [file pbio.3000534.s023.zip › data_figures/data_S5EFG.csv]

Agar	Root	Shoot
0.300367538606937	0.281306783533636	0.263342354453149
0.304933465519855	0.263847275821806	0.278336310620676
0.237145829824342	0.188734196463202	0.191879685036959
0.290806383107868	0.246681179037673	0.243432643760846
0.302784716798229	0.235828770861735	0.23491427725122
0.235159225221772	0.148723805518818	0.163704554001422
0.247068887075491	0.273556826057912	0.215098031637106
0.223171618684439	0.249187024703365	0.179231194220478
0.238749395012155	0.188562031911178	0.179168856666013
0.260256200975854	0.261345890717091	0.216045138354681
0.229317208530242	0.234581928621138	0.180059017072899
0.246479995023814	0.189281298386344	0.185504364458735
0.225593358639059	0.228179208958492	0.190464519261418
0.252592453143911	0.196387043344668	0.195735774571455
0.227111218452973	0.212279877058295	0.173530808040257
