# Supplementary material for: The effects of soil phosphorus content on plant microbiota are driven by the plant phosphate starvation response
Source: PLoS Biol. 2019 Nov 13;17(11):e3000534. doi: 10.1371/journal.pbio.3000534 (PMC6876890; doi:10.1371/journal.pbio.3000534)
Supplement: S1 Data — (ZIP) [file pbio.3000534.s023.zip › data_figures/data_Fig4B.csv]

Taxon	typebyTissue	Abundance	Sample
Actinobacteria	Inoculum	0.116532899952904	Inoculum
Bacteroidetes	Inoculum	0.244095517590173	Inoculum
Cyanobacteria	Inoculum	0	Inoculum
Firmicutes	Inoculum	0.185787078525548	Inoculum
Gemmatimonadetes	Inoculum	0	Inoculum
Proteobacteria	Inoculum	0.453584503931375	Inoculum
Other	Inoculum	0	Inoculum
Actinobacteria	Agar_NP	0.0322934128086846	Agar_NP
Bacteroidetes	Agar_NP	0.339771207754548	Agar_NP
Cyanobacteria	Agar_NP	1.41183114499506e-06	Agar_NP
Firmicutes	Agar_NP	0.00124915546526143	Agar_NP
Gemmatimonadetes	Agar_NP	0	Agar_NP
Proteobacteria	Agar_NP	0.626681642518022	Agar_NP
Other	Agar_NP	3.16962233949825e-06	Agar_NP
Actinobacteria	Agar_SC	0.0309326098912917	Agar_SC
Bacteroidetes	Agar_SC	0.343288041837098	Agar_SC
Cyanobacteria	Agar_SC	1.0170691017239e-05	Agar_SC
Firmicutes	Agar_SC	0.000193312904171514	Agar_SC
Gemmatimonadetes	Agar_SC	0	Agar_SC
Proteobacteria	Agar_SC	0.625575864676421	Agar_SC
Other	Agar_SC	0	Agar_SC
Actinobacteria	Root_SC	0.132803705589101	Root_SC
Bacteroidetes	Root_SC	0.335475719671173	Root_SC
Cyanobacteria	Root_SC	0	Root_SC
Firmicutes	Root_SC	0.00029980275329984	Root_SC
Gemmatimonadetes	Root_SC	0	Root_SC
Proteobacteria	Root_SC	0.531420771986427	Root_SC
Other	Root_SC	0	Root_SC
Actinobacteria	Shoot_SC	0.123721037201155	Shoot_SC
Bacteroidetes	Shoot_SC	0.271194365365079	Shoot_SC
Cyanobacteria	Shoot_SC	0.000123879829950348	Shoot_SC
Firmicutes	Shoot_SC	0.000506859989265648	Shoot_SC
Gemmatimonadetes	Shoot_SC	1.47640265634366e-06	Shoot_SC
Proteobacteria	Shoot_SC	0.604452381211894	Shoot_SC
Other	Shoot_SC	0	Shoot_SC
