# Supplementary material for: The effects of soil phosphorus content on plant microbiota are driven by the plant phosphate starvation response
Source: PLoS Biol. 2019 Nov 13;17(11):e3000534. doi: 10.1371/journal.pbio.3000534 (PMC6876890; doi:10.1371/journal.pbio.3000534)
Supplement: S1 Data — (ZIP) [file pbio.3000534.s023.zip › data_figures/data_Fig5D.csv]

baseMean	log2FoldChange	lfcSE	stat	pvalue	padj	Contrast	Id	Facet	Specific	Significance
126.147697636521	0.372082854211122	0.302398157493444	1.23044021595663	0.218532301440973	0.305120571823246	Root0Pi_vs_Agar0Pi	Sequence_1	Root vs Agar	0Pi	NotSignificant
19.9565268389252	4.29289481588501	0.937393437404731	4.57960835289217	4.658474094432e-06	1.81435306835773e-05	Root0Pi_vs_Agar0Pi	Sequence_10	Root vs Agar	0Pi	Significant
12.290266999096	-2.21410518945116	0.803801582773435	-2.75454196272122	0.0058774352526869	0.0127920649617303	Root0Pi_vs_Agar0Pi	Sequence_11	Root vs Agar	0Pi	Significant
147.057861855158	2.51437239079367	0.52302442315258	4.8073708979746	1.52928112586783e-06	8.08334309387283e-06	Root0Pi_vs_Agar0Pi	Sequence_12	Root vs Agar	0Pi	Significant
20.5943414940382	4.74241404021862	0.714235154547876	6.63984964898662	3.14003283895878e-11	3.87270716804917e-10	Root0Pi_vs_Agar0Pi	Sequence_13	Root vs Agar	0Pi	Significant
0.128876632841454	-0.00949322380743341	9.11238249657862	-0.00104179382406278	0.999168768942601	NA	Root0Pi_vs_Agar0Pi	Sequence_14	Root vs Agar	0Pi	NotSignificant
16.1678615783484	-3.62402247370796	0.789706282081751	-4.58907641478379	4.45211441761205e-06	1.81435306835773e-05	Root0Pi_vs_Agar0Pi	Sequence_15	Root vs Agar	0Pi	Significant
121.573036297994	-0.214988087697589	0.315108193128922	-0.682267527108155	0.49506980248345	0.638095541909943	Root0Pi_vs_Agar0Pi	Sequence_16	Root vs Agar	0Pi	NotSignificant
0.318893849730239	0.175165464790376	2.02184194231062	0.0866365768385394	0.930960391082095	NA	Root0Pi_vs_Agar0Pi	Sequence_17	Root vs Agar	0Pi	NotSignificant
0.171840207084066	-1.19616817623424	3.65356642012347	-0.327397408090317	0.743367326586405	NA	Root0Pi_vs_Agar0Pi	Sequence_18	Root vs Agar	0Pi	NotSignificant
208.862849327709	3.23605211799138	0.417248074824278	7.75570293369054	8.78554643309456e-15	2.16710145349666e-13	Root0Pi_vs_Agar0Pi	Sequence_19	Root vs Agar	0Pi	Significant
277.169047772707	-1.17800207162648	0.351821824795318	-3.34829163117385	0.000813113991096696	0.00214894411932698	Root0Pi_vs_Agar0Pi	Sequence_20	Root vs Agar	0Pi	Significant
0.0181597172256278	0	9.12441862666597	0	1	NA	Root0Pi_vs_Agar0Pi	Sequence_21	Root vs Agar	0Pi	NotSignificant
2.45602384041694	0.0589000217090897	0.695110768029064	0.0847347277846039	0.932472286460916	0.95048338646832	Root0Pi_vs_Agar0Pi	Sequence_23	Root vs Agar	0Pi	NotSignificant
0.0143097511953503	0	9.12489056750157	0	1	NA	Root0Pi_vs_Agar0Pi	Sequence_24	Root vs Agar	0Pi	NotSignificant
0.191917977052487	-0.811486414395689	3.90104393720613	-0.208017758184201	0.835215101610136	NA	Root0Pi_vs_Agar0Pi	Sequence_26	Root vs Agar	0Pi	NotSignificant
0.04364193174726	-0.694079227092344	9.11626752975024	-0.0761363381260225	0.939310630385426	NA	Root0Pi_vs_Agar0Pi	Sequence_27	Root vs Agar	0Pi	NotSignificant
0.0695399522701375	0	9.12459723343802	0	1	NA	Root0Pi_vs_Agar0Pi	Sequence_28	Root vs Agar	0Pi	NotSignificant
74.3011467128837	0.715159287888814	0.439907439952	1.62570400711306	0.104012637218052	0.175906119371031	Root0Pi_vs_Agar0Pi	Sequence_3	Root vs Agar	0Pi	NotSignificant
76.8026276817291	1.27235016829272	0.325786097950705	3.90547717135936	9.40396362440778e-05	0.000302562307915729	Root0Pi_vs_Agar0Pi	Sequence_30	Root vs Agar	0Pi	Significant
1.78995871718161	1.75664608376539	0.877176422502239	2.00261434154189	0.0452186993116993	0.0880574670806777	Root0Pi_vs_Agar0Pi	Sequence_31	Root vs Agar	0Pi	Significant
26.6498443104254	3.05352049863599	0.424896286867073	7.18650784442198	6.64694728691056e-13	1.22968524807845e-11	Root0Pi_vs_Agar0Pi	Sequence_32	Root vs Agar	0Pi	Significant
0.256518037584022	-1.09718826658671	2.1013215780567	-0.522142007222614	0.601571460422127	NA	Root0Pi_vs_Agar0Pi	Sequence_33	Root vs Agar	0Pi	NotSignificant
74.0089605183748	0.436931916692363	0.306495139841613	1.42557535143349	0.153990955335894	0.242453844571407	Root0Pi_vs_Agar0Pi	Sequence_34	Root vs Agar	0Pi	NotSignificant
22.4644859539365	2.05279256506209	0.683622272505286	3.00281697601684	0.00267493248297953	0.0065981667913495	Root0Pi_vs_Agar0Pi	Sequence_35	Root vs Agar	0Pi	Significant
13.3315016551942	2.92383682146752	0.559740697739722	5.22355589521042	1.75519449954698e-07	1.18076720878615e-06	Root0Pi_vs_Agar0Pi	Sequence_36	Root vs Agar	0Pi	Significant
2.58072122628614	0.523708110059168	2.19776495715144	0.238291227801701	0.811655224620378	0.88995472601184	Root0Pi_vs_Agar0Pi	Sequence_37	Root vs Agar	0Pi	NotSignificant
0.00315708221686279	0	9.1246810156084	0	1	NA	Root0Pi_vs_Agar0Pi	Sequence_38	Root vs Agar	0Pi	NotSignificant
1290.98578580502	-0.381988167644046	0.197052044155534	-1.93851410819438	0.0525605312718333	0.0981137164126037	Root0Pi_vs_Agar0Pi	Sequence_39	Root vs Agar	0Pi	Significant
338.304290105343	-1.72214019601736	0.31514492066561	-5.46459765995932	4.63957900025966e-08	3.81476495576905e-07	Root0Pi_vs_Agar0Pi	Sequence_4	Root vs Agar	0Pi	Significant
58.5890369069862	-0.908082214906962	0.416746062472142	-2.17898211088117	0.0293329971807698	0.0596462923423345	Root0Pi_vs_Agar0Pi	Sequence_40	Root vs Agar	0Pi	Significant
145.931406946239	1.16611450952356	0.219510740982081	5.31233462338298	1.08229631565377e-07	8.00899273583792e-07	Root0Pi_vs_Agar0Pi	Sequence_42	Root vs Agar	0Pi	Significant
0.165309887705532	-1.13880563294213	3.41928369240814	-0.333053860219503	0.739093627117788	NA	Root0Pi_vs_Agar0Pi	Sequence_43	Root vs Agar	0Pi	NotSignificant
0.377529825011208	-2.74267274205568	2.94818108975094	-0.930293173506306	0.352219311349008	NA	Root0Pi_vs_Agar0Pi	Sequence_44	Root vs Agar	0Pi	NotSignificant
0.0425090983166596	0	9.12428592047456	0	1	NA	Root0Pi_vs_Agar0Pi	Sequence_45	Root vs Agar	0Pi	NotSignificant
0.0150480315739123	0	9.12489051224177	0	1	NA	Root0Pi_vs_Agar0Pi	Sequence_46	Root vs Agar	0Pi	NotSignificant
5.66220574164065	-1.44751279553362	0.538785645287405	-2.68662093764853	0.00721788134641061	0.0152606634181253	Root0Pi_vs_Agar0Pi	Sequence_47	Root vs Agar	0Pi	Significant
161.307669056234	0.974395562796893	0.33313212182225	2.9249522906014	0.00344509036551162	0.00796677147024561	Root0Pi_vs_Agar0Pi	Sequence_48	Root vs Agar	0Pi	Significant
0.0911829778160435	-1.15168700709165	9.12289623151412	-0.126241379696205	0.899540857102481	NA	Root0Pi_vs_Agar0Pi	Sequence_49	Root vs Agar	0Pi	NotSignificant
0.0982097041331852	0	9.12488805725593	0	1	NA	Root0Pi_vs_Agar0Pi	Sequence_5	Root vs Agar	0Pi	NotSignificant
1.51099347464278	-0.279216813322231	0.750713452688354	-0.371935273468642	0.709941041679517	0.808240570527451	Root0Pi_vs_Agar0Pi	Sequence_50	Root vs Agar	0Pi	NotSignificant
201.097219448738	-1.43065334990782	0.440251943025867	-3.2496241585554	0.00115557621733566	0.00294871172699445	Root0Pi_vs_Agar0Pi	Sequence_51	Root vs Agar	0Pi	Significant
7.97641110259664	-2.01853432575945	0.510765520017132	-3.95197844539653	7.75077234231265e-05	0.000271919866523919	Root0Pi_vs_Agar0Pi	Sequence_52	Root vs Agar	0Pi	Significant
29.8111238869681	0.698373909772879	0.321471113655236	2.17243130131392	0.0298231461711673	0.0596462923423345	Root0Pi_vs_Agar0Pi	Sequence_53	Root vs Agar	0Pi	Significant
0.113541112070209	0	9.1235791161604	0	1	NA	Root0Pi_vs_Agar0Pi	Sequence_54	Root vs Agar	0Pi	NotSignificant
30.3960569464019	1.40611787372711	0.419504676653133	3.35185267765144	0.000802727229581179	0.00214894411932698	Root0Pi_vs_Agar0Pi	Sequence_55	Root vs Agar	0Pi	Significant
0.129327397445639	-1.0751886864031	6.39252817993278	-0.168194594711104	0.8664301931659	NA	Root0Pi_vs_Agar0Pi	Sequence_56	Root vs Agar	0Pi	NotSignificant
0.0653697512420564	-1.66951945600999	9.12320031165321	-0.182997128088647	0.854800272021905	NA	Root0Pi_vs_Agar0Pi	Sequence_57	Root vs Agar	0Pi	NotSignificant
0.117311920833803	0.276458262315625	8.26556928167502	0.0334469717565057	0.973318152552702	NA	Root0Pi_vs_Agar0Pi	Sequence_58	Root vs Agar	0Pi	NotSignificant
1081.36437438817	-0.277046339415016	0.45504540576466	-0.608832296525367	0.542635604010557	0.669250578279687	Root0Pi_vs_Agar0Pi	Sequence_59	Root vs Agar	0Pi	NotSignificant
0.0098523970193125	0	9.1246752127863	0	1	NA	Root0Pi_vs_Agar0Pi	Sequence_6	Root vs Agar	0Pi	NotSignificant
220.20795877729	-3.12367172360708	0.452062196204927	-6.90982734196837	4.85243929484348e-12	7.18161015636835e-11	Root0Pi_vs_Agar0Pi	Sequence_60	Root vs Agar	0Pi	Significant
1.65788209183754	-0.50900149096942	0.894561963410393	-0.568995230949595	0.569359376392466	0.679557965371653	Root0Pi_vs_Agar0Pi	Sequence_61	Root vs Agar	0Pi	NotSignificant
0.0394410283462644	-0.59316779735343	9.11454300143081	-0.0650792691701947	0.948110886241498	NA	Root0Pi_vs_Agar0Pi	Sequence_62	Root vs Agar	0Pi	NotSignificant
68.2156011058896	1.69938659268604	0.484690971483055	3.50612388649672	0.000454683535928054	0.00129409929456446	Root0Pi_vs_Agar0Pi	Sequence_64	Root vs Agar	0Pi	Significant
25.6041121417565	1.29770700420908	0.676835926714436	1.91731400918467	0.0551980512320883	0.0996257510042569	Root0Pi_vs_Agar0Pi	Sequence_65	Root vs Agar	0Pi	Significant
5.0304733858059	-2.01602291674895	0.678352920198498	-2.97193814122452	0.00295926300583202	0.00706404717521193	Root0Pi_vs_Agar0Pi	Sequence_66	Root vs Agar	0Pi	Significant
26.8115057015621	1.50379674504436	0.394570958554813	3.81122004151619	0.000138282605242427	0.000426371366164151	Root0Pi_vs_Agar0Pi	Sequence_67	Root vs Agar	0Pi	Significant
55.8695455624708	0.980550692671837	0.663391318453694	1.47808791793871	0.13938424755251	0.229209651530794	Root0Pi_vs_Agar0Pi	Sequence_68	Root vs Agar	0Pi	NotSignificant
44.511319261549	3.09331477308709	0.651171707763685	4.75038263518917	2.03032104791826e-06	1.00162505030634e-05	Root0Pi_vs_Agar0Pi	Sequence_69	Root vs Agar	0Pi	Significant
5.97174917808014	-1.23932206531434	0.436116432947704	-2.84172292462769	0.00448704694909328	0.0100618628555425	Root0Pi_vs_Agar0Pi	Sequence_7	Root vs Agar	0Pi	Significant
0.0592960207786027	0	9.12464463601105	0	1	NA	Root0Pi_vs_Agar0Pi	Sequence_70	Root vs Agar	0Pi	NotSignificant
142.229467793393	-0.310750559840424	0.247455276125685	-1.25578474100747	0.209194025400471	0.297699189992979	Root0Pi_vs_Agar0Pi	Sequence_71	Root vs Agar	0Pi	NotSignificant
160.405071029145	-1.9195573615278	0.410101133520423	-4.68069265024895	2.85907297463651e-06	1.24453764778295e-05	Root0Pi_vs_Agar0Pi	Sequence_72	Root vs Agar	0Pi	Significant
0.653274880439936	-0.0961853326577877	1.43005248782459	-0.0672600016270075	0.946374718825315	NA	Root0Pi_vs_Agar0Pi	Sequence_73	Root vs Agar	0Pi	NotSignificant
0.345901217165488	-1.10283802758659	1.90257781210761	-0.57965462467204	0.562147548389137	NA	Root0Pi_vs_Agar0Pi	Sequence_74	Root vs Agar	0Pi	NotSignificant
7.9225186387246	-3.99401121425616	0.69339814630538	-5.7600546461472	8.40867086410373e-09	7.77802054929595e-08	Root0Pi_vs_Agar0Pi	Sequence_75	Root vs Agar	0Pi	Significant
137.196415010609	3.4330579631257	0.436725565125137	7.86090450679709	3.81369452229622e-15	1.4110669732496e-13	Root0Pi_vs_Agar0Pi	Sequence_76	Root vs Agar	0Pi	Significant
0.0972231575832885	0	9.12311536438281	0	1	NA	Root0Pi_vs_Agar0Pi	Sequence_77	Root vs Agar	0Pi	NotSignificant
0.196477526580672	-1.09561453933395	2.39589889817438	-0.457287467417255	0.647464436533561	NA	Root0Pi_vs_Agar0Pi	Sequence_78	Root vs Agar	0Pi	NotSignificant
122.675138134822	0.100671769142178	0.354772689892051	0.283764145354059	0.776591133349746	0.870723391937594	Root0Pi_vs_Agar0Pi	Sequence_79	Root vs Agar	0Pi	NotSignificant
2.05890495950469	0.80256492622768	0.63076834119648	1.27236082379361	0.203244946785947	0.297699189992979	Root0Pi_vs_Agar0Pi	Sequence_8	Root vs Agar	0Pi	NotSignificant
8.77645339389399	-0.917383595128298	0.565245006577444	-1.62298398827625	0.104592827734127	0.175906119371031	Root0Pi_vs_Agar0Pi	Sequence_80	Root vs Agar	0Pi	NotSignificant
146.822110625134	-2.23945762888487	0.352684360354316	-6.3497503167848	2.15664674794082e-10	2.27988370496601e-09	Root0Pi_vs_Agar0Pi	Sequence_81	Root vs Agar	0Pi	Significant
487.307119119404	-3.21501023709631	0.379138979611045	-8.47976707748319	2.2564521004733e-17	1.66977455435024e-15	Root0Pi_vs_Agar0Pi	Sequence_82	Root vs Agar	0Pi	Significant
1.68718926882522	-0.947660005025731	1.40542552626601	-0.674286888429806	0.500128938253739	0.638095541909943	Root0Pi_vs_Agar0Pi	Sequence_83	Root vs Agar	0Pi	NotSignificant
3286.8844906781	-0.536427611243008	0.277275103405495	-1.93464037937269	0.0530344413041101	0.0981137164126037	Root0Pi_vs_Agar0Pi	Sequence_84	Root vs Agar	0Pi	Significant
0.769389887791723	1.24049558160512	1.06059352334685	1.16962394574178	0.242152336554788	NA	Root0Pi_vs_Agar0Pi	Sequence_85	Root vs Agar	0Pi	NotSignificant
38.0512959644356	1.05612464050241	0.300217769230726	3.51786186143682	0.000435038762375006	0.00128771473663002	Root0Pi_vs_Agar0Pi	Sequence_86	Root vs Agar	0Pi	Significant
376.787427975071	-0.082678202012286	0.358876981790538	-0.23038034258921	0.817796234713583	0.88995472601184	Root0Pi_vs_Agar0Pi	Sequence_87	Root vs Agar	0Pi	NotSignificant
0.861084566115537	1.06284383726702	1.21110086587881	0.877584904124224	0.38016902446862	0.511500142012325	Root0Pi_vs_Agar0Pi	Sequence_88	Root vs Agar	0Pi	NotSignificant
0.0752762998954957	-1.69274300115193	9.12254677303997	-0.185555968444527	0.852792985882097	NA	Root0Pi_vs_Agar0Pi	Sequence_89	Root vs Agar	0Pi	NotSignificant
16.8724956627726	-2.25263410797616	0.43842357540933	-5.13803142514181	2.7763146262271e-07	1.58036371031389e-06	Root0Pi_vs_Agar0Pi	Sequence_9	Root vs Agar	0Pi	Significant
3.16838326557861	0.338157245222272	0.685448452023852	0.493337236700777	0.62177432173066	0.718926559501075	Root0Pi_vs_Agar0Pi	Sequence_90	Root vs Agar	0Pi	NotSignificant
33.5188972886163	0.83483078738928	0.633239324091925	1.3183495648923	0.187386655919518	0.282992092613149	Root0Pi_vs_Agar0Pi	Sequence_92	Root vs Agar	0Pi	NotSignificant
0.771914219085267	1.47706031901731	1.23158473576598	1.19931684448708	0.230404767752775	NA	Root0Pi_vs_Agar0Pi	Sequence_93	Root vs Agar	0Pi	NotSignificant
0.176966342479811	-2.43896830708288	6.16873968979295	-0.395375462368511	0.692565815191262	NA	Root0Pi_vs_Agar0Pi	Sequence_94	Root vs Agar	0Pi	NotSignificant
0.0640457245339163	0	9.12374592945925	0	1	NA	Root0Pi_vs_Agar0Pi	Sequence_95	Root vs Agar	0Pi	NotSignificant
4.82752960219408	-4.64833507789313	1.13888853819329	-4.08146620323982	4.47524860073101e-05	0.000165584198227047	Root0Pi_vs_Agar0Pi	Sequence_96	Root vs Agar	0Pi	Significant
30.6109263680793	-0.530961678279386	0.395956057391628	-1.34096112022408	0.179933076203571	0.277396825813839	Root0Pi_vs_Agar0Pi	Sequence_97	Root vs Agar	0Pi	NotSignificant
2.06994056992905	-1.87168041481395	0.993688658148415	-1.88356825799093	0.0596233988142148	0.105050750291712	Root0Pi_vs_Agar0Pi	OTU_125	Root vs Agar	0Pi	NotSignificant
0.0249004285932248	0	9.12479048205003	0	1	NA	Root0Pi_vs_Agar0Pi	OTU_102	Root vs Agar	0Pi	NotSignificant
0.00400632718731958	0	9.12467398029402	0	1	NA	Root0Pi_vs_Agar0Pi	OTU_77	Root vs Agar	0Pi	NotSignificant
0.0295571910579375	0	9.1243461209459	0	1	NA	Root0Pi_vs_Agar0Pi	OTU_45	Root vs Agar	0Pi	NotSignificant
0.00400405414902532	0	9.12466177357121	0	1	NA	Root0Pi_vs_Agar0Pi	OTU_254	Root vs Agar	0Pi	NotSignificant
0.0977127507844331	0	9.12458075431885	0	1	NA	Root0Pi_vs_Agar0Pi	OTU_142	Root vs Agar	0Pi	NotSignificant
0.0063944461046929	-1.13664975413435	9.1236839124083	-0.124582324973852	0.900854221994656	NA	Root0Pi_vs_Agar0Pi	OTU_63	Root vs Agar	0Pi	NotSignificant
0.0338826265991122	0	9.12411335527629	0	1	NA	Root0Pi_vs_Agar0Pi	OTU_41	Root vs Agar	0Pi	NotSignificant
1.07790286824827	0.362410687320135	2.79905795696523	0.129475949727409	0.89698105409055	0.95048338646832	Root0Pi_vs_Agar0Pi	OTU_55	Root vs Agar	0Pi	NotSignificant
0.00357142889448798	-1.13120067070747	9.12397905034319	-0.123981068398543	0.901330264629816	NA	Root0Pi_vs_Agar0Pi	OTU_219	Root vs Agar	0Pi	NotSignificant
0.00947858957048483	0	9.12469965367588	0	1	NA	Root0Pi_vs_Agar0Pi	OTU_117	Root vs Agar	0Pi	NotSignificant
0.117038036766048	0	9.12483403809074	0	1	NA	Root0Pi_vs_Agar0Pi	OTU_29	Root vs Agar	0Pi	NotSignificant
0.0191316737651956	-1.1239708050438	9.12465626739473	-0.123179522834203	0.901964940479443	NA	Root0Pi_vs_Agar0Pi	OTU_34	Root vs Agar	0Pi	NotSignificant
0.0117385150478552	0	9.12489041896826	0	1	NA	Root0Pi_vs_Agar0Pi	OTU_61	Root vs Agar	0Pi	NotSignificant
0.360164249066483	0	8.28154320476904	0	1	NA	Root0Pi_vs_Agar0Pi	OTU_22	Root vs Agar	0Pi	NotSignificant
0.18711372095959	0	9.12423023197458	0	1	NA	Root0Pi_vs_Agar0Pi	OTU_26	Root vs Agar	0Pi	NotSignificant
0.367637629035308	0	3.02333266009791	0	1	NA	Root0Pi_vs_Agar0Pi	OTU_177	Root vs Agar	0Pi	NotSignificant
0.270315787295679	0	9.12488413966954	0	NA	NA	Root0Pi_vs_Agar0Pi	OTU_9	Root vs Agar	0Pi	NotSignificant
0.0973169308193437	0	9.12480179111892	0	1	NA	Root0Pi_vs_Agar0Pi	OTU_25	Root vs Agar	0Pi	NotSignificant
0.283344136864983	0	8.5846009173086	0	1	NA	Root0Pi_vs_Agar0Pi	OTU_3	Root vs Agar	0Pi	NotSignificant
4.37041361454694	-0.811891448255199	1.1364996052475	-0.714378997147467	0.474992855635033	0.627669130660579	Root0Pi_vs_Agar0Pi	OTU_115	Root vs Agar	0Pi	NotSignificant
0.0120870774470077	0	9.12469200739068	0	1	NA	Root0Pi_vs_Agar0Pi	OTU_119	Root vs Agar	0Pi	NotSignificant
0.00448088302605922	0	9.12489059479441	0	1	NA	Root0Pi_vs_Agar0Pi	OTU_35	Root vs Agar	0Pi	NotSignificant
0.554939808652583	-2.36182783654626	4.55732139486929	-0.518249127482044	0.604284462093111	NA	Root0Pi_vs_Agar0Pi	OTU_15	Root vs Agar	0Pi	NotSignificant
0.00357095714833149	0	9.12489054170537	0	1	NA	Root0Pi_vs_Agar0Pi	OTU_99	Root vs Agar	0Pi	NotSignificant
0.0725682423742591	0	9.12471388466905	0	1	NA	Root0Pi_vs_Agar0Pi	OTU_27	Root vs Agar	0Pi	NotSignificant
0.0116663214711608	0	9.12469600307822	0	1	NA	Root0Pi_vs_Agar0Pi	OTU_192	Root vs Agar	0Pi	NotSignificant
0.0172959673689234	0	9.12468572929645	0	1	NA	Root0Pi_vs_Agar0Pi	OTU_147	Root vs Agar	0Pi	NotSignificant
0.0451440947217368	0	9.12488868066563	0	1	NA	Root0Pi_vs_Agar0Pi	OTU_53	Root vs Agar	0Pi	NotSignificant
0.701848176805885	-0.186416585138812	3.76961943113895	-0.0494523621135112	0.960558800242305	NA	Root0Pi_vs_Agar0Pi	OTU_11	Root vs Agar	0Pi	NotSignificant
0.0558225859081642	0	9.12488793911767	0	1	NA	Root0Pi_vs_Agar0Pi	OTU_250	Root vs Agar	0Pi	NotSignificant
1.54165276631298	-1.49753849420301	1.19000050968454	-1.25843517041853	0.208234419149963	0.297699189992979	Root0Pi_vs_Agar0Pi	OTU_90	Root vs Agar	0Pi	NotSignificant
0.261860659626715	0	6.72864486480259	0	1	NA	Root0Pi_vs_Agar0Pi	OTU_30	Root vs Agar	0Pi	NotSignificant
0.0332161093860986	0	9.12456726467238	0	1	NA	Root0Pi_vs_Agar0Pi	OTU_39	Root vs Agar	0Pi	NotSignificant
0.0386231168011552	0	9.12436739930106	0	1	NA	Root0Pi_vs_Agar0Pi	OTU_181	Root vs Agar	0Pi	NotSignificant
0.0150480315739123	0	9.12489051224177	0	1	NA	Root0Pi_vs_Agar0Pi	OTU_69	Root vs Agar	0Pi	NotSignificant
0.677761040323412	-3.89371188147653	3.0272424773206	-1.28622398458244	0.198364902786331	NA	Root0Pi_vs_Agar0Pi	OTU_92	Root vs Agar	0Pi	NotSignificant
0.0098523970193125	0	9.1246752127863	0	1	NA	Root0Pi_vs_Agar0Pi	OTU_153	Root vs Agar	0Pi	NotSignificant
0.020069572301446	0	9.12470502558937	0	1	NA	Root0Pi_vs_Agar0Pi	OTU_109	Root vs Agar	0Pi	NotSignificant
0.0377673863384243	0	9.1248893128259	0	1	NA	Root0Pi_vs_Agar0Pi	OTU_38	Root vs Agar	0Pi	NotSignificant
0.0458481343237617	0	9.12467405229282	0	1	NA	Root0Pi_vs_Agar0Pi	OTU_72	Root vs Agar	0Pi	NotSignificant
0.00282301721020492	0	9.12468464257653	0	1	NA	Root0Pi_vs_Agar0Pi	OTU_188	Root vs Agar	0Pi	NotSignificant
8.99526882333621	-3.18138795248549	0.807071108245927	-3.94189300048153	8.08410413990029e-05	0.000271919866523919	Root0Pi_vs_Agar0Pi	OTU_33	Root vs Agar	0Pi	Significant
0.00947858957048483	0	9.12469965367588	0	1	NA	Root0Pi_vs_Agar0Pi	OTU_81	Root vs Agar	0Pi	NotSignificant
0.0249204638572739	0	9.12483273003219	0	1	NA	Root0Pi_vs_Agar0Pi	OTU_98	Root vs Agar	0Pi	NotSignificant
1.25953934095486	-0.684246806377359	1.08997452073567	-0.62776403792956	0.530158527723537	0.664944594093928	Root0Pi_vs_Agar0Pi	OTU_154	Root vs Agar	0Pi	NotSignificant
2.22215102623967	1.67530808679909	1.14616278954276	1.46166679121333	0.143832541714872	0.231382784497838	Root0Pi_vs_Agar0Pi	OTU_6	Root vs Agar	0Pi	NotSignificant
0.647818452739054	0	2.45423198254039	0	1	NA	Root0Pi_vs_Agar0Pi	OTU_20	Root vs Agar	0Pi	NotSignificant
0.00357095714833149	0	9.12489054170537	0	1	NA	Root0Pi_vs_Agar0Pi	OTU_127	Root vs Agar	0Pi	NotSignificant
80.293915939398	-2.97020616449289	0.574663605974977	-5.16859974010991	2.35854408005779e-07	1.45443551603564e-06	Root0Pi_vs_Agar0Pi	OTU_1	Root vs Agar	0Pi	Significant
0.492657813197963	0	1.80329083318251	0	1	NA	Root0Pi_vs_Agar0Pi	OTU_129	Root vs Agar	0Pi	NotSignificant
0.0150480315739123	0	9.12489051224177	0	1	NA	Root0Pi_vs_Agar0Pi	OTU_42	Root vs Agar	0Pi	NotSignificant
13.2917227913652	0.0546068630416454	0.697961475563421	0.0782376462792086	0.937639016380911	0.95048338646832	Root0Pi_vs_Agar0Pi	OTU_14	Root vs Agar	0Pi	NotSignificant
0.987760284812157	-0.369102154520981	3.24172418609708	-0.113859826848923	0.909348911931946	0.95048338646832	Root0Pi_vs_Agar0Pi	OTU_8	Root vs Agar	0Pi	NotSignificant
0.219078010423702	0	9.1246680814837	0	1	NA	Root0Pi_vs_Agar0Pi	OTU_7	Root vs Agar	0Pi	NotSignificant
7.2984955836809	-1.28052934987573	2.4509863678903	-0.522454700952888	0.601353778467667	0.706352057247736	Root0Pi_vs_Agar0Pi	OTU_2	Root vs Agar	0Pi	NotSignificant
0.0102623987298637	0	9.12488972835486	0	1	NA	Root0Pi_vs_Agar0Pi	OTU_62	Root vs Agar	0Pi	NotSignificant
0.0180716936369319	0	9.12489038353147	0	1	NA	Root0Pi_vs_Agar0Pi	OTU_101	Root vs Agar	0Pi	NotSignificant
0.00448088302605922	0	9.12489059479441	0	1	NA	Root0Pi_vs_Agar0Pi	OTU_87	Root vs Agar	0Pi	NotSignificant
1.39490547229341	-1.1040247093228	1.13222450484877	-0.975093459463916	0.329513902678741	0.451556088856052	Root0Pi_vs_Agar0Pi	OTU_75	Root vs Agar	0Pi	NotSignificant
3.10853810879919	-0.177415494919089	2.96224566707744	-0.0598922286868014	0.952241469394932	0.952241469394932	Root0Pi_vs_Agar0Pi	OTU_5	Root vs Agar	0Pi	NotSignificant
0.117579890417373	0	9.12412722098678	0	1	NA	Root0Pi_vs_Agar0Pi	OTU_31	Root vs Agar	0Pi	NotSignificant
0.0478770154257556	0	9.12488914528305	0	1	NA	Root0Pi_vs_Agar0Pi	OTU_44	Root vs Agar	0Pi	NotSignificant
0.0813323679887336	-2.28939738892433	9.12278340436856	-0.25095382488507	0.801849809340764	NA	Root0Pi_vs_Agar0Pi	OTU_71	Root vs Agar	0Pi	NotSignificant
4.77047471874514	1.33053134848557	2.33173848107589	0.57061774263452	0.568258788782055	0.679557965371653	Root0Pi_vs_Agar0Pi	OTU_4	Root vs Agar	0Pi	NotSignificant
0.0799624208240643	0	9.1245016802667	0	1	NA	Root0Pi_vs_Agar0Pi	OTU_28	Root vs Agar	0Pi	NotSignificant
0.172252499000656	-2.37856521180611	9.12202792088784	-0.260749608796922	0.794285606701582	NA	Root0Pi_vs_Agar0Pi	OTU_17	Root vs Agar	0Pi	NotSignificant
0.0966871931007065	-2.28886858645847	9.12279100033587	-0.250895650944344	0.801894786938413	NA	Root0Pi_vs_Agar0Pi	OTU_256	Root vs Agar	0Pi	NotSignificant
0.0552463930249873	0	9.12470097036555	0	1	NA	Root0Pi_vs_Agar0Pi	OTU_19	Root vs Agar	0Pi	NotSignificant
0.803977479239167	0	4.56260237532528	0	1	NA	Root0Pi_vs_Agar0Pi	OTU_50	Root vs Agar	0Pi	NotSignificant
1.1984206499433	0.390974837724379	3.70517466370206	0.105521297431558	0.915962171422261	0.95048338646832	Root0Pi_vs_Agar0Pi	OTU_12	Root vs Agar	0Pi	NotSignificant
0.41334639380793	-0.686546157898905	5.00250908154331	-0.137240362127859	0.890840808362964	NA	Root0Pi_vs_Agar0Pi	OTU_21	Root vs Agar	0Pi	NotSignificant
0.13399750326945	0	9.12400248519766	0	1	NA	Root0Pi_vs_Agar0Pi	OTU_18	Root vs Agar	0Pi	NotSignificant
7.96650612628386	5	1.17245467801687	4.72461866197577	2.30547565114834e-06	1.06628248865611e-05	Root0Pi_vs_Agar0Pi	OTU_16	Root vs Agar	0Pi	Significant
0.0118650683801949	0	9.12469200739068	0	1	NA	Root0Pi_vs_Agar0Pi	OTU_118	Root vs Agar	0Pi	NotSignificant
0.07414075506741	-0.751097370009926	9.11356135653299	-0.082415352311367	0.934316428201458	NA	Root0Pi_vs_Agar0Pi	OTU_23	Root vs Agar	0Pi	NotSignificant
0.0144783197060123	0	9.12489060088891	0	1	NA	Root0Pi_vs_Agar0Pi	OTU_68	Root vs Agar	0Pi	NotSignificant
0.0105244338196185	0	9.12443944550983	0	1	NA	Root0Pi_vs_Agar0Pi	OTU_49	Root vs Agar	0Pi	NotSignificant
0.279231891334879	0	9.12342716156709	0	1	NA	Root0Pi_vs_Agar0Pi	OTU_10	Root vs Agar	0Pi	NotSignificant
126.147697636521	-0.403705414777841	0.278974144481942	-1.44710691927213	0.147866980410447	0.253486252132194	Root10Pi_vs_Agar10Pi	Sequence_1	Root vs Agar	10Pi	NotSignificant
19.9565268389252	4.63786054176717	0.838597108541012	5.53049908535471	3.19320963250829e-08	2.0436541648053e-07	Root10Pi_vs_Agar10Pi	Sequence_10	Root vs Agar	10Pi	Significant
12.290266999096	-3.02533997108335	0.74769388928871	-4.04622802783822	5.20495333936441e-05	0.000208198133574577	Root10Pi_vs_Agar10Pi	Sequence_11	Root vs Agar	10Pi	Significant
147.057861855158	2.2168335817795	0.483429821539931	4.58563680394796	4.52604799528654e-06	2.17250303773754e-05	Root10Pi_vs_Agar10Pi	Sequence_12	Root vs Agar	10Pi	Significant
20.5943414940382	2.25219857019408	0.694865259836855	3.24120185649065	0.00119026868182904	0.00346259980168448	Root10Pi_vs_Agar10Pi	Sequence_13	Root vs Agar	10Pi	Significant
0.128876632841454	-2.62417938668874	8.69268649325647	-0.301883587855665	0.762740807417978	NA	Root10Pi_vs_Agar10Pi	Sequence_14	Root vs Agar	10Pi	NotSignificant
16.1678615783484	-4.52807428157105	0.755778120137751	-5.99127463592853	2.08202695808941e-09	1.5374968305891e-08	Root10Pi_vs_Agar10Pi	Sequence_15	Root vs Agar	10Pi	Significant
121.573036297994	-1.34209768200557	0.293469144315351	-4.57321564465188	4.80295361576194e-06	2.19563593863403e-05	Root10Pi_vs_Agar10Pi	Sequence_16	Root vs Agar	10Pi	Significant
0.318893849730239	0.00138108749473668	1.9073583718403	0.000724083903227974	0.999422264683373	1	Root10Pi_vs_Agar10Pi	Sequence_17	Root vs Agar	10Pi	NotSignificant
0.171840207084066	1.11485715692707	3.44026237462899	0.32406166609525	0.745891348203209	NA	Root10Pi_vs_Agar10Pi	Sequence_18	Root vs Agar	10Pi	NotSignificant
208.862849327709	2.57413830270722	0.383094984507688	6.71932133493009	1.82572890514333e-11	1.7526997489376e-10	Root10Pi_vs_Agar10Pi	Sequence_19	Root vs Agar	10Pi	Significant
277.169047772707	-0.380759830287674	0.336027261197553	-1.13312184532499	0.257163088731976	0.408584666061254	Root10Pi_vs_Agar10Pi	Sequence_20	Root vs Agar	10Pi	NotSignificant
0.0181597172256278	0	8.69582396623298	0	1	NA	Root10Pi_vs_Agar10Pi	Sequence_21	Root vs Agar	10Pi	NotSignificant
2.45602384041694	0.792145553845418	0.702701383967237	1.12728617293054	0.259621506559755	0.408584666061254	Root10Pi_vs_Agar10Pi	Sequence_23	Root vs Agar	10Pi	NotSignificant
0.0143097511953503	-1.02165352356068	8.69554858341169	-0.117491554875521	0.906470535927349	NA	Root10Pi_vs_Agar10Pi	Sequence_24	Root vs Agar	10Pi	NotSignificant
0.191917977052487	-0.466023744394959	3.71601004081692	-0.125409710758615	0.900199200736502	1	Root10Pi_vs_Agar10Pi	Sequence_26	Root vs Agar	10Pi	NotSignificant
0.04364193174726	-1.0699814368518	8.69469792629858	-0.123061369805092	0.902058501136616	NA	Root10Pi_vs_Agar10Pi	Sequence_27	Root vs Agar	10Pi	NotSignificant
0.0695399522701375	-2.08064432438794	8.69376480422738	-0.239326042427122	0.810852773128464	NA	Root10Pi_vs_Agar10Pi	Sequence_28	Root vs Agar	10Pi	NotSignificant
74.3011467128837	0.112605126134722	0.440036518960673	0.255899502161061	0.798028439045865	0.912032501766703	Root10Pi_vs_Agar10Pi	Sequence_3	Root vs Agar	10Pi	NotSignificant
76.8026276817291	0.757588935003984	0.306776628363308	2.46951320589778	0.0135297024625799	0.0295193508274471	Root10Pi_vs_Agar10Pi	Sequence_30	Root vs Agar	10Pi	Significant
1.78995871718161	2.30042362165757	0.894693674285655	2.57118574521529	0.010135095163345	0.0226271892018866	Root10Pi_vs_Agar10Pi	Sequence_31	Root vs Agar	10Pi	Significant
26.6498443104254	2.45811492054796	0.369249018533377	6.65706554972406	2.79348623110101e-11	2.43795161986998e-10	Root10Pi_vs_Agar10Pi	Sequence_32	Root vs Agar	10Pi	Significant
0.256518037584022	-0.968832349979094	2.01551178403589	-0.480688010684359	0.630738253486961	0.840984337982615	Root10Pi_vs_Agar10Pi	Sequence_33	Root vs Agar	10Pi	NotSignificant
74.0089605183748	1.50457923849525	0.295891199910301	5.08490701633358	3.67806215010004e-07	1.96163314672002e-06	Root10Pi_vs_Agar10Pi	Sequence_34	Root vs Agar	10Pi	Significant
22.4644859539365	1.42451107350955	0.595765688374784	2.39105927264045	0.0167998404450936	0.0358396596161997	Root10Pi_vs_Agar10Pi	Sequence_35	Root vs Agar	10Pi	Significant
13.3315016551942	4.68653680613668	0.684135632647485	6.85030362766021	7.36934077767231e-12	7.86063016285046e-11	Root10Pi_vs_Agar10Pi	Sequence_36	Root vs Agar	10Pi	Significant
2.58072122628614	4.58016700854757	2.02209996381284	2.26505469092204	0.0235093235755769	0.0490629361577257	Root10Pi_vs_Agar10Pi	Sequence_37	Root vs Agar	10Pi	Significant
0.00315708221686279	0	8.69582396623298	0	1	NA	Root10Pi_vs_Agar10Pi	Sequence_38	Root vs Agar	10Pi	NotSignificant
1290.98578580502	-0.0766340693196021	0.187935768936221	-0.407767343882309	0.683444490666429	0.841162450050989	Root10Pi_vs_Agar10Pi	Sequence_39	Root vs Agar	10Pi	NotSignificant
338.304290105343	-0.877180132965723	0.303032011142205	-2.89467812215418	0.00379547503469678	0.00934270777771515	Root10Pi_vs_Agar10Pi	Sequence_4	Root vs Agar	10Pi	Significant
58.5890369069862	-1.34071511928251	0.399166222876129	-3.35878900179027	0.000782848158116032	0.0023485444743481	Root10Pi_vs_Agar10Pi	Sequence_40	Root vs Agar	10Pi	Significant
145.931406946239	1.9903801604902	0.215497847341735	9.23619509448679	2.55418560427805e-20	1.22600909005346e-18	Root10Pi_vs_Agar10Pi	Sequence_42	Root vs Agar	10Pi	Significant
0.165309887705532	-0.617422939855384	3.27778305785677	-0.188366017200387	0.85058973717219	NA	Root10Pi_vs_Agar10Pi	Sequence_43	Root vs Agar	10Pi	NotSignificant
0.377529825011208	-0.966576747960969	2.68546159881654	-0.359929461805348	0.718899884191867	0.87359985927113	Root10Pi_vs_Agar10Pi	Sequence_44	Root vs Agar	10Pi	NotSignificant
0.0425090983166596	-2.0929186335102	8.69353082993719	-0.240744373540724	0.809753245096195	NA	Root10Pi_vs_Agar10Pi	Sequence_45	Root vs Agar	10Pi	NotSignificant
0.0150480315739123	0	8.69582396623299	0	1	NA	Root10Pi_vs_Agar10Pi	Sequence_46	Root vs Agar	10Pi	NotSignificant
5.66220574164065	-0.229663920392289	0.547689814588987	-0.419332100533292	0.674973439589885	0.841162450050989	Root10Pi_vs_Agar10Pi	Sequence_47	Root vs Agar	10Pi	NotSignificant
161.307669056234	1.19392086174849	0.313091786112465	3.81332540394281	0.000137109396633522	0.000526500083072723	Root10Pi_vs_Agar10Pi	Sequence_48	Root vs Agar	10Pi	Significant
0.0911829778160435	-0.61014246913989	8.69174140848826	-0.0701979546404856	0.944036102271714	NA	Root10Pi_vs_Agar10Pi	Sequence_49	Root vs Agar	10Pi	NotSignificant
0.0982097041331852	0	8.69582396623299	0	1	NA	Root10Pi_vs_Agar10Pi	Sequence_5	Root vs Agar	10Pi	NotSignificant
1.51099347464278	1.09115093926429	0.758975113697129	1.43766365928529	0.150529508973116	0.253523383533668	Root10Pi_vs_Agar10Pi	Sequence_50	Root vs Agar	10Pi	NotSignificant
201.097219448738	-1.79846577834967	0.420735557911466	-4.27457519225916	1.91502069972028e-05	7.99312987709335e-05	Root10Pi_vs_Agar10Pi	Sequence_51	Root vs Agar	10Pi	Significant
7.97641110259664	-1.01173336152868	0.489621819880058	-2.06635676852908	0.0387948048030753	0.0760061481856169	Root10Pi_vs_Agar10Pi	Sequence_52	Root vs Agar	10Pi	Significant
29.8111238869681	1.4306288481445	0.3167154270676	4.5170797690229	6.26982909790439e-06	2.7359254245401e-05	Root10Pi_vs_Agar10Pi	Sequence_53	Root vs Agar	10Pi	Significant
0.113541112070209	0	8.69490617496956	0	1	NA	Root10Pi_vs_Agar10Pi	Sequence_54	Root vs Agar	10Pi	NotSignificant
30.3960569464019	1.49819666156458	0.398394774359714	3.76058311500805	0.000169517737749468	0.000602729734220331	Root10Pi_vs_Agar10Pi	Sequence_55	Root vs Agar	10Pi	Significant
0.129327397445639	0.0838422510644874	6.08168539380529	0.0137860223992987	0.98900069398493	NA	Root10Pi_vs_Agar10Pi	Sequence_56	Root vs Agar	10Pi	NotSignificant
0.0653697512420564	-1.03163665736624	8.69582396623299	-0.118635871812978	0.905563844436235	NA	Root10Pi_vs_Agar10Pi	Sequence_57	Root vs Agar	10Pi	NotSignificant
0.117311920833803	-1.41011057599433	7.88348590978128	-0.178868915620787	0.85804063086624	NA	Root10Pi_vs_Agar10Pi	Sequence_58	Root vs Agar	10Pi	NotSignificant
1081.36437438817	-0.137391305989652	0.433212446405946	-0.317145333956791	0.751133327462611	0.879375602883057	Root10Pi_vs_Agar10Pi	Sequence_59	Root vs Agar	10Pi	NotSignificant
0.0098523970193125	0	8.69582396623299	0	1	NA	Root10Pi_vs_Agar10Pi	Sequence_6	Root vs Agar	10Pi	NotSignificant
220.20795877729	-3.46871749857335	0.434120867892791	-7.99021137917281	1.34707582399231e-15	2.94424893682709e-14	Root10Pi_vs_Agar10Pi	Sequence_60	Root vs Agar	10Pi	Significant
1.65788209183754	-2.37141028826228	0.861937225902327	-2.75125637575259	0.00593671604133875	0.0139006034138663	Root10Pi_vs_Agar10Pi	Sequence_61	Root vs Agar	10Pi	Significant
0.0394410283462644	-1.40871104880923	8.69266455769885	-0.162057449641442	0.871260613457867	NA	Root10Pi_vs_Agar10Pi	Sequence_62	Root vs Agar	10Pi	NotSignificant
68.2156011058896	1.5415873814872	0.446596868709176	3.4518544340513	0.000556747999695528	0.00178159359902569	Root10Pi_vs_Agar10Pi	Sequence_64	Root vs Agar	10Pi	Significant
25.6041121417565	2.01010752001847	0.625932414286234	3.21138109185581	0.00132098626347239	0.00372984356745144	Root10Pi_vs_Agar10Pi	Sequence_65	Root vs Agar	10Pi	Significant
5.0304733858059	-1.61793149349601	0.539709545798765	-2.99778187376969	0.00271952240601984	0.00714158540806287	Root10Pi_vs_Agar10Pi	Sequence_66	Root vs Agar	10Pi	Significant
26.8115057015621	2.26459864937237	0.397102594020239	5.70280497653197	1.17851793639612e-08	8.08126584957339e-08	Root10Pi_vs_Agar10Pi	Sequence_67	Root vs Agar	10Pi	Significant
55.8695455624708	2.37562652740113	0.635302980797336	3.73935995770019	0.000184489392139073	0.000632535058762536	Root10Pi_vs_Agar10Pi	Sequence_68	Root vs Agar	10Pi	Significant
44.511319261549	3.06368145953541	0.580066468922097	5.28160413276167	1.28057662872312e-07	7.23149155043644e-07	Root10Pi_vs_Agar10Pi	Sequence_69	Root vs Agar	10Pi	Significant
5.97174917808014	0.302417235516824	0.54431869293156	0.555588553992301	0.578492157892287	0.793137577962806	Root10Pi_vs_Agar10Pi	Sequence_7	Root vs Agar	10Pi	NotSignificant
0.0592960207786027	0	8.69582396623299	0	1	NA	Root10Pi_vs_Agar10Pi	Sequence_70	Root vs Agar	10Pi	NotSignificant
142.229467793393	-0.78661156695189	0.230480532762753	-3.41291977037209	0.000642708603602082	0.00199032341760645	Root10Pi_vs_Agar10Pi	Sequence_71	Root vs Agar	10Pi	Significant
160.405071029145	-2.79437980819937	0.389435621984774	-7.17546020561165	7.20643576430263e-13	8.64772291716315e-12	Root10Pi_vs_Agar10Pi	Sequence_72	Root vs Agar	10Pi	Significant
0.653274880439936	1.20570870299656	1.28731584759402	0.936606742820741	0.348960882281675	0.523441323422512	Root10Pi_vs_Agar10Pi	Sequence_73	Root vs Agar	10Pi	NotSignificant
0.345901217165488	0.447371219828047	1.71628238949773	0.260662943677334	0.794352445000752	0.912032501766703	Root10Pi_vs_Agar10Pi	Sequence_74	Root vs Agar	10Pi	NotSignificant
7.9225186387246	-2.44208789896181	0.646200272195953	-3.77915021710371	0.000157364475126712	0.000581038062006322	Root10Pi_vs_Agar10Pi	Sequence_75	Root vs Agar	10Pi	Significant
137.196415010609	2.9146908354864	0.398754597488973	7.30948521682437	2.68167754207872e-13	4.29068406732596e-12	Root10Pi_vs_Agar10Pi	Sequence_76	Root vs Agar	10Pi	Significant
0.0972231575832885	-0.581040005171103	8.68731043284928	-0.0668837622026283	0.946674239974644	NA	Root10Pi_vs_Agar10Pi	Sequence_77	Root vs Agar	10Pi	NotSignificant
0.196477526580672	-0.999805620092222	2.27301215877358	-0.439859336534158	0.660038988768964	0.841162450050989	Root10Pi_vs_Agar10Pi	Sequence_78	Root vs Agar	10Pi	NotSignificant
122.675138134822	-0.016182596411665	0.334330883668527	-0.0484029361394841	0.961395119348653	1	Root10Pi_vs_Agar10Pi	Sequence_79	Root vs Agar	10Pi	NotSignificant
2.05890495950469	2.30343174003527	0.876162369336999	2.6290009941631	0.00856361105731008	0.0195739681309945	Root10Pi_vs_Agar10Pi	Sequence_8	Root vs Agar	10Pi	Significant
8.77645339389399	-1.59082953639491	0.531320046074284	-2.99410787932608	0.0027524860426909	0.00714158540806287	Root10Pi_vs_Agar10Pi	Sequence_80	Root vs Agar	10Pi	Significant
146.822110625134	-2.77493786589161	0.332449614186528	-8.34694265680414	7.00527082856359e-17	2.24168666514035e-15	Root10Pi_vs_Agar10Pi	Sequence_81	Root vs Agar	10Pi	Significant
487.307119119404	-3.58717394847872	0.363123302827864	-9.87866633879786	5.15139177941002e-23	4.94533610823362e-21	Root10Pi_vs_Agar10Pi	Sequence_82	Root vs Agar	10Pi	Significant
1.68718926882522	-3.38145554320408	1.22530316087247	-2.75968890898504	0.00578564262093808	0.0138855422902514	Root10Pi_vs_Agar10Pi	Sequence_83	Root vs Agar	10Pi	Significant
3286.8844906781	-0.419117871638888	0.264162000446012	-1.58659410108664	0.112604604318323	0.196546218446527	Root10Pi_vs_Agar10Pi	Sequence_84	Root vs Agar	10Pi	NotSignificant
0.769389887791723	2.28270888888679	1.04393862844492	2.18663130828598	0.0287694498825589	0.0587631316750139	Root10Pi_vs_Agar10Pi	Sequence_85	Root vs Agar	10Pi	Significant
38.0512959644356	2.22998437181839	0.306778958883992	7.26902646756049	3.62087460066873e-13	4.96577088091711e-12	Root10Pi_vs_Agar10Pi	Sequence_86	Root vs Agar	10Pi	Significant
376.787427975071	-1.77539109715018	0.334956963993992	-5.300355830733	1.15577200784307e-07	6.93463204705842e-07	Root10Pi_vs_Agar10Pi	Sequence_87	Root vs Agar	10Pi	Significant
0.861084566115537	4.06344851001208	1.16509456812671	3.48765552700624	0.00048727543132358	0.00161304970369185	Root10Pi_vs_Agar10Pi	Sequence_88	Root vs Agar	10Pi	Significant
0.0752762998954957	-2.0631368456304	8.69412016429015	-0.237302545472564	0.812422087495976	NA	Root10Pi_vs_Agar10Pi	Sequence_89	Root vs Agar	10Pi	NotSignificant
16.8724956627726	-2.45143059182913	0.399046149400522	-6.14322577855182	8.08622150679632e-10	6.46897720543706e-09	Root10Pi_vs_Agar10Pi	Sequence_9	Root vs Agar	10Pi	Significant
3.16838326557861	1.33230058309917	0.707839348889069	1.88220757321583	0.0598078378086721	0.110414469800625	Root10Pi_vs_Agar10Pi	Sequence_90	Root vs Agar	10Pi	NotSignificant
33.5188972886163	1.88246060891303	0.606439235396544	3.10412074126785	0.00190845430377178	0.00523461751891688	Root10Pi_vs_Agar10Pi	Sequence_92	Root vs Agar	10Pi	Significant
0.771914219085267	2.4391840840393	1.15460968544456	2.11256159963714	0.0346383083635913	0.0692766167271826	Root10Pi_vs_Agar10Pi	Sequence_93	Root vs Agar	10Pi	Significant
0.176966342479811	-2.37070350888542	5.86471608915522	-0.404231589875121	0.686042425937469	NA	Root10Pi_vs_Agar10Pi	Sequence_94	Root vs Agar	10Pi	NotSignificant
0.0640457245339163	0	8.69508676933231	0	1	NA	Root10Pi_vs_Agar10Pi	Sequence_95	Root vs Agar	10Pi	NotSignificant
4.82752960219408	-4.76770503230238	1.00989797721105	-4.72097691042906	2.34714585234144e-06	1.18592632539357e-05	Root10Pi_vs_Agar10Pi	Sequence_96	Root vs Agar	10Pi	Significant
30.6109263680793	0.124378720549525	0.390922295904926	0.318167374571479	0.750357979169477	0.879375602883057	Root10Pi_vs_Agar10Pi	Sequence_97	Root vs Agar	10Pi	NotSignificant
2.06994056992905	-0.597277593936614	0.891035099648803	-0.670318817038777	0.502654574237779	0.722964058198818	Root10Pi_vs_Agar10Pi	OTU_125	Root vs Agar	10Pi	NotSignificant
0.0249004285932248	0	8.69582396623299	0	1	NA	Root10Pi_vs_Agar10Pi	OTU_102	Root vs Agar	10Pi	NotSignificant
0.00400632718731958	-1.01058042062334	8.69525627722454	-0.11622203974256	0.907476569927107	NA	Root10Pi_vs_Agar10Pi	OTU_77	Root vs Agar	10Pi	NotSignificant
0.0295571910579375	0	8.69574989334274	0	1	NA	Root10Pi_vs_Agar10Pi	OTU_45	Root vs Agar	10Pi	NotSignificant
0.00400405414902532	0	8.69582396623298	0	1	NA	Root10Pi_vs_Agar10Pi	OTU_254	Root vs Agar	10Pi	NotSignificant
0.0977127507844331	0	8.69582396623299	0	1	NA	Root10Pi_vs_Agar10Pi	OTU_142	Root vs Agar	10Pi	NotSignificant
0.0063944461046929	-1.04859948184077	8.69532714902258	-0.120593447936992	0.904013058755888	NA	Root10Pi_vs_Agar10Pi	OTU_63	Root vs Agar	10Pi	NotSignificant
0.0338826265991122	-0.613567707237325	8.69148110464016	-0.0705941484368823	0.943720767666068	NA	Root10Pi_vs_Agar10Pi	OTU_41	Root vs Agar	10Pi	NotSignificant
1.07790286824827	1.12848003117768	2.64174285500047	0.427172549758812	0.669253653479696	0.841162450050989	Root10Pi_vs_Agar10Pi	OTU_55	Root vs Agar	10Pi	NotSignificant
0.00357142889448798	0	8.69582396623299	0	1	NA	Root10Pi_vs_Agar10Pi	OTU_219	Root vs Agar	10Pi	NotSignificant
0.00947858957048483	0	8.69582396623299	0	1	NA	Root10Pi_vs_Agar10Pi	OTU_117	Root vs Agar	10Pi	NotSignificant
0.117038036766048	0	8.69582396623299	0	1	NA	Root10Pi_vs_Agar10Pi	OTU_29	Root vs Agar	10Pi	NotSignificant
0.0191316737651956	0	8.69582396623299	0	1	NA	Root10Pi_vs_Agar10Pi	OTU_34	Root vs Agar	10Pi	NotSignificant
0.0117385150478552	0	8.69582396623299	0	1	NA	Root10Pi_vs_Agar10Pi	OTU_61	Root vs Agar	10Pi	NotSignificant
0.360164249066483	-0.467856849965895	7.88871459126462	-0.0593071082181075	0.952707499543404	1	Root10Pi_vs_Agar10Pi	OTU_22	Root vs Agar	10Pi	NotSignificant
0.18711372095959	-0.341199847729814	8.68915358114235	-0.0392673284622685	0.968677254626788	NA	Root10Pi_vs_Agar10Pi	OTU_26	Root vs Agar	10Pi	NotSignificant
0.367637629035308	0	2.88120327921663	0	1	1	Root10Pi_vs_Agar10Pi	OTU_177	Root vs Agar	10Pi	NotSignificant
0.270315787295679	0	8.69582396623299	0	NA	NA	Root10Pi_vs_Agar10Pi	OTU_9	Root vs Agar	10Pi	NotSignificant
0.0973169308193437	0	8.69582396623299	0	1	NA	Root10Pi_vs_Agar10Pi	OTU_25	Root vs Agar	10Pi	NotSignificant
0.283344136864983	0.0441300063036539	8.1701909977926	0.00540134328751639	0.995690372538516	1	Root10Pi_vs_Agar10Pi	OTU_3	Root vs Agar	10Pi	NotSignificant
4.37041361454694	0.989894440825137	1.03733744932402	0.95426463343264	0.339949705318455	0.518018598580503	Root10Pi_vs_Agar10Pi	OTU_115	Root vs Agar	10Pi	NotSignificant
0.0120870774470077	0	8.69582396623299	0	1	NA	Root10Pi_vs_Agar10Pi	OTU_119	Root vs Agar	10Pi	NotSignificant
0.00448088302605922	0	8.69582396623299	0	1	NA	Root10Pi_vs_Agar10Pi	OTU_35	Root vs Agar	10Pi	NotSignificant
0.554939808652583	0.0935865079757745	4.32602497144657	0.0216333721126164	0.982740412659575	1	Root10Pi_vs_Agar10Pi	OTU_15	Root vs Agar	10Pi	NotSignificant
0.00357095714833149	0	8.69582396623299	0	1	NA	Root10Pi_vs_Agar10Pi	OTU_99	Root vs Agar	10Pi	NotSignificant
0.0725682423742591	0	8.69582396623299	0	1	NA	Root10Pi_vs_Agar10Pi	OTU_27	Root vs Agar	10Pi	NotSignificant
0.0116663214711608	0	8.69582396623299	0	1	NA	Root10Pi_vs_Agar10Pi	OTU_192	Root vs Agar	10Pi	NotSignificant
0.0172959673689234	0	8.69582396623299	0	1	NA	Root10Pi_vs_Agar10Pi	OTU_147	Root vs Agar	10Pi	NotSignificant
0.0451440947217368	0	8.69582396623299	0	1	NA	Root10Pi_vs_Agar10Pi	OTU_53	Root vs Agar	10Pi	NotSignificant
0.701848176805885	1.94384028817251	3.57466676168873	0.543782236992131	0.586591333701659	0.793137577962806	Root10Pi_vs_Agar10Pi	OTU_11	Root vs Agar	10Pi	NotSignificant
0.0558225859081642	-1.03163665736624	8.69582396623299	-0.118635871812978	0.905563844436235	NA	Root10Pi_vs_Agar10Pi	OTU_250	Root vs Agar	10Pi	NotSignificant
1.54165276631298	-1.82665103832831	1.01552946092973	-1.79871791868645	0.0720633129867005	0.128112556420801	Root10Pi_vs_Agar10Pi	OTU_90	Root vs Agar	10Pi	NotSignificant
0.261860659626715	0	6.41286443349549	0	1	1	Root10Pi_vs_Agar10Pi	OTU_30	Root vs Agar	10Pi	NotSignificant
0.0332161093860986	0	8.69582396623299	0	1	NA	Root10Pi_vs_Agar10Pi	OTU_39	Root vs Agar	10Pi	NotSignificant
0.0386231168011552	-0.482219204147789	8.691015587674	-0.0554847933803841	0.955752244411747	NA	Root10Pi_vs_Agar10Pi	OTU_181	Root vs Agar	10Pi	NotSignificant
0.0150480315739123	0	8.69582396623299	0	1	NA	Root10Pi_vs_Agar10Pi	OTU_69	Root vs Agar	10Pi	NotSignificant
0.677761040323412	-2.58561047897383	2.92121924378723	-0.885113462289022	0.376095439361146	0.555464033518001	Root10Pi_vs_Agar10Pi	OTU_92	Root vs Agar	10Pi	NotSignificant
0.0098523970193125	0	8.69582396623299	0	1	NA	Root10Pi_vs_Agar10Pi	OTU_153	Root vs Agar	10Pi	NotSignificant
0.020069572301446	0	8.69582396623299	0	1	NA	Root10Pi_vs_Agar10Pi	OTU_109	Root vs Agar	10Pi	NotSignificant
0.0377673863384243	-1.02545021299401	8.69565196002102	-0.117926777395025	0.90612567599029	NA	Root10Pi_vs_Agar10Pi	OTU_38	Root vs Agar	10Pi	NotSignificant
0.0458481343237617	0	8.69582396623298	0	1	NA	Root10Pi_vs_Agar10Pi	OTU_72	Root vs Agar	10Pi	NotSignificant
0.00282301721020492	-1.04569299557194	8.69541529416503	-0.120257970458713	0.904278797136256	NA	Root10Pi_vs_Agar10Pi	OTU_188	Root vs Agar	10Pi	NotSignificant
8.99526882333621	-2.09307689730009	0.708847247126896	-2.95278976646063	0.00314916354533483	0.00795578158821429	Root10Pi_vs_Agar10Pi	OTU_33	Root vs Agar	10Pi	Significant
0.00947858957048483	0	8.69582396623299	0	1	NA	Root10Pi_vs_Agar10Pi	OTU_81	Root vs Agar	10Pi	NotSignificant
0.0249204638572739	-1.01649721900073	8.69541078629326	-0.116900425291357	0.906938961131293	NA	Root10Pi_vs_Agar10Pi	OTU_98	Root vs Agar	10Pi	NotSignificant
1.25953934095486	-1.78244791944986	0.988834300056324	-1.80257493024699	0.0714549971472954	0.128112556420801	Root10Pi_vs_Agar10Pi	OTU_154	Root vs Agar	10Pi	NotSignificant
2.22215102623967	-0.359700619853982	1.07944171385467	-0.333228385782403	0.738961892639913	0.879375602883057	Root10Pi_vs_Agar10Pi	OTU_6	Root vs Agar	10Pi	NotSignificant
0.647818452739054	-1.03167282934954	2.34465726126813	-0.440010080105076	0.659929806622045	0.841162450050989	Root10Pi_vs_Agar10Pi	OTU_20	Root vs Agar	10Pi	NotSignificant
0.00357095714833149	0	8.69582396623299	0	1	NA	Root10Pi_vs_Agar10Pi	OTU_127	Root vs Agar	10Pi	NotSignificant
80.293915939398	-4.48902168916138	0.562941798196805	-7.97421989900279	1.53346298793078e-15	2.94424893682709e-14	Root10Pi_vs_Agar10Pi	OTU_1	Root vs Agar	10Pi	Significant
0.492657813197963	-1.68474762682735	1.67472331356056	-1.00598565338263	0.314422471378126	0.486847697617743	Root10Pi_vs_Agar10Pi	OTU_129	Root vs Agar	10Pi	NotSignificant
0.0150480315739123	0	8.69582396623299	0	1	NA	Root10Pi_vs_Agar10Pi	OTU_42	Root vs Agar	10Pi	NotSignificant
13.2917227913652	0.305515572526907	0.688644601486828	0.443647669447026	0.657297335434901	0.841162450050989	Root10Pi_vs_Agar10Pi	OTU_14	Root vs Agar	10Pi	NotSignificant
0.987760284812157	1.70018992833574	3.04474086435662	0.558402177419789	0.576569786296791	0.793137577962806	Root10Pi_vs_Agar10Pi	OTU_8	Root vs Agar	10Pi	NotSignificant
0.219078010423702	0	8.69582396623299	0	1	1	Root10Pi_vs_Agar10Pi	OTU_7	Root vs Agar	10Pi	NotSignificant
7.2984955836809	4.53492877738084	2.33997437621746	1.93802497303902	0.0526201758417155	0.0990497427608762	Root10Pi_vs_Agar10Pi	OTU_2	Root vs Agar	10Pi	Significant
0.0102623987298637	0	8.69582396623299	0	1	NA	Root10Pi_vs_Agar10Pi	OTU_62	Root vs Agar	10Pi	NotSignificant
0.0180716936369319	-2.06739235401137	8.69403138700441	-0.237794443335188	0.812040528648051	NA	Root10Pi_vs_Agar10Pi	OTU_101	Root vs Agar	10Pi	NotSignificant
0.00448088302605922	0	8.69582396623299	0	1	NA	Root10Pi_vs_Agar10Pi	OTU_87	Root vs Agar	10Pi	NotSignificant
1.39490547229341	0.657791059204948	0.987981013628701	0.665793218828147	0.50554327986791	0.722964058198818	Root10Pi_vs_Agar10Pi	OTU_75	Root vs Agar	10Pi	NotSignificant
3.10853810879919	3.1842959209364	2.76309224870831	1.15243923630309	0.249140625595282	0.405381356900798	Root10Pi_vs_Agar10Pi	OTU_5	Root vs Agar	10Pi	NotSignificant
0.117579890417373	0.274603869905694	8.68414600824225	0.03162128661184	0.974774067615609	NA	Root10Pi_vs_Agar10Pi	OTU_31	Root vs Agar	10Pi	NotSignificant
0.0478770154257556	0	8.69582396623299	0	1	NA	Root10Pi_vs_Agar10Pi	OTU_44	Root vs Agar	10Pi	NotSignificant
0.0813323679887336	0	8.69582396623299	0	1	NA	Root10Pi_vs_Agar10Pi	OTU_71	Root vs Agar	10Pi	NotSignificant
4.77047471874514	4.44797089120571	2.17604746714864	2.04405968084605	0.0409476516402787	0.0786194911493352	Root10Pi_vs_Agar10Pi	OTU_4	Root vs Agar	10Pi	Significant
0.0799624208240643	-1.00413594460712	8.69509224032688	-0.115483069857505	0.908062238987597	NA	Root10Pi_vs_Agar10Pi	OTU_28	Root vs Agar	10Pi	NotSignificant
0.172252499000656	-2.11191001732998	8.69319149149451	-0.242938398331187	0.808053118882706	NA	Root10Pi_vs_Agar10Pi	OTU_17	Root vs Agar	10Pi	NotSignificant
0.0966871931007065	0	8.69582396623299	0	1	NA	Root10Pi_vs_Agar10Pi	OTU_256	Root vs Agar	10Pi	NotSignificant
0.0552463930249873	-1.04525304839875	8.69542851331802	-0.120207192411258	0.904319020372109	NA	Root10Pi_vs_Agar10Pi	OTU_19	Root vs Agar	10Pi	NotSignificant
0.803977479239167	0	4.34686443603937	0	1	1	Root10Pi_vs_Agar10Pi	OTU_50	Root vs Agar	10Pi	NotSignificant
1.1984206499433	2.29984146890386	3.50814470733268	0.65557200764745	0.512099541224163	0.722964058198818	Root10Pi_vs_Agar10Pi	OTU_12	Root vs Agar	10Pi	NotSignificant
0.41334639380793	-0.100900582478141	4.7682069037642	-0.0211611166450193	0.983117131753629	1	Root10Pi_vs_Agar10Pi	OTU_21	Root vs Agar	10Pi	NotSignificant
0.13399750326945	0	8.69537375703784	0	1	NA	Root10Pi_vs_Agar10Pi	OTU_18	Root vs Agar	10Pi	NotSignificant
7.96650612628386	1.61955389099982	1.18945410347865	1.36159426939073	0.173325964768612	0.286884355479082	Root10Pi_vs_Agar10Pi	OTU_16	Root vs Agar	10Pi	NotSignificant
0.0118650683801949	0	8.69582396623299	0	1	NA	Root10Pi_vs_Agar10Pi	OTU_118	Root vs Agar	10Pi	NotSignificant
0.07414075506741	-1.00687153705069	8.69267687788972	-0.115829858994497	0.907787385727833	NA	Root10Pi_vs_Agar10Pi	OTU_23	Root vs Agar	10Pi	NotSignificant
0.0144783197060123	0	8.69582396623299	0	1	NA	Root10Pi_vs_Agar10Pi	OTU_68	Root vs Agar	10Pi	NotSignificant
0.0105244338196185	0	8.69582396623299	0	1	NA	Root10Pi_vs_Agar10Pi	OTU_49	Root vs Agar	10Pi	NotSignificant
0.279231891334879	-0.768567395307825	8.69042929538677	-0.0884383692892837	0.929528266470657	1	Root10Pi_vs_Agar10Pi	OTU_10	Root vs Agar	10Pi	NotSignificant
126.147697636521	-0.833601196508454	0.275816657049941	-3.02230186321748	0.00250860249574412	0.00805793528935989	Root30Pi_vs_Agar30Pi	Sequence_1	Root vs Agar	30Pi	Significant
19.9565268389252	5	0.95141822308157	5.32126420294288	1.0304861589934e-07	6.42538428548826e-07	Root30Pi_vs_Agar30Pi	Sequence_10	Root vs Agar	30Pi	Significant
12.290266999096	-2.15613304533903	0.723766032061903	-2.97904702600718	0.00289146398280039	0.00901456418167182	Root30Pi_vs_Agar30Pi	Sequence_11	Root vs Agar	30Pi	Significant
147.057861855158	3.62261906793177	0.473002015170606	7.65878146761201	1.87705479722451e-14	4.97419521264494e-13	Root30Pi_vs_Agar30Pi	Sequence_12	Root vs Agar	30Pi	Significant
20.5943414940382	2.28131350971922	0.726023920616476	3.14220157895366	0.00167682548483298	0.00645664698250756	Root30Pi_vs_Agar30Pi	Sequence_13	Root vs Agar	30Pi	Significant
0.128876632841454	-0.149360660055482	8.69414314780387	-0.017179457195067	0.986293450555287	1	Root30Pi_vs_Agar30Pi	Sequence_14	Root vs Agar	30Pi	NotSignificant
16.1678615783484	-3.00401190997111	0.710717829387278	-4.2267293513108	2.37112578956503e-05	0.000119685396997092	Root30Pi_vs_Agar30Pi	Sequence_15	Root vs Agar	30Pi	Significant
121.573036297994	-1.964653638634	0.295734828950835	-6.64329475700886	3.06747524934103e-11	4.06440470537687e-10	Root30Pi_vs_Agar30Pi	Sequence_16	Root vs Agar	30Pi	Significant
0.318893849730239	-0.180987015558405	1.98878873598328	-0.0910036407003896	0.927489698202094	1	Root30Pi_vs_Agar30Pi	Sequence_17	Root vs Agar	30Pi	NotSignificant
0.171840207084066	-0.653098907469216	3.48996630369065	-0.187136164259971	0.851553874008677	1	Root30Pi_vs_Agar30Pi	Sequence_18	Root vs Agar	30Pi	NotSignificant
208.862849327709	2.83452088231849	0.378615512472497	7.48654185827737	7.07119995989199e-14	1.24924532624759e-12	Root30Pi_vs_Agar30Pi	Sequence_19	Root vs Agar	30Pi	Significant
277.169047772707	0.538905811786707	0.334844340620895	1.6094218907431	0.107524121802474	0.20722830747386	Root30Pi_vs_Agar30Pi	Sequence_20	Root vs Agar	30Pi	NotSignificant
0.0181597172256278	-0.155044791184181	8.69582396623298	-0.0178297987385946	0.985774632579715	NA	Root30Pi_vs_Agar30Pi	Sequence_21	Root vs Agar	30Pi	NotSignificant
2.45602384041694	1.64750339461429	0.774195463752204	2.12801995329387	0.0333354292606862	0.0751820319496327	Root30Pi_vs_Agar30Pi	Sequence_23	Root vs Agar	30Pi	Significant
0.0143097511953503	0	8.69582396623299	0	1	NA	Root30Pi_vs_Agar30Pi	Sequence_24	Root vs Agar	30Pi	NotSignificant
0.191917977052487	0.600403226526766	3.73641928286246	0.160689467930055	0.872337985008192	1	Root30Pi_vs_Agar30Pi	Sequence_26	Root vs Agar	30Pi	NotSignificant
0.04364193174726	0.30369378456381	8.68604634674775	0.0349634082573737	0.972108919002589	NA	Root30Pi_vs_Agar30Pi	Sequence_27	Root vs Agar	30Pi	NotSignificant
0.0695399522701375	-1.07847792599905	8.69462423938694	-0.124039624520346	0.901283901477825	NA	Root30Pi_vs_Agar30Pi	Sequence_28	Root vs Agar	30Pi	NotSignificant
74.3011467128837	-0.582180584583854	0.419233433968018	-1.38867880615711	0.164930441691399	0.286600439660464	Root30Pi_vs_Agar30Pi	Sequence_3	Root vs Agar	30Pi	NotSignificant
76.8026276817291	-0.497846269224417	0.304069681957947	-1.63727690974883	0.101572623287516	0.199383297564384	Root30Pi_vs_Agar30Pi	Sequence_30	Root vs Agar	30Pi	NotSignificant
1.78995871718161	3.1792321757486	1.03521864656019	3.07107313639733	0.00213290899220562	0.00720087565353188	Root30Pi_vs_Agar30Pi	Sequence_31	Root vs Agar	30Pi	Significant
26.6498443104254	2.20947234842379	0.375949919955434	5.8770390180844	4.17669789081521e-09	3.16235697447437e-08	Root30Pi_vs_Agar30Pi	Sequence_32	Root vs Agar	30Pi	Significant
0.256518037584022	-0.0374893087668846	2.02385072783357	-0.0185237519009196	0.98522102953812	1	Root30Pi_vs_Agar30Pi	Sequence_33	Root vs Agar	30Pi	NotSignificant
74.0089605183748	1.93504208618297	0.303270003642639	6.38059175962269	1.76404988578636e-10	1.86989287893355e-09	Root30Pi_vs_Agar30Pi	Sequence_34	Root vs Agar	30Pi	Significant
22.4644859539365	1.72097380910049	0.604282805194251	2.84796091218791	0.0044000328398795	0.0129556522507563	Root30Pi_vs_Agar30Pi	Sequence_35	Root vs Agar	30Pi	Significant
13.3315016551942	4.24278249191514	0.593102335061487	7.15354204679584	8.45668643963961e-13	1.280583946574e-11	Root30Pi_vs_Agar30Pi	Sequence_36	Root vs Agar	30Pi	Significant
2.58072122628614	4.91243929324977	2.04321118181499	2.40427388855911	0.0162046273727573	0.0399462907328435	Root30Pi_vs_Agar30Pi	Sequence_37	Root vs Agar	30Pi	Significant
0.00315708221686279	0	8.69582396623298	0	1	NA	Root30Pi_vs_Agar30Pi	Sequence_38	Root vs Agar	30Pi	NotSignificant
1290.98578580502	0.25390766102477	0.187784377900022	1.35212345065229	0.176335826577845	0.301477380923412	Root30Pi_vs_Agar30Pi	Sequence_39	Root vs Agar	30Pi	NotSignificant
338.304290105343	0.237360791500033	0.303061891356368	0.783208969091144	0.433504408816874	0.647203765275897	Root30Pi_vs_Agar30Pi	Sequence_4	Root vs Agar	30Pi	NotSignificant
58.5890369069862	-0.264156712208327	0.405591872603214	-0.651286995749907	0.514861241358296	0.747606734027114	Root30Pi_vs_Agar30Pi	Sequence_40	Root vs Agar	30Pi	NotSignificant
145.931406946239	1.98730227804215	0.216003707240425	9.20031560305662	3.56899957888574e-20	3.78313955361888e-18	Root30Pi_vs_Agar30Pi	Sequence_42	Root vs Agar	30Pi	Significant
0.165309887705532	-1.08185478710766	3.28203585314504	-0.32962918003195	0.741680171326205	0.947206001934672	Root30Pi_vs_Agar30Pi	Sequence_43	Root vs Agar	30Pi	NotSignificant
0.377529825011208	0.0188829477423358	2.76025414091216	0.00684101781153229	0.994541700082341	1	Root30Pi_vs_Agar30Pi	Sequence_44	Root vs Agar	30Pi	NotSignificant
0.0425090983166596	0	8.69582396623299	0	1	NA	Root30Pi_vs_Agar30Pi	Sequence_45	Root vs Agar	30Pi	NotSignificant
0.0150480315739123	0	8.69582396623299	0	1	NA	Root30Pi_vs_Agar30Pi	Sequence_46	Root vs Agar	30Pi	NotSignificant
5.66220574164065	2.04175430704076	0.624215404848573	3.27091303928339	0.00107200869192915	0.00437049697478806	Root30Pi_vs_Agar30Pi	Sequence_47	Root vs Agar	30Pi	Significant
161.307669056234	1.84519860025956	0.30546386336258	6.04064448065119	1.53499863157189e-09	1.31523116295742e-08	Root30Pi_vs_Agar30Pi	Sequence_48	Root vs Agar	30Pi	Significant
0.0911829778160435	-0.155044791184181	8.69582396623299	-0.0178297987385946	0.985774632579715	NA	Root30Pi_vs_Agar30Pi	Sequence_49	Root vs Agar	30Pi	NotSignificant
0.0982097041331852	-0.847690594231554	8.68678448876243	-0.0975839328497398	0.922262683334775	NA	Root30Pi_vs_Agar30Pi	Sequence_5	Root vs Agar	30Pi	NotSignificant
1.51099347464278	2.72758999690783	0.997451013785768	2.73456035355102	0.00624636431286968	0.0174240688727417	Root30Pi_vs_Agar30Pi	Sequence_50	Root vs Agar	30Pi	Significant
201.097219448738	-1.05732094027195	0.42169286610203	-2.50732470303667	0.012164890478672	0.0307018664461723	Root30Pi_vs_Agar30Pi	Sequence_51	Root vs Agar	30Pi	Significant
7.97641110259664	3.01895540421191	0.633809191292028	4.76319284366598	1.90553574709341e-06	1.0630883641679e-05	Root30Pi_vs_Agar30Pi	Sequence_52	Root vs Agar	30Pi	Significant
29.8111238869681	1.92706944427609	0.31944045494574	6.03264055770089	1.61301935079684e-09	1.31523116295742e-08	Root30Pi_vs_Agar30Pi	Sequence_53	Root vs Agar	30Pi	Significant
0.113541112070209	0	8.69582396623299	0	1	NA	Root30Pi_vs_Agar30Pi	Sequence_54	Root vs Agar	30Pi	NotSignificant
30.3960569464019	1.13859365026224	0.367514666020602	3.0980903771563	0.00194772020662031	0.00710601422253107	Root30Pi_vs_Agar30Pi	Sequence_55	Root vs Agar	30Pi	Significant
0.129327397445639	-0.184350279778281	6.08546910406927	-0.0302935199613467	0.975832964524399	1	Root30Pi_vs_Agar30Pi	Sequence_56	Root vs Agar	30Pi	NotSignificant
0.0653697512420564	-0.902288318363449	8.68981921107534	-0.103832806695617	0.917302031195322	NA	Root30Pi_vs_Agar30Pi	Sequence_57	Root vs Agar	30Pi	NotSignificant
0.117311920833803	-0.0382464498039807	7.88710237069421	-0.00484923968352326	0.996130881688691	1	Root30Pi_vs_Agar30Pi	Sequence_58	Root vs Agar	30Pi	NotSignificant
1081.36437438817	-0.35100465279901	0.433146185469556	-0.810360715559577	0.41773288916666	0.63256694645237	Root30Pi_vs_Agar30Pi	Sequence_59	Root vs Agar	30Pi	NotSignificant
0.0098523970193125	0	8.69582396623299	0	1	NA	Root30Pi_vs_Agar30Pi	Sequence_6	Root vs Agar	30Pi	NotSignificant
220.20795877729	-1.33842164689699	0.426625440810463	-3.13722886369455	0.00170552939160577	0.00645664698250756	Root30Pi_vs_Agar30Pi	Sequence_60	Root vs Agar	30Pi	Significant
1.65788209183754	-1.06099526172835	0.751674183891882	-1.41150951364981	0.158094432408568	0.279300163921804	Root30Pi_vs_Agar30Pi	Sequence_61	Root vs Agar	30Pi	NotSignificant
0.0394410283462644	-0.155044791184182	8.69582396623299	-0.0178297987385947	0.985774632579715	NA	Root30Pi_vs_Agar30Pi	Sequence_62	Root vs Agar	30Pi	NotSignificant
68.2156011058896	2.55119559323482	0.441327198678059	5.78073502126452	7.43749568443443e-09	4.92734089093781e-08	Root30Pi_vs_Agar30Pi	Sequence_64	Root vs Agar	30Pi	Significant
25.6041121417565	1.88080041501884	0.608952554478944	3.08858284801541	0.00201113610071634	0.00710601422253107	Root30Pi_vs_Agar30Pi	Sequence_65	Root vs Agar	30Pi	Significant
5.0304733858059	-0.259388050712907	0.55130379578516	-0.4704993012854	0.637998333305278	0.889839780662624	Root30Pi_vs_Agar30Pi	Sequence_66	Root vs Agar	30Pi	NotSignificant
26.8115057015621	0.680518178709874	0.368108668094911	1.84868827520903	0.064502837680376	0.136746015882397	Root30Pi_vs_Agar30Pi	Sequence_67	Root vs Agar	30Pi	NotSignificant
55.8695455624708	1.33404944806647	0.572401309556277	2.33061914044296	0.0197734513005495	0.0476360417695056	Root30Pi_vs_Agar30Pi	Sequence_68	Root vs Agar	30Pi	Significant
44.511319261549	4.55141732541314	0.566212836984821	8.03835064858333	9.10557525597724e-16	3.21730325711196e-14	Root30Pi_vs_Agar30Pi	Sequence_69	Root vs Agar	30Pi	Significant
5.97174917808014	0.893388139656176	0.396178461785815	2.25501440847929	0.0241324244000299	0.0568452663645149	Root30Pi_vs_Agar30Pi	Sequence_7	Root vs Agar	30Pi	Significant
0.0592960207786027	0	8.69582396623299	0	1	NA	Root30Pi_vs_Agar30Pi	Sequence_70	Root vs Agar	30Pi	NotSignificant
142.229467793393	0.322940547065531	0.227874932389882	1.41718329295211	0.156429345109006	0.279300163921804	Root30Pi_vs_Agar30Pi	Sequence_71	Root vs Agar	30Pi	NotSignificant
160.405071029145	-2.42554005089458	0.373049582074958	-6.50192405364285	7.92991353071955e-11	9.3396759361808e-10	Root30Pi_vs_Agar30Pi	Sequence_72	Root vs Agar	30Pi	Significant
0.653274880439936	1.04840998629753	1.19702319753991	0.875847676513038	0.381112847503965	0.612090330839702	Root30Pi_vs_Agar30Pi	Sequence_73	Root vs Agar	30Pi	NotSignificant
0.345901217165488	0.698169311235621	1.72022499253245	0.405859299955758	0.684845984338335	0.922992719060752	Root30Pi_vs_Agar30Pi	Sequence_74	Root vs Agar	30Pi	NotSignificant
7.9225186387246	0.971640176189009	0.66773126614779	1.45513655784684	0.14563146013722	0.266154047836988	Root30Pi_vs_Agar30Pi	Sequence_75	Root vs Agar	30Pi	NotSignificant
137.196415010609	2.92443191692901	0.387088076061904	7.55495221315297	4.19013666598364e-14	8.88308973188533e-13	Root30Pi_vs_Agar30Pi	Sequence_76	Root vs Agar	30Pi	Significant
0.0972231575832885	1.28680159363889	8.68127481858281	0.148227261609598	0.882163417805239	NA	Root30Pi_vs_Agar30Pi	Sequence_77	Root vs Agar	30Pi	NotSignificant
0.196477526580672	0.856945663605012	2.28240017345363	0.375458113599911	0.707319792178588	0.930010074251247	Root30Pi_vs_Agar30Pi	Sequence_78	Root vs Agar	30Pi	NotSignificant
122.675138134822	1.12489747189245	0.340936542645473	3.29943356368868	0.000968801560856817	0.00410771861803291	Root30Pi_vs_Agar30Pi	Sequence_79	Root vs Agar	30Pi	Significant
2.05890495950469	2.92131267683263	0.866363171443053	3.37192620037941	0.00074644447046523	0.00329679641122143	Root30Pi_vs_Agar30Pi	Sequence_8	Root vs Agar	30Pi	Significant
8.77645339389399	-0.7013109577547	0.533298352149991	-1.31504429917581	0.18849501481007	0.317150342378848	Root30Pi_vs_Agar30Pi	Sequence_80	Root vs Agar	30Pi	NotSignificant
146.822110625134	-2.04958520557193	0.322863904576814	-6.34813980911981	2.179339862804e-10	2.10009114052022e-09	Root30Pi_vs_Agar30Pi	Sequence_81	Root vs Agar	30Pi	Significant
487.307119119404	-1.53458156681603	0.358891562812813	-4.2758920125866	1.90373491244501e-05	0.000100897950359586	Root30Pi_vs_Agar30Pi	Sequence_82	Root vs Agar	30Pi	Significant
1.68718926882522	1.6666294829992	0.977127724185887	1.70564138315468	0.0880748694390084	0.183057571775194	Root30Pi_vs_Agar30Pi	Sequence_83	Root vs Agar	30Pi	NotSignificant
3286.8844906781	-0.439456024498938	0.264101443686376	-1.66396676354711	0.0961190715408451	0.195433987040963	Root30Pi_vs_Agar30Pi	Sequence_84	Root vs Agar	30Pi	NotSignificant
0.769389887791723	3.04190846894808	1.08875793029823	2.79392543034323	0.00520724847566292	0.0149180632005478	Root30Pi_vs_Agar30Pi	Sequence_85	Root vs Agar	30Pi	Significant
38.0512959644356	2.61546163878885	0.312801003828683	8.36142341864513	6.19660150493505e-17	3.28419879761558e-15	Root30Pi_vs_Agar30Pi	Sequence_86	Root vs Agar	30Pi	Significant
376.787427975071	-1.94272794141975	0.331608517384835	-5.85849831826	4.67071344378903e-09	3.30063750027758e-08	Root30Pi_vs_Agar30Pi	Sequence_87	Root vs Agar	30Pi	Significant
0.861084566115537	2.58111984080492	1.19913962670117	2.15247647841108	0.0313598459091945	0.0722639927472743	Root30Pi_vs_Agar30Pi	Sequence_88	Root vs Agar	30Pi	Significant
0.0752762998954957	-0.102183619586927	8.69441514795582	-0.0117527881804623	0.990622847639517	NA	Root30Pi_vs_Agar30Pi	Sequence_89	Root vs Agar	30Pi	NotSignificant
16.8724956627726	-0.313003737341463	0.379105567225778	-0.825637406572434	0.409009809036849	0.63256694645237	Root30Pi_vs_Agar30Pi	Sequence_9	Root vs Agar	30Pi	NotSignificant
3.16838326557861	1.75570082973151	0.681375706543905	2.57670006850821	0.00997484614794329	0.0264333422920497	Root30Pi_vs_Agar30Pi	Sequence_90	Root vs Agar	30Pi	Significant
33.5188972886163	1.77112043386639	0.621383702781425	2.85028465654721	0.00436801174053143	0.0129556522507563	Root30Pi_vs_Agar30Pi	Sequence_92	Root vs Agar	30Pi	Significant
0.771914219085267	2.4056050442523	1.19841087143282	2.00732912358861	0.0447146300973327	0.0977724915396532	Root30Pi_vs_Agar30Pi	Sequence_93	Root vs Agar	30Pi	Significant
0.176966342479811	-0.0931697886554929	5.87661035534503	-0.0158543417075034	0.987350595458149	1	Root30Pi_vs_Agar30Pi	Sequence_94	Root vs Agar	30Pi	NotSignificant
0.0640457245339163	-0.155044791184181	8.69582396623299	-0.0178297987385946	0.985774632579715	NA	Root30Pi_vs_Agar30Pi	Sequence_95	Root vs Agar	30Pi	NotSignificant
4.82752960219408	-3.53662602114408	0.672895111068064	-5.25583551280453	1.47353948522682e-07	8.67751030189125e-07	Root30Pi_vs_Agar30Pi	Sequence_96	Root vs Agar	30Pi	Significant
30.6109263680793	0.145606604967632	0.39251401944525	0.370958991919375	0.710668075607085	0.930010074251247	Root30Pi_vs_Agar30Pi	Sequence_97	Root vs Agar	30Pi	NotSignificant
2.06994056992905	-1.53660202277256	0.767219608425719	-2.00281901804565	0.0451967177871982	0.0977724915396532	Root30Pi_vs_Agar30Pi	OTU_125	Root vs Agar	30Pi	Significant
0.0249004285932248	0	8.69582396623299	0	1	NA	Root30Pi_vs_Agar30Pi	OTU_102	Root vs Agar	30Pi	NotSignificant
0.00400632718731958	0	8.69582396623299	0	1	NA	Root30Pi_vs_Agar30Pi	OTU_77	Root vs Agar	30Pi	NotSignificant
0.0295571910579375	0	8.69582396623299	0	1	NA	Root30Pi_vs_Agar30Pi	OTU_45	Root vs Agar	30Pi	NotSignificant
0.00400405414902532	0	8.69582396623298	0	1	NA	Root30Pi_vs_Agar30Pi	OTU_254	Root vs Agar	30Pi	NotSignificant
0.0977127507844331	-2.67827572871052	8.68026972628249	-0.30854752365599	0.757665744245303	NA	Root30Pi_vs_Agar30Pi	OTU_142	Root vs Agar	30Pi	NotSignificant
0.0063944461046929	0	8.69582396623299	0	1	NA	Root30Pi_vs_Agar30Pi	OTU_63	Root vs Agar	30Pi	NotSignificant
0.0338826265991122	0	8.69582396623299	0	1	NA	Root30Pi_vs_Agar30Pi	OTU_41	Root vs Agar	30Pi	NotSignificant
1.07790286824827	-1.36271657579063	2.71528380958518	-0.501868928389781	0.61575972312087	0.882034197983949	Root30Pi_vs_Agar30Pi	OTU_55	Root vs Agar	30Pi	NotSignificant
0.00357142889448798	0	8.69582396623299	0	1	NA	Root30Pi_vs_Agar30Pi	OTU_219	Root vs Agar	30Pi	NotSignificant
0.00947858957048483	0	8.69582396623299	0	1	NA	Root30Pi_vs_Agar30Pi	OTU_117	Root vs Agar	30Pi	NotSignificant
0.117038036766048	0	8.69582396623299	0	1	NA	Root30Pi_vs_Agar30Pi	OTU_29	Root vs Agar	30Pi	NotSignificant
0.0191316737651956	0	8.69582396623299	0	1	NA	Root30Pi_vs_Agar30Pi	OTU_34	Root vs Agar	30Pi	NotSignificant
0.0117385150478552	0	8.69582396623299	0	1	NA	Root30Pi_vs_Agar30Pi	OTU_61	Root vs Agar	30Pi	NotSignificant
0.360164249066483	-1.47778865426401	7.88722303447649	-0.187364887211167	0.85137455099656	1	Root30Pi_vs_Agar30Pi	OTU_22	Root vs Agar	30Pi	NotSignificant
0.18711372095959	-1.16631742146288	8.69456433083681	-0.134143285055276	0.893289272405255	1	Root30Pi_vs_Agar30Pi	OTU_26	Root vs Agar	30Pi	NotSignificant
0.367637629035308	-0.0851156328784712	2.87455539267075	-0.0296100165943889	0.976378076730322	1	Root30Pi_vs_Agar30Pi	OTU_177	Root vs Agar	30Pi	NotSignificant
0.270315787295679	0	8.69556723365933	0	NA	NA	Root30Pi_vs_Agar30Pi	OTU_9	Root vs Agar	30Pi	NotSignificant
0.0973169308193437	0	8.69582396623299	0	1	NA	Root30Pi_vs_Agar30Pi	OTU_25	Root vs Agar	30Pi	NotSignificant
0.283344136864983	0	8.18206257749406	0	1	1	Root30Pi_vs_Agar30Pi	OTU_3	Root vs Agar	30Pi	NotSignificant
4.37041361454694	2.33779807203486	0.762642470472854	3.06539192681648	0.00217384925389642	0.00720087565353188	Root30Pi_vs_Agar30Pi	OTU_115	Root vs Agar	30Pi	Significant
0.0120870774470077	0	8.69582396623299	0	1	NA	Root30Pi_vs_Agar30Pi	OTU_119	Root vs Agar	30Pi	NotSignificant
0.00448088302605922	0	8.69582396623299	0	1	NA	Root30Pi_vs_Agar30Pi	OTU_35	Root vs Agar	30Pi	NotSignificant
0.554939808652583	-1.21405876053857	4.3393063569129	-0.279781757884982	0.779644948100134	0.983837672602551	Root30Pi_vs_Agar30Pi	OTU_15	Root vs Agar	30Pi	NotSignificant
0.00357095714833149	0	8.69582396623299	0	1	NA	Root30Pi_vs_Agar30Pi	OTU_99	Root vs Agar	30Pi	NotSignificant
0.0725682423742591	0	8.69582396623299	0	1	NA	Root30Pi_vs_Agar30Pi	OTU_27	Root vs Agar	30Pi	NotSignificant
0.0116663214711608	0	8.69582396623299	0	1	NA	Root30Pi_vs_Agar30Pi	OTU_192	Root vs Agar	30Pi	NotSignificant
0.0172959673689234	-0.13737546425015	8.69533578868604	-0.0157987532153613	0.987394943103344	NA	Root30Pi_vs_Agar30Pi	OTU_147	Root vs Agar	30Pi	NotSignificant
0.0451440947217368	0	8.69582396623299	0	1	NA	Root30Pi_vs_Agar30Pi	OTU_53	Root vs Agar	30Pi	NotSignificant
0.701848176805885	-1.7303552926633	3.63219707382612	-0.476393559460846	0.633794022212642	0.889839780662624	Root30Pi_vs_Agar30Pi	OTU_11	Root vs Agar	30Pi	NotSignificant
0.0558225859081642	0	8.69557162065583	0	1	NA	Root30Pi_vs_Agar30Pi	OTU_250	Root vs Agar	30Pi	NotSignificant
1.54165276631298	-3.24897715181617	0.910456211149771	-3.56851555519973	0.000359009542594894	0.00165456571804603	Root30Pi_vs_Agar30Pi	OTU_90	Root vs Agar	30Pi	Significant
0.261860659626715	0	6.41290317431677	0	1	1	Root30Pi_vs_Agar30Pi	OTU_30	Root vs Agar	30Pi	NotSignificant
0.0332161093860986	0	8.69582396623299	0	1	NA	Root30Pi_vs_Agar30Pi	OTU_39	Root vs Agar	30Pi	NotSignificant
0.0386231168011552	0	8.69582396623299	0	1	NA	Root30Pi_vs_Agar30Pi	OTU_181	Root vs Agar	30Pi	NotSignificant
0.0150480315739123	0	8.69582396623299	0	1	NA	Root30Pi_vs_Agar30Pi	OTU_69	Root vs Agar	30Pi	NotSignificant
0.677761040323412	-2.36884901295248	2.88785700176715	-0.820279193707626	0.412056964675869	0.63256694645237	Root30Pi_vs_Agar30Pi	OTU_92	Root vs Agar	30Pi	NotSignificant
0.0098523970193125	0	8.69582396623299	0	1	NA	Root30Pi_vs_Agar30Pi	OTU_153	Root vs Agar	30Pi	NotSignificant
0.020069572301446	-0.135559253330347	8.69528649967206	-0.01558996973078	0.987561507707164	NA	Root30Pi_vs_Agar30Pi	OTU_109	Root vs Agar	30Pi	NotSignificant
0.0377673863384243	0	8.69582396623299	0	1	NA	Root30Pi_vs_Agar30Pi	OTU_38	Root vs Agar	30Pi	NotSignificant
0.0458481343237617	0	8.69582396623298	0	1	NA	Root30Pi_vs_Agar30Pi	OTU_72	Root vs Agar	30Pi	NotSignificant
0.00282301721020492	0	8.69582396623299	0	1	NA	Root30Pi_vs_Agar30Pi	OTU_188	Root vs Agar	30Pi	NotSignificant
8.99526882333621	-0.636601886797784	0.692402036280573	-0.919410766348211	0.357880760049122	0.589016072821737	Root30Pi_vs_Agar30Pi	OTU_33	Root vs Agar	30Pi	NotSignificant
0.00947858957048483	0	8.69582396623299	0	1	NA	Root30Pi_vs_Agar30Pi	OTU_81	Root vs Agar	30Pi	NotSignificant
0.0249204638572739	-0.123766770428942	8.69497168439143	-0.0142342925223229	0.988643061278297	NA	Root30Pi_vs_Agar30Pi	OTU_98	Root vs Agar	30Pi	NotSignificant
1.25953934095486	-2.32186385531446	0.855199552011302	-2.71499657577437	0.00662764557324206	0.0180136007888118	Root30Pi_vs_Agar30Pi	OTU_154	Root vs Agar	30Pi	Significant
2.22215102623967	2.43970221692099	0.961477121592223	2.53745217866526	0.0111662622599297	0.0288688731598183	Root30Pi_vs_Agar30Pi	OTU_6	Root vs Agar	30Pi	Significant
0.647818452739054	-0.791287396836331	2.24640489590286	-0.352246114794147	0.724653695687364	0.936747460278788	Root30Pi_vs_Agar30Pi	OTU_20	Root vs Agar	30Pi	NotSignificant
0.00357095714833149	0	8.69582396623299	0	1	NA	Root30Pi_vs_Agar30Pi	OTU_127	Root vs Agar	30Pi	NotSignificant
80.293915939398	-2.25129144566143	0.54915418334246	-4.09956167857778	4.13933347705385e-05	0.000199440612985322	Root30Pi_vs_Agar30Pi	OTU_1	Root vs Agar	30Pi	Significant
0.492657813197963	-1.43256936475729	1.56890464531036	-0.913101614581492	0.361189101258612	0.589016072821737	Root30Pi_vs_Agar30Pi	OTU_129	Root vs Agar	30Pi	NotSignificant
0.0150480315739123	0	8.69582396623299	0	1	NA	Root30Pi_vs_Agar30Pi	OTU_42	Root vs Agar	30Pi	NotSignificant
13.2917227913652	0.142497799283699	0.709361828017615	0.200881684995546	0.840791089052606	1	Root30Pi_vs_Agar30Pi	OTU_14	Root vs Agar	30Pi	NotSignificant
0.987760284812157	-2.19973667502341	3.09848357384661	-0.709939756850977	0.477741494994803	0.703341645409016	Root30Pi_vs_Agar30Pi	OTU_8	Root vs Agar	30Pi	NotSignificant
0.219078010423702	0	8.69582396623299	0	1	1	Root30Pi_vs_Agar30Pi	OTU_7	Root vs Agar	30Pi	NotSignificant
7.2984955836809	-3.55835290881173	2.30107495179511	-1.54638722482108	0.122011077606995	0.230949539756098	Root30Pi_vs_Agar30Pi	OTU_2	Root vs Agar	30Pi	NotSignificant
0.0102623987298637	0	8.69582396623299	0	1	NA	Root30Pi_vs_Agar30Pi	OTU_62	Root vs Agar	30Pi	NotSignificant
0.0180716936369319	0	8.69582396623299	0	1	NA	Root30Pi_vs_Agar30Pi	OTU_101	Root vs Agar	30Pi	NotSignificant
0.00448088302605922	0	8.69582396623299	0	1	NA	Root30Pi_vs_Agar30Pi	OTU_87	Root vs Agar	30Pi	NotSignificant
1.39490547229341	1.30169081464816	0.786033867877983	1.65602382778018	0.0977169935204813	0.195433987040963	Root30Pi_vs_Agar30Pi	OTU_75	Root vs Agar	30Pi	NotSignificant
3.10853810879919	-1.29857311092383	2.85387788484593	-0.455020559155401	0.649094448147349	0.89355859095609	Root30Pi_vs_Agar30Pi	OTU_5	Root vs Agar	30Pi	NotSignificant
0.117579890417373	0	8.69582396623299	0	1	1	Root30Pi_vs_Agar30Pi	OTU_31	Root vs Agar	30Pi	NotSignificant
0.0478770154257556	-1.20565136805617	8.69364814949199	-0.138681868339314	0.889701546601615	NA	Root30Pi_vs_Agar30Pi	OTU_44	Root vs Agar	30Pi	NotSignificant
0.0813323679887336	0	8.69582396623299	0	1	NA	Root30Pi_vs_Agar30Pi	OTU_71	Root vs Agar	30Pi	NotSignificant
4.77047471874514	-1.79614755351157	2.15295901875418	-0.834269272134552	0.40412926321666	0.63256694645237	Root30Pi_vs_Agar30Pi	OTU_4	Root vs Agar	30Pi	NotSignificant
0.0799624208240643	-0.152648862838736	8.69575687412314	-0.0175544078621826	0.985994328321266	NA	Root30Pi_vs_Agar30Pi	OTU_28	Root vs Agar	30Pi	NotSignificant
0.172252499000656	0	8.69582396623299	0	1	1	Root30Pi_vs_Agar30Pi	OTU_17	Root vs Agar	30Pi	NotSignificant
0.0966871931007065	0	8.69582396623299	0	1	NA	Root30Pi_vs_Agar30Pi	OTU_256	Root vs Agar	30Pi	NotSignificant
0.0552463930249873	-1.18301038329411	8.69413746786284	-0.13606989625676	0.891766025458763	NA	Root30Pi_vs_Agar30Pi	OTU_19	Root vs Agar	30Pi	NotSignificant
0.803977479239167	-0.155049184817665	4.3527588961476	-0.0356208989555776	0.971584643938508	1	Root30Pi_vs_Agar30Pi	OTU_50	Root vs Agar	30Pi	NotSignificant
1.1984206499433	-1.41563501642521	3.52394292003889	-0.401719054067307	0.687890800054711	0.922992719060752	Root30Pi_vs_Agar30Pi	OTU_12	Root vs Agar	30Pi	NotSignificant
0.41334639380793	0	4.79197279299102	0	1	1	Root30Pi_vs_Agar30Pi	OTU_21	Root vs Agar	30Pi	NotSignificant
0.13399750326945	0	8.69582396623299	0	1	1	Root30Pi_vs_Agar30Pi	OTU_18	Root vs Agar	30Pi	NotSignificant
7.96650612628386	1.68765681579079	1.12449713647026	1.50081023868879	0.133404649715106	0.248085839821074	Root30Pi_vs_Agar30Pi	OTU_16	Root vs Agar	30Pi	NotSignificant
0.0118650683801949	0	8.69582396623299	0	1	NA	Root30Pi_vs_Agar30Pi	OTU_118	Root vs Agar	30Pi	NotSignificant
0.07414075506741	-0.155044791184181	8.69582396623299	-0.0178297987385945	0.985774632579715	NA	Root30Pi_vs_Agar30Pi	OTU_23	Root vs Agar	30Pi	NotSignificant
0.0144783197060123	0	8.69582396623299	0	1	NA	Root30Pi_vs_Agar30Pi	OTU_68	Root vs Agar	30Pi	NotSignificant
0.0105244338196185	0	8.69582396623299	0	1	NA	Root30Pi_vs_Agar30Pi	OTU_49	Root vs Agar	30Pi	NotSignificant
0.279231891334879	0	8.69582396623299	0	1	1	Root30Pi_vs_Agar30Pi	OTU_10	Root vs Agar	30Pi	NotSignificant
126.147697636521	-0.96381141334841	0.278568402439367	-3.45987342752627	0.00054042935330758	0.00147823323110603	Root50Pi_vs_Agar50Pi	Sequence_1	Root vs Agar	50Pi	Significant
19.9565268389252	4.55277237026346	0.902697334323366	5.0435203441429	4.57044148691687e-07	1.77104607618029e-06	Root50Pi_vs_Agar50Pi	Sequence_10	Root vs Agar	50Pi	Significant
12.290266999096	-3.33497076420751	0.765190533013287	-4.35835340392221	1.31044654620652e-05	4.51376032582244e-05	Root50Pi_vs_Agar50Pi	Sequence_11	Root vs Agar	50Pi	Significant
147.057861855158	4.21599634610895	0.481455260835234	8.75677698234098	2.00912626449133e-18	3.11414570996155e-17	Root50Pi_vs_Agar50Pi	Sequence_12	Root vs Agar	50Pi	Significant
20.5943414940382	2.7904598003661	0.776458679376108	3.5938291044776	0.000325853606281093	0.000947012043254427	Root50Pi_vs_Agar50Pi	Sequence_13	Root vs Agar	50Pi	Significant
0.128876632841454	-1.11660090196697	8.69314327953378	-0.128446163379796	0.897795900594716	NA	Root50Pi_vs_Agar50Pi	Sequence_14	Root vs Agar	50Pi	NotSignificant
16.1678615783484	-5	0.88207353061538	-6.29019833083274	3.17060626662863e-10	1.5519283305077e-09	Root50Pi_vs_Agar50Pi	Sequence_15	Root vs Agar	50Pi	Significant
121.573036297994	-3.53464805629615	0.300711090318173	-11.7542989603618	6.71154563004114e-32	6.24173743593826e-30	Root50Pi_vs_Agar50Pi	Sequence_16	Root vs Agar	50Pi	Significant
0.318893849730239	-0.263526889231056	1.95503254784541	-0.134794118656225	0.892774656031183	0.94174483617776	Root50Pi_vs_Agar50Pi	Sequence_17	Root vs Agar	50Pi	NotSignificant
0.171840207084066	-0.702104858408812	3.46004467125084	-0.202917859483876	0.839199234822564	NA	Root50Pi_vs_Agar50Pi	Sequence_18	Root vs Agar	50Pi	NotSignificant
208.862849327709	2.50821639138511	0.389448723364717	6.44042781733854	1.19137205474424e-10	6.92485006820089e-10	Root50Pi_vs_Agar50Pi	Sequence_19	Root vs Agar	50Pi	Significant
277.169047772707	0.231531696133833	0.336085163867914	0.688907815713127	0.490881280708964	0.65217084437048	Root50Pi_vs_Agar50Pi	Sequence_20	Root vs Agar	50Pi	NotSignificant
0.0181597172256278	0	8.69386595611493	0	1	NA	Root50Pi_vs_Agar50Pi	Sequence_21	Root vs Agar	50Pi	NotSignificant
2.45602384041694	1.2511010856297	0.864114087175868	1.44784248306679	0.147661108446872	0.240920755887002	Root50Pi_vs_Agar50Pi	Sequence_23	Root vs Agar	50Pi	NotSignificant
0.0143097511953503	0	8.69346406207213	0	1	NA	Root50Pi_vs_Agar50Pi	Sequence_24	Root vs Agar	50Pi	NotSignificant
0.191917977052487	-0.998177429273411	3.73934717156099	-0.266938955779471	0.789516162181824	NA	Root50Pi_vs_Agar50Pi	Sequence_26	Root vs Agar	50Pi	NotSignificant
0.04364193174726	0	8.69410044489858	0	1	NA	Root50Pi_vs_Agar50Pi	Sequence_27	Root vs Agar	50Pi	NotSignificant
0.0695399522701375	-1.67994503253473	8.69043850034483	-0.193309581843088	0.846716522635619	NA	Root50Pi_vs_Agar50Pi	Sequence_28	Root vs Agar	50Pi	NotSignificant
74.3011467128837	0.373475059223943	0.441167309341151	0.846561046832095	0.397239833629034	0.535410210543481	Root50Pi_vs_Agar50Pi	Sequence_3	Root vs Agar	50Pi	NotSignificant
76.8026276817291	-0.184578591283186	0.304283974685665	-0.606599777309539	0.544116548076281	0.712716041846397	Root50Pi_vs_Agar50Pi	Sequence_30	Root vs Agar	50Pi	NotSignificant
1.78995871718161	2.15927506709802	0.9969121738465	2.16596318486778	0.0303140002985832	0.0599830218674092	Root50Pi_vs_Agar50Pi	Sequence_31	Root vs Agar	50Pi	Significant
26.6498443104254	2.51958650149373	0.39488568877431	6.3805465052793	1.76457129074195e-10	9.65324294347069e-10	Root50Pi_vs_Agar50Pi	Sequence_32	Root vs Agar	50Pi	Significant
0.256518037584022	-0.634663707612965	1.9767194485383	-0.321069187679754	0.748157959808196	0.877770914640701	Root50Pi_vs_Agar50Pi	Sequence_33	Root vs Agar	50Pi	NotSignificant
74.0089605183748	2.27294384640155	0.323741894358057	7.02085175262392	2.20519739722559e-12	1.86439416310891e-11	Root50Pi_vs_Agar50Pi	Sequence_34	Root vs Agar	50Pi	Significant
22.4644859539365	2.73520117634903	0.628741283755549	4.35028086594113	1.35963268984883e-05	4.51592286271218e-05	Root50Pi_vs_Agar50Pi	Sequence_35	Root vs Agar	50Pi	Significant
13.3315016551942	4.69299755930254	0.814482296319653	5.76193930857487	8.3152901456828e-09	3.68248563594524e-08	Root50Pi_vs_Agar50Pi	Sequence_36	Root vs Agar	50Pi	Significant
2.58072122628614	2.7783618282665	2.04738810130975	1.35702743729395	0.174772492700314	0.270897363685486	Root50Pi_vs_Agar50Pi	Sequence_37	Root vs Agar	50Pi	NotSignificant
0.00315708221686279	-1.08948136828112	8.69361239837231	-0.125319754131792	0.900270413931121	NA	Root50Pi_vs_Agar50Pi	Sequence_38	Root vs Agar	50Pi	NotSignificant
1290.98578580502	-0.446638045695334	0.188528306289929	-2.36907684837771	0.0178325477604188	0.0368539320381989	Root50Pi_vs_Agar50Pi	Sequence_39	Root vs Agar	50Pi	Significant
338.304290105343	-0.596344804128569	0.307763486541473	-1.93767236922762	0.0526632070232496	0.0941861202531194	Root50Pi_vs_Agar50Pi	Sequence_4	Root vs Agar	50Pi	Significant
58.5890369069862	-1.17828350067571	0.408795170137854	-2.88233224545771	0.00394743264479085	0.00966082199909339	Root50Pi_vs_Agar50Pi	Sequence_40	Root vs Agar	50Pi	Significant
145.931406946239	1.86507274524646	0.224533290429245	8.30644196092685	9.86144295669141e-17	1.31016313567472e-15	Root50Pi_vs_Agar50Pi	Sequence_42	Root vs Agar	50Pi	Significant
0.165309887705532	0.542991909489081	3.23637669306189	0.167777722121514	0.866758149214151	NA	Root50Pi_vs_Agar50Pi	Sequence_43	Root vs Agar	50Pi	NotSignificant
0.377529825011208	-1.01643004649549	2.82705161681099	-0.3595371377202	0.719193300622326	0.868549367832632	Root50Pi_vs_Agar50Pi	Sequence_44	Root vs Agar	50Pi	NotSignificant
0.0425090983166596	-0.660712896125384	8.69051537054249	-0.076026894603391	0.939397701316121	NA	Root50Pi_vs_Agar50Pi	Sequence_45	Root vs Agar	50Pi	NotSignificant
0.0150480315739123	0	8.69346162429455	0	1	NA	Root50Pi_vs_Agar50Pi	Sequence_46	Root vs Agar	50Pi	NotSignificant
5.66220574164065	1.30216129485469	0.643255143638995	2.02433094819602	0.0429361113628444	0.0814909868723374	Root50Pi_vs_Agar50Pi	Sequence_47	Root vs Agar	50Pi	Significant
161.307669056234	2.16462346034094	0.311849932236789	6.94123434568309	3.88688601633085e-12	2.78061845783669e-11	Root50Pi_vs_Agar50Pi	Sequence_48	Root vs Agar	50Pi	Significant
0.0911829778160435	-0.125973645189035	8.6848434407238	-0.0145049989730772	0.988427091080029	NA	Root50Pi_vs_Agar50Pi	Sequence_49	Root vs Agar	50Pi	NotSignificant
0.0982097041331852	-2.76775088360167	8.68816599469863	-0.3185656081261	0.750055936383174	NA	Root50Pi_vs_Agar50Pi	Sequence_5	Root vs Agar	50Pi	NotSignificant
1.51099347464278	1.89890422513023	0.951102367728976	1.99652980537142	0.0458762848233735	0.0836567546779164	Root50Pi_vs_Agar50Pi	Sequence_50	Root vs Agar	50Pi	Significant
201.097219448738	-3.18771364137658	0.428502601527318	-7.43919320446264	1.01302074246027e-13	9.42109290488047e-13	Root50Pi_vs_Agar50Pi	Sequence_51	Root vs Agar	50Pi	Significant
7.97641110259664	1.64204417640761	0.640182905983018	2.56496098390225	0.010318740734226	0.0234059241044639	Root50Pi_vs_Agar50Pi	Sequence_52	Root vs Agar	50Pi	Significant
29.8111238869681	1.77563617625618	0.34883784441356	5.09014777121227	3.57784585194788e-07	1.44669419230936e-06	Root50Pi_vs_Agar50Pi	Sequence_53	Root vs Agar	50Pi	Significant
0.113541112070209	-0.956373217779699	8.69243001644158	-0.110023689114636	0.912390587767932	NA	Root50Pi_vs_Agar50Pi	Sequence_54	Root vs Agar	50Pi	NotSignificant
30.3960569464019	1.66830945682481	0.401886763958407	4.15119283947721	3.30746934884253e-05	0.000106067120497364	Root50Pi_vs_Agar50Pi	Sequence_55	Root vs Agar	50Pi	Significant
0.129327397445639	0.189567310826025	6.06733692259477	0.0312439070459522	0.975075024232486	NA	Root50Pi_vs_Agar50Pi	Sequence_56	Root vs Agar	50Pi	NotSignificant
0.0653697512420564	0	8.6931084070699	0	1	NA	Root50Pi_vs_Agar50Pi	Sequence_57	Root vs Agar	50Pi	NotSignificant
0.117311920833803	-1.90582799679816	7.89069545772629	-0.241528520142294	0.809145514779866	NA	Root50Pi_vs_Agar50Pi	Sequence_58	Root vs Agar	50Pi	NotSignificant
1081.36437438817	-0.696555813374865	0.43352575460899	-1.60672302849253	0.108115139632076	0.179548356888983	Root50Pi_vs_Agar50Pi	Sequence_59	Root vs Agar	50Pi	NotSignificant
0.0098523970193125	0	8.69367188490816	0	1	NA	Root50Pi_vs_Agar50Pi	Sequence_6	Root vs Agar	50Pi	NotSignificant
220.20795877729	-3.34543727146416	0.431654122261226	-7.75027295914388	9.16952281896839e-15	9.47517357960067e-14	Root50Pi_vs_Agar50Pi	Sequence_60	Root vs Agar	50Pi	Significant
1.65788209183754	-0.157282822188815	0.989136341953809	-0.159010255227443	0.873660794129981	0.933913262690669	Root50Pi_vs_Agar50Pi	Sequence_61	Root vs Agar	50Pi	NotSignificant
0.0394410283462644	0	8.6941918890739	0	1	NA	Root50Pi_vs_Agar50Pi	Sequence_62	Root vs Agar	50Pi	NotSignificant
68.2156011058896	3.43188472417529	0.504933368484225	6.79670811710775	1.07036643150672e-11	6.66338546803916e-11	Root50Pi_vs_Agar50Pi	Sequence_64	Root vs Agar	50Pi	Significant
25.6041121417565	3.02547365673493	0.6528662292366	4.63414022850076	3.58423982409658e-06	1.28205501400378e-05	Root50Pi_vs_Agar50Pi	Sequence_65	Root vs Agar	50Pi	Significant
5.0304733858059	1.50116908674878	0.629944995986088	2.38301613047806	0.0171714418985712	0.0368539320381989	Root50Pi_vs_Agar50Pi	Sequence_66	Root vs Agar	50Pi	Significant
26.8115057015621	0.666372071166178	0.376234581930443	1.77116114033711	0.076533909247375	0.129411882909198	Root50Pi_vs_Agar50Pi	Sequence_67	Root vs Agar	50Pi	NotSignificant
55.8695455624708	1.46157409680005	0.626888995465151	2.33147193103232	0.0197284884702441	0.039885857124624	Root50Pi_vs_Agar50Pi	Sequence_68	Root vs Agar	50Pi	Significant
44.511319261549	4.63462036133494	0.586565209419785	7.90128750717995	2.76037117116403e-15	3.20893148647818e-14	Root50Pi_vs_Agar50Pi	Sequence_69	Root vs Agar	50Pi	Significant
5.97174917808014	1.71860168419254	0.431951962456474	3.97868706144776	6.92968787846368e-05	0.000214820324232374	Root50Pi_vs_Agar50Pi	Sequence_7	Root vs Agar	50Pi	Significant
0.0592960207786027	0	8.69369268524157	0	1	NA	Root50Pi_vs_Agar50Pi	Sequence_70	Root vs Agar	50Pi	NotSignificant
142.229467793393	0.302716009924365	0.226433572990078	1.33688660178334	0.181259654885908	0.276346686957203	Root50Pi_vs_Agar50Pi	Sequence_71	Root vs Agar	50Pi	NotSignificant
160.405071029145	-2.59124329905219	0.371844120350042	-6.96862786646425	3.20047020276514e-12	2.48036440714298e-11	Root50Pi_vs_Agar50Pi	Sequence_72	Root vs Agar	50Pi	Significant
0.653274880439936	1.6335251771195	1.23615525532279	1.32145632199973	0.186349257035483	0.279523885553224	Root50Pi_vs_Agar50Pi	Sequence_73	Root vs Agar	50Pi	NotSignificant
0.345901217165488	-0.039227007888722	1.71778867679457	-0.0228357587977122	0.981781284059522	0.981781284059522	Root50Pi_vs_Agar50Pi	Sequence_74	Root vs Agar	50Pi	NotSignificant
7.9225186387246	-0.12219964287368	0.701070721039325	-0.174304302271418	0.861626318278874	0.931758693022503	Root50Pi_vs_Agar50Pi	Sequence_75	Root vs Agar	50Pi	NotSignificant
137.196415010609	2.7620444429681	0.406414877030873	6.79612041553853	1.07473959161922e-11	6.66338546803916e-11	Root50Pi_vs_Agar50Pi	Sequence_76	Root vs Agar	50Pi	Significant
0.0972231575832885	-0.402073665299259	8.68858161286848	-0.0462760992776721	0.963090188909579	NA	Root50Pi_vs_Agar50Pi	Sequence_77	Root vs Agar	50Pi	NotSignificant
0.196477526580672	-1.05932352409914	2.31380735625114	-0.457827018847183	0.647076722736334	NA	Root50Pi_vs_Agar50Pi	Sequence_78	Root vs Agar	50Pi	NotSignificant
122.675138134822	1.60228823352167	0.34438538941259	4.65260223801786	3.27772133917036e-06	1.21931233817137e-05	Root50Pi_vs_Agar50Pi	Sequence_79	Root vs Agar	50Pi	Significant
2.05890495950469	2.88803258296027	0.920124613910723	3.13874070891933	0.00169675514053808	0.00426481697486599	Root50Pi_vs_Agar50Pi	Sequence_8	Root vs Agar	50Pi	Significant
8.77645339389399	-1.21327830933549	0.573848643003458	-2.1142827888994	0.0344911214717895	0.0668265478515922	Root50Pi_vs_Agar50Pi	Sequence_80	Root vs Agar	50Pi	Significant
146.822110625134	-3.27686742667165	0.327762631719416	-9.99768463378964	1.56001790324518e-23	7.2540832500901e-22	Root50Pi_vs_Agar50Pi	Sequence_81	Root vs Agar	50Pi	Significant
487.307119119404	-3.36225457566566	0.360950548829948	-9.31500059098038	1.21951860773291e-20	2.83538076297901e-19	Root50Pi_vs_Agar50Pi	Sequence_82	Root vs Agar	50Pi	Significant
1.68718926882522	1.30038630835019	1.07322416436435	1.21166327737354	0.225641301685922	0.322840631642935	Root50Pi_vs_Agar50Pi	Sequence_83	Root vs Agar	50Pi	NotSignificant
3286.8844906781	-0.863120715600358	0.264212340361485	-3.26676912372628	0.00108782356729107	0.00281021088216859	Root50Pi_vs_Agar50Pi	Sequence_84	Root vs Agar	50Pi	Significant
0.769389887791723	1.31825255858054	1.12570664796403	1.17104448211686	0.241580897749297	0.340409446828555	Root50Pi_vs_Agar50Pi	Sequence_85	Root vs Agar	50Pi	NotSignificant
38.0512959644356	4.09033354755042	0.414475320118248	9.86870230628802	5.68958934507485e-23	1.7637726969732e-21	Root50Pi_vs_Agar50Pi	Sequence_86	Root vs Agar	50Pi	Significant
376.787427975071	-1.99699614877151	0.331928003744086	-6.01635332435276	1.78389984311773e-09	8.29513427049745e-09	Root50Pi_vs_Agar50Pi	Sequence_87	Root vs Agar	50Pi	Significant
0.861084566115537	-0.304674391495344	1.26085561715601	-0.241640983590627	0.809058362640842	0.895743187209504	Root50Pi_vs_Agar50Pi	Sequence_88	Root vs Agar	50Pi	NotSignificant
0.0752762998954957	0	8.6933997718125	0	1	NA	Root50Pi_vs_Agar50Pi	Sequence_89	Root vs Agar	50Pi	NotSignificant
16.8724956627726	-0.0376496498605336	0.412868549943423	-0.0911904039813467	0.927341299698083	0.947722427163975	Root50Pi_vs_Agar50Pi	Sequence_9	Root vs Agar	50Pi	NotSignificant
3.16838326557861	2.41256161463792	0.855406332689563	2.8203691303668	0.00479684351180531	0.0114386268358434	Root50Pi_vs_Agar50Pi	Sequence_90	Root vs Agar	50Pi	Significant
33.5188972886163	3.86381970426562	0.713549103886933	5.41493175903122	6.13120848556242e-08	2.59182904162412e-07	Root50Pi_vs_Agar50Pi	Sequence_92	Root vs Agar	50Pi	Significant
0.771914219085267	1.44021266275677	1.17966386016962	1.22086698710062	0.222136385746779	0.322840631642935	Root50Pi_vs_Agar50Pi	Sequence_93	Root vs Agar	50Pi	NotSignificant
0.176966342479811	-0.480674471409024	5.87355589385323	-0.0818370472837515	0.934776295394068	NA	Root50Pi_vs_Agar50Pi	Sequence_94	Root vs Agar	50Pi	NotSignificant
0.0640457245339163	0	8.69445938522874	0	1	NA	Root50Pi_vs_Agar50Pi	Sequence_95	Root vs Agar	50Pi	NotSignificant
4.82752960219408	-4.75747628952137	0.755516018150285	-6.29698930959665	3.03482201266776e-10	1.5519283305077e-09	Root50Pi_vs_Agar50Pi	Sequence_96	Root vs Agar	50Pi	Significant
30.6109263680793	0.0960359384124359	0.43269178122363	0.221949994383649	0.824352811087577	0.901938958013467	Root50Pi_vs_Agar50Pi	Sequence_97	Root vs Agar	50Pi	NotSignificant
2.06994056992905	-0.343112372404708	0.758242051852682	-0.452510344904177	0.650901370435519	0.829230513020593	Root50Pi_vs_Agar50Pi	OTU_125	Root vs Agar	50Pi	NotSignificant
0.0249004285932248	0	8.69358888574202	0	1	NA	Root50Pi_vs_Agar50Pi	OTU_102	Root vs Agar	50Pi	NotSignificant
0.00400632718731958	0	8.69367279562337	0	1	NA	Root50Pi_vs_Agar50Pi	OTU_77	Root vs Agar	50Pi	NotSignificant
0.0295571910579375	0	8.69392258194299	0	1	NA	Root50Pi_vs_Agar50Pi	OTU_45	Root vs Agar	50Pi	NotSignificant
0.00400405414902532	0	8.69368171658451	0	1	NA	Root50Pi_vs_Agar50Pi	OTU_254	Root vs Agar	50Pi	NotSignificant
0.0977127507844331	-1.60428296681365	8.69085475104109	-0.184594382574565	0.853547192281061	NA	Root50Pi_vs_Agar50Pi	OTU_142	Root vs Agar	50Pi	NotSignificant
0.0063944461046929	0	8.69375411783279	0	1	NA	Root50Pi_vs_Agar50Pi	OTU_63	Root vs Agar	50Pi	NotSignificant
0.0338826265991122	-1.03812777532208	8.688282014962	-0.119485966677225	0.90489035735463	NA	Root50Pi_vs_Agar50Pi	OTU_41	Root vs Agar	50Pi	NotSignificant
1.07790286824827	2.62273423189408	2.6272318973651	0.998288059201958	0.318139696126635	0.441596891638463	Root50Pi_vs_Agar50Pi	OTU_55	Root vs Agar	50Pi	NotSignificant
0.00357142889448798	0	8.69365053372851	0	1	NA	Root50Pi_vs_Agar50Pi	OTU_219	Root vs Agar	50Pi	NotSignificant
0.00947858957048483	0	8.69365411593962	0	1	NA	Root50Pi_vs_Agar50Pi	OTU_117	Root vs Agar	50Pi	NotSignificant
0.117038036766048	0	8.69355633862999	0	1	NA	Root50Pi_vs_Agar50Pi	OTU_29	Root vs Agar	50Pi	NotSignificant
0.0191316737651956	0	8.69334662462895	0	1	NA	Root50Pi_vs_Agar50Pi	OTU_34	Root vs Agar	50Pi	NotSignificant
0.0117385150478552	0	8.69344942779618	0	1	NA	Root50Pi_vs_Agar50Pi	OTU_61	Root vs Agar	50Pi	NotSignificant
0.360164249066483	-0.877024341813035	7.87870883662322	-0.111315744749481	0.911365970494606	0.94174483617776	Root50Pi_vs_Agar50Pi	OTU_22	Root vs Agar	50Pi	NotSignificant
0.18711372095959	0.554514807887246	8.67817840561253	0.0638976040788259	0.949051760050364	NA	Root50Pi_vs_Agar50Pi	OTU_26	Root vs Agar	50Pi	NotSignificant
0.367637629035308	-1.09823176327618	2.87286619590721	-0.382277380283413	0.702255630837668	0.859339127209251	Root50Pi_vs_Agar50Pi	OTU_177	Root vs Agar	50Pi	NotSignificant
0.270315787295679	-4.25608026433948	8.67549786901493	-0.490586284337678	NA	NA	Root50Pi_vs_Agar50Pi	OTU_9	Root vs Agar	50Pi	NotSignificant
0.0973169308193437	0	8.69357842232779	0	1	NA	Root50Pi_vs_Agar50Pi	OTU_25	Root vs Agar	50Pi	NotSignificant
0.283344136864983	2.38242424556162	8.14788513529688	0.292397868404021	0.769982437823157	0.884053910093255	Root50Pi_vs_Agar50Pi	OTU_3	Root vs Agar	50Pi	NotSignificant
4.37041361454694	3.03551038921438	0.876527352223786	3.46310971530228	0.000533970616912893	0.00147823323110603	Root50Pi_vs_Agar50Pi	OTU_115	Root vs Agar	50Pi	Significant
0.0120870774470077	0	8.69365968783291	0	1	NA	Root50Pi_vs_Agar50Pi	OTU_119	Root vs Agar	50Pi	NotSignificant
0.00448088302605922	0	8.69347669450016	0	1	NA	Root50Pi_vs_Agar50Pi	OTU_35	Root vs Agar	50Pi	NotSignificant
0.554939808652583	1.20303324610465	4.30513666704275	0.27944136020449	0.779906133869337	0.884527688412785	Root50Pi_vs_Agar50Pi	OTU_15	Root vs Agar	50Pi	NotSignificant
0.00357095714833149	0	8.69346558002791	0	1	NA	Root50Pi_vs_Agar50Pi	OTU_99	Root vs Agar	50Pi	NotSignificant
0.0725682423742591	-1.0874436547031	8.69360247265399	-0.125085504901298	0.900455858576902	NA	Root50Pi_vs_Agar50Pi	OTU_27	Root vs Agar	50Pi	NotSignificant
0.0116663214711608	0	8.69365666865392	0	1	NA	Root50Pi_vs_Agar50Pi	OTU_192	Root vs Agar	50Pi	NotSignificant
0.0172959673689234	0	8.69366427518661	0	1	NA	Root50Pi_vs_Agar50Pi	OTU_147	Root vs Agar	50Pi	NotSignificant
0.0451440947217368	0	8.69332459302559	0	1	NA	Root50Pi_vs_Agar50Pi	OTU_53	Root vs Agar	50Pi	NotSignificant
0.701848176805885	0.407703000795141	3.60634685038406	0.113051522138455	0.909989708237128	0.94174483617776	Root50Pi_vs_Agar50Pi	OTU_11	Root vs Agar	50Pi	NotSignificant
0.0558225859081642	0	8.69301267129525	0	1	NA	Root50Pi_vs_Agar50Pi	OTU_250	Root vs Agar	50Pi	NotSignificant
1.54165276631298	-3.15048206583387	0.922094236431808	-3.41665953582485	0.000633945073112575	0.00168448262284199	Root50Pi_vs_Agar50Pi	OTU_90	Root vs Agar	50Pi	Significant
0.261860659626715	-2.2237443232239	6.40527708674337	-0.347173790159095	0.728460760117691	0.868549367832632	Root50Pi_vs_Agar50Pi	OTU_30	Root vs Agar	50Pi	NotSignificant
0.0332161093860986	0	8.69375134855313	0	1	NA	Root50Pi_vs_Agar50Pi	OTU_39	Root vs Agar	50Pi	NotSignificant
0.0386231168011552	-1.0605806554887	8.693501775317	-0.121996944717945	0.902901437959317	NA	Root50Pi_vs_Agar50Pi	OTU_181	Root vs Agar	50Pi	NotSignificant
0.0150480315739123	0	8.69346162429455	0	1	NA	Root50Pi_vs_Agar50Pi	OTU_69	Root vs Agar	50Pi	NotSignificant
0.677761040323412	-5	2.83816766115662	-1.90913253180162	0.0562449970381672	0.098192300115069	Root50Pi_vs_Agar50Pi	OTU_92	Root vs Agar	50Pi	Significant
0.0098523970193125	0	8.69367188490816	0	1	NA	Root50Pi_vs_Agar50Pi	OTU_153	Root vs Agar	50Pi	NotSignificant
0.020069572301446	-1.08661198321803	8.69359883853816	-0.124989892379339	0.900531552299195	NA	Root50Pi_vs_Agar50Pi	OTU_109	Root vs Agar	50Pi	NotSignificant
0.0377673863384243	0	8.69339462456954	0	1	NA	Root50Pi_vs_Agar50Pi	OTU_38	Root vs Agar	50Pi	NotSignificant
0.0458481343237617	0	8.69367105718529	0	1	NA	Root50Pi_vs_Agar50Pi	OTU_72	Root vs Agar	50Pi	NotSignificant
0.00282301721020492	0	8.69366507054116	0	1	NA	Root50Pi_vs_Agar50Pi	OTU_188	Root vs Agar	50Pi	NotSignificant
8.99526882333621	-1.68592795564391	0.71034541635105	-2.3733917567939	0.0176255583667943	0.0368539320381989	Root50Pi_vs_Agar50Pi	OTU_33	Root vs Agar	50Pi	Significant
0.00947858957048483	0	8.69365411593962	0	1	NA	Root50Pi_vs_Agar50Pi	OTU_81	Root vs Agar	50Pi	NotSignificant
0.0249204638572739	0	8.69356009319167	0	1	NA	Root50Pi_vs_Agar50Pi	OTU_98	Root vs Agar	50Pi	NotSignificant
1.25953934095486	-3.55590747450745	0.969514175875865	-3.66772097096468	0.00024472203221742	0.000734166096652259	Root50Pi_vs_Agar50Pi	OTU_154	Root vs Agar	50Pi	Significant
2.22215102623967	2.70198338051917	0.988419760335468	2.7336395820356	0.00626385676500767	0.0145634669786428	Root50Pi_vs_Agar50Pi	OTU_6	Root vs Agar	50Pi	Significant
0.647818452739054	-0.713630841266384	2.28757964172696	-0.311958905495261	0.755071754529635	0.877770914640701	Root50Pi_vs_Agar50Pi	OTU_20	Root vs Agar	50Pi	NotSignificant
0.00357095714833149	0	8.69346558002791	0	1	NA	Root50Pi_vs_Agar50Pi	OTU_127	Root vs Agar	50Pi	NotSignificant
80.293915939398	-5	0.627596850221707	-9.1659255680109	4.91235824675953e-20	9.13698633897273e-19	Root50Pi_vs_Agar50Pi	OTU_1	Root vs Agar	50Pi	Significant
0.492657813197963	-1.99444351197369	1.64153370912778	-1.21498785001096	0.224370725434557	0.322840631642935	Root50Pi_vs_Agar50Pi	OTU_129	Root vs Agar	50Pi	NotSignificant
0.0150480315739123	0	8.69346162429455	0	1	NA	Root50Pi_vs_Agar50Pi	OTU_42	Root vs Agar	50Pi	NotSignificant
13.2917227913652	-1.00298084245562	0.70359766354029	-1.4255033727783	0.154011745854165	0.246949868352367	Root50Pi_vs_Agar50Pi	OTU_14	Root vs Agar	50Pi	NotSignificant
0.987760284812157	1.66319408796543	3.03667018538534	0.547703236251971	0.583895689626303	0.754198599100642	Root50Pi_vs_Agar50Pi	OTU_8	Root vs Agar	50Pi	NotSignificant
0.219078010423702	-0.723842558324329	8.69111093988878	-0.0832853893283282	0.933624617556975	NA	Root50Pi_vs_Agar50Pi	OTU_7	Root vs Agar	50Pi	NotSignificant
7.2984955836809	5	2.34205723542396	2.36990162348776	0.017792818819447	0.0368539320381989	Root50Pi_vs_Agar50Pi	OTU_2	Root vs Agar	50Pi	Significant
0.0102623987298637	0	8.69351690876377	0	1	NA	Root50Pi_vs_Agar50Pi	OTU_62	Root vs Agar	50Pi	NotSignificant
0.0180716936369319	0	8.69347739346359	0	1	NA	Root50Pi_vs_Agar50Pi	OTU_101	Root vs Agar	50Pi	NotSignificant
0.00448088302605922	0	8.69347669450016	0	1	NA	Root50Pi_vs_Agar50Pi	OTU_87	Root vs Agar	50Pi	NotSignificant
1.39490547229341	1.6813083564367	0.883412817327276	1.90319669746634	0.057014883937782	0.098192300115069	Root50Pi_vs_Agar50Pi	OTU_75	Root vs Agar	50Pi	Significant
3.10853810879919	2.72009899843205	2.76093842106684	0.985208137087312	0.324521844501527	0.4438313461565	Root50Pi_vs_Agar50Pi	OTU_5	Root vs Agar	50Pi	NotSignificant
0.117579890417373	-0.659270334971441	8.69046082549534	-0.0758613781489388	0.939529384050605	NA	Root50Pi_vs_Agar50Pi	OTU_31	Root vs Agar	50Pi	NotSignificant
0.0478770154257556	0	8.69350663396114	0	1	NA	Root50Pi_vs_Agar50Pi	OTU_44	Root vs Agar	50Pi	NotSignificant
0.0813323679887336	0	8.69348280229983	0	1	NA	Root50Pi_vs_Agar50Pi	OTU_71	Root vs Agar	50Pi	NotSignificant
4.77047471874514	2.94420227012671	2.14514607170697	1.37249500579879	0.169909392541782	0.267823279769249	Root50Pi_vs_Agar50Pi	OTU_4	Root vs Agar	50Pi	NotSignificant
0.0799624208240643	-0.341122717911452	8.68704726898192	-0.0392679707326411	0.968676742564113	NA	Root50Pi_vs_Agar50Pi	OTU_28	Root vs Agar	50Pi	NotSignificant
0.172252499000656	0	8.6943747642156	0	1	NA	Root50Pi_vs_Agar50Pi	OTU_17	Root vs Agar	50Pi	NotSignificant
0.0966871931007065	0	8.69347796819986	0	1	NA	Root50Pi_vs_Agar50Pi	OTU_256	Root vs Agar	50Pi	NotSignificant
0.0552463930249873	-0.663016098118714	8.69066197463387	-0.0762906324114218	0.939187878377826	NA	Root50Pi_vs_Agar50Pi	OTU_19	Root vs Agar	50Pi	NotSignificant
0.803977479239167	-0.232679445274178	4.33472287784842	-0.0536780439790585	0.957191675943371	0.967595933290582	Root50Pi_vs_Agar50Pi	OTU_50	Root vs Agar	50Pi	NotSignificant
1.1984206499433	1.51443764426163	3.52789306511827	0.429275382305519	0.667722829893833	0.839165178109817	Root50Pi_vs_Agar50Pi	OTU_12	Root vs Agar	50Pi	NotSignificant
0.41334639380793	1.81561309029311	4.74313066410055	0.382787913484018	0.70187702384967	0.859339127209251	Root50Pi_vs_Agar50Pi	OTU_21	Root vs Agar	50Pi	NotSignificant
0.13399750326945	0	8.69421340457453	0	1	NA	Root50Pi_vs_Agar50Pi	OTU_18	Root vs Agar	50Pi	NotSignificant
7.96650612628386	2.28711995354184	1.14398053474292	1.99926474627981	0.0455797164106126	0.0836567546779164	Root50Pi_vs_Agar50Pi	OTU_16	Root vs Agar	50Pi	Significant
0.0118650683801949	0	8.69365968783291	0	1	NA	Root50Pi_vs_Agar50Pi	OTU_118	Root vs Agar	50Pi	NotSignificant
0.07414075506741	-0.986042504431643	8.68561937596702	-0.113525870954006	0.909613653608192	NA	Root50Pi_vs_Agar50Pi	OTU_23	Root vs Agar	50Pi	NotSignificant
0.0144783197060123	-1.09851453227295	8.69346198643951	-0.126360997952999	0.899446173755899	NA	Root50Pi_vs_Agar50Pi	OTU_68	Root vs Agar	50Pi	NotSignificant
0.0105244338196185	-1.06624740915011	8.69352014934011	-0.122648523363812	0.902385428390955	NA	Root50Pi_vs_Agar50Pi	OTU_49	Root vs Agar	50Pi	NotSignificant
0.279231891334879	-2.22826713974923	8.69002925287033	-0.256416529209407	0.797629225944291	0.893729132684567	Root50Pi_vs_Agar50Pi	OTU_10	Root vs Agar	50Pi	NotSignificant
126.147697636521	-1.19412340844154	0.277249261122781	-4.30703910122495	1.65454371334023e-05	6.41135688919341e-05	Root100Pi_vs_Agar100Pi	Sequence_1	Root vs Agar	100Pi	Significant
19.9565268389252	5	1.01176686441007	6.47382492914409	9.55526090192198e-11	7.40532719898953e-10	Root100Pi_vs_Agar100Pi	Sequence_10	Root vs Agar	100Pi	Significant
12.290266999096	-3.73390107592025	0.762606806317483	-4.89623360949362	9.76909246047325e-07	4.32631237535244e-06	Root100Pi_vs_Agar100Pi	Sequence_11	Root vs Agar	100Pi	Significant
147.057861855158	3.17235885281846	0.44722327104119	7.09345657580122	1.30803011685419e-12	1.35163112074933e-11	Root100Pi_vs_Agar100Pi	Sequence_12	Root vs Agar	100Pi	Significant
20.5943414940382	1.86466622650868	0.76851709609724	2.4263171710532	0.0152529334789916	0.0364659832186849	Root100Pi_vs_Agar100Pi	Sequence_13	Root vs Agar	100Pi	Significant
0.128876632841454	0	8.69582396623299	0	1	NA	Root100Pi_vs_Agar100Pi	Sequence_14	Root vs Agar	100Pi	NotSignificant
16.1678615783484	-5	0.824051400428128	-6.34395199124569	2.23944641131989e-10	1.60206550963654e-09	Root100Pi_vs_Agar100Pi	Sequence_15	Root vs Agar	100Pi	Significant
121.573036297994	-3.58909158277606	0.303376335741134	-11.8304928893286	2.71542573609404e-32	2.52534593456746e-30	Root100Pi_vs_Agar100Pi	Sequence_16	Root vs Agar	100Pi	Significant
0.318893849730239	0.0193149070416361	1.97427067797067	0.00978331251998825	0.992194170507149	1	Root100Pi_vs_Agar100Pi	Sequence_17	Root vs Agar	100Pi	NotSignificant
0.171840207084066	-0.783294824317754	3.49125193471969	-0.224359295451602	0.822477740862858	NA	Root100Pi_vs_Agar100Pi	Sequence_18	Root vs Agar	100Pi	NotSignificant
208.862849327709	2.45834803545797	0.389061666694052	6.31865908648142	2.63842596263606e-10	1.75266867517967e-09	Root100Pi_vs_Agar100Pi	Sequence_19	Root vs Agar	100Pi	Significant
277.169047772707	0.255927480987848	0.335579473105838	0.762643431730795	0.445676075262946	0.627998106052333	Root100Pi_vs_Agar100Pi	Sequence_20	Root vs Agar	100Pi	NotSignificant
0.0181597172256278	0	8.69582396623298	0	1	NA	Root100Pi_vs_Agar100Pi	Sequence_21	Root vs Agar	100Pi	NotSignificant
2.45602384041694	1.40668075828659	0.89531526443259	1.57115690323685	0.11614620780278	0.203803723125634	Root100Pi_vs_Agar100Pi	Sequence_23	Root vs Agar	100Pi	NotSignificant
0.0143097511953503	0	8.69582396623299	0	1	NA	Root100Pi_vs_Agar100Pi	Sequence_24	Root vs Agar	100Pi	NotSignificant
0.191917977052487	-0.240595068035701	3.74052880276184	-0.0643211376578779	0.948714522886046	NA	Root100Pi_vs_Agar100Pi	Sequence_26	Root vs Agar	100Pi	NotSignificant
0.04364193174726	0	8.69582396623299	0	1	NA	Root100Pi_vs_Agar100Pi	Sequence_27	Root vs Agar	100Pi	NotSignificant
0.0695399522701375	0	8.69582396623299	0	1	NA	Root100Pi_vs_Agar100Pi	Sequence_28	Root vs Agar	100Pi	NotSignificant
74.3011467128837	0.133500635909492	0.410337145830198	0.325343774664594	0.744920903931081	0.887387128281356	Root100Pi_vs_Agar100Pi	Sequence_3	Root vs Agar	100Pi	NotSignificant
76.8026276817291	-0.740178601864495	0.302295229290553	-2.44852888880052	0.0143440926662	0.0361866858175339	Root100Pi_vs_Agar100Pi	Sequence_30	Root vs Agar	100Pi	Significant
1.78995871718161	2.62725826095006	1.0490089467491	2.50451463649761	0.0122619531756427	0.0325817612952791	Root100Pi_vs_Agar100Pi	Sequence_31	Root vs Agar	100Pi	Significant
26.6498443104254	1.75725046949114	0.38194414899316	4.60080478814354	4.20861710760766e-06	1.77909723185233e-05	Root100Pi_vs_Agar100Pi	Sequence_32	Root vs Agar	100Pi	Significant
0.256518037584022	-1.25208367613036	2.04480099637635	-0.612325443086742	0.540322459233872	0.697916509843751	Root100Pi_vs_Agar100Pi	Sequence_33	Root vs Agar	100Pi	NotSignificant
74.0089605183748	1.91909965538986	0.322610730986316	5.94865412419049	2.7035624499879e-09	1.57144567405547e-08	Root100Pi_vs_Agar100Pi	Sequence_34	Root vs Agar	100Pi	Significant
22.4644859539365	1.73883431790672	0.608037233975377	2.859749733644	0.00423975449755991	0.0131432389424357	Root100Pi_vs_Agar100Pi	Sequence_35	Root vs Agar	100Pi	Significant
13.3315016551942	3.34667043574227	0.732520362521295	4.56870635544275	4.90743755475356e-06	1.98431170692209e-05	Root100Pi_vs_Agar100Pi	Sequence_36	Root vs Agar	100Pi	Significant
2.58072122628614	4.21673854255263	2.03385077703126	2.07327823170373	0.0381463933659935	0.077122056152987	Root100Pi_vs_Agar100Pi	Sequence_37	Root vs Agar	100Pi	Significant
0.00315708221686279	0	8.69582396623298	0	1	NA	Root100Pi_vs_Agar100Pi	Sequence_38	Root vs Agar	100Pi	NotSignificant
1290.98578580502	-0.328819659596107	0.187414550610668	-1.75450443161797	0.0793441112186127	0.141903891217904	Root100Pi_vs_Agar100Pi	Sequence_39	Root vs Agar	100Pi	NotSignificant
338.304290105343	0.379577488043404	0.309103544319554	1.22799461545803	0.219448989300868	0.328101269961986	Root100Pi_vs_Agar100Pi	Sequence_4	Root vs Agar	100Pi	NotSignificant
58.5890369069862	-1.40867697933024	0.405936707216792	-3.47018871239435	0.000520092812081651	0.00172745112584263	Root100Pi_vs_Agar100Pi	Sequence_40	Root vs Agar	100Pi	Significant
145.931406946239	1.76814805173499	0.22074435512587	8.00993552350082	1.14768597668388e-15	1.5247827975943e-14	Root100Pi_vs_Agar100Pi	Sequence_42	Root vs Agar	100Pi	Significant
0.165309887705532	-0.796395766110431	3.28411383189572	-0.242499440298243	0.808393190493179	NA	Root100Pi_vs_Agar100Pi	Sequence_43	Root vs Agar	100Pi	NotSignificant
0.377529825011208	-1.76217199001013	2.83324459189572	-0.621962535479882	0.533966503120594	0.697916509843751	Root100Pi_vs_Agar100Pi	Sequence_44	Root vs Agar	100Pi	NotSignificant
0.0425090983166596	0	8.69582396623299	0	1	NA	Root100Pi_vs_Agar100Pi	Sequence_45	Root vs Agar	100Pi	NotSignificant
0.0150480315739123	0	8.69582396623299	0	1	NA	Root100Pi_vs_Agar100Pi	Sequence_46	Root vs Agar	100Pi	NotSignificant
5.66220574164065	0.347928400989016	0.64544842810809	0.539049110412815	0.589852968417362	0.723268586986566	Root100Pi_vs_Agar100Pi	Sequence_47	Root vs Agar	100Pi	NotSignificant
161.307669056234	2.56670014211095	0.311814132034211	8.23150678055009	1.84873056890896e-16	2.86553238180888e-15	Root100Pi_vs_Agar100Pi	Sequence_48	Root vs Agar	100Pi	Significant
0.0911829778160435	-1.77582870839399	8.69500998357511	-0.204235384634237	0.838169561130519	NA	Root100Pi_vs_Agar100Pi	Sequence_49	Root vs Agar	100Pi	NotSignificant
0.0982097041331852	-1.96704121479947	8.6931545757932	-0.226274731186405	0.82098775034139	NA	Root100Pi_vs_Agar100Pi	Sequence_5	Root vs Agar	100Pi	NotSignificant
1.51099347464278	1.17617778396523	0.914487755988706	1.28616023152065	0.198387146974956	0.307500077811181	Root100Pi_vs_Agar100Pi	Sequence_50	Root vs Agar	100Pi	NotSignificant
201.097219448738	-1.49100145007973	0.426219981058611	-3.49819697888518	0.000468415037398424	0.00161342957326124	Root100Pi_vs_Agar100Pi	Sequence_51	Root vs Agar	100Pi	Significant
7.97641110259664	0.748539142042756	0.581458647150265	1.2873471668387	0.19797331044286	0.307500077811181	Root100Pi_vs_Agar100Pi	Sequence_52	Root vs Agar	100Pi	NotSignificant
29.8111238869681	2.19757747332196	0.335976882650399	6.54085916860134	6.1166410629429e-11	5.171341989579e-10	Root100Pi_vs_Agar100Pi	Sequence_53	Root vs Agar	100Pi	Significant
0.113541112070209	0.882091810124891	8.68007691956535	0.101622579880209	0.919056256079892	NA	Root100Pi_vs_Agar100Pi	Sequence_54	Root vs Agar	100Pi	NotSignificant
30.3960569464019	2.14429409319783	0.363400969106708	5.90062843934845	3.62119588486157e-09	1.87095120717848e-08	Root100Pi_vs_Agar100Pi	Sequence_55	Root vs Agar	100Pi	Significant
0.129327397445639	0	6.0907292358655	0	1	NA	Root100Pi_vs_Agar100Pi	Sequence_56	Root vs Agar	100Pi	NotSignificant
0.0653697512420564	0	8.69582396623299	0	1	NA	Root100Pi_vs_Agar100Pi	Sequence_57	Root vs Agar	100Pi	NotSignificant
0.117311920833803	0	7.89468880946624	0	1	NA	Root100Pi_vs_Agar100Pi	Sequence_58	Root vs Agar	100Pi	NotSignificant
1081.36437438817	-0.586010135458121	0.433503891328605	-1.35179901998599	0.176439617748939	0.2878751658009	Root100Pi_vs_Agar100Pi	Sequence_59	Root vs Agar	100Pi	NotSignificant
0.0098523970193125	0	8.69582396623299	0	1	NA	Root100Pi_vs_Agar100Pi	Sequence_6	Root vs Agar	100Pi	NotSignificant
220.20795877729	-2.16405191619951	0.429881967604929	-5.03406069404689	4.80197524360839e-07	2.2329184882779e-06	Root100Pi_vs_Agar100Pi	Sequence_60	Root vs Agar	100Pi	Significant
1.65788209183754	-1.0850956044093	0.884171587068217	-1.22724550333869	0.219730331527997	0.328101269961986	Root100Pi_vs_Agar100Pi	Sequence_61	Root vs Agar	100Pi	NotSignificant
0.0394410283462644	-0.783269981462129	8.69582396623299	-0.0900742683503791	0.928228196964657	NA	Root100Pi_vs_Agar100Pi	Sequence_62	Root vs Agar	100Pi	NotSignificant
68.2156011058896	3.10076170711478	0.424044444525369	7.31235073857753	2.62508810130632e-13	3.05166491776859e-12	Root100Pi_vs_Agar100Pi	Sequence_64	Root vs Agar	100Pi	Significant
25.6041121417565	1.44762788333734	0.610115794209072	2.37271006106961	0.0176581190926928	0.0410551268905108	Root100Pi_vs_Agar100Pi	Sequence_65	Root vs Agar	100Pi	Significant
5.0304733858059	1.25903831384477	0.595376553972413	2.11469246721984	0.0344561668054503	0.0712094113979307	Root100Pi_vs_Agar100Pi	Sequence_66	Root vs Agar	100Pi	Significant
26.8115057015621	0.0431266968858317	0.386493622964519	0.111584497966713	0.911152864082125	0.962922913177701	Root100Pi_vs_Agar100Pi	Sequence_67	Root vs Agar	100Pi	NotSignificant
55.8695455624708	2.16075646848311	0.553482228126917	3.90393107253957	9.46427454906597e-05	0.000338529820408898	Root100Pi_vs_Agar100Pi	Sequence_68	Root vs Agar	100Pi	Significant
44.511319261549	5	0.618726838258927	9.39037281321455	5.97882535383344e-21	1.85343585968837e-19	Root100Pi_vs_Agar100Pi	Sequence_69	Root vs Agar	100Pi	Significant
5.97174917808014	0.582067300981341	0.417529673488382	1.39407409326929	0.163295231447527	0.27118672365393	Root100Pi_vs_Agar100Pi	Sequence_7	Root vs Agar	100Pi	NotSignificant
0.0592960207786027	-1.79374876361203	8.69458252676423	-0.206306485456938	0.836551512843073	NA	Root100Pi_vs_Agar100Pi	Sequence_70	Root vs Agar	100Pi	NotSignificant
142.229467793393	0.684520867369195	0.224217128964039	3.05293743850846	0.00226613177322061	0.00726725016929369	Root100Pi_vs_Agar100Pi	Sequence_71	Root vs Agar	100Pi	Significant
160.405071029145	-2.21259959043096	0.373065051750835	-5.93086803507053	3.01337334412302e-09	1.64849247649083e-08	Root100Pi_vs_Agar100Pi	Sequence_72	Root vs Agar	100Pi	Significant
0.653274880439936	1.69453853316421	1.27157509966688	1.33262953451049	0.182653407980957	0.292875292107397	Root100Pi_vs_Agar100Pi	Sequence_73	Root vs Agar	100Pi	NotSignificant
0.345901217165488	-1.18545609557156	1.79527641368596	-0.660319539951872	0.509048793358765	0.686679462962526	Root100Pi_vs_Agar100Pi	Sequence_74	Root vs Agar	100Pi	NotSignificant
7.9225186387246	1.41158594976753	0.656033758457609	2.15169712163332	0.0314212169991983	0.0664130268392147	Root100Pi_vs_Agar100Pi	Sequence_75	Root vs Agar	100Pi	Significant
137.196415010609	2.77872497031499	0.409425687176025	6.78688479338211	1.14580631530032e-11	1.0655998732293e-10	Root100Pi_vs_Agar100Pi	Sequence_76	Root vs Agar	100Pi	Significant
0.0972231575832885	-0.341156756079309	8.69245106891418	-0.039247475007291	0.968693083190247	NA	Root100Pi_vs_Agar100Pi	Sequence_77	Root vs Agar	100Pi	NotSignificant
0.196477526580672	0.765708971696792	2.26306573664027	0.338350300346802	0.735099222294679	NA	Root100Pi_vs_Agar100Pi	Sequence_78	Root vs Agar	100Pi	NotSignificant
122.675138134822	0.932526438929364	0.341273011123864	2.73249395215406	0.00628568254640776	0.0177141962671491	Root100Pi_vs_Agar100Pi	Sequence_79	Root vs Agar	100Pi	Significant
2.05890495950469	2.55330393078745	0.973842306603057	2.62188643220261	0.00874445648454348	0.0239186603841925	Root100Pi_vs_Agar100Pi	Sequence_8	Root vs Agar	100Pi	Significant
8.77645339389399	-2.30087658497607	0.548765046406479	-4.19282642005549	2.75500246881651e-05	0.000102486091839974	Root100Pi_vs_Agar100Pi	Sequence_80	Root vs Agar	100Pi	Significant
146.822110625134	-2.9672053563966	0.324131019298865	-9.15433938663147	5.46914026769708e-20	1.27157511223957e-18	Root100Pi_vs_Agar100Pi	Sequence_81	Root vs Agar	100Pi	Significant
487.307119119404	-2.17553480777537	0.360148081412886	-6.04066749221764	1.53477971097547e-09	9.51563420804792e-09	Root100Pi_vs_Agar100Pi	Sequence_82	Root vs Agar	100Pi	Significant
1.68718926882522	2.01407769547652	1.03354818984698	1.94870226203454	0.051330991501669	0.0954756441931044	Root100Pi_vs_Agar100Pi	Sequence_83	Root vs Agar	100Pi	Significant
3286.8844906781	-0.142300108641774	0.264373528339799	-0.53825399817971	0.590401705354085	0.723268586986566	Root100Pi_vs_Agar100Pi	Sequence_84	Root vs Agar	100Pi	NotSignificant
0.769389887791723	-0.79184980640099	1.22161313221049	-0.648200142518238	0.51685550975674	0.686679462962526	Root100Pi_vs_Agar100Pi	Sequence_85	Root vs Agar	100Pi	NotSignificant
38.0512959644356	3.25883713019753	0.369013100710252	8.83122340080916	1.03536960305567e-18	1.92578746168355e-17	Root100Pi_vs_Agar100Pi	Sequence_86	Root vs Agar	100Pi	Significant
376.787427975071	-0.733508626111684	0.330729175864601	-2.21785279207414	0.02656487120056	0.0602569029671239	Root100Pi_vs_Agar100Pi	Sequence_87	Root vs Agar	100Pi	Significant
0.861084566115537	1.81074460535303	1.2413562683272	1.4586824520515	0.144652528086079	0.244594274763734	Root100Pi_vs_Agar100Pi	Sequence_88	Root vs Agar	100Pi	NotSignificant
0.0752762998954957	0	8.69582396623299	0	1	NA	Root100Pi_vs_Agar100Pi	Sequence_89	Root vs Agar	100Pi	NotSignificant
16.8724956627726	0.792143621413593	0.409825511393869	1.93288021216496	0.0532509560484168	0.0971046845588777	Root100Pi_vs_Agar100Pi	Sequence_9	Root vs Agar	100Pi	Significant
3.16838326557861	1.90100747759417	0.867224288826695	2.19205977287159	0.0283751909176732	0.0628307798891335	Root100Pi_vs_Agar100Pi	Sequence_90	Root vs Agar	100Pi	Significant
33.5188972886163	1.23487744717808	0.628684263927229	1.96422515725798	0.0495039866021634	0.0954756441931044	Root100Pi_vs_Agar100Pi	Sequence_92	Root vs Agar	100Pi	Significant
0.771914219085267	1.78323853689009	1.19805447430377	1.48844528787089	0.136633500745969	0.235313251284724	Root100Pi_vs_Agar100Pi	Sequence_93	Root vs Agar	100Pi	NotSignificant
0.176966342479811	-1.77092452891049	5.88219982020576	-0.301065006807019	0.763364924298185	NA	Root100Pi_vs_Agar100Pi	Sequence_94	Root vs Agar	100Pi	NotSignificant
0.0640457245339163	-2.12573574254549	8.6923579967531	-0.24455225421451	0.806803137162365	NA	Root100Pi_vs_Agar100Pi	Sequence_95	Root vs Agar	100Pi	NotSignificant
4.82752960219408	-3.6578856749512	0.667709953341266	-5.47825542609765	4.29539775948168e-08	2.10248416648314e-07	Root100Pi_vs_Agar100Pi	Sequence_96	Root vs Agar	100Pi	Significant
30.6109263680793	-0.0929983766334028	0.397289554594168	-0.234082108522588	0.814921235441085	0.90223422495263	Root100Pi_vs_Agar100Pi	Sequence_97	Root vs Agar	100Pi	NotSignificant
2.06994056992905	-1.80876592708626	0.745764651644941	-2.42538436636363	0.0152921865110614	0.0364659832186849	Root100Pi_vs_Agar100Pi	OTU_125	Root vs Agar	100Pi	Significant
0.0249004285932248	0	8.69582396623299	0	1	NA	Root100Pi_vs_Agar100Pi	OTU_102	Root vs Agar	100Pi	NotSignificant
0.00400632718731958	0	8.69582396623299	0	1	NA	Root100Pi_vs_Agar100Pi	OTU_77	Root vs Agar	100Pi	NotSignificant
0.0295571910579375	0	8.69582396623299	0	1	NA	Root100Pi_vs_Agar100Pi	OTU_45	Root vs Agar	100Pi	NotSignificant
0.00400405414902532	0	8.69582396623298	0	1	NA	Root100Pi_vs_Agar100Pi	OTU_254	Root vs Agar	100Pi	NotSignificant
0.0977127507844331	-2.48740627283827	8.69021724910514	-0.286230620194726	0.774701492845489	NA	Root100Pi_vs_Agar100Pi	OTU_142	Root vs Agar	100Pi	NotSignificant
0.0063944461046929	0	8.69582396623299	0	1	NA	Root100Pi_vs_Agar100Pi	OTU_63	Root vs Agar	100Pi	NotSignificant
0.0338826265991122	0	8.69582396623299	0	1	NA	Root100Pi_vs_Agar100Pi	OTU_41	Root vs Agar	100Pi	NotSignificant
1.07790286824827	-0.0937119720535679	2.71483799579347	-0.0345184398475234	0.972463738237998	1	Root100Pi_vs_Agar100Pi	OTU_55	Root vs Agar	100Pi	NotSignificant
0.00357142889448798	0	8.69582396623299	0	1	NA	Root100Pi_vs_Agar100Pi	OTU_219	Root vs Agar	100Pi	NotSignificant
0.00947858957048483	0	8.69582396623299	0	1	NA	Root100Pi_vs_Agar100Pi	OTU_117	Root vs Agar	100Pi	NotSignificant
0.117038036766048	0	8.69582396623299	0	1	NA	Root100Pi_vs_Agar100Pi	OTU_29	Root vs Agar	100Pi	NotSignificant
0.0191316737651956	0	8.69582396623299	0	1	NA	Root100Pi_vs_Agar100Pi	OTU_34	Root vs Agar	100Pi	NotSignificant
0.0117385150478552	0	8.69582396623299	0	1	NA	Root100Pi_vs_Agar100Pi	OTU_61	Root vs Agar	100Pi	NotSignificant
0.360164249066483	-2.18660342133484	7.88808311857528	-0.277203395104408	0.781623932830165	0.887387128281356	Root100Pi_vs_Agar100Pi	OTU_22	Root vs Agar	100Pi	NotSignificant
0.18711372095959	0	8.69582396623299	0	1	NA	Root100Pi_vs_Agar100Pi	OTU_26	Root vs Agar	100Pi	NotSignificant
0.367637629035308	0.782849295496062	2.83479631179002	0.276157158890099	0.78242736042012	0.887387128281356	Root100Pi_vs_Agar100Pi	OTU_177	Root vs Agar	100Pi	NotSignificant
0.270315787295679	0	8.69582396623299	0	NA	NA	Root100Pi_vs_Agar100Pi	OTU_9	Root vs Agar	100Pi	NotSignificant
0.0973169308193437	0	8.69582396623299	0	1	NA	Root100Pi_vs_Agar100Pi	OTU_25	Root vs Agar	100Pi	NotSignificant
0.283344136864983	-1.25911083726513	8.18159801981215	-0.153895465679947	0.877692159377129	0.938222653127275	Root100Pi_vs_Agar100Pi	OTU_3	Root vs Agar	100Pi	NotSignificant
4.37041361454694	1.62526553477231	0.66413107334096	2.44720598088611	0.0143968534972984	0.0361866858175339	Root100Pi_vs_Agar100Pi	OTU_115	Root vs Agar	100Pi	Significant
0.0120870774470077	0	8.69582396623299	0	1	NA	Root100Pi_vs_Agar100Pi	OTU_119	Root vs Agar	100Pi	NotSignificant
0.00448088302605922	0	8.69582396623299	0	1	NA	Root100Pi_vs_Agar100Pi	OTU_35	Root vs Agar	100Pi	NotSignificant
0.554939808652583	-0.783292192443151	4.34841405909117	-0.180132844250545	0.857048278344017	0.926808021930158	Root100Pi_vs_Agar100Pi	OTU_15	Root vs Agar	100Pi	NotSignificant
0.00357095714833149	0	8.69582396623299	0	1	NA	Root100Pi_vs_Agar100Pi	OTU_99	Root vs Agar	100Pi	NotSignificant
0.0725682423742591	0	8.69582396623299	0	1	NA	Root100Pi_vs_Agar100Pi	OTU_27	Root vs Agar	100Pi	NotSignificant
0.0116663214711608	-0.757336219306433	8.69513172058344	-0.087098878273878	0.93059291700662	NA	Root100Pi_vs_Agar100Pi	OTU_192	Root vs Agar	100Pi	NotSignificant
0.0172959673689234	0	8.69582396623299	0	1	NA	Root100Pi_vs_Agar100Pi	OTU_147	Root vs Agar	100Pi	NotSignificant
0.0451440947217368	0	8.69582396623299	0	1	NA	Root100Pi_vs_Agar100Pi	OTU_53	Root vs Agar	100Pi	NotSignificant
0.701848176805885	-0.783294398553812	3.64361495248767	-0.214977270860912	0.829785039488285	0.907882454969536	Root100Pi_vs_Agar100Pi	OTU_11	Root vs Agar	100Pi	NotSignificant
0.0558225859081642	0	8.69582396623299	0	1	NA	Root100Pi_vs_Agar100Pi	OTU_250	Root vs Agar	100Pi	NotSignificant
1.54165276631298	-2.76799770010278	0.986637300127863	-2.80548657520252	0.00502406741735923	0.0150722022520777	Root100Pi_vs_Agar100Pi	OTU_90	Root vs Agar	100Pi	Significant
0.261860659626715	-1.78311379026256	6.41153854954315	-0.278110125437773	0.780927823267021	0.887387128281356	Root100Pi_vs_Agar100Pi	OTU_30	Root vs Agar	100Pi	NotSignificant
0.0332161093860986	0	8.69582396623299	0	1	NA	Root100Pi_vs_Agar100Pi	OTU_39	Root vs Agar	100Pi	NotSignificant
0.0386231168011552	0	8.69582396623299	0	1	NA	Root100Pi_vs_Agar100Pi	OTU_181	Root vs Agar	100Pi	NotSignificant
0.0150480315739123	0	8.69582396623299	0	1	NA	Root100Pi_vs_Agar100Pi	OTU_69	Root vs Agar	100Pi	NotSignificant
0.677761040323412	-2.29883565628267	2.8967463814659	-0.793592311357042	0.427432809923736	0.611557712660115	Root100Pi_vs_Agar100Pi	OTU_92	Root vs Agar	100Pi	NotSignificant
0.0098523970193125	0	8.69582396623299	0	1	NA	Root100Pi_vs_Agar100Pi	OTU_153	Root vs Agar	100Pi	NotSignificant
0.020069572301446	0	8.69582396623299	0	1	NA	Root100Pi_vs_Agar100Pi	OTU_109	Root vs Agar	100Pi	NotSignificant
0.0377673863384243	0	8.69582396623299	0	1	NA	Root100Pi_vs_Agar100Pi	OTU_38	Root vs Agar	100Pi	NotSignificant
0.0458481343237617	0	8.69582396623298	0	1	NA	Root100Pi_vs_Agar100Pi	OTU_72	Root vs Agar	100Pi	NotSignificant
0.00282301721020492	0	8.69582396623299	0	1	NA	Root100Pi_vs_Agar100Pi	OTU_188	Root vs Agar	100Pi	NotSignificant
8.99526882333621	-1.42660466903979	0.730042622183696	-1.95413887585432	0.0506847956243201	0.0954756441931044	Root100Pi_vs_Agar100Pi	OTU_33	Root vs Agar	100Pi	Significant
0.00947858957048483	0	8.69582396623299	0	1	NA	Root100Pi_vs_Agar100Pi	OTU_81	Root vs Agar	100Pi	NotSignificant
0.0249204638572739	0	8.69582396623299	0	1	NA	Root100Pi_vs_Agar100Pi	OTU_98	Root vs Agar	100Pi	NotSignificant
1.25953934095486	-1.99287233328331	0.914497837602781	-2.17919851894601	0.0293169239184028	0.0634063703351501	Root100Pi_vs_Agar100Pi	OTU_154	Root vs Agar	100Pi	Significant
2.22215102623967	1.93573495165989	0.948529659401902	2.04077429996282	0.0412732662042356	0.0816683778083812	Root100Pi_vs_Agar100Pi	OTU_6	Root vs Agar	100Pi	Significant
0.647818452739054	-0.544559948446455	2.27050650985351	-0.239840734251667	0.810453727064174	0.90223422495263	Root100Pi_vs_Agar100Pi	OTU_20	Root vs Agar	100Pi	NotSignificant
0.00357095714833149	0	8.69582396623299	0	1	NA	Root100Pi_vs_Agar100Pi	OTU_127	Root vs Agar	100Pi	NotSignificant
80.293915939398	-5	0.618637004343654	-9.54505991444645	1.36028951078789e-21	6.32534622516368e-20	Root100Pi_vs_Agar100Pi	OTU_1	Root vs Agar	100Pi	Significant
0.492657813197963	0.0232367706300916	1.57172400567037	0.014784256361969	0.988204299813425	1	Root100Pi_vs_Agar100Pi	OTU_129	Root vs Agar	100Pi	NotSignificant
0.0150480315739123	0	8.69582396623299	0	1	NA	Root100Pi_vs_Agar100Pi	OTU_42	Root vs Agar	100Pi	NotSignificant
13.2917227913652	-0.378706982721702	0.70482920544125	-0.537303193168077	0.591058200118054	0.723268586986566	Root100Pi_vs_Agar100Pi	OTU_14	Root vs Agar	100Pi	NotSignificant
0.987760284812157	-0.879755380894312	3.12318238698386	-0.28168556039531	0.778184627469003	0.887387128281356	Root100Pi_vs_Agar100Pi	OTU_8	Root vs Agar	100Pi	NotSignificant
0.219078010423702	-0.758209016242007	8.69515377484027	-0.0871990347584089	0.930513306586937	NA	Root100Pi_vs_Agar100Pi	OTU_7	Root vs Agar	100Pi	NotSignificant
7.2984955836809	2.41648059694144	2.38784903277311	1.01199052526996	0.311542583640913	0.452710316853202	Root100Pi_vs_Agar100Pi	OTU_2	Root vs Agar	100Pi	NotSignificant
0.0102623987298637	0	8.69582396623299	0	1	NA	Root100Pi_vs_Agar100Pi	OTU_62	Root vs Agar	100Pi	NotSignificant
0.0180716936369319	0	8.69582396623299	0	1	NA	Root100Pi_vs_Agar100Pi	OTU_101	Root vs Agar	100Pi	NotSignificant
0.00448088302605922	0	8.69582396623299	0	1	NA	Root100Pi_vs_Agar100Pi	OTU_87	Root vs Agar	100Pi	NotSignificant
1.39490547229341	2.78032475241321	1.01420879489383	2.74137314368711	0.00611829811776296	0.0177141962671491	Root100Pi_vs_Agar100Pi	OTU_75	Root vs Agar	100Pi	Significant
3.10853810879919	-1.54225594018989	2.8385258688477	-0.543329887219233	0.586902689953046	0.723268586986566	Root100Pi_vs_Agar100Pi	OTU_5	Root vs Agar	100Pi	NotSignificant
0.117579890417373	0	8.69582396623299	0	1	NA	Root100Pi_vs_Agar100Pi	OTU_31	Root vs Agar	100Pi	NotSignificant
0.0478770154257556	0	8.69582396623299	0	1	NA	Root100Pi_vs_Agar100Pi	OTU_44	Root vs Agar	100Pi	NotSignificant
0.0813323679887336	-0.748101360656574	8.69490285626369	-0.086039070593831	0.931435358523766	NA	Root100Pi_vs_Agar100Pi	OTU_71	Root vs Agar	100Pi	NotSignificant
4.77047471874514	1.52226160420662	2.24166390932666	0.679076643859549	0.497089300420705	0.686679462962526	Root100Pi_vs_Agar100Pi	OTU_4	Root vs Agar	100Pi	NotSignificant
0.0799624208240643	0	8.69582396623299	0	1	NA	Root100Pi_vs_Agar100Pi	OTU_28	Root vs Agar	100Pi	NotSignificant
0.172252499000656	0	8.69582396623299	0	1	NA	Root100Pi_vs_Agar100Pi	OTU_17	Root vs Agar	100Pi	NotSignificant
0.0966871931007065	0	8.69582396623299	0	1	NA	Root100Pi_vs_Agar100Pi	OTU_256	Root vs Agar	100Pi	NotSignificant
0.0552463930249873	0	8.69582396623299	0	1	NA	Root100Pi_vs_Agar100Pi	OTU_19	Root vs Agar	100Pi	NotSignificant
0.803977479239167	2.79402974630848	4.28033903543496	0.652758980813901	0.513911671824745	0.686679462962526	Root100Pi_vs_Agar100Pi	OTU_50	Root vs Agar	100Pi	NotSignificant
1.1984206499433	0.202797846786308	3.56344072378773	0.0569106833832067	0.954616343998394	0.997520449346637	Root100Pi_vs_Agar100Pi	OTU_12	Root vs Agar	100Pi	NotSignificant
0.41334639380793	-1.7935636171605	4.78963154925441	-0.374467972894429	0.708056180087566	0.855184736988878	Root100Pi_vs_Agar100Pi	OTU_21	Root vs Agar	100Pi	NotSignificant
0.13399750326945	0	8.69582396623299	0	1	NA	Root100Pi_vs_Agar100Pi	OTU_18	Root vs Agar	100Pi	NotSignificant
7.96650612628386	1.40963431528496	1.15493154924089	1.22053494530605	0.22226215061941	0.328101269961986	Root100Pi_vs_Agar100Pi	OTU_16	Root vs Agar	100Pi	NotSignificant
0.0118650683801949	0	8.69582396623299	0	1	NA	Root100Pi_vs_Agar100Pi	OTU_118	Root vs Agar	100Pi	NotSignificant
0.07414075506741	0	8.69582396623299	0	1	NA	Root100Pi_vs_Agar100Pi	OTU_23	Root vs Agar	100Pi	NotSignificant
0.0144783197060123	0	8.69582396623299	0	1	NA	Root100Pi_vs_Agar100Pi	OTU_68	Root vs Agar	100Pi	NotSignificant
0.0105244338196185	0	8.69582396623299	0	1	NA	Root100Pi_vs_Agar100Pi	OTU_49	Root vs Agar	100Pi	NotSignificant
0.279231891334879	0	8.69582396623299	0	1	1	Root100Pi_vs_Agar100Pi	OTU_10	Root vs Agar	100Pi	NotSignificant
126.147697636521	-0.916440648897909	0.295928685485845	-3.09682938439486	0.00195602418693522	0.00500512071362835	Root1000Pi_vs_Agar1000Pi	Sequence_1	Root vs Agar	1000Pi	Significant
19.9565268389252	4.85514046667848	0.951648263078698	5.1018224432749	3.36398283499864e-07	1.3936500316423e-06	Root1000Pi_vs_Agar1000Pi	Sequence_10	Root vs Agar	1000Pi	Significant
12.290266999096	-2.74701168708378	0.847459000672591	-3.24146853700722	0.00118915559940927	0.00313504658026079	Root1000Pi_vs_Agar1000Pi	Sequence_11	Root vs Agar	1000Pi	Significant
147.057861855158	3.86022821693461	0.481467855778708	8.01762396098329	1.07810261756093e-15	1.56324879546335e-14	Root1000Pi_vs_Agar1000Pi	Sequence_12	Root vs Agar	1000Pi	Significant
20.5943414940382	2.84300679831677	0.82087285941193	3.46339480678346	0.000533405113705615	0.00154687482974628	Root1000Pi_vs_Agar1000Pi	Sequence_13	Root vs Agar	1000Pi	Significant
0.128876632841454	0	9.12354218034752	0	1	NA	Root1000Pi_vs_Agar1000Pi	Sequence_14	Root vs Agar	1000Pi	NotSignificant
16.1678615783484	-5	0.873219353659724	-5.93112385335479	3.00868147883824e-09	1.74503525772618e-08	Root1000Pi_vs_Agar1000Pi	Sequence_15	Root vs Agar	1000Pi	Significant
121.573036297994	-3.8874187987169	0.322674202912333	-12.0475041501011	1.99911806860887e-33	1.73923271968972e-31	Root1000Pi_vs_Agar1000Pi	Sequence_16	Root vs Agar	1000Pi	Significant
0.318893849730239	-0.995478161348462	2.06171712254006	-0.48283935291861	0.629209806285456	NA	Root1000Pi_vs_Agar1000Pi	Sequence_17	Root vs Agar	1000Pi	NotSignificant
0.171840207084066	0	3.65726324395622	0	1	NA	Root1000Pi_vs_Agar1000Pi	Sequence_18	Root vs Agar	1000Pi	NotSignificant
208.862849327709	2.26652557787612	0.411066036384775	5.51377486160049	3.51217830928428e-08	1.60820796267227e-07	Root1000Pi_vs_Agar1000Pi	Sequence_19	Root vs Agar	1000Pi	Significant
277.169047772707	-0.0253459890818474	0.352185490922344	-0.0719677264826227	0.942627591764836	1	Root1000Pi_vs_Agar1000Pi	Sequence_20	Root vs Agar	1000Pi	NotSignificant
0.0181597172256278	0	9.1231238791955	0	1	NA	Root1000Pi_vs_Agar1000Pi	Sequence_21	Root vs Agar	1000Pi	NotSignificant
2.45602384041694	1.38277276062182	0.845898863853669	1.63467858831528	0.102116443355255	0.173380417438954	Root1000Pi_vs_Agar1000Pi	Sequence_23	Root vs Agar	1000Pi	NotSignificant
0.0143097511953503	0	9.12356378627939	0	1	NA	Root1000Pi_vs_Agar1000Pi	Sequence_24	Root vs Agar	1000Pi	NotSignificant
0.191917977052487	-0.932101275970446	3.9132834960211	-0.238189049405231	0.811734470049604	NA	Root1000Pi_vs_Agar1000Pi	Sequence_26	Root vs Agar	1000Pi	NotSignificant
0.04364193174726	0	9.12289748344291	0	1	NA	Root1000Pi_vs_Agar1000Pi	Sequence_27	Root vs Agar	1000Pi	NotSignificant
0.0695399522701375	-2.23540648059219	9.12013256629131	-0.245106796896179	0.806373740263199	NA	Root1000Pi_vs_Agar1000Pi	Sequence_28	Root vs Agar	1000Pi	NotSignificant
74.3011467128837	0.849326947852237	0.446294069743176	1.90306572601556	0.0570319695003242	0.105569815883579	Root1000Pi_vs_Agar1000Pi	Sequence_3	Root vs Agar	1000Pi	NotSignificant
76.8026276817291	-0.0905054344131928	0.325317120245963	-0.278206798169012	0.780853616603473	0.882263177201327	Root1000Pi_vs_Agar1000Pi	Sequence_30	Root vs Agar	1000Pi	NotSignificant
1.78995871718161	1.44321816228052	0.986647847097658	1.46274901072953	0.14353606993129	0.215304104896935	Root1000Pi_vs_Agar1000Pi	Sequence_31	Root vs Agar	1000Pi	NotSignificant
26.6498443104254	1.3009733267912	0.374947014293013	3.46975246420955	0.000520938226873316	0.00154687482974628	Root1000Pi_vs_Agar1000Pi	Sequence_32	Root vs Agar	1000Pi	Significant
0.256518037584022	-0.541967831593421	2.10129127817544	-0.257921325435669	0.79646762622683	NA	Root1000Pi_vs_Agar1000Pi	Sequence_33	Root vs Agar	1000Pi	NotSignificant
74.0089605183748	2.62271487501346	0.354747454285048	7.39318871307825	1.43348799716981e-13	1.55891819692217e-12	Root1000Pi_vs_Agar1000Pi	Sequence_34	Root vs Agar	1000Pi	Significant
22.4644859539365	1.67509156277128	0.648457313936903	2.58319480213969	0.00978900335432089	0.0212910822956479	Root1000Pi_vs_Agar1000Pi	Sequence_35	Root vs Agar	1000Pi	Significant
13.3315016551942	3.48205790350673	0.791342041910786	4.4001932402061	1.08154521358644e-05	3.92060139925083e-05	Root1000Pi_vs_Agar1000Pi	Sequence_36	Root vs Agar	1000Pi	Significant
2.58072122628614	3.80541622802405	2.12574566550709	1.79015593905316	0.0734288460997676	0.133089783555829	Root1000Pi_vs_Agar1000Pi	Sequence_37	Root vs Agar	1000Pi	NotSignificant
0.00315708221686279	0	9.12333152511528	0	1	NA	Root1000Pi_vs_Agar1000Pi	Sequence_38	Root vs Agar	1000Pi	NotSignificant
1290.98578580502	-0.150032492035643	0.197748721263342	-0.758702716645358	0.448030411446565	0.581770832773898	Root1000Pi_vs_Agar1000Pi	Sequence_39	Root vs Agar	1000Pi	NotSignificant
338.304290105343	-0.537593304724261	0.322476708295033	-1.66707638380016	0.0954992173970026	0.166168638270784	Root1000Pi_vs_Agar1000Pi	Sequence_4	Root vs Agar	1000Pi	NotSignificant
58.5890369069862	-1.68741263766478	0.438934940186703	-3.84433428094614	0.000120880138735278	0.000404483541152662	Root1000Pi_vs_Agar1000Pi	Sequence_40	Root vs Agar	1000Pi	Significant
145.931406946239	2.00099490476175	0.239151885046119	8.36704634118134	5.90804669113626e-17	1.28500015532214e-15	Root1000Pi_vs_Agar1000Pi	Sequence_42	Root vs Agar	1000Pi	Significant
0.165309887705532	-0.5578087101095	3.42243167006004	-0.162986076534207	0.870529397395999	NA	Root1000Pi_vs_Agar1000Pi	Sequence_43	Root vs Agar	1000Pi	NotSignificant
0.377529825011208	-1.15477190260377	2.96555188025669	-0.389395279270522	0.69698376362443	0.836705885691144	Root1000Pi_vs_Agar1000Pi	Sequence_44	Root vs Agar	1000Pi	NotSignificant
0.0425090983166596	0	9.12301872146236	0	1	NA	Root1000Pi_vs_Agar1000Pi	Sequence_45	Root vs Agar	1000Pi	NotSignificant
0.0150480315739123	0	9.12356663796488	0	1	NA	Root1000Pi_vs_Agar1000Pi	Sequence_46	Root vs Agar	1000Pi	NotSignificant
5.66220574164065	1.92875980266973	0.796407028784529	2.4218266953437	0.0154427132498823	0.0319884774461848	Root1000Pi_vs_Agar1000Pi	Sequence_47	Root vs Agar	1000Pi	Significant
161.307669056234	2.73305185530983	0.337449058490686	8.09915389165406	5.53427401320624e-16	9.62963678297886e-15	Root1000Pi_vs_Agar1000Pi	Sequence_48	Root vs Agar	1000Pi	Significant
0.0911829778160435	-1.15526663772159	9.12221539407029	-0.126643209770353	0.899222795808708	NA	Root1000Pi_vs_Agar1000Pi	Sequence_49	Root vs Agar	1000Pi	NotSignificant
0.0982097041331852	0	9.12355267259644	0	1	NA	Root1000Pi_vs_Agar1000Pi	Sequence_5	Root vs Agar	1000Pi	NotSignificant
1.51099347464278	1.43502515201689	0.881732632460354	1.62750600259928	0.103629674791099	0.173380417438954	Root1000Pi_vs_Agar1000Pi	Sequence_50	Root vs Agar	1000Pi	NotSignificant
201.097219448738	-2.47777520708935	0.448560683914901	-5.52383500369244	3.31678960037246e-08	1.60311497351336e-07	Root1000Pi_vs_Agar1000Pi	Sequence_51	Root vs Agar	1000Pi	Significant
7.97641110259664	2.04642520599917	0.702790537575682	2.91185651568167	0.00359287634811619	0.00822579584963444	Root1000Pi_vs_Agar1000Pi	Sequence_52	Root vs Agar	1000Pi	Significant
29.8111238869681	2.21021101709233	0.375334289847239	5.88864667278836	3.89370891297709e-09	2.11720422143129e-08	Root1000Pi_vs_Agar1000Pi	Sequence_53	Root vs Agar	1000Pi	Significant
0.113541112070209	-0.244132362791023	9.10973398523953	-0.0267990660524874	0.978619998133792	NA	Root1000Pi_vs_Agar1000Pi	Sequence_54	Root vs Agar	1000Pi	NotSignificant
30.3960569464019	2.10542221418778	0.394410081737071	5.33815516306029	9.38970875959628e-08	4.08452331042438e-07	Root1000Pi_vs_Agar1000Pi	Sequence_55	Root vs Agar	1000Pi	Significant
0.129327397445639	-0.182307824335269	6.37659267365868	-0.0285901630644171	0.977191457616353	NA	Root1000Pi_vs_Agar1000Pi	Sequence_56	Root vs Agar	1000Pi	NotSignificant
0.0653697512420564	0	9.12354354615511	0	1	NA	Root1000Pi_vs_Agar1000Pi	Sequence_57	Root vs Agar	1000Pi	NotSignificant
0.117311920833803	0	8.2823971046501	0	1	NA	Root1000Pi_vs_Agar1000Pi	Sequence_58	Root vs Agar	1000Pi	NotSignificant
1081.36437438817	-0.932382781535696	0.455588295635262	-2.04654682850358	0.0407026000943843	0.0786916935158096	Root1000Pi_vs_Agar1000Pi	Sequence_59	Root vs Agar	1000Pi	Significant
0.0098523970193125	0	9.12332691630228	0	1	NA	Root1000Pi_vs_Agar1000Pi	Sequence_6	Root vs Agar	1000Pi	NotSignificant
220.20795877729	-2.24888160224542	0.454596792160271	-4.94698079931141	7.53734079745426e-07	2.85108108425444e-06	Root1000Pi_vs_Agar1000Pi	Sequence_60	Root vs Agar	1000Pi	Significant
1.65788209183754	-1.93083642808006	1.10063544202122	-1.75429243359113	0.0793804116159934	0.140940730828396	Root1000Pi_vs_Agar1000Pi	Sequence_61	Root vs Agar	1000Pi	NotSignificant
0.0394410283462644	0	9.12281644985199	0	1	NA	Root1000Pi_vs_Agar1000Pi	Sequence_62	Root vs Agar	1000Pi	NotSignificant
68.2156011058896	3.50344155710511	0.475580955460107	7.36665654266087	1.74960469579172e-13	1.69128453926533e-12	Root1000Pi_vs_Agar1000Pi	Sequence_64	Root vs Agar	1000Pi	Significant
25.6041121417565	2.28136455543352	0.676437343364351	3.37261769743056	0.000744572561603321	0.00202430665185903	Root1000Pi_vs_Agar1000Pi	Sequence_65	Root vs Agar	1000Pi	Significant
5.0304733858059	2.4485701904592	0.801836676147449	3.05370191124675	0.00226036556507864	0.00561862297605262	Root1000Pi_vs_Agar1000Pi	Sequence_66	Root vs Agar	1000Pi	Significant
26.8115057015621	0.335678482428907	0.417683335077456	0.803667405994684	0.421589082849082	0.555731063755608	Root1000Pi_vs_Agar1000Pi	Sequence_67	Root vs Agar	1000Pi	NotSignificant
55.8695455624708	2.32715603719351	0.601369827083018	3.86975856185124	0.000108943187424372	0.000379122292236814	Root1000Pi_vs_Agar1000Pi	Sequence_68	Root vs Agar	1000Pi	Significant
44.511319261549	5	0.620773983090057	9.04371058819796	1.51441858166489e-19	6.58772083024227e-18	Root1000Pi_vs_Agar1000Pi	Sequence_69	Root vs Agar	1000Pi	Significant
5.97174917808014	-0.986039249394373	0.507650963570244	-1.94235669811338	0.052093933563555	0.0985254830441149	Root1000Pi_vs_Agar1000Pi	Sequence_7	Root vs Agar	1000Pi	Significant
0.0592960207786027	0	9.12330229965768	0	1	NA	Root1000Pi_vs_Agar1000Pi	Sequence_70	Root vs Agar	1000Pi	NotSignificant
142.229467793393	1.22426247678443	0.24096457619506	5.08067408129481	3.7609790228387e-07	1.48729624994076e-06	Root1000Pi_vs_Agar1000Pi	Sequence_71	Root vs Agar	1000Pi	Significant
160.405071029145	-2.63246672363653	0.393337898979914	-6.69263432398351	2.19188390169401e-11	1.73358090406708e-10	Root1000Pi_vs_Agar1000Pi	Sequence_72	Root vs Agar	1000Pi	Significant
0.653274880439936	1.99172985371961	1.27098653465805	1.56707392203448	0.117097413905637	0.185226818359826	Root1000Pi_vs_Agar1000Pi	Sequence_73	Root vs Agar	1000Pi	NotSignificant
0.345901217165488	0.528881619246305	1.80240327799434	0.293431345639155	0.76919246900414	NA	Root1000Pi_vs_Agar1000Pi	Sequence_74	Root vs Agar	1000Pi	NotSignificant
7.9225186387246	1.17693755857484	0.733646023224822	1.6042308161114	0.10866318445817	0.178371642412468	Root1000Pi_vs_Agar1000Pi	Sequence_75	Root vs Agar	1000Pi	NotSignificant
137.196415010609	2.61132821934475	0.428910719037849	6.08827922324393	1.14130697686704e-09	7.63797746057174e-09	Root1000Pi_vs_Agar1000Pi	Sequence_76	Root vs Agar	1000Pi	Significant
0.0972231575832885	0	9.12209276228501	0	1	NA	Root1000Pi_vs_Agar1000Pi	Sequence_77	Root vs Agar	1000Pi	NotSignificant
0.196477526580672	-1.73238109164752	2.38122063498401	-0.727518091434291	0.466908636762646	NA	Root1000Pi_vs_Agar1000Pi	Sequence_78	Root vs Agar	1000Pi	NotSignificant
122.675138134822	1.22210235858789	0.36213444936605	3.37471997134572	0.000738908367011596	0.00202430665185903	Root1000Pi_vs_Agar1000Pi	Sequence_79	Root vs Agar	1000Pi	Significant
2.05890495950469	1.47147917726769	0.986153268181133	1.49214044585757	0.135662330758958	0.207063557474199	Root1000Pi_vs_Agar1000Pi	Sequence_8	Root vs Agar	1000Pi	NotSignificant
8.77645339389399	-0.284417310831437	0.556952696733713	-0.51066690672192	0.609584317260409	0.76331937569124	Root1000Pi_vs_Agar1000Pi	Sequence_80	Root vs Agar	1000Pi	NotSignificant
146.822110625134	-2.44101480472884	0.341878158027985	-7.14001391258529	9.3321473174086e-13	8.11896816614548e-12	Root1000Pi_vs_Agar1000Pi	Sequence_81	Root vs Agar	1000Pi	Significant
487.307119119404	-2.35487888551208	0.379638538063367	-6.20295004170259	5.54144347727124e-10	4.01754652102165e-09	Root1000Pi_vs_Agar1000Pi	Sequence_82	Root vs Agar	1000Pi	Significant
1.68718926882522	3.80474358892819	1.04698643946184	3.63399509824011	0.000279066165335643	0.00086709844229289	Root1000Pi_vs_Agar1000Pi	Sequence_83	Root vs Agar	1000Pi	Significant
3286.8844906781	-0.745623799116639	0.277406447086155	-2.68783875410461	0.00719161150272046	0.0160428256599149	Root1000Pi_vs_Agar1000Pi	Sequence_84	Root vs Agar	1000Pi	Significant
0.769389887791723	1.50384468198283	1.12756972306881	1.33370438316661	0.182300757735268	0.261449166223076	Root1000Pi_vs_Agar1000Pi	Sequence_85	Root vs Agar	1000Pi	NotSignificant
38.0512959644356	2.83697378350281	0.36133839254931	7.85129352983343	4.11767962872088e-15	5.1176875385531e-14	Root1000Pi_vs_Agar1000Pi	Sequence_86	Root vs Agar	1000Pi	Significant
376.787427975071	-0.77753981206578	0.345778491291965	-2.24866448216771	0.0245338505295042	0.0496382557224852	Root1000Pi_vs_Agar1000Pi	Sequence_87	Root vs Agar	1000Pi	Significant
0.861084566115537	0.281717033129328	1.296104280282	0.217356764741209	0.827930322453736	0.923460744275321	Root1000Pi_vs_Agar1000Pi	Sequence_88	Root vs Agar	1000Pi	NotSignificant
0.0752762998954957	0	9.12357566204893	0	1	NA	Root1000Pi_vs_Agar1000Pi	Sequence_89	Root vs Agar	1000Pi	NotSignificant
16.8724956627726	1.36152303672831	0.458218072771673	2.97134294265767	0.00296500484793865	0.0071654283825184	Root1000Pi_vs_Agar1000Pi	Sequence_9	Root vs Agar	1000Pi	Significant
3.16838326557861	1.01967215740316	0.766315060775353	1.33061740476752	0.183314932639168	0.261449166223076	Root1000Pi_vs_Agar1000Pi	Sequence_90	Root vs Agar	1000Pi	NotSignificant
33.5188972886163	2.11480491800662	0.718252946024917	2.94437346858199	0.00323609239002336	0.00760919021437924	Root1000Pi_vs_Agar1000Pi	Sequence_92	Root vs Agar	1000Pi	Significant
0.771914219085267	1.50131554220969	1.22471261679392	1.22585129084394	0.220254641583323	0.309066997060469	Root1000Pi_vs_Agar1000Pi	Sequence_93	Root vs Agar	1000Pi	NotSignificant
0.176966342479811	0	6.16967352021505	0	1	NA	Root1000Pi_vs_Agar1000Pi	Sequence_94	Root vs Agar	1000Pi	NotSignificant
0.0640457245339163	-2.33267574329028	9.11622619639453	-0.255881731435411	0.79804216133041	NA	Root1000Pi_vs_Agar1000Pi	Sequence_95	Root vs Agar	1000Pi	NotSignificant
4.82752960219408	-5	0.911673838662181	-5.9515034009771	2.65690499672853e-09	1.65107667653844e-08	Root1000Pi_vs_Agar1000Pi	Sequence_96	Root vs Agar	1000Pi	Significant
30.6109263680793	-0.17361932113346	0.43129846157788	-0.40255029080856	0.687279084669618	0.836705885691144	Root1000Pi_vs_Agar1000Pi	Sequence_97	Root vs Agar	1000Pi	NotSignificant
2.06994056992905	-1.67490818793953	0.77729018476163	-2.15480424270785	0.0311771561107537	0.0616457404917174	Root1000Pi_vs_Agar1000Pi	OTU_125	Root vs Agar	1000Pi	Significant
0.0249004285932248	0	9.12341793408214	0	1	NA	Root1000Pi_vs_Agar1000Pi	OTU_102	Root vs Agar	1000Pi	NotSignificant
0.00400632718731958	0	9.12332594551189	0	1	NA	Root1000Pi_vs_Agar1000Pi	OTU_77	Root vs Agar	1000Pi	NotSignificant
0.0295571910579375	0	9.12306622417882	0	1	NA	Root1000Pi_vs_Agar1000Pi	OTU_45	Root vs Agar	1000Pi	NotSignificant
0.00400405414902532	0	9.12331629458423	0	1	NA	Root1000Pi_vs_Agar1000Pi	OTU_254	Root vs Agar	1000Pi	NotSignificant
0.0977127507844331	-2.1200758384692	9.12080358190556	-0.232443974857122	0.816193197076045	NA	Root1000Pi_vs_Agar1000Pi	OTU_142	Root vs Agar	1000Pi	NotSignificant
0.0063944461046929	0	9.12323890824309	0	1	NA	Root1000Pi_vs_Agar1000Pi	OTU_63	Root vs Agar	1000Pi	NotSignificant
0.0338826265991122	0	9.12288220577092	0	1	NA	Root1000Pi_vs_Agar1000Pi	OTU_41	Root vs Agar	1000Pi	NotSignificant
1.07790286824827	0	2.8600851506473	0	1	1	Root1000Pi_vs_Agar1000Pi	OTU_55	Root vs Agar	1000Pi	NotSignificant
0.00357142889448798	0	9.12335031829563	0	1	NA	Root1000Pi_vs_Agar1000Pi	OTU_219	Root vs Agar	1000Pi	NotSignificant
0.00947858957048483	0	9.12334623634565	0	1	NA	Root1000Pi_vs_Agar1000Pi	OTU_117	Root vs Agar	1000Pi	NotSignificant
0.117038036766048	0	9.12345176135552	0	1	NA	Root1000Pi_vs_Agar1000Pi	OTU_29	Root vs Agar	1000Pi	NotSignificant
0.0191316737651956	0	9.12356866980487	0	1	NA	Root1000Pi_vs_Agar1000Pi	OTU_34	Root vs Agar	1000Pi	NotSignificant
0.0117385150478552	0	9.12358114640457	0	1	NA	Root1000Pi_vs_Agar1000Pi	OTU_61	Root vs Agar	1000Pi	NotSignificant
0.360164249066483	-2.40086695168692	8.27515052783216	-0.290129701400836	0.771717014117291	0.882263177201327	Root1000Pi_vs_Agar1000Pi	OTU_22	Root vs Agar	1000Pi	NotSignificant
0.18711372095959	0	9.12297294687987	0	1	NA	Root1000Pi_vs_Agar1000Pi	OTU_26	Root vs Agar	1000Pi	NotSignificant
0.367637629035308	-1.12043561397794	3.01550999930747	-0.371557585362097	0.710222273602723	0.836705885691144	Root1000Pi_vs_Agar1000Pi	OTU_177	Root vs Agar	1000Pi	NotSignificant
0.270315787295679	0	9.12353611979484	0	NA	NA	Root1000Pi_vs_Agar1000Pi	OTU_9	Root vs Agar	1000Pi	NotSignificant
0.0973169308193437	0	9.12342614693671	0	1	NA	Root1000Pi_vs_Agar1000Pi	OTU_25	Root vs Agar	1000Pi	NotSignificant
0.283344136864983	0	8.58336438036193	0	1	NA	Root1000Pi_vs_Agar1000Pi	OTU_3	Root vs Agar	1000Pi	NotSignificant
4.37041361454694	3.1608214975348	0.826038653394605	3.82648134508646	0.000129987995455982	0.000418850207580387	Root1000Pi_vs_Agar1000Pi	OTU_115	Root vs Agar	1000Pi	Significant
0.0120870774470077	0	9.12334019982624	0	1	NA	Root1000Pi_vs_Agar1000Pi	OTU_119	Root vs Agar	1000Pi	NotSignificant
0.00448088302605922	0	9.12354879266331	0	1	NA	Root1000Pi_vs_Agar1000Pi	OTU_35	Root vs Agar	1000Pi	NotSignificant
0.554939808652583	0	4.55864644956523	0	1	1	Root1000Pi_vs_Agar1000Pi	OTU_15	Root vs Agar	1000Pi	NotSignificant
0.00357095714833149	0	9.12356195120102	0	1	NA	Root1000Pi_vs_Agar1000Pi	OTU_99	Root vs Agar	1000Pi	NotSignificant
0.0725682423742591	0	9.12335703770849	0	1	NA	Root1000Pi_vs_Agar1000Pi	OTU_27	Root vs Agar	1000Pi	NotSignificant
0.0116663214711608	0	9.12334332636954	0	1	NA	Root1000Pi_vs_Agar1000Pi	OTU_192	Root vs Agar	1000Pi	NotSignificant
0.0172959673689234	0	9.12333524385757	0	1	NA	Root1000Pi_vs_Agar1000Pi	OTU_147	Root vs Agar	1000Pi	NotSignificant
0.0451440947217368	0	9.12356363107909	0	1	NA	Root1000Pi_vs_Agar1000Pi	OTU_53	Root vs Agar	1000Pi	NotSignificant
0.701848176805885	-1.17698861222032	3.81408434175126	-0.308590085262744	0.757633363826223	0.878854702038419	Root1000Pi_vs_Agar1000Pi	OTU_11	Root vs Agar	1000Pi	NotSignificant
0.0558225859081642	0	9.12353993607693	0	1	NA	Root1000Pi_vs_Agar1000Pi	OTU_250	Root vs Agar	1000Pi	NotSignificant
1.54165276631298	-1.62548920794567	1.07432247677786	-1.51303658173557	0.13027036693259	0.202384320055987	Root1000Pi_vs_Agar1000Pi	OTU_90	Root vs Agar	1000Pi	NotSignificant
0.261860659626715	0	6.72689326103901	0	1	NA	Root1000Pi_vs_Agar1000Pi	OTU_30	Root vs Agar	1000Pi	NotSignificant
0.0332161093860986	0	9.12324141586966	0	1	NA	Root1000Pi_vs_Agar1000Pi	OTU_39	Root vs Agar	1000Pi	NotSignificant
0.0386231168011552	0	9.1230832424381	0	1	NA	Root1000Pi_vs_Agar1000Pi	OTU_181	Root vs Agar	1000Pi	NotSignificant
0.0150480315739123	0	9.12356663796488	0	1	NA	Root1000Pi_vs_Agar1000Pi	OTU_69	Root vs Agar	1000Pi	NotSignificant
0.677761040323412	-2.60136938867667	3.03606787186026	-0.856821882273255	0.391543330327848	0.524065688284965	Root1000Pi_vs_Agar1000Pi	OTU_92	Root vs Agar	1000Pi	NotSignificant
0.0098523970193125	0	9.12332691630228	0	1	NA	Root1000Pi_vs_Agar1000Pi	OTU_153	Root vs Agar	1000Pi	NotSignificant
0.020069572301446	0	9.12335047221053	0	1	NA	Root1000Pi_vs_Agar1000Pi	OTU_109	Root vs Agar	1000Pi	NotSignificant
0.0377673863384243	0	9.12357504980742	0	1	NA	Root1000Pi_vs_Agar1000Pi	OTU_38	Root vs Agar	1000Pi	NotSignificant
0.0458481343237617	0	9.12332553236411	0	1	NA	Root1000Pi_vs_Agar1000Pi	OTU_72	Root vs Agar	1000Pi	NotSignificant
0.00282301721020492	0	9.12333438651238	0	1	NA	Root1000Pi_vs_Agar1000Pi	OTU_188	Root vs Agar	1000Pi	NotSignificant
8.99526882333621	-0.808889930587151	0.818853538280807	-0.987832246881934	0.323234811838171	0.446371883014617	Root1000Pi_vs_Agar1000Pi	OTU_33	Root vs Agar	1000Pi	NotSignificant
0.00947858957048483	0	9.12334623634565	0	1	NA	Root1000Pi_vs_Agar1000Pi	OTU_81	Root vs Agar	1000Pi	NotSignificant
0.0249204638572739	0	9.12345155871142	0	1	NA	Root1000Pi_vs_Agar1000Pi	OTU_98	Root vs Agar	1000Pi	NotSignificant
1.25953934095486	-2.31860162543685	0.918979236236227	-2.52301851229296	0.0116352275636984	0.0246893853180918	Root1000Pi_vs_Agar1000Pi	OTU_154	Root vs Agar	1000Pi	Significant
2.22215102623967	0.850605988848165	0.899727483922106	0.945404029607043	0.344452645751158	0.46824031531798	Root1000Pi_vs_Agar1000Pi	OTU_6	Root vs Agar	1000Pi	NotSignificant
0.647818452739054	-0.295649457130923	2.38364512461412	-0.124032497152354	0.901289544716849	0.981473409429639	Root1000Pi_vs_Agar1000Pi	OTU_20	Root vs Agar	1000Pi	NotSignificant
0.00357095714833149	0	9.12356195120102	0	1	NA	Root1000Pi_vs_Agar1000Pi	OTU_127	Root vs Agar	1000Pi	NotSignificant
80.293915939398	-5	0.663480568350732	-8.97957397014652	2.71817199346623e-19	7.88269878105207e-18	Root1000Pi_vs_Agar1000Pi	OTU_1	Root vs Agar	1000Pi	Significant
0.492657813197963	-0.864773603209341	1.71535391410629	-0.504137132342098	0.614165014923986	0.76331937569124	Root1000Pi_vs_Agar1000Pi	OTU_129	Root vs Agar	1000Pi	NotSignificant
0.0150480315739123	0	9.12356663796488	0	1	NA	Root1000Pi_vs_Agar1000Pi	OTU_42	Root vs Agar	1000Pi	NotSignificant
13.2917227913652	-1.00850937319601	0.714043979012067	-1.41239111712889	0.157834830530913	0.232739495867618	Root1000Pi_vs_Agar1000Pi	OTU_14	Root vs Agar	1000Pi	NotSignificant
0.987760284812157	-1.2105292201046	3.27524516819729	-0.369599574364347	0.711680868289019	0.836705885691144	Root1000Pi_vs_Agar1000Pi	OTU_8	Root vs Agar	1000Pi	NotSignificant
0.219078010423702	0	9.12332025694513	0	1	NA	Root1000Pi_vs_Agar1000Pi	OTU_7	Root vs Agar	1000Pi	NotSignificant
7.2984955836809	5	2.58577360776963	5.61688298755582	1.94432996846095e-08	9.95039454447661e-08	Root1000Pi_vs_Agar1000Pi	OTU_2	Root vs Agar	1000Pi	Significant
0.0102623987298637	0	9.123500683788	0	1	NA	Root1000Pi_vs_Agar1000Pi	OTU_62	Root vs Agar	1000Pi	NotSignificant
0.0180716936369319	0	9.12354775405558	0	1	NA	Root1000Pi_vs_Agar1000Pi	OTU_101	Root vs Agar	1000Pi	NotSignificant
0.00448088302605922	0	9.12354879266331	0	1	NA	Root1000Pi_vs_Agar1000Pi	OTU_87	Root vs Agar	1000Pi	NotSignificant
1.39490547229341	0.00404330887955307	0.961858485463644	0.00420364215802917	0.996645988700874	1	Root1000Pi_vs_Agar1000Pi	OTU_75	Root vs Agar	1000Pi	NotSignificant
3.10853810879919	-0.163219217743198	2.97131445902289	-0.0549316539848401	0.956192913709284	1	Root1000Pi_vs_Agar1000Pi	OTU_5	Root vs Agar	1000Pi	NotSignificant
0.117579890417373	0	9.12289233334124	0	1	NA	Root1000Pi_vs_Agar1000Pi	OTU_31	Root vs Agar	1000Pi	NotSignificant
0.0478770154257556	0	9.12351208703447	0	1	NA	Root1000Pi_vs_Agar1000Pi	OTU_44	Root vs Agar	1000Pi	NotSignificant
0.0813323679887336	-0.715968397573396	9.11852757191722	-0.0785179835150577	0.93741602560759	NA	Root1000Pi_vs_Agar1000Pi	OTU_71	Root vs Agar	1000Pi	NotSignificant
4.77047471874514	0.288285373902993	2.35338003689917	0.122498436029414	0.902504284533002	0.981473409429639	Root1000Pi_vs_Agar1000Pi	OTU_4	Root vs Agar	1000Pi	NotSignificant
0.0799624208240643	0	9.12318887554662	0	1	NA	Root1000Pi_vs_Agar1000Pi	OTU_28	Root vs Agar	1000Pi	NotSignificant
0.172252499000656	0	9.12265670949337	0	1	NA	Root1000Pi_vs_Agar1000Pi	OTU_17	Root vs Agar	1000Pi	NotSignificant
0.0966871931007065	-3.10470673003889	9.11594512756639	-0.340579795796525	0.733419941658737	NA	Root1000Pi_vs_Agar1000Pi	OTU_256	Root vs Agar	1000Pi	NotSignificant
0.0552463930249873	0	9.12334693214887	0	1	NA	Root1000Pi_vs_Agar1000Pi	OTU_19	Root vs Agar	1000Pi	NotSignificant
0.803977479239167	2.33172108320971	4.48649630804102	0.519719826589545	0.60325886598865	0.76331937569124	Root1000Pi_vs_Agar1000Pi	OTU_50	Root vs Agar	1000Pi	NotSignificant
1.1984206499433	0	3.75440060512136	0	1	1	Root1000Pi_vs_Agar1000Pi	OTU_12	Root vs Agar	1000Pi	NotSignificant
0.41334639380793	0	5.02291695904714	0	1	1	Root1000Pi_vs_Agar1000Pi	OTU_21	Root vs Agar	1000Pi	NotSignificant
0.13399750326945	0	9.12279383699225	0	1	NA	Root1000Pi_vs_Agar1000Pi	OTU_18	Root vs Agar	1000Pi	NotSignificant
7.96650612628386	1.98780214163787	1.24668655461332	1.59446826011083	0.110831194277868	0.178561368558787	Root1000Pi_vs_Agar1000Pi	OTU_16	Root vs Agar	1000Pi	NotSignificant
0.0118650683801949	0	9.12334019982624	0	1	NA	Root1000Pi_vs_Agar1000Pi	OTU_118	Root vs Agar	1000Pi	NotSignificant
0.07414075506741	0	9.1222817214424	0	1	NA	Root1000Pi_vs_Agar1000Pi	OTU_23	Root vs Agar	1000Pi	NotSignificant
0.0144783197060123	0	9.12356629566096	0	1	NA	Root1000Pi_vs_Agar1000Pi	OTU_68	Root vs Agar	1000Pi	NotSignificant
0.0105244338196185	0	9.1231402708751	0	1	NA	Root1000Pi_vs_Agar1000Pi	OTU_49	Root vs Agar	1000Pi	NotSignificant
0.279231891334879	0	9.1223386934946	0	1	NA	Root1000Pi_vs_Agar1000Pi	OTU_10	Root vs Agar	1000Pi	NotSignificant
126.147697636521	0.572383716428086	0.289113490818223	1.97978902613011	0.047727239984677	0.0784847946414689	Shoot0Pi_vs_Agar0Pi	Sequence_1	Shoot vs Agar	0Pi	Significant
19.9565268389252	4.16082857895417	0.920384745644823	4.52074917434565	6.16211659031635e-06	2.68233310402006e-05	Shoot0Pi_vs_Agar0Pi	Sequence_10	Shoot vs Agar	0Pi	Significant
12.290266999096	-1.88446542314733	0.760754942314699	-2.47709915286727	0.0132455099355825	0.0251325060316182	Shoot0Pi_vs_Agar0Pi	Sequence_11	Shoot vs Agar	0Pi	Significant
147.057861855158	2.21348225413318	0.505172116945514	4.3816398013351	1.17789425966418e-05	4.84245417861942e-05	Shoot0Pi_vs_Agar0Pi	Sequence_12	Shoot vs Agar	0Pi	Significant
20.5943414940382	1.34960773731405	0.713334434146183	1.89197054384378	0.0584949055739223	0.0920983619674522	Shoot0Pi_vs_Agar0Pi	Sequence_13	Shoot vs Agar	0Pi	Significant
0.128876632841454	1.09297716967882	8.6773446589161	0.125957561055935	0.899765518315918	NA	Shoot0Pi_vs_Agar0Pi	Sequence_14	Shoot vs Agar	0Pi	NotSignificant
16.1678615783484	-3.55605173495959	0.746360040619896	-4.76452588754093	1.89298214380371e-06	9.33871190943162e-06	Shoot0Pi_vs_Agar0Pi	Sequence_15	Shoot vs Agar	0Pi	Significant
121.573036297994	-0.40380251882865	0.302308441470104	-1.33573021270921	0.181637470458522	0.231744358860873	Shoot0Pi_vs_Agar0Pi	Sequence_16	Shoot vs Agar	0Pi	NotSignificant
0.318893849730239	1.11059879248078	1.89403740690337	0.586365817503328	0.557629709968214	NA	Shoot0Pi_vs_Agar0Pi	Sequence_17	Shoot vs Agar	0Pi	NotSignificant
0.171840207084066	0.159606966755694	3.45786433661453	0.0461576716777615	0.963184579599933	NA	Shoot0Pi_vs_Agar0Pi	Sequence_18	Shoot vs Agar	0Pi	NotSignificant
208.862849327709	2.25145371021557	0.401719171162258	5.60454633942823	2.08801124734993e-08	1.71680924782105e-07	Shoot0Pi_vs_Agar0Pi	Sequence_19	Shoot vs Agar	0Pi	Significant
277.169047772707	-1.22706849777388	0.335614387975832	-3.65618561580333	0.000255996023871062	0.000701996905159532	Shoot0Pi_vs_Agar0Pi	Sequence_20	Shoot vs Agar	0Pi	Significant
0.0181597172256278	0	8.69533994502036	0	1	NA	Shoot0Pi_vs_Agar0Pi	Sequence_21	Shoot vs Agar	0Pi	NotSignificant
2.45602384041694	-1.99244050629398	0.775759127307019	-2.56837520328065	0.010217649545338	0.0204352990906761	Shoot0Pi_vs_Agar0Pi	Sequence_23	Shoot vs Agar	0Pi	Significant
0.0143097511953503	0	8.69582396623299	0	1	NA	Shoot0Pi_vs_Agar0Pi	Sequence_24	Shoot vs Agar	0Pi	NotSignificant
0.191917977052487	0	3.74380038970533	0	1	NA	Shoot0Pi_vs_Agar0Pi	Sequence_26	Shoot vs Agar	0Pi	NotSignificant
0.04364193174726	0	8.69504867440397	0	1	NA	Shoot0Pi_vs_Agar0Pi	Sequence_27	Shoot vs Agar	0Pi	NotSignificant
0.0695399522701375	0	8.69552491473901	0	1	NA	Shoot0Pi_vs_Agar0Pi	Sequence_28	Shoot vs Agar	0Pi	NotSignificant
74.3011467128837	1.17933972953689	0.419972572683148	2.80813511702025	0.00498293150150892	0.0108452038562253	Shoot0Pi_vs_Agar0Pi	Sequence_3	Shoot vs Agar	0Pi	Significant
76.8026276817291	0.100954025209798	0.316705451710147	0.318763143055058	0.749906128966863	0.768208237868735	Shoot0Pi_vs_Agar0Pi	Sequence_30	Shoot vs Agar	0Pi	NotSignificant
1.78995871718161	0.303191340569541	0.901312925643577	0.336388541585653	0.73657788904908	0.76770089844552	Shoot0Pi_vs_Agar0Pi	Sequence_31	Shoot vs Agar	0Pi	NotSignificant
26.6498443104254	3.25296288982697	0.41607209601888	7.81826736508511	5.35553477017187e-15	3.11778904758075e-13	Shoot0Pi_vs_Agar0Pi	Sequence_32	Shoot vs Agar	0Pi	Significant
0.256518037584022	-0.537315225985496	1.99287078582128	-0.269618697714043	0.787453614201678	NA	Shoot0Pi_vs_Agar0Pi	Sequence_33	Shoot vs Agar	0Pi	NotSignificant
74.0089605183748	0.901746580986276	0.292376306395504	3.08419855255461	0.00204101330885244	0.00471984327672128	Shoot0Pi_vs_Agar0Pi	Sequence_34	Shoot vs Agar	0Pi	Significant
22.4644859539365	0.547412750691978	0.67382990352025	0.812390111854879	0.416567818299804	0.474246439295161	Shoot0Pi_vs_Agar0Pi	Sequence_35	Shoot vs Agar	0Pi	NotSignificant
13.3315016551942	2.13787481041894	0.55497769132922	3.85218152697011	0.000117070183061262	0.000360966397772224	Shoot0Pi_vs_Agar0Pi	Sequence_36	Shoot vs Agar	0Pi	Significant
2.58072122628614	1.08186435996119	2.08634396217661	0.518545541662514	0.604077693867885	0.657378666856228	Shoot0Pi_vs_Agar0Pi	Sequence_37	Shoot vs Agar	0Pi	NotSignificant
0.00315708221686279	0	8.69560892521049	0	1	NA	Shoot0Pi_vs_Agar0Pi	Sequence_38	Shoot vs Agar	0Pi	NotSignificant
1290.98578580502	0.958258963277506	0.187470372778471	5.11152215187546	3.19573342310646e-07	1.81910979469137e-06	Shoot0Pi_vs_Agar0Pi	Sequence_39	Shoot vs Agar	0Pi	Significant
338.304290105343	-2.33607157319251	0.301001493769754	-7.76099661146349	8.42645688535337e-15	3.11778904758075e-13	Shoot0Pi_vs_Agar0Pi	Sequence_4	Shoot vs Agar	0Pi	Significant
58.5890369069862	-0.935584158418626	0.398071995445563	-2.35028881489496	0.0187588492170406	0.0335261601619727	Shoot0Pi_vs_Agar0Pi	Sequence_40	Shoot vs Agar	0Pi	Significant
145.931406946239	0.586646181185623	0.21216496780951	2.76504734614028	0.00569145343462527	0.0116990987267297	Shoot0Pi_vs_Agar0Pi	Sequence_42	Shoot vs Agar	0Pi	Significant
0.165309887705532	-1.04741449500856	3.26267502071521	-0.321029366503979	0.748188136539886	NA	Shoot0Pi_vs_Agar0Pi	Sequence_43	Shoot vs Agar	0Pi	NotSignificant
0.377529825011208	-2.58154711960239	2.80775552761483	-0.919434435873197	0.357868384433645	NA	Shoot0Pi_vs_Agar0Pi	Sequence_44	Shoot vs Agar	0Pi	NotSignificant
0.0425090983166596	0	8.69520473309323	0	1	NA	Shoot0Pi_vs_Agar0Pi	Sequence_45	Shoot vs Agar	0Pi	NotSignificant
0.0150480315739123	-0.990260890417168	8.69509181021219	-0.113887341506173	0.909327100289065	NA	Shoot0Pi_vs_Agar0Pi	Sequence_46	Shoot vs Agar	0Pi	NotSignificant
5.66220574164065	-1.90586841036357	0.531899303320738	-3.58313763237686	0.000339491612571785	0.000866288942424555	Shoot0Pi_vs_Agar0Pi	Sequence_47	Shoot vs Agar	0Pi	Significant
161.307669056234	0.886558538156583	0.319635014845467	2.77365900786935	0.00554297446570578	0.0116990987267297	Shoot0Pi_vs_Agar0Pi	Sequence_48	Shoot vs Agar	0Pi	Significant
0.0911829778160435	-0.339197548351873	8.68748572330117	-0.0390443862764681	0.968855000443911	NA	Shoot0Pi_vs_Agar0Pi	Sequence_49	Shoot vs Agar	0Pi	NotSignificant
0.0982097041331852	0	8.69582396623299	0	1	NA	Shoot0Pi_vs_Agar0Pi	Sequence_5	Shoot vs Agar	0Pi	NotSignificant
1.51099347464278	-1.74839828075944	0.828605807213689	-2.11004830709393	0.0348541951637635	0.0586184191390568	Shoot0Pi_vs_Agar0Pi	Sequence_50	Shoot vs Agar	0Pi	Significant
201.097219448738	-1.53498318235719	0.419847723727667	-3.65604740863821	0.000256134005936586	0.000701996905159532	Shoot0Pi_vs_Agar0Pi	Sequence_51	Shoot vs Agar	0Pi	Significant
7.97641110259664	-3.26256335225098	0.541180904647847	-6.02860027807885	1.65385768201358e-09	1.7483638352715e-08	Shoot0Pi_vs_Agar0Pi	Sequence_52	Shoot vs Agar	0Pi	Significant
29.8111238869681	1.21374079652573	0.307855811058381	3.9425625663943	8.06156104586711e-05	0.00027116159881553	Shoot0Pi_vs_Agar0Pi	Sequence_53	Shoot vs Agar	0Pi	Significant
0.113541112070209	0	8.69448340506914	0	1	NA	Shoot0Pi_vs_Agar0Pi	Sequence_54	Shoot vs Agar	0Pi	NotSignificant
30.3960569464019	1.25643904527443	0.409068679859451	3.07146234149758	0.00213013032221356	0.00477665587405466	Shoot0Pi_vs_Agar0Pi	Sequence_55	Shoot vs Agar	0Pi	Significant
0.129327397445639	-0.0423874352701598	6.08016898043963	-0.00697142388748132	0.994437653569105	NA	Shoot0Pi_vs_Agar0Pi	Sequence_56	Shoot vs Agar	0Pi	NotSignificant
0.0653697512420564	-1.53722388815313	8.69325233479658	-0.176829548821454	0.859642278182135	NA	Shoot0Pi_vs_Agar0Pi	Sequence_57	Shoot vs Agar	0Pi	NotSignificant
0.117311920833803	-1.00304557917293	7.89351927358974	-0.127072037757472	0.898883382661877	NA	Shoot0Pi_vs_Agar0Pi	Sequence_58	Shoot vs Agar	0Pi	NotSignificant
1081.36437438817	-1.77323052716786	0.43437580815201	-4.08224973373131	4.46018310656076e-05	0.000157168357088331	Shoot0Pi_vs_Agar0Pi	Sequence_59	Shoot vs Agar	0Pi	Significant
0.0098523970193125	-0.998229403449615	8.69487855041436	-0.114806595360903	0.908598421284906	NA	Shoot0Pi_vs_Agar0Pi	Sequence_6	Shoot vs Agar	0Pi	NotSignificant
220.20795877729	-2.55057161929059	0.428840753820966	-5.94759615676688	2.72108921754e-09	2.5170075262245e-08	Shoot0Pi_vs_Agar0Pi	Sequence_60	Shoot vs Agar	0Pi	Significant
1.65788209183754	-1.14681887343717	0.910991597240297	-1.25886877212838	0.208077734896947	0.256629206372901	Shoot0Pi_vs_Agar0Pi	Sequence_61	Shoot vs Agar	0Pi	NotSignificant
0.0394410283462644	-1.00407241059772	8.69375229003325	-0.11549356101954	0.908053923888224	NA	Shoot0Pi_vs_Agar0Pi	Sequence_62	Shoot vs Agar	0Pi	NotSignificant
68.2156011058896	2.58136936967805	0.463924174446312	5.5642053418727	2.63349700049762e-08	1.94878778036824e-07	Shoot0Pi_vs_Agar0Pi	Sequence_64	Shoot vs Agar	0Pi	Significant
25.6041121417565	3.39165473662427	0.642385264295378	5.27978290464761	1.29337038237946e-07	7.97578402467331e-07	Shoot0Pi_vs_Agar0Pi	Sequence_65	Shoot vs Agar	0Pi	Significant
5.0304733858059	-0.49405161831257	0.601355239352541	-0.82156367149058	0.411325272320675	0.474246439295161	Shoot0Pi_vs_Agar0Pi	Sequence_66	Shoot vs Agar	0Pi	NotSignificant
26.8115057015621	1.89920911384619	0.379577524560794	5.00348147863535	5.6304077976564e-07	2.97607269304695e-06	Shoot0Pi_vs_Agar0Pi	Sequence_67	Shoot vs Agar	0Pi	Significant
55.8695455624708	-0.476904324609579	0.66419813659698	-0.718015149896382	0.472747945614259	0.522139522021719	Shoot0Pi_vs_Agar0Pi	Sequence_68	Shoot vs Agar	0Pi	NotSignificant
44.511319261549	0.525593824001712	0.666726298250452	0.788320222827443	0.430509421626758	0.48269238182394	Shoot0Pi_vs_Agar0Pi	Sequence_69	Shoot vs Agar	0Pi	NotSignificant
5.97174917808014	-1.94552269720527	0.464571343249225	-4.18778025264802	2.81696065130224e-05	0.000104227544098183	Shoot0Pi_vs_Agar0Pi	Sequence_7	Shoot vs Agar	0Pi	Significant
0.0592960207786027	-0.463986233258896	8.6895308774565	-0.0533960048939615	0.957416388306556	NA	Shoot0Pi_vs_Agar0Pi	Sequence_70	Shoot vs Agar	0Pi	NotSignificant
142.229467793393	0.994154814369915	0.232539930809542	4.27520043937814	1.90965410725026e-05	7.43760020718522e-05	Shoot0Pi_vs_Agar0Pi	Sequence_71	Shoot vs Agar	0Pi	Significant
160.405071029145	-0.130924431896458	0.380993583478786	-0.343639466840911	0.731117439995813	0.76770089844552	Shoot0Pi_vs_Agar0Pi	Sequence_72	Shoot vs Agar	0Pi	NotSignificant
0.653274880439936	0.769991218854712	1.32340556910915	0.581825584558356	0.560684169021677	NA	Shoot0Pi_vs_Agar0Pi	Sequence_73	Shoot vs Agar	0Pi	NotSignificant
0.345901217165488	-0.991559264519125	1.8075746594566	-0.548557847573062	0.583308920253723	NA	Shoot0Pi_vs_Agar0Pi	Sequence_74	Shoot vs Agar	0Pi	NotSignificant
7.9225186387246	-2.33631113673551	0.643131920751509	-3.63270903115102	0.000280461214903898	0.000741218925103158	Shoot0Pi_vs_Agar0Pi	Sequence_75	Shoot vs Agar	0Pi	Significant
137.196415010609	2.29843059007996	0.422553181126367	5.43938773328653	5.34639865169713e-08	3.59666818386898e-07	Shoot0Pi_vs_Agar0Pi	Sequence_76	Shoot vs Agar	0Pi	Significant
0.0972231575832885	0	8.69400769347041	0	1	NA	Shoot0Pi_vs_Agar0Pi	Sequence_77	Shoot vs Agar	0Pi	NotSignificant
0.196477526580672	-0.23822052427174	2.26678506010418	-0.105091800923018	0.916302965193317	NA	Shoot0Pi_vs_Agar0Pi	Sequence_78	Shoot vs Agar	0Pi	NotSignificant
122.675138134822	-1.15109653706237	0.344146669857181	-3.344784761509	0.000823464482623354	0.00203121239047094	Shoot0Pi_vs_Agar0Pi	Sequence_79	Shoot vs Agar	0Pi	Significant
2.05890495950469	-0.735296740752988	0.664317017449686	-1.10684616145435	0.268360446353921	0.31521703222524	Shoot0Pi_vs_Agar0Pi	Sequence_8	Shoot vs Agar	0Pi	NotSignificant
8.77645339389399	-1.01300524647204	0.546740961144845	-1.85280657288026	0.0639100878031577	0.0985280520298681	Shoot0Pi_vs_Agar0Pi	Sequence_80	Shoot vs Agar	0Pi	Significant
146.822110625134	-2.06639149195651	0.335892973243506	-6.15193426645005	7.6543604365863e-10	9.44037787178977e-09	Shoot0Pi_vs_Agar0Pi	Sequence_81	Shoot vs Agar	0Pi	Significant
487.307119119404	-2.68767428330594	0.360252652127499	-7.46052601537747	8.61777372660221e-14	2.12571751922854e-12	Shoot0Pi_vs_Agar0Pi	Sequence_82	Shoot vs Agar	0Pi	Significant
1.68718926882522	0.381702315196358	1.23794470040334	0.30833551375275	0.757827045465103	0.768208237868735	Shoot0Pi_vs_Agar0Pi	Sequence_83	Shoot vs Agar	0Pi	NotSignificant
3286.8844906781	-1.02746684526845	0.264347115666741	-3.88680936683176	0.000101570456602663	0.000326791903852047	Shoot0Pi_vs_Agar0Pi	Sequence_84	Shoot vs Agar	0Pi	Significant
0.769389887791723	0.346754629045394	1.0915567731461	0.317669806624874	0.750735416538979	NA	Shoot0Pi_vs_Agar0Pi	Sequence_85	Shoot vs Agar	0Pi	NotSignificant
38.0512959644356	0.501277421853317	0.2944065740413	1.70267061286137	0.0886297273534617	0.128599996552082	Shoot0Pi_vs_Agar0Pi	Sequence_86	Shoot vs Agar	0Pi	NotSignificant
376.787427975071	0.762390451445815	0.341428666762183	2.23294212133877	0.0255527614182078	0.0439745196499391	Shoot0Pi_vs_Agar0Pi	Sequence_87	Shoot vs Agar	0Pi	Significant
0.861084566115537	-0.570212453911454	1.28159159466874	-0.444925244737454	0.656373778341212	0.703937095612314	Shoot0Pi_vs_Agar0Pi	Sequence_88	Shoot vs Agar	0Pi	NotSignificant
0.0752762998954957	-1.55896696693319	8.69302267757371	-0.179335430811083	0.85767432802499	NA	Shoot0Pi_vs_Agar0Pi	Sequence_89	Shoot vs Agar	0Pi	NotSignificant
16.8724956627726	-0.697731704445632	0.389281956546347	-1.79235562479136	0.0730760182580813	0.110359701042817	Shoot0Pi_vs_Agar0Pi	Sequence_9	Shoot vs Agar	0Pi	NotSignificant
3.16838326557861	-1.36649795482236	0.770540703555327	-1.77342734591079	0.0761579210240974	0.112713723115664	Shoot0Pi_vs_Agar0Pi	Sequence_90	Shoot vs Agar	0Pi	NotSignificant
33.5188972886163	2.84403802895752	0.600955408352	4.73252755434338	2.21741191770875e-06	1.0255530119403e-05	Shoot0Pi_vs_Agar0Pi	Sequence_92	Shoot vs Agar	0Pi	Significant
0.771914219085267	1.22671570875102	1.22037448930729	1.00519612586078	0.314802420297861	NA	Shoot0Pi_vs_Agar0Pi	Sequence_93	Shoot vs Agar	0Pi	NotSignificant
0.176966342479811	-1.5672070528678	5.87438052967001	-0.266786777763584	0.789633335213365	NA	Shoot0Pi_vs_Agar0Pi	Sequence_94	Shoot vs Agar	0Pi	NotSignificant
0.0640457245339163	0	8.69465112256537	0	1	NA	Shoot0Pi_vs_Agar0Pi	Sequence_95	Shoot vs Agar	0Pi	NotSignificant
4.82752960219408	-3.90953174716809	1.05696746773009	-3.69881937384893	0.000216604674046285	0.000641149835177003	Shoot0Pi_vs_Agar0Pi	Sequence_96	Shoot vs Agar	0Pi	Significant
30.6109263680793	2.4061640555025	0.361970042961947	6.64741213337219	2.98290943432737e-11	5.51838245350564e-10	Shoot0Pi_vs_Agar0Pi	Sequence_97	Shoot vs Agar	0Pi	Significant
2.06994056992905	-2.43175252223052	0.997032853252969	-2.43898936158078	0.0147284018421336	0.0272475434079472	Shoot0Pi_vs_Agar0Pi	OTU_125	Shoot vs Agar	0Pi	Significant
0.0249004285932248	-0.116778974783251	8.68679762664983	-0.0134432710191141	0.989274144673641	NA	Shoot0Pi_vs_Agar0Pi	OTU_102	Shoot vs Agar	0Pi	NotSignificant
0.00400632718731958	0	8.69560177001551	0	1	NA	Shoot0Pi_vs_Agar0Pi	OTU_77	Shoot vs Agar	0Pi	NotSignificant
0.0295571910579375	0.607916435293571	8.68102489483823	0.0700281870698286	0.944171224666388	NA	Shoot0Pi_vs_Agar0Pi	OTU_45	Shoot vs Agar	0Pi	NotSignificant
0.00400405414902532	0	8.69558920358826	0	1	NA	Shoot0Pi_vs_Agar0Pi	OTU_254	Shoot vs Agar	0Pi	NotSignificant
0.0977127507844331	0	8.69550935265921	0	1	NA	Shoot0Pi_vs_Agar0Pi	OTU_142	Shoot vs Agar	0Pi	NotSignificant
0.0063944461046929	0	8.69548895495048	0	1	NA	Shoot0Pi_vs_Agar0Pi	OTU_63	Shoot vs Agar	0Pi	NotSignificant
0.0338826265991122	-1.07457459302891	8.6941981322694	-0.123596745402031	0.901634569521002	NA	Shoot0Pi_vs_Agar0Pi	OTU_41	Shoot vs Agar	0Pi	NotSignificant
1.07790286824827	4.2387176243648	2.60714848773075	1.62580598853967	0.103990934018463	0.147987098410889	Shoot0Pi_vs_Agar0Pi	OTU_55	Shoot vs Agar	0Pi	NotSignificant
0.00357142889448798	0	8.69563333859818	0	1	NA	Shoot0Pi_vs_Agar0Pi	OTU_219	Shoot vs Agar	0Pi	NotSignificant
0.00947858957048483	0	8.69562823853186	0	1	NA	Shoot0Pi_vs_Agar0Pi	OTU_117	Shoot vs Agar	0Pi	NotSignificant
0.117038036766048	-0.46580670642635	8.68994432607184	-0.0536029563536813	0.957251501070896	NA	Shoot0Pi_vs_Agar0Pi	OTU_29	Shoot vs Agar	0Pi	NotSignificant
0.0191316737651956	-1.02859030952149	8.69543458682155	-0.11829084552949	0.905837210682347	NA	Shoot0Pi_vs_Agar0Pi	OTU_34	Shoot vs Agar	0Pi	NotSignificant
0.0117385150478552	0	8.69582396623299	0	1	NA	Shoot0Pi_vs_Agar0Pi	OTU_61	Shoot vs Agar	0Pi	NotSignificant
0.360164249066483	0	7.89213453744996	0	1	NA	Shoot0Pi_vs_Agar0Pi	OTU_22	Shoot vs Agar	0Pi	NotSignificant
0.18711372095959	1.90248449763264	8.66780465686227	0.21948862173843	0.826269442324594	NA	Shoot0Pi_vs_Agar0Pi	OTU_26	Shoot vs Agar	0Pi	NotSignificant
0.367637629035308	-0.992569099405329	2.87887575402771	-0.344776636510509	0.73026229869727	NA	Shoot0Pi_vs_Agar0Pi	OTU_177	Shoot vs Agar	0Pi	NotSignificant
0.270315787295679	0	8.69582396623299	0	NA	NA	Shoot0Pi_vs_Agar0Pi	OTU_9	Shoot vs Agar	0Pi	NotSignificant
0.0973169308193437	0.258329868142042	8.68426398526247	0.0297468926071845	0.976268913559684	NA	Shoot0Pi_vs_Agar0Pi	OTU_25	Shoot vs Agar	0Pi	NotSignificant
0.283344136864983	2.61514152933464	8.14665577675885	0.321007981802206	0.748204342157506	NA	Shoot0Pi_vs_Agar0Pi	OTU_3	Shoot vs Agar	0Pi	NotSignificant
4.37041361454694	0.263440664042171	0.97752740470042	0.269496960162367	0.787547281155557	0.787547281155557	Shoot0Pi_vs_Agar0Pi	OTU_115	Shoot vs Agar	0Pi	NotSignificant
0.0120870774470077	0	8.69562032120359	0	1	NA	Shoot0Pi_vs_Agar0Pi	OTU_119	Shoot vs Agar	0Pi	NotSignificant
0.00448088302605922	0	8.69582396623299	0	1	NA	Shoot0Pi_vs_Agar0Pi	OTU_35	Shoot vs Agar	0Pi	NotSignificant
0.554939808652583	3.16326234344674	4.26926757073315	0.740937945686904	0.458731066536197	NA	Shoot0Pi_vs_Agar0Pi	OTU_15	Shoot vs Agar	0Pi	NotSignificant
0.00357095714833149	-1.01799937473087	8.69533596872639	-0.117074185332481	0.906801266157389	NA	Shoot0Pi_vs_Agar0Pi	OTU_99	Shoot vs Agar	0Pi	NotSignificant
0.0725682423742591	0.986422234711177	8.67894099919892	0.113656981284033	0.909509715425701	NA	Shoot0Pi_vs_Agar0Pi	OTU_27	Shoot vs Agar	0Pi	NotSignificant
0.0116663214711608	-1.00852233627293	8.69499600463678	-0.11598882112598	0.907661401444232	NA	Shoot0Pi_vs_Agar0Pi	OTU_192	Shoot vs Agar	0Pi	NotSignificant
0.0172959673689234	0	8.69561381552987	0	1	NA	Shoot0Pi_vs_Agar0Pi	OTU_147	Shoot vs Agar	0Pi	NotSignificant
0.0451440947217368	0.907334575852837	8.68018535587963	0.10452940100389	0.916749237446971	NA	Shoot0Pi_vs_Agar0Pi	OTU_53	Shoot vs Agar	0Pi	NotSignificant
0.701848176805885	3.4062368674382	3.54684356974225	0.960357230439045	0.336875455725775	NA	Shoot0Pi_vs_Agar0Pi	OTU_11	Shoot vs Agar	0Pi	NotSignificant
0.0558225859081642	-0.177121602316372	8.68797560921919	-0.0203869819947952	0.983734668556793	NA	Shoot0Pi_vs_Agar0Pi	OTU_250	Shoot vs Agar	0Pi	NotSignificant
1.54165276631298	-1.7083224073998	1.19260512436626	-1.43242920267309	0.152021026039238	0.201489237221434	Shoot0Pi_vs_Agar0Pi	OTU_90	Shoot vs Agar	0Pi	NotSignificant
0.261860659626715	0.69319631380467	6.39189733425897	0.108449225254184	0.913639355251545	NA	Shoot0Pi_vs_Agar0Pi	OTU_30	Shoot vs Agar	0Pi	NotSignificant
0.0332161093860986	-1.00231185360002	8.69477577003445	-0.115277481571679	0.908225186460706	NA	Shoot0Pi_vs_Agar0Pi	OTU_39	Shoot vs Agar	0Pi	NotSignificant
0.0386231168011552	-1.00408632291475	8.6944260905947	-0.115486210642578	0.908059749658866	NA	Shoot0Pi_vs_Agar0Pi	OTU_181	Shoot vs Agar	0Pi	NotSignificant
0.0150480315739123	-0.990260890417168	8.69509181021219	-0.113887341506173	0.909327100289065	NA	Shoot0Pi_vs_Agar0Pi	OTU_69	Shoot vs Agar	0Pi	NotSignificant
0.677761040323412	-3.71537343992981	2.87993105098342	-1.2900911077927	0.197019026923299	NA	Shoot0Pi_vs_Agar0Pi	OTU_92	Shoot vs Agar	0Pi	NotSignificant
0.0098523970193125	-0.998229403449615	8.69487855041436	-0.114806595360903	0.908598421284906	NA	Shoot0Pi_vs_Agar0Pi	OTU_153	Shoot vs Agar	0Pi	NotSignificant
0.020069572301446	0	8.69563382414208	0	1	NA	Shoot0Pi_vs_Agar0Pi	OTU_109	Shoot vs Agar	0Pi	NotSignificant
0.0377673863384243	-0.130583231167658	8.68719681330734	-0.0150316878935707	0.988006899952053	NA	Shoot0Pi_vs_Agar0Pi	OTU_38	Shoot vs Agar	0Pi	NotSignificant
0.0458481343237617	0.773209211855907	8.68044450239113	0.089074840769147	0.929022432055794	NA	Shoot0Pi_vs_Agar0Pi	OTU_72	Shoot vs Agar	0Pi	NotSignificant
0.00282301721020492	0	8.69561269059115	0	1	NA	Shoot0Pi_vs_Agar0Pi	OTU_188	Shoot vs Agar	0Pi	NotSignificant
8.99526882333621	1.27843685453951	0.671730138026264	1.90320008314041	0.0570144423243585	0.0917188854783158	Shoot0Pi_vs_Agar0Pi	OTU_33	Shoot vs Agar	0Pi	Significant
0.00947858957048483	0	8.69562823853186	0	1	NA	Shoot0Pi_vs_Agar0Pi	OTU_81	Shoot vs Agar	0Pi	NotSignificant
0.0249204638572739	0	8.69576474543151	0	1	NA	Shoot0Pi_vs_Agar0Pi	OTU_98	Shoot vs Agar	0Pi	NotSignificant
1.25953934095486	-1.8693045444462	1.17713190213721	-1.58801621216134	0.112282673180751	0.15677203425237	Shoot0Pi_vs_Agar0Pi	OTU_154	Shoot vs Agar	0Pi	NotSignificant
2.22215102623967	1.29123130828417	1.13821296420399	1.13443735829103	0.256611135933844	0.311298755067286	Shoot0Pi_vs_Agar0Pi	OTU_6	Shoot vs Agar	0Pi	NotSignificant
0.647818452739054	-0.920893658424328	2.32091648506225	-0.396780179016062	0.691529568363579	NA	Shoot0Pi_vs_Agar0Pi	OTU_20	Shoot vs Agar	0Pi	NotSignificant
0.00357095714833149	-1.01799937473087	8.69533596872639	-0.117074185332481	0.906801266157389	NA	Shoot0Pi_vs_Agar0Pi	OTU_127	Shoot vs Agar	0Pi	NotSignificant
80.293915939398	-3.59926469987448	0.558904665001042	-6.43985446045217	1.19588118492101e-10	1.76990415368309e-09	Shoot0Pi_vs_Agar0Pi	OTU_1	Shoot vs Agar	0Pi	Significant
0.492657813197963	-0.484456597065989	1.68268351214694	-0.287907139737685	0.773417821497717	NA	Shoot0Pi_vs_Agar0Pi	OTU_129	Shoot vs Agar	0Pi	NotSignificant
0.0150480315739123	-0.990260890417168	8.69509181021219	-0.113887341506173	0.909327100289065	NA	Shoot0Pi_vs_Agar0Pi	OTU_42	Shoot vs Agar	0Pi	NotSignificant
13.2917227913652	0.763506872358279	0.682416667518277	1.11882799570957	0.263213525813817	0.314158079197136	Shoot0Pi_vs_Agar0Pi	OTU_14	Shoot vs Agar	0Pi	NotSignificant
0.987760284812157	4.39035524966726	3.02558994934231	1.45107411221458	0.146759224258729	0.201114492502703	Shoot0Pi_vs_Agar0Pi	OTU_8	Shoot vs Agar	0Pi	NotSignificant
0.219078010423702	-0.998308575943047	8.69487647438095	-0.114815728421734	0.908591182026767	NA	Shoot0Pi_vs_Agar0Pi	OTU_7	Shoot vs Agar	0Pi	NotSignificant
7.2984955836809	5	2.27415933560333	2.49499339069153	0.0125959476303236	0.0245289506485249	Shoot0Pi_vs_Agar0Pi	OTU_2	Shoot vs Agar	0Pi	Significant
0.0102623987298637	-0.315744210493403	8.68864555272282	-0.0363398654689574	0.97101136287158	NA	Shoot0Pi_vs_Agar0Pi	OTU_62	Shoot vs Agar	0Pi	NotSignificant
0.0180716936369319	0	8.69582396623299	0	1	NA	Shoot0Pi_vs_Agar0Pi	OTU_101	Shoot vs Agar	0Pi	NotSignificant
0.00448088302605922	0	8.69582396623299	0	1	NA	Shoot0Pi_vs_Agar0Pi	OTU_87	Shoot vs Agar	0Pi	NotSignificant
1.39490547229341	-1.43836936313324	1.1329069138798	-1.26962713839157	0.204217477765834	0.256137175502911	Shoot0Pi_vs_Agar0Pi	OTU_75	Shoot vs Agar	0Pi	NotSignificant
3.10853810879919	5	2.75620280620982	2.34497488755967	0.0190283611730115	0.0335261601619727	Shoot0Pi_vs_Agar0Pi	OTU_5	Shoot vs Agar	0Pi	Significant
0.117579890417373	1.21277602689444	8.67544724036534	0.139794064016851	0.888822703469907	NA	Shoot0Pi_vs_Agar0Pi	OTU_31	Shoot vs Agar	0Pi	NotSignificant
0.0478770154257556	-0.990259887898377	8.69509187177443	-0.113887225402748	0.909327192327373	NA	Shoot0Pi_vs_Agar0Pi	OTU_44	Shoot vs Agar	0Pi	NotSignificant
0.0813323679887336	-2.07113553005901	8.69366553083367	-0.238235014070112	0.811698821476968	NA	Shoot0Pi_vs_Agar0Pi	OTU_71	Shoot vs Agar	0Pi	NotSignificant
4.77047471874514	5	2.166048168584	3.22165944981789	0.00127450523427182	0.00304236733342305	Shoot0Pi_vs_Agar0Pi	OTU_4	Shoot vs Agar	0Pi	Significant
0.0799624208240643	1.47972401681447	8.67227758542507	0.170626920349199	0.864517128950265	NA	Shoot0Pi_vs_Agar0Pi	OTU_28	Shoot vs Agar	0Pi	NotSignificant
0.172252499000656	1.48078902382867	8.66437866961227	0.170905390945354	0.864298157670472	NA	Shoot0Pi_vs_Agar0Pi	OTU_17	Shoot vs Agar	0Pi	NotSignificant
0.0966871931007065	-2.07087398671371	8.69367056777999	-0.238204791700835	0.811722260836509	NA	Shoot0Pi_vs_Agar0Pi	OTU_256	Shoot vs Agar	0Pi	NotSignificant
0.0552463930249873	-0.114584788939215	8.68661695685333	-0.0131909567911606	0.989475444449464	NA	Shoot0Pi_vs_Agar0Pi	OTU_19	Shoot vs Agar	0Pi	NotSignificant
0.803977479239167	0	4.34618473581369	0	1	NA	Shoot0Pi_vs_Agar0Pi	OTU_50	Shoot vs Agar	0Pi	NotSignificant
1.1984206499433	4.98712384947605	3.48547104826753	1.43083209712929	0.152478341681085	0.201489237221434	Shoot0Pi_vs_Agar0Pi	OTU_12	Shoot vs Agar	0Pi	NotSignificant
0.41334639380793	2.938061333147	4.72712048719976	0.621532990560061	0.53424899500559	NA	Shoot0Pi_vs_Agar0Pi	OTU_21	Shoot vs Agar	0Pi	NotSignificant
0.13399750326945	1.94912209577865	8.66723332592268	0.224883999597547	0.822069516975914	NA	Shoot0Pi_vs_Agar0Pi	OTU_18	Shoot vs Agar	0Pi	NotSignificant
7.96650612628386	1.66584891632967	1.21307152242675	1.37324872073259	0.169675038184684	0.220279874134502	Shoot0Pi_vs_Agar0Pi	OTU_16	Shoot vs Agar	0Pi	NotSignificant
0.0118650683801949	0	8.69562032120359	0	1	NA	Shoot0Pi_vs_Agar0Pi	OTU_118	Shoot vs Agar	0Pi	NotSignificant
0.07414075506741	-0.528590035706034	8.68760000227045	-0.0608441958156327	0.951483292328784	NA	Shoot0Pi_vs_Agar0Pi	OTU_23	Shoot vs Agar	0Pi	NotSignificant
0.0144783197060123	0	8.69582396623299	0	1	NA	Shoot0Pi_vs_Agar0Pi	OTU_68	Shoot vs Agar	0Pi	NotSignificant
0.0105244338196185	-0.586270894829552	8.69032905092896	-0.0674624506613915	0.946213553927467	NA	Shoot0Pi_vs_Agar0Pi	OTU_49	Shoot vs Agar	0Pi	NotSignificant
0.279231891334879	2.95167837855398	8.6606143672048	0.340816280855446	0.733241893138497	NA	Shoot0Pi_vs_Agar0Pi	OTU_10	Shoot vs Agar	0Pi	NotSignificant
126.147697636521	-0.526025878639845	0.279668132061059	-1.88089316706631	0.0599864529026844	0.0971780537023487	Shoot10Pi_vs_Agar10Pi	Sequence_1	Shoot vs Agar	10Pi	Significant
19.9565268389252	4.21771935342829	0.840483081450033	5.01820851188548	5.21555524127364e-07	2.81639983028776e-06	Shoot10Pi_vs_Agar10Pi	Sequence_10	Shoot vs Agar	10Pi	Significant
12.290266999096	-2.80786596904799	0.748072974034454	-3.75346532558823	0.000174406667029122	0.00048713586308134	Shoot10Pi_vs_Agar10Pi	Sequence_11	Shoot vs Agar	10Pi	Significant
147.057861855158	2.64754527118457	0.484152628805123	5.46841040132044	4.54089506449693e-08	2.82932692480193e-07	Shoot10Pi_vs_Agar10Pi	Sequence_12	Shoot vs Agar	10Pi	Significant
20.5943414940382	1.1904669274298	0.722114800431546	1.6485840294623	0.0992328827877305	0.151657801996343	Shoot10Pi_vs_Agar10Pi	Sequence_13	Shoot vs Agar	10Pi	NotSignificant
0.128876632841454	-2.31243370232517	8.69268649325647	-0.266020602965388	0.790223341682395	NA	Shoot10Pi_vs_Agar10Pi	Sequence_14	Shoot vs Agar	10Pi	NotSignificant
16.1678615783484	-4.49265997879673	0.768522284643693	-5.84584216823283	5.04011761490072e-09	5.10311908508698e-08	Shoot10Pi_vs_Agar10Pi	Sequence_15	Shoot vs Agar	10Pi	Significant
121.573036297994	-1.9737975137865	0.297773032928864	-6.62853010688186	3.39045978573532e-11	9.15424142148537e-10	Shoot10Pi_vs_Agar10Pi	Sequence_16	Shoot vs Agar	10Pi	Significant
0.318893849730239	-1.00326681985913	1.96469304858047	-0.510648124186119	0.609597471585248	NA	Shoot10Pi_vs_Agar10Pi	Sequence_17	Shoot vs Agar	10Pi	NotSignificant
0.171840207084066	0.16536261349016	3.47048175133272	0.047648316671499	0.961996524598303	NA	Shoot10Pi_vs_Agar10Pi	Sequence_18	Shoot vs Agar	10Pi	NotSignificant
208.862849327709	1.78019140823774	0.383926071211029	4.63680781725093	3.53831110792524e-06	1.43301599870972e-05	Shoot10Pi_vs_Agar10Pi	Sequence_19	Shoot vs Agar	10Pi	Significant
277.169047772707	-1.22645761661291	0.337959544693157	-3.62900718701832	0.000284513320670173	0.000768185965809468	Shoot10Pi_vs_Agar10Pi	Sequence_20	Shoot vs Agar	10Pi	Significant
0.0181597172256278	0	8.69582396623299	0	1	NA	Shoot10Pi_vs_Agar10Pi	Sequence_21	Shoot vs Agar	10Pi	NotSignificant
2.45602384041694	-0.533728218248504	0.765740919412381	-0.697008876916332	0.485797238493271	0.562136804542213	Shoot10Pi_vs_Agar10Pi	Sequence_23	Shoot vs Agar	10Pi	NotSignificant
0.0143097511953503	0	8.69582396623299	0	1	NA	Shoot10Pi_vs_Agar10Pi	Sequence_24	Shoot vs Agar	10Pi	NotSignificant
0.191917977052487	0.146126796743093	3.72337726770525	0.0392457670111823	0.96869444492483	NA	Shoot10Pi_vs_Agar10Pi	Sequence_26	Shoot vs Agar	10Pi	NotSignificant
0.04364193174726	-0.774394982257976	8.6941332010413	-0.0890709820462869	0.929025498681747	NA	Shoot10Pi_vs_Agar10Pi	Sequence_27	Shoot vs Agar	10Pi	NotSignificant
0.0695399522701375	-1.76889864002438	8.69376480422738	-0.203467505719069	0.838769641128402	NA	Shoot10Pi_vs_Agar10Pi	Sequence_28	Shoot vs Agar	10Pi	NotSignificant
74.3011467128837	1.85722570168355	0.433672478292736	4.28255375806876	1.84760474528731e-05	6.5067819290553e-05	Shoot10Pi_vs_Agar10Pi	Sequence_3	Shoot vs Agar	10Pi	Significant
76.8026276817291	-0.196707422547273	0.312923950239239	-0.62861095290688	0.529603787924522	0.604195870730793	Shoot10Pi_vs_Agar10Pi	Sequence_30	Shoot vs Agar	10Pi	NotSignificant
1.78995871718161	0.404452570445242	0.965686070196792	0.418824070189623	0.675344712201549	0.729372289177673	Shoot10Pi_vs_Agar10Pi	Sequence_31	Shoot vs Agar	10Pi	NotSignificant
26.6498443104254	2.11024171167394	0.372994126635428	5.65757356746941	1.53528015161812e-08	1.24357692281067e-07	Shoot10Pi_vs_Agar10Pi	Sequence_32	Shoot vs Agar	10Pi	Significant
0.256518037584022	0.463477889894021	1.97905623506024	0.234191369443281	0.814836414926555	NA	Shoot10Pi_vs_Agar10Pi	Sequence_33	Shoot vs Agar	10Pi	NotSignificant
74.0089605183748	1.8893084096996	0.295394491056991	6.39588234343575	1.59622883361302e-10	3.23236338806637e-09	Shoot10Pi_vs_Agar10Pi	Sequence_34	Shoot vs Agar	10Pi	Significant
22.4644859539365	-0.538133438284454	0.614003166945015	-0.876434304014991	0.38079397633387	0.474527878200669	Shoot10Pi_vs_Agar10Pi	Sequence_35	Shoot vs Agar	10Pi	NotSignificant
13.3315016551942	3.53268417741839	0.691329318541119	5.10998750186562	3.22180124462242e-07	1.8640421486744e-06	Shoot10Pi_vs_Agar10Pi	Sequence_36	Shoot vs Agar	10Pi	Significant
2.58072122628614	1.48724937028942	2.05935331765196	0.722192426885326	0.470176178744916	0.551945948961424	Shoot10Pi_vs_Agar10Pi	Sequence_37	Shoot vs Agar	10Pi	NotSignificant
0.00315708221686279	0	8.69582396623298	0	1	NA	Shoot10Pi_vs_Agar10Pi	Sequence_38	Shoot vs Agar	10Pi	NotSignificant
1290.98578580502	1.05030792681861	0.187641558786259	5.59741633789667	2.17569785606787e-08	1.60210478492271e-07	Shoot10Pi_vs_Agar10Pi	Sequence_39	Shoot vs Agar	10Pi	Significant
338.304290105343	-0.707596174265122	0.302941046374803	-2.33575536472424	0.0195039951509218	0.0359050819823789	Shoot10Pi_vs_Agar10Pi	Sequence_4	Shoot vs Agar	10Pi	Significant
58.5890369069862	-1.68796529135362	0.40315795865243	-4.18685841399661	2.82842139986688e-05	9.54592222455073e-05	Shoot10Pi_vs_Agar10Pi	Sequence_40	Shoot vs Agar	10Pi	Significant
145.931406946239	1.24553769663341	0.217834018459276	5.71782913175363	1.0789355333917e-08	9.71041980052533e-08	Shoot10Pi_vs_Agar10Pi	Sequence_42	Shoot vs Agar	10Pi	Significant
0.165309887705532	0.3309380367242	3.26249137846504	0.101437214181974	0.919203396167079	NA	Shoot10Pi_vs_Agar10Pi	Sequence_43	Shoot vs Agar	10Pi	NotSignificant
0.377529825011208	-1.63393262528702	2.7221288850589	-0.600240728591241	0.548345813708967	NA	Shoot10Pi_vs_Agar10Pi	Sequence_44	Shoot vs Agar	10Pi	NotSignificant
0.0425090983166596	-1.78117294914664	8.69353082993719	-0.204884871750033	0.837662075088923	NA	Shoot10Pi_vs_Agar10Pi	Sequence_45	Shoot vs Agar	10Pi	NotSignificant
0.0150480315739123	0	8.69582396623299	0	1	NA	Shoot10Pi_vs_Agar10Pi	Sequence_46	Shoot vs Agar	10Pi	NotSignificant
5.66220574164065	-1.81188536063687	0.620183008296354	-2.92153338030677	0.00348312948676052	0.00783704134521117	Shoot10Pi_vs_Agar10Pi	Sequence_47	Shoot vs Agar	10Pi	Significant
161.307669056234	1.22277677471839	0.313344576679497	3.90233904054162	9.52675883919565e-05	0.00028580276517587	Shoot10Pi_vs_Agar10Pi	Sequence_48	Shoot vs Agar	10Pi	Significant
0.0911829778160435	0	8.69557705136888	0	1	NA	Shoot10Pi_vs_Agar10Pi	Sequence_49	Shoot vs Agar	10Pi	NotSignificant
0.0982097041331852	0	8.69582396623299	0	1	NA	Shoot10Pi_vs_Agar10Pi	Sequence_5	Shoot vs Agar	10Pi	NotSignificant
1.51099347464278	-0.883909369255727	0.885723149277664	-0.997952204339001	0.318302535757988	0.422664022891754	Shoot10Pi_vs_Agar10Pi	Sequence_50	Shoot vs Agar	10Pi	NotSignificant
201.097219448738	-1.74613291411008	0.421363862451807	-4.14400253488704	3.41295967587811e-05	0.000110579893498451	Shoot10Pi_vs_Agar10Pi	Sequence_51	Shoot vs Agar	10Pi	Significant
7.97641110259664	-2.65870373428453	0.559980355373569	-4.74785179296313	2.05588593838964e-06	8.76456636892427e-06	Shoot10Pi_vs_Agar10Pi	Sequence_52	Shoot vs Agar	10Pi	Significant
29.8111238869681	1.2196076287573	0.320145414546826	3.8095427057223	0.000139224058200125	0.000402755311221791	Shoot10Pi_vs_Agar10Pi	Sequence_53	Shoot vs Agar	10Pi	Significant
0.113541112070209	0	8.69480407422594	0	1	NA	Shoot10Pi_vs_Agar10Pi	Sequence_54	Shoot vs Agar	10Pi	NotSignificant
30.3960569464019	1.75628474025783	0.397529059949246	4.41800340453616	9.96168522008302e-06	3.66771137648511e-05	Shoot10Pi_vs_Agar10Pi	Sequence_55	Shoot vs Agar	10Pi	Significant
0.129327397445639	-0.622753220550421	6.08866748514291	-0.102280707900376	0.91853386785747	NA	Shoot10Pi_vs_Agar10Pi	Sequence_56	Shoot vs Agar	10Pi	NotSignificant
0.0653697512420564	-0.621554618126923	8.69334287713901	-0.0714977686847522	0.943001600346796	NA	Shoot10Pi_vs_Agar10Pi	Sequence_57	Shoot vs Agar	10Pi	NotSignificant
0.117311920833803	-1.31157429516055	7.88470727415073	-0.16634406954592	0.867886186637256	NA	Shoot10Pi_vs_Agar10Pi	Sequence_58	Shoot vs Agar	10Pi	NotSignificant
1081.36437438817	-1.43086599752889	0.433584316136623	-3.30008707482404	0.000966548343089142	0.0025254972835555	Shoot10Pi_vs_Agar10Pi	Sequence_59	Shoot vs Agar	10Pi	Significant
0.0098523970193125	0	8.69582396623299	0	1	NA	Shoot10Pi_vs_Agar10Pi	Sequence_6	Shoot vs Agar	10Pi	NotSignificant
220.20795877729	-2.05543428682003	0.428460053665101	-4.79726002281331	1.60850739156575e-06	7.23828326204587e-06	Shoot10Pi_vs_Agar10Pi	Sequence_60	Shoot vs Agar	10Pi	Significant
1.65788209183754	-2.15171942268154	0.858766609555958	-2.50559278707183	0.0122246318732126	0.0235760757554814	Shoot10Pi_vs_Agar10Pi	Sequence_61	Shoot vs Agar	10Pi	Significant
0.0394410283462644	-1.62445949189631	8.69385787336667	-0.186851397337974	0.851777147253656	NA	Shoot10Pi_vs_Agar10Pi	Sequence_62	Shoot vs Agar	10Pi	NotSignificant
68.2156011058896	2.17823637711676	0.44394021809153	4.90659843003379	9.26694928551575e-07	4.69139307579235e-06	Shoot10Pi_vs_Agar10Pi	Sequence_64	Shoot vs Agar	10Pi	Significant
25.6041121417565	0.802807352782847	0.635980051320818	1.26231530551243	0.206835351406397	0.288856266619279	Shoot10Pi_vs_Agar10Pi	Sequence_65	Shoot vs Agar	10Pi	NotSignificant
5.0304733858059	-1.47084527134804	0.546355250614816	-2.69210421185281	0.00710027551627669	0.014746726072267	Shoot10Pi_vs_Agar10Pi	Sequence_66	Shoot vs Agar	10Pi	Significant
26.8115057015621	2.50147325795313	0.398185217877035	6.28218513808723	3.33846934529543e-10	5.4083203393786e-09	Shoot10Pi_vs_Agar10Pi	Sequence_67	Shoot vs Agar	10Pi	Significant
55.8695455624708	0.622349782224906	0.654337627959196	0.95111415824571	0.341546428250054	0.446213882068619	Shoot10Pi_vs_Agar10Pi	Sequence_68	Shoot vs Agar	10Pi	NotSignificant
44.511319261549	1.37619185369394	0.595731740581401	2.31008650361797	0.0208833654909453	0.0375900578837016	Shoot10Pi_vs_Agar10Pi	Sequence_69	Shoot vs Agar	10Pi	Significant
5.97174917808014	0.222643146540645	0.558970832283621	0.398309059581978	0.690402383205399	0.735823592626807	Shoot10Pi_vs_Agar10Pi	Sequence_7	Shoot vs Agar	10Pi	NotSignificant
0.0592960207786027	-0.69321028407718	8.69388856911915	-0.079735354158952	0.936447740406479	NA	Shoot10Pi_vs_Agar10Pi	Sequence_70	Shoot vs Agar	10Pi	NotSignificant
142.229467793393	0.630110788840664	0.226274843295015	2.78471428668335	0.00535749076870113	0.011419914533284	Shoot10Pi_vs_Agar10Pi	Sequence_71	Shoot vs Agar	10Pi	Significant
160.405071029145	-1.54991568047679	0.380057583017764	-4.07810750194753	4.54037731059154e-05	0.000141450216214583	Shoot10Pi_vs_Agar10Pi	Sequence_72	Shoot vs Agar	10Pi	Significant
0.653274880439936	0.99872575525847	1.32107314292147	0.755995805841493	0.449651710358266	0.543608784164471	Shoot10Pi_vs_Agar10Pi	Sequence_73	Shoot vs Agar	10Pi	NotSignificant
0.345901217165488	0.281201426327698	1.73925247478842	0.161679474604115	0.871558268755211	NA	Shoot10Pi_vs_Agar10Pi	Sequence_74	Shoot vs Agar	10Pi	NotSignificant
7.9225186387246	-1.64707355747563	0.629230702198263	-2.61759884208043	0.00885508385233691	0.0179315448009822	Shoot10Pi_vs_Agar10Pi	Sequence_75	Shoot vs Agar	10Pi	Significant
137.196415010609	2.18841127848764	0.399836099548835	5.47327087513356	4.41804002135367e-08	2.82932692480193e-07	Shoot10Pi_vs_Agar10Pi	Sequence_76	Shoot vs Agar	10Pi	Significant
0.0972231575832885	0	8.6937089277889	0	1	NA	Shoot10Pi_vs_Agar10Pi	Sequence_77	Shoot vs Agar	10Pi	NotSignificant
0.196477526580672	-0.524644291846776	2.27518722224857	-0.230593898698266	0.81763030801879	NA	Shoot10Pi_vs_Agar10Pi	Sequence_78	Shoot vs Agar	10Pi	NotSignificant
122.675138134822	-0.792252556594593	0.338880808255563	-2.33785017414478	0.0193950217601753	0.0359050819823789	Shoot10Pi_vs_Agar10Pi	Sequence_79	Shoot vs Agar	10Pi	Significant
2.05890495950469	1.0896615680717	0.923643628009224	1.17974241907596	0.238102677172048	0.321438614182265	Shoot10Pi_vs_Agar10Pi	Sequence_8	Shoot vs Agar	10Pi	NotSignificant
8.77645339389399	-1.63330024403699	0.542898249698566	-3.00848316409907	0.00262555348965014	0.0064445403836867	Shoot10Pi_vs_Agar10Pi	Sequence_80	Shoot vs Agar	10Pi	Significant
146.822110625134	-3.08911145723606	0.339340043165484	-9.10329187330717	8.76345206055566e-20	7.09839616905008e-18	Shoot10Pi_vs_Agar10Pi	Sequence_81	Shoot vs Agar	10Pi	Significant
487.307119119404	-2.11850440518114	0.359831463469888	-5.88749072899908	3.92103158923324e-09	4.53719369611274e-08	Shoot10Pi_vs_Agar10Pi	Sequence_82	Shoot vs Agar	10Pi	Significant
1.68718926882522	-3.05448872694188	1.2011483533543	-2.54297374542618	0.0109913487609434	0.0217146158447905	Shoot10Pi_vs_Agar10Pi	Sequence_83	Shoot vs Agar	10Pi	Significant
3286.8844906781	-1.16937469631646	0.264300151595738	-4.42441931741712	9.67020348098063e-06	3.66771137648511e-05	Shoot10Pi_vs_Agar10Pi	Sequence_84	Shoot vs Agar	10Pi	Significant
0.769389887791723	0.620575161847298	1.15913794241369	0.535376454466727	0.592389568291639	0.666438264328093	Shoot10Pi_vs_Agar10Pi	Sequence_85	Shoot vs Agar	10Pi	NotSignificant
38.0512959644356	1.51585907963736	0.312373876857811	4.85270757876901	1.21787201481766e-06	5.80280195295472e-06	Shoot10Pi_vs_Agar10Pi	Sequence_86	Shoot vs Agar	10Pi	Significant
376.787427975071	-0.990376248005818	0.334368657250646	-2.96192907597623	0.00305718196452141	0.00707519254646383	Shoot10Pi_vs_Agar10Pi	Sequence_87	Shoot vs Agar	10Pi	Significant
0.861084566115537	1.18375734930779	1.29073036553819	0.917122104595565	0.359078659121204	0.454458927950273	Shoot10Pi_vs_Agar10Pi	Sequence_88	Shoot vs Agar	10Pi	NotSignificant
0.0752762998954957	-0.659910735675173	8.68836323655893	-0.0759534008544208	0.939456171780857	NA	Shoot10Pi_vs_Agar10Pi	Sequence_89	Shoot vs Agar	10Pi	NotSignificant
16.8724956627726	-0.838020316052663	0.372062675710824	-2.25236329995109	0.0242993229696172	0.0427879382725868	Shoot10Pi_vs_Agar10Pi	Sequence_9	Shoot vs Agar	10Pi	Significant
3.16838326557861	-1.23897592220472	0.861588451532347	-1.43801361311329	0.150430191660076	0.21758652722261	Shoot10Pi_vs_Agar10Pi	Sequence_90	Shoot vs Agar	10Pi	NotSignificant
33.5188972886163	0.772499822729119	0.611249883773827	1.26380363127391	0.206300517518318	0.288856266619279	Shoot10Pi_vs_Agar10Pi	Sequence_92	Shoot vs Agar	10Pi	NotSignificant
0.771914219085267	1.46857414031826	1.22440639126605	1.19941724479218	0.230365745454254	0.316264836979568	Shoot10Pi_vs_Agar10Pi	Sequence_93	Shoot vs Agar	10Pi	NotSignificant
0.176966342479811	-2.95828887722432	5.87279517441063	-0.503727575944483	0.614452827459629	NA	Shoot10Pi_vs_Agar10Pi	Sequence_94	Shoot vs Agar	10Pi	NotSignificant
0.0640457245339163	-0.797855649203485	8.69342866087787	-0.0917768673704072	0.926875323643054	NA	Shoot10Pi_vs_Agar10Pi	Sequence_95	Shoot vs Agar	10Pi	NotSignificant
4.82752960219408	-2.36685189148386	0.798692801105653	-2.96340706740735	0.00304253918120643	0.00707519254646383	Shoot10Pi_vs_Agar10Pi	Sequence_96	Shoot vs Agar	10Pi	Significant
30.6109263680793	2.24562627948257	0.377605696194223	5.94701378214254	2.73078426725198e-09	3.68655876079018e-08	Shoot10Pi_vs_Agar10Pi	Sequence_97	Shoot vs Agar	10Pi	Significant
2.06994056992905	-2.28201043409221	1.05105115744222	-2.17116970751983	0.0299183462999832	0.0515614053255029	Shoot10Pi_vs_Agar10Pi	OTU_125	Shoot vs Agar	10Pi	Significant
0.0249004285932248	0	8.69582396623299	0	1	NA	Shoot10Pi_vs_Agar10Pi	OTU_102	Shoot vs Agar	10Pi	NotSignificant
0.00400632718731958	0	8.69582396623299	0	1	NA	Shoot10Pi_vs_Agar10Pi	OTU_77	Shoot vs Agar	10Pi	NotSignificant
0.0295571910579375	0	8.69574989334274	0	1	NA	Shoot10Pi_vs_Agar10Pi	OTU_45	Shoot vs Agar	10Pi	NotSignificant
0.00400405414902532	0	8.69582396623299	0	1	NA	Shoot10Pi_vs_Agar10Pi	OTU_254	Shoot vs Agar	10Pi	NotSignificant
0.0977127507844331	0	8.69582396623299	0	1	NA	Shoot10Pi_vs_Agar10Pi	OTU_142	Shoot vs Agar	10Pi	NotSignificant
0.0063944461046929	0	8.69582396623299	0	1	NA	Shoot10Pi_vs_Agar10Pi	OTU_63	Shoot vs Agar	10Pi	NotSignificant
0.0338826265991122	0	8.69549241784484	0	1	NA	Shoot10Pi_vs_Agar10Pi	OTU_41	Shoot vs Agar	10Pi	NotSignificant
1.07790286824827	2.41970144396182	2.61590962078089	0.924994282959781	0.354968881274485	0.454458927950273	Shoot10Pi_vs_Agar10Pi	OTU_55	Shoot vs Agar	10Pi	NotSignificant
0.00357142889448798	0	8.69582396623299	0	1	NA	Shoot10Pi_vs_Agar10Pi	OTU_219	Shoot vs Agar	10Pi	NotSignificant
0.00947858957048483	0	8.69582396623299	0	1	NA	Shoot10Pi_vs_Agar10Pi	OTU_117	Shoot vs Agar	10Pi	NotSignificant
0.117038036766048	-0.34591967791252	8.69143396072154	-0.0398000697555554	0.96825252061994	NA	Shoot10Pi_vs_Agar10Pi	OTU_29	Shoot vs Agar	10Pi	NotSignificant
0.0191316737651956	0	8.69582396623299	0	1	NA	Shoot10Pi_vs_Agar10Pi	OTU_34	Shoot vs Agar	10Pi	NotSignificant
0.0117385150478552	0	8.69582396623299	0	1	NA	Shoot10Pi_vs_Agar10Pi	OTU_61	Shoot vs Agar	10Pi	NotSignificant
0.360164249066483	0	7.89213453744996	0	1	NA	Shoot10Pi_vs_Agar10Pi	OTU_22	Shoot vs Agar	10Pi	NotSignificant
0.18711372095959	0.206978405936751	8.68837013135524	0.0238224664473941	0.980994219499837	NA	Shoot10Pi_vs_Agar10Pi	OTU_26	Shoot vs Agar	10Pi	NotSignificant
0.367637629035308	0.0709704802742664	2.85982439139336	0.0248163770082709	0.980201428117781	NA	Shoot10Pi_vs_Agar10Pi	OTU_177	Shoot vs Agar	10Pi	NotSignificant
0.270315787295679	0	8.69582396623299	0	NA	NA	Shoot10Pi_vs_Agar10Pi	OTU_9	Shoot vs Agar	10Pi	NotSignificant
0.0973169308193437	-0.702474459309273	8.69395255852535	-0.0808003557162756	0.935600725175674	NA	Shoot10Pi_vs_Agar10Pi	OTU_25	Shoot vs Agar	10Pi	NotSignificant
0.283344136864983	-0.795291515733367	8.17959302559362	-0.0972287390393301	0.922544745708619	NA	Shoot10Pi_vs_Agar10Pi	OTU_3	Shoot vs Agar	10Pi	NotSignificant
4.37041361454694	1.58777639757418	1.0218415221299	1.5538382060113	0.120223014619048	0.177055712438962	Shoot10Pi_vs_Agar10Pi	OTU_115	Shoot vs Agar	10Pi	NotSignificant
0.0120870774470077	0	8.69582396623299	0	1	NA	Shoot10Pi_vs_Agar10Pi	OTU_119	Shoot vs Agar	10Pi	NotSignificant
0.00448088302605922	0	8.69582396623299	0	1	NA	Shoot10Pi_vs_Agar10Pi	OTU_35	Shoot vs Agar	10Pi	NotSignificant
0.554939808652583	0.458641109369956	4.32936950610755	0.105937159838849	0.91563221065537	NA	Shoot10Pi_vs_Agar10Pi	OTU_15	Shoot vs Agar	10Pi	NotSignificant
0.00357095714833149	0	8.69582396623299	0	1	NA	Shoot10Pi_vs_Agar10Pi	OTU_99	Shoot vs Agar	10Pi	NotSignificant
0.0725682423742591	-0.621564701730106	8.6933311389846	-0.0714990251484549	0.943000600392968	NA	Shoot10Pi_vs_Agar10Pi	OTU_27	Shoot vs Agar	10Pi	NotSignificant
0.0116663214711608	0	8.69582396623299	0	1	NA	Shoot10Pi_vs_Agar10Pi	OTU_192	Shoot vs Agar	10Pi	NotSignificant
0.0172959673689234	0	8.69582396623299	0	1	NA	Shoot10Pi_vs_Agar10Pi	OTU_147	Shoot vs Agar	10Pi	NotSignificant
0.0451440947217368	0	8.69582396623299	0	1	NA	Shoot10Pi_vs_Agar10Pi	OTU_53	Shoot vs Agar	10Pi	NotSignificant
0.701848176805885	0.82785383436182	3.61238276534768	0.229171128348615	0.818735911700294	0.861267647373036	Shoot10Pi_vs_Agar10Pi	OTU_11	Shoot vs Agar	10Pi	NotSignificant
0.0558225859081642	-0.621538626015492	8.69335836756121	-0.0714958017070514	0.943003165761781	NA	Shoot10Pi_vs_Agar10Pi	OTU_250	Shoot vs Agar	10Pi	NotSignificant
1.54165276631298	-3.75552504651582	1.17565391189027	-3.19441377137727	0.0014011513566417	0.00354666437149931	Shoot10Pi_vs_Agar10Pi	OTU_90	Shoot vs Agar	10Pi	Significant
0.261860659626715	0.336425522213174	6.40177937563217	0.0525518769818513	0.958088960553621	NA	Shoot10Pi_vs_Agar10Pi	OTU_30	Shoot vs Agar	10Pi	NotSignificant
0.0332161093860986	-0.741412763230129	8.69428279291736	-0.0852758969186173	0.932042053192686	NA	Shoot10Pi_vs_Agar10Pi	OTU_39	Shoot vs Agar	10Pi	NotSignificant
0.0386231168011552	0	8.69577238033373	0	1	NA	Shoot10Pi_vs_Agar10Pi	OTU_181	Shoot vs Agar	10Pi	NotSignificant
0.0150480315739123	0	8.69582396623299	0	1	NA	Shoot10Pi_vs_Agar10Pi	OTU_69	Shoot vs Agar	10Pi	NotSignificant
0.677761040323412	-2.2738543451245	2.92121924378723	-0.778392224397559	0.436337821298645	0.535505507957429	Shoot10Pi_vs_Agar10Pi	OTU_92	Shoot vs Agar	10Pi	NotSignificant
0.0098523970193125	0	8.69582396623299	0	1	NA	Shoot10Pi_vs_Agar10Pi	OTU_153	Shoot vs Agar	10Pi	NotSignificant
0.020069572301446	0	8.69582396623299	0	1	NA	Shoot10Pi_vs_Agar10Pi	OTU_109	Shoot vs Agar	10Pi	NotSignificant
0.0377673863384243	-0.717663047114408	8.69406909834671	-0.0825462782727229	0.934212319132755	NA	Shoot10Pi_vs_Agar10Pi	OTU_38	Shoot vs Agar	10Pi	NotSignificant
0.0458481343237617	0	8.69582396623299	0	1	NA	Shoot10Pi_vs_Agar10Pi	OTU_72	Shoot vs Agar	10Pi	NotSignificant
0.00282301721020492	0	8.69582396623299	0	1	NA	Shoot10Pi_vs_Agar10Pi	OTU_188	Shoot vs Agar	10Pi	NotSignificant
8.99526882333621	-2.04086769708919	0.709843869552155	-2.87509378418212	0.0040390750567075	0.00884229944846778	Shoot10Pi_vs_Agar10Pi	OTU_33	Shoot vs Agar	10Pi	Significant
0.00947858957048483	0	8.69582396623299	0	1	NA	Shoot10Pi_vs_Agar10Pi	OTU_81	Shoot vs Agar	10Pi	NotSignificant
0.0249204638572739	0	8.69582396623299	0	1	NA	Shoot10Pi_vs_Agar10Pi	OTU_98	Shoot vs Agar	10Pi	NotSignificant
1.25953934095486	-1.96903170354216	1.04628959729	-1.88191845607772	0.0598470881440501	0.0971780537023487	Shoot10Pi_vs_Agar10Pi	OTU_154	Shoot vs Agar	10Pi	Significant
2.22215102623967	-0.0850280004808385	1.07167934805208	-0.0793408967294069	0.936761477925229	0.936761477925229	Shoot10Pi_vs_Agar10Pi	OTU_6	Shoot vs Agar	10Pi	NotSignificant
0.647818452739054	0.335931322248206	2.29369962516211	0.14645828885483	0.883559615468157	0.90592821332811	Shoot10Pi_vs_Agar10Pi	OTU_20	Shoot vs Agar	10Pi	NotSignificant
0.00357095714833149	0	8.69582396623299	0	1	NA	Shoot10Pi_vs_Agar10Pi	OTU_127	Shoot vs Agar	10Pi	NotSignificant
80.293915939398	-4.2313418780424	0.574064392635442	-7.37084886700071	1.69544965871164e-13	6.86657111778215e-12	Shoot10Pi_vs_Agar10Pi	OTU_1	Shoot vs Agar	10Pi	Significant
0.492657813197963	-1.74857228293976	1.68792467555165	-1.03593028069709	0.30023466962942	NA	Shoot10Pi_vs_Agar10Pi	OTU_129	Shoot vs Agar	10Pi	NotSignificant
0.0150480315739123	0	8.69582396623299	0	1	NA	Shoot10Pi_vs_Agar10Pi	OTU_42	Shoot vs Agar	10Pi	NotSignificant
13.2917227913652	1.42810459227371	0.678396656280756	2.10511738088916	0.0352810916371244	0.0595368421376474	Shoot10Pi_vs_Agar10Pi	OTU_14	Shoot vs Agar	10Pi	Significant
0.987760284812157	-0.248945845726997	3.10530323955663	-0.0801679663859625	0.936103667255574	0.936761477925229	Shoot10Pi_vs_Agar10Pi	OTU_8	Shoot vs Agar	10Pi	NotSignificant
0.219078010423702	0	8.69582396623299	0	1	NA	Shoot10Pi_vs_Agar10Pi	OTU_7	Shoot vs Agar	10Pi	NotSignificant
7.2984955836809	4.20628872108448	2.34174080829	1.79622300905112	0.072459056766422	0.115082031334906	Shoot10Pi_vs_Agar10Pi	OTU_2	Shoot vs Agar	10Pi	NotSignificant
0.0102623987298637	0	8.69582396623299	0	1	NA	Shoot10Pi_vs_Agar10Pi	OTU_62	Shoot vs Agar	10Pi	NotSignificant
0.0180716936369319	-1.7556466696478	8.69403138700441	-0.20193700614793	0.839965971264157	NA	Shoot10Pi_vs_Agar10Pi	OTU_101	Shoot vs Agar	10Pi	NotSignificant
0.00448088302605922	0	8.69582396623299	0	1	NA	Shoot10Pi_vs_Agar10Pi	OTU_87	Shoot vs Agar	10Pi	NotSignificant
1.39490547229341	0.481718508273536	1.01823298195145	0.473092619088332	0.636147102391932	0.696323179645223	Shoot10Pi_vs_Agar10Pi	OTU_75	Shoot vs Agar	10Pi	NotSignificant
3.10853810879919	2.02462987944254	2.77791183229026	0.728831583460776	0.466104689353674	0.551945948961424	Shoot10Pi_vs_Agar10Pi	OTU_5	Shoot vs Agar	10Pi	NotSignificant
0.117579890417373	-0.632828530118067	8.69308908815731	-0.0727967381560804	0.941967866646101	NA	Shoot10Pi_vs_Agar10Pi	OTU_31	Shoot vs Agar	10Pi	NotSignificant
0.0478770154257556	0	8.69582396623299	0	1	NA	Shoot10Pi_vs_Agar10Pi	OTU_44	Shoot vs Agar	10Pi	NotSignificant
0.0813323679887336	-0.35405207024906	8.69148253632632	-0.0407355211000297	0.967506743344333	NA	Shoot10Pi_vs_Agar10Pi	OTU_71	Shoot vs Agar	10Pi	NotSignificant
4.77047471874514	3.53508320626405	2.18405227017603	1.61858910362944	0.105535701120003	0.158303551680004	Shoot10Pi_vs_Agar10Pi	OTU_4	Shoot vs Agar	10Pi	NotSignificant
0.0799624208240643	0	8.69582396623299	0	1	NA	Shoot10Pi_vs_Agar10Pi	OTU_28	Shoot vs Agar	10Pi	NotSignificant
0.172252499000656	-1.80016433296641	8.69319149149451	-0.207077496766028	0.835949336172128	NA	Shoot10Pi_vs_Agar10Pi	OTU_17	Shoot vs Agar	10Pi	NotSignificant
0.0966871931007065	0	8.69582396623299	0	1	NA	Shoot10Pi_vs_Agar10Pi	OTU_256	Shoot vs Agar	10Pi	NotSignificant
0.0552463930249873	0	8.69582396623299	0	1	NA	Shoot10Pi_vs_Agar10Pi	OTU_19	Shoot vs Agar	10Pi	NotSignificant
0.803977479239167	-0.659306108654749	4.3418427420394	-0.151849375444	0.879305737675969	0.90592821332811	Shoot10Pi_vs_Agar10Pi	OTU_50	Shoot vs Agar	10Pi	NotSignificant
1.1984206499433	1.81597254466299	3.51922168303985	0.516015388690824	0.605843661327893	0.67223748722684	Shoot10Pi_vs_Agar10Pi	OTU_12	Shoot vs Agar	10Pi	NotSignificant
0.41334639380793	-0.354365969729633	4.78095951067704	-0.0741202616207579	0.940914693162913	NA	Shoot10Pi_vs_Agar10Pi	OTU_21	Shoot vs Agar	10Pi	NotSignificant
0.13399750326945	-0.638015759708001	8.69297604701976	-0.0733943998300483	0.941492273866661	NA	Shoot10Pi_vs_Agar10Pi	OTU_18	Shoot vs Agar	10Pi	NotSignificant
7.96650612628386	1.98151040236465	1.19030244405424	1.66471169765519	0.0959702880868472	0.149492179519897	Shoot10Pi_vs_Agar10Pi	OTU_16	Shoot vs Agar	10Pi	NotSignificant
0.0118650683801949	0	8.69582396623299	0	1	NA	Shoot10Pi_vs_Agar10Pi	OTU_118	Shoot vs Agar	10Pi	NotSignificant
0.07414075506741	0	8.69426855869661	0	1	NA	Shoot10Pi_vs_Agar10Pi	OTU_23	Shoot vs Agar	10Pi	NotSignificant
0.0144783197060123	0	8.69582396623299	0	1	NA	Shoot10Pi_vs_Agar10Pi	OTU_68	Shoot vs Agar	10Pi	NotSignificant
0.0105244338196185	0	8.69582396623299	0	1	NA	Shoot10Pi_vs_Agar10Pi	OTU_49	Shoot vs Agar	10Pi	NotSignificant
0.279231891334879	0	8.69444976197743	0	1	NA	Shoot10Pi_vs_Agar10Pi	OTU_10	Shoot vs Agar	10Pi	NotSignificant
126.147697636521	-1.02422933921388	0.275522821531133	-3.7174029124776	0.000201281299242157	0.000915505264294971	Shoot30Pi_vs_Agar30Pi	Sequence_1	Shoot vs Agar	30Pi	Significant
19.9565268389252	5	0.945675189527536	6.5620320802165	5.30793921941933e-11	1.24736571656354e-09	Shoot30Pi_vs_Agar30Pi	Sequence_10	Shoot vs Agar	30Pi	Significant
12.290266999096	-3.07719246453801	0.74024401724298	-4.15699741282468	3.22457640924568e-05	0.000168394545816163	Shoot30Pi_vs_Agar30Pi	Sequence_11	Shoot vs Agar	30Pi	Significant
147.057861855158	2.94622326723689	0.473893472374341	6.21705813434288	5.06562126715266e-10	7.14252598668525e-09	Shoot30Pi_vs_Agar30Pi	Sequence_12	Shoot vs Agar	30Pi	Significant
20.5943414940382	1.30614286698942	0.743938705791836	1.75571301347896	0.0791374236349487	0.232466181927662	Shoot30Pi_vs_Agar30Pi	Sequence_13	Shoot vs Agar	30Pi	NotSignificant
0.128876632841454	0.602091656927198	8.68638192500877	0.0693144351843119	0.944739335757821	1	Shoot30Pi_vs_Agar30Pi	Sequence_14	Shoot vs Agar	30Pi	NotSignificant
16.1678615783484	-4.09508710478437	0.752434796285508	-5.44244780411578	5.25533620204065e-08	4.52301522392551e-07	Shoot30Pi_vs_Agar30Pi	Sequence_15	Shoot vs Agar	30Pi	Significant
121.573036297994	-2.8176833152022	0.300484236306904	-9.37714187550363	6.77852595015336e-21	4.77886079485812e-19	Shoot30Pi_vs_Agar30Pi	Sequence_16	Shoot vs Agar	30Pi	Significant
0.318893849730239	0.819086987650691	1.94921173429946	0.420214476055915	0.674328780559566	1	Shoot30Pi_vs_Agar30Pi	Sequence_17	Shoot vs Agar	30Pi	NotSignificant
0.171840207084066	-1.30816324488841	3.48996630369065	-0.374835494401484	0.707782814917326	1	Shoot30Pi_vs_Agar30Pi	Sequence_18	Shoot vs Agar	30Pi	NotSignificant
208.862849327709	2.0740248770721	0.378985513803653	5.47257032665007	4.43554645286959e-08	4.16941366569741e-07	Shoot30Pi_vs_Agar30Pi	Sequence_19	Shoot vs Agar	30Pi	Significant
277.169047772707	-0.73310871471688	0.336152475301663	-2.180881500453	0.0291921823587455	0.0935476752859799	Shoot30Pi_vs_Agar30Pi	Sequence_20	Shoot vs Agar	30Pi	Significant
0.0181597172256278	-0.301164199880056	8.69507865605208	-0.0346361673991799	0.972369861378096	1	Shoot30Pi_vs_Agar30Pi	Sequence_21	Shoot vs Agar	30Pi	NotSignificant
2.45602384041694	-0.542319391003305	0.884660771160053	-0.613025250675649	0.539859643719065	1	Shoot30Pi_vs_Agar30Pi	Sequence_23	Shoot vs Agar	30Pi	NotSignificant
0.0143097511953503	0	8.69582396623299	0	1	NA	Shoot30Pi_vs_Agar30Pi	Sequence_24	Shoot vs Agar	30Pi	NotSignificant
0.191917977052487	0	3.7525191236064	0	1	1	Shoot30Pi_vs_Agar30Pi	Sequence_26	Shoot vs Agar	30Pi	NotSignificant
0.04364193174726	-1.26222920304111	8.69495358438208	-0.14516802082858	0.884578214118524	1	Shoot30Pi_vs_Agar30Pi	Sequence_27	Shoot vs Agar	30Pi	NotSignificant
0.0695399522701375	-0.371053240432257	8.69045823983561	-0.0426966254473683	0.965943369621292	1	Shoot30Pi_vs_Agar30Pi	Sequence_28	Shoot vs Agar	30Pi	NotSignificant
74.3011467128837	1.14696500061957	0.411088276109808	2.7900698396789	0.00526966730324546	0.0185755772439402	Shoot30Pi_vs_Agar30Pi	Sequence_3	Shoot vs Agar	30Pi	Significant
76.8026276817291	-1.43657710932256	0.309265386581963	-4.64512736197145	3.39866716963578e-06	2.12481840010006e-05	Shoot30Pi_vs_Agar30Pi	Sequence_30	Shoot vs Agar	30Pi	Significant
1.78995871718161	1.90976966936064	1.08307563419718	1.76328375328676	0.077852644063946	0.232466181927662	Shoot30Pi_vs_Agar30Pi	Sequence_31	Shoot vs Agar	30Pi	NotSignificant
26.6498443104254	2.47851334937992	0.372026839605528	6.66218962053376	2.69777635301552e-11	7.60772931550376e-10	Shoot30Pi_vs_Agar30Pi	Sequence_32	Shoot vs Agar	30Pi	Significant
0.256518037584022	-0.391791791461941	2.02676716989516	-0.193308731896524	0.846717188241625	1	Shoot30Pi_vs_Agar30Pi	Sequence_33	Shoot vs Agar	30Pi	NotSignificant
74.0089605183748	1.89029902921932	0.302529271686993	6.24831778650195	4.14896867905893e-10	6.50005093052566e-09	Shoot30Pi_vs_Agar30Pi	Sequence_34	Shoot vs Agar	30Pi	Significant
22.4644859539365	0.199820731453595	0.614874211331728	0.32497822769443	0.74519754989616	1	Shoot30Pi_vs_Agar30Pi	Sequence_35	Shoot vs Agar	30Pi	NotSignificant
13.3315016551942	3.4372623430667	0.597250430160506	5.75514418992209	8.65678729379723e-09	1.01717250702117e-07	Shoot30Pi_vs_Agar30Pi	Sequence_36	Shoot vs Agar	30Pi	Significant
2.58072122628614	0.919021017624349	2.14418738832176	0.428610401604712	0.668206774596225	1	Shoot30Pi_vs_Agar30Pi	Sequence_37	Shoot vs Agar	30Pi	NotSignificant
0.00315708221686279	0	8.69582396623298	0	1	NA	Shoot30Pi_vs_Agar30Pi	Sequence_38	Shoot vs Agar	30Pi	NotSignificant
1290.98578580502	0.726890547693287	0.187478082348138	3.87720280999826	0.000105664275546859	0.000532095101860968	Shoot30Pi_vs_Agar30Pi	Sequence_39	Shoot vs Agar	30Pi	Significant
338.304290105343	-0.433586211603694	0.30359230448545	-1.42818577809002	0.153238393004696	0.415394486207518	Shoot30Pi_vs_Agar30Pi	Sequence_4	Shoot vs Agar	30Pi	NotSignificant
58.5890369069862	-0.369394450676019	0.40497616138084	-0.912138752603366	0.36169568057973	0.809509380345111	Shoot30Pi_vs_Agar30Pi	Sequence_40	Shoot vs Agar	30Pi	NotSignificant
145.931406946239	1.5232621177536	0.216676121832935	7.03013375386186	2.06335645389893e-12	9.69777533332498e-11	Shoot30Pi_vs_Agar30Pi	Sequence_42	Shoot vs Agar	30Pi	Significant
0.165309887705532	-0.795502612558986	3.28024271850535	-0.242513338440229	0.808382422704648	1	Shoot30Pi_vs_Agar30Pi	Sequence_43	Shoot vs Agar	30Pi	NotSignificant
0.377529825011208	-2.17101372586274	2.80919106725252	-0.772825227579147	0.439625821119255	0.968550637153359	Shoot30Pi_vs_Agar30Pi	Sequence_44	Shoot vs Agar	30Pi	NotSignificant
0.0425090983166596	0	8.69582396623299	0	1	1	Shoot30Pi_vs_Agar30Pi	Sequence_45	Shoot vs Agar	30Pi	NotSignificant
0.0150480315739123	0	8.69582396623299	0	1	NA	Shoot30Pi_vs_Agar30Pi	Sequence_46	Shoot vs Agar	30Pi	NotSignificant
5.66220574164065	-0.332950709216438	0.698338462174129	-0.476775556912427	0.633521953090527	1	Shoot30Pi_vs_Agar30Pi	Sequence_47	Shoot vs Agar	30Pi	NotSignificant
161.307669056234	1.11582031595529	0.306168973578772	3.64445914591737	0.000267954693041271	0.00111122387408292	Shoot30Pi_vs_Agar30Pi	Sequence_48	Shoot vs Agar	30Pi	Significant
0.0911829778160435	0	8.69582396623299	0	1	1	Shoot30Pi_vs_Agar30Pi	Sequence_49	Shoot vs Agar	30Pi	NotSignificant
0.0982097041331852	-1.21431375470215	8.68863944254172	-0.139758792240425	0.888850572694862	1	Shoot30Pi_vs_Agar30Pi	Sequence_5	Shoot vs Agar	30Pi	NotSignificant
1.51099347464278	0.70856240360232	1.12532875735967	0.629649246025491	0.528924095967657	1	Shoot30Pi_vs_Agar30Pi	Sequence_50	Shoot vs Agar	30Pi	NotSignificant
201.097219448738	-1.57627184810837	0.42232677978775	-3.73235116395073	0.000189700787641259	0.00089159370191392	Shoot30Pi_vs_Agar30Pi	Sequence_51	Shoot vs Agar	30Pi	Significant
7.97641110259664	0.902279327496862	0.672429741351258	1.34181948240974	0.179654533650944	0.460568895359692	Shoot30Pi_vs_Agar30Pi	Sequence_52	Shoot vs Agar	30Pi	NotSignificant
29.8111238869681	1.82700886147327	0.318643000072809	5.73371723545097	9.82530825967215e-09	1.0656680497029e-07	Shoot30Pi_vs_Agar30Pi	Sequence_53	Shoot vs Agar	30Pi	Significant
0.113541112070209	1.42111784376544	8.68196019542878	0.16368628878461	0.869978111921715	1	Shoot30Pi_vs_Agar30Pi	Sequence_54	Shoot vs Agar	30Pi	NotSignificant
30.3960569464019	1.67662271889961	0.361257420506546	4.64107482290246	3.46601582995045e-06	2.12481840010006e-05	Shoot30Pi_vs_Agar30Pi	Sequence_55	Shoot vs Agar	30Pi	Significant
0.129327397445639	-0.10616195493059	6.08379228215288	-0.0174499637737505	0.986077649884076	1	Shoot30Pi_vs_Agar30Pi	Sequence_56	Shoot vs Agar	30Pi	NotSignificant
0.0653697512420564	-1.5648104301336	8.69155057687714	-0.180038120504827	0.857122641304287	1	Shoot30Pi_vs_Agar30Pi	Sequence_57	Shoot vs Agar	30Pi	NotSignificant
0.117311920833803	-0.838608065739586	7.89203632056098	-0.106260036279201	0.91537603844906	1	Shoot30Pi_vs_Agar30Pi	Sequence_58	Shoot vs Agar	30Pi	NotSignificant
1081.36437438817	-1.63253148838929	0.433410742921895	-3.76670748256807	0.000165414620338495	0.000804257291990613	Shoot30Pi_vs_Agar30Pi	Sequence_59	Shoot vs Agar	30Pi	Significant
0.0098523970193125	0	8.69582396623299	0	1	NA	Shoot30Pi_vs_Agar30Pi	Sequence_6	Shoot vs Agar	30Pi	NotSignificant
220.20795877729	-1.56376588592226	0.426507948524937	-3.66644019491428	0.000245950405745972	0.00105087900636915	Shoot30Pi_vs_Agar30Pi	Sequence_60	Shoot vs Agar	30Pi	Significant
1.65788209183754	-2.50360258291779	0.844386013018025	-2.96499769574504	0.00302685196718785	0.0112312138782497	Shoot30Pi_vs_Agar30Pi	Sequence_61	Shoot vs Agar	30Pi	Significant
0.0394410283462644	-0.324432264844885	8.69533838382742	-0.0373110568587303	0.970236989534052	1	Shoot30Pi_vs_Agar30Pi	Sequence_62	Shoot vs Agar	30Pi	NotSignificant
68.2156011058896	2.81167613927037	0.439409164990404	6.39876534967533	1.56638343169187e-10	2.76075079835692e-09	Shoot30Pi_vs_Agar30Pi	Sequence_64	Shoot vs Agar	30Pi	Significant
25.6041121417565	1.76914241557619	0.60822765674083	2.90868459526502	0.00362952830859465	0.0131221408079961	Shoot30Pi_vs_Agar30Pi	Sequence_65	Shoot vs Agar	30Pi	Significant
5.0304733858059	-0.371099419023562	0.550014804484338	-0.674708055124958	0.499861265831074	1	Shoot30Pi_vs_Agar30Pi	Sequence_66	Shoot vs Agar	30Pi	NotSignificant
26.8115057015621	0.786783822626377	0.36531633488767	2.15370556279205	0.0312632696284475	0.0979582448358023	Shoot30Pi_vs_Agar30Pi	Sequence_67	Shoot vs Agar	30Pi	Significant
55.8695455624708	1.90244271749235	0.569535255916601	3.34034231898531	0.000836751814943632	0.00318870286235276	Shoot30Pi_vs_Agar30Pi	Sequence_68	Shoot vs Agar	30Pi	Significant
44.511319261549	2.5512275252956	0.57426340070116	4.44260860465879	8.88747477513344e-06	5.22139143039089e-05	Shoot30Pi_vs_Agar30Pi	Sequence_69	Shoot vs Agar	30Pi	Significant
5.97174917808014	0.197144925731458	0.410519303050259	0.48023302258048	0.631061708085643	1	Shoot30Pi_vs_Agar30Pi	Sequence_7	Shoot vs Agar	30Pi	NotSignificant
0.0592960207786027	-0.292366333333733	8.69486228253122	-0.033625182761218	0.97317604068051	1	Shoot30Pi_vs_Agar30Pi	Sequence_70	Shoot vs Agar	30Pi	NotSignificant
142.229467793393	1.08244323854749	0.224635768901572	4.81865930719955	1.44526101664095e-06	1.01890901673187e-05	Shoot30Pi_vs_Agar30Pi	Sequence_71	Shoot vs Agar	30Pi	Significant
160.405071029145	-2.08715887610225	0.370908504982371	-5.62715291794522	1.8320830347578e-08	1.84516934214893e-07	Shoot30Pi_vs_Agar30Pi	Sequence_72	Shoot vs Agar	30Pi	Significant
0.653274880439936	1.43493816656529	1.16644324682377	1.23018258322694	0.218628740434906	0.531494006919341	Shoot30Pi_vs_Agar30Pi	Sequence_73	Shoot vs Agar	30Pi	NotSignificant
0.345901217165488	-0.170388326374338	1.75107419033626	-0.0973050298580542	0.922484161709123	1	Shoot30Pi_vs_Agar30Pi	Sequence_74	Shoot vs Agar	30Pi	NotSignificant
7.9225186387246	0.472906955874634	0.676294044483122	0.699262339706196	0.484388098018774	1	Shoot30Pi_vs_Agar30Pi	Sequence_75	Shoot vs Agar	30Pi	NotSignificant
137.196415010609	2.10749293208504	0.387701852309638	5.43585984830914	5.45328076643501e-08	4.52301522392551e-07	Shoot30Pi_vs_Agar30Pi	Sequence_76	Shoot vs Agar	30Pi	Significant
0.0972231575832885	0.223092886129002	8.69135370532829	0.0256683703934674	0.97952185231005	1	Shoot30Pi_vs_Agar30Pi	Sequence_77	Shoot vs Agar	30Pi	NotSignificant
0.196477526580672	-0.327138877437708	2.32042841046803	-0.140982103115918	0.887884080764528	1	Shoot30Pi_vs_Agar30Pi	Sequence_78	Shoot vs Agar	30Pi	NotSignificant
122.675138134822	0.548144200542921	0.342114404906681	1.60222484841712	0.109105897161044	0.307678629994144	Shoot30Pi_vs_Agar30Pi	Sequence_79	Shoot vs Agar	30Pi	NotSignificant
2.05890495950469	1.19526942487327	0.936169892756217	1.27676550391321	0.201685047651049	0.507814137835677	Shoot30Pi_vs_Agar30Pi	Sequence_8	Shoot vs Agar	30Pi	NotSignificant
8.77645339389399	-1.33440345117299	0.546206517372513	-2.44303831743357	0.0145641908620666	0.0488940693226521	Shoot30Pi_vs_Agar30Pi	Sequence_80	Shoot vs Agar	30Pi	Significant
146.822110625134	-3.18929578120391	0.327792671906701	-9.72961281486996	2.25449440343777e-22	3.17883710884726e-20	Shoot30Pi_vs_Agar30Pi	Sequence_81	Shoot vs Agar	30Pi	Significant
487.307119119404	-1.57900520348211	0.358656180983628	-4.40255957433002	1.06981200415508e-05	6.03373970343464e-05	Shoot30Pi_vs_Agar30Pi	Sequence_82	Shoot vs Agar	30Pi	Significant
1.68718926882522	2.27871796670449	0.947356437690727	2.40534383474406	0.0161572559251183	0.0529807694288762	Shoot30Pi_vs_Agar30Pi	Sequence_83	Shoot vs Agar	30Pi	Significant
3286.8844906781	-1.27016893185807	0.264184364660673	-4.80788836042405	1.5253290150978e-06	1.02414948156567e-05	Shoot30Pi_vs_Agar30Pi	Sequence_84	Shoot vs Agar	30Pi	Significant
0.769389887791723	1.65451866261138	1.16665764237744	1.41816982335946	0.156141189851053	0.415394486207518	Shoot30Pi_vs_Agar30Pi	Sequence_85	Shoot vs Agar	30Pi	NotSignificant
38.0512959644356	2.03348779855913	0.315190601301359	6.45161305623728	1.10665845317212e-10	2.22912631281812e-09	Shoot30Pi_vs_Agar30Pi	Sequence_86	Shoot vs Agar	30Pi	Significant
376.787427975071	-1.78128416464443	0.331043801545479	-5.38081110816304	7.41509697134312e-08	5.80849262755211e-07	Shoot30Pi_vs_Agar30Pi	Sequence_87	Shoot vs Agar	30Pi	Significant
0.861084566115537	0.206502334381701	1.33083514226821	0.155167479294053	0.876689285494095	1	Shoot30Pi_vs_Agar30Pi	Sequence_88	Shoot vs Agar	30Pi	NotSignificant
0.0752762998954957	0	8.69582396623299	0	1	1	Shoot30Pi_vs_Agar30Pi	Sequence_89	Shoot vs Agar	30Pi	NotSignificant
16.8724956627726	-0.214542618678675	0.374972435068663	-0.572155706963872	0.567216491852135	1	Shoot30Pi_vs_Agar30Pi	Sequence_9	Shoot vs Agar	30Pi	NotSignificant
3.16838326557861	1.32199456429275	0.689625038210553	1.91697587970859	0.0552409960152732	0.169325661698989	Shoot30Pi_vs_Agar30Pi	Sequence_90	Shoot vs Agar	30Pi	NotSignificant
33.5188972886163	2.16037276376738	0.61818048514795	3.49472818322683	0.000474544773661186	0.00185863369683965	Shoot30Pi_vs_Agar30Pi	Sequence_92	Shoot vs Agar	30Pi	Significant
0.771914219085267	2.91694285341705	1.16513914970243	2.50351458378343	0.012296661247381	0.0422885179483102	Shoot30Pi_vs_Agar30Pi	Sequence_93	Shoot vs Agar	30Pi	Significant
0.176966342479811	-0.785119146413322	5.88138146783323	-0.13349230120633	0.893804052527001	1	Shoot30Pi_vs_Agar30Pi	Sequence_94	Shoot vs Agar	30Pi	NotSignificant
0.0640457245339163	0	8.69582396623299	0	1	1	Shoot30Pi_vs_Agar30Pi	Sequence_95	Shoot vs Agar	30Pi	NotSignificant
4.82752960219408	-3.25591457872696	0.63379641530556	-5.13716155550871	2.78919164619152e-07	2.06987380059476e-06	Shoot30Pi_vs_Agar30Pi	Sequence_96	Shoot vs Agar	30Pi	Significant
30.6109263680793	2.50764086623434	0.369493261347466	6.78670256959351	1.14725381938956e-11	4.04406971334821e-10	Shoot30Pi_vs_Agar30Pi	Sequence_97	Shoot vs Agar	30Pi	Significant
2.06994056992905	-3.3593560875929	0.91395901927381	-3.67560909925928	0.000237282610636392	0.0010455265031166	Shoot30Pi_vs_Agar30Pi	OTU_125	Shoot vs Agar	30Pi	Significant
0.0249004285932248	0	8.69582396623299	0	1	1	Shoot30Pi_vs_Agar30Pi	OTU_102	Shoot vs Agar	30Pi	NotSignificant
0.00400632718731958	0	8.69582396623299	0	1	NA	Shoot30Pi_vs_Agar30Pi	OTU_77	Shoot vs Agar	30Pi	NotSignificant
0.0295571910579375	0	8.69582396623299	0	1	1	Shoot30Pi_vs_Agar30Pi	OTU_45	Shoot vs Agar	30Pi	NotSignificant
0.00400405414902532	0	8.69582396623299	0	1	NA	Shoot30Pi_vs_Agar30Pi	OTU_254	Shoot vs Agar	30Pi	NotSignificant
0.0977127507844331	-2.85243912606696	8.68026972628249	-0.328611807698811	0.742449122056401	1	Shoot30Pi_vs_Agar30Pi	OTU_142	Shoot vs Agar	30Pi	NotSignificant
0.0063944461046929	0	8.69582396623299	0	1	NA	Shoot30Pi_vs_Agar30Pi	OTU_63	Shoot vs Agar	30Pi	NotSignificant
0.0338826265991122	-0.305396694267637	8.69517266552491	-0.0351225566202372	0.971982014924821	1	Shoot30Pi_vs_Agar30Pi	OTU_41	Shoot vs Agar	30Pi	NotSignificant
1.07790286824827	2.60338509342642	2.6016427828156	1.00066969632508	0.316986522575148	0.720888704566063	Shoot30Pi_vs_Agar30Pi	OTU_55	Shoot vs Agar	30Pi	NotSignificant
0.00357142889448798	0	8.69582396623299	0	1	NA	Shoot30Pi_vs_Agar30Pi	OTU_219	Shoot vs Agar	30Pi	NotSignificant
0.00947858957048483	0	8.69582396623299	0	1	NA	Shoot30Pi_vs_Agar30Pi	OTU_117	Shoot vs Agar	30Pi	NotSignificant
0.117038036766048	0	8.69582396623299	0	1	1	Shoot30Pi_vs_Agar30Pi	OTU_29	Shoot vs Agar	30Pi	NotSignificant
0.0191316737651956	0	8.69582396623299	0	1	1	Shoot30Pi_vs_Agar30Pi	OTU_34	Shoot vs Agar	30Pi	NotSignificant
0.0117385150478552	0	8.69582396623299	0	1	NA	Shoot30Pi_vs_Agar30Pi	OTU_61	Shoot vs Agar	30Pi	NotSignificant
0.360164249066483	-1.65195321267989	7.88722303447649	-0.20944674766504	0.834099502558153	1	Shoot30Pi_vs_Agar30Pi	OTU_22	Shoot vs Agar	30Pi	NotSignificant
0.18711372095959	1.41127126950294	8.67385582516086	0.162704026669335	0.870751476417181	1	Shoot30Pi_vs_Agar30Pi	OTU_26	Shoot vs Agar	30Pi	NotSignificant
0.367637629035308	1.10252360587223	2.84114396023199	0.38805622710586	0.697974424261944	1	Shoot30Pi_vs_Agar30Pi	OTU_177	Shoot vs Agar	30Pi	NotSignificant
0.270315787295679	-0.258002686302731	8.69360754178795	-0.0296772870252744	NA	NA	Shoot30Pi_vs_Agar30Pi	OTU_9	Shoot vs Agar	30Pi	NotSignificant
0.0973169308193437	2.37613715486834	8.67035453673624	0.274053055708467	0.784043849238837	1	Shoot30Pi_vs_Agar30Pi	OTU_25	Shoot vs Agar	30Pi	NotSignificant
0.283344136864983	-0.30548302485294	8.1813728496637	-0.0373388464828977	0.97021483206172	1	Shoot30Pi_vs_Agar30Pi	OTU_3	Shoot vs Agar	30Pi	NotSignificant
4.37041361454694	1.34191044013542	0.786038794290479	1.70718093035943	0.0877884283341046	0.252615681532832	Shoot30Pi_vs_Agar30Pi	OTU_115	Shoot vs Agar	30Pi	NotSignificant
0.0120870774470077	-0.290653298609131	8.69482106982793	-0.0334283243179935	0.973333022740663	NA	Shoot30Pi_vs_Agar30Pi	OTU_119	Shoot vs Agar	30Pi	NotSignificant
0.00448088302605922	0	8.69582396623299	0	1	NA	Shoot30Pi_vs_Agar30Pi	OTU_35	Shoot vs Agar	30Pi	NotSignificant
0.554939808652583	2.1384772300898	4.27487004228453	0.500243798978034	0.616903421582536	1	Shoot30Pi_vs_Agar30Pi	OTU_15	Shoot vs Agar	30Pi	NotSignificant
0.00357095714833149	0	8.69582396623299	0	1	NA	Shoot30Pi_vs_Agar30Pi	OTU_99	Shoot vs Agar	30Pi	NotSignificant
0.0725682423742591	-0.28974247364362	8.69479928325428	-0.0333236529337311	0.973416491918615	1	Shoot30Pi_vs_Agar30Pi	OTU_27	Shoot vs Agar	30Pi	NotSignificant
0.0116663214711608	0	8.69582396623299	0	1	NA	Shoot30Pi_vs_Agar30Pi	OTU_192	Shoot vs Agar	30Pi	NotSignificant
0.0172959673689234	0	8.69582396623299	0	1	NA	Shoot30Pi_vs_Agar30Pi	OTU_147	Shoot vs Agar	30Pi	NotSignificant
0.0451440947217368	0	8.69582396623299	0	1	1	Shoot30Pi_vs_Agar30Pi	OTU_53	Shoot vs Agar	30Pi	NotSignificant
0.701848176805885	2.15956425098412	3.55407679249011	0.607630160256345	0.543432792757939	1	Shoot30Pi_vs_Agar30Pi	OTU_11	Shoot vs Agar	30Pi	NotSignificant
0.0558225859081642	0.186061954319046	8.68957470207648	0.0214120898545914	0.982916929467978	1	Shoot30Pi_vs_Agar30Pi	OTU_250	Shoot vs Agar	30Pi	NotSignificant
1.54165276631298	-4.52027487858594	1.03178681329358	-4.38101633045368	1.18127016447261e-05	6.40611896887067e-05	Shoot30Pi_vs_Agar30Pi	OTU_90	Shoot vs Agar	30Pi	Significant
0.261860659626715	0.416096258326356	6.40281125107585	0.0649864945271409	0.948184753329385	1	Shoot30Pi_vs_Agar30Pi	OTU_30	Shoot vs Agar	30Pi	NotSignificant
0.0332161093860986	-0.295381675722913	8.69493554444044	-0.0339716923964756	0.972899723861932	1	Shoot30Pi_vs_Agar30Pi	OTU_39	Shoot vs Agar	30Pi	NotSignificant
0.0386231168011552	-0.303162266473048	8.69512892377425	-0.0348657586484014	0.972186784643256	1	Shoot30Pi_vs_Agar30Pi	OTU_181	Shoot vs Agar	30Pi	NotSignificant
0.0150480315739123	0	8.69582396623299	0	1	NA	Shoot30Pi_vs_Agar30Pi	OTU_69	Shoot vs Agar	30Pi	NotSignificant
0.677761040323412	-1.99936316001619	2.88067394768631	-0.694060902526659	0.487644016228933	1	Shoot30Pi_vs_Agar30Pi	OTU_92	Shoot vs Agar	30Pi	NotSignificant
0.0098523970193125	0	8.69582396623299	0	1	NA	Shoot30Pi_vs_Agar30Pi	OTU_153	Shoot vs Agar	30Pi	NotSignificant
0.020069572301446	0	8.69582396623299	0	1	1	Shoot30Pi_vs_Agar30Pi	OTU_109	Shoot vs Agar	30Pi	NotSignificant
0.0377673863384243	0	8.69582396623299	0	1	1	Shoot30Pi_vs_Agar30Pi	OTU_38	Shoot vs Agar	30Pi	NotSignificant
0.0458481343237617	0	8.69582396623299	0	1	1	Shoot30Pi_vs_Agar30Pi	OTU_72	Shoot vs Agar	30Pi	NotSignificant
0.00282301721020492	0	8.69582396623299	0	1	NA	Shoot30Pi_vs_Agar30Pi	OTU_188	Shoot vs Agar	30Pi	NotSignificant
8.99526882333621	-0.351569527280401	0.680691020998576	-0.516489150634963	0.60551281453545	1	Shoot30Pi_vs_Agar30Pi	OTU_33	Shoot vs Agar	30Pi	NotSignificant
0.00947858957048483	0	8.69582396623299	0	1	NA	Shoot30Pi_vs_Agar30Pi	OTU_81	Shoot vs Agar	30Pi	NotSignificant
0.0249204638572739	0	8.69582396623299	0	1	1	Shoot30Pi_vs_Agar30Pi	OTU_98	Shoot vs Agar	30Pi	NotSignificant
1.25953934095486	-3.34491102129546	0.953340399956973	-3.5086219166275	0.000450434734173291	0.00181460850052669	Shoot30Pi_vs_Agar30Pi	OTU_154	Shoot vs Agar	30Pi	Significant
2.22215102623967	1.34572425224718	0.997145529794071	1.34957657838079	0.177151841232983	0.460568895359692	Shoot30Pi_vs_Agar30Pi	OTU_6	Shoot vs Agar	30Pi	NotSignificant
0.647818452739054	1.47409785822936	2.19267831332466	0.672281861535017	0.50140427480495	1	Shoot30Pi_vs_Agar30Pi	OTU_20	Shoot vs Agar	30Pi	NotSignificant
0.00357095714833149	0	8.69582396623299	0	1	NA	Shoot30Pi_vs_Agar30Pi	OTU_127	Shoot vs Agar	30Pi	NotSignificant
80.293915939398	-3.40632053728706	0.56420977760866	-6.03732985933773	1.56685225320442e-09	2.00841970638021e-08	Shoot30Pi_vs_Agar30Pi	OTU_1	Shoot vs Agar	30Pi	Significant
0.492657813197963	-2.58158426477069	1.62366159548925	-1.58997679808568	0.111840035042096	0.309204802763443	Shoot30Pi_vs_Agar30Pi	OTU_129	Shoot vs Agar	30Pi	NotSignificant
0.0150480315739123	0	8.69582396623299	0	1	NA	Shoot30Pi_vs_Agar30Pi	OTU_42	Shoot vs Agar	30Pi	NotSignificant
13.2917227913652	-0.866732903108037	0.724555612283953	-1.19622688502255	0.2316080320037	0.553503940890198	Shoot30Pi_vs_Agar30Pi	OTU_14	Shoot vs Agar	30Pi	NotSignificant
0.987760284812157	1.32867136327025	3.00473587750013	0.442192398080482	0.658349986585958	1	Shoot30Pi_vs_Agar30Pi	OTU_8	Shoot vs Agar	30Pi	NotSignificant
0.219078010423702	0	8.69582396623299	0	1	1	Shoot30Pi_vs_Agar30Pi	OTU_7	Shoot vs Agar	30Pi	NotSignificant
7.2984955836809	1.1262546834411	2.20375963346981	0.511060583167059	0.609308635508858	1	Shoot30Pi_vs_Agar30Pi	OTU_2	Shoot vs Agar	30Pi	NotSignificant
0.0102623987298637	0	8.69582396623299	0	1	NA	Shoot30Pi_vs_Agar30Pi	OTU_62	Shoot vs Agar	30Pi	NotSignificant
0.0180716936369319	0	8.69582396623299	0	1	NA	Shoot30Pi_vs_Agar30Pi	OTU_101	Shoot vs Agar	30Pi	NotSignificant
0.00448088302605922	0	8.69582396623299	0	1	NA	Shoot30Pi_vs_Agar30Pi	OTU_87	Shoot vs Agar	30Pi	NotSignificant
1.39490547229341	-0.310819706214305	0.872446621206012	-0.356262146771396	0.721644254498751	1	Shoot30Pi_vs_Agar30Pi	OTU_75	Shoot vs Agar	30Pi	NotSignificant
3.10853810879919	3.38573379339295	2.7467616373425	1.23262745021758	0.217714790660778	0.531494006919341	Shoot30Pi_vs_Agar30Pi	OTU_5	Shoot vs Agar	30Pi	NotSignificant
0.117579890417373	0.537164051715365	8.68754532004033	0.0618315107348265	0.950697009550626	1	Shoot30Pi_vs_Agar30Pi	OTU_31	Shoot vs Agar	30Pi	NotSignificant
0.0478770154257556	0.0175740230717164	8.68456366482182	0.00202359309574789	0.998385407413496	1	Shoot30Pi_vs_Agar30Pi	OTU_44	Shoot vs Agar	30Pi	NotSignificant
0.0813323679887336	0	8.69582396623299	0	1	1	Shoot30Pi_vs_Agar30Pi	OTU_71	Shoot vs Agar	30Pi	NotSignificant
4.77047471874514	2.0832112401227	2.06877052744308	1.00698033565737	0.313944224058838	0.720888704566063	Shoot30Pi_vs_Agar30Pi	OTU_4	Shoot vs Agar	30Pi	NotSignificant
0.0799624208240643	0	8.69582396623299	0	1	1	Shoot30Pi_vs_Agar30Pi	OTU_28	Shoot vs Agar	30Pi	NotSignificant
0.172252499000656	0	8.69582396623299	0	1	1	Shoot30Pi_vs_Agar30Pi	OTU_17	Shoot vs Agar	30Pi	NotSignificant
0.0966871931007065	0	8.69582396623299	0	1	1	Shoot30Pi_vs_Agar30Pi	OTU_256	Shoot vs Agar	30Pi	NotSignificant
0.0552463930249873	-1.35717378065054	8.69413746786284	-0.156102176399582	0.875952482876554	1	Shoot30Pi_vs_Agar30Pi	OTU_19	Shoot vs Agar	30Pi	NotSignificant
0.803977479239167	0	4.3527588961476	0	1	1	Shoot30Pi_vs_Agar30Pi	OTU_50	Shoot vs Agar	30Pi	NotSignificant
1.1984206499433	1.32029063688723	3.46427075666431	0.381116468551817	0.7031168278353	1	Shoot30Pi_vs_Agar30Pi	OTU_12	Shoot vs Agar	30Pi	NotSignificant
0.41334639380793	2.62153097019476	4.74069060962541	0.552985036583499	0.580273656467459	1	Shoot30Pi_vs_Agar30Pi	OTU_21	Shoot vs Agar	30Pi	NotSignificant
0.13399750326945	0	8.69582396623299	0	1	1	Shoot30Pi_vs_Agar30Pi	OTU_18	Shoot vs Agar	30Pi	NotSignificant
7.96650612628386	1.32369393676594	1.12874944757734	1.17270838059501	0.240912769520743	0.566145008373747	Shoot30Pi_vs_Agar30Pi	OTU_16	Shoot vs Agar	30Pi	NotSignificant
0.0118650683801949	-0.290653298609131	8.69482106982793	-0.0334283243179935	0.973333022740663	NA	Shoot30Pi_vs_Agar30Pi	OTU_118	Shoot vs Agar	30Pi	NotSignificant
0.07414075506741	-0.00906331990621417	8.69286079837048	-0.00104261647764026	0.999168112560369	1	Shoot30Pi_vs_Agar30Pi	OTU_23	Shoot vs Agar	30Pi	NotSignificant
0.0144783197060123	0	8.69582396623299	0	1	NA	Shoot30Pi_vs_Agar30Pi	OTU_68	Shoot vs Agar	30Pi	NotSignificant
0.0105244338196185	0	8.69582396623299	0	1	NA	Shoot30Pi_vs_Agar30Pi	OTU_49	Shoot vs Agar	30Pi	NotSignificant
0.279231891334879	-0.29600213688538	8.69495067462384	-0.0340429920723139	0.972842867837886	1	Shoot30Pi_vs_Agar30Pi	OTU_10	Shoot vs Agar	30Pi	NotSignificant
126.147697636521	-1.18572368780064	0.278196283116631	-4.26218378806858	2.02438839524811e-05	8.1725309289646e-05	Shoot50Pi_vs_Agar50Pi	Sequence_1	Shoot vs Agar	50Pi	Significant
19.9565268389252	5	0.898098412119433	6.04232420672837	1.51909825407352e-09	1.37984758078345e-08	Shoot50Pi_vs_Agar50Pi	Sequence_10	Shoot vs Agar	50Pi	Significant
12.290266999096	-2.19169435604545	0.728321251537342	-3.00924125366275	0.00261901056355392	0.00751242503756255	Shoot50Pi_vs_Agar50Pi	Sequence_11	Shoot vs Agar	50Pi	Significant
147.057861855158	3.23380278131241	0.481880006920077	6.71080504456115	1.93553564752448e-11	2.6371673197521e-10	Shoot50Pi_vs_Agar50Pi	Sequence_12	Shoot vs Agar	50Pi	Significant
20.5943414940382	1.71333550447022	0.789089125099779	2.17128262191368	0.0299098151252042	0.075817903456913	Shoot50Pi_vs_Agar50Pi	Sequence_13	Shoot vs Agar	50Pi	Significant
0.128876632841454	0	8.69314327953378	0	1	1	Shoot50Pi_vs_Agar50Pi	Sequence_14	Shoot vs Agar	50Pi	NotSignificant
16.1678615783484	-5	0.835704769984914	-6.27400980835504	3.51866327554963e-10	3.48667542759008e-09	Shoot50Pi_vs_Agar50Pi	Sequence_15	Shoot vs Agar	50Pi	Significant
121.573036297994	-3.45001287227587	0.297242106986631	-11.606743429628	3.80845544814853e-31	4.1512164384819e-29	Shoot50Pi_vs_Agar50Pi	Sequence_16	Shoot vs Agar	50Pi	Significant
0.318893849730239	0.503112098942503	1.91191955824695	0.263145014010845	0.792438809981088	1	Shoot50Pi_vs_Agar50Pi	Sequence_17	Shoot vs Agar	50Pi	NotSignificant
0.171840207084066	-1.85906385618149	3.47901892431377	-0.534364398879545	0.59308944501259	0.964876858304064	Shoot50Pi_vs_Agar50Pi	Sequence_18	Shoot vs Agar	50Pi	NotSignificant
208.862849327709	1.9282927793515	0.389690340236178	4.94826938276897	7.48762352425106e-07	3.70977710974257e-06	Shoot50Pi_vs_Agar50Pi	Sequence_19	Shoot vs Agar	50Pi	Significant
277.169047772707	-1.05524082895587	0.337192730671372	-3.12948866618452	0.00175110827695256	0.00515867032940077	Shoot50Pi_vs_Agar50Pi	Sequence_20	Shoot vs Agar	50Pi	Significant
0.0181597172256278	0	8.69386595611494	0	1	NA	Shoot50Pi_vs_Agar50Pi	Sequence_21	Shoot vs Agar	50Pi	NotSignificant
2.45602384041694	-0.083599578671126	0.910566553341261	-0.091810508923662	0.926848594415982	1	Shoot50Pi_vs_Agar50Pi	Sequence_23	Shoot vs Agar	50Pi	NotSignificant
0.0143097511953503	0	8.69346406207213	0	1	NA	Shoot50Pi_vs_Agar50Pi	Sequence_24	Shoot vs Agar	50Pi	NotSignificant
0.191917977052487	0.456504741547954	3.7101846212569	0.123040977242071	0.902074649329187	1	Shoot50Pi_vs_Agar50Pi	Sequence_26	Shoot vs Agar	50Pi	NotSignificant
0.04364193174726	-1.3508684868188	8.69337270341945	-0.155390609939851	0.876513386433706	NA	Shoot50Pi_vs_Agar50Pi	Sequence_27	Shoot vs Agar	50Pi	NotSignificant
0.0695399522701375	-2.47893131144734	8.69060109731142	-0.285242790882928	0.775458139065217	NA	Shoot50Pi_vs_Agar50Pi	Sequence_28	Shoot vs Agar	50Pi	NotSignificant
74.3011467128837	1.99232721631023	0.433775722613884	4.5929892164197	4.36941649315317e-06	1.83179383751421e-05	Shoot50Pi_vs_Agar50Pi	Sequence_3	Shoot vs Agar	50Pi	Significant
76.8026276817291	-1.47195303411826	0.308406764829021	-4.77276506867256	1.8171371418504e-06	8.2528311859039e-06	Shoot50Pi_vs_Agar50Pi	Sequence_30	Shoot vs Agar	50Pi	Significant
1.78995871718161	0.634319107096256	1.05640978371804	0.600447967136166	0.54820772828624	0.905373369442427	Shoot50Pi_vs_Agar50Pi	Sequence_31	Shoot vs Agar	50Pi	NotSignificant
26.6498443104254	2.49369313024591	0.393162838740955	6.34264707781536	2.25850417518394e-10	2.4617695509505e-09	Shoot50Pi_vs_Agar50Pi	Sequence_32	Shoot vs Agar	50Pi	Significant
0.256518037584022	-0.256953421902271	1.95482626537067	-0.131445656554829	0.89542277324582	1	Shoot50Pi_vs_Agar50Pi	Sequence_33	Shoot vs Agar	50Pi	NotSignificant
74.0089605183748	1.79081234959559	0.324151209242912	5.52462029612109	3.30198932960395e-08	2.24948023079269e-07	Shoot50Pi_vs_Agar50Pi	Sequence_34	Shoot vs Agar	50Pi	Significant
22.4644859539365	0.782715996762348	0.635777752600606	1.23111573747383	0.21827958035496	0.396541237644844	Shoot50Pi_vs_Agar50Pi	Sequence_35	Shoot vs Agar	50Pi	NotSignificant
13.3315016551942	4.17810744642108	0.815727842535198	5.12193801481136	3.02411308901468e-07	1.57326542903657e-06	Shoot50Pi_vs_Agar50Pi	Sequence_36	Shoot vs Agar	50Pi	Significant
2.58072122628614	2.86626873773756	2.03926061579488	1.40554312457034	0.159859835087507	0.316813127718878	Shoot50Pi_vs_Agar50Pi	Sequence_37	Shoot vs Agar	50Pi	NotSignificant
0.00315708221686279	0	8.69366773125101	0	1	NA	Shoot50Pi_vs_Agar50Pi	Sequence_38	Shoot vs Agar	50Pi	NotSignificant
1290.98578580502	0.385688038225942	0.187949618728192	2.05208204643243	0.0401616894392759	0.0994914579291153	Shoot50Pi_vs_Agar50Pi	Sequence_39	Shoot vs Agar	50Pi	Significant
338.304290105343	-0.378385916575999	0.306729279617785	-1.23361524875456	0.217346308129981	0.396541237644844	Shoot50Pi_vs_Agar50Pi	Sequence_4	Shoot vs Agar	50Pi	NotSignificant
58.5890369069862	-0.881035264416048	0.405049964541209	-2.17512737080221	0.029620572886437	0.075817903456913	Shoot50Pi_vs_Agar50Pi	Sequence_40	Shoot vs Agar	50Pi	Significant
145.931406946239	1.34336748711102	0.224853808353146	5.97440397807797	2.30932903759735e-09	1.93628357767778e-08	Shoot50Pi_vs_Agar50Pi	Sequence_42	Shoot vs Agar	50Pi	Significant
0.165309887705532	0.0565639351253934	3.24646981726404	0.0174232130003483	0.986098990668748	1	Shoot50Pi_vs_Agar50Pi	Sequence_43	Shoot vs Agar	50Pi	NotSignificant
0.377529825011208	0	2.83024720497733	0	1	1	Shoot50Pi_vs_Agar50Pi	Sequence_44	Shoot vs Agar	50Pi	NotSignificant
0.0425090983166596	0	8.69397207544952	0	1	NA	Shoot50Pi_vs_Agar50Pi	Sequence_45	Shoot vs Agar	50Pi	NotSignificant
0.0150480315739123	0	8.69346162429455	0	1	NA	Shoot50Pi_vs_Agar50Pi	Sequence_46	Shoot vs Agar	50Pi	NotSignificant
5.66220574164065	-0.148515462919361	0.671137343936944	-0.221289225314385	0.824867238991702	1	Shoot50Pi_vs_Agar50Pi	Sequence_47	Shoot vs Agar	50Pi	NotSignificant
161.307669056234	1.2104658605945	0.312564992198864	3.87268533202965	0.000107642765558699	0.000391102048196606	Shoot50Pi_vs_Agar50Pi	Sequence_48	Shoot vs Agar	50Pi	Significant
0.0911829778160435	-0.855531284836338	8.68878478758295	-0.0984638595329198	0.921563968384415	NA	Shoot50Pi_vs_Agar50Pi	Sequence_49	Shoot vs Agar	50Pi	NotSignificant
0.0982097041331852	-2.65269642691489	8.68636437540405	-0.305386271202963	0.760071976699117	1	Shoot50Pi_vs_Agar50Pi	Sequence_5	Shoot vs Agar	50Pi	NotSignificant
1.51099347464278	0.132332359450909	1.03150759288011	0.128290242713016	0.897919286487042	1	Shoot50Pi_vs_Agar50Pi	Sequence_50	Shoot vs Agar	50Pi	NotSignificant
201.097219448738	-2.74751447538684	0.424702862752012	-6.46926290438296	9.84821218882695e-11	1.19272792064682e-09	Shoot50Pi_vs_Agar50Pi	Sequence_51	Shoot vs Agar	50Pi	Significant
7.97641110259664	0.51411917401156	0.656249253232725	0.783420585210538	0.433380171758416	0.726745211102575	Shoot50Pi_vs_Agar50Pi	Sequence_52	Shoot vs Agar	50Pi	NotSignificant
29.8111238869681	1.63581055827916	0.347509615713341	4.70723825849048	2.51095370618856e-06	1.09477581589821e-05	Shoot50Pi_vs_Agar50Pi	Sequence_53	Shoot vs Agar	50Pi	Significant
0.113541112070209	0	8.69462638268912	0	1	1	Shoot50Pi_vs_Agar50Pi	Sequence_54	Shoot vs Agar	50Pi	NotSignificant
30.3960569464019	2.06128116689074	0.397585334344543	5.18450000246854	2.16595142761406e-07	1.24257213478912e-06	Shoot50Pi_vs_Agar50Pi	Sequence_55	Shoot vs Agar	50Pi	Significant
0.129327397445639	-1.26515696010638	6.08292013511813	-0.207985134113849	0.835240574804983	1	Shoot50Pi_vs_Agar50Pi	Sequence_56	Shoot vs Agar	50Pi	NotSignificant
0.0653697512420564	0	8.6931084070699	0	1	NA	Shoot50Pi_vs_Agar50Pi	Sequence_57	Shoot vs Agar	50Pi	NotSignificant
0.117311920833803	-2.21809718634925	7.89069545772629	-0.281102875941989	0.778631495391117	1	Shoot50Pi_vs_Agar50Pi	Sequence_58	Shoot vs Agar	50Pi	NotSignificant
1081.36437438817	-2.14275447348238	0.433896178775811	-4.9384036511405	7.87646769910004e-07	3.73276077913871e-06	Shoot50Pi_vs_Agar50Pi	Sequence_59	Shoot vs Agar	50Pi	Significant
0.0098523970193125	0	8.69367188490816	0	1	NA	Shoot50Pi_vs_Agar50Pi	Sequence_6	Shoot vs Agar	50Pi	NotSignificant
220.20795877729	-1.59145515102152	0.426264508140605	-3.73349204690664	0.000188843159558083	0.000623754678540336	Shoot50Pi_vs_Agar50Pi	Sequence_60	Shoot vs Agar	50Pi	Significant
1.65788209183754	-0.184736650675538	0.976727611028682	-0.189138351972025	0.849984383404064	1	Shoot50Pi_vs_Agar50Pi	Sequence_61	Shoot vs Agar	50Pi	NotSignificant
0.0394410283462644	0	8.6941918890739	0	1	NA	Shoot50Pi_vs_Agar50Pi	Sequence_62	Shoot vs Agar	50Pi	NotSignificant
68.2156011058896	3.91418307503095	0.503024183913776	7.78130197354862	7.17819240985928e-15	1.95605743168665e-13	Shoot50Pi_vs_Agar50Pi	Sequence_64	Shoot vs Agar	50Pi	Significant
25.6041121417565	1.70994505474851	0.65691466454294	2.60299418941763	0.00924135199423279	0.0251826841842844	Shoot50Pi_vs_Agar50Pi	Sequence_65	Shoot vs Agar	50Pi	Significant
5.0304733858059	0.814401437725289	0.636457044045696	1.27958586576161	0.20069082339842	0.377160340524617	Shoot50Pi_vs_Agar50Pi	Sequence_66	Shoot vs Agar	50Pi	NotSignificant
26.8115057015621	0.566086972778595	0.374200323100904	1.51279124530833	0.130332693316679	0.268042708896565	Shoot50Pi_vs_Agar50Pi	Sequence_67	Shoot vs Agar	50Pi	NotSignificant
55.8695455624708	2.2820435758626	0.621040633622384	3.67454793183495	0.000238270912706691	0.000763868514265567	Shoot50Pi_vs_Agar50Pi	Sequence_68	Shoot vs Agar	50Pi	Significant
44.511319261549	2.24156997277258	0.592640655331606	3.78234255886197	0.000155359357577263	0.000529192811747553	Shoot50Pi_vs_Agar50Pi	Sequence_69	Shoot vs Agar	50Pi	Significant
5.97174917808014	0.61653750978582	0.444134209036432	1.38817838671654	0.165082731950806	0.321321746118533	Shoot50Pi_vs_Agar50Pi	Sequence_7	Shoot vs Agar	50Pi	NotSignificant
0.0592960207786027	-0.737133076160463	8.68748578595557	-0.0848499893205159	0.932380651071324	NA	Shoot50Pi_vs_Agar50Pi	Sequence_70	Shoot vs Agar	50Pi	NotSignificant
142.229467793393	0.86075555468273	0.224307322307636	3.83739391932203	0.000124346921094389	0.000437219819331883	Shoot50Pi_vs_Agar50Pi	Sequence_71	Shoot vs Agar	50Pi	Significant
160.405071029145	-2.74858262700838	0.371363448648759	-7.40132782859853	1.34829411024278e-13	2.44940096694105e-12	Shoot50Pi_vs_Agar50Pi	Sequence_72	Shoot vs Agar	50Pi	Significant
0.653274880439936	1.91137508084518	1.2093091742573	1.58055121182642	0.113980688634774	0.243605785513536	Shoot50Pi_vs_Agar50Pi	Sequence_73	Shoot vs Agar	50Pi	NotSignificant
0.345901217165488	0.238685711676501	1.69969604669016	0.14042846786712	0.888321466598312	1	Shoot50Pi_vs_Agar50Pi	Sequence_74	Shoot vs Agar	50Pi	NotSignificant
7.9225186387246	0.689436593451086	0.671676121750721	1.02644201740278	0.30468328119642	0.518913713287654	Shoot50Pi_vs_Agar50Pi	Sequence_75	Shoot vs Agar	50Pi	NotSignificant
137.196415010609	2.16141324019255	0.406803826177996	5.31315858186354	1.07741198771951e-07	6.524328147857e-07	Shoot50Pi_vs_Agar50Pi	Sequence_76	Shoot vs Agar	50Pi	Significant
0.0972231575832885	-0.960107639007335	8.69015492954502	-0.110482223480635	0.912026947165651	NA	Shoot50Pi_vs_Agar50Pi	Sequence_77	Shoot vs Agar	50Pi	NotSignificant
0.196477526580672	-0.905554370322801	2.29791911176331	-0.394075825248663	0.693525058531962	1	Shoot50Pi_vs_Agar50Pi	Sequence_78	Shoot vs Agar	50Pi	NotSignificant
122.675138134822	0.499537211749498	0.345562269848047	1.44557799081815	0.148295603484398	0.299337421848137	Shoot50Pi_vs_Agar50Pi	Sequence_79	Shoot vs Agar	50Pi	NotSignificant
2.05890495950469	1.72567460107978	0.956902373874926	1.80339671861378	0.0713259325969191	0.16196930527217	Shoot50Pi_vs_Agar50Pi	Sequence_8	Shoot vs Agar	50Pi	NotSignificant
8.77645339389399	-0.978502700590649	0.559113671122615	-1.75009618102516	0.0801017186423683	0.178185455755472	Shoot50Pi_vs_Agar50Pi	Sequence_80	Shoot vs Agar	50Pi	NotSignificant
146.822110625134	-3.15007346549033	0.324946051574868	-9.6941429207197	3.19307246226425e-22	1.74022449193402e-20	Shoot50Pi_vs_Agar50Pi	Sequence_81	Shoot vs Agar	50Pi	Significant
487.307119119404	-1.83592669915621	0.358474039135759	-5.12150532178683	3.03106183575853e-07	1.57326542903657e-06	Shoot50Pi_vs_Agar50Pi	Sequence_82	Shoot vs Agar	50Pi	Significant
1.68718926882522	2.0000264724894	1.03617690292387	1.93019789077111	0.0535823228098906	0.129788293028402	Shoot50Pi_vs_Agar50Pi	Sequence_83	Shoot vs Agar	50Pi	NotSignificant
3286.8844906781	-1.81842800141632	0.264306138828881	-6.880006682681	5.98497529802134e-12	9.31946153549037e-11	Shoot50Pi_vs_Agar50Pi	Sequence_84	Shoot vs Agar	50Pi	Significant
0.769389887791723	0.127629719427844	1.19183034915757	0.107087153400698	0.914719838660455	1	Shoot50Pi_vs_Agar50Pi	Sequence_85	Shoot vs Agar	50Pi	NotSignificant
38.0512959644356	3.08633725215631	0.416748544776555	7.40575411921616	1.30407260522604e-13	2.44940096694105e-12	Shoot50Pi_vs_Agar50Pi	Sequence_86	Shoot vs Agar	50Pi	Significant
376.787427975071	-1.92121436881286	0.331182744181695	-5.80107026276356	6.58929802846074e-09	4.7882232340148e-08	Shoot50Pi_vs_Agar50Pi	Sequence_87	Shoot vs Agar	50Pi	Significant
0.861084566115537	0.231329050531298	1.21080786404863	0.191053475452161	0.848483697350042	1	Shoot50Pi_vs_Agar50Pi	Sequence_88	Shoot vs Agar	50Pi	NotSignificant
0.0752762998954957	-1.45232356650629	8.69220706162816	-0.167083406574332	0.867304422113754	NA	Shoot50Pi_vs_Agar50Pi	Sequence_89	Shoot vs Agar	50Pi	NotSignificant
16.8724956627726	0.0780012013851738	0.407124805212511	0.191590392888143	0.8480630684692	1	Shoot50Pi_vs_Agar50Pi	Sequence_9	Shoot vs Agar	50Pi	NotSignificant
3.16838326557861	2.88655490016248	0.840121833185194	3.43587654330867	0.000590640055010233	0.0018394218856033	Shoot50Pi_vs_Agar50Pi	Sequence_90	Shoot vs Agar	50Pi	Significant
33.5188972886163	2.12710760657597	0.719830216861554	2.95501294159354	0.0031265593544433	0.00873833255472614	Shoot50Pi_vs_Agar50Pi	Sequence_92	Shoot vs Agar	50Pi	Significant
0.771914219085267	1.81496298658137	1.14598479691635	1.58375834606631	0.113248721601427	0.243605785513536	Shoot50Pi_vs_Agar50Pi	Sequence_93	Shoot vs Agar	50Pi	NotSignificant
0.176966342479811	-0.859629231678411	5.87359093832805	-0.146354971039762	0.883641172374753	1	Shoot50Pi_vs_Agar50Pi	Sequence_94	Shoot vs Agar	50Pi	NotSignificant
0.0640457245339163	-1.35152192168609	8.69414692779406	-0.155451930236588	0.876465047290309	NA	Shoot50Pi_vs_Agar50Pi	Sequence_95	Shoot vs Agar	50Pi	NotSignificant
4.82752960219408	-3.63647009723792	0.623913009825828	-5.82848897196915	5.59314923406934e-09	4.35466618938256e-08	Shoot50Pi_vs_Agar50Pi	Sequence_96	Shoot vs Agar	50Pi	Significant
30.6109263680793	2.2056935665096	0.409595410472952	5.38505439785747	7.24227418594521e-08	4.64357580157664e-07	Shoot50Pi_vs_Agar50Pi	Sequence_97	Shoot vs Agar	50Pi	Significant
2.06994056992905	-3.38332063035187	0.992286670198719	-3.40962015510529	0.000650534147550231	0.0019696728356382	Shoot50Pi_vs_Agar50Pi	OTU_125	Shoot vs Agar	50Pi	Significant
0.0249004285932248	0	8.69358888574202	0	1	NA	Shoot50Pi_vs_Agar50Pi	OTU_102	Shoot vs Agar	50Pi	NotSignificant
0.00400632718731958	0	8.69367279562337	0	1	NA	Shoot50Pi_vs_Agar50Pi	OTU_77	Shoot vs Agar	50Pi	NotSignificant
0.0295571910579375	0	8.69392258194299	0	1	NA	Shoot50Pi_vs_Agar50Pi	OTU_45	Shoot vs Agar	50Pi	NotSignificant
0.00400405414902532	0	8.69368171658451	0	1	NA	Shoot50Pi_vs_Agar50Pi	OTU_254	Shoot vs Agar	50Pi	NotSignificant
0.0977127507844331	-2.40384987692265	8.69103323008917	-0.276589654334803	0.782095209546583	NA	Shoot50Pi_vs_Agar50Pi	OTU_142	Shoot vs Agar	50Pi	NotSignificant
0.0063944461046929	0	8.69375411783279	0	1	NA	Shoot50Pi_vs_Agar50Pi	OTU_63	Shoot vs Agar	50Pi	NotSignificant
0.0338826265991122	-2.23728866758154	8.69194619928894	-0.257397896430211	0.796871626601389	NA	Shoot50Pi_vs_Agar50Pi	OTU_41	Shoot vs Agar	50Pi	NotSignificant
1.07790286824827	-0.424175304594813	2.70015166481984	-0.157093140404435	0.875171443625695	1	Shoot50Pi_vs_Agar50Pi	OTU_55	Shoot vs Agar	50Pi	NotSignificant
0.00357142889448798	0	8.69365053372851	0	1	NA	Shoot50Pi_vs_Agar50Pi	OTU_219	Shoot vs Agar	50Pi	NotSignificant
0.00947858957048483	0	8.69365411593962	0	1	NA	Shoot50Pi_vs_Agar50Pi	OTU_117	Shoot vs Agar	50Pi	NotSignificant
0.117038036766048	-1.35095356997242	8.69217807342642	-0.155421754888172	0.876488834633838	1	Shoot50Pi_vs_Agar50Pi	OTU_29	Shoot vs Agar	50Pi	NotSignificant
0.0191316737651956	0	8.69334662462895	0	1	NA	Shoot50Pi_vs_Agar50Pi	OTU_34	Shoot vs Agar	50Pi	NotSignificant
0.0117385150478552	-1.35096986528082	8.69194327912141	-0.15542782803541	0.876484047139481	NA	Shoot50Pi_vs_Agar50Pi	OTU_61	Shoot vs Agar	50Pi	NotSignificant
0.360164249066483	-2.4377878815364	7.88684862601139	-0.309095304998806	0.757249030509601	1	Shoot50Pi_vs_Agar50Pi	OTU_22	Shoot vs Agar	50Pi	NotSignificant
0.18711372095959	-1.35088317911938	8.69317679358002	-0.1553958019256	0.87650929354356	1	Shoot50Pi_vs_Agar50Pi	OTU_26	Shoot vs Agar	50Pi	NotSignificant
0.367637629035308	0.905219556695394	2.80611657761989	0.32258800789495	0.747007276902368	1	Shoot50Pi_vs_Agar50Pi	OTU_177	Shoot vs Agar	50Pi	NotSignificant
0.270315787295679	-0.462357579436723	8.64295573183207	-0.0534953080615532	NA	NA	Shoot50Pi_vs_Agar50Pi	OTU_9	Shoot vs Agar	50Pi	NotSignificant
0.0973169308193437	0	8.69357842232779	0	1	NA	Shoot50Pi_vs_Agar50Pi	OTU_25	Shoot vs Agar	50Pi	NotSignificant
0.283344136864983	0	8.18057072866825	0	1	1	Shoot50Pi_vs_Agar50Pi	OTU_3	Shoot vs Agar	50Pi	NotSignificant
4.37041361454694	2.20184806244415	0.885696414905677	2.48600764933506	0.0129185188785455	0.0343443550673526	Shoot50Pi_vs_Agar50Pi	OTU_115	Shoot vs Agar	50Pi	Significant
0.0120870774470077	0	8.69365968783291	0	1	NA	Shoot50Pi_vs_Agar50Pi	OTU_119	Shoot vs Agar	50Pi	NotSignificant
0.00448088302605922	0	8.69347669450016	0	1	NA	Shoot50Pi_vs_Agar50Pi	OTU_35	Shoot vs Agar	50Pi	NotSignificant
0.554939808652583	-1.34839531582791	4.34424452968467	-0.310386606143874	0.756266978290345	1	Shoot50Pi_vs_Agar50Pi	OTU_15	Shoot vs Agar	50Pi	NotSignificant
0.00357095714833149	0	8.69346558002791	0	1	NA	Shoot50Pi_vs_Agar50Pi	OTU_99	Shoot vs Agar	50Pi	NotSignificant
0.0725682423742591	0	8.6936422438678	0	1	NA	Shoot50Pi_vs_Agar50Pi	OTU_27	Shoot vs Agar	50Pi	NotSignificant
0.0116663214711608	-1.35093700587136	8.69239839175471	-0.155415909969429	0.876493442218722	NA	Shoot50Pi_vs_Agar50Pi	OTU_192	Shoot vs Agar	50Pi	NotSignificant
0.0172959673689234	0	8.69366427518661	0	1	NA	Shoot50Pi_vs_Agar50Pi	OTU_147	Shoot vs Agar	50Pi	NotSignificant
0.0451440947217368	0	8.69332459302559	0	1	NA	Shoot50Pi_vs_Agar50Pi	OTU_53	Shoot vs Agar	50Pi	NotSignificant
0.701848176805885	-0.620495997633083	3.62205158631085	-0.171310646148216	0.863979509792314	1	Shoot50Pi_vs_Agar50Pi	OTU_11	Shoot vs Agar	50Pi	NotSignificant
0.0558225859081642	-1.02385256957394	8.68991714404689	-0.117820751636894	0.906209686642307	NA	Shoot50Pi_vs_Agar50Pi	OTU_250	Shoot vs Agar	50Pi	NotSignificant
1.54165276631298	-3.98881452191728	0.974374537184166	-4.09371793873484	4.2451068362055e-05	0.000165255944695142	Shoot50Pi_vs_Agar50Pi	OTU_90	Shoot vs Agar	50Pi	Significant
0.261860659626715	0.247411217741625	6.37671662311544	0.0387991551709803	0.969050518404724	1	Shoot50Pi_vs_Agar50Pi	OTU_30	Shoot vs Agar	50Pi	NotSignificant
0.0332161093860986	-1.35092322746633	8.69260629379571	-0.155410607797864	0.876497621956336	NA	Shoot50Pi_vs_Agar50Pi	OTU_39	Shoot vs Agar	50Pi	NotSignificant
0.0386231168011552	0	8.69390621627397	0	1	NA	Shoot50Pi_vs_Agar50Pi	OTU_181	Shoot vs Agar	50Pi	NotSignificant
0.0150480315739123	0	8.69346162429455	0	1	NA	Shoot50Pi_vs_Agar50Pi	OTU_69	Shoot vs Agar	50Pi	NotSignificant
0.677761040323412	-5	2.8310696652961	-1.82489379845621	0.0680170572516278	0.157741685966541	Shoot50Pi_vs_Agar50Pi	OTU_92	Shoot vs Agar	50Pi	NotSignificant
0.0098523970193125	0	8.69367188490816	0	1	NA	Shoot50Pi_vs_Agar50Pi	OTU_153	Shoot vs Agar	50Pi	NotSignificant
0.020069572301446	0	8.69365019211298	0	1	NA	Shoot50Pi_vs_Agar50Pi	OTU_109	Shoot vs Agar	50Pi	NotSignificant
0.0377673863384243	0	8.69339462456954	0	1	NA	Shoot50Pi_vs_Agar50Pi	OTU_38	Shoot vs Agar	50Pi	NotSignificant
0.0458481343237617	-0.902963491924925	8.68916642825797	-0.103918310160156	0.917234176371627	NA	Shoot50Pi_vs_Agar50Pi	OTU_72	Shoot vs Agar	50Pi	NotSignificant
0.00282301721020492	0	8.69366507054116	0	1	NA	Shoot50Pi_vs_Agar50Pi	OTU_188	Shoot vs Agar	50Pi	NotSignificant
8.99526882333621	-0.734489647864072	0.682395575816872	-1.07633999089874	0.281775229639553	0.487515873503353	Shoot50Pi_vs_Agar50Pi	OTU_33	Shoot vs Agar	50Pi	NotSignificant
0.00947858957048483	0	8.69365411593962	0	1	NA	Shoot50Pi_vs_Agar50Pi	OTU_81	Shoot vs Agar	50Pi	NotSignificant
0.0249204638572739	0	8.69356009319167	0	1	NA	Shoot50Pi_vs_Agar50Pi	OTU_98	Shoot vs Agar	50Pi	NotSignificant
1.25953934095486	-3.9438121869705	0.973497914887301	-4.05117681985694	5.09606775234358e-05	0.000191541856898431	Shoot50Pi_vs_Agar50Pi	OTU_154	Shoot vs Agar	50Pi	Significant
2.22215102623967	1.32708938023914	1.01323893726511	1.3097496863091	0.19028052897483	0.363869783478183	Shoot50Pi_vs_Agar50Pi	OTU_6	Shoot vs Agar	50Pi	NotSignificant
0.647818452739054	1.10210926658458	2.22312373519502	0.495748054477003	0.620072178354456	0.993939227068172	Shoot50Pi_vs_Agar50Pi	OTU_20	Shoot vs Agar	50Pi	NotSignificant
0.00357095714833149	0	8.69346558002791	0	1	NA	Shoot50Pi_vs_Agar50Pi	OTU_127	Shoot vs Agar	50Pi	NotSignificant
80.293915939398	-4.77536485526199	0.581407259326658	-8.21345928977988	2.14905609120148e-16	7.80823713136539e-15	Shoot50Pi_vs_Agar50Pi	OTU_1	Shoot vs Agar	50Pi	Significant
0.492657813197963	-1.89569727565975	1.61556177143494	-1.1733982006618	0.240636158452355	0.423053891472688	Shoot50Pi_vs_Agar50Pi	OTU_129	Shoot vs Agar	50Pi	NotSignificant
0.0150480315739123	0	8.69346162429455	0	1	NA	Shoot50Pi_vs_Agar50Pi	OTU_42	Shoot vs Agar	50Pi	NotSignificant
13.2917227913652	-1.28851223400055	0.700221815143918	-1.84014865880138	0.0657464151655318	0.155790418544412	Shoot50Pi_vs_Agar50Pi	OTU_14	Shoot vs Agar	50Pi	NotSignificant
0.987760284812157	-1.14325696922866	3.09469794955147	-0.369424411643908	0.711811404995476	1	Shoot50Pi_vs_Agar50Pi	OTU_8	Shoot vs Agar	50Pi	NotSignificant
0.219078010423702	0	8.6936734212276	0	1	1	Shoot50Pi_vs_Agar50Pi	OTU_7	Shoot vs Agar	50Pi	NotSignificant
7.2984955836809	2.84077354514609	2.37303254205159	1.19710686423631	0.231264904831341	0.41324384633797	Shoot50Pi_vs_Agar50Pi	OTU_2	Shoot vs Agar	50Pi	NotSignificant
0.0102623987298637	0	8.69351690876377	0	1	NA	Shoot50Pi_vs_Agar50Pi	OTU_62	Shoot vs Agar	50Pi	NotSignificant
0.0180716936369319	0	8.69347739346359	0	1	NA	Shoot50Pi_vs_Agar50Pi	OTU_101	Shoot vs Agar	50Pi	NotSignificant
0.00448088302605922	0	8.69347669450016	0	1	NA	Shoot50Pi_vs_Agar50Pi	OTU_87	Shoot vs Agar	50Pi	NotSignificant
1.39490547229341	-0.0226868758350088	0.952182971713096	-0.0238261726044022	0.980991263253479	1	Shoot50Pi_vs_Agar50Pi	OTU_75	Shoot vs Agar	50Pi	NotSignificant
3.10853810879919	0.0746613815279139	2.81019585267914	0.0265680349135575	0.978804268699106	1	Shoot50Pi_vs_Agar50Pi	OTU_5	Shoot vs Agar	50Pi	NotSignificant
0.117579890417373	0	8.6941024117258	0	1	1	Shoot50Pi_vs_Agar50Pi	OTU_31	Shoot vs Agar	50Pi	NotSignificant
0.0478770154257556	0	8.69350663396114	0	1	NA	Shoot50Pi_vs_Agar50Pi	OTU_44	Shoot vs Agar	50Pi	NotSignificant
0.0813323679887336	0.027692580742814	8.68160746921863	0.00318979876031027	0.997454913133046	NA	Shoot50Pi_vs_Agar50Pi	OTU_71	Shoot vs Agar	50Pi	NotSignificant
4.77047471874514	0.334295812470241	2.18505144475244	0.152992193054803	0.878404431852323	1	Shoot50Pi_vs_Agar50Pi	OTU_4	Shoot vs Agar	50Pi	NotSignificant
0.0799624208240643	0	8.69379869045327	0	1	NA	Shoot50Pi_vs_Agar50Pi	OTU_28	Shoot vs Agar	50Pi	NotSignificant
0.172252499000656	0	8.6943747642156	0	1	1	Shoot50Pi_vs_Agar50Pi	OTU_17	Shoot vs Agar	50Pi	NotSignificant
0.0966871931007065	0	8.69347796819986	0	1	NA	Shoot50Pi_vs_Agar50Pi	OTU_256	Shoot vs Agar	50Pi	NotSignificant
0.0552463930249873	0	8.69365193524875	0	1	NA	Shoot50Pi_vs_Agar50Pi	OTU_19	Shoot vs Agar	50Pi	NotSignificant
0.803977479239167	0	4.35072697647807	0	1	1	Shoot50Pi_vs_Agar50Pi	OTU_50	Shoot vs Agar	50Pi	NotSignificant
1.1984206499433	0.808846341869961	3.5356841247338	0.228766573408437	0.819050348412636	1	Shoot50Pi_vs_Agar50Pi	OTU_12	Shoot vs Agar	50Pi	NotSignificant
0.41334639380793	-0.681156236434274	4.77643565090072	-0.142607644322775	0.886600059897045	1	Shoot50Pi_vs_Agar50Pi	OTU_21	Shoot vs Agar	50Pi	NotSignificant
0.13399750326945	0	8.69421340457453	0	1	1	Shoot50Pi_vs_Agar50Pi	OTU_18	Shoot vs Agar	50Pi	NotSignificant
7.96650612628386	1.7565355182907	1.1526230556756	1.52394619354644	0.127522152800978	0.267306051063588	Shoot50Pi_vs_Agar50Pi	OTU_16	Shoot vs Agar	50Pi	NotSignificant
0.0118650683801949	0	8.69365968783291	0	1	NA	Shoot50Pi_vs_Agar50Pi	OTU_118	Shoot vs Agar	50Pi	NotSignificant
0.07414075506741	-1.83424933621104	8.69075580266797	-0.211057516499077	0.83284239038277	NA	Shoot50Pi_vs_Agar50Pi	OTU_23	Shoot vs Agar	50Pi	NotSignificant
0.0144783197060123	0	8.69346198643951	0	1	NA	Shoot50Pi_vs_Agar50Pi	OTU_68	Shoot vs Agar	50Pi	NotSignificant
0.0105244338196185	0	8.69384929727489	0	1	NA	Shoot50Pi_vs_Agar50Pi	OTU_49	Shoot vs Agar	50Pi	NotSignificant
0.279231891334879	-2.54053425386965	8.69002925287033	-0.292350483518856	0.770018663588569	1	Shoot50Pi_vs_Agar50Pi	OTU_10	Shoot vs Agar	50Pi	NotSignificant
126.147697636521	-0.992535948768734	0.280666858619409	-3.53634894283916	0.000405698439919916	0.00138062086673422	Shoot100Pi_vs_Agar100Pi	Sequence_1	Shoot vs Agar	100Pi	Significant
19.9565268389252	5	1.01521404396842	6.57501531440114	4.86481606790993e-11	6.25476351588419e-10	Shoot100Pi_vs_Agar100Pi	Sequence_10	Shoot vs Agar	100Pi	Significant
12.290266999096	-2.81570360174342	0.760766320275326	-3.70114123969684	0.000214631959081243	0.000878039832605086	Shoot100Pi_vs_Agar100Pi	Sequence_11	Shoot vs Agar	100Pi	Significant
147.057861855158	1.58923267849954	0.450095894274008	3.5308757505174	0.000414186260020267	0.00138062086673422	Shoot100Pi_vs_Agar100Pi	Sequence_12	Shoot vs Agar	100Pi	Significant
20.5943414940382	1.40435432466913	0.803078358276894	1.7487139457753	0.0803404781945057	0.153843468883096	Shoot100Pi_vs_Agar100Pi	Sequence_13	Shoot vs Agar	100Pi	NotSignificant
0.128876632841454	0	8.69582396623299	0	1	NA	Shoot100Pi_vs_Agar100Pi	Sequence_14	Shoot vs Agar	100Pi	NotSignificant
16.1678615783484	-3.50736850592226	0.773316837037868	-4.53548705774591	5.74707025904841e-06	2.72229643849661e-05	Shoot100Pi_vs_Agar100Pi	Sequence_15	Shoot vs Agar	100Pi	Significant
121.573036297994	-3.04357529875348	0.307137517615227	-9.90948719773918	3.78584273911626e-23	3.40725846520464e-21	Shoot100Pi_vs_Agar100Pi	Sequence_16	Shoot vs Agar	100Pi	Significant
0.318893849730239	0.305055914031824	1.99037227208669	0.153265757521835	0.878188703128934	0.908471072202346	Shoot100Pi_vs_Agar100Pi	Sequence_17	Shoot vs Agar	100Pi	NotSignificant
0.171840207084066	0.527549074118168	3.48581176427985	0.151341813555201	0.879706086679927	NA	Shoot100Pi_vs_Agar100Pi	Sequence_18	Shoot vs Agar	100Pi	NotSignificant
208.862849327709	2.6677400070103	0.390018841161137	6.84002854597508	7.91774015409454e-12	1.18766102311418e-10	Shoot100Pi_vs_Agar100Pi	Sequence_19	Shoot vs Agar	100Pi	Significant
277.169047772707	-0.515187003188892	0.338282324151215	-1.52294981560609	0.127771261273559	0.239571114887923	Shoot100Pi_vs_Agar100Pi	Sequence_20	Shoot vs Agar	100Pi	NotSignificant
0.0181597172256278	0.150009482299215	8.69448225424188	0.0172534117515771	0.986234452100844	NA	Shoot100Pi_vs_Agar100Pi	Sequence_21	Shoot vs Agar	100Pi	NotSignificant
2.45602384041694	1.73102211284113	0.917827241507252	1.88599992957111	0.0592949641492827	0.121057516045702	Shoot100Pi_vs_Agar100Pi	Sequence_23	Shoot vs Agar	100Pi	NotSignificant
0.0143097511953503	0	8.69582396623299	0	1	NA	Shoot100Pi_vs_Agar100Pi	Sequence_24	Shoot vs Agar	100Pi	NotSignificant
0.191917977052487	0.850556281766895	3.73545853500806	0.227697958308366	0.819881059784954	NA	Shoot100Pi_vs_Agar100Pi	Sequence_26	Shoot vs Agar	100Pi	NotSignificant
0.04364193174726	0.138575700832837	8.69474639550384	0.0159378657558657	0.987283961328816	NA	Shoot100Pi_vs_Agar100Pi	Sequence_27	Shoot vs Agar	100Pi	NotSignificant
0.0695399522701375	0.157007737502265	8.69432671264076	0.0180586424563492	0.985592071105192	NA	Shoot100Pi_vs_Agar100Pi	Sequence_28	Shoot vs Agar	100Pi	NotSignificant
74.3011467128837	1.36170354337525	0.409220116872958	3.32755768162295	0.00087610849632633	0.00254354079578612	Shoot100Pi_vs_Agar100Pi	Sequence_3	Shoot vs Agar	100Pi	Significant
76.8026276817291	-1.79514041703853	0.318526248526635	-5.63576918807187	1.742786749259e-08	1.96063509291638e-07	Shoot100Pi_vs_Agar100Pi	Sequence_30	Shoot vs Agar	100Pi	Significant
1.78995871718161	2.16265214510725	1.12230945013662	1.92696599395468	0.0539838680361209	0.115679717220259	Shoot100Pi_vs_Agar100Pi	Sequence_31	Shoot vs Agar	100Pi	NotSignificant
26.6498443104254	1.8997596594326	0.390004159267789	4.8711266643907	1.10963671786519e-06	8.32227538398892e-06	Shoot100Pi_vs_Agar100Pi	Sequence_32	Shoot vs Agar	100Pi	Significant
0.256518037584022	0.0539726509127065	2.03388490311932	0.0265367282238684	0.978829239019506	NA	Shoot100Pi_vs_Agar100Pi	Sequence_33	Shoot vs Agar	100Pi	NotSignificant
74.0089605183748	1.16337233973106	0.333648313727753	3.48682217731912	0.000488796244096281	0.00157113078459519	Shoot100Pi_vs_Agar100Pi	Sequence_34	Shoot vs Agar	100Pi	Significant
22.4644859539365	0.447434386559236	0.625999784542943	0.714751662232469	0.474762508613715	0.646744856628498	Shoot100Pi_vs_Agar100Pi	Sequence_35	Shoot vs Agar	100Pi	NotSignificant
13.3315016551942	3.53272957519545	0.740466752709669	4.7709496236904	1.83359398743736e-06	1.17873899192402e-05	Shoot100Pi_vs_Agar100Pi	Sequence_36	Shoot vs Agar	100Pi	Significant
2.58072122628614	1.45614592723445	2.12164406683539	0.686329036050996	0.492505642897439	0.646744856628498	Shoot100Pi_vs_Agar100Pi	Sequence_37	Shoot vs Agar	100Pi	NotSignificant
0.00315708221686279	0	8.69582396623298	0	1	NA	Shoot100Pi_vs_Agar100Pi	Sequence_38	Shoot vs Agar	100Pi	NotSignificant
1290.98578580502	0.0300335763857014	0.187675608043204	0.160029194517316	0.872858076677446	0.908471072202346	Shoot100Pi_vs_Agar100Pi	Sequence_39	Shoot vs Agar	100Pi	NotSignificant
338.304290105343	0.208894347024641	0.311903812323536	0.669739640142507	0.50302377737772	0.646744856628498	Shoot100Pi_vs_Agar100Pi	Sequence_4	Shoot vs Agar	100Pi	NotSignificant
58.5890369069862	-0.976825066977896	0.409268633681421	-2.3867577101896	0.0169976894191614	0.0413457310195817	Shoot100Pi_vs_Agar100Pi	Sequence_40	Shoot vs Agar	100Pi	Significant
145.931406946239	1.5775488732821	0.224145421770625	7.03805975968786	1.94935088544034e-12	3.50883159379262e-11	Shoot100Pi_vs_Agar100Pi	Sequence_42	Shoot vs Agar	100Pi	Significant
0.165309887705532	0	3.28524495281733	0	1	NA	Shoot100Pi_vs_Agar100Pi	Sequence_43	Shoot vs Agar	100Pi	NotSignificant
0.377529825011208	-0.881985749023136	2.83324459189572	-0.311298837928074	0.755573450629906	0.875954541847609	Shoot100Pi_vs_Agar100Pi	Sequence_44	Shoot vs Agar	100Pi	NotSignificant
0.0425090983166596	0.144767650420525	8.69460179949065	0.016650291037941	0.986715603661174	NA	Shoot100Pi_vs_Agar100Pi	Sequence_45	Shoot vs Agar	100Pi	NotSignificant
0.0150480315739123	0	8.69582396623299	0	1	NA	Shoot100Pi_vs_Agar100Pi	Sequence_46	Shoot vs Agar	100Pi	NotSignificant
5.66220574164065	0.901377129711093	0.656414381077605	1.37318309241084	0.16969543451547	0.28282572419245	Shoot100Pi_vs_Agar100Pi	Sequence_47	Shoot vs Agar	100Pi	NotSignificant
161.307669056234	1.08660802754692	0.31686241890584	3.42927391420885	0.000605198410362393	0.00187820196319363	Shoot100Pi_vs_Agar100Pi	Sequence_48	Shoot vs Agar	100Pi	Significant
0.0911829778160435	-0.895672209886213	8.69500998357511	-0.103009911613459	0.917955104473715	NA	Shoot100Pi_vs_Agar100Pi	Sequence_49	Shoot vs Agar	100Pi	NotSignificant
0.0982097041331852	-1.0674814761673	8.69262942771505	-0.122803058044072	0.902263052623108	NA	Shoot100Pi_vs_Agar100Pi	Sequence_5	Shoot vs Agar	100Pi	NotSignificant
1.51099347464278	0.504448023533018	1.0160932192337	0.496458409508386	0.619571023916806	0.753532326385305	Shoot100Pi_vs_Agar100Pi	Sequence_50	Shoot vs Agar	100Pi	NotSignificant
201.097219448738	-1.96800016853133	0.433266065821684	-4.54224395533733	5.56585777310969e-06	2.72229643849661e-05	Shoot100Pi_vs_Agar100Pi	Sequence_51	Shoot vs Agar	100Pi	Significant
7.97641110259664	0.516316659418221	0.612673678113789	0.842727014171365	0.399381135223799	0.579746809195837	Shoot100Pi_vs_Agar100Pi	Sequence_52	Shoot vs Agar	100Pi	NotSignificant
29.8111238869681	1.30091073130113	0.353104399820082	3.68420991628534	0.000229413124299809	0.000882688109560587	Shoot100Pi_vs_Agar100Pi	Sequence_53	Shoot vs Agar	100Pi	Significant
0.113541112070209	0.114768384678423	8.6953386837628	0.0131988400742499	0.989469155047131	NA	Shoot100Pi_vs_Agar100Pi	Sequence_54	Shoot vs Agar	100Pi	NotSignificant
30.3960569464019	1.35649256443288	0.375060230060069	3.61673260909488	0.000298345216012509	0.00107404277764503	Shoot100Pi_vs_Agar100Pi	Sequence_55	Shoot vs Agar	100Pi	Significant
0.129327397445639	0.00521646590193087	6.08748347493459	0.000856916642716129	0.999316279524558	NA	Shoot100Pi_vs_Agar100Pi	Sequence_56	Shoot vs Agar	100Pi	NotSignificant
0.0653697512420564	0	8.69582396623299	0	1	NA	Shoot100Pi_vs_Agar100Pi	Sequence_57	Shoot vs Agar	100Pi	NotSignificant
0.117311920833803	0	7.89468880946624	0	1	NA	Shoot100Pi_vs_Agar100Pi	Sequence_58	Shoot vs Agar	100Pi	NotSignificant
1081.36437438817	-0.605852111720044	0.433800949418645	-1.39661315294946	0.162529932854568	0.281301806863675	Shoot100Pi_vs_Agar100Pi	Sequence_59	Shoot vs Agar	100Pi	NotSignificant
0.0098523970193125	0	8.69582396623299	0	1	NA	Shoot100Pi_vs_Agar100Pi	Sequence_6	Shoot vs Agar	100Pi	NotSignificant
220.20795877729	-1.27725774824268	0.429920241674867	-2.97091791553425	0.0029691112764674	0.00809757620854746	Shoot100Pi_vs_Agar100Pi	Sequence_60	Shoot vs Agar	100Pi	Significant
1.65788209183754	-0.739832960454308	0.938536449966331	-0.788283673458659	0.430530795356434	0.605433930969986	Shoot100Pi_vs_Agar100Pi	Sequence_61	Shoot vs Agar	100Pi	NotSignificant
0.0394410283462644	0	8.69582396623299	0	1	NA	Shoot100Pi_vs_Agar100Pi	Sequence_62	Shoot vs Agar	100Pi	NotSignificant
68.2156011058896	2.06595145862045	0.429343179191383	4.81188838847148	1.49510846234058e-06	1.03507508931271e-05	Shoot100Pi_vs_Agar100Pi	Sequence_64	Shoot vs Agar	100Pi	Significant
25.6041121417565	1.24034279727536	0.617952398158463	2.00718178450582	0.0447303104426472	0.0981884863375182	Shoot100Pi_vs_Agar100Pi	Sequence_65	Shoot vs Agar	100Pi	Significant
5.0304733858059	0.392139502536189	0.646034776738743	0.606994416795569	0.543854617383	0.67981827172875	Shoot100Pi_vs_Agar100Pi	Sequence_66	Shoot vs Agar	100Pi	NotSignificant
26.8115057015621	0.112608342465758	0.400585043393513	0.28110970272831	0.778626259420097	0.875954541847609	Shoot100Pi_vs_Agar100Pi	Sequence_67	Shoot vs Agar	100Pi	NotSignificant
55.8695455624708	2.10818449307685	0.55458616808125	3.80136507978682	0.000143901090132775	0.000616718957711893	Shoot100Pi_vs_Agar100Pi	Sequence_68	Shoot vs Agar	100Pi	Significant
44.511319261549	3.22236317700482	0.630686050006846	5.10929832199371	3.23357445297871e-07	2.91021700768084e-06	Shoot100Pi_vs_Agar100Pi	Sequence_69	Shoot vs Agar	100Pi	Significant
5.97174917808014	0.590336408186894	0.442528356274568	1.33400809194839	0.182201204581852	0.292823364506548	Shoot100Pi_vs_Agar100Pi	Sequence_7	Shoot vs Agar	100Pi	NotSignificant
0.0592960207786027	-0.370774412145103	8.69304528423072	-0.0426518440917008	0.965979067454296	NA	Shoot100Pi_vs_Agar100Pi	Sequence_70	Shoot vs Agar	100Pi	NotSignificant
142.229467793393	1.05547992285981	0.225469095410806	4.68126206359555	2.85114183834848e-06	1.50942803206684e-05	Shoot100Pi_vs_Agar100Pi	Sequence_71	Shoot vs Agar	100Pi	Significant
160.405071029145	-2.09544381074344	0.376662376859935	-5.5631885196823	2.64889459317289e-08	2.64889459317289e-07	Shoot100Pi_vs_Agar100Pi	Sequence_72	Shoot vs Agar	100Pi	Significant
0.653274880439936	2.40795488838162	1.28292738578846	1.87692219766729	0.0605287580228512	0.121057516045702	Shoot100Pi_vs_Agar100Pi	Sequence_73	Shoot vs Agar	100Pi	NotSignificant
0.345901217165488	0.808701640342967	1.76037902911751	0.459390635179502	0.645953672016848	0.775144406420218	Shoot100Pi_vs_Agar100Pi	Sequence_74	Shoot vs Agar	100Pi	NotSignificant
7.9225186387246	0.204110844002392	0.705178596323431	0.289445602953009	0.772240401573929	0.875954541847609	Shoot100Pi_vs_Agar100Pi	Sequence_75	Shoot vs Agar	100Pi	NotSignificant
137.196415010609	3.00776551401316	0.410815570541361	7.32144964722153	2.45306369897216e-13	1.10387866453747e-11	Shoot100Pi_vs_Agar100Pi	Sequence_76	Shoot vs Agar	100Pi	Significant
0.0972231575832885	0.0968865170456536	8.69582396623299	0.011141729342944	0.991110370100677	NA	Shoot100Pi_vs_Agar100Pi	Sequence_77	Shoot vs Agar	100Pi	NotSignificant
0.196477526580672	0.123338343127444	2.31867471905262	0.0531934652644327	0.95757776220935	NA	Shoot100Pi_vs_Agar100Pi	Sequence_78	Shoot vs Agar	100Pi	NotSignificant
122.675138134822	0.696438123027643	0.344306018342976	2.02273003062611	0.0431009889631167	0.0969772251670127	Shoot100Pi_vs_Agar100Pi	Sequence_79	Shoot vs Agar	100Pi	Significant
2.05890495950469	1.98692481315521	1.06785570913257	1.86066787503455	0.062791093149689	0.122852138771131	Shoot100Pi_vs_Agar100Pi	Sequence_8	Shoot vs Agar	100Pi	NotSignificant
8.77645339389399	-1.90710827340051	0.570517929636388	-3.34276658862585	0.000829476379749553	0.00248842913924866	Shoot100Pi_vs_Agar100Pi	Sequence_80	Shoot vs Agar	100Pi	Significant
146.822110625134	-2.3279657798097	0.325065037924582	-7.16153848679908	7.97766096048065e-13	2.3932982881442e-11	Shoot100Pi_vs_Agar100Pi	Sequence_81	Shoot vs Agar	100Pi	Significant
487.307119119404	-1.39199082657015	0.360321954265061	-3.86318627020481	0.000111917601698335	0.000503629207642508	Shoot100Pi_vs_Agar100Pi	Sequence_82	Shoot vs Agar	100Pi	Significant
1.68718926882522	2.38167574446439	1.05532193218746	2.25682388645867	0.0240190815519863	0.0568872984125992	Shoot100Pi_vs_Agar100Pi	Sequence_83	Shoot vs Agar	100Pi	Significant
3286.8844906781	-0.583571802220044	0.264678701913951	-2.20483098186633	0.0274659571078506	0.0633829779411936	Shoot100Pi_vs_Agar100Pi	Sequence_84	Shoot vs Agar	100Pi	Significant
0.769389887791723	1.52742105078281	1.10179874204999	1.38629768984933	0.16565602198547	0.28130267884325	Shoot100Pi_vs_Agar100Pi	Sequence_85	Shoot vs Agar	100Pi	NotSignificant
38.0512959644356	1.81972627444579	0.388711547881205	4.68143095919013	2.84879341987453e-06	1.50942803206684e-05	Shoot100Pi_vs_Agar100Pi	Sequence_86	Shoot vs Agar	100Pi	Significant
376.787427975071	-1.56868125834746	0.333289955766996	-4.70665626492544	2.51812974371152e-06	1.50942803206684e-05	Shoot100Pi_vs_Agar100Pi	Sequence_87	Shoot vs Agar	100Pi	Significant
0.861084566115537	0.944533886466439	1.37364833881413	0.687609674017337	0.491698614539305	0.646744856628498	Shoot100Pi_vs_Agar100Pi	Sequence_88	Shoot vs Agar	100Pi	NotSignificant
0.0752762998954957	0	8.69582396623299	0	1	NA	Shoot100Pi_vs_Agar100Pi	Sequence_89	Shoot vs Agar	100Pi	NotSignificant
16.8724956627726	0.456811522035873	0.428475087538984	1.06613321362426	0.286363427376768	0.444357042481192	Shoot100Pi_vs_Agar100Pi	Sequence_9	Shoot vs Agar	100Pi	NotSignificant
3.16838326557861	3.15407022690439	0.857629658917326	3.67765992478163	0.000235383495882823	0.000882688109560587	Shoot100Pi_vs_Agar100Pi	Sequence_90	Shoot vs Agar	100Pi	Significant
33.5188972886163	1.19863323522044	0.63650572433648	1.8831460415693	0.0596805791248516	0.121057516045702	Shoot100Pi_vs_Agar100Pi	Sequence_92	Shoot vs Agar	100Pi	NotSignificant
0.771914219085267	1.72874959255716	1.26833914778615	1.36300262873273	0.172881682142786	0.282897298051831	Shoot100Pi_vs_Agar100Pi	Sequence_93	Shoot vs Agar	100Pi	NotSignificant
0.176966342479811	-0.402526102897709	5.88189233326162	-0.0684347961661007	0.945439523411403	NA	Shoot100Pi_vs_Agar100Pi	Sequence_94	Shoot vs Agar	100Pi	NotSignificant
0.0640457245339163	-1.24557924403771	8.6923579967531	-0.143295897902845	0.886056495400021	NA	Shoot100Pi_vs_Agar100Pi	Sequence_95	Shoot vs Agar	100Pi	NotSignificant
4.82752960219408	-3.92928623252967	0.805964451183753	-4.87525997797864	1.08665249007797e-06	8.32227538398892e-06	Shoot100Pi_vs_Agar100Pi	Sequence_96	Shoot vs Agar	100Pi	Significant
30.6109263680793	1.07302374227254	0.39293902945948	2.73076396546451	0.00631877085689142	0.0162482679177208	Shoot100Pi_vs_Agar100Pi	Sequence_97	Shoot vs Agar	100Pi	Significant
2.06994056992905	-3.08219162755239	0.961655951096887	-3.20508766574654	0.00135021349792532	0.00379747546291496	Shoot100Pi_vs_Agar100Pi	OTU_125	Shoot vs Agar	100Pi	Significant
0.0249004285932248	0	8.69582396623299	0	1	NA	Shoot100Pi_vs_Agar100Pi	OTU_102	Shoot vs Agar	100Pi	NotSignificant
0.00400632718731958	0	8.69582396623299	0	1	NA	Shoot100Pi_vs_Agar100Pi	OTU_77	Shoot vs Agar	100Pi	NotSignificant
0.0295571910579375	0	8.69582396623299	0	1	NA	Shoot100Pi_vs_Agar100Pi	OTU_45	Shoot vs Agar	100Pi	NotSignificant
0.00400405414902532	0	8.69582396623298	0	1	NA	Shoot100Pi_vs_Agar100Pi	OTU_254	Shoot vs Agar	100Pi	NotSignificant
0.0977127507844331	-1.60724977433049	8.69021724910514	-0.184949320397714	0.853268786149693	NA	Shoot100Pi_vs_Agar100Pi	OTU_142	Shoot vs Agar	100Pi	NotSignificant
0.0063944461046929	0	8.69582396623299	0	1	NA	Shoot100Pi_vs_Agar100Pi	OTU_63	Shoot vs Agar	100Pi	NotSignificant
0.0338826265991122	0	8.69582396623299	0	1	NA	Shoot100Pi_vs_Agar100Pi	OTU_41	Shoot vs Agar	100Pi	NotSignificant
1.07790286824827	0.606257722461811	2.72296067477279	0.222646521515556	0.823810626171137	0.908471072202346	Shoot100Pi_vs_Agar100Pi	OTU_55	Shoot vs Agar	100Pi	NotSignificant
0.00357142889448798	0	8.69582396623299	0	1	NA	Shoot100Pi_vs_Agar100Pi	OTU_219	Shoot vs Agar	100Pi	NotSignificant
0.00947858957048483	0.16083133256013	8.69424358499638	0.0184985997905184	0.985241094580605	NA	Shoot100Pi_vs_Agar100Pi	OTU_117	Shoot vs Agar	100Pi	NotSignificant
0.117038036766048	1.57349330090878	8.68325655111348	0.181210043909967	0.856202711215703	NA	Shoot100Pi_vs_Agar100Pi	OTU_29	Shoot vs Agar	100Pi	NotSignificant
0.0191316737651956	0	8.69582396623299	0	1	NA	Shoot100Pi_vs_Agar100Pi	OTU_34	Shoot vs Agar	100Pi	NotSignificant
0.0117385150478552	0	8.69582396623299	0	1	NA	Shoot100Pi_vs_Agar100Pi	OTU_61	Shoot vs Agar	100Pi	NotSignificant
0.360164249066483	-1.30644105526801	7.88808311857528	-0.165622120815579	0.868454337824516	0.908471072202346	Shoot100Pi_vs_Agar100Pi	OTU_22	Shoot vs Agar	100Pi	NotSignificant
0.18711372095959	0	8.69582396623299	0	1	NA	Shoot100Pi_vs_Agar100Pi	OTU_26	Shoot vs Agar	100Pi	NotSignificant
0.367637629035308	1.73432614185459	2.83676938346925	0.611373681611575	0.540952221965743	0.67981827172875	Shoot100Pi_vs_Agar100Pi	OTU_177	Shoot vs Agar	100Pi	NotSignificant
0.270315787295679	0	8.69566338060114	0	NA	NA	Shoot100Pi_vs_Agar100Pi	OTU_9	Shoot vs Agar	100Pi	NotSignificant
0.0973169308193437	0	8.69582396623299	0	1	NA	Shoot100Pi_vs_Agar100Pi	OTU_25	Shoot vs Agar	100Pi	NotSignificant
0.283344136864983	-0.859832771609831	8.18159801981215	-0.10509350001402	0.916301616980578	0.926597140766877	Shoot100Pi_vs_Agar100Pi	OTU_3	Shoot vs Agar	100Pi	NotSignificant
4.37041361454694	0.994968355953408	0.694734392984332	1.43215647015743	0.152099046318601	0.273778283373482	Shoot100Pi_vs_Agar100Pi	OTU_115	Shoot vs Agar	100Pi	NotSignificant
0.0120870774470077	0	8.69582396623299	0	1	NA	Shoot100Pi_vs_Agar100Pi	OTU_119	Shoot vs Agar	100Pi	NotSignificant
0.00448088302605922	0	8.69582396623299	0	1	NA	Shoot100Pi_vs_Agar100Pi	OTU_35	Shoot vs Agar	100Pi	NotSignificant
0.554939808652583	0.914935166067769	4.33645988760646	0.210986654963105	0.832897684762013	0.908471072202346	Shoot100Pi_vs_Agar100Pi	OTU_15	Shoot vs Agar	100Pi	NotSignificant
0.00357095714833149	0	8.69582396623299	0	1	NA	Shoot100Pi_vs_Agar100Pi	OTU_99	Shoot vs Agar	100Pi	NotSignificant
0.0725682423742591	0	8.69582396623299	0	1	NA	Shoot100Pi_vs_Agar100Pi	OTU_27	Shoot vs Agar	100Pi	NotSignificant
0.0116663214711608	0	8.69582396623299	0	1	NA	Shoot100Pi_vs_Agar100Pi	OTU_192	Shoot vs Agar	100Pi	NotSignificant
0.0172959673689234	0	8.69582396623299	0	1	NA	Shoot100Pi_vs_Agar100Pi	OTU_147	Shoot vs Agar	100Pi	NotSignificant
0.0451440947217368	0	8.69582396623299	0	1	NA	Shoot100Pi_vs_Agar100Pi	OTU_53	Shoot vs Agar	100Pi	NotSignificant
0.701848176805885	1.59822846501202	3.61021543323007	0.44269614779805	0.65798552916703	0.779193389803062	Shoot100Pi_vs_Agar100Pi	OTU_11	Shoot vs Agar	100Pi	NotSignificant
0.0558225859081642	0.0431334107060052	8.6940155725243	0.00496127598877551	0.996041490725976	NA	Shoot100Pi_vs_Agar100Pi	OTU_250	Shoot vs Agar	100Pi	NotSignificant
1.54165276631298	-3.30545095063167	1.1198500062786	-2.95169079081947	0.00316039234070208	0.00836574443127022	Shoot100Pi_vs_Agar100Pi	OTU_90	Shoot vs Agar	100Pi	Significant
0.261860659626715	0.437400940538114	6.40361701373185	0.0683052936489106	0.945542610250788	NA	Shoot100Pi_vs_Agar100Pi	OTU_30	Shoot vs Agar	100Pi	NotSignificant
0.0332161093860986	0	8.69582396623299	0	1	NA	Shoot100Pi_vs_Agar100Pi	OTU_39	Shoot vs Agar	100Pi	NotSignificant
0.0386231168011552	0	8.69582396623299	0	1	NA	Shoot100Pi_vs_Agar100Pi	OTU_181	Shoot vs Agar	100Pi	NotSignificant
0.0150480315739123	0	8.69582396623299	0	1	NA	Shoot100Pi_vs_Agar100Pi	OTU_69	Shoot vs Agar	100Pi	NotSignificant
0.677761040323412	-1.94762122967186	2.90078210880677	-0.671412452441324	0.501957814301344	0.646744856628498	Shoot100Pi_vs_Agar100Pi	OTU_92	Shoot vs Agar	100Pi	NotSignificant
0.0098523970193125	0	8.69582396623299	0	1	NA	Shoot100Pi_vs_Agar100Pi	OTU_153	Shoot vs Agar	100Pi	NotSignificant
0.020069572301446	0.161036470119284	8.69423916418014	0.0185222038499638	0.985222264492202	NA	Shoot100Pi_vs_Agar100Pi	OTU_109	Shoot vs Agar	100Pi	NotSignificant
0.0377673863384243	0	8.69582396623299	0	1	NA	Shoot100Pi_vs_Agar100Pi	OTU_38	Shoot vs Agar	100Pi	NotSignificant
0.0458481343237617	0	8.69582396623298	0	1	NA	Shoot100Pi_vs_Agar100Pi	OTU_72	Shoot vs Agar	100Pi	NotSignificant
0.00282301721020492	0	8.69582396623299	0	1	NA	Shoot100Pi_vs_Agar100Pi	OTU_188	Shoot vs Agar	100Pi	NotSignificant
8.99526882333621	-0.596744608195845	0.732175832454478	-0.81502909785396	0.415055654445833	0.592936649208333	Shoot100Pi_vs_Agar100Pi	OTU_33	Shoot vs Agar	100Pi	NotSignificant
0.00947858957048483	0.16083133256013	8.69424358499638	0.0184985997905184	0.985241094580605	NA	Shoot100Pi_vs_Agar100Pi	OTU_81	Shoot vs Agar	100Pi	NotSignificant
0.0249204638572739	0	8.69582396623299	0	1	NA	Shoot100Pi_vs_Agar100Pi	OTU_98	Shoot vs Agar	100Pi	NotSignificant
1.25953934095486	-1.39616559974984	0.953055172436184	-1.46493680547474	0.142938159958586	0.262539477474953	Shoot100Pi_vs_Agar100Pi	OTU_154	Shoot vs Agar	100Pi	NotSignificant
2.22215102623967	0.92997084791469	1.0222082301399	0.909766543150817	0.362945642420473	0.543386914237282	Shoot100Pi_vs_Agar100Pi	OTU_6	Shoot vs Agar	100Pi	NotSignificant
0.647818452739054	0.656463021707974	2.26753252615111	0.289505448824696	0.772194610780268	0.875954541847609	Shoot100Pi_vs_Agar100Pi	OTU_20	Shoot vs Agar	100Pi	NotSignificant
0.00357095714833149	0	8.69582396623299	0	1	NA	Shoot100Pi_vs_Agar100Pi	OTU_127	Shoot vs Agar	100Pi	NotSignificant
80.293915939398	-4.14022780895316	0.583647873856502	-7.09370837178976	1.30565121815618e-12	2.93771524085141e-11	Shoot100Pi_vs_Agar100Pi	OTU_1	Shoot vs Agar	100Pi	Significant
0.492657813197963	-1.70540579954885	1.6865049803672	-1.01120709360581	0.311917321377284	0.475806083456874	Shoot100Pi_vs_Agar100Pi	OTU_129	Shoot vs Agar	100Pi	NotSignificant
0.0150480315739123	0	8.69582396623299	0	1	NA	Shoot100Pi_vs_Agar100Pi	OTU_42	Shoot vs Agar	100Pi	NotSignificant
13.2917227913652	-1.0228801579971	0.725358184265583	-1.41017249158463	0.158488756301262	0.279686040531638	Shoot100Pi_vs_Agar100Pi	OTU_14	Shoot vs Agar	100Pi	NotSignificant
0.987760284812157	-0.437204290032624	3.13363275645891	-0.1395199514466	0.889039291152683	0.909244729587971	Shoot100Pi_vs_Agar100Pi	OTU_8	Shoot vs Agar	100Pi	NotSignificant
0.219078010423702	0	8.69582396623299	0	1	NA	Shoot100Pi_vs_Agar100Pi	OTU_7	Shoot vs Agar	100Pi	NotSignificant
7.2984955836809	3.04272166776898	2.39508120595601	1.27040438553918	0.203940621901873	0.322011508266115	Shoot100Pi_vs_Agar100Pi	OTU_2	Shoot vs Agar	100Pi	NotSignificant
0.0102623987298637	0	8.69582396623299	0	1	NA	Shoot100Pi_vs_Agar100Pi	OTU_62	Shoot vs Agar	100Pi	NotSignificant
0.0180716936369319	0	8.69582396623299	0	1	NA	Shoot100Pi_vs_Agar100Pi	OTU_101	Shoot vs Agar	100Pi	NotSignificant
0.00448088302605922	0	8.69582396623299	0	1	NA	Shoot100Pi_vs_Agar100Pi	OTU_87	Shoot vs Agar	100Pi	NotSignificant
1.39490547229341	2.82108470066003	1.05445961613928	2.67538429872633	0.00746436328796785	0.0186609082199196	Shoot100Pi_vs_Agar100Pi	OTU_75	Shoot vs Agar	100Pi	Significant
3.10853810879919	0.511765713266075	2.80199076019652	0.182643612011833	0.85507766243897	0.908471072202346	Shoot100Pi_vs_Agar100Pi	OTU_5	Shoot vs Agar	100Pi	NotSignificant
0.117579890417373	0	8.69582396623299	0	1	NA	Shoot100Pi_vs_Agar100Pi	OTU_31	Shoot vs Agar	100Pi	NotSignificant
0.0478770154257556	0	8.69582396623299	0	1	NA	Shoot100Pi_vs_Agar100Pi	OTU_44	Shoot vs Agar	100Pi	NotSignificant
0.0813323679887336	0.16995816206728	8.69405054823204	0.0195487892696738	0.984403316257865	NA	Shoot100Pi_vs_Agar100Pi	OTU_71	Shoot vs Agar	100Pi	NotSignificant
4.77047471874514	1.65052670837756	2.26516622513817	0.7286558884997	0.466212182194248	0.645524559961266	Shoot100Pi_vs_Agar100Pi	OTU_4	Shoot vs Agar	100Pi	NotSignificant
0.0799624208240643	0	8.69582396623299	0	1	NA	Shoot100Pi_vs_Agar100Pi	OTU_28	Shoot vs Agar	100Pi	NotSignificant
0.172252499000656	1.2745892687463	8.68628640555589	0.146735809670177	0.883340552494938	NA	Shoot100Pi_vs_Agar100Pi	OTU_17	Shoot vs Agar	100Pi	NotSignificant
0.0966871931007065	0	8.69582396623299	0	1	NA	Shoot100Pi_vs_Agar100Pi	OTU_256	Shoot vs Agar	100Pi	NotSignificant
0.0552463930249873	0.160945729815849	8.69424112833193	0.0185117628370549	0.985230593787109	NA	Shoot100Pi_vs_Agar100Pi	OTU_19	Shoot vs Agar	100Pi	NotSignificant
0.803977479239167	2.476565492566	4.29567446474924	0.576525412455939	0.564260098129381	0.695663134680059	Shoot100Pi_vs_Agar100Pi	OTU_50	Shoot vs Agar	100Pi	NotSignificant
1.1984206499433	0.555419152080444	3.57661730195464	0.155291747813473	0.876591320987664	0.908471072202346	Shoot100Pi_vs_Agar100Pi	OTU_12	Shoot vs Agar	100Pi	NotSignificant
0.41334639380793	0.0401627542966433	4.78329179981839	0.00839646753270795	0.993300666908371	0.993300666908371	Shoot100Pi_vs_Agar100Pi	OTU_21	Shoot vs Agar	100Pi	NotSignificant
0.13399750326945	1.29645823347918	8.68633712180005	0.149252580840486	0.881354331081266	NA	Shoot100Pi_vs_Agar100Pi	OTU_18	Shoot vs Agar	100Pi	NotSignificant
7.96650612628386	1.0622889238594	1.18075318603466	0.899670597059237	0.368295575205269	0.543386914237282	Shoot100Pi_vs_Agar100Pi	OTU_16	Shoot vs Agar	100Pi	NotSignificant
0.0118650683801949	0	8.69582396623299	0	1	NA	Shoot100Pi_vs_Agar100Pi	OTU_118	Shoot vs Agar	100Pi	NotSignificant
0.07414075506741	0	8.69582396623299	0	1	NA	Shoot100Pi_vs_Agar100Pi	OTU_23	Shoot vs Agar	100Pi	NotSignificant
0.0144783197060123	0	8.69582396623299	0	1	NA	Shoot100Pi_vs_Agar100Pi	OTU_68	Shoot vs Agar	100Pi	NotSignificant
0.0105244338196185	0	8.69582396623299	0	1	NA	Shoot100Pi_vs_Agar100Pi	OTU_49	Shoot vs Agar	100Pi	NotSignificant
0.279231891334879	1.47296045641704	8.68345615298401	0.169628363461116	0.865302414983151	NA	Shoot100Pi_vs_Agar100Pi	OTU_10	Shoot vs Agar	100Pi	NotSignificant
126.147697636521	-0.54096412066844	0.273478657473348	-1.97808533092262	0.0479190811267103	0.0938822813911059	Shoot1000Pi_vs_Agar1000Pi	Sequence_1	Shoot vs Agar	1000Pi	Significant
19.9565268389252	5	0.919480532587341	6.11345771503898	9.74952132554148e-10	8.5086731568362e-09	Shoot1000Pi_vs_Agar1000Pi	Sequence_10	Shoot vs Agar	1000Pi	Significant
12.290266999096	-1.83924872168374	0.760329507657656	-2.4190153126503	0.0155625850731035	0.0332001814892876	Shoot1000Pi_vs_Agar1000Pi	Sequence_11	Shoot vs Agar	1000Pi	Significant
147.057861855158	2.42880439519532	0.447775121640411	5.42416109742199	5.82273505761416e-08	3.28813273841741e-07	Shoot1000Pi_vs_Agar1000Pi	Sequence_12	Shoot vs Agar	1000Pi	Significant
20.5943414940382	2.39815057621497	0.775840218027088	3.09103668576671	0.00199458989024672	0.00531890637399125	Shoot1000Pi_vs_Agar1000Pi	Sequence_13	Shoot vs Agar	1000Pi	Significant
0.128876632841454	0	8.38068006279892	0	1	NA	Shoot1000Pi_vs_Agar1000Pi	Sequence_14	Shoot vs Agar	1000Pi	NotSignificant
16.1678615783484	-4.35856703953691	0.736380125114006	-5.91890912164708	3.24083968200631e-09	2.39323545748159e-08	Shoot1000Pi_vs_Agar1000Pi	Sequence_15	Shoot vs Agar	1000Pi	Significant
121.573036297994	-3.72860528031348	0.298026517439791	-12.5109849698752	6.50130339019103e-36	6.24125125458339e-34	Shoot1000Pi_vs_Agar1000Pi	Sequence_16	Shoot vs Agar	1000Pi	Significant
0.318893849730239	-1.24413523454844	1.91135000283777	-0.650919628901707	0.515098369770402	0.738051395491919	Shoot1000Pi_vs_Agar1000Pi	Sequence_17	Shoot vs Agar	1000Pi	NotSignificant
0.171840207084066	-0.351540903985872	3.35117558400752	-0.104900771437789	0.916454546828339	NA	Shoot1000Pi_vs_Agar1000Pi	Sequence_18	Shoot vs Agar	1000Pi	NotSignificant
208.862849327709	2.35364761091982	0.381885817041621	6.16322341885584	7.12788256701958e-10	6.85667228179e-09	Shoot1000Pi_vs_Agar1000Pi	Sequence_19	Shoot vs Agar	1000Pi	Significant
277.169047772707	-0.510229620108026	0.324948620655592	-1.57018552372564	0.116371956385068	0.206883478017898	Shoot1000Pi_vs_Agar1000Pi	Sequence_20	Shoot vs Agar	1000Pi	NotSignificant
0.0181597172256278	0	8.38027033610089	0	1	NA	Shoot1000Pi_vs_Agar1000Pi	Sequence_21	Shoot vs Agar	1000Pi	NotSignificant
2.45602384041694	1.02482032427891	0.846317162783106	1.2109175724486	0.225926997137951	0.361483195420722	Shoot1000Pi_vs_Agar1000Pi	Sequence_23	Shoot vs Agar	1000Pi	NotSignificant
0.0143097511953503	0	8.38073100285784	0	1	NA	Shoot1000Pi_vs_Agar1000Pi	Sequence_24	Shoot vs Agar	1000Pi	NotSignificant
0.191917977052487	0	3.60596376498878	0	1	1	Shoot1000Pi_vs_Agar1000Pi	Sequence_26	Shoot vs Agar	1000Pi	NotSignificant
0.04364193174726	0	8.38003410701624	0	1	NA	Shoot1000Pi_vs_Agar1000Pi	Sequence_27	Shoot vs Agar	1000Pi	NotSignificant
0.0695399522701375	-1.34094995113244	8.37681509430441	-0.160078733508656	0.872819053331739	NA	Shoot1000Pi_vs_Agar1000Pi	Sequence_28	Shoot vs Agar	1000Pi	NotSignificant
74.3011467128837	1.77869358362887	0.411975284090501	4.31747644171328	1.57823247323093e-05	6.58740510565952e-05	Shoot1000Pi_vs_Agar1000Pi	Sequence_3	Shoot vs Agar	1000Pi	Significant
76.8026276817291	-1.01346718968498	0.30761347551057	-3.29461246131318	0.00098557498476085	0.00326259305300143	Shoot1000Pi_vs_Agar1000Pi	Sequence_30	Shoot vs Agar	1000Pi	Significant
1.78995871718161	-0.190058417329387	1.07655146435922	-0.176543735828284	0.859866792007047	0.995342881559784	Shoot1000Pi_vs_Agar1000Pi	Sequence_31	Shoot vs Agar	1000Pi	NotSignificant
26.6498443104254	1.3870350155441	0.359432987664245	3.85895302642549	0.000113873820537965	0.00045549528215186	Shoot1000Pi_vs_Agar1000Pi	Sequence_32	Shoot vs Agar	1000Pi	Significant
0.256518037584022	-0.348747740337375	1.95050882366481	-0.178798340261857	0.858096048562722	0.995342881559784	Shoot1000Pi_vs_Agar1000Pi	Sequence_33	Shoot vs Agar	1000Pi	NotSignificant
74.0089605183748	2.04651972583599	0.339985420637436	6.01943378042207	1.75028241372999e-09	1.40022593098399e-08	Shoot1000Pi_vs_Agar1000Pi	Sequence_34	Shoot vs Agar	1000Pi	Significant
22.4644859539365	0.770222114938846	0.610494964087626	1.26163549291505	0.207079978472763	0.342753067816986	Shoot1000Pi_vs_Agar1000Pi	Sequence_35	Shoot vs Agar	1000Pi	NotSignificant
13.3315016551942	3.69418852938828	0.77619944632779	4.75932899316733	1.94237611298074e-06	9.32340534230753e-06	Shoot1000Pi_vs_Agar1000Pi	Sequence_36	Shoot vs Agar	1000Pi	Significant
2.58072122628614	-0.832770534642221	2.10981986094397	-0.394711676602392	0.693055684371815	0.924074245829086	Shoot1000Pi_vs_Agar1000Pi	Sequence_37	Shoot vs Agar	1000Pi	NotSignificant
0.00315708221686279	0	8.38048771162496	0	1	NA	Shoot1000Pi_vs_Agar1000Pi	Sequence_38	Shoot vs Agar	1000Pi	NotSignificant
1290.98578580502	0.42928673817094	0.181820619585658	2.36104540370185	0.0182234993063135	0.0380316507262195	Shoot1000Pi_vs_Agar1000Pi	Sequence_39	Shoot vs Agar	1000Pi	Significant
338.304290105343	-0.547714128194262	0.297928975833856	-1.838405031472	0.0660027442709903	0.124240459804217	Shoot1000Pi_vs_Agar1000Pi	Sequence_4	Shoot vs Agar	1000Pi	NotSignificant
58.5890369069862	-1.09418444189592	0.401790916630027	-2.72326823879759	0.0064639551125855	0.0155134922702052	Shoot1000Pi_vs_Agar1000Pi	Sequence_40	Shoot vs Agar	1000Pi	Significant
145.931406946239	1.90534484452565	0.225853832211764	8.43618558900152	3.2786203862505e-17	1.04915852360016e-15	Shoot1000Pi_vs_Agar1000Pi	Sequence_42	Shoot vs Agar	1000Pi	Significant
0.165309887705532	-0.805027828208857	3.16142871001728	-0.254640512897872	0.799000765594284	NA	Shoot1000Pi_vs_Agar1000Pi	Sequence_43	Shoot vs Agar	1000Pi	NotSignificant
0.377529825011208	0	2.72596312036651	0	1	1	Shoot1000Pi_vs_Agar1000Pi	Sequence_44	Shoot vs Agar	1000Pi	NotSignificant
0.0425090983166596	-0.532651977178302	8.37820204334303	-0.0635759288714606	0.949307898935921	NA	Shoot1000Pi_vs_Agar1000Pi	Sequence_45	Shoot vs Agar	1000Pi	NotSignificant
0.0150480315739123	0	8.38073401654976	0	1	NA	Shoot1000Pi_vs_Agar1000Pi	Sequence_46	Shoot vs Agar	1000Pi	NotSignificant
5.66220574164065	2.06192538615471	0.77243866058432	2.66937103406365	0.00759934506572194	0.0177935884465684	Shoot1000Pi_vs_Agar1000Pi	Sequence_47	Shoot vs Agar	1000Pi	Significant
161.307669056234	1.42890542329806	0.317364182926519	4.50241552188297	6.71854632944413e-06	2.9317293073938e-05	Shoot1000Pi_vs_Agar1000Pi	Sequence_48	Shoot vs Agar	1000Pi	Significant
0.0911829778160435	0	8.38008009918206	0	1	NA	Shoot1000Pi_vs_Agar1000Pi	Sequence_49	Shoot vs Agar	1000Pi	NotSignificant
0.0982097041331852	0	8.3806538535038	0	1	NA	Shoot1000Pi_vs_Agar1000Pi	Sequence_5	Shoot vs Agar	1000Pi	NotSignificant
1.51099347464278	0.86808827182345	0.902213014313201	0.962176623537482	0.335960889533105	0.511940403098065	Shoot1000Pi_vs_Agar1000Pi	Sequence_50	Shoot vs Agar	1000Pi	NotSignificant
201.097219448738	-2.26060646308742	0.412172835625204	-5.48460807626591	4.14387084149078e-08	2.48632250489447e-07	Shoot1000Pi_vs_Agar1000Pi	Sequence_51	Shoot vs Agar	1000Pi	Significant
7.97641110259664	2.21081447645303	0.684276685221766	3.23087798283896	0.00123410610455352	0.00380639677539795	Shoot1000Pi_vs_Agar1000Pi	Sequence_52	Shoot vs Agar	1000Pi	Significant
29.8111238869681	1.68632776050701	0.366856683663698	4.59669357435747	4.29248179946512e-06	1.9622773940412e-05	Shoot1000Pi_vs_Agar1000Pi	Sequence_53	Shoot vs Agar	1000Pi	Significant
0.113541112070209	0	8.37957633701378	0	1	NA	Shoot1000Pi_vs_Agar1000Pi	Sequence_54	Shoot vs Agar	1000Pi	NotSignificant
30.3960569464019	1.24684600389419	0.381291060427833	3.27006356376452	0.00107523320255915	0.00344074624818929	Shoot1000Pi_vs_Agar1000Pi	Sequence_55	Shoot vs Agar	1000Pi	Significant
0.129327397445639	-0.890712297854469	5.86896406312495	-0.151766527835954	0.879371083183473	NA	Shoot1000Pi_vs_Agar1000Pi	Sequence_56	Shoot vs Agar	1000Pi	NotSignificant
0.0653697512420564	-0.814494313062033	8.38026373993824	-0.0971919665463936	0.922573947609683	NA	Shoot1000Pi_vs_Agar1000Pi	Sequence_57	Shoot vs Agar	1000Pi	NotSignificant
0.117311920833803	0	7.60796341122702	0	1	NA	Shoot1000Pi_vs_Agar1000Pi	Sequence_58	Shoot vs Agar	1000Pi	NotSignificant
1081.36437438817	-0.745342603176679	0.418669607050755	-1.78026441524408	0.0750326978566394	0.138521903735334	Shoot1000Pi_vs_Agar1000Pi	Sequence_59	Shoot vs Agar	1000Pi	NotSignificant
0.0098523970193125	0	8.38048292304219	0	1	NA	Shoot1000Pi_vs_Agar1000Pi	Sequence_6	Shoot vs Agar	1000Pi	NotSignificant
220.20795877729	-1.03847458152016	0.415537547130929	-2.49911130459879	0.0124505199219003	0.0277965095930798	Shoot1000Pi_vs_Agar1000Pi	Sequence_60	Shoot vs Agar	1000Pi	Significant
1.65788209183754	0.255915663185355	0.877127987209271	0.291765474271996	0.770465944733509	0.9375986004691	Shoot1000Pi_vs_Agar1000Pi	Sequence_61	Shoot vs Agar	1000Pi	NotSignificant
0.0394410283462644	0	8.37994873933818	0	1	NA	Shoot1000Pi_vs_Agar1000Pi	Sequence_62	Shoot vs Agar	1000Pi	NotSignificant
68.2156011058896	2.89864130795754	0.450095914110504	6.44005248011624	1.19432198884277e-10	1.43318638661132e-09	Shoot1000Pi_vs_Agar1000Pi	Sequence_64	Shoot vs Agar	1000Pi	Significant
25.6041121417565	2.16061449697542	0.636894238024903	3.39242274145199	0.000692774656768625	0.00246319877962178	Shoot1000Pi_vs_Agar1000Pi	Sequence_65	Shoot vs Agar	1000Pi	Significant
5.0304733858059	2.22475425553039	0.794170943483014	2.801354385711	0.00508886012242884	0.0125264249167479	Shoot1000Pi_vs_Agar1000Pi	Sequence_66	Shoot vs Agar	1000Pi	Significant
26.8115057015621	0.366385034378657	0.394802913142302	0.928020088460183	0.353397149350076	0.530095724025114	Shoot1000Pi_vs_Agar1000Pi	Sequence_67	Shoot vs Agar	1000Pi	NotSignificant
55.8695455624708	2.76512571204007	0.557635509575494	4.95866146355179	7.09805319563658e-07	3.58638477253216e-06	Shoot1000Pi_vs_Agar1000Pi	Sequence_68	Shoot vs Agar	1000Pi	Significant
44.511319261549	3.48892570901876	0.594979737383128	5.86394038285058	4.5200982777764e-09	3.09949596190382e-08	Shoot1000Pi_vs_Agar1000Pi	Sequence_69	Shoot vs Agar	1000Pi	Significant
5.97174917808014	-0.00282570757172318	0.45503346691972	-0.00620988955131449	0.995045256847471	1	Shoot1000Pi_vs_Agar1000Pi	Sequence_7	Shoot vs Agar	1000Pi	NotSignificant
0.0592960207786027	0	8.38045813637306	0	1	NA	Shoot1000Pi_vs_Agar1000Pi	Sequence_70	Shoot vs Agar	1000Pi	NotSignificant
142.229467793393	1.45126606061396	0.224320016471584	6.46962354693746	9.82473735135166e-11	1.34739255104251e-09	Shoot1000Pi_vs_Agar1000Pi	Sequence_71	Shoot vs Agar	1000Pi	Significant
160.405071029145	-2.22831312581011	0.361568801546604	-6.16290209851773	7.14236696019791e-10	6.85667228179e-09	Shoot1000Pi_vs_Agar1000Pi	Sequence_72	Shoot vs Agar	1000Pi	Significant
0.653274880439936	1.54344757101709	1.24309649460078	1.24161525490648	0.214378550621182	0.348819336603957	Shoot1000Pi_vs_Agar1000Pi	Sequence_73	Shoot vs Agar	1000Pi	NotSignificant
0.345901217165488	0.298670563170075	1.70022477325747	0.175665340176082	0.860556866348563	0.995342881559784	Shoot1000Pi_vs_Agar1000Pi	Sequence_74	Shoot vs Agar	1000Pi	NotSignificant
7.9225186387246	0.384814344894138	0.742931947864259	0.51796715163533	0.604481188121138	0.841017305212018	Shoot1000Pi_vs_Agar1000Pi	Sequence_75	Shoot vs Agar	1000Pi	NotSignificant
137.196415010609	2.6055804905605	0.400886775501184	6.49954213955557	8.05648326685517e-11	1.28903732269683e-09	Shoot1000Pi_vs_Agar1000Pi	Sequence_76	Shoot vs Agar	1000Pi	Significant
0.0972231575832885	0	8.37910682833841	0	1	NA	Shoot1000Pi_vs_Agar1000Pi	Sequence_77	Shoot vs Agar	1000Pi	NotSignificant
0.196477526580672	-2.26652899811186	2.20607660196361	-1.02740267318662	0.304230893269462	0.471067189578522	Shoot1000Pi_vs_Agar1000Pi	Sequence_78	Shoot vs Agar	1000Pi	NotSignificant
122.675138134822	0.883797110753587	0.336228336309979	2.6285622456841	0.00857466612127387	0.019599236848626	Shoot1000Pi_vs_Agar1000Pi	Sequence_79	Shoot vs Agar	1000Pi	Significant
2.05890495950469	1.46534558528269	0.95640280882535	1.53214270364013	0.125487223796479	0.217206824299339	Shoot1000Pi_vs_Agar1000Pi	Sequence_8	Shoot vs Agar	1000Pi	NotSignificant
8.77645339389399	-1.05367519763551	0.539262411112498	-1.95391923472244	0.0507107694382593	0.0973646773214578	Shoot1000Pi_vs_Agar1000Pi	Sequence_80	Shoot vs Agar	1000Pi	Significant
146.822110625134	-2.4461066380745	0.315372783220934	-7.75623886466094	8.74851772363823e-15	2.09964425367317e-13	Shoot1000Pi_vs_Agar1000Pi	Sequence_81	Shoot vs Agar	1000Pi	Significant
487.307119119404	-1.14874769322086	0.34762090028789	-3.30459903955574	0.000951123641981241	0.00326099534393568	Shoot1000Pi_vs_Agar1000Pi	Sequence_82	Shoot vs Agar	1000Pi	Significant
1.68718926882522	2.50866846305952	1.03207209179235	2.43071049300716	0.0150692500466992	0.0328783637382529	Shoot1000Pi_vs_Agar1000Pi	Sequence_83	Shoot vs Agar	1000Pi	Significant
3286.8844906781	-0.919122928221742	0.2549649159908	-3.60489961785529	0.000312273605295381	0.00115301023493679	Shoot1000Pi_vs_Agar1000Pi	Sequence_84	Shoot vs Agar	1000Pi	Significant
0.769389887791723	0.971447072635275	1.14072127228122	0.851607746993768	0.394431838388907	0.58254548438977	Shoot1000Pi_vs_Agar1000Pi	Sequence_85	Shoot vs Agar	1000Pi	NotSignificant
38.0512959644356	1.88740681222089	0.35386534965404	5.33368642639392	9.62386594671662e-08	5.13272850491553e-07	Shoot1000Pi_vs_Agar1000Pi	Sequence_86	Shoot vs Agar	1000Pi	Significant
376.787427975071	-1.77956950302742	0.318549005145078	-5.58648582881917	2.3171044651245e-08	1.48294685767968e-07	Shoot1000Pi_vs_Agar1000Pi	Sequence_87	Shoot vs Agar	1000Pi	Significant
0.861084566115537	0.421823589392171	1.23776928641226	0.340793388576355	0.733259128003648	0.9375986004691	Shoot1000Pi_vs_Agar1000Pi	Sequence_88	Shoot vs Agar	1000Pi	NotSignificant
0.0752762998954957	0	8.38073954310788	0	1	NA	Shoot1000Pi_vs_Agar1000Pi	Sequence_89	Shoot vs Agar	1000Pi	NotSignificant
16.8724956627726	0.924710040214472	0.44413254033622	2.08205874650491	0.0373371040743033	0.0762630210879386	Shoot1000Pi_vs_Agar1000Pi	Sequence_9	Shoot vs Agar	1000Pi	Significant
3.16838326557861	2.28096800298884	0.713062374654993	3.19883376835366	0.00137984706199019	0.00401410054397147	Shoot1000Pi_vs_Agar1000Pi	Sequence_90	Shoot vs Agar	1000Pi	Significant
33.5188972886163	2.1150490154488	0.679329670416281	3.11343535775897	0.0018492301417757	0.00507217410315619	Shoot1000Pi_vs_Agar1000Pi	Sequence_92	Shoot vs Agar	1000Pi	Significant
0.771914219085267	2.02849628501741	1.15215770056604	1.76060645519346	0.0783050353088562	0.141835535653777	Shoot1000Pi_vs_Agar1000Pi	Sequence_93	Shoot vs Agar	1000Pi	NotSignificant
0.176966342479811	-0.7757617691739	5.66497841521205	-0.136939933802883	0.891078273541406	NA	Shoot1000Pi_vs_Agar1000Pi	Sequence_94	Shoot vs Agar	1000Pi	NotSignificant
0.0640457245339163	-1.94893223882276	8.37294643023503	-0.232765401649423	0.815943580515196	NA	Shoot1000Pi_vs_Agar1000Pi	Sequence_95	Shoot vs Agar	1000Pi	NotSignificant
4.82752960219408	-2.16571265055909	0.571462534054922	-3.78977189491647	0.000150785685391271	0.00057901703190248	Shoot1000Pi_vs_Agar1000Pi	Sequence_96	Shoot vs Agar	1000Pi	Significant
30.6109263680793	1.13231214354278	0.393618316534302	2.8766754390712	0.00401888722097499	0.0101529782424631	Shoot1000Pi_vs_Agar1000Pi	Sequence_97	Shoot vs Agar	1000Pi	Significant
2.06994056992905	-2.53563139719786	0.805484088520008	-3.14795963487847	0.00164414395431639	0.00464228881218747	Shoot1000Pi_vs_Agar1000Pi	OTU_125	Shoot vs Agar	1000Pi	Significant
0.0249004285932248	0	8.38057873398111	0	1	NA	Shoot1000Pi_vs_Agar1000Pi	OTU_102	Shoot vs Agar	1000Pi	NotSignificant
0.00400632718731958	0	8.38048189712672	0	1	NA	Shoot1000Pi_vs_Agar1000Pi	OTU_77	Shoot vs Agar	1000Pi	NotSignificant
0.0295571910579375	0	8.3802106553636	0	1	NA	Shoot1000Pi_vs_Agar1000Pi	OTU_45	Shoot vs Agar	1000Pi	NotSignificant
0.00400405414902532	-0.826866333464024	8.38033229265148	-0.0986674877067922	0.921402283917104	NA	Shoot1000Pi_vs_Agar1000Pi	OTU_254	Shoot vs Agar	1000Pi	NotSignificant
0.0977127507844331	-1.62979836882334	8.37773383304824	-0.194539287270521	0.845753636492512	NA	Shoot1000Pi_vs_Agar1000Pi	OTU_142	Shoot vs Agar	1000Pi	NotSignificant
0.0063944461046929	0	8.38039075255442	0	1	NA	Shoot1000Pi_vs_Agar1000Pi	OTU_63	Shoot vs Agar	1000Pi	NotSignificant
0.0338826265991122	0	8.38001774948814	0	1	NA	Shoot1000Pi_vs_Agar1000Pi	OTU_41	Shoot vs Agar	1000Pi	NotSignificant
1.07790286824827	0	2.62614201351305	0	1	1	Shoot1000Pi_vs_Agar1000Pi	OTU_55	Shoot vs Agar	1000Pi	NotSignificant
0.00357142889448798	0	8.38050741263007	0	1	NA	Shoot1000Pi_vs_Agar1000Pi	OTU_219	Shoot vs Agar	1000Pi	NotSignificant
0.00947858957048483	0	8.38050320880965	0	1	NA	Shoot1000Pi_vs_Agar1000Pi	OTU_117	Shoot vs Agar	1000Pi	NotSignificant
0.117038036766048	0.564684043567225	8.37178020666687	0.0674508921194012	0.946222755350742	NA	Shoot1000Pi_vs_Agar1000Pi	OTU_29	Shoot vs Agar	1000Pi	NotSignificant
0.0191316737651956	0	8.38072613791295	0	1	NA	Shoot1000Pi_vs_Agar1000Pi	OTU_34	Shoot vs Agar	1000Pi	NotSignificant
0.0117385150478552	0	8.38074925893157	0	1	NA	Shoot1000Pi_vs_Agar1000Pi	OTU_61	Shoot vs Agar	1000Pi	NotSignificant
0.360164249066483	2.19725443383434	7.56818619961798	0.290327745100306	0.771565514969363	0.9375986004691	Shoot1000Pi_vs_Agar1000Pi	OTU_22	Shoot vs Agar	1000Pi	NotSignificant
0.18711372095959	0	8.38011674947596	0	1	NA	Shoot1000Pi_vs_Agar1000Pi	OTU_26	Shoot vs Agar	1000Pi	NotSignificant
0.367637629035308	2.78226319829142	2.6850683532791	1.03619827588137	0.300109650962135	0.471067189578522	Shoot1000Pi_vs_Agar1000Pi	OTU_177	Shoot vs Agar	1000Pi	NotSignificant
0.270315787295679	0	8.38066097373581	0	NA	NA	Shoot1000Pi_vs_Agar1000Pi	OTU_9	Shoot vs Agar	1000Pi	NotSignificant
0.0973169308193437	0	8.38058908515191	0	1	NA	Shoot1000Pi_vs_Agar1000Pi	OTU_25	Shoot vs Agar	1000Pi	NotSignificant
0.283344136864983	0	7.88436201526363	0	1	1	Shoot1000Pi_vs_Agar1000Pi	OTU_3	Shoot vs Agar	1000Pi	NotSignificant
4.37041361454694	2.58459652136154	0.801936267374702	3.22294504751946	0.00126879892513265	0.00380639677539795	Shoot1000Pi_vs_Agar1000Pi	OTU_115	Shoot vs Agar	1000Pi	Significant
0.0120870774470077	0	8.38049685258275	0	1	NA	Shoot1000Pi_vs_Agar1000Pi	OTU_119	Shoot vs Agar	1000Pi	NotSignificant
0.00448088302605922	-0.820456118629692	8.38066720936476	-0.0978986634516276	0.922012761301233	NA	Shoot1000Pi_vs_Agar1000Pi	OTU_35	Shoot vs Agar	1000Pi	NotSignificant
0.554939808652583	0	4.18700338988379	0	1	1	Shoot1000Pi_vs_Agar1000Pi	OTU_15	Shoot vs Agar	1000Pi	NotSignificant
0.00357095714833149	0	8.38072909302045	0	1	NA	Shoot1000Pi_vs_Agar1000Pi	OTU_99	Shoot vs Agar	1000Pi	NotSignificant
0.0725682423742591	0	8.38051561012212	0	1	NA	Shoot1000Pi_vs_Agar1000Pi	OTU_27	Shoot vs Agar	1000Pi	NotSignificant
0.0116663214711608	0	8.3805002186961	0	1	NA	Shoot1000Pi_vs_Agar1000Pi	OTU_192	Shoot vs Agar	1000Pi	NotSignificant
0.0172959673689234	0	8.38049163178484	0	1	NA	Shoot1000Pi_vs_Agar1000Pi	OTU_147	Shoot vs Agar	1000Pi	NotSignificant
0.0451440947217368	0	8.38071952835588	0	1	NA	Shoot1000Pi_vs_Agar1000Pi	OTU_53	Shoot vs Agar	1000Pi	NotSignificant
0.701848176805885	0	3.50599367284228	0	1	1	Shoot1000Pi_vs_Agar1000Pi	OTU_11	Shoot vs Agar	1000Pi	NotSignificant
0.0558225859081642	0	8.38066338566002	0	1	NA	Shoot1000Pi_vs_Agar1000Pi	OTU_250	Shoot vs Agar	1000Pi	NotSignificant
1.54165276631298	-1.59161737687475	1.0421599981647	-1.52722938865209	0.126703980841281	0.217206824299339	Shoot1000Pi_vs_Agar1000Pi	OTU_90	Shoot vs Agar	1000Pi	NotSignificant
0.261860659626715	1.91404727265562	6.14779810052665	0.311338668147162	0.755543174038227	0.9375986004691	Shoot1000Pi_vs_Agar1000Pi	OTU_30	Shoot vs Agar	1000Pi	NotSignificant
0.0332161093860986	0	8.38039357450828	0	1	NA	Shoot1000Pi_vs_Agar1000Pi	OTU_39	Shoot vs Agar	1000Pi	NotSignificant
0.0386231168011552	0	8.38022804193106	0	1	NA	Shoot1000Pi_vs_Agar1000Pi	OTU_181	Shoot vs Agar	1000Pi	NotSignificant
0.0150480315739123	0	8.38073401654976	0	1	NA	Shoot1000Pi_vs_Agar1000Pi	OTU_69	Shoot vs Agar	1000Pi	NotSignificant
0.677761040323412	-1.95059195617734	2.78046529431545	-0.701534365548546	0.482969595874851	0.702501230363419	Shoot1000Pi_vs_Agar1000Pi	OTU_92	Shoot vs Agar	1000Pi	NotSignificant
0.0098523970193125	0	8.38048292304219	0	1	NA	Shoot1000Pi_vs_Agar1000Pi	OTU_153	Shoot vs Agar	1000Pi	NotSignificant
0.020069572301446	0	8.3805076799159	0	1	NA	Shoot1000Pi_vs_Agar1000Pi	OTU_109	Shoot vs Agar	1000Pi	NotSignificant
0.0377673863384243	0	8.38073824026504	0	1	NA	Shoot1000Pi_vs_Agar1000Pi	OTU_38	Shoot vs Agar	1000Pi	NotSignificant
0.0458481343237617	0	8.3804825750696	0	1	NA	Shoot1000Pi_vs_Agar1000Pi	OTU_72	Shoot vs Agar	1000Pi	NotSignificant
0.00282301721020492	0	8.38049072917189	0	1	NA	Shoot1000Pi_vs_Agar1000Pi	OTU_188	Shoot vs Agar	1000Pi	NotSignificant
8.99526882333621	0.345177412328363	0.75109276531214	0.459566951340443	0.645827085371384	0.873230988671167	Shoot1000Pi_vs_Agar1000Pi	OTU_33	Shoot vs Agar	1000Pi	NotSignificant
0.00947858957048483	0	8.38050320880965	0	1	NA	Shoot1000Pi_vs_Agar1000Pi	OTU_81	Shoot vs Agar	1000Pi	NotSignificant
0.0249204638572739	0	8.3806135069143	0	1	NA	Shoot1000Pi_vs_Agar1000Pi	OTU_98	Shoot vs Agar	1000Pi	NotSignificant
1.25953934095486	-2.77466954570319	0.940949724887397	-2.94879680849605	0.00319013644377188	0.00827711077302975	Shoot1000Pi_vs_Agar1000Pi	OTU_154	Shoot vs Agar	1000Pi	Significant
2.22215102623967	-0.177376005016092	0.878897951113819	-0.201816382426772	0.840060273745702	0.995342881559784	Shoot1000Pi_vs_Agar1000Pi	OTU_6	Shoot vs Agar	1000Pi	NotSignificant
0.647818452739054	0.00548089656821956	2.18371787044225	0.00250989225412601	0.99799739782374	1	Shoot1000Pi_vs_Agar1000Pi	OTU_20	Shoot vs Agar	1000Pi	NotSignificant
0.00357095714833149	0	8.38072909302045	0	1	NA	Shoot1000Pi_vs_Agar1000Pi	OTU_127	Shoot vs Agar	1000Pi	NotSignificant
80.293915939398	-4.79689412369903	0.558185310634246	-8.59373049113115	8.41903617513493e-18	4.04113736406477e-16	Shoot1000Pi_vs_Agar1000Pi	OTU_1	Shoot vs Agar	1000Pi	Significant
[truncated: 1,221 more rows]
