# Supplementary material for: The effects of soil phosphorus content on plant microbiota are driven by the plant phosphate starvation response
Source: PLoS Biol. 2019 Nov 13;17(11):e3000534. doi: 10.1371/journal.pbio.3000534 (PMC6876890; doi:10.1371/journal.pbio.3000534)
Supplement: S1 Data — (ZIP) [file pbio.3000534.s023.zip › data_figures/data_Fig5A_S5A.csv]

SampleId	SampleId_BioRep	Treatment	Bacteria	TechRep	BioRep	Experiment	treatment	TotalShootLength_cm	TotalRootLength_cm	MainRootLength_cm	Boxlab	MainOverTotal	Boxlab2
lowP_NB_1	lowP_NB_1_1	0Pi	NB	1	1	Pi	stress	12.6218	87.9361	8.9707	Pi0000uM	0.102013849	Pi0000uM
lowP_NB_2	lowP_NB_2_1	0Pi	NB	2	1	Pi	stress	14.8071	67.0944	8.3277	Pi0000uM	0.124119152	Pi0000uM
lowP_NB_3	lowP_NB_3_1	0Pi	NB	3	1	Pi	stress	10.433	59.49	8.6154	Pi0000uM	0.144820978	Pi0000uM
lowP_NB_1	lowP_NB_1_2	0Pi	NB	1	2	Pi	stress	15.3565	91.3098	8.5638	Pi0000uM	0.093788399	Pi0000uM
lowP_NB_2	lowP_NB_2_2	0Pi	NB	2	2	Pi	stress	13.4949	79.0024	7.9997	Pi0000uM	0.101258949	Pi0000uM
lowP_NB_3	lowP_NB_3_2	0Pi	NB	3	2	Pi	stress	9.2742	67.9692	8.289333333	Pi0000uM	0.1219572	Pi0000uM
lowP_SC_1	lowP_SC_1_1	0Pi	SC	1	1	Pi	stress	14.2015	55.1191	7.5772	Pi0000uM	0.137469589	Pi0000uM
lowP_SC_2	lowP_SC_2_1	0Pi	SC	2	1	Pi	stress	12.3143	64.926	7.3674	Pi0000uM	0.113473801	Pi0000uM
lowP_SC_3	lowP_SC_3_1	0Pi	SC	3	1	Pi	stress	7.5041	61.4281	6.7987	Pi0000uM	0.110677361	Pi0000uM
lowP_SC_4	lowP_SC_4_1	0Pi	SC	4	1	Pi	stress	10.6094	61.0073	6.4283	Pi0000uM	0.105369357	Pi0000uM
lowP_SC_5	lowP_SC_5_1	0Pi	SC	5	1	Pi	stress	11.5811	72.6023	7.4109	Pi0000uM	0.102075279	Pi0000uM
lowP_SC_6	lowP_SC_6_1	0Pi	SC	6	1	Pi	stress	12.9983	67.8128	6.9598	Pi0000uM	0.102632541	Pi0000uM
lowP_SC_7	lowP_SC_7_1	0Pi	SC	7	1	Pi	stress	11.9416	63.3794	6.4657	Pi0000uM	0.102015797	Pi0000uM
lowP_SC_8	lowP_SC_8_1	0Pi	SC	8	1	Pi	stress	12.5614	76.4447	7.7241	Pi0000uM	0.101041668	Pi0000uM
lowP_SC_1	lowP_SC_1_2	0Pi	SC	1	2	Pi	stress	10.1539	67.8984	6.6061	Pi0000uM	0.097293898	Pi0000uM
lowP_SC_2	lowP_SC_2_2	0Pi	SC	2	2	Pi	stress	13.3198	71.6066	6.7627	Pi0000uM	0.094442412	Pi0000uM
lowP_SC_3	lowP_SC_3_2	0Pi	SC	3	2	Pi	stress	5.4191	66.4503	6.5666	Pi0000uM	0.098819719	Pi0000uM
lowP_SC_4	lowP_SC_4_2	0Pi	SC	4	2	Pi	stress	9.6893	72.7215	7.1763	Pi0000uM	0.098681958	Pi0000uM
lowP_SC_6	lowP_SC_6_2	0Pi	SC	5	2	Pi	stress	6.6532	58.4249	5.7139	Pi0000uM	0.097799055	Pi0000uM
lowP_SC_7	lowP_SC_7_2	0Pi	SC	6	2	Pi	stress	9.6638	77.9702	7.0544	Pi0000uM	0.090475592	Pi0000uM
lowP_SC_8	lowP_SC_8_2	0Pi	SC	7	2	Pi	stress	11.536	79.555	7.1086	Pi0000uM	0.089354535	Pi0000uM
lowP_SC_9	lowP_SC_9_2	0Pi	SC	8	2	Pi	stress	4.1809	64.7481	6.648333333	Pi0000uM	0.102679976	Pi0000uM
10_NB_1	10_NB_1_1	10Pi	NB	1	1	Pi	stress	13.0764	71.2943	8.6035	Pi0010uM	0.120675846	Pi0010uM
10_NB_2	10_NB_2_1	10Pi	NB	2	1	Pi	stress	11.207	44.4178	7.9716	Pi0010uM	0.179468591	Pi0010uM
10_NB_1	10_NB_1_2	10Pi	NB	1	2	Pi	stress	11.3197	73.6447	7.988	Pi0010uM	0.108466733	Pi0010uM
10_NB_2	10_NB_2_2	10Pi	NB	2	2	Pi	stress	12.8014	81.1139	8.3651	Pi0010uM	0.103127824	Pi0010uM
10_SC_1	10_SC_1_1	10Pi	SC	1	1	Pi	stress	10.1735	48.7704	5.3542	Pi0010uM	0.109783803	Pi0010uM
10_SC_2	10_SC_2_1	10Pi	SC	2	1	Pi	stress	12.1921	58.6571	7.4343	Pi0010uM	0.12674169	Pi0010uM
10_SC_3	10_SC_3_1	10Pi	SC	3	1	Pi	stress	7.7773	57.5008	6.179	Pi0010uM	0.107459374	Pi0010uM
10_SC_5	10_SC_5_1	10Pi	SC	5	1	Pi	stress	7.1912	59.2763	6.5826	Pi0010uM	0.111049441	Pi0010uM
10_SC_6	10_SC_6_1	10Pi	SC	6	1	Pi	stress	7.5125	57.6011	6.5415	Pi0010uM	0.11356554	Pi0010uM
10_SC_7	10_SC_7_1	10Pi	SC	7	1	Pi	stress	8.6701	53.4042	6.4961	Pi0010uM	0.121640246	Pi0010uM
10_SC_8	10_SC_8_1	10Pi	SC	8	1	Pi	stress	12.779	69.6745	6.5332	Pi0010uM	0.093767447	Pi0010uM
10_SC_9	10_SC_9_1	10Pi	SC	9	1	Pi	stress	6.6394	49.1727	6.4176	Pi0010uM	0.130511442	Pi0010uM
10_SC_2	10_SC_2_2	10Pi	SC	2	2	Pi	stress	7.4982	27.8604	7.04805	Pi0010uM	0.252977344	Pi0010uM
10_SC_3	10_SC_3_2	10Pi	SC	3	2	Pi	stress	8.5268	65.8793	6.2777	Pi0010uM	0.095290934	Pi0010uM
10_SC_4	10_SC_4_2	10Pi	SC	4	2	Pi	stress	6.9345	53.1625	6.2354	Pi0010uM	0.117289443	Pi0010uM
10_SC_5	10_SC_5_2	10Pi	SC	5	2	Pi	stress	8.1485	78.1527	6.7628	Pi0010uM	0.086533159	Pi0010uM
10_SC_6	10_SC_6_2	10Pi	SC	6	2	Pi	stress	8.1029	66.91	6.7486	Pi0010uM	0.100860858	Pi0010uM
10_SC_7	10_SC_7_2	10Pi	SC	7	2	Pi	stress	9.054	71.8185	6.8581	Pi0010uM	0.095492109	Pi0010uM
10_SC_8	10_SC_8_2	10Pi	SC	8	2	Pi	stress	8.0753	58.9486	7.0911	Pi0010uM	0.120292933	Pi0010uM
10_SC_9	10_SC_9_2	10Pi	SC	9	2	Pi	stress	8.1695	66.9467	6.7598	Pi0010uM	0.100972863	Pi0010uM
30_NB_1	30_NB_1_1	30Pi	NB	1	1	Pi	stress	21.7339	87.3668	9.0711	Pi0030uM	0.10382777	Pi0030uM
30_NB_3	30_NB_3_1	30Pi	NB	3	1	Pi	stress	12.6613	73.529	8.3138	Pi0030uM	0.113068313	Pi0030uM
30_NB_1	30_NB_1_2	30Pi	NB	1	2	Pi	stress	11.4395	69.3044	7.5408	Pi0030uM	0.108806944	Pi0030uM
30_NB_2	30_NB_2_2	30Pi	NB	2	2	Pi	stress	11.8342	81.1431	8.4194	Pi0030uM	0.103759901	Pi0030uM
30_NB_3	30_NB_3_2	30Pi	NB	3	2	Pi	stress	15.3019	82.6839	8.276444444	Pi0030uM	0.100097412	Pi0030uM
30_SC_1	30_SC_1_1	30Pi	SC	1	1	Pi	stress	10.3163	49.5084	5.16	Pi0030uM	0.104224738	Pi0030uM
30_SC_2	30_SC_2_1	30Pi	SC	2	1	Pi	stress	9.3692	63.9349	6.686	Pi0030uM	0.104575123	Pi0030uM
30_SC_3	30_SC_3_1	30Pi	SC	3	1	Pi	stress	8.0684	58.8671	6.338	Pi0030uM	0.107666252	Pi0030uM
30_SC_4	30_SC_4_1	30Pi	SC	4	1	Pi	stress	9.5813	63.619	5.9798	Pi0030uM	0.093993933	Pi0030uM
30_SC_5	30_SC_5_1	30Pi	SC	5	1	Pi	stress	9.1532	55.7858	6.1136	Pi0030uM	0.109590613	Pi0030uM
30_SC_6	30_SC_6_1	30Pi	SC	6	1	Pi	stress	8.7109	52.3848	5.6644	Pi0030uM	0.108130603	Pi0030uM
30_SC_7	30_SC_7_1	30Pi	SC	7	1	Pi	stress	8.3793	58.6838	6.0087	Pi0030uM	0.10239112	Pi0030uM
30_SC_8	30_SC_8_1	30Pi	SC	8	1	Pi	stress	8.7582	54.3456	6.1503	Pi0030uM	0.113170155	Pi0030uM
30_SC_9	30_SC_9_1	30Pi	SC	9	1	Pi	stress	7.9016	38.6731	6.296	Pi0030uM	0.1628005	Pi0030uM
30_SC_1	30_SC_1_2	30Pi	SC	1	2	Pi	stress	9.6635	67.4229	6.26	Pi0030uM	0.092846792	Pi0030uM
30_SC_2	30_SC_2_2	30Pi	SC	2	2	Pi	stress	10.111	54.7707	5.4021	Pi0030uM	0.098631202	Pi0030uM
30_SC_3	30_SC_3_2	30Pi	SC	3	2	Pi	stress	12.4216	67.5742	5.5685	Pi0030uM	0.082405711	Pi0030uM
30_SC_4	30_SC_4_2	30Pi	SC	4	2	Pi	stress	7.8259	64.3503	5.8982	Pi0030uM	0.091657692	Pi0030uM
30_SC_5	30_SC_5_2	30Pi	SC	5	2	Pi	stress	8.1438	57.8114	5.3395	Pi0030uM	0.092360676	Pi0030uM
30_SC_6	30_SC_6_2	30Pi	SC	6	2	Pi	stress	8.6768	58.6101	5.7398	Pi0030uM	0.097931926	Pi0030uM
30_SC_7	30_SC_7_2	30Pi	SC	7	2	Pi	stress	6.9273	59.1249	5.7935	Pi0030uM	0.097987481	Pi0030uM
30_SC_8	30_SC_8_2	30Pi	SC	8	2	Pi	stress	8.0793	60.5628	5.4029	Pi0030uM	0.089211529	Pi0030uM
30_SC_9	30_SC_9_2	30Pi	SC	9	2	Pi	stress	7.9325	56.4255	5.828363636	Pi0030uM	0.103293079	Pi0030uM
50_NB_1	50_NB_1_1	50Pi	NB	1	1	Pi	stress	15.4801	80.7535	8.611	Pi0050uM	0.106633149	Pi0050uM
50_NB_2	50_NB_2_1	50Pi	NB	2	1	Pi	stress	14.3541	60.8713	7.3584	Pi0050uM	0.120884555	Pi0050uM
50_NB_3	50_NB_3_1	50Pi	NB	3	1	Pi	stress	22.4778	75.3649	8.5976	Pi0050uM	0.114079631	Pi0050uM
50_NB_1	50_NB_1_2	50Pi	NB	1	2	Pi	stress	13.0509	77.8405	7.446272727	Pi0050uM	0.095660649	Pi0050uM
50_NB_2	50_NB_2_2	50Pi	NB	2	2	Pi	stress	12.0146	65.0971	7.6135	Pi0050uM	0.116956055	Pi0050uM
50_SC_1	50_SC_1_1	50Pi	SC	1	1	Pi	stress	10.7811	61.1529	6.3329	Pi0050uM	0.103558458	Pi0050uM
50_SC_2	50_SC_2_1	50Pi	SC	2	1	Pi	stress	8.4617	66.0511	6.1092	Pi0050uM	0.092492025	Pi0050uM
50_SC_3	50_SC_3_1	50Pi	SC	3	1	Pi	stress	10.9887	65.2108	6.5227	Pi0050uM	0.100024843	Pi0050uM
50_SC_4	50_SC_4_1	50Pi	SC	4	1	Pi	stress	9.758	57.1882	6.1788	Pi0050uM	0.108043268	Pi0050uM
50_SC_5	50_SC_5_1	50Pi	SC	5	1	Pi	stress	9.0898	65.4353	6.5585	Pi0050uM	0.100228776	Pi0050uM
50_SC_6	50_SC_6_1	50Pi	SC	6	1	Pi	stress	10.4909	50.4012	6.385	Pi0050uM	0.126683492	Pi0050uM
50_SC_7	50_SC_7_1	50Pi	SC	7	1	Pi	stress	10.4177	53.6668	6.5213	Pi0050uM	0.121514605	Pi0050uM
50_SC_8	50_SC_8_1	50Pi	SC	8	1	Pi	stress	11.5362	55.7224	6.2895	Pi0050uM	0.112872023	Pi0050uM
50_SC_9	50_SC_9_1	50Pi	SC	9	1	Pi	stress	10.0007	56.3592	5.6498	Pi0050uM	0.100246277	Pi0050uM
50_SC_1	50_SC_1_2	50Pi	SC	1	2	Pi	stress	10.3855	75.3966	6.1934	Pi0050uM	0.082144288	Pi0050uM
50_SC_2	50_SC_2_2	50Pi	SC	2	2	Pi	stress	7.6406	65.2267	5.9262	Pi0050uM	0.090855432	Pi0050uM
50_SC_3	50_SC_3_2	50Pi	SC	3	2	Pi	stress	8.8342	63.4416	5.7534	Pi0050uM	0.090688129	Pi0050uM
50_SC_4	50_SC_4_2	50Pi	SC	4	2	Pi	stress	10.1018	70.852	6.6353	Pi0050uM	0.093650144	Pi0050uM
50_SC_5	50_SC_5_2	50Pi	SC	5	2	Pi	stress	11.9029	76.194	6.3843	Pi0050uM	0.083790062	Pi0050uM
50_SC_6	50_SC_6_2	50Pi	SC	6	2	Pi	stress	12.6916	65.1983	6.2286	Pi0050uM	0.095533166	Pi0050uM
50_SC_7	50_SC_7_2	50Pi	SC	7	2	Pi	stress	7.284	73.2291	6.4179	Pi0050uM	0.087641388	Pi0050uM
50_SC_8	50_SC_8_2	50Pi	SC	8	2	Pi	stress	5.3436	45.8234	5.9	Pi0050uM	0.128755177	Pi0050uM
50_SC_9	50_SC_9_2	50Pi	SC	9	2	Pi	stress	7.8508	41.812	6.03475	Pi0050uM	0.144330575	Pi0050uM
100_NB_1	100_NB_1_1	100Pi	NB	1	1	Pi	stress	16.8258	60.4068	8.972666667	Pi0100uM	0.148537361	Pi0100uM
100_NB_2	100_NB_2_1	100Pi	NB	2	1	Pi	stress	16.2048	74.3089	9.5987	Pi0100uM	0.129172952	Pi0100uM
100_NB_3	100_NB_3_1	100Pi	NB	3	1	Pi	stress	20.4704	54.0806	7.9582	Pi0100uM	0.147154432	Pi0100uM
100_NB_1	100_NB_1_2	100Pi	NB	1	2	Pi	stress	11.8079	79.9454	7.4951	Pi0100uM	0.093752736	Pi0100uM
100_NB_2	100_NB_2_2	100Pi	NB	2	2	Pi	stress	10.7947	80.5173	7.433	Pi0100uM	0.092315564	Pi0100uM
100_NB_3	100_NB_3_2	100Pi	NB	3	2	Pi	stress	13.1172	72.222	5.6858	Pi0100uM	0.078726704	Pi0100uM
100_SC_1	100_SC_1_1	100Pi	SC	1	1	Pi	stress	20.4521	61.3265	6.7198	Pi0100uM	0.109574165	Pi0100uM
100_SC_2	100_SC_2_1	100Pi	SC	2	1	Pi	stress	21.1855	63.5708	6.8177	Pi0100uM	0.10724578	Pi0100uM
100_SC_3	100_SC_3_1	100Pi	SC	3	1	Pi	stress	19.7329	58.3926	6.3243	Pi0100uM	0.108306532	Pi0100uM
100_SC_4	100_SC_4_1	100Pi	SC	4	1	Pi	stress	18.717	53.0793	6.7268	Pi0100uM	0.126731136	Pi0100uM
100_SC_5	100_SC_5_1	100Pi	SC	5	1	Pi	stress	21.4015	51.5324	7.0561	Pi0100uM	0.136925507	Pi0100uM
100_SC_6	100_SC_6_1	100Pi	SC	6	1	Pi	stress	15.062	56.1179	6.7818	Pi0100uM	0.120849141	Pi0100uM
100_SC_7	100_SC_7_1	100Pi	SC	7	1	Pi	stress	20.4562	59.1679	6.6551	Pi0100uM	0.112478219	Pi0100uM
100_SC_8	100_SC_8_1	100Pi	SC	8	1	Pi	stress	25.7844	58.803	6.9942	Pi0100uM	0.118942911	Pi0100uM
100_SC_1	100_SC_1_2	100Pi	SC	1	2	Pi	stress	15.5793	65.4288	6.2249	Pi0100uM	0.095140061	Pi0100uM
100_SC_2	100_SC_2_2	100Pi	SC	2	2	Pi	stress	13.1183	73.0482	5.7649	Pi0100uM	0.078919125	Pi0100uM
100_SC_3	100_SC_3_2	100Pi	SC	3	2	Pi	stress	15.3582	66.5045	5.293	Pi0100uM	0.079588599	Pi0100uM
100_SC_4	100_SC_4_2	100Pi	SC	4	2	Pi	stress	12.9595	59.3599	5.6934	Pi0100uM	0.095913234	Pi0100uM
100_SC_5	100_SC_5_2	100Pi	SC	5	2	Pi	stress	15.6483	67.6617	4.9635	Pi0100uM	0.073357601	Pi0100uM
100_SC_6	100_SC_6_2	100Pi	SC	6	2	Pi	stress	13.614	64.9483	6.0112	Pi0100uM	0.092553616	Pi0100uM
100_SC_7	100_SC_7_2	100Pi	SC	7	2	Pi	stress	15.8803	71.2317	5.136	Pi0100uM	0.07210273	Pi0100uM
100_SC_8	100_SC_8_2	100Pi	SC	8	2	Pi	stress	14.074	60.9837	5.750222222	Pi0100uM	0.094291134	Pi0100uM
100_SC_9	100_SC_9_2	100Pi	SC	9	2	Pi	stress	12.8082	65.5672	8.7278	Pi0100uM	0.133112288	Pi0100uM
fullP_NB_1	fullP_NB_1_1	1000Pi	NB	1	1	Pi	control	20.1343	75.0378	8.608444444	aaaControl	0.11472144	Pi1000uM
fullP_NB_2	fullP_NB_2_1	1000Pi	NB	2	1	Pi	control	15.8526	76.196	8.7402	aaaControl	0.114706809	Pi1000uM
fullP_NB_3	fullP_NB_3_1	1000Pi	NB	3	1	Pi	control	20.8466	61.262	7.965416667	aaaControl	0.130022145	Pi1000uM
fullP_NB_1	fullP_NB_1_2	1000Pi	NB	1	2	Pi	control	12.8302	73.8981	8.7278	aaaControl	0.118105878	Pi1000uM
fullP_NB_2	fullP_NB_2_2	1000Pi	NB	2	2	Pi	control	13.4687	80.0495	7.4951	aaaControl	0.093630816	Pi1000uM
fullP_NB_3	fullP_NB_3_2	1000Pi	NB	3	2	Pi	control	12.1676	70.8022	7.433	aaaControl	0.104982614	Pi1000uM
fullP_SC_1	fullP_SC_1_1	1000Pi	SC	1	1	Pi	control	19.0525	18.4653	5.8292	aaaControl	0.315684013	Pi1000uM
fullP_SC_2	fullP_SC_2_1	1000Pi	SC	2	1	Pi	control	17.969	57.8166	6.7614	aaaControl	0.116945652	Pi1000uM
fullP_SC_3	fullP_SC_3_1	1000Pi	SC	3	1	Pi	control	18.8273	65.7115	6.7811	aaaControl	0.103195027	Pi1000uM
fullP_SC_4	fullP_SC_4_1	1000Pi	SC	4	1	Pi	control	22.7541	73.1442	6.9974	aaaControl	0.095665822	Pi1000uM
fullP_SC_5	fullP_SC_5_1	1000Pi	SC	5	1	Pi	control	25.1333	57.7826	7.1121	aaaControl	0.123083766	Pi1000uM
fullP_SC_6	fullP_SC_6_1	1000Pi	SC	6	1	Pi	control	21.3033	69.9067	6.7358	aaaControl	0.096354141	Pi1000uM
fullP_SC_7	fullP_SC_7_1	1000Pi	SC	7	1	Pi	control	24.4696	63.4247	6.3213	aaaControl	0.099666218	Pi1000uM
fullP_SC_8	fullP_SC_8_1	1000Pi	SC	8	1	Pi	control	21.2497	61.5738	6.308	aaaControl	0.10244617	Pi1000uM
fullP_SC_2	fullP_SC_2_2	1000Pi	SC	2	2	Pi	control	20.5388	65.1271	5.6631	aaaControl	0.086954586	Pi1000uM
fullP_SC_4	fullP_SC_4_2	1000Pi	SC	4	2	Pi	control	13.8769	70.9575	6.5505	aaaControl	0.092315823	Pi1000uM
fullP_SC_5	fullP_SC_5_2	1000Pi	SC	5	2	Pi	control	17.8837	63.9214	5.591	aaaControl	0.087466795	Pi1000uM
fullP_SC_6	fullP_SC_6_2	1000Pi	SC	6	2	Pi	control	15.044	72.6728	6.5705	aaaControl	0.090412094	Pi1000uM
fullP_SC_7	fullP_SC_7_2	1000Pi	SC	7	2	Pi	control	17.5375	68.7756	6.6631	aaaControl	0.096881743	Pi1000uM
fullP_SC_8	fullP_SC_8_2	1000Pi	SC	8	2	Pi	control	15.0157	75.0634	6.8203	aaaControl	0.090860526	Pi1000uM
fullP_SC_9	fullP_SC_9_2	1000Pi	SC	9	2	Pi	control	16.9236	75.5278	6.5921	aaaControl	0.087280445	Pi1000uM
