# Supplementary material for: The effects of soil phosphorus content on plant microbiota are driven by the plant phosphate starvation response
Source: PLoS Biol. 2019 Nov 13;17(11):e3000534. doi: 10.1371/journal.pbio.3000534 (PMC6876890; doi:10.1371/journal.pbio.3000534)
Supplement: S1 Data — (ZIP) [file pbio.3000534.s023.zip › data_figures/data_S7BC.csv]

Plate1PhosphateA8	Plate1PhosphateH2	Plate2PhosphateA5	Plate2PhosphateA8	Plate2PhosphateC10	Plate2PhosphateC7	Plate2PhosphateE11	Plate3PhosphateD2	Plate3PhosphateG2	Plate1PhosphateB4	Plate2PhosphateA1	Plate2PhosphateC11	Plate2PhosphateC4	Plate2PhosphateD3	Plate3PhosphateE2	Plate1PhosphateE4	Plate1PhosphateE5	Plate1PhosphateG8	Plate2PhosphateC6	Plate2PhosphateG5	Plate1PhosphateB6	Plate1PhosphateE11	Plate1PhosphateF3	Plate2PhosphateA3	Plate2PhosphateD1	Plate3PhosphateA1	Plate1PhosphateE12	Plate1PhosphateE9	Plate2PhosphateA10	Plate2PhosphateB6	Plate2PhosphateD2	Plate2PhosphateH2	Plate3PhosphateC4	Plate1PhosphateA4	Plate2PhosphateB11	Plate3PhosphateA3	Plate3PhosphateC3	Plate3PhosphateF3	Plate3PhosphateH3	Plate1PhosphateA1	Plate1PhosphateA5	Plate1PhosphateD2	Plate1PhosphateG2	Plate2PhosphateD8	Plate2PhosphateF10	Plate1PhosphateD4	Plate1PhosphateF1	Plate1PhosphateF10	Plate2PhosphateC3	Plate2PhosphateD7
0.0010366991499067	0.00318898959382343	0.00445650067816315	0.00769986893840105	0.0134338588074023	0.00381150381150381	0.00292096219931271	0.00482891832229581	0.0163844893500819	0.0071209091352485	0.00342465753424658	0.00416997617156473	0.00564759036144578	0.00730215117426485	0.00747536527353041	0.0115699369767661	0.0213483146067416	0.0140054967809947	0.0074206403737804	0.00965681176645372	0.00998097013476252	0.0156038308806354	0.0226862593451921	0.00911700151950025	0.00739581851799175	0.0176537585421412	0.0100198131899236	0.00692513774452813	0.0102459016393443	0.00765045902754165	0.0094930317107655	0.0169204737732657	0.00710586534987354	0.020908572514731	0.0100084408537321	0.00942528735632184	0.00688735836480782	0.0221116639027087	0.00500741839762611	0.0238691221169319	0.0134830447330447	0.0218722350026544	0.00549849569457413	0.00457317073170732	0.00923981520369593	0.0197227544235321	0.00923216627989103	0.0157443557969784	0.0149603989439718	0.00484813917011265
0.000995231183910429	0.0122524337025848	0.00561906607246658	0.00589777195281782	0.00123372172721042	0.00883575883575884	0.00446735395189003	0.00551876379690949	0.0210267613326051	0.00936448324635419	0.0114970645792564	0.00536139793486894	0.00301204819277108	0.00828892835997632	0.0132517838939857	0.0103941303734362	0.0144535240040858	0.0126877753096645	0.00522193211488251	0.01203387312435	0.00889354926404909	0.00649380985750993	0.017014694508894	0.00742866790477798	0.00568909116768596	0.00825740318906606	0.014435324087178	0.00288126168932922	0.00076844262295082	0.00765045902754165	0.00262573217531812	0.0116328257191201	0.00445622064314103	0.0110245200532218	0.00361750874231279	0.0186206896551724	0.0253277049544546	0.0211903445734292	0.0337537091988131	0.0104595029501162	0.00816197691197691	0.00969739869049726	0.00861085174810665	0.00931571815718157	0.00699986000279994	0.00710019159247154	0.00771869639794168	0.00925140044135121	0.00601349369316515	0.00670183944103807
0.00460294422558574	0.00397225019581515	0.00445650067816315	0.00245740498034076	0.0316655243317341	0.00467775467775468	0.00326460481099656	0.0139348785871965	0.00382304751501912	0.00204848071013998	0.00807240704500978	0.00297855440826052	0.00244728915662651	0.00493388592855733	0.0105334692490656	0.0195183896152761	0.00929519918283963	0.00982643725763337	0.0159406348770098	0.0207992868815926	0.00737892733698396	0.00504555010511563	0.00824954885279711	0.00405200067533345	0.00540463660930166	0.00968109339407745	0.0093405038211152	0.00424606985795885	0.00076844262295082	0.00578034682080925	0.00100989699050697	0.00190355329949239	0.0185475129471275	0.00365900019007793	0.00204992162064392	0.0096551724137931	0.00510997556098645	0.00479086051225355	0.00871661721068249	0.0116216699445736	0.00775613275613276	0.00796319235533534	0.0123456790123457	0.0140582655826558	0.0149797004059919	0.005973177053984	0.00610432852386238	0.00623832965540655	0.00718685831622177	0.00812776272636532
0	0.000615419044422066	0.000193760899050572	0.000491480996068152	0.00205620287868403	0.000173250173250173	0.000687285223367698	0.00248344370860927	0.000273074822501365	0.000487733502414281	0.000244618395303327	0.000198570293884035	0.000564759036144578	0.000986777185711466	0.000339789330615019	0.00479729094158593	0.0093973442288049	0.00707804676028764	0.00480967431633915	0.00415985737631853	0.00396131888617034	0.00780191544031768	0.00917762309873679	0.00540266756711126	0.00241786374626653	0.0140945330296128	0.000566091140673648	0.000707678309659809	0.000512295081967213	0.000340020401224073	0.000201979398101394	0.000211505922165821	0.00529928941346501	0.000570233795856301	0.00024116724948752	0.00137931034482759	0.000444345700955343	0.000552791597567717	0.00148367952522255	0.00724119435008046	0.00707972582972583	0.00573349849584144	0.00487602448386762	0.002710027100271	0.00321993560128797	0.0037191479770089	0.00358187872061346	0.00492276353759973	0.00616016427104723	0.00356480821331812
0.0572257930748497	0.0872776099362202	0.0683975973648518	0.0637287024901704	0.0891021247429746	0.0956340956340956	0.0530927835051546	0.0696743929359823	0.0477880939377389	0.0890601375408477	0.11692759295499	0.0661239078633836	0.0704066265060241	0.15235839747385	0.109751953788651	0.129573887686953	0.122114402451481	0.114528820451037	0.0832760753057579	0.117813103550735	0.322031923569847	0.216257883672039	0.28486723382315	0.323653553942259	0.277485421703883	0.260677676537585	0.108746108123408	0.0733458019511702	0.0530225409836066	0.106256375382523	0.064633407392446	0.0408206429780034	0.0971937853787787	0.0902870176772477	0.0428071867840347	0.0708045977011494	0.144856698511442	0.0475400773908237	0.109606824925816	0.105533702842839	0.119994588744589	0.133710847637586	0.0781201369436664	0.0795223577235772	0.0761584768304634	0.24523836357489	0.239077792351932	0.239687659141063	0.218539161044295	0.309853129901611
0.00178312253783952	0.00106299653127448	0.000581282697151715	0.000491480996068152	0.00356408498971899	0.00155925155925156	0.000687285223367698	0.00275938189845475	0.000819224467504096	0.000780373603862849	0.00244618395303327	0.000992851469420175	0.000376506024096386	0.0029603315571344	0.00118926265715257	0.004091806979588	0.00740551583248212	0.00534618425511088	0.00302322385598461	0.00401129104145001	0.00500990329721543	0.00504555010511563	0.00897138437741686	0.00759750126625021	0.00440904565495662	0.00854214123006834	0.00254741013303142	0.00394277915381894	0.000512295081967213	0.00204012240734444	0.000807917592405575	0.000634517766497462	0.0042153438516199	0.000807831210796426	0	0.00183908045977011	0.000666518551433015	0.000184263865855906	0.00241097922848665	0.00630252100840336	0.00509559884559885	0.00552114669969917	0.00508351488743646	0.0040650406504065	0.00475990480190396	0.00507156542319396	0.00660881848451216	0.00827533525717196	0.00674684658257554	0.00613147012690717
0.00356624507567904	0.00581850732908135	0.00348769618291029	0.00769986893840105	0.00137080191912269	0.0162855162855163	0.00429553264604811	0.0108995584988962	0.0122883670125614	0.00951080329707848	0.0073385518590998	0.00873709293089754	0.00696536144578313	0.00513124136569963	0.00849473326537547	0.00282193584799172	0.00367722165474974	0.00301193479161176	0.000412257798543356	0.00683405140395186	0.0102528253524409	0.00780191544031768	0.00649651972157773	0.00303900050650008	0.0170672735030579	0.00669134396355353	0.00871780356637419	0.0241116109791235	0.0115266393442623	0.0153009180550833	0.0105029287012725	0.0194585448392555	0.00204745272792966	0.00826839003991637	0.0118171952248885	0.0172413793103448	0.0124416796267496	0.009765984890363	0.010200296735905	0.00451457178616127	0.00288600288600289	0.0072907450008848	0.000518726008922087	0.000846883468834688	0.000559988800223996	0.00191592471542883	0.00696196145696701	0.0123069088439993	0.009533587562335	0.00313703122771995
0.0335475844909807	0.0386035582410205	0.00213136988955629	0.00393184796854522	0.00795065113091158	0.0670478170478171	0.00206185567010309	0.0180739514348786	0.0360458765701802	0.00726722918597278	0.0217710371819961	0.00337569499602859	0.0026355421686747	0.00651272942569568	0.0214067278287462	0.00705483961997931	0.00648621041879469	0.00323782990098264	0.00865741376941047	0.0445699004605556	0.0148355275933046	0.0113524877365102	0.0108790925496262	0.0342731723788621	0.0455127293414877	0.0175113895216401	0.0313048400792528	0.0797149067381085	0.00461065573770492	0.0392723563413805	0.0107049080993739	0.0192470389170897	0.00722630374563411	0.00617753278844326	0.0121789460991197	0.067816091954023	0.042657187291713	0.0116086235489221	0.0472922848664688	0.00934203468621491	0.00559163059163059	0.0116439568218015	0.0102707749766573	0.00948509485094851	0.00909981800363993	0.0190465457004395	0.0213903743315508	0.0217280597521643	0.0112936344969199	0.0258092114644232
0.00136844287787684	0.000895154973704823	0.000968804495252858	0.00081913499344692	0.00424948594928033	0.00467775467775468	0.000687285223367698	0.00482891832229581	0.00136537411250683	0.00209725406038141	0.00293542074363992	0.00039714058776807	0.000753012048192771	0.00315768699427669	0.00237852531430513	0.00178722603706142	0.00275791624106231	0.00210835435412823	0.00096193486326783	0.0023770613578963	0.0191075381568216	0.0278906797477225	0.0111368909512761	0.011143001857167	0.00952922770587399	0.00711845102505695	0.00186810076422304	0.00262851943587929	0.000512295081967213	0.00170010200612037	0.00121187638860836	0.00169204737732657	0.00529928941346501	0.00104542862573655	0.000964668997950078	0.00137931034482759	0.00199955565429904	0.00165837479270315	0.000741839762611276	0.00187734668335419	0.00153318903318903	0.00244204565563617	0.00217864923747277	0.0013550135501355	0.00139997200055999	0.00924151921559788	0.0048935526183029	0.0119249702936683	0.0186271633910238	0.0062740624554399
[truncated: 102 more columns]
