# Supplementary material for: The effects of soil phosphorus content on plant microbiota are driven by the plant phosphate starvation response
Source: PLoS Biol. 2019 Nov 13;17(11):e3000534. doi: 10.1371/journal.pbio.3000534 (PMC6876890; doi:10.1371/journal.pbio.3000534)
Supplement: S1 Data — (ZIP) [file pbio.3000534.s023.zip › data_figures/data_S7A.csv]

Label	Id	log2FoldChange	padj	padjtrans	Significance	Representative	Kingdom	Phylum	Class	Order	Family	Genus	PhylaColor	NLabels
USeq1	Sequence_1	0.927092598121537	0.0148620029705784	1.82792265622486	Significant	2643221492	Bacteria	Proteobacteria	Betaproteobacteria	Burkholderiales	Comamonadaceae	Variovorax	#FF8000	USeq1 Variovorax
USeq16	Sequence_16	2.58273805600144	5.79102918485544e-13	12.2372442463618	Significant	2546825542	Bacteria	Proteobacteria	Betaproteobacteria	Burkholderiales	Burkholderiaceae	Burkholderia	#FF8000	USeq16 Burkholderia
USeq30	Sequence_30	1.45609589091294	0.000109241946677965	3.96161056938945	Significant	2521172625	Bacteria	Proteobacteria	Betaproteobacteria	Burkholderiales	Burkholderiaceae	Burkholderia	#FF8000	USeq30 Burkholderia
USeq32	Sequence_32	1.20164626195605	0.0114624470727983	1.94072265664753	Significant	2595698215	Bacteria	Actinobacteria	Actinobacteria	Actinomycetales	Microbacteriaceae	Curtobacterium	#0000C0	USeq32 Curtobacterium
USeq4	Sequence_4	-1.38062196165097	0.00117676367319568	2.92931074678475	Significant	2643221532	Bacteria	Proteobacteria	Alphaproteobacteria	Sphingomonadales	Sphingomonadaceae	Sphingomonas	#FF8000	USeq4 Sphingomonas
USeq47	Sequence_47	-2.44454676340167	0.00885459111946267	2.05283148852936	Significant	2639762559	Bacteria	Actinobacteria	Actinobacteria	Corynebacterineae	Mycobacteriaceae	Mycobacterium	#0000C0	USeq47 Mycobacterium
USeq52	Sequence_52	-3.41675084578221	1.02104021514609e-05	4.99095715225972	Significant	2593339259	Bacteria	Actinobacteria	Actinobacteria	Corynebacterineae	Mycobacteriaceae	Mycobacterium	#0000C0	USeq52 Mycobacterium
USeq60	Sequence_60	-1.06055706103329	0.0368453820422409	1.43361693600706	Significant	2519899642	Bacteria	Proteobacteria	Gammaproteobacteria	Pseudomonadales	Pseudomonadaceae	Pseudomonas	#FF8000	USeq60 Pseudomonas
USeq66	Sequence_66	-2.66521099989966	0.00390925841535756	2.40790562026757	Significant	2563366511	Bacteria	Actinobacteria	Actinobacteria	Actinomycetales	Micrococcaceae	Arthrobacter	#0000C0	USeq66 Arthrobacter
USeq67	Sequence_67	1.84842740267008	2.33959758465326e-05	4.63085883566412	Significant	2563366719	Bacteria	Actinobacteria	Actinobacteria	Actinomycetales	Microbacteriaceae	Curtobacterium	#0000C0	USeq67 Curtobacterium
USeq69	Sequence_69	-2.41563146443061	0.00100792423236089	2.9965721134305	Significant	2643221483	Bacteria	Proteobacteria	Alphaproteobacteria	Rhizobiales	Rhizobiaceae	Rhizobium	#FF8000	USeq69 Rhizobium
USeq71	Sequence_71	-0.916795860188822	0.0826210715488555	1.0829091767676	Significant	2606217775	Bacteria	Proteobacteria	Alphaproteobacteria	Rhizobiales	Methylobacteriaceae	Methylobacterium	#FF8000	USeq71 Methylobacterium
USeq75	Sequence_75	-3.11932716607721	0.00578472563680487	2.23771723433493	Significant	2517572214	Bacteria	Actinobacteria	Actinobacteria	Actinomycetales	Micrococcaceae	Arthrobacter	#0000C0	USeq75 Arthrobacter
USeq79	Sequence_79	-1.34938469549406	0.0131767229263845	1.88019258609644	Significant	2519899686	Bacteria	Actinobacteria	Actinobacteria	Actinomycetales	Micrococcaceae	Arthrobacter	#0000C0	USeq79 Arthrobacter
USeq82	Sequence_82	-1.07786068396595	0.00734300662684674	2.13412607985406	Significant	2513237142	Bacteria	Proteobacteria	Gammaproteobacteria	Pseudomonadales	Pseudomonadaceae	Pseudomonas	#FF8000	USeq82 Pseudomonas
USeq83	Sequence_83	-4.62431451588555	0.00249693027154551	2.60259358544434	Significant	2590828858	Bacteria	Proteobacteria	Alphaproteobacteria	Caulobacterales	Caulobacteraceae	Caulobacter	#FF8000	USeq83 Caulobacter
USeq86	Sequence_86	-1.09484372516415	0.0232695809557184	1.63321143752366	Significant	2639762526	Bacteria	Actinobacteria	Actinobacteria	Actinomycetales	Microbacteriaceae	Leifsonia	#0000C0	USeq86 Leifsonia
USeq9	Sequence_9	-2.35903092388529	0.00237885457686515	2.6236321062584	Significant	2517572123	Bacteria	Actinobacteria	Actinobacteria	Actinomycetales	Micrococcaceae	Arthrobacter	#0000C0	USeq9 Arthrobacter
NA	Sequence_23	-1.72260995362148	0.224047968465665	0.649658989658331	NoSignificant	NA	NA	NA	NA	NA	NA	NA	NA	NA
NA	Sequence_10	-1.40954719538139	0.294240558259424	0.531297464123	NoSignificant	NA	NA	NA	NA	NA	NA	NA	NA	NA
NA	Sequence_11	0.493217750289079	0.645725210083251	0.189952257753497	NoSignificant	NA	NA	NA	NA	NA	NA	NA	NA	NA
NA	Sequence_12	-0.262767309536241	0.28400803629265	0.546669370980519	NoSignificant	NA	NA	NA	NA	NA	NA	NA	NA	NA
NA	Sequence_13	0.250601847379131	0.413822938529442	0.383185439719942	NoSignificant	NA	NA	NA	NA	NA	NA	NA	NA	NA
NA	Sequence_14	0.112418907847452	1	0	NoSignificant	NA	NA	NA	NA	NA	NA	NA	NA	NA
NA	Sequence_15	0.570315434483811	0.550585452996771	0.259175267273763	NoSignificant	NA	NA	NA	NA	NA	NA	NA	NA	NA
NA	Sequence_31	-0.211674979709745	0.867339544759272	0.0618108522961503	NoSignificant	NA	NA	NA	NA	NA	NA	NA	NA	NA
NA	Sequence_17	0.674212179396071	1	0	NoSignificant	NA	NA	NA	NA	NA	NA	NA	NA	NA
NA	Sequence_18	0.882698825624842	1	0	NoSignificant	NA	NA	NA	NA	NA	NA	NA	NA	NA
NA	Sequence_19	0.037237448813869	0.360201840546183	0.443454072368765	NoSignificant	NA	NA	NA	NA	NA	NA	NA	NA	NA
NA	Sequence_20	-0.71206239446951	0.140415932541055	0.852583611422125	NoSignificant	NA	NA	NA	NA	NA	NA	NA	NA	NA
NA	Sequence_21	-0.384661277208078	1	0	NoSignificant	NA	NA	NA	NA	NA	NA	NA	NA	NA
NA	Sequence_37	0.631580586488409	0.858875503003021	0.0660697841050914	NoSignificant	NA	NA	NA	NA	NA	NA	NA	NA	NA
NA	Sequence_24	-0.130517304711783	1	0	NoSignificant	NA	NA	NA	NA	NA	NA	NA	NA	NA
NA	Sequence_26	-0.186149074227223	1	0	NoSignificant	NA	NA	NA	NA	NA	NA	NA	NA	NA
NA	Sequence_27	0.0871330394924775	1	0	NoSignificant	NA	NA	NA	NA	NA	NA	NA	NA	NA
NA	Sequence_28	-0.498246231991227	1	0	NoSignificant	NA	NA	NA	NA	NA	NA	NA	NA	NA
NA	Sequence_3	-0.0212473847968275	0.906033160240012	0.042855907129243	NoSignificant	NA	NA	NA	NA	NA	NA	NA	NA	NA
NA	Sequence_44	-0.494567970241549	0.386643846770925	0.412688896994267	NoSignificant	NA	NA	NA	NA	NA	NA	NA	NA	NA
NA	Sequence_45	-0.858593816988751	1	0	NoSignificant	NA	NA	NA	NA	NA	NA	NA	NA	NA
NA	Sequence_46	-0.140367008029402	1	0	NoSignificant	NA	NA	NA	NA	NA	NA	NA	NA	NA
NA	Sequence_33	0.105431922807752	1	0	NoSignificant	NA	NA	NA	NA	NA	NA	NA	NA	NA
NA	Sequence_34	-0.661022435856559	0.387882644007238	0.411299652677642	NoSignificant	NA	NA	NA	NA	NA	NA	NA	NA	NA
NA	Sequence_35	-0.415372714978082	0.684599453976238	0.164563451583186	NoSignificant	NA	NA	NA	NA	NA	NA	NA	NA	NA
NA	Sequence_36	-0.188542859943109	0.539800579394561	0.267766653629584	NoSignificant	NA	NA	NA	NA	NA	NA	NA	NA	NA
NA	Sequence_50	-1.35710212228811	0.339139015623897	0.469622244738376	NoSignificant	NA	NA	NA	NA	NA	NA	NA	NA	NA
NA	Sequence_39	0.447254054217998	0.434333535042265	0.362176637316236	NoSignificant	NA	NA	NA	NA	NA	NA	NA	NA	NA
NA	Sequence_65	0.499479561568187	0.663293686436636	0.178294136515554	NoSignificant	NA	NA	NA	NA	NA	NA	NA	NA	NA
NA	Sequence_40	0.158883614069699	0.645725210083251	0.189952257753497	NoSignificant	NA	NA	NA	NA	NA	NA	NA	NA	NA
NA	Sequence_42	-0.521748019267363	0.223598657915019	0.650530807502298	NoSignificant	NA	NA	NA	NA	NA	NA	NA	NA	NA
NA	Sequence_43	0.120358204391254	1	0	NoSignificant	NA	NA	NA	NA	NA	NA	NA	NA	NA
NA	Sequence_56	0.339044001209975	1	0	NoSignificant	NA	NA	NA	NA	NA	NA	NA	NA	NA
NA	Sequence_57	-0.0818443942507895	1	0	NoSignificant	NA	NA	NA	NA	NA	NA	NA	NA	NA
NA	Sequence_58	0.377545688152562	1	0	NoSignificant	NA	NA	NA	NA	NA	NA	NA	NA	NA
NA	Sequence_59	-0.0731760616224725	0.228266744161899	0.64155735561009	NoSignificant	NA	NA	NA	NA	NA	NA	NA	NA	NA
NA	Sequence_48	-0.745507748005696	0.425357676883063	0.371245724613244	NoSignificant	NA	NA	NA	NA	NA	NA	NA	NA	NA
NA	Sequence_49	0.657406626071466	1	0	NoSignificant	NA	NA	NA	NA	NA	NA	NA	NA	NA
NA	Sequence_5	0.133427790291774	1	0	NoSignificant	NA	NA	NA	NA	NA	NA	NA	NA	NA
NA	Sequence_62	-0.12759962256147	1	0	NoSignificant	NA	NA	NA	NA	NA	NA	NA	NA	NA
NA	Sequence_51	0.484741147054029	0.421057614934102	0.375658473912646	NoSignificant	NA	NA	NA	NA	NA	NA	NA	NA	NA
NA	Sequence_77	-0.395456814159322	1	0	NoSignificant	NA	NA	NA	NA	NA	NA	NA	NA	NA
NA	Sequence_53	-0.63765884436706	0.374573175003252	0.426463327775543	NoSignificant	NA	NA	NA	NA	NA	NA	NA	NA	NA
NA	Sequence_54	-1.41733080409523	1	0	NoSignificant	NA	NA	NA	NA	NA	NA	NA	NA	NA
NA	Sequence_55	-0.117588830999203	0.497038606382824	0.303609877085867	NoSignificant	NA	NA	NA	NA	NA	NA	NA	NA	NA
NA	Sequence_80	0.0623632176881558	0.921544695424181	0.0354835964130475	NoSignificant	NA	NA	NA	NA	NA	NA	NA	NA	NA
NA	Sequence_7	-0.94550039444174	0.239344692902561	0.620976197881993	NoSignificant	NA	NA	NA	NA	NA	NA	NA	NA	NA
NA	Sequence_70	0.28049643479745	1	0	NoSignificant	NA	NA	NA	NA	NA	NA	NA	NA	NA
NA	Sequence_96	-0.294173222451922	0.837760295786375	0.0768802261298342	NoSignificant	NA	NA	NA	NA	NA	NA	NA	NA	NA
NA	Sequence_6	-0.152437111462952	1	0	NoSignificant	NA	NA	NA	NA	NA	NA	NA	NA	NA
NA	Sequence_73	-1.03743452750231	0.352541859345634	0.452789309300905	NoSignificant	NA	NA	NA	NA	NA	NA	NA	NA	NA
NA	Sequence_61	-0.727160373479924	0.631567797968405	0.199580021667473	NoSignificant	NA	NA	NA	NA	NA	NA	NA	NA	NA
NA	Sequence_87	0.628170476023816	0.392789402012622	0.405840238577373	NoSignificant	NA	NA	NA	NA	NA	NA	NA	NA	NA
NA	Sequence_64	-0.813598907548575	0.458732201706576	0.338440772550363	NoSignificant	NA	NA	NA	NA	NA	NA	NA	NA	NA
NA	Sequence_89	-0.205925860255246	1	0	NoSignificant	NA	NA	NA	NA	NA	NA	NA	NA	NA
NA	Sequence_78	0.211888947676091	1	0	NoSignificant	NA	NA	NA	NA	NA	NA	NA	NA	NA
NA	Sequence_90	-2.17687212961342	0.345556304442966	0.461481179211247	NoSignificant	NA	NA	NA	NA	NA	NA	NA	NA	NA
NA	Sequence_68	-1.41227380912608	0.241753417218753	0.616627378387633	NoSignificant	NA	NA	NA	NA	NA	NA	NA	NA	NA
NA	Sequence_93	-0.0164374456254275	0.412340221666256	0.384744299941011	NoSignificant	NA	NA	NA	NA	NA	NA	NA	NA	NA
NA	Sequence_81	0.086886977270528	0.692477205741983	0.159594517690811	NoSignificant	NA	NA	NA	NA	NA	NA	NA	NA	NA
NA	Sequence_95	0.645720648552573	1	0	NoSignificant	NA	NA	NA	NA	NA	NA	NA	NA	NA
NA	Sequence_72	0.725847088143182	0.47726783698591	0.321237831693233	NoSignificant	NA	NA	NA	NA	NA	NA	NA	NA	NA
NA	Sequence_85	0.337190909674415	0.370072812273728	0.431712819560949	NoSignificant	NA	NA	NA	NA	NA	NA	NA	NA	NA
NA	Sequence_74	-0.120611729876231	1	0	NoSignificant	NA	NA	NA	NA	NA	NA	NA	NA	NA
NA	Sequence_76	-0.00754536349371798	0.394563291655823	0.403883321954807	NoSignificant	NA	NA	NA	NA	NA	NA	NA	NA	NA
NA	Sequence_84	-0.0782291975729649	0.651703705710232	0.185949809517015	NoSignificant	NA	NA	NA	NA	NA	NA	NA	NA	NA
NA	Sequence_94	-1.02368934533892	1	0	NoSignificant	NA	NA	NA	NA	NA	NA	NA	NA	NA
NA	Sequence_8	-1.32557999053839	0.311603208651856	0.506398078943565	NoSignificant	NA	NA	NA	NA	NA	NA	NA	NA	NA
NA	Sequence_88	0.818147842809067	0.425337462251664	0.371266364446407	NoSignificant	NA	NA	NA	NA	NA	NA	NA	NA	NA
NA	Sequence_97	0.642363013798407	0.49866946719179	0.302187222188829	NoSignificant	NA	NA	NA	NA	NA	NA	NA	NA	NA
NA	Sequence_92	0.348191113364205	0.736059806971655	0.133086896555822	NoSignificant	NA	NA	NA	NA	NA	NA	NA	NA	NA
