# Supplementary material for: The effects of soil phosphorus content on plant microbiota are driven by the plant phosphate starvation response
Source: PLoS Biol. 2019 Nov 13;17(11):e3000534. doi: 10.1371/journal.pbio.3000534 (PMC6876890; doi:10.1371/journal.pbio.3000534)
Supplement: S1 Data — (ZIP) [file pbio.3000534.s023.zip › data_figures/data_Fig6B.csv]

Syncom	Treatment	PiConcentration	Rep
-Burk	50	0.00366039	Rep1
-Burk	50	0.00408934	Rep1
-Burk	50	0.00434553	Rep1
-Burk	50	0.00539624	Rep1
-Burk	50	0.00539992	Rep1
-Burk	50	0.00594813	Rep1
-Ralst	50	0.000607	Rep1
-Ralst	50	0.00100423	Rep1
-Ralst	50	0.0011651	Rep1
-Ralst	50	0.00162222	Rep1
-Ralst	50	0.00166965	Rep1
-Ralst	50	0.00179827	Rep1
Full	50	0.000496	Rep1
Full	50	0.00110663	Rep1
Full	50	0.00132181	Rep1
Full	50	0.00137746	Rep1
Full	50	0.00153302	Rep1
Full	50	0.00161449	Rep1
NB	50	0.00343061	Rep1
NB	50	0.00398745	Rep1
NB	50	0.00512552	Rep1
NB	50	0.00529834	Rep1
NB	50	0.00618765	Rep1
NB	50	0.0062886	Rep1
-Burk	1000	0.00664627	Rep1
-Burk	1000	0.00771874	Rep1
-Burk	1000	0.0110252	Rep1
-Burk	1000	0.01133512	Rep1
-Burk	1000	0.01156581	Rep1
-Burk	1000	0.01192294	Rep1
-Ralst	1000	0.00780456	Rep1
-Ralst	1000	0.00879474	Rep1
-Ralst	1000	0.00920817	Rep1
-Ralst	1000	0.01111831	Rep1
-Ralst	1000	0.01508632	Rep1
-Ralst	1000	0.022072	Rep1
Full	1000	0.01189626	Rep1
Full	1000	0.01211821	Rep1
Full	1000	0.01317418	Rep1
Full	1000	0.01336872	Rep1
Full	1000	0.01396613	Rep1
Full	1000	0.01507083	Rep1
NB	1000	0.0103361	Rep1
NB	1000	0.01163951	Rep1
NB	1000	0.01175598	Rep1
NB	1000	0.01442902	Rep1
NB	1000	0.04077174	Rep1
NB	1000	0.06448767	Rep1
-Burk	50_1000	0.01582281	Rep1
-Burk	50_1000	0.01941138	Rep1
-Burk	50_1000	0.02066684	Rep1
-Burk	50_1000	0.02702805	Rep1
-Burk	50_1000	0.02949188	Rep1
-Burk	50_1000	0.0330572	Rep1
-Ralst	50_1000	0.01512793	Rep1
-Ralst	50_1000	0.01620182	Rep1
-Ralst	50_1000	0.01729473	Rep1
-Ralst	50_1000	0.01914312	Rep1
-Ralst	50_1000	0.02288326	Rep1
-Ralst	50_1000	0.03801453	Rep1
Full	50_1000	0.00836849	Rep1
Full	50_1000	0.01845326	Rep1
Full	50_1000	0.02530547	Rep1
Full	50_1000	0.02762353	Rep1
Full	50_1000	0.02898363	Rep1
Full	50_1000	0.02908185	Rep1
NB	50_1000	0.00588526	Rep1
NB	50_1000	0.01078386	Rep1
NB	50_1000	0.01235685	Rep1
NB	50_1000	0.0133833	Rep1
NB	50_1000	0.01503901	Rep1
NB	50_1000	0.01591442	Rep1
-Burk	50	0.00393211	Rep2
-Burk	50	0.00342829	Rep2
-Burk	50	0.00176225	Rep2
-Burk	50	0.00174827	Rep2
-Burk	50	0.00420292	Rep2
-Burk	50	0.00367755	Rep2
-Ralst	50	0.00173599	Rep2
-Ralst	50	0.00174997	Rep2
-Ralst	50	0.00180863	Rep2
-Ralst	50	0.0026233	Rep2
-Ralst	50	0.00208235	Rep2
-Ralst	50	0.00128225	Rep2
Full	50	0.00157609	Rep2
Full	50	0.00138696	Rep2
Full	50	0.00166954	Rep2
Full	50	0.00174496	Rep2
Full	50	0.00254858	Rep2
Full	50	0.001622	Rep2
NB	50	0.01460662	Rep2
NB	50	0.00450116	Rep2
NB	50	0.04902357	Rep2
NB	50	0.00726374	Rep2
NB	50	0.00529843	Rep2
NB	50	0.01003837	Rep2
-Burk	1000	0.01341912	Rep2
-Burk	1000	0.0087693	Rep2
-Burk	1000	0.01234927	Rep2
-Burk	1000	0.02370445	Rep2
-Burk	1000	0.01525058	Rep2
-Burk	1000	0.01491076	Rep2
-Ralst	1000	0.01432813	Rep2
-Ralst	1000	0.0110347	Rep2
-Ralst	1000	0.01452117	Rep2
-Ralst	1000	0.01287702	Rep2
-Ralst	1000	0.01287612	Rep2
-Ralst	1000	0.01256214	Rep2
Full	1000	0.01430846	Rep2
Full	1000	0.01633991	Rep2
Full	1000	0.01636683	Rep2
Full	1000	0.01633266	Rep2
Full	1000	0.01124898	Rep2
Full	1000	0.01569339	Rep2
NB	1000	0.01610768	Rep2
NB	1000	0.01335885	Rep2
NB	1000	0.01413289	Rep2
NB	1000	0.0150951	Rep2
NB	1000	0.01681997	Rep2
-Burk	50_1000	0.02895012	Rep2
-Burk	50_1000	0.01848715	Rep2
-Burk	50_1000	0.03084826	Rep2
-Burk	50_1000	0.01728539	Rep2
-Burk	50_1000	0.02506063	Rep2
-Ralst	50_1000	0.02640433	Rep2
-Ralst	50_1000	0.0321656	Rep2
-Ralst	50_1000	0.03427107	Rep2
-Ralst	50_1000	0.01833924	Rep2
-Ralst	50_1000	0.02010311	Rep2
-Ralst	50_1000	0.0119772	Rep2
Full	50_1000	0.08507588	Rep2
Full	50_1000	0.0386576	Rep2
Full	50_1000	0.03375865	Rep2
Full	50_1000	0.0227348	Rep2
Full	50_1000	0.02683917	Rep2
NB	50_1000	0.01347552	Rep2
NB	50_1000	0.0167392	Rep2
NB	50_1000	0.01166146	Rep2
NB	50_1000	0.01612606	Rep2
NB	50_1000	0.0128946	Rep2
NB	50_1000	0.01362559	Rep2
