# Supplementary material for: The effects of soil phosphorus content on plant microbiota are driven by the plant phosphate starvation response
Source: PLoS Biol. 2019 Nov 13;17(11):e3000534. doi: 10.1371/journal.pbio.3000534 (PMC6876890; doi:10.1371/journal.pbio.3000534)
Supplement: S1 Data — (ZIP) [file pbio.3000534.s023.zip › data_figures/data_S9AB.csv]

Number	position	sample	sample.1	plate	Pi	SynCom	Genotype	Fraction	Well	Plate	OTU_Header	ID_Matrix	Depth	LDepth	CAP1	CAP2	MDS1	MDS2	MDS3	MDS4
P1	P1Plate1	r16	16	6	0uM	Full	Col-0	Root	A1	Plate1	P1Plate1PiDOR1	Plate1PiDOR1A1	13930	9.54180006677385	-1.59759074368745	0.962561428028818	-0.643684420008043	-0.293205760460142	-0.432744333012373	0.84947557294188
P10	P10Plate1	r27	27	9	50uM	Full	phr1/phl1	Root	B2	Plate1	P10Plate1PiDOR1	Plate1PiDOR1B2	9822	9.19238004659919	-0.736787950306578	0.105015088229771	-0.462191742761865	0.388088697545015	-1.27790022608321	-1.32391120980735
P13	P13Plate1	r4	4	2	0uM	Full	Col-0	Root	E2	Plate1	P13Plate1PiDOR1	Plate1PiDOR1E2	68819	11.1392351485862	-0.578442467063531	0.946431668949691	-0.0382310426721875	-0.19447188709216	-0.165202901018667	-0.0708702682564129
P14	P14Plate1	r33	33	11	50uM	Full	phr1/phl1	Root	F2	Plate1	P14Plate1PiDOR1	Plate1PiDOR1F2	37111	10.5216687006062	-0.990630421179979	-0.134820731566357	-0.406890074343619	-0.891386144079703	0.312036054136034	0.698360750470435
P15	P15Plate1	r53	53	18	1000uM	Full	phf1	Root	G2	Plate1	P15Plate1PiDOR1	Plate1PiDOR1G2	16182	9.69165479236779	0.721866031305842	0.461758682916913	-0.322075745839121	0.286552626941138	0.968995732463755	-0.457119195092022
P18	P18Plate1	r51	51	17	1000uM	Full	phr1/phl1	Root	B3	Plate1	P18Plate1PiDOR1	Plate1PiDOR1B3	229503	12.3436713802927	-1.47809200593113	-0.277545933672625	-0.772812489283406	0.857805015209146	-1.41523216927504	-0.435330498423545
P19	P19Plate1	r40	40	14	1000uM	Full	Col-0	Root	C3	Plate1	P19Plate1PiDOR1	Plate1PiDOR1C3	41564	10.6349896869725	-0.835151598282183	0.315893928963962	-0.211498401956258	0.216525820769444	0.504041919064984	0.0371660564872121
P23	P23Plate1	r10	10	4	0uM	Full	Col-0	Root	G3	Plate1	P23Plate1PiDOR1	Plate1PiDOR1G3	19877	9.8973185633906	-0.752139647731688	0.295859335237825	0.0304946015964041	0.251028450974023	0.0138399415011771	0.204158577957748
P24	P24Plate1	r44	44	15	1000uM	Full	phf1	Root	H3	Plate1	P24Plate1PiDOR1	Plate1PiDOR1H3	80004	11.2898319124061	1.61161612197313	-1.13330425193069	0.835697295861588	-0.333647648999533	-0.964864898212985	1.24593789559546
P26	P26Plate1	r8	8	3	0uM	Full	phf1	Root	B4	Plate1	P26Plate1PiDOR1	Plate1PiDOR1B4	73926	11.2108198718527	0.947775145811685	-0.991422023788961	0.143927536453752	0.193994965158397	-0.222711562755899	0.348307885456366
P27	P27Plate1	r20	20	7	50uM	Full	phf1	Root	C4	Plate1	P27Plate1PiDOR1	Plate1PiDOR1C4	81798	11.3120080724142	2.59445064977702	-1.3848594583126	1.52650762656601	-0.0855921164452788	-0.937138576750902	0.586997092775444
P29	P29Plate1	r39	39	13	1000uM	Full	phr1/phl1	Root	E4	Plate1	P29Plate1PiDOR1	Plate1PiDOR1E4	315322	12.6613496179166	1.90888722662796	-1.21943186807926	1.5741439257258	-0.58108734525637	-0.657066809432374	0.189384290760357
P3	P3Plate1	r35	35	12	50uM	Full	phf1	Root	C1	Plate1	P3Plate1PiDOR1	Plate1PiDOR1C1	4663	8.44741429680832	1.88854276213012	-0.481260580963687	0.734490112784839	-0.381615908972805	0.0167219004814168	0.0676203054838166
P30	P30Plate1	r25	25	9	50uM	Full	Col-0	Root	F4	Plate1	P30Plate1PiDOR1	Plate1PiDOR1F4	122571	11.7164457329052	-0.573293175122156	0.108821023567688	0.193417287406008	-0.761464635089981	0.738133842222247	0.976959112605949
P32	P32Plate1	r45	45	15	1000uM	Full	phr1/phl1	Root	H4	Plate1	P32Plate1PiDOR1	Plate1PiDOR1H4	125084	11.7367407905935	1.83472152512825	-1.36436513803167	1.51491942124136	-0.369036082429312	-0.0265197205984861	-0.432605127985127
P33	P33Plate1	r50	50	17	1000uM	Full	phf1	Root	A5	Plate1	P33Plate1PiDOR1	Plate1PiDOR1A5	2748	7.91862865334224	-0.626721007836929	0.737493647668461	-1.17736665902491	-0.233109491528731	0.250823326271588	0.651585083070389
P38	P38Plate1	r12	12	4	0uM	Full	phr1/phl1	Root	F5	Plate1	P38Plate1PiDOR1	Plate1PiDOR1F5	18498	9.8254178971142	0.106394118208473	-1.83654366830544	0.353782366852613	0.222341197219183	-0.00103634769928693	-0.0496357974832357
P41	P41Plate1	r42	42	14	1000uM	Full	phr1/phl1	Root	A6	Plate1	P41Plate1PiDOR1	Plate1PiDOR1A6	41905	10.643160430533	-1.93776844631311	-0.704325512491592	-0.898988101148424	-0.643368810130748	0.190271727406555	1.71020509078961
P43	P43Plate1	r13	13	5	0uM	Full	Col-0	Root	C6	Plate1	P43Plate1PiDOR1	Plate1PiDOR1C6	58884	10.9833246858779	-0.265063575600436	1.38957454211178	0.0528871962781174	-0.0585946474337599	0.36295410946665	-0.251627118302656
P44	P44Plate1	r15	15	5	0uM	Full	phr1/phl1	Root	D6	Plate1	P44Plate1PiDOR1	Plate1PiDOR1D6	7887	8.97297111339799	-1.74399149212474	-0.554694846572384	-0.845726988257936	-0.543820621215328	-0.432076396060464	1.04693124300744
P45	P45Plate1	r11	11	4	0uM	Full	phf1	Root	E6	Plate1	P45Plate1PiDOR1	Plate1PiDOR1E6	6121	8.71948076085107	0.815612039260087	0.181595683844481	-0.155228120143312	0.354727632914907	0.247434491773956	-0.242766605384809
P49	P49Plate1	r54	54	18	1000uM	Full	phr1/phl1	Root	A7	Plate1	P49Plate1PiDOR1	Plate1PiDOR1A7	25585	10.1497615212392	-0.191294500795189	-0.78054943494439	-0.135449435265368	-0.167370798138829	1.04023892594594	-0.865328791922337
P49	P49Plate2	r7	7	3	0uM	Full	Col-0	Root	A7	Plate2	P49Plate2PiDOR1	Plate2PiDOR1A7	206224	12.2367182356446	0.362397107037187	0.409060939155347	0.618084792251101	0.222718602970309	0.312729463660414	-0.204757285222227
P5	P5Plate1	r29	29	10	50uM	Full	phf1	Root	E1	Plate1	P5Plate1PiDOR1	Plate1PiDOR1E1	22992	10.0429016083188	0.878522889225823	1.33574013199782	-0.211979773849366	-0.105678932075581	0.597505653606128	-0.901166641876536
P52	P52Plate1	r36	36	12	50uM	Full	phr1/phl1	Root	D7	Plate1	P52Plate1PiDOR1	Plate1PiDOR1D7	5069	8.53089883847235	0.0815454175108489	-0.642905878917319	-0.00140612134719966	0.158762218001035	0.751986259870861	-1.24412633816213
P52	P52Plate2	r43	43	15	1000uM	Full	Col-0	Root	D7	Plate2	P52Plate2PiDOR1	Plate2PiDOR1D7	188676	12.1477865372583	-0.131337749390153	1.2629244361746	0.149118959791663	-0.0283214252204631	0.63206560144832	-0.332104261805304
P56	P56Plate2	r18	18	6	0uM	Full	phr1/phl1	Root	H7	Plate2	P56Plate2PiDOR1	Plate2PiDOR1H7	43659	10.6841647255814	1.01367104304378	-0.306003608444342	0.761192278753965	-0.271613478142902	0.1139979382245	-0.980301267133702
P59	P59Plate1	r21	21	7	50uM	Full	phr1/phl1	Root	C8	Plate1	P59Plate1PiDOR1	Plate1PiDOR1C8	10475	9.25674674479034	-0.285032029697137	-0.0359303987042085	-0.0687394350377151	-0.902248525900386	0.624807958067664	0.0221870030518902
P59	P59Plate2	r28	28	10	50uM	Full	Col-0	Root	C8	Plate2	P59Plate2PiDOR1	Plate2PiDOR1C8	246229	12.41401727621	-0.839244183927603	1.2773800665527	-0.18009815931722	0.696032672527747	-1.17689668801102	-1.08664601930624
P60	P60Plate2	r3	3	1	0uM	Full	phr1/phl1	Root	D8	Plate2	P60Plate2PiDOR1	Plate2PiDOR1D8	52239	10.8635846213475	-0.3847567688326	-1.25798685616463	0.00359448784771929	-0.265881928374237	-0.143732838834719	0.308411875619155
P61	P61Plate2	r32	32	11	50uM	Full	phf1	Root	E8	Plate2	P61Plate2PiDOR1	Plate2PiDOR1E8	38488	10.5581017833793	-0.268585014801964	1.1179764011068	-1.0067812771095	0.00912294277555533	0.0203893577139108	-0.257444545677027
P61	P61Plate1	r19	19	7	50uM	Full	Col-0	Root	E8	Plate1	P61Plate1PiDOR1	Plate1PiDOR1E8	26420	10.1818765780763	-0.337301863043922	0.547970152144111	0.070752066117228	-0.551059592222918	0.626118245349296	-0.00259433164084937
P62	P62Plate2	r49	49	17	1000uM	Full	Col-0	Root	F8	Plate2	P62Plate2PiDOR1	Plate2PiDOR1F8	56404	10.9402953569571	-1.41543175835725	0.490346255737332	-0.40223005330915	0.863446632105118	-1.79108967794777	-0.184230266056325
P62	P62Plate1	r9	9	3	0uM	Full	phr1/phl1	Root	F8	Plate1	P62Plate1PiDOR1	Plate1PiDOR1F8	15748	9.66446865206363	-0.0300355570654739	-1.11336494704937	0.135568123343755	0.140889773442342	0.11981869932058	-0.349418061798794
P63	P63Plate1	r37	37	13	1000uM	Full	Col-0	Root	G8	Plate1	P63Plate1PiDOR1	Plate1PiDOR1G8	11001	9.30574145673943	1.16386438261896	-0.103153035325464	1.19151538577187	-0.243122901104802	0.374433820393663	-0.257415769798675
P63	P63Plate2	r34	34	12	50uM	Full	Col-0	Root	G8	Plate2	P63Plate2PiDOR1	Plate2PiDOR1G8	182438	12.1141656682573	-1.72011660186233	0.635565287947798	-0.485240320547627	0.422692964763666	-0.895760133289195	0.844760704599413
P64	P64Plate2	r26	26	9	50uM	Full	phf1	Root	H8	Plate2	P64Plate2PiDOR1	Plate2PiDOR1H8	27288	10.2142023240985	-0.194359149500812	0.506120084729174	-0.895965729497909	0.0950774883803842	-0.122281374311743	-0.474170328897742
P65	P65Plate2	r30	30	10	50uM	Full	phr1/phl1	Root	A9	Plate2	P65Plate2PiDOR1	Plate2PiDOR1A9	1133	7.03262426102801	-0.15254547493555	-3.61479293306558	0.805796039113233	3.63956630376331	1.25090196080401	1.62339039471243
P67	P67Plate1	r24	24	8	50uM	Full	phr1/phl1	Root	C9	Plate1	P67Plate1PiDOR1	Plate1PiDOR1C9	13698	9.52500511575785	-0.919258789065242	-0.48261452388569	-0.45844403749504	-0.71090749275149	0.0969510296057484	0.331124960160682
P69	P69Plate1	r2	2	1	0uM	Full	phf1	Root	E9	Plate1	P69Plate1PiDOR1	Plate1PiDOR1E9	10402	9.24975337433302	0.813812918221367	0.892074906942591	-0.180727413581761	0.219265773219506	0.182985534027896	-0.286996714743531
P7	P7Plate1	r5	5	2	0uM	Full	phf1	Root	G1	Plate1	P7Plate1PiDOR1	Plate1PiDOR1G1	9933	9.20361782621536	0.0964957896332107	0.218944632775906	-0.522136094848131	0.329634440581529	0.179990050335475	0.079905453850637
P71	P71Plate1	r22	22	8	50uM	Full	Col-0	Root	G9	Plate1	P71Plate1PiDOR1	Plate1PiDOR1G9	15321	9.63697971531575	-0.3649858459338	0.774044027173137	0.137009277389799	-0.718247258478097	0.160233377491726	0.323527423341986
P73	P73Plate1	r23	23	8	50uM	Full	phf1	Root	A10	Plate1	P73Plate1PiDOR1	Plate1PiDOR1A10	39790	10.591370903421	1.93907878073326	0.368552241966457	0.709764261929951	-0.30114268174047	-0.785808640902977	-0.184868331834167
P75	P75Plate1	r38	38	13	1000uM	Full	phf1	Root	C10	Plate1	P75Plate1PiDOR1	Plate1PiDOR1C10	27151	10.2091691570963	0.802641579014668	0.256600319339456	-0.223194792139642	0.039936107183925	0.670549294597948	-0.21636081242938
P76	P76Plate1	r52	52	18	1000uM	Full	Col-0	Root	D10	Plate1	P76Plate1PiDOR1	Plate1PiDOR1D10	71118	11.1720957483076	-0.944662576992665	0.992123017934583	-0.306198277221937	0.143293464337553	0.648750454017866	-0.187311220836609
P79	P79Plate1	r17	17	6	0uM	Full	phf1	Root	G10	Plate1	P79Plate1PiDOR1	Plate1PiDOR1G10	46717	10.7518634031116	1.80732885084683	-0.861813324705786	0.846706893300216	-0.190363611613792	-0.799826114122234	0.280040676975577
P81	P81Plate1	r48	48	16	1000uM	Full	phr1/phl1	Root	A11	Plate1	P81Plate1PiDOR1	Plate1PiDOR1A11	66686	11.1077503148202	-0.962195296089636	0.0206706756073246	-0.654454149488599	0.135679404175333	-0.48432299609677	-0.471640700125041
P82	P82Plate1	r6	6	2	0uM	Full	phr1/phl1	Root	B11	Plate1	P82Plate1PiDOR1	Plate1PiDOR1B11	13993	9.54631248355571	-1.03167879882303	-0.695006517521764	-0.44389406844927	-0.196411382936059	-0.0631230493015458	0.222302184269262
P83	P83Plate1	r14	14	5	0uM	Full	phf1	Root	C11	Plate1	P83Plate1PiDOR1	Plate1PiDOR1C11	12031	9.39524193103352	0.18713776599505	1.14496229552531	-0.508416999272926	0.110055200673662	0.368588518369905	-0.229182651534928
P86	P86Plate1	r46	46	16	1000uM	Full	Col-0	Root	F11	Plate1	P86Plate1PiDOR1	Plate1PiDOR1F11	107604	11.58621310074	-1.09414367067681	0.971763759090115	-0.567905762125692	0.0630422185399435	-0.269721837461952	0.0154867935088775
P87	P87Plate1	r1	1	1	0uM	Full	Col-0	Root	G11	Plate1	P87Plate1PiDOR1	Plate1PiDOR1G11	49427	10.8082521125717	0.233074272871273	1.17577035998094	0.391806870555925	-0.0302927198854799	0.358114796124635	-0.673977700217765
P94	P94Plate1	r41	41	14	1000uM	Full	phf1	Root	F12	Plate1	P94Plate1PiDOR1	Plate1PiDOR1F12	18093	9.8032804021191	1.57320174399624	0.073100451042939	0.406778878410226	-0.00721678645281063	0.328647307414759	-0.0103185657375444
