# Supplementary material for: The effects of soil phosphorus content on plant microbiota are driven by the plant phosphate starvation response
Source: PLoS Biol. 2019 Nov 13;17(11):e3000534. doi: 10.1371/journal.pbio.3000534 (PMC6876890; doi:10.1371/journal.pbio.3000534)
Supplement: S1 Data — (ZIP) [file pbio.3000534.s023.zip › data_figures/data_S5B.csv]

Gene	group	value
AT1G02310	NB_1000Pi	-0.833696966378191
AT1G03020	NB_1000Pi	-1.03295797607488
AT1G03250	NB_1000Pi	-0.759483090450348
AT1G05000	NB_1000Pi	-1.02104443359924
AT1G08310	NB_1000Pi	-0.92191931008275
AT1G08650	NB_1000Pi	-1.05760989513258
AT1G13300	NB_1000Pi	0.281411768677956
AT1G13750	NB_1000Pi	-0.985204815850199
AT1G17710	NB_1000Pi	-1.00152064207294
AT1G17745	NB_1000Pi	-0.812301547880734
AT1G17830	NB_1000Pi	-0.864847684366233
AT1G19200	NB_1000Pi	-0.838178148693634
AT1G22150	NB_1000Pi	-0.875814670366277
AT1G22170	NB_1000Pi	-0.86472797485446
AT1G22410	NB_1000Pi	-1.06705920018695
AT1G22990	NB_1000Pi	-0.768373864330042
AT1G23120	NB_1000Pi	-0.716451866693407
AT1G23140	NB_1000Pi	-1.08052276310525
AT1G24575	NB_1000Pi	-0.908583312573931
AT1G27760	NB_1000Pi	-1.06841955576834
AT1G30500	NB_1000Pi	-0.714430169140777
AT1G31120	NB_1000Pi	-0.686471187686679
AT1G32900	NB_1000Pi	-1.07501254792184
AT1G35720	NB_1000Pi	-1.03051809801598
AT1G48370	NB_1000Pi	-0.955532602790016
AT1G50110	NB_1000Pi	-0.590627572192158
AT1G53310	NB_1000Pi	-1.04973807900431
AT1G56600	NB_1000Pi	-0.978241319759758
AT1G56650	NB_1000Pi	-0.648197757865611
AT1G61800	NB_1000Pi	-0.571898950992389
AT1G62540	NB_1000Pi	-0.415256287006626
AT1G62710	NB_1000Pi	-0.791786366105235
AT1G64590	NB_1000Pi	-0.515216155087908
AT1G66390	NB_1000Pi	-0.56205460398415
AT1G67600	NB_1000Pi	-0.946541444420883
AT1G67810	NB_1000Pi	-0.649265863463164
AT1G67920	NB_1000Pi	-0.877913278459784
AT1G68620	NB_1000Pi	-0.432743126789727
AT1G68670	NB_1000Pi	-0.814296389939631
AT1G68740	NB_1000Pi	-1.02100290790172
AT1G69930	NB_1000Pi	0.08227481493127
AT1G70900	NB_1000Pi	-0.773718946884529
AT1G71130	NB_1000Pi	-0.681844279424983
AT1G72070	NB_1000Pi	-0.746682475512424
AT1G72520	NB_1000Pi	-0.779595156003632
AT1G72890	NB_1000Pi	-0.82801985995173
AT1G73010	NB_1000Pi	-0.984615930018317
AT1G73220	NB_1000Pi	-0.985842623486914
AT1G74210	NB_1000Pi	-0.955302274430397
AT1G76410	NB_1000Pi	1.12268116253838
AT1G76430	NB_1000Pi	-0.831253398339015
AT1G76520	NB_1000Pi	-0.158796290363606
AT2G01880	NB_1000Pi	-1.32742623881746
AT2G02990	NB_1000Pi	-0.763291612792615
AT2G03020	NB_1000Pi	-0.88047111080913
AT2G04040	NB_1000Pi	-0.645526913323962
AT2G04160	NB_1000Pi	-0.69293615697062
AT2G11810	NB_1000Pi	-0.965512991964922
AT2G16430	NB_1000Pi	-0.989915447119757
AT2G17280	NB_1000Pi	-0.732793376878779
AT2G18660	NB_1000Pi	-0.634143341286639
AT2G22080	NB_1000Pi	-0.784578526621922
AT2G26660	NB_1000Pi	-0.958086141397208
AT2G27190	NB_1000Pi	-0.975307979261961
AT2G28660	NB_1000Pi	-0.650099662097322
AT2G29460	NB_1000Pi	-0.64978023904666
AT2G29670	NB_1000Pi	0.882608377640622
AT2G30540	NB_1000Pi	-0.957387961959383
AT2G30550	NB_1000Pi	-0.747646754764022
AT2G32830	NB_1000Pi	-0.842435323825785
AT2G34810	NB_1000Pi	-0.794885426038885
AT2G36970	NB_1000Pi	-0.815006000331059
AT2G37890	NB_1000Pi	-0.772800410889812
AT2G37980	NB_1000Pi	-0.765775703238679
AT2G38740	NB_1000Pi	-0.959154555187336
AT2G38940	NB_1000Pi	-1.03714971787147
AT2G40710	NB_1000Pi	-0.349589205638905
AT2G40750	NB_1000Pi	-0.650485476157077
AT2G41070	NB_1000Pi	-0.755829278269095
AT2G42690	NB_1000Pi	-0.810375330433458
AT2G43535	NB_1000Pi	-0.95450413982479
AT2G44260	NB_1000Pi	-0.685425664346351
AT2G45130	NB_1000Pi	-0.924544982488236
AT2G46880	NB_1000Pi	-0.828710760434946
AT2G47130	NB_1000Pi	-0.698924189308902
AT3G01830	NB_1000Pi	-0.567751019075388
AT3G02040	NB_1000Pi	-0.782623837979457
AT3G02870	NB_1000Pi	-0.850600529718706
AT3G02980	NB_1000Pi	-0.891590553980145
AT3G03310	NB_1000Pi	-0.69571180993351
AT3G03540	NB_1000Pi	-0.369275006234041
AT3G03790	NB_1000Pi	-0.818199336188166
AT3G04350	NB_1000Pi	-0.528634422650216
AT3G04530	NB_1000Pi	-0.959313398886369
AT3G05630	NB_1000Pi	-0.913071390236988
AT3G05690	NB_1000Pi	-0.798385572067614
AT3G07350	NB_1000Pi	-0.350615937568415
AT3G08720	NB_1000Pi	-0.856742958885593
AT3G10420	NB_1000Pi	-0.623302972310266
AT3G11230	NB_1000Pi	-0.664810980134472
AT3G11670	NB_1000Pi	-0.984265363630494
AT3G12350	NB_1000Pi	-0.90389722438861
AT3G12500	NB_1000Pi	-0.745439113797995
AT3G13110	NB_1000Pi	-1.01757352536224
AT3G14940	NB_1000Pi	-0.90213648487183
AT3G15990	NB_1000Pi	-0.816776067834394
AT3G17790	NB_1000Pi	-0.989472663409447
AT3G18080	NB_1000Pi	-0.629760179128992
AT3G19970	NB_1000Pi	-1.03859247709877
AT3G20660	NB_1000Pi	-0.513862218824232
AT3G21560	NB_1000Pi	-0.847640782576797
AT3G23870	NB_1000Pi	-0.660224924839183
AT3G25790	NB_1000Pi	-0.451249335773524
AT3G27190	NB_1000Pi	-0.911429616556665
AT3G43110	NB_1000Pi	-0.847699056954874
AT3G44510	NB_1000Pi	-0.890713506170483
AT3G47420	NB_1000Pi	-1.19716663395569
AT3G48850	NB_1000Pi	-0.888681239511252
AT3G49350	NB_1000Pi	-0.927611156329828
AT3G50350	NB_1000Pi	-0.779053970362352
AT3G51860	NB_1000Pi	-0.911515510174636
AT3G52190	NB_1000Pi	-1.02407386166518
AT3G52720	NB_1000Pi	-1.10403170702589
AT3G52820	NB_1000Pi	-0.981072714620948
AT3G53620	NB_1000Pi	-0.810814115344162
AT3G56040	NB_1000Pi	-0.669502265084348
AT3G59140	NB_1000Pi	-0.831176777629629
AT3G61410	NB_1000Pi	-1.06550106135176
AT4G00500	NB_1000Pi	-0.73517770380399
AT4G00550	NB_1000Pi	-0.930526079318487
AT4G01480	NB_1000Pi	-1.07701634364668
AT4G03960	NB_1000Pi	-0.959598725089677
AT4G10960	NB_1000Pi	NA
AT4G11600	NB_1000Pi	-0.874200902301293
AT4G13000	NB_1000Pi	-0.867612212206509
AT4G13700	NB_1000Pi	-0.820604248869936
AT4G15740	NB_1000Pi	-1.03869552910613
AT4G17030	NB_1000Pi	-0.799206165966421
AT4G17615	NB_1000Pi	-0.915366523773426
AT4G17790	NB_1000Pi	-0.743238860336939
AT4G18700	NB_1000Pi	-0.740704379521344
AT4G19810	NB_1000Pi	-0.75340962062197
AT4G21470	NB_1000Pi	-0.878491853210052
AT4G23000	NB_1000Pi	-0.999537054159073
AT4G24890	NB_1000Pi	-0.848152695592406
AT4G25160	NB_1000Pi	-0.869889998196561
AT4G26620	NB_1000Pi	-0.580287538867717
AT4G28260	NB_1000Pi	-0.422733926384324
AT4G31240	NB_1000Pi	-0.911455243439329
AT4G33030	NB_1000Pi	-0.931497637561257
AT4G33770	NB_1000Pi	-0.929120708740848
AT4G34200	NB_1000Pi	-0.748630099616055
AT4G35750	NB_1000Pi	-0.410117155380932
AT4G36350	NB_1000Pi	-0.792644027050514
AT4G38320	NB_1000Pi	-0.499029961829368
AT5G01220	NB_1000Pi	-0.946341883292811
AT5G01820	NB_1000Pi	-1.05690976896798
AT5G02200	NB_1000Pi	-0.890015465797053
AT5G06300	NB_1000Pi	-0.64092017712182
AT5G08030	NB_1000Pi	-0.753673455399942
AT5G08380	NB_1000Pi	-0.773321432858799
AT5G09470	NB_1000Pi	-0.854938970604206
AT5G09570	NB_1000Pi	-0.772912179758537
AT5G10740	NB_1000Pi	-0.840034028897726
AT5G13820	NB_1000Pi	-0.903413855467623
AT5G17340	NB_1000Pi	-0.868190374627373
AT5G19430	NB_1000Pi	-0.747697823677864
AT5G20150	NB_1000Pi	-0.908917002075862
AT5G20400	NB_1000Pi	-0.862417735351905
AT5G20410	NB_1000Pi	-0.923292749885476
AT5G20790	NB_1000Pi	-0.929892310180433
AT5G24600	NB_1000Pi	-0.792432629975452
AT5G26340	NB_1000Pi	-0.410121987909095
AT5G36940	NB_1000Pi	-0.663158827592072
AT5G38710	NB_1000Pi	-0.750312477644194
AT5G39720	NB_1000Pi	-0.947327543239727
AT5G40690	NB_1000Pi	-0.619711009180947
AT5G41080	NB_1000Pi	0.133781770889954
AT5G42800	NB_1000Pi	-0.148847926714649
AT5G43150	NB_1000Pi	-0.963992184045386
AT5G43360	NB_1000Pi	-1.0025850243083
AT5G43370	NB_1000Pi	-1.01718456918184
AT5G47740	NB_1000Pi	-0.993332297381096
AT5G51050	NB_1000Pi	-1.09218515473269
AT5G53420	NB_1000Pi	-0.751885462488119
AT5G57610	NB_1000Pi	-0.903388894397976
AT5G61510	NB_1000Pi	-0.589386998012587
AT5G61550	NB_1000Pi	-0.95077169665261
AT5G63130	NB_1000Pi	-0.905431899759841
AT5G63680	NB_1000Pi	-0.856770902934511
AT5G64000	NB_1000Pi	-0.709248439555831
AT5G67080	NB_1000Pi	-0.560760596346204
AT1G02310	Full_1000Pi	-0.790026482850252
AT1G03020	Full_1000Pi	-0.345819195693825
AT1G03250	Full_1000Pi	-0.813687444388961
AT1G05000	Full_1000Pi	-0.769929908748066
AT1G08310	Full_1000Pi	-0.971649579098541
AT1G08650	Full_1000Pi	-0.567679590465814
AT1G13300	Full_1000Pi	-0.736977110386524
AT1G13750	Full_1000Pi	-0.816754045850438
AT1G17710	Full_1000Pi	-0.858034238367128
AT1G17745	Full_1000Pi	-0.90045654039951
AT1G17830	Full_1000Pi	-0.686549759906676
AT1G19200	Full_1000Pi	-0.832816773809361
AT1G22150	Full_1000Pi	-0.750035553235227
AT1G22170	Full_1000Pi	-0.861131554534415
AT1G22410	Full_1000Pi	-0.609572037311184
AT1G22990	Full_1000Pi	-0.784001965703587
AT1G23120	Full_1000Pi	-0.873853681805566
AT1G23140	Full_1000Pi	-0.756161784778377
AT1G24575	Full_1000Pi	-0.805948294721307
AT1G27760	Full_1000Pi	-0.57889477924716
AT1G30500	Full_1000Pi	-0.850312951084955
AT1G31120	Full_1000Pi	-0.717810329296715
AT1G32900	Full_1000Pi	0.951857169592844
AT1G35720	Full_1000Pi	-0.780349079767807
AT1G48370	Full_1000Pi	-0.740083934546227
AT1G50110	Full_1000Pi	-0.857302591418908
AT1G53310	Full_1000Pi	-0.656145160174514
AT1G56600	Full_1000Pi	-0.638595433533497
AT1G56650	Full_1000Pi	-0.334423672431501
AT1G61800	Full_1000Pi	-0.416381803793938
AT1G62540	Full_1000Pi	-0.771499252350558
AT1G62710	Full_1000Pi	-0.64688649563633
AT1G64590	Full_1000Pi	-1.29384902094564
AT1G66390	Full_1000Pi	-0.6891844198634
AT1G67600	Full_1000Pi	-0.808609242638363
AT1G67810	Full_1000Pi	-1.19070073019653
AT1G67920	Full_1000Pi	-0.751153525826303
AT1G68620	Full_1000Pi	-1.0019134777988
AT1G68670	Full_1000Pi	-0.667332721315532
AT1G68740	Full_1000Pi	-0.781126917437261
AT1G69930	Full_1000Pi	-0.722465748059173
AT1G70900	Full_1000Pi	-0.99084700074939
AT1G71130	Full_1000Pi	-0.979821698276592
AT1G72070	Full_1000Pi	-0.89703593755066
AT1G72520	Full_1000Pi	0.0723260280239787
AT1G72890	Full_1000Pi	-0.799865471160944
AT1G73010	Full_1000Pi	-0.846561069660231
AT1G73220	Full_1000Pi	-0.915792530740167
AT1G74210	Full_1000Pi	-0.838951704097127
AT1G76410	Full_1000Pi	-0.819815555902201
AT1G76430	Full_1000Pi	-0.969383114021736
AT1G76520	Full_1000Pi	-1.40713187022036
AT2G01880	Full_1000Pi	-0.189487914768706
AT2G02990	Full_1000Pi	-0.974335798840064
AT2G03020	Full_1000Pi	0.163939193504854
AT2G04040	Full_1000Pi	-0.651462674052538
AT2G04160	Full_1000Pi	-0.848447501807541
AT2G11810	Full_1000Pi	-0.875461593459058
AT2G16430	Full_1000Pi	-0.560170250724871
AT2G17280	Full_1000Pi	-1.0341074090969
AT2G18660	Full_1000Pi	-0.441084574428412
AT2G22080	Full_1000Pi	-1.02151277319969
AT2G26660	Full_1000Pi	-0.910943727749069
AT2G27190	Full_1000Pi	-0.900770400752103
AT2G28660	Full_1000Pi	-0.95244632118952
AT2G29460	Full_1000Pi	-0.760298412919383
AT2G29670	Full_1000Pi	-0.40403625683501
AT2G30540	Full_1000Pi	-0.347043480557224
AT2G30550	Full_1000Pi	-0.447337392489835
AT2G32830	Full_1000Pi	-0.828655155794971
AT2G34810	Full_1000Pi	-0.322528118076557
AT2G36970	Full_1000Pi	-0.60263066585819
AT2G37890	Full_1000Pi	-0.752380686090674
AT2G37980	Full_1000Pi	-1.01748352360388
AT2G38740	Full_1000Pi	-0.816423102473992
AT2G38940	Full_1000Pi	-0.813218969181815
AT2G40710	Full_1000Pi	0.298272340963804
AT2G40750	Full_1000Pi	-0.752996476946024
AT2G41070	Full_1000Pi	-0.810127521984415
AT2G42690	Full_1000Pi	-0.365675593556935
AT2G43535	Full_1000Pi	-0.875431027863596
AT2G44260	Full_1000Pi	-1.13622120999857
AT2G45130	Full_1000Pi	-0.87041697162951
AT2G46880	Full_1000Pi	-0.798631064104126
AT2G47130	Full_1000Pi	-0.957479852526452
AT3G01830	Full_1000Pi	-0.397060807388077
AT3G02040	Full_1000Pi	-1.07752563185649
AT3G02870	Full_1000Pi	-0.762725956064068
AT3G02980	Full_1000Pi	-0.705586518233443
AT3G03310	Full_1000Pi	-1.08611837680362
AT3G03540	Full_1000Pi	-0.369275006234041
AT3G03790	Full_1000Pi	-0.762778489153621
AT3G04350	Full_1000Pi	-1.1044574179667
AT3G04530	Full_1000Pi	-0.717733126924687
AT3G05630	Full_1000Pi	-0.939151238788056
AT3G05690	Full_1000Pi	-0.966535720201382
AT3G07350	Full_1000Pi	-0.843537134844359
AT3G08720	Full_1000Pi	-0.752917224418479
AT3G10420	Full_1000Pi	-0.76140851420903
AT3G11230	Full_1000Pi	-0.928318138697314
AT3G11670	Full_1000Pi	-0.205623210941217
AT3G12350	Full_1000Pi	-0.67570646322956
AT3G12500	Full_1000Pi	-1.12626987651549
AT3G13110	Full_1000Pi	-0.755879519581609
AT3G14940	Full_1000Pi	-0.861915904509611
AT3G15990	Full_1000Pi	-0.736632393293648
AT3G17790	Full_1000Pi	-0.866993663211947
AT3G18080	Full_1000Pi	-0.937125162171099
AT3G19970	Full_1000Pi	-0.754281116756507
AT3G20660	Full_1000Pi	-1.19875541247341
AT3G21560	Full_1000Pi	-0.170715518613668
AT3G23870	Full_1000Pi	-1.02501121671661
AT3G25790	Full_1000Pi	-1.20964612200233
AT3G27190	Full_1000Pi	-0.974277124220677
AT3G43110	Full_1000Pi	-0.873879397928216
AT3G44510	Full_1000Pi	-0.906444437063326
AT3G47420	Full_1000Pi	-0.595397887770629
AT3G48850	Full_1000Pi	-0.837703686570785
AT3G49350	Full_1000Pi	-0.719809185553529
AT3G50350	Full_1000Pi	-1.08395890273482
AT3G51860	Full_1000Pi	-0.894696394417889
AT3G52190	Full_1000Pi	-0.807918591783196
AT3G52720	Full_1000Pi	0.168029517415853
AT3G52820	Full_1000Pi	-0.782948682982461
AT3G53620	Full_1000Pi	-0.960968658339842
AT3G56040	Full_1000Pi	-0.863473398060249
AT3G59140	Full_1000Pi	-0.721334769845275
AT3G61410	Full_1000Pi	-0.616731626833564
AT4G00500	Full_1000Pi	-0.861774955717663
AT4G00550	Full_1000Pi	-0.813560975846886
AT4G01480	Full_1000Pi	-0.763763614178714
AT4G03960	Full_1000Pi	-0.930545472171745
AT4G10960	Full_1000Pi	NA
AT4G11600	Full_1000Pi	-0.89764274026633
AT4G13000	Full_1000Pi	-0.80927000764301
AT4G13700	Full_1000Pi	-0.892631718899083
AT4G15740	Full_1000Pi	-0.801315283485865
AT4G17030	Full_1000Pi	-0.741216448946636
AT4G17615	Full_1000Pi	-0.599980293725118
AT4G17790	Full_1000Pi	-1.03489564871676
AT4G18700	Full_1000Pi	-0.941518789257256
AT4G19810	Full_1000Pi	-1.07146589349969
AT4G21470	Full_1000Pi	-0.922100008645304
AT4G23000	Full_1000Pi	-0.841756997780083
AT4G24890	Full_1000Pi	-0.839482827452664
AT4G25160	Full_1000Pi	-0.961409975117198
AT4G26620	Full_1000Pi	-1.15114489945568
AT4G28260	Full_1000Pi	-1.21519865656506
AT4G31240	Full_1000Pi	-0.921938809781015
AT4G33030	Full_1000Pi	-0.812787655890016
AT4G33770	Full_1000Pi	-0.917738702176094
AT4G34200	Full_1000Pi	-0.677882162301979
AT4G35750	Full_1000Pi	-1.25216885025518
AT4G36350	Full_1000Pi	-0.732481438430707
AT4G38320	Full_1000Pi	0.277875018866484
AT5G01220	Full_1000Pi	-0.898454886525321
AT5G01820	Full_1000Pi	-0.0903858336544815
AT5G02200	Full_1000Pi	-0.937913061011075
AT5G06300	Full_1000Pi	-1.15427263190542
AT5G08030	Full_1000Pi	-0.558645883017774
AT5G08380	Full_1000Pi	-0.858544578475841
AT5G09470	Full_1000Pi	-0.697289394338386
AT5G09570	Full_1000Pi	-0.876667941405226
AT5G10740	Full_1000Pi	-0.844802098975545
AT5G13820	Full_1000Pi	-0.894565592829894
AT5G17340	Full_1000Pi	-0.868190374627373
AT5G19430	Full_1000Pi	-0.890397886063325
AT5G20150	Full_1000Pi	-0.997539708585002
AT5G20400	Full_1000Pi	-0.868062184338318
AT5G20410	Full_1000Pi	-0.866048931495041
AT5G20790	Full_1000Pi	-0.936010251964525
AT5G24600	Full_1000Pi	-0.7906584360452
AT5G26340	Full_1000Pi	-0.751899003981157
AT5G36940	Full_1000Pi	-0.832648472845826
AT5G38710	Full_1000Pi	-0.982377641964787
AT5G39720	Full_1000Pi	-0.881488550762071
AT5G40690	Full_1000Pi	-1.2288545508558
AT5G41080	Full_1000Pi	-1.29628136903866
AT5G42800	Full_1000Pi	-0.76973033443829
AT5G43150	Full_1000Pi	-0.775759568485815
AT5G43360	Full_1000Pi	-0.695821851610578
AT5G43370	Full_1000Pi	-0.840235772830698
AT5G47740	Full_1000Pi	-0.86432858705626
AT5G51050	Full_1000Pi	-0.6877664193909
AT5G53420	Full_1000Pi	-0.736273852617518
AT5G57610	Full_1000Pi	-0.645958074207045
AT5G61510	Full_1000Pi	-0.936325195938795
AT5G61550	Full_1000Pi	-0.866315591555298
AT5G63130	Full_1000Pi	-0.824440169094616
AT5G63680	Full_1000Pi	-0.94517958858414
AT5G64000	Full_1000Pi	-0.852935350056932
AT5G67080	Full_1000Pi	-0.861900060141223
AT1G02310	Full_50Pi	1.32276497361464
AT1G03020	Full_50Pi	1.3129901613624
AT1G03250	Full_50Pi	1.39605879234582
AT1G05000	Full_50Pi	1.30858197728437
AT1G08310	Full_50Pi	1.19242838117424
AT1G08650	Full_50Pi	1.4063561407741
AT1G13300	Full_50Pi	0.637593733148938
AT1G13750	Full_50Pi	1.34109801648558
AT1G17710	Full_50Pi	1.28017605908937
AT1G17745	Full_50Pi	1.32649239303584
AT1G17830	Full_50Pi	1.49943338182981
AT1G19200	Full_50Pi	1.44385859635714
AT1G22150	Full_50Pi	1.42682562644622
AT1G22170	Full_50Pi	1.37231556257643
AT1G22410	Full_50Pi	1.33112042286445
AT1G22990	Full_50Pi	1.35664087197787
AT1G23120	Full_50Pi	1.33558632233927
AT1G23140	Full_50Pi	1.28757000515301
AT1G24575	Full_50Pi	1.38377074043548
AT1G27760	Full_50Pi	1.35312726124346
AT1G30500	Full_50Pi	1.48691113699875
AT1G31120	Full_50Pi	1.41928474824499
AT1G32900	Full_50Pi	0.89208858007071
AT1G35720	Full_50Pi	1.28421194093786
AT1G48370	Full_50Pi	1.2769668734967
AT1G50110	Full_50Pi	1.19321436852992
AT1G53310	Full_50Pi	1.23854940900875
AT1G56600	Full_50Pi	1.35019137448628
AT1G56650	Full_50Pi	1.39328533946212
AT1G61800	Full_50Pi	1.36681036347138
AT1G62540	Full_50Pi	1.4695293877233
AT1G62710	Full_50Pi	1.49647144177949
AT1G64590	Full_50Pi	1.16759968811482
AT1G66390	Full_50Pi	1.53965668976038
AT1G67600	Full_50Pi	1.32770152896621
AT1G67810	Full_50Pi	1.18351047408361
AT1G67920	Full_50Pi	1.36475240019312
AT1G68620	Full_50Pi	1.42567023878196
AT1G68670	Full_50Pi	1.4381353391376
AT1G68740	Full_50Pi	1.31582343042303
AT1G69930	Full_50Pi	0.962531815834999
AT1G70900	Full_50Pi	1.35967676907064
AT1G71130	Full_50Pi	1.46768957018829
AT1G72070	Full_50Pi	1.30454533918342
AT1G72520	Full_50Pi	0.818717661294283
AT1G72890	Full_50Pi	1.48248907982253
AT1G73010	Full_50Pi	1.30829316800311
AT1G73220	Full_50Pi	1.19296340488064
AT1G74210	Full_50Pi	1.33054278992596
AT1G76410	Full_50Pi	-0.179537481813773
AT1G76430	Full_50Pi	1.33013616502869
AT1G76520	Full_50Pi	0.830212911731831
AT2G01880	Full_50Pi	1.14547762248993
AT2G02990	Full_50Pi	1.22413159972396
AT2G03020	Full_50Pi	0.835769026634701
AT2G04040	Full_50Pi	1.37230102171134
AT2G04160	Full_50Pi	1.42860911856927
AT2G11810	Full_50Pi	1.30887422116412
AT2G16430	Full_50Pi	1.4367460063413
AT2G17280	Full_50Pi	1.32431550406464
AT2G18660	Full_50Pi	1.50183497279056
AT2G22080	Full_50Pi	1.18111328797959
AT2G26660	Full_50Pi	1.26391530387581
AT2G27190	Full_50Pi	1.26781887362228
AT2G28660	Full_50Pi	1.15168146976409
AT2G29460	Full_50Pi	1.30996340802931
AT2G29670	Full_50Pi	-0.544994996800087
AT2G30540	Full_50Pi	1.41109397586892
AT2G30550	Full_50Pi	1.4927470636383
AT2G32830	Full_50Pi	1.36560848445747
AT2G34810	Full_50Pi	1.49585145016929
AT2G36970	Full_50Pi	1.41168481568517
AT2G37890	Full_50Pi	1.4471372451645
AT2G37980	Full_50Pi	1.33858317654158
AT2G38740	Full_50Pi	1.36298062638751
AT2G38940	Full_50Pi	1.27309312123364
AT2G40710	Full_50Pi	0.682677988896665
AT2G40750	Full_50Pi	1.39745638042991
AT2G41070	Full_50Pi	1.43470044515957
AT2G42690	Full_50Pi	1.4474503341044
AT2G43535	Full_50Pi	1.32185058437594
AT2G44260	Full_50Pi	1.25950606438766
AT2G45130	Full_50Pi	1.33772352076084
AT2G46880	Full_50Pi	1.45233658165312
AT2G47130	Full_50Pi	1.34601410250409
AT3G01830	Full_50Pi	1.30283579514632
AT3G02040	Full_50Pi	1.26104968884327
AT3G02870	Full_50Pi	1.35369492631149
AT3G02980	Full_50Pi	1.42866363238381
AT3G03310	Full_50Pi	1.33690428227614
AT3G03540	Full_50Pi	0.152021499578997
AT3G03790	Full_50Pi	1.50518557903859
AT3G04350	Full_50Pi	1.20296797794129
AT3G04530	Full_50Pi	1.45077926696835
AT3G05630	Full_50Pi	1.29274211714522
AT3G05690	Full_50Pi	1.30624294763049
AT3G07350	Full_50Pi	1.39086565095737
AT3G08720	Full_50Pi	1.31894398054023
AT3G10420	Full_50Pi	1.53953554183057
AT3G11230	Full_50Pi	1.43654535249828
AT3G11670	Full_50Pi	1.47691997843169
AT3G12350	Full_50Pi	1.48365142877994
AT3G12500	Full_50Pi	1.18825437967505
AT3G13110	Full_50Pi	1.32722970352968
AT3G14940	Full_50Pi	1.14280306286501
AT3G15990	Full_50Pi	1.37988511311248
AT3G17790	Full_50Pi	1.30580580263878
AT3G18080	Full_50Pi	1.45472757624248
AT3G19970	Full_50Pi	1.31027249266332
AT3G20660	Full_50Pi	1.22784385397214
AT3G21560	Full_50Pi	1.45360888416697
AT3G23870	Full_50Pi	1.37018044676754
AT3G25790	Full_50Pi	1.23528642471084
AT3G27190	Full_50Pi	1.18633943628285
AT3G43110	Full_50Pi	1.43197738350772
AT3G44510	Full_50Pi	1.34660848640958
AT3G47420	Full_50Pi	1.25452123430692
AT3G48850	Full_50Pi	1.3148901956244
AT3G49350	Full_50Pi	1.39342220833226
AT3G50350	Full_50Pi	1.16708167617693
AT3G51860	Full_50Pi	1.3389556642648
AT3G52190	Full_50Pi	1.29606333939194
AT3G52720	Full_50Pi	1.20531854380159
AT3G52820	Full_50Pi	1.40143519631631
AT3G53620	Full_50Pi	1.35048167439079
AT3G56040	Full_50Pi	1.48291065657318
AT3G59140	Full_50Pi	1.23891827653212
AT3G61410	Full_50Pi	1.31140040044677
AT4G00500	Full_50Pi	1.4807857695841
AT4G00550	Full_50Pi	1.32836359888926
AT4G01480	Full_50Pi	1.24364522748183
AT4G03960	Full_50Pi	1.22216709418636
AT4G10960	Full_50Pi	NA
AT4G11600	Full_50Pi	1.30565725672017
AT4G13000	Full_50Pi	1.35046970235357
AT4G13700	Full_50Pi	1.37849940361057
AT4G15740	Full_50Pi	1.24683407335611
AT4G17030	Full_50Pi	1.47940314365387
AT4G17615	Full_50Pi	1.46087417379837
AT4G17790	Full_50Pi	1.33586107447424
AT4G18700	Full_50Pi	1.35774547391738
AT4G19810	Full_50Pi	1.22039769633289
AT4G21470	Full_50Pi	1.38323158783503
AT4G23000	Full_50Pi	1.26819449695063
AT4G24890	Full_50Pi	1.42763120033913
AT4G25160	Full_50Pi	1.26760697827951
AT4G26620	Full_50Pi	1.30025130211045
AT4G28260	Full_50Pi	1.29275276817941
AT4G31240	Full_50Pi	1.28980182347519
AT4G33030	Full_50Pi	1.40763819285735
AT4G33770	Full_50Pi	1.17072316094375
AT4G34200	Full_50Pi	1.26537584791113
AT4G35750	Full_50Pi	1.06312626184576
AT4G36350	Full_50Pi	1.45345260916872
AT4G38320	Full_50Pi	0.336435755404815
AT5G01220	Full_50Pi	1.3304140548527
AT5G01820	Full_50Pi	1.37297100640124
AT5G02200	Full_50Pi	1.3013563803723
AT5G06300	Full_50Pi	1.19680473981834
AT5G08030	Full_50Pi	1.54584636525225
AT5G08380	Full_50Pi	1.31433536279279
AT5G09470	Full_50Pi	1.48226194913959
AT5G09570	Full_50Pi	1.40818789244779
AT5G10740	Full_50Pi	1.4017066473095
AT5G13820	Full_50Pi	1.3483103174815
AT5G17340	Full_50Pi	1.417815353116
AT5G19430	Full_50Pi	1.40734402079228
AT5G20150	Full_50Pi	1.22350542068497
AT5G20400	Full_50Pi	1.31906143206693
AT5G20410	Full_50Pi	1.36761875322385
AT5G20790	Full_50Pi	1.28302433973536
AT5G24600	Full_50Pi	1.14377805653792
AT5G26340	Full_50Pi	0.570776044502038
AT5G36940	Full_50Pi	1.45773817867384
AT5G38710	Full_50Pi	1.12160173032424
AT5G39720	Full_50Pi	1.28532863208417
AT5G40690	Full_50Pi	1.18062035560719
AT5G41080	Full_50Pi	0.617125507033443
AT5G42800	Full_50Pi	1.31242354990042
AT5G43150	Full_50Pi	1.42543558720182
AT5G43360	Full_50Pi	1.37066184680725
AT5G43370	Full_50Pi	1.2705672779666
AT5G47740	Full_50Pi	1.23616398716449
AT5G51050	Full_50Pi	1.33008801641798
AT5G53420	Full_50Pi	1.39207132149964
AT5G57610	Full_50Pi	1.41621532726138
AT5G61510	Full_50Pi	1.48456632284247
AT5G61550	Full_50Pi	1.31936593034662
AT5G63130	Full_50Pi	1.35480297828579
AT5G63680	Full_50Pi	1.33017845619487
AT5G64000	Full_50Pi	1.4145858011742
AT5G67080	Full_50Pi	1.3025276585163
AT1G02310	NB_50Pi	0.300958475613803
AT1G03020	NB_50Pi	0.0657870104063031
AT1G03250	NB_50Pi	0.177111742493494
AT1G05000	NB_50Pi	0.48239236506293
AT1G08310	NB_50Pi	0.701140508007049
AT1G08650	NB_50Pi	0.218933344824304
AT1G13300	NB_50Pi	-0.182028391440373
AT1G13750	NB_50Pi	0.460860845215061
AT1G17710	NB_50Pi	0.579378821350705
AT1G17745	NB_50Pi	0.386265695244403
AT1G17830	NB_50Pi	0.0519640624430985
AT1G19200	NB_50Pi	0.227136326145856
AT1G22150	NB_50Pi	0.199024597155281
AT1G22170	NB_50Pi	0.353543966812447
AT1G22410	NB_50Pi	0.345510814633688
AT1G22990	NB_50Pi	0.195734958055753
AT1G23120	NB_50Pi	0.254719226159705
AT1G23140	NB_50Pi	0.549114542730622
AT1G24575	NB_50Pi	0.330760866859762
AT1G27760	NB_50Pi	0.294187073772038
AT1G30500	NB_50Pi	0.0778319832269819
AT1G31120	NB_50Pi	-0.0150032312615975
AT1G32900	NB_50Pi	-0.768933201741714
AT1G35720	NB_50Pi	0.52665523684593
AT1G48370	NB_50Pi	0.418649663839546
AT1G50110	NB_50Pi	0.254715795081145
AT1G53310	NB_50Pi	0.467333830170072
AT1G56600	NB_50Pi	0.266645378806975
AT1G56650	NB_50Pi	-0.410663909165008
AT1G61800	NB_50Pi	-0.37852960868505
AT1G62540	NB_50Pi	-0.282773848366112
AT1G62710	NB_50Pi	-0.0577985800379227
AT1G64590	NB_50Pi	0.641465487918725
AT1G66390	NB_50Pi	-0.288417665912835
AT1G67600	NB_50Pi	0.427449158093034
AT1G67810	NB_50Pi	0.656456119576083
AT1G67920	NB_50Pi	0.26431440409297
AT1G68620	NB_50Pi	0.00898636580657138
AT1G68670	NB_50Pi	0.043493772117559
AT1G68740	NB_50Pi	0.486306394915957
AT1G69930	NB_50Pi	-0.322340882707092
AT1G70900	NB_50Pi	0.404889178563275
AT1G71130	NB_50Pi	0.193976407513288
AT1G72070	NB_50Pi	0.339173073879665
AT1G72520	NB_50Pi	-0.11144853331463
AT1G72890	NB_50Pi	0.145396251290145
AT1G73010	NB_50Pi	0.522883831675439
AT1G73220	NB_50Pi	0.708671749346445
AT1G74210	NB_50Pi	0.463711188601569
AT1G76410	NB_50Pi	-0.123328124822406
AT1G76430	NB_50Pi	0.470500347332066
AT1G76520	NB_50Pi	0.735715248852136
AT2G01880	NB_50Pi	0.371436531096233
AT2G02990	NB_50Pi	0.513495811908721
AT2G03020	NB_50Pi	-0.119237109330427
AT2G04040	NB_50Pi	-0.0753114343348434
AT2G04160	NB_50Pi	0.112774540208893
AT2G11810	NB_50Pi	0.532100364259865
AT2G16430	NB_50Pi	0.113339691503331
AT2G17280	NB_50Pi	0.442585281911035
AT2G18660	NB_50Pi	-0.426607057075507
AT2G22080	NB_50Pi	0.62497801184202
AT2G26660	NB_50Pi	0.605114565270466
AT2G27190	NB_50Pi	0.608259506391777
AT2G28660	NB_50Pi	0.450864513522746
AT2G29460	NB_50Pi	0.10011524393673
AT2G29670	NB_50Pi	0.0664228759944776
AT2G30540	NB_50Pi	-0.106662533352314
AT2G30550	NB_50Pi	-0.297762916384446
AT2G32830	NB_50Pi	0.305481995163289
AT2G34810	NB_50Pi	-0.378437906053849
AT2G36970	NB_50Pi	0.00595185050407633
AT2G37890	NB_50Pi	0.0780438518159872
AT2G37980	NB_50Pi	0.444676050300975
AT2G38740	NB_50Pi	0.412597031273811
AT2G38940	NB_50Pi	0.577275565819654
AT2G40710	NB_50Pi	-0.631361124221563
AT2G40750	NB_50Pi	0.00602557267319101
AT2G41070	NB_50Pi	0.13125635509394
AT2G42690	NB_50Pi	-0.271399410114005
AT2G43535	NB_50Pi	0.508084583312443
AT2G44260	NB_50Pi	0.56214080995726
AT2G45130	NB_50Pi	0.457238433356909
AT2G46880	NB_50Pi	0.175005242885956
AT2G47130	NB_50Pi	0.310389939331266
AT3G01830	NB_50Pi	-0.338023968682856
AT3G02040	NB_50Pi	0.599099780992675
AT3G02870	NB_50Pi	0.259631559471279
AT3G02980	NB_50Pi	0.168513439829779
AT3G03310	NB_50Pi	0.444925904460992
AT3G03540	NB_50Pi	0.586528512889101
AT3G03790	NB_50Pi	0.075792246303198
AT3G04350	NB_50Pi	0.430123862675615
AT3G04530	NB_50Pi	0.226267258842701
AT3G05630	NB_50Pi	0.55948051187982
AT3G05690	NB_50Pi	0.458678344638509
AT3G07350	NB_50Pi	-0.196712578544595
AT3G08720	NB_50Pi	0.290716202763847
AT3G10420	NB_50Pi	-0.154824055311272
AT3G11230	NB_50Pi	0.156583766333506
AT3G11670	NB_50Pi	-0.287031403859981
AT3G12350	NB_50Pi	0.095952258838227
AT3G12500	NB_50Pi	0.683454610638439
AT3G13110	NB_50Pi	0.44622334141416
AT3G14940	NB_50Pi	0.621249326516428
AT3G15990	NB_50Pi	0.173523348015557
AT3G17790	NB_50Pi	0.550660523982617
AT3G18080	NB_50Pi	0.112157765057604
AT3G19970	NB_50Pi	0.482601101191958
AT3G20660	NB_50Pi	0.484773777325508
AT3G21560	NB_50Pi	-0.435252582976507
AT3G23870	NB_50Pi	0.315055694788261
AT3G25790	NB_50Pi	0.425609033065015
AT3G27190	NB_50Pi	0.699367304494487
AT3G43110	NB_50Pi	0.289601071375371
AT3G44510	NB_50Pi	0.450549456824225
AT3G47420	NB_50Pi	0.5380432874194
AT3G48850	NB_50Pi	0.411494730457642
AT3G49350	NB_50Pi	0.253998133551091
AT3G50350	NB_50Pi	0.695931196920241
AT3G51860	NB_50Pi	0.467256240327725
AT3G52190	NB_50Pi	0.535929114056431
AT3G52720	NB_50Pi	-0.269316354191562
AT3G52820	NB_50Pi	0.3625862012871
AT3G53620	NB_50Pi	0.421301099293215
AT3G56040	NB_50Pi	0.0500650065714159
AT3G59140	NB_50Pi	0.313593270942779
AT3G61410	NB_50Pi	0.37083228773855
AT4G00500	NB_50Pi	0.116166889937548
AT4G00550	NB_50Pi	0.415723456276119
AT4G01480	NB_50Pi	0.597134730343568
AT4G03960	NB_50Pi	0.667977103075058
AT4G10960	NB_50Pi	NA
AT4G11600	NB_50Pi	0.466186385847445
AT4G13000	NB_50Pi	0.326412517495946
AT4G13700	NB_50Pi	0.334736564158452
AT4G15740	NB_50Pi	0.593176739235886
AT4G17030	NB_50Pi	0.0610194712591835
AT4G17615	NB_50Pi	0.0544726437001771
AT4G17790	NB_50Pi	0.442273434579454
AT4G18700	NB_50Pi	0.324477694861212
AT4G19810	NB_50Pi	0.604477817788778
AT4G21470	NB_50Pi	0.41736027402033
AT4G23000	NB_50Pi	0.573099554988526
AT4G24890	NB_50Pi	0.26000432270594
AT4G25160	NB_50Pi	0.56369299503425
AT4G26620	NB_50Pi	0.431181136212946
AT4G28260	NB_50Pi	0.345179814769977
AT4G31240	NB_50Pi	0.543592229745151
AT4G33030	NB_50Pi	0.336647100593922
AT4G33770	NB_50Pi	0.676136249973188
AT4G34200	NB_50Pi	0.161136414006901
AT4G35750	NB_50Pi	0.599159743790359
AT4G36350	NB_50Pi	0.0716728563124958
AT4G38320	NB_50Pi	-0.115280812441927
AT5G01220	NB_50Pi	0.514382714965437
AT5G01820	NB_50Pi	-0.225675403778782
AT5G02200	NB_50Pi	0.526572146435832
AT5G06300	NB_50Pi	0.598388069208895
AT5G08030	NB_50Pi	-0.23352702683453
AT5G08380	NB_50Pi	0.317530648541853
AT5G09470	NB_50Pi	0.0699664158029995
AT5G09570	NB_50Pi	0.241392228715969
AT5G10740	NB_50Pi	0.283129480563778
AT5G13820	NB_50Pi	0.449669130816012
AT5G17340	NB_50Pi	0.318565396138746
AT5G19430	NB_50Pi	0.230751688948907
AT5G20150	NB_50Pi	0.682951289975898
AT5G20400	NB_50Pi	0.411418487623299
AT5G20410	NB_50Pi	0.421722928156663
AT5G20790	NB_50Pi	0.582878222409595
AT5G24600	NB_50Pi	0.439313009482733
AT5G26340	NB_50Pi	0.591244947388214
AT5G36940	NB_50Pi	0.0380691217640555
AT5G38710	NB_50Pi	0.611088389284739
AT5G39720	NB_50Pi	0.543487461917629
AT5G40690	NB_50Pi	0.667945204429557
AT5G41080	NB_50Pi	0.545374091115261
AT5G42800	NB_50Pi	-0.393845288747478
AT5G43150	NB_50Pi	0.314316165329375
AT5G43360	NB_50Pi	0.327745029111635
AT5G43370	NB_50Pi	0.586853064045935
AT5G47740	NB_50Pi	0.621496897272864
AT5G51050	NB_50Pi	0.449863557705616
AT5G53420	NB_50Pi	0.0960879936059943
AT5G57610	NB_50Pi	0.133131641343647
AT5G61510	NB_50Pi	0.0411458711089163
AT5G61550	NB_50Pi	0.49772135786129
AT5G63130	NB_50Pi	0.37506909056867
AT5G63680	NB_50Pi	0.471772035323775
AT5G64000	NB_50Pi	0.147597988438565
AT5G67080	NB_50Pi	0.120132997971129
