# Supplementary material for: The effects of soil phosphorus content on plant microbiota are driven by the plant phosphate starvation response
Source: PLoS Biol. 2019 Nov 13;17(11):e3000534. doi: 10.1371/journal.pbio.3000534 (PMC6876890; doi:10.1371/journal.pbio.3000534)
Supplement: S1 Data — (ZIP) [file pbio.3000534.s023.zip › data_figures/data_S5C.csv]

Gene	group	value
AT1G01480	NB_1000Pi	-0.424867900429901
AT1G01720	NB_1000Pi	-0.132737798150256
AT1G08630	NB_1000Pi	1.15879907116821
AT1G12010	NB_1000Pi	0.794863857102644
AT1G12110	NB_1000Pi	-0.000253131610425566
AT1G14870	NB_1000Pi	-0.792408794664199
AT1G15520	NB_1000Pi	-0.527220029512736
AT1G17170	NB_1000Pi	-0.407803952009714
AT1G17180	NB_1000Pi	-0.208191375439681
AT1G18970	NB_1000Pi	-0.656352168746934
AT1G19020	NB_1000Pi	-0.782097310172524
AT1G19250	NB_1000Pi	-0.676595598096363
AT1G23190	NB_1000Pi	-1.00844582738724
AT1G31290	NB_1000Pi	0.397206028045324
AT1G52880	NB_1000Pi	-0.0240125829109791
AT1G61560	NB_1000Pi	-0.97103086156695
AT1G62380	NB_1000Pi	0.325802687568527
AT1G62480	NB_1000Pi	0.81856163725665
AT1G63570	NB_1000Pi	-0.022335701640823
AT1G64950	NB_1000Pi	-0.842833828953295
AT1G66200	NB_1000Pi	-0.789714329721931
AT1G69490	NB_1000Pi	0.456673534207323
AT1G71695	NB_1000Pi	0.106295779759287
AT1G72520	NB_1000Pi	-0.779595156003632
AT1G74250	NB_1000Pi	-0.634075711165939
AT2G04050	NB_1000Pi	-0.729798457202793
AT2G04070	NB_1000Pi	-0.662871890435913
AT2G18193	NB_1000Pi	-0.474787249622468
AT2G21640	NB_1000Pi	-0.891871216920539
AT2G21900	NB_1000Pi	-0.49170834876178
AT2G23150	NB_1000Pi	-0.282526541647233
AT2G26480	NB_1000Pi	-0.807986562626451
AT2G26560	NB_1000Pi	-0.368647088236816
AT2G27880	NB_1000Pi	0.451646141087183
AT2G28570	NB_1000Pi	0.382295160654613
AT2G31060	NB_1000Pi	-0.782727779645496
AT2G33750	NB_1000Pi	0.419568423283272
AT2G34500	NB_1000Pi	0.848652841778624
AT2G41380	NB_1000Pi	-0.60309804834552
AT2G43590	NB_1000Pi	-0.446235449696263
AT3G01420	NB_1000Pi	-0.00658766886446194
AT3G04070	NB_1000Pi	-0.599502843016227
AT3G04530	NB_1000Pi	-0.959313398886369
AT3G05690	NB_1000Pi	-0.798385572067614
AT3G07720	NB_1000Pi	-0.117718822429191
AT3G08040	NB_1000Pi	-1.12630923905858
AT3G09940	NB_1000Pi	-1.01571209121522
AT3G12580	NB_1000Pi	-0.536303923565134
AT3G13100	NB_1000Pi	-0.783797941951163
AT3G13610	NB_1000Pi	-1.0065711240117
AT3G14680	NB_1000Pi	-0.672647374422943
AT3G14940	NB_1000Pi	-0.90213648487183
AT3G16150	NB_1000Pi	0.927977538547952
AT3G19450	NB_1000Pi	-1.14925651235958
AT3G19710	NB_1000Pi	-0.908420092295433
AT3G21720	NB_1000Pi	-0.422879022787401
AT3G22240	NB_1000Pi	-0.785080987435394
AT3G25250	NB_1000Pi	-0.58046377830227
AT3G25730	NB_1000Pi	-0.390365792462696
AT3G26210	NB_1000Pi	-0.868544069959401
AT3G26570	NB_1000Pi	0.134983876110687
AT3G28510	NB_1000Pi	-0.855210607333301
AT3G44300	NB_1000Pi	0.485905012250502
AT3G47290	NB_1000Pi	0.646064163364493
AT3G47780	NB_1000Pi	-0.34230052156794
AT3G53150	NB_1000Pi	-0.216373532228425
AT3G53990	NB_1000Pi	-0.216888600036724
AT3G60160	NB_1000Pi	0.772141088566949
AT3G61400	NB_1000Pi	-1.09809766255141
AT3G63380	NB_1000Pi	-0.7420191625704
AT4G00755	NB_1000Pi	0.341499672101625
AT4G01870	NB_1000Pi	-0.0272472637942967
AT4G08780	NB_1000Pi	-0.136784821560143
AT4G11290	NB_1000Pi	-1.26899259004791
AT4G12030	NB_1000Pi	-0.804990719108576
AT4G12400	NB_1000Pi	-0.207782899980558
AT4G13180	NB_1000Pi	-0.0728933523061766
AT4G13310	NB_1000Pi	0.12487354719292
AT4G15330	NB_1000Pi	-0.572764150018619
AT4G19760	NB_1000Pi	-0.204124145231933
AT4G21680	NB_1000Pi	-0.575103716087097
AT4G28040	NB_1000Pi	-0.178761620565381
AT4G29690	NB_1000Pi	-0.973817879039288
AT4G33720	NB_1000Pi	-1.06225926105028
AT4G34870	NB_1000Pi	-0.6834009666146
AT4G36870	NB_1000Pi	1.03536711659949
AT4G36880	NB_1000Pi	-0.0739928253362599
AT4G37520	NB_1000Pi	-0.13960911078412
AT5G06740	NB_1000Pi	-0.585611691913273
AT5G06860	NB_1000Pi	-0.194187562630571
AT5G08610	NB_1000Pi	0.0341990449421189
AT5G10740	NB_1000Pi	-0.840034028897726
AT5G13210	NB_1000Pi	-0.936311113214463
AT5G14730	NB_1000Pi	-0.154443012571445
AT5G17860	NB_1000Pi	-0.373538213440172
AT5G19890	NB_1000Pi	-0.709631307636792
AT5G22790	NB_1000Pi	-0.500245819453967
AT5G23010	NB_1000Pi	0.0727710219232264
AT5G23810	NB_1000Pi	0.836145311938419
AT5G24280	NB_1000Pi	0.0153589417531832
AT5G24930	NB_1000Pi	0.507074234633795
AT5G25250	NB_1000Pi	-0.859120195309567
AT5G38200	NB_1000Pi	0.902496877521173
AT5G38540	NB_1000Pi	-0.408929261190226
AT5G38550	NB_1000Pi	-0.706824288217597
AT5G40010	NB_1000Pi	-0.728879688255083
AT5G41610	NB_1000Pi	0.165099834272947
AT5G42980	NB_1000Pi	-0.836415789579119
AT5G43330	NB_1000Pi	-0.332087455512266
AT5G43450	NB_1000Pi	0.625011555355171
AT5G45380	NB_1000Pi	-0.116726557929441
AT5G47110	NB_1000Pi	0.531280075443588
AT5G47220	NB_1000Pi	-0.116910881506525
AT5G47740	NB_1000Pi	-0.993332297381096
AT5G51440	NB_1000Pi	-0.584872823249286
AT5G51870	NB_1000Pi	0.0575287381767925
AT5G52640	NB_1000Pi	-0.242086701135345
AT5G53120	NB_1000Pi	-0.75838137239365
AT5G58940	NB_1000Pi	-0.847227919555187
AT5G62480	NB_1000Pi	-0.913111798782467
AT5G64810	NB_1000Pi	-0.672315464658445
AT5G65140	NB_1000Pi	-0.818467052944601
AT5G65380	NB_1000Pi	0.864450750037007
AT1G01480	Full_1000Pi	0.0683437825192578
AT1G01720	Full_1000Pi	-0.981394706985461
AT1G08630	Full_1000Pi	-0.767393962687747
AT1G12010	Full_1000Pi	0.304209820136826
AT1G12110	Full_1000Pi	1.38645202414622
AT1G14870	Full_1000Pi	-1.00593255944429
AT1G15520	Full_1000Pi	-0.445390355473502
AT1G17170	Full_1000Pi	-1.27582061706663
AT1G17180	Full_1000Pi	-1.33425574150272
AT1G18970	Full_1000Pi	-1.12253593597911
AT1G19020	Full_1000Pi	-0.492117810282392
AT1G19250	Full_1000Pi	-0.237805395790144
AT1G23190	Full_1000Pi	-0.511717197110857
AT1G31290	Full_1000Pi	0.546582656269782
AT1G52880	Full_1000Pi	-0.595682534510734
AT1G61560	Full_1000Pi	-0.519108693209791
AT1G62380	Full_1000Pi	0.356831122403389
AT1G62480	Full_1000Pi	0.430051955185401
AT1G63570	Full_1000Pi	0.181937589322201
AT1G64950	Full_1000Pi	-0.920753627585241
AT1G66200	Full_1000Pi	0.662589430096771
AT1G69490	Full_1000Pi	-0.745571629240805
AT1G71695	Full_1000Pi	-0.788867739179172
AT1G72520	Full_1000Pi	0.0723260280239787
AT1G74250	Full_1000Pi	0.514981543866499
AT2G04050	Full_1000Pi	-0.589278983689758
AT2G04070	Full_1000Pi	-0.399001228995372
AT2G18193	Full_1000Pi	-0.821922071116391
AT2G21640	Full_1000Pi	-0.272068359229364
AT2G21900	Full_1000Pi	-0.787105033157982
AT2G23150	Full_1000Pi	0.505436408614164
AT2G26480	Full_1000Pi	-0.796643265728567
AT2G26560	Full_1000Pi	-0.912863656033727
AT2G27880	Full_1000Pi	-0.119361674289526
AT2G28570	Full_1000Pi	-0.146722586980811
AT2G31060	Full_1000Pi	-0.502890821154393
AT2G33750	Full_1000Pi	0.257266833560125
AT2G34500	Full_1000Pi	-0.916269371291201
AT2G41380	Full_1000Pi	-1.14402832254223
AT2G43590	Full_1000Pi	-1.19673173346309
AT3G01420	Full_1000Pi	-1.51108989170151
AT3G04070	Full_1000Pi	-1.00846734133294
AT3G04530	Full_1000Pi	-0.717733126924687
AT3G05690	Full_1000Pi	-0.966535720201382
AT3G07720	Full_1000Pi	1.33334049917741
AT3G08040	Full_1000Pi	-0.011698133482349
AT3G09940	Full_1000Pi	0.238630529596162
AT3G12580	Full_1000Pi	-0.442605083626269
AT3G13100	Full_1000Pi	-0.859824530242853
AT3G13610	Full_1000Pi	1.21132841825098
AT3G14680	Full_1000Pi	-1.0202622513302
AT3G14940	Full_1000Pi	-0.861915904509611
AT3G16150	Full_1000Pi	-0.97594773350963
AT3G19450	Full_1000Pi	0.41921047949741
AT3G19710	Full_1000Pi	0.238889280730906
AT3G21720	Full_1000Pi	-0.90204831632636
AT3G22240	Full_1000Pi	-0.940001899911092
AT3G25250	Full_1000Pi	-0.995933363207066
AT3G25730	Full_1000Pi	-1.01640099955399
AT3G26210	Full_1000Pi	-0.48612617310787
AT3G26570	Full_1000Pi	1.29177952419229
AT3G28510	Full_1000Pi	-0.675035812833047
AT3G44300	Full_1000Pi	-0.994549243229562
AT3G47290	Full_1000Pi	1.03811291463938
AT3G47780	Full_1000Pi	-1.38418223153801
AT3G53150	Full_1000Pi	-1.0777108612751
AT3G53990	Full_1000Pi	-1.19173796774698
AT3G60160	Full_1000Pi	0.659790217268899
AT3G61400	Full_1000Pi	-0.0652923527207619
AT3G63380	Full_1000Pi	-1.01357117842866
AT4G00755	Full_1000Pi	0.616375421133995
AT4G01870	Full_1000Pi	-1.20951565373655
AT4G08780	Full_1000Pi	-0.131227191532174
AT4G11290	Full_1000Pi	0.33402098802269
AT4G12030	Full_1000Pi	0.328898876245594
AT4G12400	Full_1000Pi	0.138955789783149
AT4G13180	Full_1000Pi	-1.35162253172348
AT4G13310	Full_1000Pi	0.907705814438223
AT4G15330	Full_1000Pi	1.10270901818445
AT4G19760	Full_1000Pi	0.612372435695793
AT4G21680	Full_1000Pi	1.3492728598517
AT4G28040	Full_1000Pi	-1.38647693756296
AT4G29690	Full_1000Pi	-0.468884262098585
AT4G33720	Full_1000Pi	-0.178296700124509
AT4G34870	Full_1000Pi	-0.743805991673585
AT4G36870	Full_1000Pi	0.0968471280682258
AT4G36880	Full_1000Pi	-0.506775060146597
AT4G37520	Full_1000Pi	-1.09977048953298
AT5G06740	Full_1000Pi	-0.607222254805795
AT5G06860	Full_1000Pi	-1.33213888466868
AT5G08610	Full_1000Pi	0.454884965355145
AT5G10740	Full_1000Pi	-0.844802098975545
AT5G13210	Full_1000Pi	-0.390514114219235
AT5G14730	Full_1000Pi	-1.22044415152937
AT5G17860	Full_1000Pi	-1.18203212817233
AT5G19890	Full_1000Pi	0.448368654627468
AT5G22790	Full_1000Pi	-0.342999551284646
AT5G23010	Full_1000Pi	-0.57153023264109
AT5G23810	Full_1000Pi	-0.829193548852891
AT5G24280	Full_1000Pi	0.0902565921078507
AT5G24930	Full_1000Pi	0.851149242162293
AT5G25250	Full_1000Pi	-0.0894658652970962
AT5G38200	Full_1000Pi	-0.330958107182434
AT5G38540	Full_1000Pi	-0.60712118080799
AT5G38550	Full_1000Pi	-0.625809346206929
AT5G40010	Full_1000Pi	-0.637360279563249
AT5G41610	Full_1000Pi	-0.920559247146908
AT5G42980	Full_1000Pi	-0.623429577581846
AT5G43330	Full_1000Pi	-0.211582976702335
AT5G43450	Full_1000Pi	-0.438051935731303
AT5G45380	Full_1000Pi	0.0204167123138411
AT5G47110	Full_1000Pi	1.09769859963169
AT5G47220	Full_1000Pi	-0.901956325549502
AT5G47740	Full_1000Pi	-0.86432858705626
AT5G51440	Full_1000Pi	-0.364835827274835
AT5G51870	Full_1000Pi	-0.66994534577614
AT5G52640	Full_1000Pi	-0.103150758143508
AT5G53120	Full_1000Pi	-0.762131150431221
AT5G58940	Full_1000Pi	-0.757758428784683
AT5G62480	Full_1000Pi	-0.791402460397722
AT5G64810	Full_1000Pi	-0.834121666319671
AT5G65140	Full_1000Pi	0.536337128876441
AT5G65380	Full_1000Pi	0.248270623989951
AT1G01480	Full_50Pi	0.628387177396227
AT1G01720	Full_50Pi	0.391906906150746
AT1G08630	Full_50Pi	-0.8301120211785
AT1G12010	Full_50Pi	-1.01203627044786
AT1G12110	Full_50Pi	-0.891874502335061
AT1G14870	Full_50Pi	0.947412865026589
AT1G15520	Full_50Pi	1.18283978305985
AT1G17170	Full_50Pi	0.554614980025052
AT1G17180	Full_50Pi	0.350778373558311
AT1G18970	Full_50Pi	0.952937264237683
AT1G19020	Full_50Pi	0.765043355557323
AT1G19250	Full_50Pi	1.26281337476746
AT1G23190	Full_50Pi	1.04529471679065
AT1G31290	Full_50Pi	-0.701154936971209
AT1G52880	Full_50Pi	0.699146813696728
AT1G61560	Full_50Pi	0.770116525326039
AT1G62380	Full_50Pi	-0.606138690919069
AT1G62480	Full_50Pi	-1.42578842571091
AT1G63570	Full_50Pi	-0.406331181023136
AT1G64950	Full_50Pi	1.09047361082006
AT1G66200	Full_50Pi	-0.45072664376846
AT1G69490	Full_50Pi	-0.468148174340186
AT1G71695	Full_50Pi	1.07799171169403
AT1G72520	Full_50Pi	0.818717661294283
AT1G74250	Full_50Pi	0.0632198525926423
AT2G04050	Full_50Pi	1.27904573538619
AT2G04070	Full_50Pi	1.20048404502376
AT2G18193	Full_50Pi	0.731484104930174
AT2G21640	Full_50Pi	0.818923865337235
AT2G21900	Full_50Pi	0.907132398163735
AT2G23150	Full_50Pi	0.156083960029831
AT2G26480	Full_50Pi	1.28795404402745
AT2G26560	Full_50Pi	0.776414913859801
AT2G27880	Full_50Pi	-0.238052053435483
AT2G28570	Full_50Pi	-0.679369622212091
AT2G31060	Full_50Pi	1.20788235161253
AT2G33750	Full_50Pi	-0.222429907308667
AT2G34500	Full_50Pi	-0.0321005804891523
AT2G41380	Full_50Pi	1.07345078546138
AT2G43590	Full_50Pi	0.737429890405628
AT3G01420	Full_50Pi	0.585173523269455
AT3G04070	Full_50Pi	1.11194163796874
AT3G04530	Full_50Pi	1.45077926696835
AT3G05690	Full_50Pi	1.30624294763049
AT3G07720	Full_50Pi	-0.623093556677358
AT3G08040	Full_50Pi	0.906963041752944
AT3G09940	Full_50Pi	0.877947150961148
AT3G12580	Full_50Pi	1.32953073417308
AT3G13100	Full_50Pi	1.09802928754154
AT3G13610	Full_50Pi	-0.110749674344676
AT3G14680	Full_50Pi	1.06236142844299
AT3G14940	Full_50Pi	1.14280306286501
AT3G16150	Full_50Pi	0.274880560321435
AT3G19450	Full_50Pi	0.750063689385689
AT3G19710	Full_50Pi	0.886486120403284
AT3G21720	Full_50Pi	0.723564500022952
AT3G22240	Full_50Pi	0.900852430838731
AT3G25250	Full_50Pi	0.964716396789252
AT3G25730	Full_50Pi	0.173643435606003
AT3G26210	Full_50Pi	1.19582132034557
AT3G26570	Full_50Pi	-0.581381832887268
AT3G28510	Full_50Pi	1.23799500457401
AT3G44300	Full_50Pi	-0.0988765926389918
AT3G47290	Full_50Pi	-1.12910390722986
AT3G47780	Full_50Pi	0.849112986521579
AT3G53150	Full_50Pi	0.850871961927101
AT3G53990	Full_50Pi	0.577477492947037
AT3G60160	Full_50Pi	-1.16277460871392
AT3G61400	Full_50Pi	0.638653846176678
AT3G63380	Full_50Pi	1.01814646225509
AT4G00755	Full_50Pi	-0.92563614606469
AT4G01870	Full_50Pi	0.09147972638024
AT4G08780	Full_50Pi	-0.356877340285733
AT4G11290	Full_50Pi	0.747518706353438
AT4G12030	Full_50Pi	0.968323114481421
AT4G12400	Full_50Pi	-0.0367963143408319
AT4G13180	Full_50Pi	0.3651014913073
AT4G13310	Full_50Pi	-0.266418158744677
AT4G15330	Full_50Pi	-0.179165990368039
AT4G19760	Full_50Pi	-0.204124145231933
AT4G21680	Full_50Pi	-0.0302984488736307
AT4G28040	Full_50Pi	1.04540497095416
AT4G29690	Full_50Pi	1.05080242831667
AT4G33720	Full_50Pi	0.892498073855932
AT4G34870	Full_50Pi	0.76077420900941
AT4G36870	Full_50Pi	-0.68988769444047
AT4G36880	Full_50Pi	0.0230482361968005
AT4G37520	Full_50Pi	0.898637318792066
AT5G06740	Full_50Pi	0.874045300537785
AT5G06860	Full_50Pi	0.464230404376922
AT5G08610	Full_50Pi	0.0599095933794297
AT5G10740	Full_50Pi	1.4017066473095
AT5G13210	Full_50Pi	1.01960736857604
AT5G14730	Full_50Pi	0.121690460316373
AT5G17860	Full_50Pi	1.1671596442535
AT5G19890	Full_50Pi	0.41059971105966
AT5G22790	Full_50Pi	0.458778437405049
AT5G23010	Full_50Pi	0.249563864732861
AT5G23810	Full_50Pi	-0.211647813763671
AT5G24280	Full_50Pi	0.015371211106806
AT5G24930	Full_50Pi	-0.960964748795456
AT5G25250	Full_50Pi	1.15808485706918
AT5G38200	Full_50Pi	-0.861048364246969
AT5G38540	Full_50Pi	0.751256279358304
AT5G38550	Full_50Pi	1.16284940223331
AT5G40010	Full_50Pi	0.781642788056849
AT5G41610	Full_50Pi	0.345574211934253
AT5G42980	Full_50Pi	1.17047217612093
AT5G43330	Full_50Pi	0.948851647708215
AT5G43450	Full_50Pi	-0.657786457160905
AT5G45380	Full_50Pi	1.12928734791579
AT5G47110	Full_50Pi	-1.03718159112686
AT5G47220	Full_50Pi	0.595351383807718
AT5G47740	Full_50Pi	1.23616398716449
AT5G51440	Full_50Pi	0.743585109545952
AT5G51870	Full_50Pi	0.427883916400461
AT5G52640	Full_50Pi	0.603980433951362
AT5G53120	Full_50Pi	1.46840312122121
AT5G58940	Full_50Pi	1.23500345816305
AT5G62480	Full_50Pi	1.27192560641586
AT5G64810	Full_50Pi	1.40666647242465
AT5G65140	Full_50Pi	0.276560585759837
AT5G65380	Full_50Pi	-0.56492471659379
AT1G01480	NB_50Pi	-0.271863059485579
AT1G01720	NB_50Pi	0.72222559898497
AT1G08630	NB_50Pi	0.438706912698039
AT1G12010	NB_50Pi	-0.0870374067916088
AT1G12110	NB_50Pi	-0.494324390200729
AT1G14870	NB_50Pi	0.850928489081908
AT1G15520	NB_50Pi	-0.210229398073609
AT1G17170	NB_50Pi	1.1290095890513
AT1G17180	NB_50Pi	1.19166874338408
AT1G18970	NB_50Pi	0.825950840488358
AT1G19020	NB_50Pi	0.509171764897592
AT1G19250	NB_50Pi	-0.34841238088095
AT1G23190	NB_50Pi	0.474868307707446
AT1G31290	NB_50Pi	-0.242633747343895
AT1G52880	NB_50Pi	-0.0794516962750111
AT1G61560	NB_50Pi	0.720023029450705
AT1G62380	NB_50Pi	-0.0764951190528557
AT1G62480	NB_50Pi	0.177174833268863
AT1G63570	NB_50Pi	0.246729293341765
AT1G64950	NB_50Pi	0.673113845718473
AT1G66200	NB_50Pi	0.577851543393633
AT1G69490	NB_50Pi	0.757046269373664
AT1G71695	NB_50Pi	-0.395419752274134
AT1G72520	NB_50Pi	-0.11144853331463
AT1G74250	NB_50Pi	0.0558743147068033
AT2G04050	NB_50Pi	0.0400317055063627
AT2G04070	NB_50Pi	-0.13861092559247
AT2G18193	NB_50Pi	0.565225215808683
AT2G21640	NB_50Pi	0.345015710812667
AT2G21900	NB_50Pi	0.371680983756028
AT2G23150	NB_50Pi	-0.378993826996761
AT2G26480	NB_50Pi	0.316675784327571
AT2G26560	NB_50Pi	0.505095830410744
AT2G27880	NB_50Pi	-0.0942324133621763
AT2G28570	NB_50Pi	0.443797048538295
AT2G31060	NB_50Pi	0.077736249187361
AT2G33750	NB_50Pi	-0.454405349534735
AT2G34500	NB_50Pi	0.0997171100017287
AT2G41380	NB_50Pi	0.673675585426371
AT2G43590	NB_50Pi	0.90553729275373
AT3G01420	NB_50Pi	0.932504037296518
AT3G04070	NB_50Pi	0.496028546380433
AT3G04530	NB_50Pi	0.226267258842701
AT3G05690	NB_50Pi	0.458678344638509
AT3G07720	NB_50Pi	-0.592528120070859
AT3G08040	NB_50Pi	0.231044330787982
AT3G09940	NB_50Pi	-0.100865589342093
AT3G12580	NB_50Pi	-0.350621726981674
AT3G13100	NB_50Pi	0.545593184652477
AT3G13610	NB_50Pi	-0.0940076198946075
AT3G14680	NB_50Pi	0.630548197310151
AT3G14940	NB_50Pi	0.621249326516428
AT3G16150	NB_50Pi	-0.226910365359751
AT3G19450	NB_50Pi	-0.0200176565235222
AT3G19710	NB_50Pi	-0.216955308838761
AT3G21720	NB_50Pi	0.601362839090808
AT3G22240	NB_50Pi	0.824230456507756
AT3G25250	NB_50Pi	0.611680744720081
AT3G25730	NB_50Pi	1.23312335641069
AT3G26210	NB_50Pi	0.158848922721697
AT3G26570	NB_50Pi	-0.845381567415706
AT3G28510	NB_50Pi	0.29225141559234
AT3G44300	NB_50Pi	0.607520823618053
AT3G47290	NB_50Pi	-0.555073170774024
AT3G47780	NB_50Pi	0.877369766584374
AT3G53150	NB_50Pi	0.443212431576416
AT3G53990	NB_50Pi	0.831149074836658
AT3G60160	NB_50Pi	-0.26915669712193
AT3G61400	NB_50Pi	0.524736169095496
AT3G63380	NB_50Pi	0.737443878743974
AT4G00755	NB_50Pi	-0.0322389471709264
AT4G01870	NB_50Pi	1.1452831911506
AT4G08780	NB_50Pi	0.624889353378049
AT4G11290	NB_50Pi	0.187452895671782
AT4G12030	NB_50Pi	-0.492231271618436
AT4G12400	NB_50Pi	0.105623424538238
AT4G13180	NB_50Pi	1.05941439272236
AT4G13310	NB_50Pi	-0.766161202886463
AT4G15330	NB_50Pi	-0.350778877797797
AT4G19760	NB_50Pi	-0.204124145231933
AT4G21680	NB_50Pi	-0.743870694890975
AT4G28040	NB_50Pi	0.519833587174186
AT4G29690	NB_50Pi	0.391899712821202
AT4G33720	NB_50Pi	0.348057887318852
AT4G34870	NB_50Pi	0.66643274927878
AT4G36870	NB_50Pi	-0.442326550227246
AT4G36880	NB_50Pi	0.557719649286062
AT4G37520	NB_50Pi	0.340742281525028
AT5G06740	NB_50Pi	0.318788646181288
AT5G06860	NB_50Pi	1.06209604292233
AT5G08610	NB_50Pi	-0.548993603676693
AT5G10740	NB_50Pi	0.283129480563778
AT5G13210	NB_50Pi	0.307217858857654
AT5G14730	NB_50Pi	1.25319670378445
AT5G17860	NB_50Pi	0.388410697359001
AT5G19890	NB_50Pi	-0.149337058050334
AT5G22790	NB_50Pi	0.384466933333562
AT5G23010	NB_50Pi	0.249195345985
AT5G23810	NB_50Pi	0.204696050678143
AT5G24280	NB_50Pi	-0.120986744967846
AT5G24930	NB_50Pi	-0.397258728000637
AT5G25250	NB_50Pi	-0.209498796462514
AT5G38200	NB_50Pi	0.289509593908227
AT5G38540	NB_50Pi	0.264794162639915
AT5G38550	NB_50Pi	0.169784232191219
AT5G40010	NB_50Pi	0.584597179761484
AT5G41610	NB_50Pi	0.4098852009397
AT5G42980	NB_50Pi	0.289373191040025
AT5G43330	NB_50Pi	-0.405181215493616
AT5G43450	NB_50Pi	0.470826837537038
AT5G45380	NB_50Pi	-1.03297750230019
AT5G47110	NB_50Pi	-0.591797083948407
AT5G47220	NB_50Pi	0.42351582324831
AT5G47740	NB_50Pi	0.621496897272864
AT5G51440	NB_50Pi	0.206123540978174
AT5G51870	NB_50Pi	0.184532691198877
AT5G52640	NB_50Pi	-0.258742974672506
AT5G53120	NB_50Pi	0.0521094016036691
AT5G58940	NB_50Pi	0.369982890176814
AT5G62480	NB_50Pi	0.432588652764325
AT5G64810	NB_50Pi	0.0997706585534691
AT5G65140	NB_50Pi	0.00556933830831936
AT5G65380	NB_50Pi	-0.547796657433167
