# Supplementary material for: The effects of soil phosphorus content on plant microbiota are driven by the plant phosphate starvation response
Source: PLoS Biol. 2019 Nov 13;17(11):e3000534. doi: 10.1371/journal.pbio.3000534 (PMC6876890; doi:10.1371/journal.pbio.3000534)
Supplement: S1 Data — (ZIP) [file pbio.3000534.s023.zip › data_figures/data_Fig6C.csv]

ID_Matrix	RA	Number	position	sample	sample.1	plate	Pi	SynCom	Genotype	Fraction	Well	Plate	OTU_Header	Depth	LDepth
Plate1PiDOR1A1	0.0276381909547739	P1	P1Plate1	r16	16	6	0uM	Full	Col-0	Root	A1	Plate1	P1Plate1PiDOR1	13930	9.54180006677385
Plate1PiDOR1A10	0.0149283739633074	P73	P73Plate1	r23	23	8	50uM	Full	phf1	Root	A10	Plate1	P73Plate1PiDOR1	39790	10.591370903421
Plate1PiDOR1A11	0.0139459556728549	P81	P81Plate1	r48	48	16	1000uM	Full	phr1/phl1	Root	A11	Plate1	P81Plate1PiDOR1	66686	11.1077503148202
Plate1PiDOR1A5	0.0174672489082969	P33	P33Plate1	r50	50	17	1000uM	Full	phf1	Root	A5	Plate1	P33Plate1PiDOR1	2748	7.91862865334224
Plate1PiDOR1A6	0.0205942011693115	P41	P41Plate1	r42	42	14	1000uM	Full	phr1/phl1	Root	A6	Plate1	P41Plate1PiDOR1	41905	10.643160430533
Plate1PiDOR1A7	0.0167676372874731	P49	P49Plate1	r54	54	18	1000uM	Full	phr1/phl1	Root	A7	Plate1	P49Plate1PiDOR1	25585	10.1497615212392
Plate1PiDOR1B11	0.0404487958264847	P82	P82Plate1	r6	6	2	0uM	Full	phr1/phl1	Root	B11	Plate1	P82Plate1PiDOR1	13993	9.54631248355571
Plate1PiDOR1B2	0.0158827122785583	P10	P10Plate1	r27	27	9	50uM	Full	phr1/phl1	Root	B2	Plate1	P10Plate1PiDOR1	9822	9.19238004659919
Plate1PiDOR1B3	0.0152895604850481	P18	P18Plate1	r51	51	17	1000uM	Full	phr1/phl1	Root	B3	Plate1	P18Plate1PiDOR1	229503	12.3436713802927
Plate1PiDOR1B4	0.0629007385764143	P26	P26Plate1	r8	8	3	0uM	Full	phf1	Root	B4	Plate1	P26Plate1PiDOR1	73926	11.2108198718527
Plate1PiDOR1C1	0.0160840660518979	P3	P3Plate1	r35	35	12	50uM	Full	phf1	Root	C1	Plate1	P3Plate1PiDOR1	4663	8.44741429680832
Plate1PiDOR1C10	0.0190784869802217	P75	P75Plate1	r38	38	13	1000uM	Full	phf1	Root	C10	Plate1	P75Plate1PiDOR1	27151	10.2091691570963
Plate1PiDOR1C11	0.0413099492976477	P83	P83Plate1	r14	14	5	0uM	Full	phf1	Root	C11	Plate1	P83Plate1PiDOR1	12031	9.39524193103352
Plate1PiDOR1C3	0.0262727360215571	P19	P19Plate1	r40	40	14	1000uM	Full	Col-0	Root	C3	Plate1	P19Plate1PiDOR1	41564	10.6349896869725
Plate1PiDOR1C4	0.0118707058852295	P27	P27Plate1	r20	20	7	50uM	Full	phf1	Root	C4	Plate1	P27Plate1PiDOR1	81798	11.3120080724142
Plate1PiDOR1C6	0.0505570273758576	P43	P43Plate1	r13	13	5	0uM	Full	Col-0	Root	C6	Plate1	P43Plate1PiDOR1	58884	10.9833246858779
Plate1PiDOR1C8	0.0157517899761337	P59	P59Plate1	r21	21	7	50uM	Full	phr1/phl1	Root	C8	Plate1	P59Plate1PiDOR1	10475	9.25674674479034
Plate1PiDOR1C9	0.0255511753540663	P67	P67Plate1	r24	24	8	50uM	Full	phr1/phl1	Root	C9	Plate1	P67Plate1PiDOR1	13698	9.52500511575785
Plate1PiDOR1D10	0.0207823617087095	P76	P76Plate1	r52	52	18	1000uM	Full	Col-0	Root	D10	Plate1	P76Plate1PiDOR1	71118	11.1720957483076
Plate1PiDOR1D6	0.0329656396602003	P44	P44Plate1	r15	15	5	0uM	Full	phr1/phl1	Root	D6	Plate1	P44Plate1PiDOR1	7887	8.97297111339799
Plate1PiDOR1D7	0.0394555139080687	P52	P52Plate1	r36	36	12	50uM	Full	phr1/phl1	Root	D7	Plate1	P52Plate1PiDOR1	5069	8.53089883847235
Plate1PiDOR1E1	0.0398399443284621	P5	P5Plate1	r29	29	10	50uM	Full	phf1	Root	E1	Plate1	P5Plate1PiDOR1	22992	10.0429016083188
Plate1PiDOR1E2	0.0358331274793298	P13	P13Plate1	r4	4	2	0uM	Full	Col-0	Root	E2	Plate1	P13Plate1PiDOR1	68819	11.1392351485862
Plate1PiDOR1E4	0.0102625252916067	P29	P29Plate1	r39	39	13	1000uM	Full	phr1/phl1	Root	E4	Plate1	P29Plate1PiDOR1	315322	12.6613496179166
Plate1PiDOR1E6	0.0743342591079889	P45	P45Plate1	r11	11	4	0uM	Full	phf1	Root	E6	Plate1	P45Plate1PiDOR1	6121	8.71948076085107
Plate1PiDOR1E8	0.0138531415594247	P61	P61Plate1	r19	19	7	50uM	Full	Col-0	Root	E8	Plate1	P61Plate1PiDOR1	26420	10.1818765780763
Plate1PiDOR1E9	0.0721015189386656	P69	P69Plate1	r2	2	1	0uM	Full	phf1	Root	E9	Plate1	P69Plate1PiDOR1	10402	9.24975337433302
Plate1PiDOR1F11	0.0132708821233411	P86	P86Plate1	r46	46	16	1000uM	Full	Col-0	Root	F11	Plate1	P86Plate1PiDOR1	107604	11.58621310074
Plate1PiDOR1F12	0.018018018018018	P94	P94Plate1	r41	41	14	1000uM	Full	phf1	Root	F12	Plate1	P94Plate1PiDOR1	18093	9.8032804021191
Plate1PiDOR1F2	0.0242785158039395	P14	P14Plate1	r33	33	11	50uM	Full	phr1/phl1	Root	F2	Plate1	P14Plate1PiDOR1	37111	10.5216687006062
Plate1PiDOR1F4	0.0183730246143052	P30	P30Plate1	r25	25	9	50uM	Full	Col-0	Root	F4	Plate1	P30Plate1PiDOR1	122571	11.7164457329052
Plate1PiDOR1F5	0.193426316358525	P38	P38Plate1	r12	12	4	0uM	Full	phr1/phl1	Root	F5	Plate1	P38Plate1PiDOR1	18498	9.8254178971142
Plate1PiDOR1F8	0.0585471170942342	P62	P62Plate1	r9	9	3	0uM	Full	phr1/phl1	Root	F8	Plate1	P62Plate1PiDOR1	15748	9.66446865206363
Plate1PiDOR1G1	0.0634249471458774	P7	P7Plate1	r5	5	2	0uM	Full	phf1	Root	G1	Plate1	P7Plate1PiDOR1	9933	9.20361782621536
Plate1PiDOR1G10	0.0234390050730997	P79	P79Plate1	r17	17	6	0uM	Full	phf1	Root	G10	Plate1	P79Plate1PiDOR1	46717	10.7518634031116
Plate1PiDOR1G11	0.0367410524612054	P87	P87Plate1	r1	1	1	0uM	Full	Col-0	Root	G11	Plate1	P87Plate1PiDOR1	49427	10.8082521125717
Plate1PiDOR1G2	0.0260165616116673	P15	P15Plate1	r53	53	18	1000uM	Full	phf1	Root	G2	Plate1	P15Plate1PiDOR1	16182	9.69165479236779
Plate1PiDOR1G3	0.0866327916687629	P23	P23Plate1	r10	10	4	0uM	Full	Col-0	Root	G3	Plate1	P23Plate1PiDOR1	19877	9.8973185633906
Plate1PiDOR1G8	0.00718116534860467	P63	P63Plate1	r37	37	13	1000uM	Full	Col-0	Root	G8	Plate1	P63Plate1PiDOR1	11001	9.30574145673943
Plate1PiDOR1G9	0.0186019189347954	P71	P71Plate1	r22	22	8	50uM	Full	Col-0	Root	G9	Plate1	P71Plate1PiDOR1	15321	9.63697971531575
Plate1PiDOR1H3	0.00649967501624919	P24	P24Plate1	r44	44	15	1000uM	Full	phf1	Root	H3	Plate1	P24Plate1PiDOR1	80004	11.2898319124061
Plate1PiDOR1H4	0.00942566595247993	P32	P32Plate1	r45	45	15	1000uM	Full	phr1/phl1	Root	H4	Plate1	P32Plate1PiDOR1	125084	11.7367407905935
Plate2PiDOR1A7	0.0530442625494608	P49	P49Plate2	r7	7	3	0uM	Full	Col-0	Root	A7	Plate2	P49Plate2PiDOR1	206224	12.2367182356446
Plate2PiDOR1A9	0.12621359223301	P65	P65Plate2	r30	30	10	50uM	Full	phr1/phl1	Root	A9	Plate2	P65Plate2PiDOR1	1133	7.03262426102801
Plate2PiDOR1C8	0.0275881394961601	P59	P59Plate2	r28	28	10	50uM	Full	Col-0	Root	C8	Plate2	P59Plate2PiDOR1	246229	12.41401727621
Plate2PiDOR1D7	0.0171669952723187	P52	P52Plate2	r43	43	15	1000uM	Full	Col-0	Root	D7	Plate2	P52Plate2PiDOR1	188676	12.1477865372583
Plate2PiDOR1D8	0.0575623576255288	P60	P60Plate2	r3	3	1	0uM	Full	phr1/phl1	Root	D8	Plate2	P60Plate2PiDOR1	52239	10.8635846213475
Plate2PiDOR1E8	0.0223446268966951	P61	P61Plate2	r32	32	11	50uM	Full	phf1	Root	E8	Plate2	P61Plate2PiDOR1	38488	10.5581017833793
Plate2PiDOR1F8	0.00934330898517836	P62	P62Plate2	r49	49	17	1000uM	Full	Col-0	Root	F8	Plate2	P62Plate2PiDOR1	56404	10.9402953569571
Plate2PiDOR1G8	0.0274613841414618	P63	P63Plate2	r34	34	12	50uM	Full	Col-0	Root	G8	Plate2	P63Plate2PiDOR1	182438	12.1141656682573
Plate2PiDOR1H7	0.0262488833917405	P56	P56Plate2	r18	18	6	0uM	Full	phr1/phl1	Root	H7	Plate2	P56Plate2PiDOR1	43659	10.6841647255814
Plate2PiDOR1H8	0.0182864262679566	P64	P64Plate2	r26	26	9	50uM	Full	phf1	Root	H8	Plate2	P64Plate2PiDOR1	27288	10.2142023240985
