# Supplementary material for: The effects of soil phosphorus content on plant microbiota are driven by the plant phosphate starvation response
Source: PLoS Biol. 2019 Nov 13;17(11):e3000534. doi: 10.1371/journal.pbio.3000534 (PMC6876890; doi:10.1371/journal.pbio.3000534)
Supplement: S1 Data — (ZIP) [file pbio.3000534.s023.zip › data_figures/data_S3DEF.csv]

Soil	Root	Shoot
0.822666666666667	0.718333333333333	0.698
0.310333333333333	0.893	0.926666666666667
0.416333333333333	0.587	0.692666666666667
0.484666666666667	0.740333333333333	0.705666666666667
0.231	0.6	0.956333333333333
0.542	0.871333333333333	0.904666666666667
0.428666666666667	0.786	0.959333333333333
0.418333333333333	0.809666666666667	0.945666666666667
0.244	0.732333333333333	0.841
0.206333333333333	0.538333333333333	0.809666666666667
0.918666666666667	0.880333333333333	0.621333333333333
0.452333333333333	0.534333333333333	0.448
0.290666666666667	0.727666666666667	0.906666666666667
0.264	0.705333333333333	0.661
0.35	0.84	0.808
0.492666666666667	0.686333333333333	0.822666666666667
0.439333333333333	0.632	0.465333333333333
0.202666666666667	0.783333333333333	0.921
0.275	0.851333333333333	0.95
0.499333333333333	0.774333333333333	0.657666666666667
0.230666666666667	0.964	0.700666666666667
0.29	0.944666666666667	0.824333333333333
0.427	0.692333333333333	0.802333333333333
0.297333333333333	0.821	0.766333333333333
0.367333333333333	0.702333333333333	0.758666666666667
0.905	0.449333333333333	0.876666666666667
0.527	0.860333333333333	0.496666666666667
0.404666666666667	0.84	0.830666666666667
0.261666666666667	0.791666666666667	0.943
0.416333333333333	0.737666666666667	0.941
0.290333333333333	0.695333333333333	0.936333333333333
0.353333333333333	0.668	0.905333333333333
0.273666666666667	0.668333333333333	0.824
0.384333333333333	0.647	0.807333333333333
0.535333333333333	0.866	0.941666666666667
0.832	0.914666666666667	0.936
0.241	0.499333333333333	0.875333333333333
0.298666666666667	0.766666666666667	0.569
0.322666666666667	0.762333333333333	0.767333333333333
0.343333333333333	0.818	0.866
0.436	0.801666666666667	0.898666666666667
0.462333333333333	0.647	0.951666666666667
0.446	0.692666666666667	0.534666666666667
0.485333333333333	0.775666666666667	0.512333333333333
0.866333333333333	0.912	0.931333333333333
0.868333333333333	0.570666666666667	0.809333333333333
0.872333333333333	0.785333333333333	0.815
0.853666666666667	0.890333333333333	0.942666666666667
0.873333333333333	0.858333333333333	0.74
0.871666666666667	0.82	0.965666666666667
0.856666666666667	0.738333333333333	0.958333333333333
0.82	0.788333333333333	0.880333333333333
0.843666666666667	0.844333333333333	0.806333333333333
0.942	0.893333333333333	0.805333333333333
0.879	0.487	0.743333333333333
0.866	0.537333333333333	0.501666666666667
0.854	0.759333333333333	0.711333333333333
0.856	0.866666666666667	0.822666666666667
0.885333333333333	0.694333333333333	0.859333333333333
0.870333333333333	0.522	0.746
0.833333333333333	0.840333333333333	0.946333333333333
0.836333333333333	0.869666666666667	0.717333333333333
0.876	0.786	0.419333333333333
0.837666666666667	0.974666666666667	0.652
0.855666666666667	0.952333333333333	0.867333333333333
0.846666666666667	0.405	0.613333333333333
0.854333333333333	0.907	0.753333333333333
0.852666666666667	0.692333333333333	0.779333333333333
0.938333333333333	0.730333333333333	0.892
0.886333333333333	0.821	0.818
0.852666666666667	0.837333333333333	0.862
0.844	0.833666666666667	0.886666666666667
0.874	0.780666666666667	0.759333333333333
0.853666666666667	0.952666666666667	0.762666666666667
0.851	0.553333333333333	0.904
0.824	0.768	0.54
0.853666666666667	0.435333333333333	0.848333333333333
0.886	0.758666666666667	0.952333333333333
0.932333333333333	0.883666666666667	0.942333333333333
0.842333333333333	0.87	0.662
0.855666666666667	0.877	0.687333333333333
0.842666666666667	0.805333333333333	0.806666666666667
0.856333333333333	0.816666666666667	0.592
0.867	0.815333333333333	0.507333333333333
0.867666666666667	0.683666666666667	0.954333333333333
0.886	0.46	0.807333333333333
0.860333333333333	0.487666666666667	0.807333333333333
0.302666666666667	0.901	0.693333333333333
0.422333333333333	0.922666666666667	0.822333333333333
0.291	0.958333333333333	0.684
0.441333333333333	0.588333333333333	0.907333333333333
0.315666666666667	0.909333333333333	0.618
0.359	0.922	0.743333333333333
0.388	0.934666666666667	0.911333333333333
0.290666666666667	0.921	0.701
0.917	0.57	0.911
0.359333333333333	0.900666666666667	0.901666666666667
0.241666666666667	0.936333333333333	0.95
0.264333333333333	0.753333333333333	0.926
0.292333333333333	0.573	0.926
0.451666666666667	0.929666666666667	0.966666666666667
0.347	0.918333333333333	0.904
0.288333333333333	0.860666666666667	0.623
0.410666666666667	0.814333333333333	0.882
0.398	0.796666666666667	0.957
0.252333333333333	0.952666666666667	0.910666666666667
0.240666666666667	0.950666666666667	0.957666666666667
0.373	0.909	0.890666666666667
0.265333333333333	0.912	0.933333333333333
0.261666666666667	0.891666666666667	0.829
0.915666666666667	0.747333333333333	0.775666666666667
0.445333333333333	0.96	0.885666666666667
0.388	0.897666666666667	0.936
0.291	0.918	0.863
0.309666666666667	0.894333333333333	0.823333333333333
0.248	0.970666666666667	0.756
0.309333333333333	0.893666666666667	0.962333333333333
0.284666666666667	0.697	0.953666666666667
0.272666666666667	0.761333333333333	0.809666666666667
0.422666666666667	0.908333333333333	0.967333333333333
0.870333333333333	0.960666666666667	0.899
0.262	0.880666666666667	0.925333333333333
0.284666666666667	0.881666666666667	0.935666666666667
0.232666666666667	0.883	0.836333333333333
0.203666666666667	0.898666666666667	0.901666666666667
0.339666666666667	0.91	0.901333333333333
0.372333333333333	0.818333333333333	0.925666666666667
0.388333333333333	0.865333333333333	0.912
0.365666666666667	0.895333333333333	0.903666666666667
0.456333333333333	0.617	0.725666666666667
0.413666666666667	0.803	0.759666666666667
0.488	0.815666666666667	0.868333333333333
0.112333333333333	0.768333333333333	0.754333333333333
0.403666666666667	0.698666666666667	0.887333333333333
0.456333333333333	0.654666666666667	0.794
0.359666666666667	0.685666666666667	0.690666666666667
0.927666666666667	0.877333333333333	0.686
0.417333333333333	0.526666666666667	0.578666666666667
0.338	0.574	0.833
0.363333333333333	0.661	0.725333333333333
0.369666666666667	0.863	0.799333333333333
0.417333333333333	0.567666666666667	0.800666666666667
0.414	0.506	0.579666666666667
0.386666666666667	0.655	0.872333333333333
0.431	0.763333333333333	0.811333333333333
0.437333333333333	0.573	0.653
0.384333333333333	0.960666666666667	0.825
0.31	0.939	0.881
0.405333333333333	0.447333333333333	0.780666666666667
0.376	0.863666666666667	0.777666666666667
0.319666666666667	0.614666666666667	0.854666666666667
0.911333333333333	0.632666666666667	0.734
0.493333333333333	0.811	0.625666666666667
0.451666666666667	0.721666666666667	0.905333333333333
0.372666666666667	0.670333333333333	0.88
0.376333333333333	0.657	0.857333333333333
0.320666666666667	0.875666666666667	0.776666666666667
0.406	0.617	0.896666666666667
0.335	0.722333333333333	0.839
0.334666666666667	0.534	0.801
0.463666666666667	0.675333333333333	0.943666666666667
0.867333333333333	0.880666666666667	0.825
0.371666666666667	0.742	0.883333333333333
0.375666666666667	0.767666666666667	0.701333333333333
0.263	0.670333333333333	0.785333333333333
0.290666666666667	0.688	0.864333333333333
0.396666666666667	0.688333333333333	0.852333333333333
0.444333333333333	0.506333333333333	0.928333333333333
0.411666666666667	0.483666666666667	0.614333333333333
0.429333333333333	0.615	0.655333333333333
0.510666666666667	0.856	0.954333333333333
0.369333333333333	0.907666666666667	0.885
0.462	0.826333333333333	0.742
0.231	0.706666666666667	0.631
0.486	0.819	0.872666666666667
0.449666666666667	0.788	0.838333333333333
0.931666666666667	0.905666666666667	0.664666666666667
0.228666666666667	0.724666666666667	0.651333333333333
0.435	0.777666666666667	0.884
0.429666666666667	0.796333333333333	0.767
0.382666666666667	0.912	0.809
0.273666666666667	0.618333333333333	0.785666666666667
0.241333333333333	0.654666666666667	0.656
0.475333333333333	0.833	0.629333333333333
0.502	0.869666666666667	0.970333333333333
0.274333333333333	0.746666666666667	0.705333333333333
0.444666666666667	0.965333333333333	0.848666666666667
0.407333333333333	0.938	0.866333333333333
0.240666666666667	0.692	0.866666666666667
0.422333333333333	0.889333333333333	0.801666666666667
0.358333333333333	0.744666666666667	0.772666666666667
0.915333333333333	0.726666666666667	0.81
0.242	0.861	0.650666666666667
0.462	0.888666666666667	0.949666666666667
0.456666666666667	0.832666666666667	0.927333333333333
0.387	0.848666666666667	0.9
0.407333333333333	0.905666666666667	0.921
0.437	0.806666666666667	0.850666666666667
0.409	0.834333333333333	0.82
0.368	0.803	0.567
0.288666666666667	0.574666666666667	0.927666666666667
0.895666666666667	0.889	0.916666666666667
0.423666666666667	0.781	0.895666666666667
0.449	0.844666666666667	0.698
0.401	0.844	0.555
0.388333333333333	0.855333333333333	0.955666666666667
0.296666666666667	0.855666666666667	0.885666666666667
0.203	0.742	0.890333333333333
0.285666666666667	0.742333333333333	0.613
0.260666666666667	0.798666666666667	0.654
0.529	0.886333333333333	0.93
0.407	0.884	0.823333333333333
0.448	0.884666666666667	0.847333333333333
0.335	0.871	0.901333333333333
0.187333333333333	0.465666666666667	0.713
0.923	0.961333333333333	0.957
0.461333333333333	0.687666666666667	0.927666666666667
0.264	0.885	0.956
0.242666666666667	0.871333333333333	0.934666666666667
0.338666666666667	0.909333333333333	0.987
0.510666666666667	0.862666666666667	0.975666666666667
0.454666666666667	0.833666666666667	0.937333333333333
0.228	0.866666666666667	0.857
0.387	0.944666666666667	0.897666666666667
0.497666666666667	0.854	0.967
0.211333333333333	0.974666666666667	0.958
0.268666666666667	0.965333333333333	0.979333333333333
0.472333333333333	0.868333333333333	0.898
0.282666666666667	0.942	0.927333333333333
0.346666666666667	0.951	0.950333333333333
0.912	0.474	0.792333333333333
0.525333333333333	0.978666666666667	0.928333333333333
0.418	0.865333333333333	0.993666666666667
0.224	0.889333333333333	0.853
0.387666666666667	0.864	0.871
0.275	0.257666666666667	0.753
0.337333333333333	0.889	0.968333333333333
0.264666666666667	0.931666666666667	0.969666666666667
0.345	0.875333333333333	0.947333333333333
0.522333333333333	0.902	0.99
0.843666666666667	0.972666666666667	0.912
0.198333333333333	0.471666666666667	0.971666666666667
0.277	0.949	0.968666666666667
0.328333333333333	0.851666666666667	0.969333333333333
0.331333333333333	0.870333333333333	0.828333333333333
0.447333333333333	0.858333333333333	0.95
0.491333333333333	0.787333333333333	0.953333333333333
0.45	0.88	0.936
0.463666666666667	0.913	0.959
0.503666666666667	0.852	0.877333333333333
0.387	0.805	0.911
0.560333333333333	0.822666666666667	0.900333333333333
0.497	0.947333333333333	0.832666666666667
0.934333333333333	0.948666666666667	0.848666666666667
0.365333333333333	0.822	0.841666666666667
0.468666666666667	0.855666666666667	0.864
0.471	0.705	0.858666666666667
0.354666666666667	0.576	0.933
0.431666666666667	0.919	0.962333333333333
0.29	0.932	0.875333333333333
0.527333333333333	0.766666666666667	0.887333333333333
0.580666666666667	0.83	0.825666666666667
0.349666666666667	0.694333333333333	0.844
0.482333333333333	0.978	0.776666666666667
0.462666666666667	0.960333333333333	0.914
0.323333333333333	0.831333333333333	0.747666666666667
0.41	0.952666666666667	0.873666666666667
0.398	0.942333333333333	0.905
0.917	0.821	0.840333333333333
0.350333333333333	0.977	0.921
0.407666666666667	0.780666666666667	0.945666666666667
0.523333333333333	0.85	0.829666666666667
0.356666666666667	0.795666666666667	0.762666666666667
0.471666666666667	0.978	0.781333333333333
0.379333333333333	0.865	0.848666666666667
0.500666666666667	0.752333333333333	0.811
0.335666666666667	0.713666666666667	0.893666666666667
0.322	0.855666666666667	0.942666666666667
0.904	0.98	0.897
0.485666666666667	0.905	0.736
0.484	0.934666666666667	0.911333333333333
0.462333333333333	0.766	0.89
0.453	0.781666666666667	0.806333333333333
0.388333333333333	0.780333333333333	0.789333333333333
0.355333333333333	0.707666666666667	0.940333333333333
0.43	0.774666666666667	0.878
0.298666666666667	0.864666666666667	0.929333333333333
0.414333333333333	0.829	0.597666666666667
0.475666666666667	0.693333333333333	0.891
0.365666666666667	0.869333333333333	0.744666666666667
0.923	0.904333333333333	0.673333333333333
0.428	0.780666666666667	0.917
0.357666666666667	0.803	0.963
0.369	0.765	0.944
0.401	0.867	0.938
0.414	0.859	0.957666666666667
0.426666666666667	0.841	0.940666666666667
0.397333333333333	0.777	0.483666666666667
0.447666666666667	0.871	0.892333333333333
0.441666666666667	0.784333333333333	0.95
0.391333333333333	0.968333333333333	0.912333333333333
0.323	0.939333333333333	0.668666666666667
0.423	0.721	0.791666666666667
0.393333333333333	0.884666666666667	0.948666666666667
0.341333333333333	0.871666666666667	0.876
0.908666666666667	0.808333333333333	0.834666666666667
0.495333333333333	0.933333333333333	0.910666666666667
0.471333333333333	0.821666666666667	0.983
0.38	0.810666666666667	0.905
0.392666666666667	0.783333333333333	0.949333333333333
0.347333333333333	0.954333333333333	0.853333333333333
0.42	0.795333333333333	0.774333333333333
0.357	0.847333333333333	0.903333333333333
0.364333333333333	0.778333333333333	0.722
0.474333333333333	0.851666666666667	0.850666666666667
0.877333333333333	0.914	0.956333333333333
0.384666666666667	0.828	0.874
0.393666666666667	0.856	0.958666666666667
0.274666666666667	0.736	0.732
0.316666666666667	0.777333333333333	0.854333333333333
0.407666666666667	0.781	0.940333333333333
0.443	0.772666666666667	0.888666666666667
0.407666666666667	0.755333333333333	0.926
0.434333333333333	0.571	0.916
0.408	0.621666666666667	0.804333333333333
0.370666666666667	0.836333333333333	0.836666666666667
0.928666666666667	0.952333333333333	0.777666666666667
0.172666666666667	0.807666666666667	0.910333333333333
0.38	0.824	0.959
0.373666666666667	0.744666666666667	0.907
0.366	0.840666666666667	0.931666666666667
0.269666666666667	0.849	0.817
0.239666666666667	0.830666666666667	0.931
0.398333333333333	0.606	0.421666666666667
0.447333333333333	0.858333333333333	0.983666666666667
0.292	0.688666666666667	0.936
0.371333333333333	0.973333333333333	0.933333333333333
0.358333333333333	0.942333333333333	0.770333333333333
0.23	0.697	0.772333333333333
0.391666666666667	0.895	0.939
0.341666666666667	0.780666666666667	0.860666666666667
0.915333333333333	0.848	0.827333333333333
0.276	0.938333333333333	0.91
0.426333333333333	0.629666666666667	0.978
0.399333333333333	0.696	0.585666666666667
0.374666666666667	0.565666666666667	0.727666666666667
0.342	0.970333333333333	0.603
0.411666666666667	0.777	0.809333333333333
0.364333333333333	0.787333333333333	0.853333333333333
0.347333333333333	0.793	0.726666666666667
0.340333333333333	0.567333333333333	0.949
0.875	0.936	0.789333333333333
0.362333333333333	0.864	0.917
0.401333333333333	0.85	0.955333333333333
0.335	0.59	0.682
0.329333333333333	0.601666666666667	0.883666666666667
0.206	0.599	0.801333333333333
0.224333333333333	0.628333333333333	0.775666666666667
0.218	0.787333333333333	0.910333333333333
0.260666666666667	0.884	0.914
0.266	0.787666666666667	0.849666666666667
0.907333333333333	0.918333333333333	0.820666666666667
0.45	0.802333333333333	0.856333333333333
0.334666666666667	0.802	0.924
0.329666666666667	0.577666666666667	0.897333333333333
0.370666666666667	0.838666666666667	0.680333333333333
0.491	0.844	0.820333333333333
0.470333333333333	0.804	0.867666666666667
0.263	0.643666666666667	0.952666666666667
0.316333333333333	0.667666666666667	0.628
0.515666666666667	0.639666666666667	0.877
0.312	0.970666666666667	0.872666666666667
0.345333333333333	0.952333333333333	0.639
0.446333333333333	0.668	0.797333333333333
0.374666666666667	0.846	0.77
0.397	0.795333333333333	0.878
0.905333333333333	0.808	0.722666666666667
0.544333333333333	0.947333333333333	0.870666666666667
0.450666666666667	0.667	0.769
0.330333333333333	0.743	0.862333333333333
0.431	0.568	0.831
0.33	0.966	0.801
0.417333333333333	0.717333333333333	0.909333333333333
0.294	0.812333333333333	0.812
0.392	0.756666666666667	0.703333333333333
0.557333333333333	0.749666666666667	0.950333333333333
0.814666666666667	0.927333333333333	0.778666666666667
0.332	0.807666666666667	0.907666666666667
0.357666666666667	0.756333333333333	0.686333333333333
0.357333333333333	0.583333333333333	0.86
0.374333333333333	0.618666666666667	0.946333333333333
0.442666666666667	0.644333333333333	0.805333333333333
0.467333333333333	0.626333333333333	0.819666666666667
0.447	0.742	0.852666666666667
0.512333333333333	0.838333333333333	0.884666666666667
0.925333333333333	0.896333333333333	0.839666666666667
0.402	0.676333333333333	0.849
0.231333333333333	0.893333333333333	0.955666666666667
0.212	0.737666666666667	0.791666666666667
0.291333333333333	0.848	0.882
0.442333333333333	0.775333333333333	0.949
0.398333333333333	0.723666666666667	0.855333333333333
0.210333333333333	0.829333333333333	0.814666666666667
0.329333333333333	0.693333333333333	0.846666666666667
0.436	0.819	0.920666666666667
0.202	0.96	0.755666666666667
0.243333333333333	0.951333333333333	0.885666666666667
0.393	0.832333333333333	0.685333333333333
0.273666666666667	0.812666666666667	0.869333333333333
0.292333333333333	0.662666666666667	0.764
0.903	0.413	0.626333333333333
0.467	0.938333333333333	0.868
0.386333333333333	0.965666666666667	0.845666666666667
0.233333333333333	0.782666666666667	0.827333333333333
0.351666666666667	0.841666666666667	0.851333333333333
0.236	0.458333333333333	0.760666666666667
0.334333333333333	0.715333333333333	0.841666666666667
0.236	0.791	0.845
0.305333333333333	0.724333333333333	0.839333333333333
0.474	0.944666666666667	0.931666666666667
0.813666666666667	0.896666666666667	0.879333333333333
0.203666666666667	0.346333333333333	0.844666666666667
0.265	0.621	0.809666666666667
0.297666666666667	0.89	0.777666666666667
0.292	0.922666666666667	0.735333333333333
0.390666666666667	0.928	0.886333333333333
0.419333333333333	0.802	0.933666666666667
0.391333333333333	0.827	0.862
0.423	0.896666666666667	0.868666666666667
0.924	0.86	0.625
0.918666666666667	0.897666666666667	0.900333333333333
0.917	0.834	0.727666666666667
0.929	0.896666666666667	0.822666666666667
0.934	0.886	0.807
0.927666666666667	0.829	0.617
0.927	0.913666666666667	0.640666666666667
0.920333333333333	0.88	0.946
0.936	0.902333333333333	0.693
0.921	0.967	0.783333333333333
0.923333333333333	0.912333333333333	0.539666666666667
0.929333333333333	0.878	0.800333333333333
0.912333333333333	0.904666666666667	0.781666666666667
0.926666666666667	0.852	0.805
0.787	0.747	0.818333333333333
0.934666666666667	0.883	0.662
0.934666666666667	0.936	0.837333333333333
0.927333333333333	0.942	0.927
0.933	0.938	0.901666666666667
0.926333333333333	0.965333333333333	0.920666666666667
0.927333333333333	0.837333333333333	0.721
0.920666666666667	0.811	0.816
0.931	0.836666666666667	0.777666666666667
0.936666666666667	0.934666666666667	0.915
0.784	0.915333333333333	0.913333333333333
0.929	0.863333333333333	0.851
0.929	0.872	0.628333333333333
0.913666666666667	0.905666666666667	0.809
0.92	0.944333333333333	0.869666666666667
0.938666666666667	0.945333333333333	0.884666666666667
0.935	0.862	0.931333333333333
0.928333333333333	0.865	0.63
0.93	0.860666666666667	0.659
0.386	0.531666666666667	0.823666666666667
0.394	0.737333333333333	0.665
0.373333333333333	0.859666666666667	0.827
0.293	0.663666666666667	0.782666666666667
0.223	0.431	0.211
0.431666666666667	0.79	0.894666666666667
0.486333333333333	0.885666666666667	0.894666666666667
0.271666666666667	0.711666666666667	0.556333333333333
0.394	0.963333333333333	0.757
0.372	0.945333333333333	0.862333333333333
0.253333333333333	0.446666666666667	0.755
0.402333333333333	0.913	0.746666666666667
0.342	0.694	0.838
0.908333333333333	0.527333333333333	0.836666666666667
0.273333333333333	0.84	0.331333333333333
0.454	0.802	0.939
0.423333333333333	0.730333333333333	0.870666666666667
0.370666666666667	0.797	0.862666666666667
0.363333333333333	0.763	0.853666666666667
0.420666666666667	0.503333333333333	0.881
0.403333333333333	0.755333333333333	0.792
0.352333333333333	0.489333333333333	0.792333333333333
0.304	0.793333333333333	0.932333333333333
0.881333333333333	0.896333333333333	0.888
0.403666666666667	0.659666666666667	0.818666666666667
0.407333333333333	0.839333333333333	0.666666666666667
0.36	0.755666666666667	0.862333333333333
0.350333333333333	0.793	0.857666666666667
0.215333333333333	0.791	0.820666666666667
0.25	0.589333333333333	0.915666666666667
0.210666666666667	0.428666666666667	0.440333333333333
0.246333333333333	0.485666666666667	0.385
0.209333333333333	0.768	0.856333333333333
0.262666666666667	0.918	0.931666666666667
0.498666666666667	0.699666666666667	0.888333333333333
0.385333333333333	0.568666666666667	0.846
0.275666666666667	0.825666666666667	0.973666666666667
0.368	0.910333333333333	0.722333333333333
0.427	0.742333333333333	0.455333333333333
0.216666666666667	0.975666666666667	0.869666666666667
0.192666666666667	0.946	0.921333333333333
0.388666666666667	0.461	0.727666666666667
0.228333333333333	0.928333333333333	0.880666666666667
0.255333333333333	0.735	0.915
0.908666666666667	0.753666666666667	0.938666666666667
0.455333333333333	0.84	0.898333333333333
0.353	0.830666666666667	0.984
0.241666666666667	0.846	0.874333333333333
0.29	0.802	0.777333333333333
0.220666666666667	0.97	0.752
0.300666666666667	0.607333333333333	0.923
0.26	0.787333333333333	0.577666666666667
0.264333333333333	0.577666666666667	0.917
0.451333333333333	0.771666666666667	0.957
0.832666666666667	0.92	0.930333333333333
0.231666666666667	0.885666666666667	0.726333333333333
0.236	0.896	0.905333333333333
0.315	0.795666666666667	0.897666666666667
0.274	0.807	0.72
0.371666666666667	0.800666666666667	0.535333333333333
0.402666666666667	0.692666666666667	0.941333333333333
0.416	0.482	0.899666666666667
0.386333333333333	0.549666666666667	0.902
0.266333333333333	0.604	0.811
0.464666666666667	0.797666666666667	0.825
0.398666666666667	0.781666666666667	0.674333333333333
0.249666666666667	0.672333333333333	0.911
0.384333333333333	0.528	0.927333333333333
0.429333333333333	0.598	0.726666666666667
0.225333333333333	0.966333333333333	0.725333333333333
0.196333333333333	0.931	0.880333333333333
0.408666666666667	0.728333333333333	0.723666666666667
0.229333333333333	0.806666666666667	0.746666666666667
0.273666666666667	0.671	0.791666666666667
0.896	0.668	0.87
0.463666666666667	0.904333333333333	0.738
0.345333333333333	0.790666666666667	0.889333333333333
0.199333333333333	0.735	0.853666666666667
0.332666666666667	0.660666666666667	0.868
0.206333333333333	0.954666666666667	0.863333333333333
0.317333333333333	0.540666666666667	0.867333333333333
0.225666666666667	0.605	0.781666666666667
0.309333333333333	0.520666666666667	0.810666666666667
0.461666666666667	0.838666666666667	0.912666666666667
0.840666666666667	0.919	0.904666666666667
0.186333333333333	0.699666666666667	0.828666666666667
0.241666666666667	0.679	0.697
0.314666666666667	0.720666666666667	0.787333333333333
0.267666666666667	0.768	0.772666666666667
0.365333333333333	0.761	0.862
0.406333333333333	0.654333333333333	0.940666666666667
0.415333333333333	0.642333333333333	0.720333333333333
0.402666666666667	0.783333333333333	0.727
0.463666666666667	0.876	0.899666666666667
0.301666666666667	0.91	0.811666666666667
0.329666666666667	0.817	0.922333333333333
0.404666666666667	0.729333333333333	0.811333333333333
0.397333333333333	0.776333333333333	0.856333333333333
0.29	0.966	0.837
0.236	0.947	0.783333333333333
0.334	0.877666666666667	0.862
0.24	0.841333333333333	0.566666666666667
0.218333333333333	0.826666666666667	0.797333333333333
0.906333333333333	0.76	0.845333333333333
0.389	0.962	0.793333333333333
0.273333333333333	0.883666666666667	0.863
0.295	0.849	0.974333333333333
0.202	0.830333333333333	0.962333333333333
0.258	0.95	0.973333333333333
0.229333333333333	0.742333333333333	0.907
0.274666666666667	0.629666666666667	0.877333333333333
0.178333333333333	0.695666666666667	0.621666666666667
0.339	0.914666666666667	0.949666666666667
0.865333333333333	0.953	0.876666666666667
0.286666666666667	0.759333333333333	0.694333333333333
0.271	0.809666666666667	0.707
0.328	0.838666666666667	0.770333333333333
0.299666666666667	0.881666666666667	0.900666666666667
0.374	0.887333333333333	0.922666666666667
0.346	0.792333333333333	0.935
0.413666666666667	0.809333333333333	0.813333333333333
0.31	0.855666666666667	0.783333333333333
0.327666666666667	0.661333333333333	0.785
0.462333333333333	0.868	0.957333333333333
0.504	0.858333333333333	0.972666666666667
0.288666666666667	0.797	0.803333333333333
0.491333333333333	0.962	0.900666666666667
0.429666666666667	0.953333333333333	0.912666666666667
0.309	0.646333333333333	0.833
0.501666666666667	0.893666666666667	0.847666666666667
0.435	0.744	0.918333333333333
0.928	0.665333333333333	0.884
0.309	0.845	0.799666666666667
0.547	0.903333333333333	0.978
0.458333333333333	0.869666666666667	0.846333333333333
0.478	0.827	0.716
0.441	0.888666666666667	0.701333333333333
0.516	0.763666666666667	0.911333333333333
0.417666666666667	0.766666666666667	0.824666666666667
0.457666666666667	0.747666666666667	0.863333333333333
0.312666666666667	0.731333333333333	0.944666666666667
0.916666666666667	0.895333333333333	0.857666666666667
0.459666666666667	0.787666666666667	0.943
0.491666666666667	0.864666666666667	0.810333333333333
0.357	0.851	0.924666666666667
0.414	0.871	0.968666666666667
0.319666666666667	0.861	0.689666666666667
0.294666666666667	0.676333333333333	0.256
0.287333333333333	0.635666666666667	0.805
0.322666666666667	0.624666666666667	0.807666666666667
0.425333333333333	0.83	0.908666666666667
0.496666666666667	0.838333333333333	0.915666666666667
0.258666666666667	0.714	0.576666666666667
0.383333333333333	0.956666666666667	0.771
0.383666666666667	0.858333333333333	0.869
0.193666666666667	0.461	0.789
0.339666666666667	0.862	0.743333333333333
0.301666666666667	0.614333333333333	0.821333333333333
0.920333333333333	0.646333333333333	0.843666666666667
0.264	0.76	0.374333333333333
0.396666666666667	0.857666666666667	0.934
0.436333333333333	0.837	0.899666666666667
0.303333333333333	0.800333333333333	0.877
0.374	0.859333333333333	0.883333333333333
0.348666666666667	0.526666666666667	0.898
0.407	0.725333333333333	0.806
0.287333333333333	0.507666666666667	0.793666666666667
0.250666666666667	0.816333333333333	0.933333333333333
0.891666666666667	0.881666666666667	0.907333333333333
0.405	0.716333333333333	0.836666666666667
0.405666666666667	0.79	0.650666666666667
0.36	0.807666666666667	0.855
0.349	0.828666666666667	0.881666666666667
0.270333333333333	0.824333333333333	0.830333333333333
0.245	0.676333333333333	0.925333333333333
0.300333333333333	0.499333333333333	0.441666666666667
0.199666666666667	0.55	0.411
0.327333333333333	0.778333333333333	0.964333333333333
0.458333333333333	0.514	0.951333333333333
0.217666666666667	0.948666666666667	0.902333333333333
0.255333333333333	0.926	0.661666666666667
0.403333333333333	0.720666666666667	0.849666666666667
0.281333333333333	0.869	0.945
0.332666666666667	0.839666666666667	0.835
0.903333333333333	0.809	0.857666666666667
0.507333333333333	0.963666666666667	0.891333333333333
0.407	0.499	0.971666666666667
0.243	0.652666666666667	0.862
0.393333333333333	0.468	0.868
0.269666666666667	0.965666666666667	0.844666666666667
0.323333333333333	0.738333333333333	0.809
0.243	0.790666666666667	0.907
0.355	0.709666666666667	0.707666666666667
0.509333333333333	0.724	0.986
0.828333333333333	0.968	0.886333333333333
0.219	0.820666666666667	0.945
0.298333333333333	0.822333333333333	0.938
0.288	0.448666666666667	0.653333333333333
0.306666666666667	0.483	0.898666666666667
0.405333333333333	0.447	0.932666666666667
0.435666666666667	0.529666666666667	0.937333333333333
0.413666666666667	0.686333333333333	0.886333333333333
0.453333333333333	0.838333333333333	0.888666666666667
0.534333333333333	0.708666666666667	0.702
0.370333333333333	0.967333333333333	0.893333333333333
0.366333333333333	0.931	0.978666666666667
0.425666666666667	0.860666666666667	0.757333333333333
0.395333333333333	0.805666666666667	0.923333333333333
0.416	0.665666666666667	0.958333333333333
0.888333333333333	0.783333333333333	0.873666666666667
0.545666666666667	0.958	0.942333333333333
0.427333333333333	0.896666666666667	0.940333333333333
0.381666666666667	0.796666666666667	0.907666666666667
0.449333333333333	0.875666666666667	0.793
0.372666666666667	0.957	0.699
0.443666666666667	0.711	0.966666666666667
0.322	0.686	0.708666666666667
0.386333333333333	0.626	0.812333333333333
0.566666666666667	0.934	0.988
0.819	0.943	0.891
0.373	0.787	0.733
0.381666666666667	0.674666666666667	0.894333333333333
0.347	0.865333333333333	0.94
0.38	0.872333333333333	0.736333333333333
0.495333333333333	0.897	0.698333333333333
0.476666666666667	0.775	0.967666666666667
0.498666666666667	0.761666666666667	0.948333333333333
0.524	0.871666666666667	0.957666666666667
0.430666666666667	0.968666666666667	0.807666666666667
0.408333333333333	0.954666666666667	0.897
0.280666666666667	0.643333333333333	0.683
0.415666666666667	0.895	0.785666666666667
0.359666666666667	0.840333333333333	0.863666666666667
0.937	0.715666666666667	0.905666666666667
0.263666666666667	0.931333333333333	0.616333333333333
0.467333333333333	0.602666666666667	0.966333333333333
0.470333333333333	0.711666666666667	0.879
0.391333333333333	0.597	0.764
0.425	0.937	0.752
0.432	0.766666666666667	0.901666666666667
0.428333333333333	0.759333333333333	0.542333333333333
0.385666666666667	0.625333333333333	0.819333333333333
0.247333333333333	0.686666666666667	0.94
0.909333333333333	0.930666666666667	0.927
0.432333333333333	0.803	0.698
0.442	0.842333333333333	0.728666666666667
0.405333333333333	0.576333333333333	0.866666666666667
0.382	0.582333333333333	0.700333333333333
0.261666666666667	0.578333333333333	0.521
0.246333333333333	0.505333333333333	0.939333333333333
0.305	0.629333333333333	0.612
0.227666666666667	0.772666666666667	0.627666666666667
0.235666666666667	0.928333333333333	0.839666666666667
0.393666666666667	0.971333333333333	0.706333333333333
0.229	0.942	0.753333333333333
0.297666666666667	0.97	0.715333333333333
0.910333333333333	0.965	0.84
0.459666666666667	0.972	0.835
0.372333333333333	0.959333333333333	0.803666666666667
0.244	0.954666666666667	0.919
0.352666666666667	0.961666666666667	0.901333333333333
0.255	0.987	0.835
0.293666666666667	0.962	0.871333333333333
0.266666666666667	0.952	0.813666666666667
0.312666666666667	0.965	0.835666666666667
0.466	0.974333333333333	0.850333333333333
0.837333333333333	0.980666666666667	0.923333333333333
0.213	0.966666666666667	0.820333333333333
0.244666666666667	0.948	0.663333333333333
0.323	0.952	0.748333333333333
0.298333333333333	0.973	0.722666666666667
0.366333333333333	0.957	0.832666666666667
0.399666666666667	0.970666666666667	0.934666666666667
0.422666666666667	0.974333333333333	0.811
0.401	0.972	0.805
0.376333333333333	0.931	0.852333333333333
0.239	0.929333333333333	0.774
0.241333333333333	0.928333333333333	0.873
0.901333333333333	0.950666666666667	0.808
0.436333333333333	0.940666666666667	0.893666666666667
0.354333333333333	0.961333333333333	0.787666666666667
0.204666666666667	0.935666666666667	0.960666666666667
0.296333333333333	0.947333333333333	0.936333333333333
0.202666666666667	0.988333333333333	0.941333333333333
0.296333333333333	0.931333333333333	0.748666666666667
0.187333333333333	0.920333333333333	0.88
0.268666666666667	0.929333333333333	0.805666666666667
0.432	0.959666666666667	0.964333333333333
0.844	0.964333333333333	0.934
0.211	0.936333333333333	0.884666666666667
0.222	0.922333333333333	0.715666666666667
0.253	0.936666666666667	0.820333333333333
0.247666666666667	0.955666666666667	0.927666666666667
0.355	0.943	0.915666666666667
0.396666666666667	0.95	0.945
0.394	0.953	0.868333333333333
0.383	0.958666666666667	0.875666666666667
0.357	0.882666666666667	0.832
0.307	0.655	0.759
0.913333333333333	0.717333333333333	0.771666666666667
0.276333333333333	0.809666666666667	0.837
0.398333333333333	0.764	0.845
0.447666666666667	0.778	0.685333333333333
0.344333333333333	0.706333333333333	0.630333333333333
0.395333333333333	0.960333333333333	0.58
0.369	0.522666666666667	0.832666666666667
0.375	0.748333333333333	0.588
0.303	0.448333333333333	0.869
0.283333333333333	0.64	0.858666666666667
0.882	0.890333333333333	0.798666666666667
0.403666666666667	0.848333333333333	0.632
0.414	0.84	0.770333333333333
0.332	0.673333333333333	0.816
0.363	0.704333333333333	0.468666666666667
0.286666666666667	0.721666666666667	0.607333333333333
0.237666666666667	0.598	0.833666666666667
0.329	0.356	0.828333333333333
0.251	0.400666666666667	0.837333333333333
0.241333333333333	0.835666666666667	0.843
0.902666666666667	0.845666666666667	0.781666666666667
0.422666666666667	0.962333333333333	0.8
0.272333333333333	0.948	0.926333333333333
0.248666666666667	0.855333333333333	0.921666666666667
0.270333333333333	0.882	0.884
0.264666666666667	0.959666666666667	0.882333333333333
0.217	0.777333333333333	0.851333333333333
0.266	0.775333333333333	0.820333333333333
0.241666666666667	0.827666666666667	0.598
0.408666666666667	0.95	0.934666666666667
0.845	0.943333333333333	0.917
0.227	0.798666666666667	0.858
0.278333333333333	0.825	0.756666666666667
0.315333333333333	0.872	0.787333333333333
0.290333333333333	0.918666666666667	0.871
0.396	0.912	0.869
0.389666666666667	0.916666666666667	0.942333333333333
0.439666666666667	0.879666666666667	0.789
0.349	0.918333333333333	0.782
0.914333333333333	0.761333333333333	0.862333333333333
0.372	0.835666666666667	0.832
0.337333333333333	0.943666666666667	0.793333333333333
0.294333333333333	0.802	0.935666666666667
0.223	0.869333333333333	0.889
0.244666666666667	0.952	0.93
0.285	0.512666666666667	0.899333333333333
0.270333333333333	0.653	0.872333333333333
0.187	0.542333333333333	0.793
0.358	0.866	0.950666666666667
0.879333333333333	0.907666666666667	0.929666666666667
0.277666666666667	0.759666666666667	0.865333333333333
0.292333333333333	0.441	0.685
0.299666666666667	0.862333333333333	0.726333333333333
0.254333333333333	0.918	0.738333333333333
0.332	0.918333333333333	0.89
0.330666666666667	0.815333333333333	0.915666666666667
0.381333333333333	0.699	0.823
0.316666666666667	0.74	0.808666666666667
0.927	0.854666666666667	0.853666666666667
0.908333333333333	0.867	0.937
0.899666666666667	0.842	0.841333333333333
0.917666666666667	0.819333333333333	0.788333333333333
0.903333333333333	0.532333333333333	0.688333333333333
0.913333333333333	0.696333333333333	0.808333333333333
0.900333333333333	0.661	0.816
0.906	0.651666666666667	0.766666666666667
0.933666666666667	0.845333333333333	0.952333333333333
0.791666666666667	0.89	0.815666666666667
0.905666666666667	0.36	0.887333333333333
0.921333333333333	0.832	0.89
0.892	0.819333333333333	0.785
0.902333333333333	0.843	0.854333333333333
0.917333333333333	0.847	0.749333333333333
0.920666666666667	0.599	0.875
0.916333333333333	0.657333333333333	0.819333333333333
0.912666666666667	0.715	0.885333333333333
0.453666666666667	0.965666666666667	0.955
0.480666666666667	0.940666666666667	0.950666666666667
0.397	0.96	0.927
0.451	0.976666666666667	0.912333333333333
0.439666666666667	0.852666666666667	0.91
0.46	0.850333333333333	0.859
0.383666666666667	0.861333333333333	0.77
0.244	0.909666666666667	0.941333333333333
0.915333333333333	0.922333333333333	0.922666666666667
0.451	0.937333333333333	0.899
0.473	0.918666666666667	0.671333333333333
0.438333333333333	0.959666666666667	0.835
0.412	0.964666666666667	0.933333333333333
0.310666666666667	0.958333333333333	0.881666666666667
0.268333333333333	0.854333333333333	0.903666666666667
0.312333333333333	0.835666666666667	0.471333333333333
0.262333333333333	0.840333333333333	0.304666666666667
0.383333333333333	0.789	0.980333333333333
0.256666666666667	0.359	0.989
0.379	0.971666666666667	0.987666666666667
0.21	0.863666666666667	0.976666666666667
0.367333333333333	0.899333333333333	0.936333333333333
0.273	0.807	0.958666666666667
0.427666666666667	0.667666666666667	0.99
0.871333333333333	0.975	0.929
0.337666666666667	0.888666666666667	0.950666666666667
0.374	0.921666666666667	0.611333333333333
0.402666666666667	0.33	0.887333333333333
0.399333333333333	0.320333333333333	0.820666666666667
0.451	0.419	0.933333333333333
0.414333333333333	0.536666666666667	0.986
0.494666666666667	0.762666666666667	0.949
0.378666666666667	0.869	0.935
0.365333333333333	0.733666666666667	0.667666666666667
0.222333333333333	0.957333333333333	0.552
0.323	0.748	0.906333333333333
0.186666666666667	0.736	0.75
0.335666666666667	0.738	0.961
0.477	0.846333333333333	0.909
0.848	0.948333333333333	0.783666666666667
0.183	0.802	0.8
0.250333333333333	0.791666666666667	0.957666666666667
0.285	0.744	0.942666666666667
0.269	0.785666666666667	0.772333333333333
0.389	0.754666666666667	0.752
0.446	0.771333333333333	0.840666666666667
0.386	0.745	0.929
0.432666666666667	0.869333333333333	0.960666666666667
0.302666666666667	0.970666666666667	0.469666666666667
0.21	0.812	0.917
0.332666666666667	0.858666666666667	0.698
0.157666666666667	0.751333333333333	0.939333333333333
0.341	0.659333333333333	0.974333333333333
0.884666666666667	0.947333333333333	0.784333333333333
0.340666666666667	0.853	0.660666666666667
0.321	0.817	0.94
0.354666666666667	0.272666666666667	0.947333333333333
0.321666666666667	0.328333333333333	0.732333333333333
0.374	0.334666666666667	0.489666666666667
0.362333333333333	0.523666666666667	0.730666666666667
0.409333333333333	0.719666666666667	0.918
0.301333333333333	0.871666666666667	0.944333333333333
0.346666666666667	0.957	0.934333333333333
0.230333333333333	0.956	0.676333333333333
0.267333333333333	0.943333333333333	0.929
0.460333333333333	0.971	0.920333333333333
0.841	0.969333333333333	0.793666666666667
0.208666666666667	0.500333333333333	0.758666666666667
0.253333333333333	0.967	0.955333333333333
0.281333333333333	0.944333333333333	0.917
0.226666666666667	0.964333333333333	0.700333333333333
0.345666666666667	0.970666666666667	0.435666666666667
0.370666666666667	0.867666666666667	0.674333333333333
0.378666666666667	0.946	0.913
0.384	0.949333333333333	0.944333333333333
0.322666666666667	0.575	0.850666666666667
0.219666666666667	0.384666666666667	0.819333333333333
0.387333333333333	0.899666666666667	0.898333333333333
0.877333333333333	0.924	0.931
0.306	0.726333333333333	0.873333333333333
0.32	0.666666666666667	0.909666666666667
0.348	0.773	0.858333333333333
0.353666666666667	0.839333333333333	0.896333333333333
0.432666666666667	0.837666666666667	0.939
0.413666666666667	0.745	0.938666666666667
0.467	0.489	0.857
0.357666666666667	0.556666666666667	0.904666666666667
0.294333333333333	0.544666666666667	0.852
0.454333333333333	0.942	0.879
0.846666666666667	0.922666666666667	0.854666666666667
0.199666666666667	0.739666666666667	0.619333333333333
0.240333333333333	0.750333333333333	0.847333333333333
0.256	0.819333333333333	0.814666666666667
0.257666666666667	0.886333333333333	0.628
0.373666666666667	0.886	0.511666666666667
0.396	0.709666666666667	0.867
0.384	0.696333333333333	0.842333333333333
0.413666666666667	0.745	0.864
0.333	0.873666666666667	0.942666666666667
0.856	0.922	0.953333333333333
0.307	0.766	0.896
0.303333333333333	0.700333333333333	0.821333333333333
0.283333333333333	0.727	0.564666666666667
0.271666666666667	0.789666666666667	0.939
0.365333333333333	0.775666666666667	0.902333333333333
0.348666666666667	0.621666666666667	0.898333333333333
0.403666666666667	0.434666666666667	0.729
0.298666666666667	0.485333333333333	0.761666666666667
0.923	0.927	0.974666666666667
0.467666666666667	0.926333333333333	0.857333333333333
0.461	0.939333333333333	0.942666666666667
0.428333333333333	0.649	0.933333333333333
0.409333333333333	0.648333333333333	0.857333333333333
0.306333333333333	0.707666666666667	0.960666666666667
0.327	0.665	0.945666666666667
0.32	0.701333333333333	0.936666666666667
0.220666666666667	0.725	0.946333333333333
0.847666666666667	0.914	0.926666666666667
0.838333333333333	0.920333333333333	0.883
0.846666666666667	0.947	0.959333333333333
0.851666666666667	0.957333333333333	0.892
0.896666666666667	0.965666666666667	0.839
0.897666666666667	0.908333333333333	0.866666666666667
0.898333333333333	0.914	0.92
0.901	0.902333333333333	0.948
0.239	0.761	0.89
0.296	0.821333333333333	0.861666666666667
0.265333333333333	0.878	0.614333333333333
0.364666666666667	0.881333333333333	0.648333333333333
0.392	0.774	0.910666666666667
0.38	0.809	0.901333333333333
0.401333333333333	0.833666666666667	0.910666666666667
0.342333333333333	0.866333333333333	0.777666666666667
0.305333333333333	0.905333333333333	0.792333333333333
0.395666666666667	0.903	0.904666666666667
0.425666666666667	0.877666666666667	0.949666666666667
0.436666666666667	0.857666666666667	0.688666666666667
0.419666666666667	0.897	0.679333333333333
0.211	0.270666666666667	0.856666666666667
0.354666666666667	0.343666666666667	0.878333333333333
0.386333333333333	0.481666666666667	0.923
0.350333333333333	0.706666666666667	0.816333333333333
0.384666666666667	0.808666666666667	0.802666666666667
0.318333333333333	0.387333333333333	0.650333333333333
0.364	0.515666666666667	0.957333333333333
0.333	0.725666666666667	0.915
0.361666666666667	0.841666666666667	0.920666666666667
0.273	0.518333333333333	0.697
0.200333333333333	0.740666666666667	0.891333333333333
0.241666666666667	0.868	0.893
0.304666666666667	0.57	0.917
0.240666666666667	0.707333333333333	0.916
0.272333333333333	0.397333333333333	0.471666666666667
